# Supplementary material for: Getting rid of ‘rain’ and ‘stars’: Mitigating inhibition effects on ddPCR data analysis, the case study of the invasive crayfish Pacifastacus leniusculus in the streams of Luxembourg
Source: PLoS One. 2022 Nov 16;17(11):e0275363. doi: 10.1371/journal.pone.0275363 (PMC9668142; doi:10.1371/journal.pone.0275363)
Supplement: S1 Table — 0* = replicates in which 3 or less positive amplification events were observed; NLOQ = Concentration measured under LOQ, replicates only retained for absence/presence information. (XLSX) [file pone.0275363.s001.xlsx]

## Sheet: Feuil1
	Two thresholds method		Quantasoft
Replicate name	Concentration (cp/µl)	Detection ratio	Concentration (cp/µl)	Detection ratio	Volume filtered per replicate
Pl_Alz1-1	13.1549	10/10	24.2	10/10	350
Pl_Alz1-2	14.504		28.6		500
Pl_Alz1-3	26.8852		39.6		300
Pl_Alz1-4	13.6044		24.2		500
Pl_Alz1-5	25.6346		44		350
Pl_Alz1-6	8.04925		28.6		350
Pl_Alz1-7	14.0436		28.6		500
Pl_Alz1-8	6.80774		30.8		350
Pl_Alz1-9	11.1682		22		350
Pl_Alz1-10	17.0966		37.4		350
Pl_Alz2-1	17.0793	9/10	37.4	9/10	300
Pl_Alz2-2	6.42513		18.04		300
Pl_Alz2-3	14.9078		33		300
Pl_Alz2-4	24.6879		48.4		450
Pl_Alz2-5	19.7739		35.2		300
Pl_Alz2-6	16.7586		28.6		300
Pl_Alz2-7	0*		0		300
Pl_Alz2-8	16.9458		39.6		350
Pl_Alz2-9	20.5579		41.8		300
Pl_Alz2-10	15.2796		35.2		400
Pl_Alz3-1	0*	9/10	0	7/10	300
Pl_Alz3-2	8.46336		52.8		250
Pl_Alz3-3	12.0529		0		300
Pl_Alz3-4	9.99953		41.8		250
Pl_Alz3-5	9.04413		28.6		250
Pl_Alz3-6	19.5422		37.4		250
Pl_Alz3-7	8.99027		26.4		250
Pl_Alz3-8	12.5521		0		250
Pl_Alz3-9	17.5402		44		300
Pl_Alz3-10	8.71942		22.44		250
Pl_Alz4-1	18.4441	10/10	28.6	7/10	250
Pl_Alz4-2	37.381		72.6		300
Pl_Alz4-3	13.0851		28.6		250
Pl_Alz4-4	12.7211		52.8		250
Pl_Alz4-5	23.2407		44		300
Pl_Alz4-6	13.8371		35.2		250
Pl_Alz4-7	9.97695		0		250
Pl_Alz4-8	10.0274		55		250
Pl_Alz4-9	7.74017		0		250
Pl_Alz4-10	20.4986		0		300
Pl_Alz5-1	8.41748	9/10	33	1/10	250
Pl_Alz5-2	7.51593		0		250
Pl_Alz5-3	4.02LOQ		0		250
Pl_Alz5-4	6.51309		0		250
Pl_Alz5-5	10.368		0		250
Pl_Alz5-6	10.6902		0		200
Pl_Alz5-7	5.26LOQ		0		200
Pl_Alz5-8	8.5116		0		200
Pl_Alz5-9	0*		0		250
Pl_Alz5-10	6.44818		0		250
Pl_Alz6-1	0*	4/10	17.38	1/10	150
Pl_Alz6-2	17.7044		0		150
Pl_Alz6-3	0*		0		125
Pl_Alz6-4	0*		0		125
Pl_Alz6-5	0*		0		125
Pl_Alz6-6	6.54702		0		125
Pl_Alz6-7	0*		0		125
Pl_Alz6-8	4.04LOQ		0		150
Pl_Alz6-9	0*		0		150
Pl_Alz6-10	4.22LOQ		0		125
Pl_Alz7-1	7.97402	8/10	0	2/10	450
Pl_Alz7-2	7.13071		0		500
Pl_Alz7-3	5.64LOQ		0		350
Pl_Alz7-4	0*		0		350
PL_Alz7-5	0		0		450
Pl_Alz7-6	5.59LOQ		0		350
Pl_Alz7-7	4.05LOQ		30.8		350
Pl_Alz7-8	0*		0		350
Pl_Alz7-9	5.29LOQ		37.4		400
Pl_Alz7-10	4.08LOQ		0		350
PL_Att1-1	24.1263	10/10	46.2	10/10	250
PL_Att1-2	14.3795		26.4		250
PL_Att1-3	18.5105		26.4		250
PL_Att1-4	21.2362		28.6		250
PL_Att1-5	21.8496		35.2		250
PL_Att1-6	4.68LOQ		14.08		250
Pl_Att1-7	29.5527		44		250
Pl_Att1-8	28.1845		39.6		250
Pl_Att1-9	40.0246		52.8		250
Pl_Att1-10	32.1453		125.4		250
Pl_Att2-1	0*	9/10	0	7/10	250
Pl_Att2-2	56.2107		101.2		250
Pl_Att2-3	33.1858		48.4		250
Pl_Att2-4	14.4693		22.44		250
Pl_Att2-5	16.9461		41.8		250
Pl_Att2-6	23.7475		0		250
Pl_Att2-7	31.4863		48.4		250
Pl_Att2-8	20.2483		39.6		250
Pl_Att2-9	12.8742		28.6		250
Pl_Att2-10	14.3758		0		250
Pl_Att3-1	6.64008	7/10	0	3/10	300
Pl_Att3-2	0*		0		250
Pl_Att3-3	0*		0		250
Pl_Att3-4	14.7688		33		300
Pl_Att3-5	6.48307		0		250
Pl_Att3-6	12.5887		21.34		250
Pl_Att3-7	8.75862		0		250
Pl_Att3-8	12.9276		0		250
Pl_Att3-9	14.6934		35.2		300
Pl_Att3-10	0*		0		250
Pl_Att4-1	4.12LOQ	9/10	0	7/10	250
Pl_Att4-2	14.5902		28.6		300
Pl_Att4-3	15.5361		30.8		250
Pl_Att4-4	11.9693		55		250
Pl_Att4-5	5.64LOQ		0		250
Pl_Att4-6	14.7612		26.4		250
Pl_Att4-7	11.6508		20.68		250
Pl_Att4-8	0*		0		250
Pl_Att4-9	10.7731		26.4		250
Pl_Att4-10	11.4408		17.82		250
PL_Cle1-1	0*	9/10	0	9/10	500
Pl_Cle1-2	122.488		154		500
Pl_Cle1-3	126.564		198		500
Pl_Cle1-4	135.1		187		500
Pl_Cle1-5	145.959		195.8		500
Pl_Cle1-6	128.981		156.2		500
Pl_Cle1-7	16.061		74.8		500
Pl_Cle1-8	14.6822		35.2		500
PL_Cle1-9	10.9162		41.8		500
Pl_Cle1-10	17.9783		90.2		500
Pl_Cle2-1	29.2493	9/10	46.2	9/10	500
Pl_Cle2-2	32.3363		39.6		500
Pl_Cle2-3	28.7605		41.8		500
Pl_Cle2-4	20.5416		30.8		500
Pl_Cle2-5	24.0939		30.8		500
Pl_Cle2-6	6.97669		0		500
Pl_Cle2-7	21.2625		44		500
Pl_Cle2-8	15.207		50.6		500
PL_Cle2-9	0*		28.6		500
Pl_Cle2-10	11.8956		28.6		500
Pl_Cle3-1	12.354	10/10	0	9/10	500
Pl_Cle3-2	6.24077		18.7		500
Pl_Cle3-3	13.0771		26.4		500
Pl_Cle3-4	14.7017		30.8		500
Pl_Cle3-5	8.0895		30.8		500
Pl_Cle3-6	17.4032		44		500
Pl_Cle3-7	30.3992		66		500
Pl_Cle3-8	20.354		55		500
Pl_Cle3-9	13.2328		19.8		500
Pl_Cle3-10	11.0396		28.6		500
PL_Cle4-1	0	6/10	0	7/10	500
PL_Cle4-2	0*		0		500
Pl_Cle4-3	33.9374		59.4		500
Pl_Cle4-4	7.03102		37.4		500
PL_Cle4-5	0		112.2		500
Pl_Cle4-6	31.5182		46.2		500
Pl_Cle4-7	6.08495		0		500
PL_Cle4-8	0		147.4		500
PL_Cle4-9	6.67673		14.96		500
PL_Cle4-10	7.85623		24.2		500
Pl_Eis1-1	13.91	10/10	0	8/10	250
Pl_Eis1-2	13.7453		20.68		250
Pl_Eis1-3	21.743		0		250
Pl_Eis1-4	17.3903		22		250
Pl_Eis1-5	18.1176		26.4		250
Pl_Eis1-6	13.0141		22.22		250
Pl_Eis1-7	21.873		35.2		250
Pl_Eis1-8	27.1574		37.4		250
Pl_Eis1-9	17.3042		30.8		250
Pl_Eis1-10	27.8412		50.6		250
Pl_Eis2-1	25.3324	8/10	50.6	7/10	240
Pl_Eis2-2	20.1038		39.6		240
Pl_Eis2-3	21.8639		30.8		260
Pl_Eis2-4	17.2131		22.22		200
Pl_Eis2-5	15.9579		21.34		225
Pl_Eis2-6	0*		0		200
Pl_Eis2-7	8.44678		0		250
Pl_Eis2-8	33.2464		59.4		250
Pl_Eis2-9	9.61837		0		225
Pl_Eis2-10	0*		8.14		250
PL_Eis3-1	6.00519	10/10	10.56	10/10	250
PL_Eis3-2	4.50LOQ		14.96		250
Pl_Eis3-3	9.49687		17.6		300
Pl_Eis3-4	16.1866		26.4		275
Pl_Eis3-5	12.2032		17.6		250
Pl_Eis3-6	20.3595		37.4		250
Pl_Eis3-7	52.028		85.8		250
Pl_Eis3-8	44.4924		81.4		250
Pl_Eis3-9	15.8617		28.6		300
Pl_Eis3-10	6.64451		20.02		250
Pl_Eis4-1	26.9594	10/10	33	9/10	500
Pl_Eis4-2	21.5143		37.4		500
Pl_Eis4-3	29.2449		46.2		500
Pl_Eis4-4	37.42		0		500
Pl_Eis4-5	45.4886		83.6		500
Pl_Eis4-6	48.0783		59.4		500
Pl_Eis4-7	41.5307		68.2		500
Pl_Eis4-8	34.4344		55		500
Pl_Eis4-9	48.1981		63.8		500
Pl_Eis4-10	87.2161		99		500
Pl_Ma1-1	36.8342	10/10	50.6	10/10	250
Pl_Ma1-2	33.7246		61.6		350
Pl_Ma1-3	31.0199		55		250
Pl_Ma1-4	24.3478		44		350
Pl_Ma1-5	23.231		33		250
Pl_Ma1-6	10.3831		26.4		250
Pl_Ma1-7	16.2382		26.4		250
Pl_Ma1-8	32.025		55		500
Pl_Ma1-9	28.6165		52.8		250
Pl_Ma1-10	28.973		48.4		250
Pl_Ma2-1	137.635	10/10	143	10/10	500
Pl_Ma2-2	151.81		156.2		500
Pl_Ma2-3	129.37		132		500
Pl_Ma2-4	121.072		125.4		500
Pl_Ma2-5	143.781		145.2		500
Pl_Ma2-6	152.619		158.4		500
Pl_Ma2-7	163.774		169.4		500
Pl_Ma2-8	145.428		147.4		500
Pl_Ma2-9	153.176		156.2		500
Pl_Ma2-10	99.7189		101.2		500
Pl_Ma3-1	43.3178	10/10	50.6	10/10	500
Pl_Ma3-2	40.2515		66		500
Pl_Ma3-3	59.1794		68.2		500
Pl_Ma3-4	109.445		125.4		500
Pl_Ma3-5	61.0994		72.6		500
Pl_Ma3-6	74.693		79.2		500
Pl_Ma3-7	126.186		132		500
Pl_Ma3-8	86.7169		90.2		500
Pl_Ma3-9	77.0678		99		500
Pl_Ma3-10	41.4086		68.2		500
Pl_Ma4-1	9.68004	9/10	0	5/10	250
Pl_Ma4-2	11.0302		24.2		250
Pl_Ma4-3	5.96LOQ		0		250
Pl_Ma4-4	0*		0		450
Pl_Ma4-5	5.70LOQ		0		350
Pl_Ma4-6	11.5538		39.6		250
Pl_Ma4-7	17.7816		39.6		250
Pl_Ma4-8	7.83009		0		350
Pl_Ma4-9	12.12		37.4		250
Pl_Ma4-10	13.6532		35.2		375
Pl_Su1-1	0*	1/10	6.6	6/10	500
Pl_Su1-2	0*		0		500
Pl_Su1-3	0*		0		500
Pl_Su1-4	0		9.9		500
Pl_Su1-5	5LOQ		22		500
Pl_Su1-6	0		0		500
Pl_Su1-7	0		0		500
Pl_Su1-8	0		5.28		500
Pl_Su1-9	0*		16.28		500
Pl_Su1-10	0		22		500
Pl_Su2-1	0	2/10	6.38	4/10	500
Pl_Su2-2	0		22		500
PL_Su2-3	0*		0		500
PL_Su2-4	0*		0		500
Pl_Su2-5	0*		0		500
Pl_Su2-6	5.08LOQ		10.12		500
Pl_Su2-7	0		0		500
Pl_Su2-8	12.51		0		500
Pl_Su2-9	0*		21.34		500
Pl_Su2-10	0		0		500
Pl_Su3-1	0	0/10	0	3/10	500
Pl_Su3-2	0*		0		500
Pl_Su3-3	0*		0		500
Pl_Su3-4	0		0		500
Pl_Su3-5	0*		35.2		500
Pl_Su3-6	0*		35.2		500
Pl_Su3-7	0*		17.38		500
Pl_Su3-8	0		0		500
Pl_Su3-9	0*		0		500
Pl_Su3-10	0*		0		500
Pl_Su4-1	4.27LOQ	2/10	0	4/10	500
Pl_Su4-2	0*		23.32		500
Pl_Su4-3	0*		0		500
Pl_Su4-4	5.16LOQ		20.68		500
Pl_Su4-5	0*		22.22		500
Pl_Su4-6	0*		0		500
Pl_Su4-7	0*		0		500
Pl_Su4-8	0		0		500
Pl_Su4-9	0*		22		500
Pl_Su4-10	0*		0		500
Pl_Su5-1	5.12LOQ	6/10	21.78	3/10	500
Pl_Su5-2	7.9532		21.12		500
Pl_Su5-3	3.96LOQ		0		500
Pl_Su5-4	6.53084		0		500
Pl_Su5-5	0*		0		500
Pl_Su5-6	0*		15.18		500
Pl_Su5-7	6.9517		0		500
Pl_Su5-8	0*		0		500
Pl_Su5-9	4.22LOQ		0		500
Pl_Su5-10	0*		0		500
Pl_Su6-1	16.1144	10/10	35.2	4/10	500
Pl_Su6-2	12.0955		28.6		500
Pl_Su6-3	12.9756		0		500
Pl_Su6-4	6.45558		15.4		500
Pl_Su6-5	29.0813		0		500
Pl_Su6-6	16.5708		0		500
Pl_Su6-7	7.22803		0		500
Pl_Su6-8	11.7324		0		500
Pl_Su6-9	17.4559		0		500
Pl_Su6-10	8.43852		21.12		500
Pl_Su7-1	9.54238	9/10	0	2/10	500
Pl_Su7-2	4.08LOQ		0		500
Pl_Su7-3	0*		0		500
Pl_Su7-4	11.0471		0		500
Pl_Su7-5	4.98LOQ		0		500
Pl_Su7-6	16.25		74.8		500
Pl_Su7-7	9.22323		11.88		500
Pl_Su7-8	4.13LOQ		0		500
Pl_Su7-9	7.95564		0		500
Pl_Su7-10	6.80202		0		500
Pl_Wi1-1	0	2/10	0	3/10	500
Pl_Wi1-2	0*		13.64		500
Pl_Wi1-3	0		0		500
Pl_Wi1-4	4.12LOQ		12.32		500
Pl_Wi1-5	0*		0		500
Pl_Wi1-6	0		0		500
Pl_Wi1-7	0*		10.12		500
Pl_Wi1-8	0		0		500
Pl_Wi1-9	5.34LOQ		0		500
Pl_Wi1-10	0*		0		500
Pl_Wi2-1	0*	0/10	9.46	1/10	500
Pl_Wi2-2	0		0		500
Pl_Wi2-3	0*		0		500
Pl_Wi2-4	0		0		500
Pl_Wi2-5	0		0		500
Pl_Wi2-6	0		0		500
Pl_Wi2-7	0		0		500
Pl_Wi2-8	0		0		500
Pl_Wi2-9	0*		0		500
Pl_Wi2-10	0*		0		500
Pl_Wi3-1	0*	1/10	23.98	6/10	500
Pl_Wi3-2	0		0		500
Pl_Wi3-3	0*		0		500
Pl_Wi3-4	0		0		500
Pl_Wi3-5	0*		22.22		500
Pl_Wi3-6	0*		24.2		500
Pl_Wi3-7	0		0		500
Pl_Wi3-8	0		19.36		500
Pl_Wi3-9	4.75LOQ		24.86		500
Pl_Wi3-10	0*		17.82		500
Pl_Wi4-1	0*	5/10	21.12	6/10	500
Pl_Wi4-2	4.21LOQ		63.8		500
Pl_Wi4-3	0*		66		500
Pl_Wi4-4	5.32LOQ		0		500
Pl_Wi4-5	3.89LOQ		52.8		500
Pl_Wi4-6	6.57898		81.4		500
Pl_Wi4-7	0		0		500
Pl_Wi4-8	0*		26.4		500
Pl_Wi4-9	5.41LOQ		0		500
Pl_Wi4-10	0*		0		500
