# Supplementary material for: Getting rid of ‘rain’ and ‘stars’: Mitigating inhibition effects on ddPCR data analysis, the case study of the invasive crayfish Pacifastacus leniusculus in the streams of Luxembourg
Source: PLoS One. 2022 Nov 16;17(11):e0275363. doi: 10.1371/journal.pone.0275363 (PMC9668142; doi:10.1371/journal.pone.0275363)
Supplement: S2 Table — (XLSX) [file pone.0275363.s002.xlsx]

## Sheet: Feuil1
	River	LTCF	UTCF
	Alzette	3183.07	7052.17
	Attert	4799.65	8292.83
	Clerve	4405.52	9604.9
	Eisch	3457.91	7581.19
	Mamer	4116.39	8173.75
	Sure	4309.85	11460.8
	Wiltz	5719.47	10320.6
