# Supplementary material for: Getting rid of ‘rain’ and ‘stars’: Mitigating inhibition effects on ddPCR data analysis, the case study of the invasive crayfish Pacifastacus leniusculus in the streams of Luxembourg
Source: PLoS One. 2022 Nov 16;17(11):e0275363. doi: 10.1371/journal.pone.0275363 (PMC9668142; doi:10.1371/journal.pone.0275363)
Supplement: S1 File — (ZIP) [file pone.0275363.s003.zip]

Archive with 620 entries (607 files):
- raw data/
- raw data/27-pl1/
- raw data/27-pl1/27 Pl1-2019 Pl_A02_Amplitude.csv
- raw data/27-pl1/27 Pl1-2019 Pl_A03_Amplitude.csv
- raw data/27-pl1/27 Pl1-2019 Pl_A04_Amplitude.csv
- raw data/27-pl1/27 Pl1-2019 Pl_A05_Amplitude.csv
- raw data/27-pl1/27 Pl1-2019 Pl_A06_Amplitude.csv
- raw data/27-pl1/27 Pl1-2019 Pl_A07_Amplitude.csv
- raw data/27-pl1/27 Pl1-2019 Pl_A08_Amplitude.csv
- raw data/27-pl1/27 Pl1-2019 Pl_A09_Amplitude.csv
- raw data/27-pl1/27 Pl1-2019 Pl_A10_Amplitude.csv
- raw data/27-pl1/27 Pl1-2019 Pl_A11_Amplitude.csv
- raw data/27-pl1/27 Pl1-2019 Pl_B02_Amplitude.csv
- raw data/27-pl1/27 Pl1-2019 Pl_B03_Amplitude.csv
- raw data/27-pl1/27 Pl1-2019 Pl_B04_Amplitude.csv
- raw data/27-pl1/27 Pl1-2019 Pl_B05_Amplitude.csv
- raw data/27-pl1/27 Pl1-2019 Pl_B06_Amplitude.csv
- raw data/27-pl1/27 Pl1-2019 Pl_B07_Amplitude.csv
- raw data/27-pl1/27 Pl1-2019 Pl_B08_Amplitude.csv
- raw data/27-pl1/27 Pl1-2019 Pl_B09_Amplitude.csv
- raw data/27-pl1/27 Pl1-2019 Pl_B10_Amplitude.csv
- raw data/27-pl1/27 Pl1-2019 Pl_B11_Amplitude.csv
- raw data/27-pl1/27 Pl1-2019 Pl_C02_Amplitude.csv
- raw data/27-pl1/27 Pl1-2019 Pl_C03_Amplitude.csv
- raw data/27-pl1/27 Pl1-2019 Pl_C04_Amplitude.csv
- raw data/27-pl1/27 Pl1-2019 Pl_C05_Amplitude.csv
- raw data/27-pl1/27 Pl1-2019 Pl_C06_Amplitude.csv
- raw data/27-pl1/27 Pl1-2019 Pl_C07_Amplitude.csv
- raw data/27-pl1/27 Pl1-2019 Pl_C08_Amplitude.csv
- raw data/27-pl1/27 Pl1-2019 Pl_C09_Amplitude.csv
- raw data/27-pl1/27 Pl1-2019 Pl_C10_Amplitude.csv
- raw data/27-pl1/27 Pl1-2019 Pl_C11_Amplitude.csv
- raw data/27-pl1/27 Pl1-2019 Pl_C12_Amplitude.csv
- raw data/27-pl1/27 Pl1-2019 Pl_D02_Amplitude.csv
- raw data/27-pl1/27 Pl1-2019 Pl_D03_Amplitude.csv
- raw data/27-pl1/27 Pl1-2019 Pl_D04_Amplitude.csv
- raw data/27-pl1/27 Pl1-2019 Pl_D05_Amplitude.csv
- raw data/27-pl1/27 Pl1-2019 Pl_D06_Amplitude.csv
- raw data/27-pl1/27 Pl1-2019 Pl_D07_Amplitude.csv
- raw data/27-pl1/27 Pl1-2019 Pl_D08_Amplitude.csv
- raw data/27-pl1/27 Pl1-2019 Pl_D09_Amplitude.csv
- raw data/27-pl1/27 Pl1-2019 Pl_D10_Amplitude.csv
- raw data/27-pl1/27 Pl1-2019 Pl_D11_Amplitude.csv
- raw data/27-pl1/27 Pl1-2019 Pl_D12_Amplitude.csv
- raw data/27-pl1/27 Pl1-2019 Pl_E03_Amplitude.csv
- raw data/27-pl1/27 Pl1-2019 Pl_E04_Amplitude.csv
- raw data/27-pl1/27 Pl1-2019 Pl_E05_Amplitude.csv
- raw data/27-pl1/27 Pl1-2019 Pl_E06_Amplitude.csv
- raw data/27-pl1/27 Pl1-2019 Pl_E07_Amplitude.csv
- raw data/27-pl1/27 Pl1-2019 Pl_E08_Amplitude.csv
- raw data/27-pl1/27 Pl1-2019 Pl_E09_Amplitude.csv
- raw data/27-pl1/27 Pl1-2019 Pl_E10_Amplitude.csv
- raw data/27-pl1/27 Pl1-2019 Pl_E11_Amplitude.csv
- raw data/27-pl1/27 Pl1-2019 Pl_E12_Amplitude.csv
- raw data/27-pl1/27 Pl1-2019 Pl_F03_Amplitude.csv
- raw data/27-pl1/27 Pl1-2019 Pl_F04_Amplitude.csv
- raw data/27-pl1/27 Pl1-2019 Pl_F05_Amplitude.csv
- raw data/27-pl1/27 Pl1-2019 Pl_F06_Amplitude.csv
- raw data/27-pl1/27 Pl1-2019 Pl_F07_Amplitude.csv
- raw data/27-pl1/27 Pl1-2019 Pl_F08_Amplitude.csv
- raw data/27-pl1/27 Pl1-2019 Pl_F09_Amplitude.csv
- raw data/27-pl1/27 Pl1-2019 Pl_F10_Amplitude.csv
- raw data/27-pl1/27 Pl1-2019 Pl_F11_Amplitude.csv
- raw data/27-pl1/27 Pl1-2019 Pl_F12_Amplitude.csv
- raw data/27-pl1/27 Pl1-2019 Pl_G03_Amplitude.csv
- raw data/27-pl1/27 Pl1-2019 Pl_G04_Amplitude.csv
- raw data/27-pl1/27 Pl1-2019 Pl_G05_Amplitude.csv
- raw data/27-pl1/27 Pl1-2019 Pl_G06_Amplitude.csv
- raw data/27-pl1/27 Pl1-2019 Pl_G07_Amplitude.csv
- raw data/27-pl1/27 Pl1-2019 Pl_G08_Amplitude.csv
- raw data/27-pl1/27 Pl1-2019 Pl_G09_Amplitude.csv
- raw data/27-pl1/27 Pl1-2019 Pl_G10_Amplitude.csv
- raw data/27-pl1/27 Pl1-2019 Pl_G11_Amplitude.csv
- raw data/27-pl1/27 Pl1-2019 Pl_G12_Amplitude.csv
- raw data/27-pl1/27 Pl1-2019 Pl_H04_Amplitude.csv
- raw data/27-pl1/27 Pl1-2019 Pl_H05_Amplitude.csv
- raw data/27-pl1/27 Pl1-2019 Pl_H06_Amplitude.csv
- raw data/27-pl1/27 Pl1-2019 Pl_H07_Amplitude.csv
- raw data/27-pl1/27 Pl1-2019 Pl_H08_Amplitude.csv
- raw data/27-pl1/27 Pl1-2019 Pl_H09_Amplitude.csv
- raw data/27-pl1/27 Pl1-2019 Pl_H10_Amplitude.csv
- raw data/27-pl1/27 Pl1-2019 Pl_H11_Amplitude.csv
- raw data/27-pl1/27 Pl1-2019 Pl_H12_Amplitude.csv
- raw data/28-pl2/
- raw data/28-pl2/28 Pl2-2019 Pl_A01_Amplitude.csv
- raw data/28-pl2/28 Pl2-2019 Pl_A02_Amplitude.csv
- raw data/28-pl2/28 Pl2-2019 Pl_A03_Amplitude.csv
- raw data/28-pl2/28 Pl2-2019 Pl_A04_Amplitude.csv
- raw data/28-pl2/28 Pl2-2019 Pl_A05_Amplitude.csv
- raw data/28-pl2/28 Pl2-2019 Pl_A06_Amplitude.csv
- raw data/28-pl2/28 Pl2-2019 Pl_A07_Amplitude.csv
- raw data/28-pl2/28 Pl2-2019 Pl_B01_Amplitude.csv
- raw data/28-pl2/28 Pl2-2019 Pl_B02_Amplitude.csv
- raw data/28-pl2/28 Pl2-2019 Pl_B03_Amplitude.csv
- raw data/28-pl2/28 Pl2-2019 Pl_B04_Amplitude.csv
- raw data/28-pl2/28 Pl2-2019 Pl_B05_Amplitude.csv
- raw data/28-pl2/28 Pl2-2019 Pl_B06_Amplitude.csv
- raw data/28-pl2/28 Pl2-2019 Pl_B07_Amplitude.csv
- raw data/28-pl2/28 Pl2-2019 Pl_C01_Amplitude.csv
- raw data/28-pl2/28 Pl2-2019 Pl_C02_Amplitude.csv
- raw data/28-pl2/28 Pl2-2019 Pl_C03_Amplitude.csv
- raw data/28-pl2/28 Pl2-2019 Pl_C04_Amplitude.csv
- raw data/28-pl2/28 Pl2-2019 Pl_C05_Amplitude.csv
- raw data/28-pl2/28 Pl2-2019 Pl_C06_Amplitude.csv
- raw data/28-pl2/28 Pl2-2019 Pl_C07_Amplitude.csv
- raw data/28-pl2/28 Pl2-2019 Pl_D01_Amplitude.csv
- raw data/28-pl2/28 Pl2-2019 Pl_D02_Amplitude.csv
- raw data/28-pl2/28 Pl2-2019 Pl_D03_Amplitude.csv
- raw data/28-pl2/28 Pl2-2019 Pl_D04_Amplitude.csv
- raw data/28-pl2/28 Pl2-2019 Pl_D05_Amplitude.csv
- raw data/28-pl2/28 Pl2-2019 Pl_D06_Amplitude.csv
- raw data/28-pl2/28 Pl2-2019 Pl_D07_Amplitude.csv
- raw data/28-pl2/28 Pl2-2019 Pl_E01_Amplitude.csv
- raw data/28-pl2/28 Pl2-2019 Pl_E02_Amplitude.csv
- raw data/28-pl2/28 Pl2-2019 Pl_E03_Amplitude.csv
- raw data/28-pl2/28 Pl2-2019 Pl_E04_Amplitude.csv
- raw data/28-pl2/28 Pl2-2019 Pl_E05_Amplitude.csv
- raw data/28-pl2/28 Pl2-2019 Pl_E06_Amplitude.csv
- raw data/28-pl2/28 Pl2-2019 Pl_F01_Amplitude.csv
- raw data/28-pl2/28 Pl2-2019 Pl_F02_Amplitude.csv
- raw data/28-pl2/28 Pl2-2019 Pl_F03_Amplitude.csv
- raw data/28-pl2/28 Pl2-2019 Pl_F04_Amplitude.csv
- raw data/28-pl2/28 Pl2-2019 Pl_F05_Amplitude.csv
- raw data/28-pl2/28 Pl2-2019 Pl_F06_Amplitude.csv
- raw data/28-pl2/28 Pl2-2019 Pl_F07_Amplitude.csv
- raw data/28-pl2/28 Pl2-2019 Pl_G01_Amplitude.csv
- raw data/28-pl2/28 Pl2-2019 Pl_G02_Amplitude.csv
- raw data/28-pl2/28 Pl2-2019 Pl_G03_Amplitude.csv
- raw data/28-pl2/28 Pl2-2019 Pl_G04_Amplitude.csv
- raw data/28-pl2/28 Pl2-2019 Pl_G05_Amplitude.csv
- raw data/28-pl2/28 Pl2-2019 Pl_G06_Amplitude.csv
- raw data/28-pl2/28 Pl2-2019 Pl_G07_Amplitude.csv
- raw data/28-pl2/28 Pl2-2019 Pl_H01_Amplitude.csv
- raw data/28-pl2/28 Pl2-2019 Pl_H02_Amplitude.csv
- raw data/28-pl2/28 Pl2-2019 Pl_H03_Amplitude.csv
- raw data/28-pl2/28 Pl2-2019 Pl_H04_Amplitude.csv
- raw data/28-pl2/28 Pl2-2019 Pl_H05_Amplitude.csv
- raw data/28-pl2/28 Pl2-2019 Pl_H06_Amplitude.csv
- raw data/28-pl2/28 Pl2-2019 Pl_H07_Amplitude.csv
- raw data/29-Pl3/
- raw data/29-Pl3/29 Pl3-2019 Pl_A07_Amplitude.csv
- raw data/29-Pl3/29 Pl3-2019 Pl_A08_Amplitude.csv
- raw data/29-Pl3/29 Pl3-2019 Pl_A09_Amplitude.csv
- raw data/29-Pl3/29 Pl3-2019 Pl_A10_Amplitude.csv
- raw data/29-Pl3/29 Pl3-2019 Pl_B07_Amplitude.csv
- raw data/29-Pl3/29 Pl3-2019 Pl_B08_Amplitude.csv
- raw data/29-Pl3/29 Pl3-2019 Pl_B09_Amplitude.csv
- raw data/29-Pl3/29 Pl3-2019 Pl_B10_Amplitude.csv
- raw data/29-Pl3/29 Pl3-2019 Pl_B11_Amplitude.csv
- raw data/29-Pl3/29 Pl3-2019 Pl_C07_Amplitude.csv
- raw data/29-Pl3/29 Pl3-2019 Pl_C08_Amplitude.csv
- raw data/29-Pl3/29 Pl3-2019 Pl_C09_Amplitude.csv
- raw data/29-Pl3/29 Pl3-2019 Pl_C10_Amplitude.csv
- raw data/29-Pl3/29 Pl3-2019 Pl_C11_Amplitude.csv
- raw data/29-Pl3/29 Pl3-2019 Pl_D07_Amplitude.csv
- raw data/29-Pl3/29 Pl3-2019 Pl_D08_Amplitude.csv
- raw data/29-Pl3/29 Pl3-2019 Pl_D10_Amplitude.csv
- raw data/29-Pl3/29 Pl3-2019 Pl_E07_Amplitude.csv
- raw data/29-Pl3/29 Pl3-2019 Pl_E08_Amplitude.csv
- raw data/29-Pl3/29 Pl3-2019 Pl_E09_Amplitude.csv
- raw data/29-Pl3/29 Pl3-2019 Pl_E10_Amplitude.csv
- raw data/29-Pl3/29 Pl3-2019 Pl_E11_Amplitude.csv
- raw data/29-Pl3/29 Pl3-2019 Pl_F07_Amplitude.csv
- raw data/29-Pl3/29 Pl3-2019 Pl_F09_Amplitude.csv
- raw data/29-Pl3/29 Pl3-2019 Pl_F10_Amplitude.csv
- raw data/29-Pl3/29 Pl3-2019 Pl_F11_Amplitude.csv
- raw data/29-Pl3/29 Pl3-2019 Pl_G08_Amplitude.csv
- raw data/29-Pl3/29 Pl3-2019 Pl_G09_Amplitude.csv
- raw data/29-Pl3/29 Pl3-2019 Pl_G10_Amplitude.csv
- raw data/29-Pl3/29 Pl3-2019 Pl_H08_Amplitude.csv
- raw data/29-Pl3/29 Pl3-2019 Pl_H09_Amplitude.csv
- raw data/29-Pl3/29 Pl3-2019 Pl_H10_Amplitude.csv
- raw data/31-Pl4/
- raw data/31-Pl4/31 Pl4-2019_A01_Amplitude.csv
- raw data/31-Pl4/31 Pl4-2019_A02_Amplitude.csv
- raw data/31-Pl4/31 Pl4-2019_A03_Amplitude.csv
- raw data/31-Pl4/31 Pl4-2019_A04_Amplitude.csv
- raw data/31-Pl4/31 Pl4-2019_A05_Amplitude.csv
- raw data/31-Pl4/31 Pl4-2019_A06_Amplitude.csv
- raw data/31-Pl4/31 Pl4-2019_A07_Amplitude.csv
- raw data/31-Pl4/31 Pl4-2019_A08_Amplitude.csv
- raw data/31-Pl4/31 Pl4-2019_A09_Amplitude.csv
- raw data/31-Pl4/31 Pl4-2019_A10_Amplitude.csv
- raw data/31-Pl4/31 Pl4-2019_A11_Amplitude.csv
- raw data/31-Pl4/31 Pl4-2019_B01_Amplitude.csv
- raw data/31-Pl4/31 Pl4-2019_B02_Amplitude.csv
- raw data/31-Pl4/31 Pl4-2019_B03_Amplitude.csv
- raw data/31-Pl4/31 Pl4-2019_B04_Amplitude.csv
- raw data/31-Pl4/31 Pl4-2019_B05_Amplitude.csv
- raw data/31-Pl4/31 Pl4-2019_B06_Amplitude.csv
- raw data/31-Pl4/31 Pl4-2019_B07_Amplitude.csv
- raw data/31-Pl4/31 Pl4-2019_B08_Amplitude.csv
- raw data/31-Pl4/31 Pl4-2019_B09_Amplitude.csv
- raw data/31-Pl4/31 Pl4-2019_B10_Amplitude.csv
- raw data/31-Pl4/31 Pl4-2019_B11_Amplitude.csv
- raw data/31-Pl4/31 Pl4-2019_C01_Amplitude.csv
- raw data/31-Pl4/31 Pl4-2019_C02_Amplitude.csv
- raw data/31-Pl4/31 Pl4-2019_C03_Amplitude.csv
- raw data/31-Pl4/31 Pl4-2019_C04_Amplitude.csv
- raw data/31-Pl4/31 Pl4-2019_C05_Amplitude.csv
- raw data/31-Pl4/31 Pl4-2019_C06_Amplitude.csv
- raw data/31-Pl4/31 Pl4-2019_C07_Amplitude.csv
- raw data/31-Pl4/31 Pl4-2019_C08_Amplitude.csv
- raw data/31-Pl4/31 Pl4-2019_C09_Amplitude.csv
- raw data/31-Pl4/31 Pl4-2019_C10_Amplitude.csv
- raw data/31-Pl4/31 Pl4-2019_C11_Amplitude.csv
- raw data/31-Pl4/31 Pl4-2019_C12_Amplitude.csv
- raw data/31-Pl4/31 Pl4-2019_D01_Amplitude.csv
- raw data/31-Pl4/31 Pl4-2019_D02_Amplitude.csv
- raw data/31-Pl4/31 Pl4-2019_D03_Amplitude.csv
- raw data/31-Pl4/31 Pl4-2019_D04_Amplitude.csv
- raw data/31-Pl4/31 Pl4-2019_D05_Amplitude.csv
- raw data/31-Pl4/31 Pl4-2019_D06_Amplitude.csv
- raw data/31-Pl4/31 Pl4-2019_D07_Amplitude.csv
- raw data/31-Pl4/31 Pl4-2019_D08_Amplitude.csv
- raw data/31-Pl4/31 Pl4-2019_D09_Amplitude.csv
- raw data/31-Pl4/31 Pl4-2019_D10_Amplitude.csv
- raw data/31-Pl4/31 Pl4-2019_D11_Amplitude.csv
- raw data/31-Pl4/31 Pl4-2019_D12_Amplitude.csv
- raw data/31-Pl4/31 Pl4-2019_E01_Amplitude.csv
- raw data/31-Pl4/31 Pl4-2019_E02_Amplitude.csv
- raw data/31-Pl4/31 Pl4-2019_E03_Amplitude.csv
- raw data/31-Pl4/31 Pl4-2019_E04_Amplitude.csv
- raw data/31-Pl4/31 Pl4-2019_E05_Amplitude.csv
- raw data/31-Pl4/31 Pl4-2019_E06_Amplitude.csv
- raw data/31-Pl4/31 Pl4-2019_E07_Amplitude.csv
- raw data/31-Pl4/31 Pl4-2019_E08_Amplitude.csv
- raw data/31-Pl4/31 Pl4-2019_E09_Amplitude.csv
- raw data/31-Pl4/31 Pl4-2019_E10_Amplitude.csv
- raw data/31-Pl4/31 Pl4-2019_E11_Amplitude.csv
- raw data/31-Pl4/31 Pl4-2019_E12_Amplitude.csv
- raw data/31-Pl4/31 Pl4-2019_F01_Amplitude.csv
- raw data/31-Pl4/31 Pl4-2019_F02_Amplitude.csv
- raw data/31-Pl4/31 Pl4-2019_F03_Amplitude.csv
- raw data/31-Pl4/31 Pl4-2019_F04_Amplitude.csv
- raw data/31-Pl4/31 Pl4-2019_F05_Amplitude.csv
- raw data/31-Pl4/31 Pl4-2019_F06_Amplitude.csv
- raw data/31-Pl4/31 Pl4-2019_F07_Amplitude.csv
- raw data/31-Pl4/31 Pl4-2019_F08_Amplitude.csv
- raw data/31-Pl4/31 Pl4-2019_F09_Amplitude.csv
- raw data/31-Pl4/31 Pl4-2019_F10_Amplitude.csv
- raw data/31-Pl4/31 Pl4-2019_F11_Amplitude.csv
- raw data/31-Pl4/31 Pl4-2019_F12_Amplitude.csv
- raw data/31-Pl4/31 Pl4-2019_G01_Amplitude.csv
- raw data/31-Pl4/31 Pl4-2019_G02_Amplitude.csv
- raw data/31-Pl4/31 Pl4-2019_G03_Amplitude.csv
- raw data/31-Pl4/31 Pl4-2019_G04_Amplitude.csv
- raw data/31-Pl4/31 Pl4-2019_G05_Amplitude.csv
- raw data/31-Pl4/31 Pl4-2019_G06_Amplitude.csv
- raw data/31-Pl4/31 Pl4-2019_G07_Amplitude.csv
- raw data/31-Pl4/31 Pl4-2019_G08_Amplitude.csv
- raw data/31-Pl4/31 Pl4-2019_G09_Amplitude.csv
- raw data/31-Pl4/31 Pl4-2019_G10_Amplitude.csv
- raw data/31-Pl4/31 Pl4-2019_G11_Amplitude.csv
- raw data/31-Pl4/31 Pl4-2019_G12_Amplitude.csv
- raw data/31-Pl4/31 Pl4-2019_H01_Amplitude.csv
- raw data/31-Pl4/31 Pl4-2019_H02_Amplitude.csv
- raw data/31-Pl4/31 Pl4-2019_H03_Amplitude.csv
- raw data/31-Pl4/31 Pl4-2019_H04_Amplitude.csv
- raw data/31-Pl4/31 Pl4-2019_H05_Amplitude.csv
- raw data/31-Pl4/31 Pl4-2019_H06_Amplitude.csv
- raw data/31-Pl4/31 Pl4-2019_H07_Amplitude.csv
- raw data/31-Pl4/31 Pl4-2019_H08_Amplitude.csv
- raw data/31-Pl4/31 Pl4-2019_H09_Amplitude.csv
- raw data/31-Pl4/31 Pl4-2019_H10_Amplitude.csv
- raw data/31-Pl4/31 Pl4-2019_H11_Amplitude.csv
- raw data/31-Pl4/31 Pl4-2019_H12_Amplitude.csv
- raw data/35-Pl7/
- raw data/35-Pl7/35 Pl7-2019_A01_Amplitude.csv
- raw data/35-Pl7/35 Pl7-2019_A02_Amplitude.csv
- raw data/35-Pl7/35 Pl7-2019_A03_Amplitude.csv
- raw data/35-Pl7/35 Pl7-2019_A04_Amplitude.csv
- raw data/35-Pl7/35 Pl7-2019_A05_Amplitude.csv
- raw data/35-Pl7/35 Pl7-2019_A06_Amplitude.csv
- raw data/35-Pl7/35 Pl7-2019_A07_Amplitude.csv
- raw data/35-Pl7/35 Pl7-2019_B01_Amplitude.csv
- raw data/35-Pl7/35 Pl7-2019_B02_Amplitude.csv
- raw data/35-Pl7/35 Pl7-2019_B03_Amplitude.csv
- raw data/35-Pl7/35 Pl7-2019_B04_Amplitude.csv
- raw data/35-Pl7/35 Pl7-2019_B05_Amplitude.csv
- raw data/35-Pl7/35 Pl7-2019_B06_Amplitude.csv
- raw data/35-Pl7/35 Pl7-2019_B07_Amplitude.csv
- raw data/35-Pl7/35 Pl7-2019_C01_Amplitude.csv
- raw data/35-Pl7/35 Pl7-2019_C02_Amplitude.csv
- raw data/35-Pl7/35 Pl7-2019_C03_Amplitude.csv
- raw data/35-Pl7/35 Pl7-2019_C04_Amplitude.csv
- raw data/35-Pl7/35 Pl7-2019_C05_Amplitude.csv
- raw data/35-Pl7/35 Pl7-2019_C06_Amplitude.csv
- raw data/35-Pl7/35 Pl7-2019_C07_Amplitude.csv
- raw data/35-Pl7/35 Pl7-2019_D01_Amplitude.csv
- raw data/35-Pl7/35 Pl7-2019_D02_Amplitude.csv
- raw data/35-Pl7/35 Pl7-2019_D03_Amplitude.csv
- raw data/35-Pl7/35 Pl7-2019_D04_Amplitude.csv
- raw data/35-Pl7/35 Pl7-2019_D05_Amplitude.csv
- raw data/35-Pl7/35 Pl7-2019_D06_Amplitude.csv
- raw data/35-Pl7/35 Pl7-2019_D07_Amplitude.csv
- raw data/35-Pl7/35 Pl7-2019_E01_Amplitude.csv
- raw data/35-Pl7/35 Pl7-2019_E02_Amplitude.csv
- raw data/35-Pl7/35 Pl7-2019_E03_Amplitude.csv
- raw data/35-Pl7/35 Pl7-2019_E04_Amplitude.csv
[truncated: 320 more entries]
