# Supplementary material for: Getting rid of ‘rain’ and ‘stars’: Mitigating inhibition effects on ddPCR data analysis, the case study of the invasive crayfish Pacifastacus leniusculus in the streams of Luxembourg
Source: PLoS One. 2022 Nov 16;17(11):e0275363. doi: 10.1371/journal.pone.0275363 (PMC9668142; doi:10.1371/journal.pone.0275363)
Supplement: S1 File — (ZIP) [file pone.0275363.s003.zip › raw data/27-pl1/27 Pl1-2019 Pl_A02_Amplitude.csv]

Ch1 Amplitude	Ch2 Amplitude	Cluster
260.186829		1
398.998718		1
1314.95691		1
2465.98584		1
3519.6062		1
3800.45776		1
4560.96045		1
4690.508		1
4760.871		1
4813.517		1
4820.331		1
4847.78955		1
4859.34961		1
4867.10742		1
4869.765		1
4892.369		1
4893.62256		1
4907.15		1
4907.643		1
4923.774		1
4928.46338		1
4933.87451		1
4935.59		1
4937.8623		1
4944.149		1
4950.74951		1
4951.135		1
4957.28564		1
4958.63574		1
4963.143		1
4963.657		1
4968.04346		1
4972.12744		1
4972.65771		1
4973.81934		1
4974.323		1
4983.18359		1
4986.441		1
4990.69971		1
4996.12061		1
4996.23145		1
5000.143		1
5000.838		1
5003.40332		1
5008.84229		1
5009.289		1
5010.189		1
5017.61426		1
5018.415		1
5019.2583		1
5025.009		1
5026.07959		1
5031.824		1
5034.01758		1
5036.862		1
5039.21875		1
5042.86426		1
5044.48242		1
5045.94629		1
5046.60156		1
5052.682		1
5053.799		1
5056.722		1
5056.87061		1
5058.009		1
5063.196		1
5064.558		1
5067.36328		1
5069.23242		1
5069.4043		1
5071.27441		1
5073.166		1
5076.03271		1
5079.732		1
5080.844		1
5082.51465		1
5082.87061		1
5088.52246		1
5088.835		1
5091.336		1
5093.993		1
5094.518		1
5099.85742		1
5104.566		1
5111.20654		1
5114.03955		1
5114.55225		1
5115.089		1
5116.828		1
5118.57129		1
5119.167		1
5120.29541		1
5126.026		1
5126.50635		1
5131.898		1
5132.8833		1
5133.39648		1
5134.618		1
5140.572		1
5144.194		1
5145.185		1
5147.58936		1
5150.727		1
5156.9707		1
5158.45752		1
5159.74365		1
5161.987		1
5164.015		1
5166.674		1
5167.859		1
5171.1416		1
5172.966		1
5175.189		1
5176.519		1
5179.301		1
5180.773		1
5181.39551		1
5181.917		1
5185.38965		1
5189.12646		1
5195.659		1
5202.08447		1
5204.56		1
5211.698		1
5212.189		1
5214.122		1
5215.018		1
5218.95947		1
5219.00439		1
5219.483		1
5220.33643		1
5220.39844		1
5221.42334		1
5225.364		1
5226.948		1
5228.07031		1
5230.29932		1
5231.064		1
5233.11963		1
5233.84766		1
5235.0127		1
5241.2417		1
5241.514		1
5246.72754		1
5247.03		1
5251.04		1
5251.175		1
5254.0957		1
5255.96436		1
5258.14355		1
5259.22168		1
5261.25928		1
5266.37939		1
5267.363		1
5272.773		1
5274.406		1
5274.76953		1
5275.46973		1
5277.44434		1
5277.507		1
5286.143		1
5287.796		1
5288.801		1
5289.709		1
5295.29834		1
5297.05225		1
5297.13232		1
5306.739		1
5310.66455		1
5311.03467		1
5313.04932		1
5313.83838		1
5314.254		1
5315.61865		1
5319.911		1
5320.43262		1
5321.32568		1
5322.561		1
5325.01465		1
5334.87451		1
5335.979		1
5337.462		1
5337.47656		1
5342.66		1
5343.744		1
5345.32373		1
5349.138		1
5350.6123		1
5350.94434		1
5356.54736		1
5357.72266		1
5358.841		1
5367.572		1
5369.253		1
5372.921		1
5372.965		1
5382.48535		1
5382.58643		1
5385.516		1
5386.586		1
5393.40625		1
5395.6626		1
5396.09326		1
5398.87646		1
5399.53125		1
5399.83545		1
5400.73926		1
5403.78955		1
5405.09131		1
5407.039		1
5407.10742		1
5407.29346		1
5407.30273		1
5407.97461		1
5408.213		1
5414.119		1
5415.00342		1
5417.62256		1
5418.741		1
5420.22852		1
5420.46436		1
5420.698		1
5421.047		1
5422.874		1
5425.761		1
5428.51367		1
5430.77051		1
5434.208		1
5435.035		1
5435.774		1
5437.351		1
5438.228		1
5439.259		1
5440.50439		1
5443.7334		1
5445.28857		1
5445.404		1
5451.714		1
5453.788		1
5455.271		1
5460.792		1
5461.182		1
5465.179		1
5469.74463		1
5472.039		1
5473.54736		1
5479.806		1
5479.91064		1
5482.667		1
5484.85742		1
5491.92529		1
5493.43945		1
5496.274		1
5497.952		1
5497.96		1
5499.10547		1
5499.6377		1
5500.98828		1
5504.26758		1
5505.516		1
5505.83936		1
5509.49463		1
5510.22559		1
5510.4873		1
5510.83936		1
5512.34131		1
5513.56641		1
5514.17139		1
5516.0415		1
5516.62061		1
5518.25537		1
5519.04346		1
5519.80762		1
5522.30957		1
5523.53125		1
5524.451		1
5524.71875		1
5526.182		1
5526.24365		1
5528.935		1
5528.94043		1
5530.7		1
5532.509		1
5533.2915		1
5533.69043		1
5536.836		1
5537.32275		1
5537.758		1
5538.94629		1
5540.544		1
5542.01855		1
5544.887		1
5545.53125		1
5545.81445		1
5549.53027		1
5549.94		1
5550.339		1
5550.51465		1
5550.673		1
5551.84033		1
5559.71826		1
5562.442		1
5566.822		1
5567.915		1
5568.1543		1
5568.858		1
5571.414		1
5574.215		1
5578.078		1
5580.94336		1
5583.875		1
5584.85645		1
5585.397		1
5588.897		1
5589.476		1
5593.99268		1
5594.7207		1
5597		1
5597.034		1
5600.891		1
5602.08936		1
5604.038		1
5608.134		1
5609.429		1
5610.173		1
5611.886		1
5613.68164		1
5614.865		1
5616.70166		1
5617.73828		1
5618.59375		1
5621.57		1
5622.44629		1
5622.719		1
5624.413		1
5627.445		1
5634.756		1
5649.38		1
5651.126		1
5651.593		1
5652.14453		1
5653.925		1
5655.884		1
5656.319		1
5656.348		1
5656.662		1
5657.035		1
5657.575		1
5659.12646		1
5663.98633		1
5664.68164		1
5664.703		1
5664.93066		1
5666.61963		1
5666.794		1
5669.971		1
5670.40674		1
5671.399		1
5671.797		1
5673.31445		1
5674.009		1
5675.847		1
5675.916		1
5679.08252		1
5679.54639		1
5679.68555		1
5681.581		1
5682.29346		1
5683.367		1
5684.854		1
5685.304		1
5687.59766		1
5688.84		1
5691.026		1
5692.418		1
5694.068		1
5695.001		1
5695.109		1
5695.14		1
5697.011		1
5697.62939		1
5697.9624		1
5699.51563		1
5702.25146		1
5702.702		1
5705.3125		1
5708.2		1
5708.46973		1
5708.49072		1
5710.80859		1
5714.81348		1
5715.242		1
5717.34766		1
5718.18652		1
5722.30957		1
5722.642		1
5722.898		1
5723.5874		1
5723.833		1
5725.61133		1
5726.204		1
5727.26855		1
5728.432		1
5728.59668		1
5733.11328		1
5734.482		1
5735.40674		1
5736.21436		1
5737.969		1
5739.346		1
5739.457		1
5741.41846		1
5741.659		1
5742.29248		1
5745.784		1
5746.94531		1
5747.095		1
5748.757		1
5748.86035		1
5749.10938		1
5749.786		1
5754.378		1
5755.44043		1
5755.67		1
5755.9917		1
5756.762		1
5757.52832		1
5758.95654		1
5759.248		1
5760.84668		1
5762.29834		1
5762.962		1
5764.66846		1
5767.29541		1
5767.56152		1
5768.55029		1
5768.74756		1
5768.88232		1
5769.686		1
5770.833		1
5771.36426		1
5772.61475		1
5773.843		1
5775.713		1
5777.96729		1
5778.29736		1
5778.654		1
5778.783		1
5780.28271		1
5781.03369		1
5781.44775		1
5783.022		1
5783.90234		1
5786.31641		1
5790.29639		1
5790.29834		1
5791.29541		1
5795.18555		1
5795.594		1
5796.919		1
5798.591		1
5802.05762		1
5802.29736		1
5802.50146		1
5802.63428		1
5805.189		1
5807.67627		1
5811.80762		1
5812.403		1
5812.84668		1
5814.194		1
5817.329		1
5817.685		1
5819.13037		1
5821.20654		1
5823.425		1
5823.74072		1
5826.776		1
5828.35547		1
5830.463		1
5831.221		1
5833.66162		1
5835.791		1
5837.134		1
5838.8916		1
5839.27539		1
5840.79248		1
5841.05225		1
5842.00244		1
5842.583		1
5842.742		1
5842.823		1
5845.08447		1
5845.64		1
5845.866		1
5846.92139		1
5847.158		1
5847.27832		1
5848.19775		1
5848.94336		1
5849.834		1
5853.355		1
5855.075		1
5855.239		1
5856.40869		1
5856.931		1
5858.56934		1
5862.593		1
5862.6665		1
5863.245		1
5864.572		1
5865.876		1
5868.216		1
5869.702		1
5870.88037		1
5871.106		1
5874.238		1
5875.43848		1
5876.063		1
5876.55225		1
5876.79639		1
5877.846		1
5880.0874		1
5880.927		1
5883.32764		1
5884.724		1
5885.03125		1
5887.49658		1
5890.421		1
5892.98828		1
5893.851		1
5894.59863		1
5895.15234		1
5895.755		1
5896.17041		1
5897.081		1
5897.78564		1
5899.621		1
5901.86035		1
5902.531		1
5903.504		1
5903.8335		1
5904.69775		1
5905.518		1
5906.37158		1
5908.137		1
5910.397		1
5912.02		1
5912.52441		1
5912.80762		1
5915.603		1
5917.842		1
5918.15869		1
5921.1084		1
5923.17969		1
5923.25537		1
5923.646		1
5924.6084		1
5927.162		1
5928.012		1
5929.763		1
5930.274		1
5930.45557		1
5931.53369		1
5931.823		1
5931.935		1
5931.944		1
5931.95752		1
5933.666		1
5935.73633		1
5936.15674		1
5936.826		1
5938.83936		1
5939.758		1
5939.92969		1
5940.91455		1
5942.56445		1
5943.186		1
5944.368		1
5944.65527		1
5946.067		1
5946.28955		1
5947.12		1
5947.34		1
5947.559		1
5947.842		1
5948.6416		1
5950.129		1
5950.743		1
5952.684		1
5953.108		1
5955.24658		1
5956.5625		1
5957.33252		1
5958.72363		1
5959.003		1
5959.178		1
5960.165		1
5962.656		1
5964.034		1
5964.961		1
5966.66846		1
5967.4873		1
5970.132		1
5972.0127		1
5974.627		1
5975.28369		1
5975.472		1
5975.82666		1
5976.9585		1
5978.62842		1
5979.66357		1
5980.567		1
5981.72168		1
5982.70557		1
5982.91162		1
5982.912		1
5983.50146		1
5986.018		1
5986.63574		1
5986.81		1
5987.89941		1
5990.24854		1
5991.65332		1
5992.50146		1
5992.82861		1
5993.279		1
5993.874		1
5999.178		1
5999.7124		1
6003.2583		1
6003.3916		1
6003.751		1
6004.40527		1
6004.54834		1
6004.72461		1
6005.88672		1
6007.353		1
6008.428		1
6010.34863		1
6011.385		1
6011.9375		1
6013.597		1
6013.74072		1
6014.41846		1
6015.3374		1
6016.94629		1
6017.496		1
6018.28027		1
6021.16846		1
6022.07227		1
6022.37646		1
6024.6543		1
6024.672		1
6024.677		1
6024.877		1
6024.98		1
6025.78662		1
6026.10645		1
6027.01172		1
6027.82568		1
6028.8125		1
6029.42139		1
6029.617		1
6031.5083		1
6031.79932		1
6033.00049		1
6034.68555		1
6035.975		1
6036.822		1
6037.201		1
6037.587		1
6038.33		1
6038.454		1
6039.129		1
6039.38672		1
6039.407		1
6041.134		1
6041.259		1
6041.88965		1
6042.0835		1
6042.28369		1
6043.47363		1
6044.70557		1
6045.0166		1
6045.17334		1
6045.58447		1
6046.356		1
6046.536		1
6048.28369		1
6048.315		1
6048.631		1
6049.564		1
6049.661		1
6050.544		1
6051.276		1
6051.88232		1
6052.19873		1
6053.1377		1
6053.53271		1
6054.593		1
6055.602		1
6059.85156		1
6061.4707		1
6061.68066		1
6062.013		1
6062.01367		1
6063.442		1
6063.455		1
6063.61328		1
6065.095		1
6065.986		1
6066.668		1
6068.321		1
6068.94775		1
6069.018		1
6070.67773		1
6070.73438		1
6071.06152		1
6071.5166		1
6071.786		1
6073.428		1
6075.192		1
6076.1084		1
6077.10059		1
6077.519		1
6077.75049		1
6078.114		1
6079.05957		1
6079.23633		1
6079.523		1
6079.65625		1
6080.045		1
6082.15039		1
6082.715		1
6082.812		1
6083.025		1
6084.335		1
6084.931		1
6085.182		1
6085.36963		1
6085.412		1
6085.503		1
6085.529		1
6086.87549		1
6086.9585		1
6087.444		1
6087.484		1
6088.768		1
6090.54541		1
6090.76		1
6090.923		1
6091.24854		1
6092.734		1
6093.365		1
6093.939		1
6094.03955		1
6095.112		1
6095.47168		1
6095.514		1
6096.04		1
6097.306		1
6097.3916		1
6097.538		1
6098.162		1
6099.4707		1
6099.726		1
6100.174		1
6100.64063		1
6101.86475		1
6103.186		1
6104.273		1
6104.569		1
6105.90332		1
6106.27051		1
6106.882		1
6107.0874		1
6110.197		1
6110.721		1
6110.863		1
6111.598		1
6112.01074		1
6112.10156		1
6112.86768		1
6113.716		1
6115.6333		1
6116.758		1
6117.18359		1
6117.884		1
6117.94629		1
6118.56055		1
6119.386		1
6119.40332		1
6119.51953		1
6120.3457		1
6120.71045		1
6121.333		1
6121.769		1
6122.042		1
6123.234		1
6124.14		1
6124.66748		1
6124.96143		1
6125.431		1
6125.48047		1
6126.02		1
6126.085		1
6126.176		1
6127.213		1
6127.329		1
6128.385		1
6129.15527		1
6129.16357		1
6129.16846		1
6129.386		1
6129.46338		1
6129.63037		1
6129.696		1
6133.0166		1
6133.254		1
6134.16162		1
6134.486		1
6135.08154		1
6135.182		1
6135.18555		1
6135.279		1
6135.762		1
6136.058		1
6137.91748		1
6138.409		1
6138.65137		1
6139.1333		1
6141.22656		1
6143.42236		1
6144.00146		1
6144.45654		1
6144.57666		1
6145.33447		1
6145.38135		1
6145.64063		1
6146.16748		1
6147.6543		1
6147.83545		1
6148.11328		1
6148.759		1
6148.788		1
6148.95361		1
6148.961		1
6149.691		1
6149.869		1
6149.986		1
6150.00928		1
6150.814		1
6151.059		1
6151.14		1
6151.323		1
6152.121		1
6152.358		1
6153.323		1
6153.787		1
6154.779		1
6157.346		1
6158.113		1
6158.216		1
6158.46875		1
6158.972		1
6159.44336		1
6159.61475		1
6160.273		1
6161.7207		1
6162.293		1
6162.38965		1
6162.74365		1
6163.02344		1
6163.084		1
6163.4917		1
6164.2207		1
6165.49268		1
6165.806		1
6166.29443		1
6167.50732		1
6167.517		1
6167.66162		1
6168.88867		1
6169.05469		1
6170.379		1
6172.188		1
6172.48926		1
6172.86133		1
6172.943		1
6173.09		1
6173.437		1
6173.49854		1
6173.752		1
6173.80566		1
6174.17236		1
6174.72852		1
6175.86035		1
6177.14746		1
6177.48438		1
6178.47949		1
6178.48633		1
6178.70947		1
6179.61475		1
6180.04639		1
6180.314		1
6181.4126		1
6181.50244		1
6181.597		1
6181.681		1
6181.701		1
6181.75732		1
6181.96436		1
6182.77441		1
6184.41748		1
6184.451		1
6186.00244		1
6186.544		1
6188.0293		1
6188.147		1
6188.488		1
6188.607		1
6189.0874		1
6189.9165		1
6190.769		1
6191.88232		1
6193.04834		1
6193.30859		1
6193.54346		1
6194.003		1
6195.77148		1
6195.91455		1
6196.515		1
6196.799		1
6196.89551		1
6197.11475		1
6198.01855		1
6198.1875		1
6198.57471		1
6198.665		1
6198.718		1
6199.30957		1
6199.97363		1
6200.0874		1
6200.329		1
6200.866		1
6200.91162		1
6202.17334		1
6202.21436		1
6202.77441		1
6203.60254		1
6203.634		1
6204.228		1
6204.246		1
6204.74463		1
6204.828		1
6205.53662		1
6206.0625		1
6207.07275		1
6208.75439		1
6208.87939		1
6209.923		1
6210.70068		1
6211.93945		1
6212.249		1
6213.46		1
6213.744		1
6213.881		1
6214.12158		1
6214.635		1
6214.69336		1
6215.102		1
6215.47559		1
6215.599		1
6215.799		1
6215.8833		1
6216.62646		1
6216.90234		1
6217.0415		1
6217.457		1
6217.89551		1
6218.30859		1
6218.40332		1
6219.075		1
6219.193		1
6219.68555		1
6219.85059		1
6219.92969		1
6220.424		1
6220.52051		1
6221.07227		1
6221.10547		1
6221.479		1
6221.621		1
6222.472		1
6222.55029		1
6222.77832		1
6223.02441		1
6223.10352		1
6223.2627		1
6224.27344		1
6224.50732		1
6224.667		1
6224.8374		1
6224.913		1
6225		1
6225.75439		1
6225.98		1
6226.108		1
6226.19727		1
6226.32129		1
6226.595		1
6226.678		1
6227.025		1
6228.598		1
6228.715		1
6228.804		1
6229.1333		1
6229.27148		1
6230.237		1
6230.415		1
6230.478		1
6230.84863		1
6231.4		1
6231.60742		1
6231.742		1
6232.01		1
6232.053		1
6233.07373		1
6233.466		1
6233.70752		1
6234.693		1
6234.71143		1
6235.185		1
6235.33057		1
6236.44238		1
6236.448		1
6237.70947		1
6238.46436		1
6238.48975		1
6239.162		1
6239.39		1
6239.82031		1
6240.64941		1
6240.932		1
6241.411		1
6242.138		1
6242.60742		1
6242.651		1
6243.031		1
6243.121		1
6243.54541		1
6243.9834		1
6243.99463		1
6244.87158		1
6245.078		1
6245.12842		1
6245.312		1
6245.75244		1
6245.841		1
6246.531		1
6246.86768		1
6246.94141		1
6247.076		1
6247.61963		1
6247.818		1
6247.83		1
6247.85254		1
6248.08154		1
6248.18359		1
6248.369		1
6249.217		1
6249.419		1
6249.539		1
6250.682		1
6251.732		1
6254.0625		1
6254.21		1
6254.42773		1
6254.844		1
6255.00439		1
6255.183		1
6255.97852		1
6256.19043		1
6256.74854		1
6257.344		1
6257.633		1
6258.23828		1
6258.59375		1
6258.80029		1
6258.886		1
6258.925		1
6259.0625		1
6259.277		1
6259.85156		1
6261.42627		1
6261.805		1
6261.993		1
6262.76758		1
6263.058		1
6263.22656		1
6263.574		1
6263.59375		1
6264.153		1
6264.5293		1
6265.033		1
6265.059		1
6265.50635		1
6265.911		1
6266.156		1
6266.911		1
6268.113		1
6269.609		1
6269.62		1
6269.95459		1
6270.276		1
6270.492		1
6271.06445		1
6271.626		1
6272.23438		1
6272.63		1
6272.68359		1
6272.95264		1
6273.056		1
6273.17139		1
6273.32275		1
6273.57764		1
6274.0376		1
6274.24365		1
6274.299		1
6275.22168		1
6275.57861		1
6275.68164		1
6276.353		1
6276.801		1
6276.829		1
6276.88037		1
6277.08154		1
6277.4165		1
6277.55273		1
6277.94629		1
6278.2207		1
6278.33545		1
6278.7627		1
6279.24658		1
6279.46631		1
6279.67725		1
6280.80664		1
6280.959		1
6282.518		1
6282.79346		1
6282.825		1
6282.90527		1
6283.386		1
6283.75244		1
6284.529		1
6284.672		1
6284.67969		1
6285.44238		1
6285.559		1
6285.606		1
6285.76367		1
6286.2124		1
6286.57		1
6286.58154		1
6287.109		1
6287.88135		1
6288.19873		1
6288.23438		1
6288.462		1
6288.721		1
6288.799		1
6289.12061		1
6289.68164		1
6290.52		1
6290.68652		1
6290.98242		1
6291.166		1
6291.27637		1
6291.478		1
6291.874		1
6292.251		1
6292.34961		1
6292.76		1
6292.95		1
6293.33545		1
6293.497		1
6293.75439		1
6293.82129		1
6294.08154		1
6294.798		1
6294.854		1
6295.20752		1
6295.62256		1
6295.937		1
6296.303		1
6297.80566		1
6297.853		1
6298.35645		1
6298.41162		1
6298.53857		1
6299.36		1
6299.3623		1
6299.443		1
6299.65967		1
6299.8667		1
6300.09		1
6300.24463		1
6300.4		1
6300.478		1
6300.83838		1
6300.862		1
6300.962		1
6301.332		1
6301.728		1
6301.754		1
6301.76074		1
6301.791		1
6301.84326		1
6302.264		1
6302.512		1
6303.25928		1
6303.283		1
6303.716		1
6303.793		1
6304.135		1
6304.321		1
6304.3877		1
6304.52051		1
6304.875		1
6305.01025		1
6305.22		1
6305.23047		1
6305.5625		1
6305.654		1
6306.07275		1
6306.18848		1
6306.293		1
6306.44434		1
6306.76758		1
6306.805		1
6306.883		1
6307.44434		1
6307.744		1
6307.793		1
6308.16846		1
6308.55469		1
6308.69873		1
6308.86963		1
6308.902		1
6309.275		1
6309.37451		1
6310.15869		1
6310.373		1
6310.459		1
6310.48975		1
6310.58447		1
6310.651		1
6311.2793		1
6311.52051		1
6311.603		1
6311.99463		1
6312.25537		1
6312.463		1
6312.4834		1
6312.761		1
6312.846		1
6313.13965		1
6313.37744		1
6313.83447		1
6314.37842		1
6314.50439		1
6314.515		1
6314.98926		1
6315.185		1
6315.19531		1
6316.18652		1
6316.364		1
6316.65771		1
6317.013		1
6317.091		1
6317.405		1
6317.599		1
6317.683		1
6317.84131		1
6317.90137		1
6317.984		1
6318.392		1
6319.20166		1
6319.615		1
6319.95654		1
6320.327		1
6320.424		1
6320.49756		1
6320.501		1
6320.782		1
6321.127		1
6321.2583		1
6322.229		1
6322.48242		1
6322.8667		1
6322.93262		1
6323.02344		1
6323.0625		1
6323.58		1
6323.59668		1
6323.72852		1
6323.755		1
6324.07129		1
6324.33057		1
6324.38428		1
6324.65527		1
6324.789		1
6325.05127		1
6325.31738		1
6325.471		1
6325.835		1
6325.949		1
6326.05762		1
6326.473		1
6326.86865		1
6327.08154		1
6327.093		1
6327.51172		1
6327.696		1
6327.775		1
6327.834		1
6328.01367		1
6328.06055		1
6328.16		1
6328.1665		1
6328.18262		1
6328.37646		1
6329.298		1
6329.56152		1
6329.738		1
6329.74658		1
6330.14941		1
6330.291		1
6330.29541		1
6330.4		1
6330.65869		1
6330.8457		1
6331.26953		1
6331.44434		1
6333.01025		1
6333.14844		1
6333.28027		1
6333.32471		1
6333.57031		1
6333.80469		1
6333.82129		1
6334.014		1
6334.18262		1
6334.573		1
6334.5957		1
6334.62451		1
6334.90137		1
6335.44775		1
6335.881		1
6335.881		1
6336.014		1
6336.18066		1
6336.39063		1
6336.72559		1
6336.925		1
6337.0415		1
6337.11572		1
6337.54053		1
6337.555		1
6337.56445		1
6338.019		1
6338.1875		1
6338.707		1
6338.88965		1
6338.90625		1
6339.0376		1
6339.06348		1
6339.218		1
6339.93		1
6340.114		1
6340.25537		1
6340.79736		1
6341.07275		1
6341.108		1
6341.147		1
6341.51563		1
6341.57959		1
6341.94775		1
6342.145		1
6342.212		1
6342.37646		1
6342.46533		1
6342.67		1
6343.318		1
6343.3916		1
6343.67773		1
6343.82373		1
6344.381		1
6344.62354		1
6345.158		1
6345.24365		1
6345.372		1
6345.908		1
6346.855		1
6347.169		1
6347.36328		1
6347.37256		1
6347.59473		1
6347.606		1
6347.87939		1
6348.10645		1
6348.21875		1
6348.79541		1
6349.3374		1
6349.52637		1
6349.60547		1
6349.73438		1
6349.75439		1
6349.804		1
6350.36133		1
6350.57		1
6350.645		1
6350.899		1
6350.96826		1
6351.167		1
6352.12158		1
6352.183		1
6352.331		1
6352.44043		1
6352.55127		1
6352.935		1
6353.64746		1
6353.88574		1
6353.96533		1
6354.031		1
6354.122		1
6354.15967		1
6354.242		1
6354.437		1
6354.464		1
6354.91748		1
6355.27051		1
6355.62		1
6355.814		1
6356.22949		1
6356.36133		1
6357.09473		1
6357.30957		1
6357.479		1
6357.8623		1
6358.06		1
6358.694		1
6358.955		1
6359.50342		1
6359.56738		1
6359.85156		1
6359.968		1
6360.0835		1
6360.151		1
6360.30273		1
6360.4585		1
6360.77		1
6361.31543		1
6361.496		1
6361.6		1
6362.323		1
6362.42725		1
6362.59229		1
6362.59961		1
6362.639		1
6362.72754		1
6362.86133		1
6363.03027		1
6363.06055		1
6363.574		1
6363.743		1
6363.77246		1
6363.801		1
6363.998		1
6364.0083		1
6364.42432		1
6364.556		1
6364.67334		1
6364.70947		1
6365.079		1
6365.21436		1
6365.251		1
6365.291		1
6365.35547		1
6365.39355		1
6365.612		1
6365.742		1
6365.949		1
6366.0415		1
6366.765		1
6366.80371		1
6366.89258		1
6367.053		1
6367.17432		1
6367.413		1
6367.497		1
6367.5127		1
6367.565		1
6367.79346		1
6367.816		1
6368.17432		1
6368.213		1
6368.505		1
6368.564		1
6368.633		1
6368.65527		1
6369.29834		1
6369.32471		1
6369.7124		1
6369.93457		1
6369.938		1
6370.084		1
6370.10742		1
6370.512		1
6371.548		1
6371.81543		1
6372.038		1
6372.55957		1
6372.933		1
6373.26367		1
6373.791		1
6373.852		1
6373.881		1
6374.06348		1
6374.1333		1
6374.384		1
6374.76025		1
6375.491		1
6375.62744		1
6375.94629		1
6375.9707		1
6376.025		1
6376.12061		1
6376.209		1
6376.27246		1
6376.573		1
6376.595		1
6376.677		1
6376.872		1
6378.07666		1
6378.26855		1
6378.282		1
6378.412		1
6378.565		1
6378.69238		1
6378.73633		1
6379.00732		1
6379.13		1
6379.13574		1
6379.706		1
6380.207		1
6380.31348		1
6380.433		1
6380.53662		1
6380.8125		1
6381.132		1
6381.2373		1
6381.78271		1
6381.851		1
6381.85742		1
6381.98975		1
6382.083		1
6382.17334		1
6382.226		1
6382.318		1
6382.3584		1
6382.38525		1
6382.44873		1
6382.62256		1
6382.67871		1
6382.93652		1
6383.33252		1
6383.422		1
6383.452		1
6383.50732		1
6383.533		1
6383.97266		1
6384.066		1
6384.083		1
6384.139		1
6384.14063		1
6384.32275		1
6384.33838		1
6384.555		1
6384.60352		1
6384.628		1
6384.73145		1
6384.75		1
6384.992		1
6385.24951		1
6385.349		1
6385.4375		1
6385.558		1
6385.65234		1
6385.793		1
6385.99268		1
6386.027		1
6386.36865		1
6386.53271		1
6386.72656		1
6386.922		1
6387.083		1
6387.12646		1
6387.276		1
6387.296		1
6387.71		1
6388.09326		1
6388.106		1
6388.193		1
6388.203		1
6388.23438		1
6388.298		1
6388.33545		1
6388.428		1
6388.78467		1
6389.12354		1
6389.17773		1
6389.35938		1
6389.44238		1
6390.036		1
6390.241		1
6390.286		1
6390.57129		1
6390.79932		1
6390.9375		1
6391.33057		1
6391.34229		1
6391.558		1
6391.78271		1
6391.885		1
6392.40234		1
6392.496		1
6392.515		1
6392.55		1
6392.567		1
6393.078		1
6393.33643		1
6393.556		1
6393.59668		1
6393.7373		1
6393.759		1
6394.16553		1
6394.266		1
6394.32959		1
6394.447		1
6394.861		1
6395.00635		1
6395.02832		1
6395.22754		1
6395.457		1
6395.88672		1
6396.09375		1
6396.349		1
6396.54248		1
6396.639		1
6396.963		1
6397.27344		1
6397.671		1
6398.03467		1
6398.262		1
6398.45264		1
6398.629		1
6398.908		1
6399.161		1
6399.194		1
6399.387		1
6399.43848		1
6399.67529		1
6399.864		1
6399.92139		1
6399.9873		1
6400.35059		1
6400.39063		1
6400.39844		1
6400.62061		1
6400.766		1
6401.28564		1
6401.426		1
6401.72754		1
6401.98242		1
6402.68066		1
6402.913		1
6403.06934		1
6403.362		1
6403.36768		1
6403.49854		1
6403.658		1
6403.91162		1
6404.006		1
6404.244		1
6404.32		1
6404.372		1
6404.615		1
6405.1875		1
6405.51		1
6405.59863		1
6405.88867		1
6406.26367		1
6406.41943		1
6406.439		1
6406.472		1
6406.521		1
6406.85059		1
6406.94336		1
6407.242		1
6407.83838		1
6407.84033		1
6407.99365		1
6408.07373		1
6408.12		1
6408.1875		1
6408.399		1
6408.512		1
6408.594		1
6409.41846		1
6409.81641		1
6409.917		1
6410.35254		1
6410.422		1
6410.43945		1
6410.4585		1
6410.584		1
6411.34668		1
6411.683		1
6411.86572		1
6412.10645		1
6412.21729		1
6412.28955		1
6412.488		1
6412.647		1
6413.11		1
6413.84		1
6413.85645		1
6413.9375		1
6414.07031		1
6414.243		1
6414.268		1
6414.45264		1
6414.483		1
6414.612		1
6414.757		1
6414.77539		1
6414.999		1
6415.22168		1
6415.581		1
6416.218		1
6416.22559		1
6416.476		1
6416.49072		1
6416.75537		1
6416.76855		1
6416.79639		1
6416.85254		1
6417.0166		1
6417.131		1
6418.089		1
6418.26367		1
6418.47168		1
6418.519		1
6418.70361		1
6418.78027		1
6418.834		1
6418.906		1
6419.058		1
6419.4165		1
6419.471		1
6419.493		1
6419.56445		1
6420.06152		1
6420.16846		1
6420.189		1
6420.556		1
6420.82568		1
6420.844		1
6421.135		1
6421.549		1
6421.662		1
6421.76758		1
6422.024		1
6422.044		1
6422.35156		1
6422.36768		1
6422.481		1
6422.50244		1
6422.57666		1
6422.646		1
6423.05469		1
6423.10156		1
6423.2124		1
6423.352		1
6423.938		1
6423.938		1
6423.98975		1
6424.02539		1
6424.16357		1
6424.505		1
6424.92432		1
6425.11865		1
6425.35449		1
6425.364		1
6425.53857		1
6425.678		1
6425.68		1
6425.697		1
6426.07		1
6426.24756		1
6426.264		1
6426.672		1
6426.97363		1
6427.00439		1
6427.023		1
6427.37158		1
6427.694		1
6428.124		1
6428.22461		1
6428.237		1
6428.32471		1
6428.348		1
6428.477		1
6428.69727		1
6428.821		1
6429.187		1
6429.40039		1
6429.495		1
6429.512		1
6429.65771		1
6429.82861		1
6429.987		1
6430.075		1
6430.32031		1
6430.48145		1
6430.79346		1
6430.846		1
6430.87549		1
6430.89551		1
6431.47168		1
6431.597		1
6431.672		1
6431.74		1
6431.85645		1
6431.914		1
6431.955		1
6432.128		1
6432.16162		1
6432.21729		1
6432.4126		1
6432.47754		1
6432.68262		1
6432.705		1
6432.969		1
6432.994		1
6433.02734		1
6433.191		1
6433.238		1
6433.91064		1
6434.01758		1
6434.12		1
6434.301		1
6434.45361		1
6435.12451		1
6435.51367		1
6435.744		1
6436.15625		1
6436.228		1
6436.234		1
6436.267		1
6436.323		1
6436.66455		1
6436.77441		1
6436.778		1
6436.812		1
6436.91553		1
6436.928		1
6437.03125		1
6437.28662		1
6437.41064		1
6437.59473		1
6437.649		1
6437.701		1
6437.729		1
6437.92		1
6438.01563		1
6438.063		1
6438.30957		1
6438.336		1
6438.471		1
6439.043		1
6439.21143		1
6439.22		1
6439.46631		1
6439.7666		1
6439.78369		1
6440.076		1
6440.271		1
6440.535		1
6440.679		1
6440.684		1
6440.717		1
6440.823		1
6441.314		1
6441.52637		1
6441.675		1
6441.918		1
6441.938		1
6441.94971		1
6442.09668		1
6442.24951		1
6442.689		1
6442.766		1
6443.1333		1
6443.2		1
6443.48242		1
6443.82666		1
6443.987		1
6444.17139		1
6444.21436		1
6444.46533		1
6444.49365		1
6444.571		1
6444.596		1
6444.882		1
6445.064		1
6445.07959		1
6445.28027		1
6445.351		1
6445.625		1
6445.75635		1
6445.83545		1
6446.047		1
6446.112		1
6446.22266		1
6446.3125		1
6446.369		1
6446.752		1
6446.861		1
6447.003		1
6447.00439		1
6447.09668		1
6447.274		1
6447.29248		1
6447.29834		1
6447.35645		1
6447.35938		1
6447.381		1
6447.688		1
6447.75439		1
6447.807		1
6447.867		1
6448.05762		1
6448.13232		1
6448.30029		1
6448.35352		1
6448.62842		1
6448.66		1
6448.803		1
6448.926		1
6448.998		1
6449.30273		1
6449.32471		1
6449.47949		1
6449.62549		1
6449.684		1
6449.80469		1
6449.86328		1
6450.11963		1
6450.14258		1
6450.174		1
6450.18164		1
6450.23633		1
6450.32959		1
6450.386		1
6450.456		1
6450.49756		1
6450.567		1
6450.657		1
6450.754		1
6450.883		1
6450.949		1
6451.12256		1
6451.38965		1
6451.672		1
6451.87939		1
6451.912		1
6451.946		1
6451.99561		1
6451.99756		1
6452.05762		1
6452.309		1
6452.322		1
6452.40527		1
6452.50342		1
6452.50342		1
6452.61035		1
[truncated: 15,901 more rows]
