# Supplementary material for: Getting rid of ‘rain’ and ‘stars’: Mitigating inhibition effects on ddPCR data analysis, the case study of the invasive crayfish Pacifastacus leniusculus in the streams of Luxembourg
Source: PLoS One. 2022 Nov 16;17(11):e0275363. doi: 10.1371/journal.pone.0275363 (PMC9668142; doi:10.1371/journal.pone.0275363)
Supplement: S1 File — (ZIP) [file pone.0275363.s003.zip › raw data/27-pl1/27 Pl1-2019 Pl_A03_Amplitude.csv]

Ch1 Amplitude	Ch2 Amplitude	Cluster
3040.138		1
3968.81421		1
5060.68652		1
5384.07959		1
5629.28857		1
5891.72852		1
5919.67041		1
5949.338		1
5952.12451		1
5999.04346		1
6031.27832		1
6047.462		1
6054.26855		1
6060.426		1
6101.80469		1
6103.409		1
6117.67432		1
6130.38525		1
6130.495		1
6137.165		1
6140.87549		1
6144.27832		1
6152.05762		1
6159.802		1
6166.97559		1
6167.419		1
6171.513		1
6174.42139		1
6181.02344		1
6185.95459		1
6190.68848		1
6191.995		1
6194.83545		1
6198.86426		1
6204.683		1
6205.93457		1
6206.36768		1
6207.52539		1
6214.02148		1
6223.609		1
6223.86426		1
6225.854		1
6226.97168		1
6228.4043		1
6228.543		1
6229.42871		1
6233.577		1
6239.45947		1
6241.791		1
6243.84375		1
6244.917		1
6253.52539		1
6254.44873		1
6259.67139		1
6262.665		1
6263.989		1
6266.17725		1
6266.561		1
6269.005		1
6271.12158		1
6279.041		1
6283.80273		1
6285.40869		1
6285.727		1
6288.19873		1
6289.991		1
6293.10352		1
6298.34131		1
6299.988		1
6301.39		1
6302.247		1
6302.721		1
6303.612		1
6304.921		1
6306.264		1
6310.06445		1
6314.81348		1
6315.17432		1
6316.888		1
6319.229		1
6324.38965		1
6326.401		1
6329.246		1
6329.95459		1
6330.12842		1
6330.423		1
6332.468		1
6333.906		1
6337.558		1
6338.347		1
6339.733		1
6340.022		1
6341.8877		1
6342.0835		1
6342.59668		1
6343.79443		1
6345.64551		1
6346.26465		1
6350.833		1
6351.55273		1
6353.97754		1
6354.564		1
6359.645		1
6360.28174		1
6364.547		1
6367.74463		1
6367.877		1
6370.699		1
6379.0293		1
6382.96436		1
6384.703		1
6384.82275		1
6390.782		1
6392.59229		1
6393.90137		1
6395.94434		1
6396.237		1
6396.43262		1
6399.677		1
6399.722		1
6401.503		1
6402.1084		1
6403.53662		1
6405.02246		1
6406.92871		1
6407.78125		1
6410.13574		1
6410.73242		1
6412.008		1
6413.968		1
6414.35449		1
6417.78662		1
6420.51855		1
6424.71338		1
6425.149		1
6428.24854		1
6432.953		1
6434.37549		1
6437.77		1
6439.39746		1
6443.173		1
6443.79639		1
6448.95557		1
6449.28271		1
6452.60059		1
6453.08252		1
6453.288		1
6453.404		1
6456.559		1
6458.85		1
6460.167		1
6460.53027		1
6464.35449		1
6464.99072		1
6466.37744		1
6466.67334		1
6467.37256		1
6473.317		1
6474.585		1
6475.957		1
6477.366		1
6477.58057		1
6480.765		1
6481.02		1
6483.242		1
6483.98		1
6484.42871		1
6486.179		1
6486.276		1
6488.00146		1
6488.65234		1
6490.91943		1
6491.33057		1
6492.34033		1
6493.73		1
6496.84		1
6497.61		1
6497.759		1
6497.815		1
6499.825		1
6500.55371		1
6501.073		1
6502.897		1
6504.979		1
6507.33936		1
6507.54834		1
6508.06055		1
6509.003		1
6510.32471		1
6511.5415		1
6513.91943		1
6516.746		1
6516.825		1
6517.58643		1
6518.55762		1
6519.321		1
6519.573		1
6521.08447		1
6521.95752		1
6524.38672		1
6524.427		1
6525.19434		1
6525.47		1
6526.37842		1
6527.03564		1
6528.859		1
6529.325		1
6529.38428		1
6529.81055		1
6530.15039		1
6531.136		1
6532.582		1
6533.265		1
6534.03		1
6538.71533		1
6538.718		1
6539.988		1
6540.04834		1
6541.68848		1
6543.85254		1
6545.125		1
6545.589		1
6546.036		1
6546.43359		1
6547.341		1
6547.90625		1
6548.57031		1
6550.66357		1
6550.94873		1
6551.76953		1
6552.741		1
6553.31738		1
6554.70654		1
6555.431		1
6556.503		1
6556.67432		1
6556.94043		1
6557.32764		1
6557.703		1
6560.528		1
6563.633		1
6564.02051		1
6564.311		1
6565.68945		1
6566.36426		1
6567.19727		1
6567.397		1
6567.626		1
6568.032		1
6568.717		1
6569.732		1
6573.9165		1
6574.478		1
6575.46		1
6575.94971		1
6576.033		1
6577.046		1
6577.399		1
6577.464		1
6577.54		1
6578.26367		1
6578.656		1
6578.75928		1
6579.676		1
6580.395		1
6581.96143		1
6582.27441		1
6582.631		1
6582.71826		1
6582.767		1
6583.58936		1
6583.96045		1
6584.86963		1
6586.407		1
6587.965		1
6589.989		1
6590.355		1
6590.42236		1
6590.61963		1
6592.075		1
6592.087		1
6592.75732		1
6592.766		1
6596.05		1
6596.118		1
6596.591		1
6596.726		1
6597.27734		1
6597.646		1
6597.85		1
6598.98975		1
6599.58154		1
6600.55762		1
6600.611		1
6601.32275		1
6601.69629		1
6602.04443		1
6602.6084		1
6603.697		1
6604.686		1
6605.31738		1
6607.302		1
6609.6665		1
6609.69		1
6610.16357		1
6613.545		1
6613.65771		1
6613.814		1
6614.26855		1
6615.092		1
6616.10059		1
6616.67432		1
6618.89941		1
6619.34375		1
6619.811		1
6620.62744		1
6621.30664		1
6621.615		1
6621.75342		1
6622.278		1
6623.228		1
6623.93		1
6624.21533		1
6624.292		1
6625.443		1
6626.11768		1
6626.41943		1
6627.7793		1
6628.0376		1
6628.63		1
6630.52539		1
6630.71875		1
6631.19		1
6632.44141		1
6632.62158		1
6632.866		1
6634.454		1
6635.14		1
6635.44531		1
6635.948		1
6638.58		1
6638.82031		1
6639.927		1
6640.00635		1
6640.727		1
6641.63574		1
6641.7793		1
6642.611		1
6642.753		1
6643.115		1
6644.186		1
6644.19		1
6644.373		1
6645.97754		1
6647.36426		1
6647.622		1
6648.209		1
6648.28467		1
6648.895		1
6649.399		1
6650.5376		1
6651.39746		1
6651.575		1
6651.76025		1
6652.446		1
6652.80273		1
6653.01465		1
6654.01367		1
6654.979		1
6655.098		1
6655.487		1
6656.11865		1
6656.201		1
6656.722		1
6656.79053		1
6657.03027		1
6657.155		1
6657.15771		1
6657.482		1
6658.12549		1
6658.74951		1
6658.911		1
6659.03662		1
6660.654		1
6660.7417		1
6661.57471		1
6661.964		1
6661.98047		1
6662.09863		1
6662.304		1
6662.46875		1
6662.821		1
6662.82471		1
6663.03125		1
6663.426		1
6664.67334		1
6666.136		1
6666.418		1
6666.6084		1
6667.32861		1
6667.40967		1
6667.73975		1
6667.805		1
6668.13867		1
6668.153		1
6669.385		1
6672.7793		1
6672.84326		1
6672.87		1
6673.557		1
6673.954		1
6674.25635		1
6675.01855		1
6675.301		1
6675.57		1
6675.873		1
6675.93		1
6677.459		1
6678.32666		1
6678.637		1
6679.54053		1
6679.82031		1
6680.061		1
6680.53955		1
6680.67627		1
6680.70264		1
6680.92871		1
6681.37939		1
6681.406		1
6681.739		1
6682.16162		1
6683.67432		1
6684.01563		1
6684.444		1
6684.88965		1
6685.36572		1
6685.39258		1
6685.71		1
6685.86035		1
6686.663		1
6686.736		1
6687.22754		1
6687.75244		1
6688.06152		1
6688.605		1
6688.71826		1
6689.01172		1
6690.1543		1
6690.305		1
6690.59229		1
6690.9		1
6691.088		1
6691.318		1
6691.49268		1
6691.596		1
6692.0083		1
6692.4		1
6692.556		1
6693.32031		1
6693.83		1
6694.025		1
6694.20947		1
6694.514		1
6696.70459		1
6698.112		1
6698.12939		1
6698.291		1
6698.623		1
6699.05469		1
6699.25244		1
6699.538		1
6700.31836		1
6700.781		1
6701.68652		1
6702.07666		1
6702.792		1
6703.87939		1
6704.43848		1
6704.654		1
6705.12354		1
6705.159		1
6705.718		1
6705.787		1
6706.26563		1
6706.43848		1
6707.42969		1
6707.536		1
6708.84033		1
6708.92969		1
6709.751		1
6710.034		1
6710.19873		1
6710.882		1
6711.319		1
6711.66064		1
6711.978		1
6713.324		1
6714.3667		1
6714.478		1
6714.69336		1
6715.08643		1
6715.156		1
6716.522		1
6717.703		1
6718.171		1
6718.312		1
6718.60352		1
6718.79443		1
6719.2627		1
6719.901		1
6720.313		1
6720.50928		1
6720.92773		1
6720.936		1
6721.412		1
6721.60645		1
6721.698		1
6722.11426		1
6723.98828		1
6724.237		1
6724.748		1
6725.43945		1
6725.457		1
6725.484		1
6725.66357		1
6725.82275		1
6726.169		1
6726.272		1
6726.8374		1
6726.96973		1
6727.088		1
6727.80273		1
6728.2373		1
6728.329		1
6728.34375		1
6729.40039		1
6729.68555		1
6729.755		1
6729.861		1
6730.14648		1
6731.049		1
6731.07129		1
6732.274		1
6732.33154		1
6732.596		1
6732.729		1
6734.32861		1
6735.281		1
6735.35254		1
6735.489		1
6735.91357		1
6736.064		1
6736.118		1
6736.55		1
6736.87842		1
6737.1416		1
6737.153		1
6737.815		1
6738.17725		1
6738.56055		1
6738.59766		1
6739.313		1
6739.667		1
6739.799		1
6739.96826		1
6740.03125		1
6740.56738		1
6740.621		1
6741.25		1
6741.48438		1
6741.852		1
6742.036		1
6742.621		1
6742.7876		1
6743.23975		1
6743.272		1
6743.649		1
6744.013		1
6744.30225		1
6744.47754		1
6744.7915		1
6745.08936		1
6745.319		1
6745.922		1
6746.68945		1
6747.013		1
6747.813		1
6748.213		1
6748.39746		1
6748.94629		1
6749.156		1
6749.45654		1
6750.39551		1
6750.53027		1
6751.09766		1
6751.821		1
6752.41455		1
6753.36426		1
6753.543		1
6754.091		1
6754.154		1
6754.20068		1
6754.25928		1
6755.472		1
6755.59375		1
6755.92969		1
6756.15039		1
6756.185		1
6756.64648		1
6756.86328		1
6757.3623		1
6757.766		1
6758.10254		1
6758.38525		1
6758.70459		1
6758.92969		1
6759.54053		1
6759.58447		1
6759.899		1
6760.03564		1
6760.082		1
6760.17334		1
6760.19434		1
6760.938		1
6761.116		1
6762.05		1
6762.52832		1
6763.41		1
6764.20557		1
6764.27637		1
6765.18945		1
6765.524		1
6765.805		1
6765.87256		1
6765.994		1
6766.14355		1
6766.203		1
6766.70166		1
6766.926		1
6768.08057		1
6768.084		1
6768.1		1
6768.33154		1
6768.87451		1
6769.274		1
6769.958		1
6770.13574		1
6770.53467		1
6770.94531		1
6771.922		1
6771.92773		1
6772.96729		1
6773.28369		1
6773.455		1
6773.725		1
6773.94336		1
6774.314		1
6774.59766		1
6774.854		1
6774.929		1
6775.22461		1
6775.37158		1
6775.379		1
6775.601		1
6775.94		1
6776.46143		1
6776.713		1
6776.90039		1
6776.9043		1
6777.258		1
6777.6626		1
6777.746		1
6777.962		1
6778.354		1
6778.743		1
6779.249		1
6779.544		1
6779.704		1
6779.852		1
6780.04		1
6780.08		1
6780.113		1
6780.353		1
6780.716		1
6780.85547		1
6781.613		1
6781.73926		1
6782.05		1
6782.051		1
6782.669		1
6783.28174		1
6783.458		1
6784.942		1
6786.22559		1
6787.38232		1
6787.583		1
6787.836		1
6787.93848		1
6788.45361		1
6788.48828		1
6789.203		1
6789.46533		1
6790.119		1
6790.17627		1
6790.96045		1
6791.20752		1
6791.6123		1
6791.63525		1
6791.743		1
6791.92041		1
6792.31348		1
6792.46729		1
6792.5835		1
6792.87646		1
6793.546		1
6794.186		1
6794.4126		1
6795.513		1
6795.93164		1
6796.09		1
6796.16357		1
6796.698		1
6796.706		1
6796.749		1
6796.757		1
6796.81152		1
6796.92871		1
6797.57764		1
6797.929		1
6798.05029		1
6798.296		1
6798.314		1
6798.93652		1
6799.14258		1
6799.62549		1
6799.75244		1
6799.864		1
6799.895		1
6800.866		1
6800.89063		1
6800.905		1
6801.275		1
6801.353		1
6801.434		1
6801.47656		1
6801.63232		1
6801.643		1
6801.971		1
6802.021		1
6802.03174		1
6802.24365		1
6802.56445		1
6802.86328		1
6802.952		1
6803.00244		1
6803.20654		1
6803.48145		1
6803.626		1
6804.155		1
6804.27539		1
6804.66553		1
6804.703		1
6805.36475		1
6805.36768		1
6805.664		1
6806.105		1
6806.31543		1
6806.40967		1
6806.615		1
6806.883		1
6807.095		1
6807.61963		1
6808.334		1
6808.512		1
6808.52832		1
6809.79639		1
6809.834		1
6809.92432		1
6810.12		1
6810.606		1
6810.66		1
6810.90527		1
6810.94531		1
6810.98		1
6811.377		1
6811.432		1
6811.75		1
6811.93945		1
6812.02441		1
6812.097		1
6812.68555		1
6812.888		1
6813.34961		1
6813.352		1
6813.999		1
6814.44971		1
6814.49365		1
6814.711		1
6814.80664		1
6815.00342		1
6815.203		1
6815.26758		1
6815.305		1
6815.78564		1
6815.999		1
6815.99951		1
6816.59		1
6816.74951		1
6817.19531		1
6817.308		1
6817.936		1
6817.941		1
6817.975		1
6818.418		1
6818.838		1
6819.066		1
6819.128		1
6819.268		1
6819.74463		1
6819.922		1
6820.23926		1
6820.31641		1
6820.335		1
6820.49658		1
6820.545		1
6820.9917		1
6821.481		1
6821.76025		1
6822.443		1
6823.03		1
6823.05469		1
6823.17		1
6823.961		1
6824.096		1
6824.24854		1
6824.478		1
6824.90039		1
6825.10449		1
6825.282		1
6825.32373		1
6825.74463		1
6825.754		1
6826.07031		1
6826.325		1
6826.38867		1
6826.49854		1
6826.68		1
6826.683		1
6827.015		1
6827.50537		1
6829.254		1
6829.62842		1
6829.96875		1
6830.05664		1
6830.13867		1
6830.28955		1
6830.7334		1
6830.79639		1
6830.96729		1
6831.09863		1
6831.32227		1
6831.48926		1
6831.65967		1
6832.19141		1
6832.24951		1
6832.475		1
6832.63232		1
6832.81543		1
6832.83		1
6833.47		1
6833.741		1
6833.79834		1
6834.08447		1
6834.487		1
6834.51074		1
6834.75		1
6835.84668		1
6835.87451		1
6835.95361		1
6836.218		1
6836.25342		1
6836.40967		1
6836.474		1
6836.59473		1
6836.98633		1
6837.22266		1
6837.549		1
6837.77148		1
6838.049		1
6838.338		1
6838.419		1
6838.46436		1
6838.67334		1
6838.67725		1
6838.829		1
6838.868		1
6838.961		1
6839.474		1
6839.741		1
6839.785		1
6839.81641		1
6840.37842		1
6840.65		1
6841.075		1
6841.2124		1
6841.23145		1
6841.38965		1
6841.441		1
6841.49268		1
6841.69971		1
6841.91553		1
6842.607		1
6842.62744		1
6843.244		1
6843.518		1
6843.53174		1
6843.753		1
6844.15674		1
6844.188		1
6844.30127		1
6844.3916		1
6844.63965		1
6844.94531		1
6845.103		1
6845.7583		1
6846.52441		1
6846.73975		1
6846.893		1
6847.01172		1
6847.154		1
6847.337		1
6847.512		1
6847.73975		1
6847.88867		1
6847.913		1
6848.329		1
6848.569		1
6848.91357		1
6848.986		1
6849.006		1
6849.92139		1
6850.20068		1
6850.27832		1
6850.68652		1
6850.688		1
6850.764		1
6851.165		1
6851.356		1
6851.51367		1
6852.13574		1
6852.36426		1
6852.66455		1
6852.89		1
6853.36475		1
6853.534		1
6853.80273		1
6854.00244		1
6854.10645		1
6854.17139		1
6854.217		1
6854.26758		1
6854.30273		1
6854.35449		1
6854.46338		1
6854.57568		1
6854.63		1
6855.25635		1
6856.493		1
6857.068		1
6857.187		1
6857.42334		1
6857.69775		1
6857.84229		1
6858.13525		1
6858.223		1
6858.337		1
6858.451		1
6858.651		1
6858.80273		1
6858.94238		1
6859.02051		1
6859.36035		1
6859.383		1
6859.40869		1
6859.6377		1
6860.31445		1
6860.42139		1
6860.597		1
6860.615		1
6861.40039		1
6861.665		1
6861.805		1
6862.072		1
6862.16846		1
6862.92432		1
6863.055		1
6863.41943		1
6863.9917		1
6864.364		1
6864.829		1
6864.84033		1
6865.143		1
6865.215		1
6865.225		1
6865.92		1
6865.928		1
6865.965		1
6866.045		1
6866.251		1
6866.464		1
6866.60742		1
6866.73975		1
6866.77441		1
6866.78467		1
6867.03467		1
6867.58545		1
6867.63867		1
6867.82129		1
6868.37256		1
6868.86963		1
6868.9043		1
6869.06348		1
6869.066		1
6869.171		1
6870.04248		1
6870.136		1
6870.323		1
6870.483		1
6870.64844		1
6870.822		1
6871.25928		1
6871.36768		1
6871.453		1
6871.776		1
6871.82129		1
6872.109		1
6872.469		1
6872.55859		1
6872.5625		1
6872.977		1
6873.0376		1
6874.07764		1
6874.33		1
6874.33545		1
6874.45361		1
6874.49268		1
6874.506		1
6874.61426		1
6874.758		1
6874.79932		1
6874.834		1
6874.867		1
6874.91162		1
6875.04541		1
6875.183		1
6875.459		1
6875.77637		1
6876.3		1
6876.394		1
6876.49268		1
6876.698		1
6876.715		1
6877.121		1
6877.264		1
6878.06738		1
6878.145		1
6878.153		1
6878.4624		1
6878.82373		1
6878.93		1
6879.036		1
6879.25928		1
6879.359		1
6879.64063		1
6879.74756		1
6879.955		1
6880.145		1
6880.21		1
6880.329		1
6880.47		1
6881.572		1
6881.611		1
6881.646		1
6881.795		1
6881.869		1
6881.88232		1
6882.112		1
6882.37		1
6882.51		1
6882.51367		1
6883.045		1
6883.42334		1
6883.97656		1
6884.22754		1
6884.52051		1
6884.53174		1
6884.663		1
6884.749		1
6885.213		1
6885.322		1
6885.59229		1
6886.32764		1
6886.34668		1
6886.39746		1
6886.59863		1
6886.844		1
6886.92139		1
6887.16553		1
6887.396		1
6887.52734		1
6887.85645		1
6888.323		1
6888.56152		1
6888.88867		1
6889.09961		1
6889.25537		1
6889.289		1
6889.69434		1
6889.90332		1
6890.258		1
6890.37451		1
6890.5127		1
6890.54443		1
6890.83154		1
6890.90869		1
6891.023		1
6891.298		1
6891.337		1
6891.34375		1
6891.876		1
6891.89648		1
6891.971		1
6892.10547		1
6892.40967		1
6892.65234		1
6893.06934		1
6893.0874		1
6893.15527		1
6893.383		1
6893.53		1
6893.77832		1
6893.83545		1
6893.89746		1
6893.89844		1
6893.98		1
6894.501		1
6894.63672		1
6894.679		1
6894.82471		1
6894.84961		1
6895.30371		1
6895.50732		1
6895.518		1
6896.238		1
6896.363		1
6896.415		1
6896.509		1
6896.894		1
6896.9873		1
6897.074		1
6897.41		1
6897.47852		1
6897.607		1
6897.63867		1
6897.65674		1
6897.82861		1
6897.83838		1
6898.2085		1
6898.407		1
6898.425		1
6898.69531		1
6899.009		1
6899.223		1
6899.29248		1
6899.34473		1
6899.72754		1
6899.779		1
6900.2915		1
6900.3		1
6900.83057		1
6900.874		1
6901.00146		1
6901.307		1
6901.835		1
6902.05371		1
6902.12256		1
6902.38867		1
6902.653		1
6902.87061		1
6903.00732		1
6903.03271		1
6903.063		1
6903.08252		1
6903.14941		1
6903.15527		1
6903.229		1
6903.25244		1
6903.26025		1
6903.545		1
6903.63232		1
6904.117		1
6904.40869		1
6904.4375		1
6904.48828		1
6904.70752		1
6905.01367		1
6905.02246		1
6905.33154		1
6905.371		1
6905.47168		1
6905.583		1
6905.696		1
6905.79443		1
6905.86963		1
6905.88232		1
6906.115		1
6906.63672		1
6906.95654		1
6906.967		1
6907.30273		1
6907.36035		1
6907.38574		1
6908.12549		1
6908.768		1
6908.956		1
6909.29346		1
6909.41553		1
6909.668		1
6910.113		1
6910.18555		1
6910.41		1
6910.504		1
6910.55469		1
6910.695		1
6910.79443		1
6911.1377		1
6911.32275		1
6911.60254		1
6911.8916		1
6912.26025		1
6912.34766		1
6912.761		1
6912.85059		1
6913.19043		1
6913.613		1
6913.92		1
6914.156		1
6914.32666		1
6914.41357		1
6914.538		1
6914.92432		1
6914.941		1
6915.076		1
6915.23242		1
6915.3374		1
6915.37158		1
6915.575		1
6915.70557		1
6915.76465		1
6916.029		1
6916.139		1
6916.26025		1
6916.331		1
6916.35938		1
6916.42969		1
6916.449		1
6916.548		1
6916.82568		1
6917.144		1
6917.273		1
6917.45654		1
6917.50342		1
6917.86475		1
6918.018		1
6918.237		1
6918.332		1
6918.499		1
6918.84668		1
6918.92236		1
6918.991		1
6919.067		1
6919.13135		1
6919.14551		1
6919.378		1
6919.71533		1
6919.77051		1
6919.86133		1
6919.915		1
6919.94		1
6920.238		1
6920.267		1
6920.356		1
6920.4		1
6920.58643		1
6920.6377		1
6920.73633		1
6920.85352		1
6921.21533		1
6921.66943		1
6921.78857		1
6921.834		1
6921.87158		1
6921.935		1
6922.724		1
6922.75		1
6922.756		1
6922.82764		1
6923.016		1
6923.212		1
6923.22949		1
6923.297		1
6923.41064		1
6923.62256		1
6923.63574		1
6923.747		1
6923.799		1
6923.846		1
6923.899		1
6924.15137		1
6924.249		1
6924.31543		1
6924.444		1
6924.955		1
6925.16943		1
6925.20264		1
6925.23438		1
6925.569		1
6925.62354		1
6925.83154		1
6926.10547		1
6926.146		1
6926.40234		1
6926.442		1
6926.54834		1
6926.63965		1
6926.812		1
6926.916		1
6927.091		1
6927.146		1
6927.324		1
6927.411		1
6927.435		1
6927.59326		1
6928.1416		1
6928.339		1
6928.72266		1
6929.19873		1
6929.231		1
6929.25537		1
6929.47949		1
6929.9624		1
6929.97		1
6930.12451		1
6930.12646		1
6930.141		1
6930.29639		1
6930.471		1
6930.93359		1
6931.183		1
6931.47754		1
6931.86963		1
6932.24463		1
6932.31		1
6932.31934		1
6932.41		1
6932.52051		1
6932.92969		1
6933.09		1
6933.42773		1
6933.431		1
6933.629		1
6933.774		1
6933.79248		1
6933.817		1
6934.098		1
6934.1		1
6934.14844		1
6934.171		1
6934.21875		1
6934.31348		1
6934.32373		1
6934.463		1
6934.502		1
6934.775		1
6934.8833		1
6935.18164		1
6935.52441		1
6935.5625		1
6935.603		1
6935.684		1
6936.177		1
6936.25928		1
6936.332		1
6937.00244		1
6937.031		1
6937.71143		1
6938.12256		1
6938.19629		1
6938.212		1
6938.65332		1
6938.79639		1
6938.869		1
6938.9043		1
6938.98633		1
6939.16748		1
6939.215		1
6939.71338		1
6939.791		1
6939.82861		1
6939.897		1
6939.92627		1
6940.168		1
6940.393		1
6940.487		1
6940.562		1
6940.605		1
6940.668		1
6940.719		1
6940.73242		1
6940.808		1
6940.89063		1
6941.08154		1
6941.092		1
6941.174		1
6941.261		1
6941.429		1
6941.65967		1
6941.82959		1
6941.98633		1
6941.99268		1
6942.165		1
6942.171		1
6942.228		1
6942.49658		1
6942.591		1
6942.765		1
6942.819		1
6942.887		1
6943.006		1
6943.06641		1
6943.09766		1
6943.1543		1
6943.317		1
6943.337		1
6943.49268		1
6943.49756		1
6943.50439		1
6943.68359		1
6943.709		1
6943.82373		1
6944.21826		1
6944.2207		1
6944.746		1
6944.906		1
6944.92		1
6944.942		1
6944.952		1
6945.364		1
6945.599		1
6945.63525		1
6945.82031		1
6945.88428		1
6945.88867		1
6945.93359		1
6946.1084		1
6946.20947		1
6946.312		1
6946.45264		1
6946.53125		1
6946.63135		1
6946.91		1
6947.172		1
6947.29346		1
6947.351		1
6947.85254		1
6948.01855		1
6948.14258		1
6948.474		1
6948.50342		1
6948.81055		1
6949.11328		1
6949.1665		1
6949.234		1
6949.308		1
6949.615		1
6949.671		1
6949.739		1
6949.89063		1
6949.96045		1
6949.96436		1
6950.102		1
6950.80225		1
6950.97461		1
6951.11		1
6951.30469		1
6951.307		1
6951.32861		1
6951.521		1
6951.574		1
6951.612		1
6951.842		1
6952.011		1
6952.28174		1
6952.71533		1
6952.848		1
6952.958		1
6952.98047		1
6953.08447		1
6953.18262		1
6953.20166		1
6953.4126		1
6953.661		1
6953.781		1
6953.96338		1
6954.21973		1
6954.23145		1
6954.3457		1
6954.35059		1
6954.46		1
6954.53		1
6954.614		1
6954.74658		1
6954.82568		1
6954.867		1
6954.909		1
6955.30664		1
6955.33545		1
6955.615		1
6955.788		1
6955.93848		1
6956.29346		1
6956.38867		1
6956.568		1
6956.599		1
6956.638		1
6956.71729		1
6957.19		1
6957.25342		1
6957.2666		1
6957.282		1
6957.39063		1
6957.41748		1
6957.42529		1
6957.915		1
6957.93652		1
6958.19629		1
6958.22363		1
6958.347		1
6958.54639		1
6958.657		1
6958.69775		1
6958.69775		1
6958.81934		1
6959.465		1
6959.9126		1
6960.005		1
6960.261		1
6960.33545		1
6961.207		1
6961.374		1
6961.42334		1
6961.57959		1
6961.76953		1
6961.87646		1
6962.003		1
6962.51025		1
6962.63037		1
6962.659		1
6962.687		1
6962.828		1
6963.083		1
6963.301		1
6963.354		1
6963.74854		1
6964.08447		1
6964.204		1
6964.612		1
6964.693		1
6964.726		1
6964.841		1
6964.84131		1
6964.918		1
6965.165		1
6965.19873		1
6965.405		1
6965.545		1
6965.58		1
6965.622		1
6965.819		1
6966.093		1
6966.19727		1
6966.208		1
6966.4		1
6966.447		1
6966.61035		1
6966.7915		1
6966.81055		1
6967.06055		1
6967.06836		1
6967.089		1
6967.3374		1
6967.47754		1
6967.56641		1
6967.609		1
6967.647		1
6967.89453		1
6967.915		1
6968.0166		1
6968.321		1
6968.32275		1
6968.34		1
6968.47168		1
6968.47363		1
6968.61865		1
6968.93457		1
6969.26855		1
6969.454		1
6969.615		1
6969.63672		1
6969.66943		1
6969.71436		1
6969.75928		1
6969.76758		1
6969.78955		1
6970.10254		1
6970.166		1
6970.21143		1
6970.22949		1
6970.27		1
6970.435		1
6970.62061		1
6970.882		1
6971.07666		1
6971.144		1
6971.208		1
6971.23		1
6971.34326		1
6971.719		1
6971.872		1
6972.09131		1
6972.19043		1
6972.288		1
6972.436		1
6972.49951		1
6972.55957		1
6972.71875		1
6972.74951		1
6972.881		1
6973.016		1
6973.07568		1
6973.112		1
6973.31543		1
6973.32373		1
6973.4165		1
6973.528		1
6973.599		1
6974.32764		1
6974.497		1
6974.525		1
6974.59033		1
6974.605		1
6974.705		1
6974.79736		1
6974.92529		1
6975.065		1
6975.17334		1
6975.187		1
6975.20752		1
6975.376		1
6975.617		1
6975.661		1
6975.694		1
6975.72656		1
6975.889		1
6975.91064		1
6975.913		1
6976.02734		1
6976.06		1
6976.14551		1
6976.192		1
6976.337		1
6976.47		1
6976.65234		1
6976.68945		1
6976.746		1
6977.00635		1
6977.11133		1
6977.26172		1
6977.281		1
6977.435		1
6977.52539		1
6977.5293		1
6977.582		1
6977.62549		1
6977.75439		1
6978.1		1
6978.12744		1
6978.389		1
6978.40674		1
6978.46631		1
6978.468		1
6978.547		1
6978.549		1
6978.64453		1
6978.7583		1
6979.081		1
6979.095		1
6979.427		1
6979.51855		1
6979.957		1
6980.08936		1
6980.102		1
6980.279		1
6980.36426		1
6980.40967		1
6980.558		1
6980.59		1
6980.831		1
6980.881		1
6980.957		1
6980.974		1
6981.123		1
6981.13574		1
6981.24		1
6981.327		1
6981.70947		1
6981.88867		1
6981.969		1
6982.001		1
6982.002		1
6982.0376		1
6982.32		1
6982.54639		1
6982.921		1
6983.056		1
6983.1333		1
6983.1416		1
6983.17236		1
6983.31055		1
6983.466		1
6983.537		1
6983.54639		1
6983.6		1
6983.614		1
6983.70166		1
6983.71143		1
6983.961		1
6983.96143		1
6983.97266		1
6983.99268		1
6984.04443		1
6984.12158		1
6984.363		1
6984.831		1
6985.021		1
6985.14648		1
6985.273		1
6985.4375		1
6985.461		1
6985.653		1
6985.683		1
6985.692		1
6985.853		1
6986.22		1
6986.2207		1
6986.26758		1
6986.32568		1
6986.40869		1
6986.518		1
6986.556		1
6986.68945		1
6986.70068		1
6986.754		1
6986.979		1
6987.03271		1
6987.04053		1
6987.047		1
6987.1		1
6987.12061		1
6987.155		1
6987.27441		1
6987.567		1
6988.09033		1
6988.13135		1
6988.14941		1
6988.33936		1
6988.46729		1
6988.72559		1
6988.788		1
6988.988		1
6989.04736		1
6989.27246		1
6989.32031		1
6989.474		1
6989.54443		1
6989.6416		1
6989.69775		1
6989.789		1
6989.89453		1
6989.999		1
6990.17969		1
6990.18		1
6990.41		1
6990.44531		1
6990.67		1
6990.69		1
6990.805		1
6991.00049		1
6991.072		1
6991.221		1
6991.35742		1
6991.49		1
6991.63135		1
6991.75244		1
6992.02246		1
6992.143		1
6992.24561		1
6992.343		1
6992.49854		1
6992.50049		1
6992.559		1
6992.56836		1
6992.645		1
6992.686		1
6993.02		1
6993.06641		1
6993.073		1
6993.26855		1
6993.36035		1
6993.84		1
6993.84375		1
6993.94873		1
6994.004		1
6994.044		1
6994.084		1
6994.10059		1
6994.318		1
6994.407		1
6994.42236		1
6994.70752		1
6994.88		1
6995.174		1
6995.218		1
6995.3667		1
6995.402		1
6995.42334		1
6995.64453		1
6995.73828		1
6995.91455		1
6995.99463		1
6996.42236		1
6996.55762		1
6996.70752		1
6996.85547		1
6997.31348		1
6997.35352		1
6997.42529		1
6997.79736		1
6998.009		1
6998.086		1
6998.10645		1
6998.138		1
6998.40625		1
6998.421		1
6998.99658		1
6999.02539		1
6999.20166		1
6999.315		1
6999.37842		1
6999.593		1
6999.644		1
6999.71045		1
6999.7915		1
7000.115		1
7000.13232		1
7000.162		1
7000.42334		1
7000.57666		1
7000.68555		1
7000.697		1
7000.8125		1
7000.827		1
7000.992		1
7001.525		1
7001.653		1
7001.668		1
7001.751		1
7001.77734		1
7001.812		1
7002.052		1
7002.1		1
7002.1416		1
7002.25537		1
7002.30664		1
7002.35059		1
7002.453		1
7002.502		1
7002.536		1
7002.58		1
7002.61475		1
7002.619		1
7002.72949		1
7002.807		1
7002.81348		1
7002.84375		1
7002.85742		1
7002.98828		1
7003.05859		1
7003.06641		1
7003.075		1
7003.09229		1
7003.10547		1
7003.13135		1
7003.33252		1
7003.44775		1
7003.831		1
7003.95264		1
7003.987		1
7004.00732		1
7004.1333		1
7004.18555		1
7004.25342		1
7004.30957		1
7004.321		1
7004.33643		1
7004.38965		1
7004.426		1
7004.486		1
7004.667		1
7004.72363		1
7004.79834		1
7004.812		1
7004.88574		1
7004.993		1
7005.15039		1
7005.34131		1
7005.552		1
7005.554		1
7005.611		1
7005.964		1
7006.11		1
7006.51367		1
7006.52441		1
7006.58936		1
7006.73633		1
7006.745		1
7006.745		1
7006.896		1
7006.952		1
7007.121		1
7007.261		1
7007.43066		1
7007.477		1
7007.64941		1
7008.10449		1
7008.1167		1
7008.17529		1
7008.231		1
7008.24658		1
7008.28369		1
7008.31934		1
7008.37061		1
7008.372		1
7008.55		1
7008.577		1
7008.72949		1
7008.818		1
7008.85547		1
7008.862		1
7008.949		1
7009.438		1
7009.43945		1
7009.46045		1
7009.62158		1
7009.903		1
7009.912		1
7010.047		1
7010.071		1
7010.164		1
7010.215		1
7010.21875		1
7010.23828		1
7010.552		1
7010.60449		1
7010.62354		1
7011.16943		1
7011.249		1
7011.47		1
7011.55762		1
7011.69629		1
7011.94043		1
7011.99951		1
7012.008		1
7012.89648		1
7013.33154		1
7013.399		1
7013.454		1
7013.56934		1
7013.699		1
[truncated: 15,550 more rows]
