# Supplementary material for: Getting rid of ‘rain’ and ‘stars’: Mitigating inhibition effects on ddPCR data analysis, the case study of the invasive crayfish Pacifastacus leniusculus in the streams of Luxembourg
Source: PLoS One. 2022 Nov 16;17(11):e0275363. doi: 10.1371/journal.pone.0275363 (PMC9668142; doi:10.1371/journal.pone.0275363)
Supplement: S1 File — (ZIP) [file pone.0275363.s003.zip › raw data/27-pl1/27 Pl1-2019 Pl_A04_Amplitude.csv]

Ch1 Amplitude	Ch2 Amplitude	Cluster
1189.6748		1
2331.35278		1
2859.31372		1
4078.27441		1
4168.96973		1
4329.769		1
4483.56055		1
4675.755		1
4697.317		1
4709.716		1
4825.566		1
4998.37256		1
5013.93066		1
5063.421		1
5114.843		1
5119.61865		1
5127.562		1
5181.73047		1
5182.81055		1
5197.956		1
5283.004		1
5309.75		1
5332.931		1
5373.32764		1
5388.62549		1
5464.25		1
5513.217		1
5514.92236		1
5516.67236		1
5534.90869		1
5545.039		1
5557.637		1
5559.119		1
5582.06055		1
5588.96973		1
5610.7124		1
5613.01758		1
5618.607		1
5622.604		1
5623.529		1
5629.511		1
5630.56445		1
5631.474		1
5631.4834		1
5634.443		1
5635.24463		1
5640.79932		1
5640.94238		1
5643.346		1
5645.047		1
5648.883		1
5656.953		1
5657.648		1
5660.961		1
5672.03027		1
5672.31348		1
5681.87061		1
5685.94238		1
5687.20654		1
5687.27637		1
5688.86768		1
5695.617		1
5700.2583		1
5700.71973		1
5700.787		1
5705.26758		1
5708.75732		1
5713.89453		1
5715.059		1
5721.64258		1
5725.19043		1
5725.465		1
5727.10449		1
5727.139		1
5728.007		1
5731.898		1
5735.80566		1
5742.411		1
5743.346		1
5745.666		1
5746.39551		1
5747.21631		1
5748.617		1
5751.48242		1
5754.203		1
5754.76367		1
5754.88135		1
5755.26563		1
5755.641		1
5758.66553		1
5759.31		1
5760.51855		1
5765.18652		1
5765.6626		1
5766.57129		1
5769.50342		1
5771.426		1
5775.20459		1
5775.47656		1
5776.6416		1
5777.302		1
5777.48975		1
5779.47852		1
5779.701		1
5779.83252		1
5780.81348		1
5784.748		1
5787.041		1
5787.97461		1
5789.04346		1
5790.23047		1
5790.438		1
5793.877		1
5795.76855		1
5796.31641		1
5798.15625		1
5799.96436		1
5804.698		1
5804.89453		1
5806.553		1
5806.965		1
5807.69629		1
5809.203		1
5811.113		1
5811.45947		1
5811.59131		1
5814.454		1
5815.05469		1
5817.64		1
5819.35645		1
5820.39355		1
5820.50244		1
5820.53467		1
5822.864		1
5823.03		1
5824.471		1
5825.87939		1
5826.93164		1
5827.90869		1
5828.0957		1
5829.524		1
5829.62744		1
5830.35449		1
5830.68945		1
5831.431		1
5832.79639		1
5833.174		1
5833.98633		1
5834.02734		1
5834.297		1
5834.84668		1
5834.87158		1
5835.207		1
5835.907		1
5837.193		1
5837.36		1
5838.62451		1
5841.30469		1
5842.47461		1
5843.63525		1
5844.488		1
5844.501		1
5845.463		1
5846.404		1
5846.541		1
5847.2373		1
5847.4585		1
5847.93457		1
5848.48633		1
5848.64844		1
5849.34668		1
5849.583		1
5849.63135		1
5850.20557		1
5852.786		1
5853.07227		1
5853.2334		1
5853.442		1
5854.68262		1
5854.90527		1
5856.57		1
5857.60938		1
5864.39551		1
5865.21338		1
5865.813		1
5866.01563		1
5866.207		1
5866.67139		1
5868.708		1
5869.575		1
5870.0625		1
5870.15674		1
5870.57666		1
5871.80273		1
5872.891		1
5874.06055		1
5874.17139		1
5875.574		1
5875.98		1
5876.68164		1
5876.95		1
5877.30957		1
5877.98047		1
5878.038		1
5879.536		1
5879.539		1
5879.66064		1
5880.022		1
5880.22461		1
5881.872		1
5882.103		1
5884.75049		1
5884.88135		1
5885.681		1
5886.48828		1
5887.16357		1
5888.46143		1
5889.617		1
5889.67041		1
5889.67139		1
5892.6084		1
5892.63525		1
5893.10059		1
5894.499		1
5895.77832		1
5896.08447		1
5897.765		1
5898.77637		1
5899.971		1
5900.64941		1
5901.66357		1
5903.61963		1
5903.897		1
5904.10156		1
5904.853		1
5905.55469		1
5906.36		1
5906.52344		1
5906.938		1
5907.17236		1
5907.249		1
5909.811		1
5909.825		1
5910.269		1
5911.55029		1
5912.80469		1
5913.068		1
5913.303		1
5913.31934		1
5915.0127		1
5915.45		1
5916.37549		1
5916.98828		1
5919.164		1
5920.23828		1
5920.98047		1
5922.281		1
5923.819		1
5923.90674		1
5924.274		1
5925.56445		1
5925.791		1
5927.619		1
5927.699		1
5928.697		1
5929.294		1
5930.29541		1
5930.797		1
5931.25635		1
5931.37646		1
5932.509		1
5933.38037		1
5933.87061		1
5934.024		1
5934.69531		1
5935.94971		1
5936.41943		1
5936.882		1
5937.14648		1
5937.169		1
5938.80469		1
5939.58838		1
5939.61963		1
5940.7417		1
5941.332		1
5941.54834		1
5943.51		1
5944.29639		1
5944.30664		1
5944.48242		1
5944.6377		1
5946.16846		1
5946.742		1
5948.614		1
5948.7793		1
5949.26855		1
5949.36133		1
5949.71875		1
5950.8		1
5952.582		1
5953.2583		1
5953.36133		1
5953.43555		1
5954.623		1
5954.964		1
5955.29736		1
5957.026		1
5958.14		1
5959.535		1
5959.565		1
5959.686		1
5960.418		1
5960.581		1
5960.75244		1
5960.89941		1
5961.64453		1
5962.68262		1
5962.817		1
5963.543		1
5965.7793		1
5966.628		1
5966.68555		1
5968.143		1
5969.70654		1
5970.824		1
5971.053		1
5971.09		1
5972.589		1
5973.105		1
5973.441		1
5974.36475		1
5974.655		1
5975.02		1
5975.091		1
5975.972		1
5976.002		1
5976.00244		1
5976.91846		1
5976.948		1
5977.05		1
5977.267		1
5977.56055		1
5977.75928		1
5978.03857		1
5979.765		1
5980.507		1
5980.793		1
5981.286		1
5981.77		1
5982.04932		1
5982.80664		1
5983.711		1
5985.452		1
5986.19336		1
5988.651		1
5989.248		1
5990.99268		1
5991.66748		1
5992.56738		1
5992.63135		1
5993.421		1
5994.064		1
5994.388		1
5994.62		1
5994.98633		1
5995.961		1
5997.42432		1
5997.908		1
5998.44775		1
5999.1123		1
5999.73242		1
6000.211		1
6000.72		1
6000.9917		1
6001.485		1
6002.05273		1
6002.43359		1
6002.54639		1
6002.79346		1
6003.022		1
6003.547		1
6003.80664		1
6004.629		1
6005.84326		1
6007.06738		1
6008.21973		1
6008.23926		1
6009.213		1
6009.62354		1
6010.22949		1
6011.467		1
6012.12939		1
6012.27441		1
6013.49658		1
6017.033		1
6017.442		1
6018.70947		1
6019.351		1
6020.99268		1
6021.88574		1
6023.533		1
6023.61865		1
6023.62939		1
6023.91553		1
6024.45068		1
6024.92041		1
6025.94727		1
6027.09033		1
6028.412		1
6028.5083		1
6029.163		1
6029.665		1
6030.09961		1
6030.664		1
6031.60059		1
6031.68945		1
6031.84668		1
6032.018		1
6032.035		1
6032.156		1
6032.38135		1
6032.973		1
6033.039		1
6033.82471		1
6034.461		1
6035.45068		1
6036.238		1
6036.995		1
6037.736		1
6037.982		1
6038.21		1
6038.77734		1
6039.16846		1
6039.30566		1
6039.6875		1
6040.986		1
6041.1626		1
6043.31055		1
6044.87256		1
6045.164		1
6045.19336		1
6046.13232		1
6046.929		1
6049.016		1
6049.589		1
6050.208		1
6050.21973		1
6050.397		1
6050.88		1
6051.097		1
6051.287		1
6052.15137		1
6052.348		1
6052.744		1
6053.05957		1
6053.29443		1
6053.36963		1
6053.58154		1
6053.69238		1
6053.982		1
6054.563		1
6054.677		1
6054.88965		1
6055.025		1
6055.689		1
6055.814		1
6055.934		1
6055.97266		1
6056.67773		1
6056.74072		1
6056.93262		1
6057.286		1
6057.3916		1
6058.161		1
6058.65527		1
6059.03662		1
6059.60645		1
6059.797		1
6059.812		1
6060.298		1
6061.487		1
6061.94043		1
6062.12256		1
6062.737		1
6062.88574		1
6062.938		1
6063.4375		1
6064.04053		1
6065.171		1
6065.288		1
6065.52637		1
6066.274		1
6068.22266		1
6069.12158		1
6069.98145		1
6070.02		1
6070.51758		1
6070.621		1
6070.65234		1
6071.34668		1
6071.67871		1
6071.697		1
6071.863		1
6071.9375		1
6072.15039		1
6072.20654		1
6072.36572		1
6072.954		1
6073.268		1
6073.51563		1
6073.887		1
6074.505		1
6074.805		1
6075.11		1
6076.30273		1
6076.584		1
6076.69775		1
6076.7915		1
6076.83154		1
6076.92236		1
6077.77246		1
6077.81		1
6078.47949		1
6078.56055		1
6078.58		1
6079.38428		1
6079.62061		1
6079.90039		1
6081.158		1
6081.28125		1
6082.66		1
6083.27148		1
6083.373		1
6083.518		1
6083.709		1
6083.76563		1
6083.91748		1
6084.188		1
6084.624		1
6085.53125		1
6085.97461		1
6086.35645		1
6086.755		1
6087.08545		1
6088.08057		1
6088.42773		1
6088.5166		1
6089.875		1
6090.417		1
6090.41846		1
6090.68945		1
6091.10352		1
6091.32		1
6091.73438		1
6092.671		1
6094.46973		1
6094.94531		1
6095.426		1
6095.77441		1
6095.84375		1
6096.32471		1
6096.52		1
6096.90771		1
6097.307		1
6097.644		1
6097.694		1
6097.76563		1
6098.055		1
6098.121		1
6098.308		1
6098.933		1
6099.02832		1
6099.08		1
6099.787		1
6100.422		1
6100.597		1
6101.831		1
6102.32959		1
6102.424		1
6102.515		1
6103.015		1
6103.74		1
6104.03027		1
6105.43359		1
6106.58252		1
6106.59326		1
6107.008		1
6107.35059		1
6107.40967		1
6108.35742		1
6108.96338		1
6109.26953		1
6110.31152		1
6110.80859		1
6111.239		1
6111.607		1
6111.855		1
6111.93848		1
6111.93945		1
6111.96143		1
6112.614		1
6112.80469		1
6112.896		1
6112.93066		1
6113.392		1
6113.583		1
6114.43848		1
6114.44		1
6114.98145		1
6115.44873		1
6115.82959		1
6115.904		1
6116.773		1
6117.8667		1
6118.21973		1
6118.69629		1
6118.91748		1
6119.15332		1
6119.67529		1
6119.94531		1
6121.015		1
6121.071		1
6121.19775		1
6121.31152		1
6121.431		1
6121.466		1
6121.66553		1
6121.69727		1
6122.32959		1
6122.88135		1
6122.95947		1
6123.5083		1
6123.82861		1
6123.88965		1
6123.99658		1
6124.151		1
6124.44434		1
6124.87646		1
6125.504		1
6125.73047		1
6125.893		1
6126.49561		1
6126.892		1
6127.306		1
6127.83154		1
6128.60645		1
6128.694		1
6128.88525		1
6129.268		1
6129.851		1
6130.085		1
6130.131		1
6130.16748		1
6130.21		1
6130.602		1
6130.683		1
6131.033		1
6131.61865		1
6132.36035		1
6132.89941		1
6133.864		1
6133.94873		1
6134.17236		1
6134.383		1
6134.59863		1
6135.237		1
6135.39648		1
6136.045		1
6136.466		1
6136.823		1
6137.24		1
6137.382		1
6137.408		1
6137.62256		1
6138.18359		1
6138.24463		1
6138.253		1
6138.347		1
6138.452		1
6139.55957		1
6140.66357		1
6141.35449		1
6141.78		1
6142.199		1
6142.2793		1
6142.5127		1
6142.8667		1
6143.13525		1
6143.36963		1
6143.60938		1
6144.308		1
6144.749		1
6144.94043		1
6145.352		1
6145.68945		1
6145.851		1
6145.859		1
6146.27441		1
6146.39355		1
6146.545		1
6147.289		1
6147.815		1
6148.70264		1
6149.04		1
6149.328		1
6150.13965		1
6150.69238		1
6150.78369		1
6151.1167		1
6151.33545		1
6151.416		1
6151.65		1
6151.82129		1
6152.198		1
6152.559		1
6152.583		1
6152.92871		1
6153.81836		1
6154.343		1
6154.35352		1
6154.79834		1
6155.2207		1
6155.63428		1
6156.017		1
6156.1875		1
6156.243		1
6156.38525		1
6156.57764		1
6156.63574		1
6156.745		1
6156.92432		1
6156.98633		1
6157.38965		1
6157.39258		1
6157.76025		1
6158.28271		1
6158.676		1
6158.69		1
6159.14453		1
6159.217		1
6159.39941		1
6160.081		1
6161.109		1
6161.18848		1
6161.228		1
6161.35		1
6161.67969		1
6161.68945		1
6161.70557		1
6162.88672		1
6162.963		1
6163.286		1
6163.56738		1
6164.37158		1
6164.70557		1
6164.79932		1
6166.2		1
6166.49951		1
6166.511		1
6166.75146		1
6167.18262		1
6167.74561		1
6168.29		1
6168.972		1
6169.076		1
6169.198		1
6169.303		1
6169.93457		1
6169.939		1
6170.33936		1
6170.72559		1
6171.323		1
6171.36475		1
6172.275		1
6172.375		1
6172.522		1
6172.57227		1
6172.735		1
6172.92139		1
6173.04834		1
6173.0957		1
6173.182		1
6173.65137		1
6173.77734		1
6173.83252		1
6173.94		1
6175.36035		1
6175.42041		1
6175.451		1
6175.51758		1
6175.68		1
6176.033		1
6176.33		1
6176.932		1
6177.61865		1
6178.299		1
6178.37158		1
6178.43262		1
6178.484		1
6178.559		1
6178.85156		1
6179.61572		1
6179.748		1
6179.889		1
6180.1377		1
6180.687		1
6181.03125		1
6181.121		1
6181.27344		1
6181.673		1
6181.77344		1
6181.90771		1
6182.081		1
6182.095		1
6182.38867		1
6182.481		1
6182.70361		1
6182.707		1
6182.85938		1
6183.171		1
6183.17627		1
6183.30273		1
6183.74951		1
6184.37744		1
6184.97461		1
6185.486		1
6185.60449		1
6185.68		1
6186.09473		1
6186.228		1
6186.548		1
6186.95459		1
6187.174		1
6187.341		1
6187.412		1
6187.811		1
6188.28662		1
6188.462		1
6188.551		1
6188.58545		1
6188.6377		1
6188.966		1
6189.30762		1
6189.36133		1
6189.489		1
6189.95459		1
6190.213		1
6190.525		1
6190.67334		1
6190.704		1
6192.03174		1
6192.11865		1
6192.53		1
6193.039		1
6193.042		1
6193.33057		1
6193.469		1
6193.519		1
6193.65674		1
6193.91846		1
6194.0376		1
6194.08643		1
6194.367		1
6194.618		1
6194.901		1
6195.13037		1
6195.21533		1
6195.526		1
6195.579		1
6195.92969		1
6196.02		1
6196.53		1
6196.881		1
6197.01953		1
6197.33		1
6197.77734		1
6197.843		1
6198.32373		1
6198.33447		1
6198.427		1
6198.431		1
6198.742		1
6198.74268		1
6199.71338		1
6199.86572		1
6199.981		1
6200.018		1
6200.24756		1
6200.355		1
6200.39063		1
6200.515		1
6201.36		1
6202.074		1
6202.66357		1
6202.9624		1
6202.99365		1
6203.305		1
6203.36572		1
6203.38672		1
6203.4043		1
6203.41357		1
6203.558		1
6203.91846		1
6204.10156		1
6204.16162		1
6204.182		1
6204.30566		1
6204.35156		1
6204.381		1
6204.45947		1
6204.531		1
6204.75342		1
6205.394		1
6205.51172		1
6205.908		1
6205.96436		1
6206.02344		1
6207.123		1
6207.481		1
6207.551		1
6207.57666		1
6208.092		1
6208.27246		1
6208.921		1
6209.19238		1
6210.29639		1
6210.662		1
6210.96338		1
6210.967		1
6211.457		1
6212.212		1
6212.321		1
6212.334		1
6212.451		1
6212.94141		1
6213.099		1
6213.663		1
6213.66553		1
6213.849		1
6214.17432		1
6214.564		1
6214.69434		1
6214.77441		1
6214.777		1
6215.601		1
6215.706		1
6215.893		1
6216.31445		1
6216.463		1
6216.64844		1
6216.668		1
6216.852		1
6216.924		1
6217.057		1
6217.17236		1
6217.39		1
6217.48047		1
6218.17773		1
6218.47363		1
6218.94775		1
6219.19727		1
6219.3374		1
6219.54834		1
6219.549		1
6219.70459		1
6219.9707		1
6220.314		1
6220.718		1
6220.86963		1
6221.818		1
6221.835		1
6222.034		1
6222.04		1
6222.346		1
6222.449		1
6222.67969		1
6222.748		1
6222.75146		1
6222.79443		1
6223.24951		1
6223.30273		1
6223.381		1
6223.56445		1
6223.919		1
6223.947		1
6223.97656		1
6224.045		1
6224.096		1
6224.541		1
6224.699		1
6225.231		1
6225.41553		1
6225.68		1
6225.786		1
6225.798		1
6225.85156		1
6225.958		1
6225.97559		1
6226.101		1
6226.855		1
6227.198		1
6227.57275		1
6228.00146		1
6228.033		1
6228.113		1
6228.147		1
6228.451		1
6228.639		1
6229.158		1
6229.448		1
6229.46826		1
6229.515		1
6229.622		1
6229.81836		1
6229.942		1
6229.96		1
6230.319		1
6230.55225		1
6230.61		1
6231.975		1
6232.1		1
6232.398		1
6232.84668		1
6232.90674		1
6233.087		1
6233.472		1
6233.59863		1
6233.899		1
6234.11572		1
6234.22		1
6234.232		1
6234.291		1
6234.302		1
6234.30664		1
6234.595		1
6234.67529		1
6235.065		1
6235.26465		1
6235.37256		1
6235.44629		1
6235.63574		1
6235.891		1
6236.10059		1
6236.48535		1
6236.76465		1
6237.463		1
6238.101		1
6238.816		1
6239.191		1
6239.6377		1
6239.779		1
6239.79932		1
6239.8623		1
6239.93848		1
6240.022		1
6240.39063		1
6240.62		1
6240.94336		1
6241.022		1
6241.293		1
6241.365		1
6241.45459		1
6241.59863		1
6242.042		1
6242.06		1
6242.096		1
6242.287		1
6242.475		1
6242.57764		1
6242.82		1
6243.28564		1
6243.33		1
6243.33936		1
6243.37939		1
6243.39453		1
6243.5376		1
6243.55371		1
6243.609		1
6243.76		1
6243.824		1
6243.8374		1
6244.041		1
6244.303		1
6244.451		1
6244.477		1
6244.481		1
6244.74854		1
6244.788		1
6244.854		1
6244.89258		1
6245.018		1
6245.19629		1
6245.197		1
6245.36572		1
6245.505		1
6245.583		1
6245.90771		1
6246.10059		1
6246.37		1
6246.51		1
6246.923		1
6246.955		1
6246.95654		1
6247.38135		1
6247.402		1
6247.47363		1
6247.52051		1
6248.185		1
6248.28125		1
6248.751		1
6249.033		1
6249.05469		1
6249.52344		1
6249.56543		1
6249.768		1
6249.7793		1
6249.86865		1
6250.31641		1
6250.3877		1
6251.417		1
6251.51855		1
6251.563		1
6251.62354		1
6251.63		1
6252.493		1
6252.73438		1
6253.65674		1
6253.76		1
6253.84229		1
6254.008		1
6254.013		1
6254.87256		1
6255.07471		1
6255.46143		1
6255.58252		1
6255.619		1
6255.76		1
6255.877		1
6255.97363		1
6256.53369		1
6257.0376		1
6257.325		1
6257.459		1
6257.472		1
6257.554		1
6257.66748		1
6257.68457		1
6257.84766		1
6257.91943		1
6258.00342		1
6258.129		1
6258.3		1
6258.32959		1
6258.479		1
6258.69873		1
6258.995		1
6259.165		1
6259.328		1
6259.445		1
6259.465		1
6259.49561		1
6259.61865		1
6259.691		1
6260.07227		1
6260.381		1
6260.50146		1
6260.534		1
6260.734		1
6261.04834		1
6261.127		1
6261.27441		1
6262.531		1
6262.624		1
6262.771		1
6262.82861		1
6263.202		1
6263.365		1
6263.37939		1
6263.418		1
6263.46338		1
6263.81152		1
6263.902		1
6264.03955		1
6264.323		1
6264.353		1
6264.40332		1
6264.60156		1
6264.628		1
6264.65625		1
6265.03955		1
6265.08		1
6265.121		1
6265.433		1
6265.54		1
6265.82764		1
6265.946		1
6266.15869		1
6266.841		1
6267.079		1
6267.177		1
6267.32471		1
6267.35938		1
6267.81641		1
6267.976		1
6268.471		1
6268.68848		1
6268.70459		1
6268.887		1
6269.264		1
6269.499		1
6270.618		1
6270.68359		1
6271.08838		1
6271.18652		1
6271.249		1
6271.33545		1
6271.791		1
6271.972		1
6272.166		1
6272.349		1
6272.63135		1
6272.658		1
6272.94629		1
6273.273		1
6273.62842		1
6273.65869		1
6273.863		1
6274.049		1
6274.072		1
6274.26758		1
6274.51465		1
6274.59961		1
6275.337		1
6275.367		1
6275.54541		1
6275.66943		1
6276.295		1
6276.49854		1
6276.608		1
6276.643		1
6276.727		1
6277.28271		1
6277.35449		1
6277.681		1
6277.709		1
6277.755		1
6278.12549		1
6278.17432		1
6278.22168		1
6278.31		1
6278.32666		1
6278.466		1
6278.91		1
6279.013		1
6279.1333		1
6279.183		1
6279.231		1
6279.48926		1
6279.901		1
6280.09131		1
6280.23242		1
6280.39941		1
6280.55225		1
6280.679		1
6280.866		1
6280.924		1
6281.04834		1
6281.083		1
6281.151		1
6281.221		1
6281.4707		1
6281.54346		1
6281.652		1
6281.915		1
6281.919		1
6282.606		1
6282.78027		1
6282.85254		1
6282.96533		1
6282.98828		1
6283.17969		1
6283.338		1
6283.36		1
6283.41357		1
6283.67334		1
6283.70361		1
6284.224		1
6284.31934		1
6284.38232		1
6284.619		1
6284.757		1
6284.785		1
6285.09229		1
6285.265		1
6285.27637		1
6285.403		1
6285.512		1
6285.527		1
6285.532		1
6285.96875		1
6286.10156		1
6286.381		1
6286.38428		1
6286.558		1
6286.558		1
6286.584		1
6286.618		1
6286.79		1
6286.802		1
6287.05469		1
6287.33154		1
6287.355		1
6287.436		1
6287.695		1
6287.75146		1
6288.34766		1
6288.49268		1
6288.62256		1
6288.76953		1
6288.781		1
6288.978		1
6289.101		1
6289.11		1
6289.268		1
6289.68164		1
6289.73242		1
6289.741		1
6289.77539		1
6289.88		1
6290.2915		1
6290.404		1
6290.483		1
6291.008		1
6291.0835		1
6291.21338		1
6291.51758		1
6291.99268		1
6292.11475		1
6292.698		1
6292.78857		1
6293.36963		1
6293.52539		1
6293.606		1
6293.86		1
6293.96045		1
6294.277		1
6294.464		1
6294.56		1
6294.665		1
6295.10449		1
6295.22656		1
6295.57471		1
6295.80566		1
6295.85156		1
6296.06836		1
6296.121		1
6296.27051		1
6296.41357		1
6296.66162		1
6296.935		1
6296.949		1
6297.04248		1
6297.35547		1
6297.535		1
6297.54		1
6297.7666		1
6297.933		1
6297.99072		1
6297.99658		1
6298.227		1
6298.442		1
6298.56055		1
6298.607		1
6298.643		1
6298.79443		1
6298.895		1
6298.92139		1
6299.13525		1
6299.1416		1
6299.32471		1
6299.345		1
6299.35938		1
6299.527		1
6299.7373		1
6299.765		1
6299.9624		1
6300.226		1
6300.293		1
6300.624		1
6300.836		1
6300.85156		1
6301.244		1
6301.35547		1
6301.57764		1
6301.61035		1
6301.792		1
6301.986		1
6301.99561		1
6302.4		1
6302.47168		1
6302.541		1
6302.58		1
6302.716		1
6302.821		1
6302.977		1
6302.988		1
6303.13428		1
6303.174		1
6303.60449		1
6303.67236		1
6304.522		1
6304.6		1
6304.76367		1
6305.263		1
6305.295		1
6305.375		1
6305.55762		1
6305.806		1
6306.178		1
6306.258		1
6306.37158		1
6306.409		1
6306.761		1
6306.856		1
6306.96729		1
6306.99268		1
6307.046		1
6307.253		1
6307.419		1
6307.468		1
6307.672		1
6307.782		1
6307.96338		1
6307.96631		1
6308.886		1
6309.28369		1
6309.56348		1
6309.56445		1
6309.59131		1
6309.63574		1
6309.65674		1
6309.819		1
6309.82275		1
6310.09863		1
6310.139		1
6310.34375		1
6310.65		1
6310.78467		1
6310.896		1
6310.989		1
6311.022		1
6311.29736		1
6311.301		1
6311.41		1
6311.69629		1
6311.84863		1
6312.19727		1
6312.23047		1
6312.244		1
6312.57031		1
6312.64355		1
6312.87451		1
6312.90967		1
6313.0957		1
6313.31152		1
6313.40967		1
6313.48828		1
6313.83643		1
6313.8877		1
6314.011		1
6314.40137		1
6314.42725		1
6314.789		1
6314.8457		1
6314.857		1
6314.903		1
6314.926		1
6315.064		1
6315.211		1
6315.212		1
6315.251		1
6315.269		1
6315.365		1
6315.50439		1
6315.511		1
6315.566		1
6315.794		1
6315.90771		1
6315.96338		1
6316.033		1
6316.37842		1
6316.56348		1
6316.832		1
6316.97168		1
6317.01855		1
6317.24463		1
6317.333		1
6317.337		1
6317.34033		1
6317.517		1
6317.6416		1
6317.83447		1
6318.01855		1
6318.2124		1
6318.265		1
6318.62451		1
6318.681		1
6318.698		1
6318.703		1
6318.768		1
6318.77		1
6318.81445		1
6319.06543		1
6319.23145		1
6319.32959		1
6319.336		1
6319.34229		1
6319.386		1
6319.586		1
6320.056		1
6320.13232		1
6320.156		1
6320.35059		1
6320.40039		1
6320.5166		1
6320.95068		1
6321.36426		1
6321.45459		1
6321.58545		1
6321.738		1
6321.88525		1
6322.44336		1
6322.5		1
6323.07666		1
6323.2085		1
6323.21875		1
6323.28467		1
6323.329		1
6323.45557		1
6323.55273		1
6323.61865		1
6323.64746		1
6323.82129		1
6323.99658		1
6324.163		1
6324.18262		1
6324.198		1
6324.271		1
6324.32		1
6324.476		1
6324.495		1
6324.568		1
6324.67041		1
6325.33936		1
6325.378		1
6325.60254		1
6325.75244		1
6325.79		1
6325.80371		1
6326.03125		1
6326.07275		1
6326.19043		1
6326.20068		1
6326.41357		1
6326.47754		1
6326.51465		1
6326.63		1
6326.803		1
6326.80469		1
6326.816		1
6326.841		1
6326.84326		1
6326.89355		1
6326.90527		1
6326.995		1
6327.05762		1
6327.75244		1
6327.94434		1
6328.15771		1
6328.16748		1
6328.472		1
6328.711		1
6328.80469		1
6328.886		1
6329.12744		1
6329.22363		1
6329.372		1
6329.49365		1
6329.566		1
6329.78467		1
6329.838		1
6329.84229		1
6330.192		1
6330.26		1
6330.285		1
6330.364		1
6330.864		1
6330.945		1
6331.053		1
6331.248		1
6331.36963		1
6331.569		1
6331.57227		1
6331.60938		1
6331.682		1
6331.703		1
6331.765		1
6331.99951		1
6332.624		1
6332.90674		1
6332.95947		1
6333.175		1
6333.20947		1
6333.92627		1
6333.96631		1
6333.97754		1
6334.059		1
6334.077		1
6334.43359		1
6334.52148		1
6334.74951		1
6334.973		1
6335.23145		1
6335.25244		1
6335.26953		1
6335.394		1
6335.523		1
6335.77344		1
6335.94434		1
6335.961		1
6336.185		1
6336.20361		1
6336.60645		1
6336.78662		1
6336.85938		1
6337.00928		1
6337.23535		1
6337.32568		1
6337.335		1
6337.3374		1
6337.51465		1
6337.59326		1
6337.792		1
6337.95654		1
6338.04		1
6338.074		1
6338.09326		1
6338.11768		1
6338.20264		1
6338.31738		1
6338.658		1
6338.747		1
6338.78564		1
6338.883		1
6338.95068		1
6339.04248		1
6339.17041		1
6339.36768		1
6339.582		1
6339.649		1
6339.91943		1
6339.942		1
6340.144		1
6340.16846		1
6340.30762		1
6340.32861		1
6340.41162		1
6340.462		1
6340.50537		1
6340.521		1
6340.532		1
6340.623		1
6340.637		1
6341.035		1
6341.093		1
6341.218		1
6341.22363		1
6341.331		1
6341.368		1
6341.43555		1
6341.52734		1
6341.552		1
6341.65137		1
6341.711		1
6341.78467		1
6341.9624		1
6342.21338		1
6342.68359		1
6342.893		1
6342.99		1
6342.99658		1
6343.25342		1
6343.33154		1
6343.588		1
6343.68262		1
6343.764		1
6344.072		1
6344.20361		1
6344.38867		1
6344.45654		1
6344.59473		1
6344.72852		1
6344.793		1
6344.816		1
6344.837		1
6344.877		1
6344.893		1
6344.89453		1
6345.05957		1
6345.10449		1
6345.12354		1
6345.13672		1
6345.3		1
6345.536		1
6345.6167		1
6345.71		1
6345.80371		1
6345.823		1
6346.01025		1
6346.06		1
6346.231		1
6346.249		1
6346.26758		1
6346.269		1
6346.288		1
6346.327		1
6346.55371		1
6346.89355		1
6347.203		1
6347.24951		1
6347.282		1
6347.33643		1
6347.62354		1
6347.736		1
6347.857		1
6347.86035		1
6348.27539		1
6348.353		1
6348.60547		1
6348.61865		1
6348.62256		1
6348.80664		1
6348.84961		1
6349.12158		1
6349.292		1
6349.64063		1
6349.792		1
6349.80469		1
6350.16162		1
6350.20557		1
6350.267		1
6350.461		1
6350.51563		1
6350.561		1
6350.5625		1
6350.57568		1
6350.651		1
6350.742		1
6350.927		1
6351.033		1
6351.1543		1
6351.282		1
6351.354		1
6351.39		1
6351.452		1
6351.63428		1
6351.68		1
6351.69434		1
6351.78125		1
6351.794		1
6352.273		1
6352.69531		1
6352.74072		1
6352.969		1
6353.123		1
6353.2915		1
6353.44434		1
6353.462		1
6353.51563		1
6353.74365		1
6353.98828		1
6354.09766		1
6354.588		1
6354.897		1
6355.25		1
6355.325		1
6355.438		1
6355.62158		1
6356.00244		1
6356.08447		1
6356.199		1
6356.357		1
6356.58447		1
6356.625		1
6356.87354		1
6356.981		1
6357.00244		1
6357.14551		1
6357.46436		1
6357.546		1
6357.68457		1
6357.74268		1
6357.95557		1
6358.11035		1
6358.308		1
6358.312		1
6358.34863		1
6358.36475		1
6358.455		1
6358.599		1
6359.298		1
6359.611		1
6359.667		1
6359.69727		1
6359.86328		1
6359.87354		1
6359.97949		1
6360.052		1
6360.07275		1
6360.19336		1
6360.517		1
6360.75342		1
6360.754		1
6360.781		1
6360.80859		1
6361.14746		1
6361.72		1
6361.9707		1
6362.001		1
6362.01855		1
6362.03125		1
6362.3374		1
6362.41455		1
6362.545		1
6362.90137		1
6362.99072		1
6363.19775		1
6363.203		1
6363.219		1
6363.521		1
6363.524		1
6363.66		1
6363.75342		1
6363.84229		1
6364.104		1
6364.307		1
6364.314		1
6364.383		1
6364.45068		1
6364.63867		1
6364.69727		1
6364.718		1
6365.00342		1
6365.0415		1
6365.35		1
6365.36133		1
6365.42334		1
6365.45		1
6365.464		1
6365.51953		1
6365.62354		1
6365.70166		1
6365.798		1
6366.184		1
6366.2627		1
6366.267		1
6366.5		1
6366.518		1
6366.54834		1
6366.56152		1
6366.56445		1
6366.70361		1
6366.73535		1
6366.81		1
6366.942		1
6366.976		1
6367.00342		1
6367.05371		1
6367.19043		1
6367.20361		1
6367.551		1
6367.56055		1
6367.65039		1
6367.9126		1
6367.958		1
6368.37549		1
6368.64844		1
6368.858		1
6369.274		1
6369.29639		1
6369.29932		1
6369.37451		1
6369.40527		1
6369.41064		1
6369.411		1
6369.561		1
6369.94629		1
6370.05273		1
6370.10059		1
6370.281		1
6370.315		1
6370.45		1
6370.53467		1
6370.809		1
6370.884		1
6370.93		1
6371.05566		1
6371.08154		1
6371.206		1
6371.42041		1
6371.44141		1
6371.46973		1
6371.59766		1
6371.6123		1
6371.61572		1
6371.689		1
6371.708		1
6371.83252		1
6371.94434		1
6371.94971		1
6372.307		1
6372.722		1
6372.725		1
6373.17627		1
6373.184		1
6373.1875		1
6373.36035		1
6373.55469		1
6373.582		1
6373.73		1
6373.93457		1
6374.02637		1
6374.045		1
6374.086		1
6374.18066		1
6374.33447		1
6374.396		1
6374.396		1
6374.39746		1
6374.532		1
6374.534		1
6374.693		1
6374.709		1
6375.192		1
6375.39746		1
6375.42725		1
6375.4707		1
6375.6416		1
6375.743		1
6376.17969		1
6376.186		1
6376.20654		1
6376.252		1
6376.297		1
6376.47559		1
6376.751		1
6376.82568		1
6376.82764		1
6376.874		1
6376.92969		1
6377.01953		1
6377.073		1
6377.227		1
6377.241		1
6377.26465		1
6377.278		1
6377.28467		1
6377.32227		1
6377.53564		1
6377.87		1
6378.05029		1
6378.05469		1
6378.149		1
6378.20361		1
6378.209		1
6378.29053		1
6378.564		1
6378.61768		1
6378.75537		1
6378.7876		1
6378.80225		1
6378.87842		1
6379.01758		1
6379.17041		1
6379.216		1
6379.22656		1
6379.39746		1
6379.402		1
6379.56836		1
6379.81055		1
6380.18066		1
6380.251		1
6380.42236		1
6380.491		1
6380.56055		1
6380.63232		1
6380.64941		1
6380.694		1
6380.728		1
[truncated: 16,418 more rows]
