# Supplementary material for: Getting rid of ‘rain’ and ‘stars’: Mitigating inhibition effects on ddPCR data analysis, the case study of the invasive crayfish Pacifastacus leniusculus in the streams of Luxembourg
Source: PLoS One. 2022 Nov 16;17(11):e0275363. doi: 10.1371/journal.pone.0275363 (PMC9668142; doi:10.1371/journal.pone.0275363)
Supplement: S1 File — (ZIP) [file pone.0275363.s003.zip › raw data/27-pl1/27 Pl1-2019 Pl_A05_Amplitude.csv]

Ch1 Amplitude	Ch2 Amplitude	Cluster
5205.162		1
5898.521		1
6018.13232		1
6070.78174		1
6079.419		1
6085.632		1
6129.24561		1
6219.53		1
6234.94043		1
6259.503		1
6281.07666		1
6297.88965		1
6335.395		1
6338.93555		1
6343.15527		1
6349.057		1
6356.63672		1
6359.76563		1
6361.6123		1
6381.072		1
6395.82275		1
6402.77148		1
6405.29248		1
6425.422		1
6428.935		1
6432.001		1
6436.75342		1
6444.317		1
6460.55371		1
6475.754		1
6475.864		1
6483.511		1
6485.548		1
6486.45264		1
6487.76465		1
6490.188		1
6491.388		1
6491.99756		1
6492.345		1
6495.758		1
6500.67334		1
6501.93945		1
6504.56445		1
6508.094		1
6509.439		1
6511.901		1
6513.905		1
6514.73828		1
6521.02539		1
6523.86133		1
6528.257		1
6529.569		1
6530.948		1
6530.962		1
6538.59033		1
6543.42041		1
6554.361		1
6561.086		1
6562.58838		1
6563.11035		1
6569.81348		1
6570.85254		1
6572.25		1
6573.64355		1
6574.209		1
6574.86865		1
6578.14844		1
6579.11		1
6580.42627		1
6581.769		1
6582.89355		1
6585.05371		1
6587.95947		1
6587.996		1
6588.71729		1
6591.606		1
6594.50439		1
6602.53662		1
6603.559		1
6605.09229		1
6606.628		1
6606.69336		1
6606.70166		1
6608.20361		1
6614.94434		1
6618.68945		1
6619.71045		1
6620.63		1
6620.88037		1
6622.047		1
6623.536		1
6624.68262		1
6626.07373		1
6629.898		1
6630.98		1
6631.627		1
6632.06543		1
6632.1333		1
6632.66		1
6634.206		1
6635.414		1
6636.56152		1
6640.82129		1
6642.103		1
6642.84473		1
6643.8916		1
6645.859		1
6646.61768		1
6647.08838		1
6647.715		1
6647.871		1
6648.02734		1
6648.37549		1
6649.53125		1
6649.78467		1
6650.54346		1
6650.817		1
6651.933		1
6652.689		1
6655.51367		1
6656.30859		1
6662.855		1
6662.93359		1
6664.51		1
6664.825		1
6667.31		1
6667.55029		1
6670.63867		1
6671.59229		1
6671.6377		1
6671.98975		1
6673.87939		1
6674.52832		1
6676.75049		1
6676.802		1
6676.8584		1
6677.40234		1
6678.567		1
6678.831		1
6679.65771		1
6681.40869		1
6682.595		1
6683.48242		1
6685.90234		1
6686.369		1
6686.86865		1
6687.44043		1
6687.76025		1
6689.97		1
6690.10254		1
6691.58057		1
6692.55225		1
6693.13037		1
6693.42334		1
6693.711		1
6693.98975		1
6695.119		1
6696.339		1
6697.092		1
6698.1167		1
6698.43		1
6699.56055		1
6700.48926		1
6701.26367		1
6703.68652		1
6703.83643		1
6705.914		1
6705.96973		1
6707.099		1
6708.17432		1
6709.109		1
6709.21826		1
6711.436		1
6712.107		1
6715.106		1
6716.15234		1
6716.6123		1
6716.64355		1
6718.0874		1
6720.709		1
6721.769		1
6721.826		1
6723.01953		1
6723.93066		1
6724.165		1
6725.27148		1
6726.76		1
6727.39063		1
6728.91064		1
6730.2334		1
6730.69629		1
6731.157		1
6731.83545		1
6735.90137		1
6736.16357		1
6736.667		1
6736.88672		1
6737.37744		1
6738.06		1
6739.811		1
6739.98975		1
6740.045		1
6740.98242		1
6741.6167		1
6741.70752		1
6741.97		1
6742.376		1
6744.993		1
6745.75244		1
6746.374		1
6747.858		1
6748.05127		1
6749.23438		1
6749.54248		1
6751.01367		1
6751.13428		1
6752.35645		1
6753.792		1
6754.409		1
6754.68066		1
6756.13965		1
6757.02832		1
6757.086		1
6757.958		1
6758.359		1
6758.78271		1
6759.98828		1
6760.862		1
6761.89258		1
6762.557		1
6763.632		1
6763.71143		1
6763.909		1
6764.227		1
6764.293		1
6764.303		1
6764.519		1
6765.10742		1
6765.804		1
6767.63867		1
6767.6875		1
6769.232		1
6769.25146		1
6772.663		1
6773.26953		1
6774.119		1
6774.456		1
6774.54248		1
6775.27734		1
6775.39355		1
6777.82031		1
6778.035		1
6778.995		1
6781.21045		1
6782.462		1
6783.711		1
6783.96		1
6785.62451		1
6786.805		1
6787.04443		1
6788.831		1
6789.16162		1
6789.362		1
6789.618		1
6790.401		1
6790.698		1
6791.022		1
6791.54736		1
6791.79639		1
6792.15039		1
6792.78125		1
6794.264		1
6794.41846		1
6795.50342		1
6797.47852		1
6799.06348		1
6800.739		1
6801.608		1
6802.255		1
6802.38135		1
6802.949		1
6803.671		1
6803.808		1
6804.44531		1
6804.49561		1
6804.61865		1
6805.346		1
6805.41748		1
6805.699		1
6806.411		1
6807.027		1
6808.53		1
6809.45166		1
6810.1		1
6810.21631		1
6810.32568		1
6811.222		1
6811.64258		1
6811.669		1
6812.22754		1
6812.651		1
6812.95947		1
6813.18652		1
6813.33545		1
6814.562		1
6815.024		1
6815.4165		1
6815.76465		1
6815.98242		1
6816.899		1
6816.969		1
6817.84375		1
6819.36035		1
6821.20654		1
6821.68359		1
6822.06152		1
6823.08447		1
6823.23926		1
6824.005		1
6824.58545		1
6825.14355		1
6825.92773		1
6826.02734		1
6827.439		1
6827.96143		1
6828.612		1
6828.7627		1
6828.768		1
6829.61768		1
6830.13037		1
6830.65771		1
6830.887		1
6832.21533		1
6832.326		1
6832.83643		1
6833.082		1
6834.74463		1
6834.93359		1
6835.136		1
6835.63574		1
6835.727		1
6835.854		1
6836.6377		1
6837.156		1
6837.32275		1
6838.59766		1
6839.033		1
6839.21045		1
6839.59033		1
6841.28662		1
6841.512		1
6841.62549		1
6841.76953		1
6841.8125		1
6842.342		1
6842.738		1
6843.82227		1
6843.956		1
6844.889		1
6845.002		1
6845.2583		1
6845.656		1
6846.84131		1
6847.17725		1
6847.37256		1
6847.53857		1
6848.4165		1
6848.74854		1
6849.502		1
6849.515		1
6849.583		1
6849.82764		1
6850.51172		1
6852.90234		1
6852.996		1
6853.52246		1
6854.04346		1
6854.989		1
6855.276		1
6855.70947		1
6856.418		1
6856.80273		1
6857.833		1
6858.197		1
6858.23		1
6858.263		1
6858.554		1
6859.33154		1
6859.941		1
6859.942		1
6860.127		1
6860.17969		1
6860.232		1
6860.33545		1
6861.52051		1
6861.78		1
6861.82568		1
6862.03174		1
6862.366		1
6863.363		1
6863.809		1
6863.892		1
6865.17529		1
6865.65625		1
6865.679		1
6866.02148		1
6866.39648		1
6867.127		1
6867.619		1
6867.74463		1
6869.111		1
6869.34229		1
6869.4624		1
6869.65674		1
6869.80029		1
6869.804		1
6869.85645		1
6871.23633		1
6871.3623		1
6872.266		1
6872.771		1
6872.938		1
6873.744		1
6874.296		1
6875.50049		1
6875.61475		1
6876.129		1
6876.642		1
6877.115		1
6877.692		1
6879.34473		1
6879.718		1
6880.054		1
6880.15674		1
6880.648		1
6881.04		1
6881.17725		1
6881.337		1
6883.28564		1
6883.74365		1
6884.181		1
6884.393		1
6884.752		1
6885.24463		1
6885.75732		1
6886.145		1
6886.486		1
6886.69775		1
6886.738		1
6886.84131		1
6886.93555		1
6887.331		1
6887.635		1
6887.768		1
6888.24072		1
6888.847		1
6889.803		1
6890.43		1
6890.576		1
6890.62256		1
6891.96143		1
6892.25		1
6892.719		1
6893.08		1
6894.22		1
6895.94		1
6896.20166		1
6896.556		1
6897.072		1
6897.213		1
6897.2915		1
6897.37549		1
6897.76025		1
6898.12354		1
6899.529		1
6900.80859		1
6900.951		1
6901		1
6901.639		1
6902.36		1
6902.487		1
6905.08838		1
6905.2		1
6905.42871		1
6905.443		1
6905.45264		1
6905.59766		1
6906.00732		1
6906.11133		1
6906.745		1
6907.206		1
6907.424		1
6908.686		1
6909.54541		1
6910.703		1
6910.73975		1
6910.97168		1
6911.014		1
6911.2373		1
6911.272		1
6911.76563		1
6912.26172		1
6912.402		1
6912.40625		1
6912.636		1
6912.711		1
6912.87451		1
6912.90869		1
6913.25146		1
6913.259		1
6913.72363		1
6916.03857		1
6917.46338		1
6917.769		1
6918.26563		1
6918.528		1
6918.705		1
6919.232		1
6920.1084		1
6920.43457		1
6920.67041		1
6921.321		1
6922.04248		1
6922.537		1
6922.83838		1
6922.99		1
6923.64355		1
6923.70068		1
6923.80957		1
6924.045		1
6925.63		1
6925.968		1
6926.3916		1
6927.32471		1
6927.3584		1
6928.07666		1
6928.77344		1
6928.91553		1
6929.601		1
6929.602		1
6929.70166		1
6931.325		1
6932.575		1
6932.747		1
6932.82275		1
6933.14355		1
6933.20654		1
6933.327		1
6933.429		1
6933.55371		1
6933.856		1
6934.38867		1
6934.46045		1
6934.54443		1
6934.593		1
6934.7793		1
6934.85742		1
6935.03369		1
6935.2583		1
6935.546		1
6936.385		1
6936.54932		1
6936.82666		1
6937.04932		1
6937.11		1
6937.954		1
6938.502		1
6938.68945		1
6939.15625		1
6939.747		1
6940.01563		1
6940.02148		1
6940.09033		1
6940.47363		1
6940.73535		1
6940.785		1
6940.87		1
6941.45947		1
6941.57129		1
6943.451		1
6944.33252		1
6944.55		1
6944.571		1
6944.60938		1
6944.97754		1
6945.456		1
6945.52246		1
6947.01563		1
6947.241		1
6948.23535		1
6949.03271		1
6949.759		1
6949.972		1
6950.39453		1
6950.688		1
6950.69141		1
6951.505		1
6951.698		1
6951.858		1
6952.317		1
6952.662		1
6952.95752		1
6953.592		1
6954.354		1
6954.501		1
6954.57129		1
6955.14		1
6955.254		1
6955.56836		1
6955.63672		1
6956.941		1
6957.52734		1
6957.646		1
6957.71973		1
6957.844		1
6958.1084		1
6958.1626		1
6958.45361		1
6959.32568		1
6959.639		1
6959.97168		1
6960.24951		1
6961.071		1
6961.84766		1
6961.913		1
6962.1875		1
6962.541		1
6962.89		1
6963.271		1
6963.546		1
6963.784		1
6963.811		1
6964.00049		1
6964.093		1
6964.108		1
6964.13574		1
6964.36963		1
6965.64746		1
6965.68164		1
6965.92627		1
6966.63232		1
6967.23535		1
6967.69531		1
6967.72559		1
6967.93652		1
6968.66553		1
6970.27734		1
6970.42773		1
6970.74561		1
6970.895		1
6970.90869		1
6970.991		1
6971.13232		1
6971.90625		1
6972.032		1
6972.155		1
6972.44727		1
6973.06		1
6973.135		1
6973.236		1
6973.327		1
6973.882		1
6973.994		1
6974.02637		1
6974.119		1
6974.178		1
6974.28271		1
6974.341		1
6974.657		1
6974.676		1
6975.1167		1
6976.3374		1
6976.60449		1
6976.77441		1
6976.86865		1
6976.93359		1
6977.064		1
6977.378		1
6977.69775		1
6977.885		1
6978.34961		1
6978.452		1
6978.483		1
6978.661		1
6978.804		1
6978.845		1
6979.176		1
6980.286		1
6980.37939		1
6980.438		1
6980.544		1
6980.8623		1
6982.01758		1
6982.026		1
6982.04		1
6982.21973		1
6982.35059		1
6983.358		1
6984.127		1
6984.46631		1
6985.01563		1
6985.09326		1
6985.426		1
6986.045		1
6986.47266		1
6986.49		1
6986.68262		1
6987.222		1
6987.262		1
6987.47363		1
6987.67969		1
6987.70361		1
6988.68848		1
6988.84473		1
6988.897		1
6989.522		1
6990.18945		1
6990.265		1
6990.41748		1
6990.47266		1
6990.57129		1
6990.671		1
6991.14746		1
6991.528		1
6991.54639		1
6991.63428		1
6991.79932		1
6991.87646		1
6992.228		1
6992.9834		1
6993.096		1
6993.976		1
6994.151		1
6994.25244		1
6994.35645		1
6994.461		1
6994.51758		1
6995.142		1
6995.56836		1
6995.59863		1
6995.67432		1
6995.87939		1
6996.45752		1
6996.721		1
6997.106		1
6997.151		1
6997.29639		1
6998.069		1
6998.313		1
6998.67334		1
6998.67432		1
6999.373		1
7000.01367		1
7000.778		1
7001.683		1
7001.86328		1
7002.676		1
7002.809		1
7002.89355		1
7003.18457		1
7003.33447		1
7004.11768		1
7004.26074		1
7004.67627		1
7004.69629		1
7005.34		1
7005.3623		1
7005.38		1
7005.583		1
7005.6665		1
7005.75537		1
7005.79		1
7005.904		1
7006.599		1
7006.829		1
7006.914		1
7007.0127		1
7007.36		1
7008.401		1
7008.55371		1
7008.919		1
7009.19873		1
7009.24268		1
7009.729		1
7009.807		1
7009.862		1
7009.888		1
7010.168		1
7010.22461		1
7010.2417		1
7010.51465		1
7010.576		1
7010.73242		1
7010.969		1
7011.089		1
7011.20654		1
7011.51563		1
7011.56738		1
7011.635		1
7011.92139		1
7012.857		1
7012.88037		1
7013.3667		1
7013.44727		1
7013.591		1
7013.80566		1
7013.88867		1
7013.91553		1
7014.156		1
7014.30225		1
7014.87354		1
7015.07275		1
7015.114		1
7015.77051		1
7015.80469		1
7016.107		1
7016.352		1
7016.56348		1
7016.89355		1
7017.30859		1
7017.384		1
7017.41162		1
7017.504		1
7017.707		1
7018.26855		1
7019.604		1
7020.23633		1
7020.64453		1
7020.698		1
7021.07666		1
7021.781		1
7021.88672		1
7021.90674		1
7022.469		1
7023.0835		1
7023.12158		1
7023.31543		1
7023.61426		1
7023.68164		1
7024.23		1
7024.641		1
7025.14063		1
7025.46		1
7026.12061		1
7026.62939		1
7026.63574		1
7026.72559		1
7026.9585		1
7027.29639		1
7027.31348		1
7027.41		1
7027.592		1
7027.819		1
7028.158		1
7028.28662		1
7028.34766		1
7028.41064		1
7029.09863		1
7029.228		1
7029.86133		1
7030.37061		1
7030.5835		1
7031.143		1
7031.51367		1
7031.55957		1
7031.57471		1
7031.58		1
7031.605		1
7031.84668		1
7032.13574		1
7032.48145		1
7032.771		1
7032.961		1
7033.192		1
7033.367		1
7033.9126		1
7034.70361		1
7034.87		1
7034.887		1
7035.89063		1
7035.917		1
7036.128		1
7036.70166		1
7036.72656		1
7036.83447		1
7036.86768		1
7037.197		1
7037.481		1
7037.691		1
7038.63037		1
7038.63574		1
7038.71533		1
7039.47		1
7039.63232		1
7039.8833		1
7040.221		1
7040.375		1
7040.793		1
7041.2124		1
7041.3584		1
7042.00635		1
7042.203		1
7042.23926		1
7042.42139		1
7043.05762		1
7043.10449		1
7043.16748		1
7043.18652		1
7043.28467		1
7043.62451		1
7043.877		1
7044.177		1
7044.47852		1
7044.824		1
7044.91		1
7045.21729		1
7045.35449		1
7045.394		1
7045.42627		1
7045.63867		1
7045.7876		1
7046.105		1
7046.2876		1
7046.485		1
7046.49463		1
7046.65771		1
7046.724		1
7046.726		1
7046.754		1
7046.80957		1
7047.40625		1
7047.46729		1
7047.621		1
7047.7373		1
7047.83		1
7048.31152		1
7048.646		1
7048.65234		1
7049.05371		1
7049.15869		1
7049.66455		1
7049.77344		1
7049.79736		1
7049.86572		1
7049.91162		1
7050.303		1
7050.76953		1
7050.9		1
7050.97461		1
7051.07764		1
7051.396		1
7051.4126		1
7051.522		1
7051.762		1
7051.817		1
7052.3125		1
7052.33936		1
7052.65039		1
7053.21631		1
7053.236		1
7053.38867		1
7053.452		1
7053.61426		1
7053.72168		1
7053.88		1
7053.94141		1
7053.981		1
7054.036		1
7054.09375		1
7054.45		1
7054.6543		1
7054.658		1
7054.749		1
7055.34131		1
7055.622		1
7055.84668		1
7055.90527		1
7056.00049		1
7056.014		1
7056.05029		1
7056.19531		1
7056.309		1
7056.51855		1
7056.779		1
7057.287		1
7057.31543		1
7057.41455		1
7057.467		1
7057.686		1
7058.065		1
7058.26465		1
7058.5166		1
7058.531		1
7058.597		1
7058.6416		1
7059.44		1
7059.463		1
7059.6665		1
7060.304		1
7060.41943		1
7060.83057		1
7061.11		1
7061.82129		1
7062.17236		1
7062.351		1
7063.106		1
7064.234		1
7064.27344		1
7064.292		1
7064.37939		1
7064.438		1
7064.61133		1
7064.62842		1
7064.63525		1
7064.77148		1
7064.891		1
7064.90527		1
7065.388		1
7065.45068		1
7065.598		1
7065.85352		1
7065.87451		1
7066.245		1
7066.269		1
7066.39355		1
7066.80859		1
7067.487		1
7067.526		1
7067.537		1
7067.59961		1
7068.21533		1
7068.344		1
7068.464		1
7068.98438		1
7069.307		1
7069.923		1
7069.941		1
7070.041		1
7070.37744		1
7070.50732		1
7070.509		1
7070.622		1
7070.65527		1
7070.787		1
7070.79834		1
7070.891		1
7071.05029		1
7071.663		1
7071.78174		1
7071.799		1
7071.839		1
7071.871		1
7072.05		1
7072.31152		1
7072.417		1
7072.558		1
7072.6167		1
7072.77637		1
7073.151		1
7073.21729		1
7073.556		1
7073.56		1
7073.798		1
7073.88574		1
7073.962		1
7074.00439		1
7074.16943		1
7074.793		1
7075.13		1
7075.1543		1
7075.337		1
7075.57031		1
7075.762		1
7075.87256		1
7075.895		1
7076.42041		1
7076.618		1
7076.802		1
7076.871		1
7077.69		1
7078.55957		1
7078.665		1
7079.25732		1
7079.53		1
7079.699		1
7079.811		1
7079.939		1
7080.01563		1
7080.472		1
7080.74951		1
7080.83252		1
7080.838		1
7080.87354		1
7080.94971		1
7081.21338		1
7081.21729		1
7081.543		1
7081.809		1
7082.05469		1
7082.176		1
7082.17725		1
7082.33643		1
7082.475		1
7082.972		1
7082.999		1
7083.40332		1
7083.82959		1
7083.889		1
7084.184		1
7084.21631		1
7084.50928		1
7084.59961		1
7084.632		1
7084.7334		1
7084.78662		1
7084.92871		1
7085.001		1
7085.014		1
7085.104		1
7085.14453		1
7085.56934		1
7085.589		1
7086.126		1
7086.15		1
7086.202		1
7086.24365		1
7086.54834		1
7086.80566		1
7086.828		1
7087.241		1
7087.698		1
7087.891		1
7087.936		1
7088.162		1
7088.252		1
7088.432		1
7088.547		1
7088.97		1
7089.21729		1
7089.238		1
7089.30762		1
7090.023		1
7090.03125		1
7090.176		1
7090.5957		1
7090.621		1
7090.63		1
7090.888		1
7091.09131		1
7091.231		1
7091.466		1
7091.547		1
7091.59961		1
7091.93164		1
7092.15625		1
7092.235		1
7092.682		1
7092.87		1
7093.004		1
7093.01758		1
7093.019		1
7093.12744		1
7093.17432		1
7093.33		1
7093.49365		1
7093.497		1
7093.55127		1
7093.656		1
7093.796		1
7093.854		1
7094.162		1
7094.2915		1
7094.30273		1
7094.58447		1
7094.6626		1
7094.828		1
7094.84863		1
7095.17432		1
7095.32471		1
7095.38867		1
7095.57959		1
7095.638		1
7095.749		1
7095.869		1
7096.113		1
7096.214		1
7096.528		1
7096.648		1
7096.70068		1
7096.7207		1
7096.72168		1
7096.731		1
7096.752		1
7097.282		1
7097.28857		1
7097.46973		1
7097.494		1
7097.53174		1
7097.622		1
7097.84766		1
7097.92529		1
7097.936		1
7098.094		1
7098.887		1
7098.98975		1
7098.99463		1
7099.09		1
7099.125		1
7099.27246		1
7099.708		1
7100.169		1
7100.42432		1
7100.577		1
7100.741		1
7101.057		1
7101.12549		1
7101.141		1
7101.2876		1
7101.304		1
7101.35		1
7101.417		1
7101.43945		1
7101.68945		1
7102.05127		1
7102.13232		1
7102.21631		1
7102.263		1
7102.435		1
7102.441		1
7102.916		1
7102.92236		1
7102.943		1
7103.14453		1
7103.29932		1
7103.461		1
7103.62061		1
7103.641		1
7103.68848		1
7103.78125		1
7103.82764		1
7104.1333		1
7104.713		1
7104.8		1
7105.075		1
7105.50928		1
7105.683		1
7105.68652		1
7105.69727		1
7105.94336		1
7105.95068		1
7106.3877		1
7106.49463		1
7106.50049		1
7106.87939		1
7107.39		1
7107.501		1
7107.506		1
7107.99365		1
7108.11865		1
7108.22		1
7108.31934		1
7108.354		1
7108.383		1
7108.769		1
7109.37646		1
7109.5415		1
7109.977		1
7110.292		1
7110.748		1
7110.79248		1
7111.16064		1
7111.486		1
7111.577		1
7111.58936		1
7111.84131		1
7112.087		1
7112.152		1
7112.368		1
7112.649		1
7112.84033		1
7112.842		1
7112.96631		1
7112.972		1
7112.97852		1
7113.015		1
7113.173		1
7113.19971		1
7113.412		1
7113.50537		1
7113.7334		1
7113.73438		1
7113.92334		1
7114.10352		1
7114.141		1
7114.217		1
7114.28564		1
7114.30469		1
7114.339		1
7115.158		1
7115.39258		1
7115.79932		1
7116.077		1
7116.14063		1
7116.24854		1
7116.26465		1
7116.41162		1
7116.471		1
7116.85645		1
7116.9873		1
7117.076		1
7117.561		1
7117.56543		1
7117.637		1
7117.704		1
7117.887		1
7117.91357		1
7118.29834		1
7118.931		1
7119.197		1
7119.245		1
7119.3335		1
7119.336		1
7119.831		1
7119.843		1
7120.15527		1
7120.17529		1
7120.57227		1
7120.77637		1
7120.89258		1
7120.972		1
7121.012		1
7121.29639		1
7121.32471		1
7121.392		1
7121.39258		1
7121.467		1
7121.48828		1
7121.805		1
7122.038		1
7122.102		1
7122.315		1
7122.339		1
7122.464		1
7122.47461		1
7122.49756		1
7122.50537		1
7122.51465		1
7122.62061		1
7122.647		1
7122.72754		1
7122.86035		1
7122.893		1
7122.93359		1
7123.067		1
7123.11133		1
7123.15625		1
7123.20068		1
7123.462		1
7123.467		1
7123.84326		1
7124.05859		1
7124.356		1
7124.728		1
7124.7666		1
7124.789		1
7124.79248		1
7124.974		1
7125.088		1
7125.13232		1
7125.2085		1
7125.44238		1
7125.947		1
7126.028		1
7126.0376		1
7126.21875		1
7126.24072		1
7126.39941		1
7126.614		1
7126.70361		1
7126.87354		1
7126.91		1
7126.954		1
7127.207		1
7127.26		1
7127.638		1
7127.67969		1
7127.71		1
7127.882		1
7128.106		1
7128.152		1
7128.15869		1
7128.204		1
7128.496		1
7128.51465		1
7128.56934		1
7128.68652		1
7128.70361		1
7128.96533		1
7129.008		1
7129.164		1
7129.295		1
7129.32666		1
7129.35742		1
7129.392		1
7129.43164		1
7129.445		1
7129.56641		1
7130.1416		1
7130.268		1
7130.31055		1
7130.49365		1
7130.58		1
7130.587		1
7130.74072		1
7130.92529		1
7131.37842		1
7131.46875		1
7131.678		1
7131.7207		1
7131.75537		1
7131.75928		1
7131.7627		1
7132.41846		1
7132.43457		1
7132.576		1
7132.638		1
7132.70361		1
7132.741		1
7132.92627		1
7133.28		1
7133.36768		1
7133.4834		1
7133.652		1
7133.90137		1
7133.93066		1
7134.012		1
7134.07471		1
7134.109		1
7134.35352		1
7134.544		1
7134.59131		1
7134.99951		1
7135.08057		1
7135.69336		1
7135.946		1
7136.44336		1
7136.759		1
7137.27441		1
7137.324		1
7137.3584		1
7137.48145		1
7137.485		1
7137.738		1
7137.87354		1
7138.208		1
7138.328		1
7138.418		1
7138.501		1
7138.52344		1
7138.59033		1
7138.65332		1
7138.8125		1
7139.136		1
7139.72656		1
7140.0835		1
7140.771		1
7140.92773		1
7141.44727		1
7141.48535		1
7141.51758		1
7141.736		1
7141.813		1
7141.986		1
7142.036		1
7142.04443		1
7142.06152		1
7142.185		1
7142.449		1
7142.50342		1
7143.28662		1
7144.105		1
7144.275		1
7144.31152		1
7144.60059		1
7144.821		1
7144.897		1
7144.947		1
7145.197		1
7145.2085		1
7145.275		1
7145.302		1
7145.50635		1
7145.554		1
7145.65625		1
7145.66455		1
7145.83		1
7145.89258		1
7145.91162		1
7145.976		1
7145.995		1
7146.01563		1
7146.09375		1
7146.136		1
7146.201		1
7146.29736		1
7146.42871		1
7146.52246		1
7146.622		1
7146.67773		1
7146.70947		1
7146.748		1
7146.88428		1
7146.91162		1
7147.175		1
7147.24951		1
7147.283		1
7147.28369		1
7147.41846		1
7147.75		1
7147.835		1
7147.91357		1
7147.94971		1
7148.099		1
7148.26		1
7148.562		1
7148.656		1
7148.7334		1
7148.94531		1
7149.43848		1
7149.761		1
7149.78467		1
7149.79053		1
7149.79346		1
7149.799		1
7149.9126		1
7150.08447		1
7150.327		1
7150.50244		1
7150.869		1
7151.04248		1
7151.46436		1
7151.47363		1
7151.51367		1
7151.74756		1
7151.74854		1
7151.815		1
7151.975		1
7152.032		1
7152.078		1
7152.17529		1
7152.45264		1
7152.55273		1
7152.6543		1
7152.81152		1
7152.86572		1
7153.00732		1
7153.02832		1
7153.37646		1
7153.41748		1
7153.42871		1
7153.55371		1
7153.55469		1
7153.69775		1
7153.71		1
7154.009		1
7154.019		1
7154.22656		1
7154.24561		1
7154.39844		1
7154.58		1
7154.84961		1
7154.855		1
7155.1626		1
7155.33545		1
7155.493		1
7155.837		1
7155.84326		1
7155.998		1
7156.2334		1
7156.36426		1
7156.417		1
7156.55566		1
7156.61865		1
7156.65039		1
7156.814		1
7157.16		1
7157.311		1
7157.32373		1
7157.42871		1
7157.75537		1
7157.80029		1
7157.995		1
7158.254		1
7158.329		1
7158.3877		1
7158.42041		1
7158.42969		1
7158.46875		1
7158.5874		1
7158.81543		1
7158.88135		1
7159.162		1
7159.30127		1
7159.51367		1
7159.699		1
7159.843		1
7159.889		1
7159.92041		1
7160.17871		1
7160.19873		1
7160.432		1
7160.68066		1
7160.796		1
7160.96826		1
7160.969		1
7161.04346		1
7161.068		1
7161.185		1
7161.2583		1
7161.5415		1
7161.569		1
7161.714		1
7161.906		1
7161.93164		1
7162.069		1
7162.124		1
7162.12744		1
7162.137		1
7162.149		1
7162.44775		1
7162.654		1
7162.846		1
7162.984		1
7163.048		1
7163.12842		1
7163.229		1
7163.835		1
7163.852		1
7164.00244		1
7164.033		1
7164.096		1
7164.477		1
7164.492		1
7164.59229		1
7165.00439		1
7165.06641		1
7165.06934		1
7165.31055		1
7165.53564		1
7165.61		1
7165.71338		1
7165.902		1
7166.05566		1
7166.1167		1
7166.534		1
7166.678		1
7166.809		1
7166.959		1
7167.10938		1
7167.116		1
7167.1543		1
7167.17		1
7167.218		1
7167.276		1
7167.53		1
7167.674		1
7167.80469		1
7167.815		1
7167.835		1
7167.8623		1
7167.99658		1
7168.09229		1
7168.152		1
7168.161		1
7168.248		1
7168.27637		1
7168.393		1
7168.478		1
7168.62939		1
7168.65527		1
7168.681		1
7168.73926		1
7168.93848		1
7169.111		1
7169.15527		1
7169.26465		1
7169.51		1
7169.525		1
7169.67041		1
7169.79		1
7169.80225		1
7169.843		1
7170.12061		1
7170.21533		1
7170.37646		1
7170.49463		1
7170.513		1
7170.616		1
7170.7793		1
7170.888		1
7170.90137		1
7171.04346		1
7171.05		1
7171.05		1
7171.17041		1
7171.48047		1
7171.613		1
7171.625		1
7171.716		1
7171.771		1
7172.077		1
7172.479		1
7172.61768		1
7172.62451		1
7172.71729		1
7172.848		1
7172.9375		1
7172.949		1
7173.518		1
7173.60547		1
7173.639		1
7173.978		1
7173.985		1
7174.009		1
7174.19873		1
7174.23438		1
7174.25537		1
7174.34326		1
7174.41748		1
7174.52637		1
7174.625		1
7174.64453		1
7174.93555		1
7175.064		1
7175.13672		1
7175.157		1
7175.197		1
7175.441		1
7175.463		1
7175.48438		1
7175.56641		1
7175.79932		1
7175.8833		1
7175.94		1
7176.123		1
7176.34668		1
7176.36865		1
7176.442		1
7176.478		1
7176.538		1
7176.547		1
7176.72559		1
7177.15		1
7177.18945		1
7177.265		1
7177.339		1
7177.456		1
7177.572		1
7177.629		1
7177.698		1
7177.71338		1
7178.033		1
7178.1377		1
7178.191		1
7178.212		1
7178.24268		1
7178.445		1
7178.52		1
7178.692		1
7178.784		1
7178.886		1
7179.09131		1
7179.177		1
7179.31836		1
7179.50244		1
7179.941		1
7180.132		1
7180.152		1
7180.35449		1
7180.40039		1
7180.48975		1
7180.505		1
7180.61426		1
7180.631		1
7180.74268		1
7180.7876		1
7181.00146		1
7181.28467		1
7181.31348		1
7181.48926		1
7181.577		1
7181.641		1
7181.714		1
7181.78467		1
7181.79834		1
7181.871		1
7182.055		1
7182.128		1
7182.282		1
7182.34131		1
7182.43359		1
7182.81836		1
7182.81934		1
7182.98438		1
7182.995		1
7183.0625		1
7183.16357		1
7183.272		1
7183.28662		1
7183.35352		1
7183.35449		1
7183.465		1
7183.489		1
7183.519		1
7183.771		1
7183.865		1
7183.92529		1
7183.9585		1
7183.97168		1
7184.1167		1
7184.22949		1
7184.303		1
7184.33		1
7184.496		1
7184.557		1
7184.60547		1
7184.96729		1
7184.99		1
7184.99365		1
7185.04053		1
7185.081		1
7185.661		1
7185.787		1
7185.91064		1
7185.993		1
7186.138		1
7186.2373		1
7186.37158		1
7186.41162		1
7186.799		1
7186.84473		1
7186.85938		1
7186.9165		1
7187.20752		1
7187.33643		1
7187.84473		1
7188.0166		1
7188.096		1
7188.11133		1
7188.261		1
7188.278		1
7188.30469		1
7188.3623		1
7188.40674		1
7188.732		1
7188.7334		1
7188.79932		1
7188.878		1
7188.92		1
7189.004		1
7189.071		1
7189.135		1
7189.187		1
7189.295		1
7189.345		1
7189.46		1
7189.57764		1
7189.60156		1
7189.7334		1
7189.8125		1
7189.93262		1
7190.12354		1
7190.28027		1
7190.436		1
7190.44238		1
7190.51563		1
7190.57764		1
7190.593		1
7190.594		1
7190.61426		1
7190.84326		1
7191.101		1
7191.40039		1
7191.46729		1
7191.79834		1
7191.89648		1
7191.907		1
7192.00049		1
7192.01855		1
7192.121		1
7192.15234		1
7192.21143		1
7192.4043		1
7192.453		1
7192.458		1
7192.8374		1
7192.928		1
7193.225		1
7193.2334		1
7193.267		1
7193.43066		1
7193.58154		1
7193.83545		1
7193.841		1
7193.871		1
7193.91846		1
7194.04053		1
7194.17		1
7194.24463		1
7194.49463		1
7194.49756		1
7194.767		1
7194.93848		1
7194.98047		1
7195.13867		1
7195.14746		1
7195.172		1
7195.34		1
7195.396		1
7196.08936		1
7196.15869		1
7196.342		1
7196.54932		1
7196.65527		1
7196.70361		1
7197.112		1
7197.25049		1
7197.31		1
7197.503		1
7197.5083		1
7197.52148		1
7197.71143		1
7197.7666		1
7197.86426		1
7198.04736		1
7198.087		1
7198.3833		1
7198.49463		1
7198.612		1
7198.869		1
7198.878		1
7198.994		1
7199.002		1
7199.26758		1
7199.297		1
7199.346		1
7199.42871		1
7199.54248		1
7199.64551		1
7199.69043		1
7199.792		1
7200.12158		1
7200.1416		1
7200.223		1
7200.22852		1
7200.26172		1
7200.39453		1
7200.442		1
7200.60645		1
7200.69043		1
7200.74365		1
7200.763		1
7200.85		1
7201.037		1
7201.22461		1
7201.34131		1
7201.52734		1
7201.85156		1
7201.90039		1
7202.10645		1
7202.241		1
7202.311		1
7202.351		1
7202.436		1
7202.46045		1
7202.524		1
7202.801		1
7202.82764		1
7202.992		1
7203.14648		1
7203.21143		1
7203.2334		1
7203.29443		1
7203.295		1
7203.48633		1
7203.552		1
7203.63867		1
7203.655		1
7203.75732		1
7204.02734		1
7204.098		1
7204.392		1
7204.40771		1
7204.496		1
7204.516		1
7204.742		1
7204.773		1
7204.7876		1
7204.8457		1
[truncated: 16,249 more rows]
