# Supplementary material for: Getting rid of ‘rain’ and ‘stars’: Mitigating inhibition effects on ddPCR data analysis, the case study of the invasive crayfish Pacifastacus leniusculus in the streams of Luxembourg
Source: PLoS One. 2022 Nov 16;17(11):e0275363. doi: 10.1371/journal.pone.0275363 (PMC9668142; doi:10.1371/journal.pone.0275363)
Supplement: S1 File — (ZIP) [file pone.0275363.s003.zip › raw data/27-pl1/27 Pl1-2019 Pl_A06_Amplitude.csv]

Ch1 Amplitude	Ch2 Amplitude	Cluster
5262.53369		1
5400.01172		1
5446.81738		1
5453.86133		1
5455.787		1
5469.08936		1
5470.313		1
5472.09		1
5484.06445		1
5512.685		1
5520.98975		1
5529.44434		1
5530.97656		1
5531.21826		1
5541.51465		1
5547.701		1
5555.25635		1
5556.331		1
5557.09229		1
5557.47168		1
5565.99365		1
5568.56		1
5569.19775		1
5574.248		1
5575.93652		1
5583.01855		1
5596.243		1
5596.75635		1
5599.534		1
5602.292		1
5625.649		1
5648.972		1
5650.39648		1
5650.507		1
5650.56934		1
5653.91455		1
5655.46973		1
5659.705		1
5660.264		1
5665.813		1
5678.29736		1
5679.13672		1
5680.102		1
5683.08643		1
5683.244		1
5687.60645		1
5688.62354		1
5694.249		1
5697.186		1
5698.267		1
5698.42969		1
5698.438		1
5701.208		1
5702.09326		1
5706.464		1
5711.353		1
5718.14648		1
5719.31836		1
5719.51758		1
5721.3125		1
5721.8916		1
5724.784		1
5727.48828		1
5733.15869		1
5735.83936		1
5736.86963		1
5739.976		1
5744.52637		1
5749.4834		1
5751.878		1
5754.65		1
5755.797		1
5760.465		1
5760.98		1
5763.838		1
5764.85254		1
5766.6875		1
5768.541		1
5770.078		1
5773.00635		1
5774.423		1
5777.024		1
5777.875		1
5778.8667		1
5783.827		1
5785.28369		1
5787.71826		1
5790.75635		1
5794.16162		1
5798.117		1
5802.07764		1
5803.02637		1
5807.02148		1
5807.10156		1
5807.22		1
5810.499		1
5810.515		1
5815.60352		1
5816.055		1
5816.867		1
5817.676		1
5817.942		1
5821.057		1
5821.24		1
5824.832		1
5824.851		1
5826.525		1
5829.658		1
5832.29443		1
5834.00928		1
5834.473		1
5836.313		1
5837.118		1
5840.59863		1
5845.77051		1
5848.09473		1
5848.72		1
5848.777		1
5850.38		1
5851.92139		1
5854.11035		1
5854.922		1
5855.83		1
5856.41943		1
5861.577		1
5869.47949		1
5874.12		1
5875.65527		1
5876.867		1
5879.59229		1
5883.15527		1
5885.64746		1
5886.97656		1
5887.15674		1
5888.106		1
5888.80957		1
5890.678		1
5891.267		1
5891.896		1
5894.03		1
5895.54443		1
5896.123		1
5898.775		1
5903.26855		1
5903.32764		1
5908.847		1
5909.42969		1
5909.44336		1
5913.1		1
5916.074		1
5916.531		1
5920.586		1
5939.7207		1
5944.419		1
5945.037		1
5948.668		1
5952.747		1
5959.27832		1
5960.647		1
5961.68555		1
5966.175		1
5967.126		1
5972.179		1
5976.48828		1
5978.59863		1
5978.93164		1
5987.224		1
5987.31055		1
5987.32373		1
5987.42725		1
5991.45947		1
5993.73047		1
5994.038		1
5995.62158		1
5995.64551		1
5998.37744		1
6003.27246		1
6005.12061		1
6005.17871		1
6005.65137		1
6006.317		1
6008.008		1
6009.011		1
6011.1		1
6013.056		1
6013.545		1
6014.096		1
6017.864		1
6019.414		1
6019.7583		1
6024.34863		1
6024.616		1
6029.746		1
6033.08838		1
6035.40234		1
6036.656		1
6038.98438		1
6039.099		1
6039.79932		1
6043.145		1
6044.33057		1
6044.613		1
6044.766		1
6045.253		1
6045.69775		1
6046.959		1
6048.025		1
6048.82031		1
6050.476		1
6052.13037		1
6052.55859		1
6054.0293		1
6058.76172		1
6059.928		1
6061.60742		1
6062.25439		1
6064.46143		1
6065.928		1
6066.65234		1
6067.53125		1
6068.308		1
6072.17041		1
6072.946		1
6074.956		1
6076.55273		1
6078.9624		1
6079.70166		1
6080.02051		1
6082.421		1
6083.005		1
6085.563		1
6088.3877		1
6092.7876		1
6094.372		1
6095.42432		1
6095.784		1
6099.009		1
6099.51953		1
6099.66455		1
6101.56055		1
6101.77051		1
6102.364		1
6103.65967		1
6107.505		1
6109.18652		1
6112.78		1
6113.79346		1
6117.05469		1
6120.191		1
6122.097		1
6125.305		1
6126.947		1
6132.94336		1
6134.56445		1
6137.229		1
6138.63037		1
6142.584		1
6146.54443		1
6148.477		1
6149.376		1
6150.70459		1
6153.955		1
6156.44531		1
6156.74854		1
6159.09326		1
6159.547		1
6159.658		1
6165.65527		1
6170.087		1
6176.55859		1
6183.20654		1
6185.548		1
6188.23		1
6191.614		1
6195.17871		1
6196.113		1
6196.31348		1
6196.51563		1
6203.47656		1
6204.72168		1
6206.49951		1
6208.68848		1
6214.35938		1
6214.528		1
6217.07568		1
6217.319		1
6221.224		1
6223.088		1
6225.26855		1
6226.119		1
6227.711		1
6227.96973		1
6231.37451		1
6232.08057		1
6232.872		1
6233.44141		1
6235.2793		1
6235.85449		1
6237.861		1
6239.86768		1
6240.80469		1
6241.308		1
6242.3916		1
6242.569		1
6244.609		1
6252.73975		1
6252.88965		1
6254.513		1
6260.705		1
6260.77246		1
6261.25342		1
6263.331		1
6265.82129		1
6267.06641		1
6268.978		1
6269.748		1
6280.367		1
6280.837		1
6280.848		1
6280.96143		1
6283.03		1
6283.82666		1
6284.08643		1
6285.309		1
6285.799		1
6289.423		1
6289.57471		1
6291.61963		1
6292.33252		1
6294.327		1
6295.45361		1
6299.06152		1
6300.71338		1
6301.92871		1
6302.396		1
6302.93848		1
6302.95752		1
6303.077		1
6304.145		1
6307.997		1
6313.513		1
6315.293		1
6316.798		1
6317.415		1
6318.587		1
6318.95264		1
6320.286		1
6320.62256		1
6322.404		1
6323.039		1
6323.0625		1
6323.08643		1
6324.23828		1
6324.50146		1
6329.59033		1
6331.226		1
6332.24854		1
6332.342		1
6332.448		1
6333.93066		1
6334.76465		1
6338.28662		1
6341.39258		1
6341.93		1
6342.23975		1
6343.68457		1
6344.184		1
6346.72266		1
6348.981		1
6349.66748		1
6351.49		1
6352.85742		1
6353.579		1
6354.979		1
6361.514		1
6362.001		1
6363.16943		1
6364.61		1
6374.55469		1
6375.25732		1
6376.22949		1
6377.488		1
6377.67969		1
6380.989		1
6381.219		1
6383.54		1
6383.672		1
6385.553		1
6386.44531		1
6389.88965		1
6391.249		1
6391.52148		1
6392.306		1
6395.747		1
6397.04541		1
6397.97559		1
6398.13574		1
6398.363		1
6399.198		1
6400.066		1
6400.29248		1
6400.597		1
6401.2373		1
6401.30469		1
6401.91064		1
6402.06152		1
6405.972		1
6406.845		1
6407.94141		1
6408.48975		1
6409.488		1
6410.115		1
6412.206		1
6413.9		1
6417.54834		1
6418.281		1
6421.42334		1
6421.5166		1
6422.851		1
6422.956		1
6423.318		1
6427.604		1
6429.465		1
6429.96826		1
6430.996		1
6431.214		1
6433.16		1
6435.75049		1
6437.46143		1
6437.70557		1
6440.94775		1
6443.239		1
6444.60645		1
6448.09375		1
6448.894		1
6449.656		1
6450.613		1
6452.145		1
6453.75342		1
6455.24365		1
6455.246		1
6455.72852		1
6455.84229		1
6456.374		1
6457.3		1
6460.4624		1
6461.174		1
6463.714		1
6463.94873		1
6466.382		1
6466.72559		1
6467.81934		1
6467.82959		1
6468.994		1
6469.358		1
6471.69775		1
6473.35156		1
6475.23535		1
6477.64258		1
6478.309		1
6478.331		1
6478.933		1
6478.98242		1
6481.14746		1
6482.677		1
6484.209		1
6485.739		1
6485.75439		1
6485.80029		1
6487.24561		1
6489.346		1
6489.78271		1
6491.16162		1
6491.176		1
6491.62158		1
6495.51953		1
6495.952		1
6497.582		1
6498.898		1
6500.394		1
6501.592		1
6501.887		1
6502.16		1
6502.37939		1
6502.528		1
6504.469		1
6507.04932		1
6507.72461		1
6508.14844		1
6509.45361		1
6510.93555		1
6510.95752		1
6511.9165		1
6512.874		1
6515.969		1
6517.13574		1
6519.34		1
6520.145		1
6520.42529		1
6521.98242		1
6522.931		1
6523.373		1
6525.07		1
6525.629		1
6527.13867		1
6528.27		1
6528.361		1
6529.30273		1
6529.91553		1
6529.94727		1
6531.286		1
6531.88525		1
6533.49756		1
6535.95557		1
6536.596		1
6538.963		1
6539.45068		1
6539.81934		1
6540.77441		1
6542.013		1
6544.5835		1
6545.137		1
6545.67334		1
6546.58		1
6549.15527		1
6549.484		1
6549.51074		1
6550.851		1
6551.372		1
6552.11328		1
6552.31445		1
6553.78467		1
6554.204		1
6555.118		1
6556.289		1
6557.03564		1
6557.2124		1
6557.3584		1
6557.59375		1
6559.17139		1
6559.347		1
6559.588		1
6560.069		1
6561.043		1
6561.49561		1
6561.803		1
6564.266		1
6566.44141		1
6567.14453		1
6567.43848		1
6567.55859		1
6568.09		1
6568.88232		1
6570.653		1
6570.708		1
6573.291		1
6573.65137		1
6573.976		1
6574.0127		1
6577.742		1
6579.84766		1
6581.959		1
6582.02832		1
6584.665		1
6585.547		1
6586.709		1
6588.628		1
6590.307		1
6590.81		1
6591.185		1
6594.305		1
6594.41553		1
6594.503		1
6595.32861		1
6596.81934		1
6597.448		1
6597.8		1
6598.085		1
6599.514		1
6600.46875		1
6600.55664		1
6601.15039		1
6601.44775		1
6602.20361		1
6602.207		1
6602.36426		1
6603.53174		1
6604.57373		1
6605.138		1
6605.29541		1
6605.903		1
6606.07227		1
6606.946		1
6612.64551		1
6612.78027		1
6613.224		1
6615.064		1
6615.1875		1
6615.891		1
6618.448		1
6619.465		1
6621.378		1
6622.0083		1
6622.75049		1
6623.466		1
6625.79443		1
6626.08		1
6626.318		1
6626.61328		1
6627.72754		1
6628.952		1
6631.283		1
6631.74		1
6632.10645		1
6632.18066		1
6632.578		1
6635.03027		1
6636.617		1
6636.942		1
6636.948		1
6638.51465		1
6640.356		1
6641.332		1
6642.8335		1
6646.21		1
6646.65967		1
6647.739		1
6647.98145		1
6648.69043		1
6651.86328		1
6652.62549		1
6653.09229		1
6654.65967		1
6655.68		1
6655.70557		1
6659.02148		1
6661.704		1
6663.553		1
6663.94		1
6664.854		1
6667.65		1
6668.90137		1
6668.904		1
6669.05371		1
6669.14746		1
6670.69238		1
6671.689		1
6673.04639		1
6673.442		1
6675.354		1
6675.603		1
6676.34033		1
6677.07666		1
6677.088		1
6677.36865		1
6678.234		1
6679.174		1
6679.977		1
6682.496		1
6683.0874		1
6683.305		1
6685.008		1
6685.738		1
6686.61865		1
6686.84766		1
6687.53467		1
6690.00928		1
6690.74756		1
6692.556		1
6692.91748		1
6693.18		1
6693.503		1
6694.505		1
6695.332		1
6696.536		1
6696.69141		1
6696.904		1
6697.863		1
6698.153		1
6699.387		1
6699.85156		1
6699.94531		1
6701.64258		1
6702.0957		1
6704.664		1
6704.93		1
6704.981		1
6706.71		1
6707.24561		1
6707.63		1
6708.58		1
6709.44873		1
6709.74365		1
6711.945		1
6713.988		1
6715.22266		1
6715.88428		1
6716.31836		1
6716.72656		1
6717.46973		1
6717.511		1
6717.7793		1
6717.921		1
6718.07568		1
6718.36475		1
6719.022		1
6721.11133		1
6721.17		1
6721.444		1
6721.57568		1
6721.69775		1
6724.40137		1
6726.681		1
6726.867		1
6726.943		1
6727.946		1
6728.182		1
6728.526		1
6728.84131		1
6729.541		1
6731.241		1
6731.43066		1
6732.377		1
6733.013		1
6733.433		1
6733.738		1
6734.846		1
6735.01		1
6736.57		1
6737.023		1
6737.59961		1
6737.69971		1
6738.044		1
6738.21875		1
6739.703		1
6740.38965		1
6740.55029		1
6741.7085		1
6741.965		1
6742.91455		1
6743.822		1
6744.09961		1
6744.56348		1
6744.88525		1
6745.67773		1
6745.69775		1
6745.972		1
6746.871		1
6747.409		1
6747.71045		1
6747.9585		1
6749.253		1
6749.528		1
6749.8667		1
6749.939		1
6750.594		1
6750.75		1
6751.07031		1
6751.151		1
6751.504		1
6752.059		1
6752.354		1
6753.85		1
6753.92969		1
6754.05371		1
6754.17529		1
6757.92		1
6758.79053		1
6759.79248		1
6759.91455		1
6760.289		1
6761.199		1
6761.4624		1
6763.20654		1
6763.98926		1
6764.586		1
6764.755		1
6765.885		1
6766.46338		1
6766.86035		1
6767.30273		1
6767.392		1
6767.649		1
6767.922		1
6768.411		1
6768.426		1
6768.607		1
6769.71631		1
6769.76074		1
6769.95557		1
6769.97852		1
6772.11426		1
6772.84375		1
6773.8833		1
6773.94727		1
6774.291		1
6774.444		1
6775.45264		1
6776.529		1
6777.608		1
6778.168		1
6778.43652		1
6778.73535		1
6779.61426		1
6779.68848		1
6779.7124		1
6779.81055		1
6780.2334		1
6780.25049		1
6780.452		1
6780.638		1
6781.11865		1
6782.07		1
6782.367		1
6782.84033		1
6783.09131		1
6783.267		1
6783.99951		1
6784.429		1
6785.02051		1
6786.261		1
6786.39941		1
6787.024		1
6787.3125		1
6787.788		1
6788.15		1
6788.822		1
6788.96875		1
6789.01074		1
6789.51465		1
6789.59668		1
6789.67041		1
6789.71045		1
6791.20068		1
6791.314		1
6791.32666		1
6791.631		1
6793.131		1
6793.39844		1
6793.52832		1
6793.978		1
6794.35		1
6794.64941		1
6794.75244		1
6794.902		1
6795.129		1
6795.88525		1
6796.24854		1
6797.121		1
6798.03174		1
6798.28125		1
6798.758		1
6799.56836		1
6800.52		1
6800.946		1
6800.99658		1
6801.09668		1
6801.558		1
6801.9126		1
6802.05762		1
6802.47363		1
6802.651		1
6803.302		1
6803.35449		1
6803.49463		1
6804.382		1
6804.414		1
6804.59375		1
6804.73		1
6805.92773		1
6806.381		1
6807.17969		1
6807.2627		1
6807.292		1
6807.469		1
6807.504		1
6807.647		1
6807.8125		1
6808.868		1
6809.03174		1
6809.59863		1
6809.8877		1
6810.52734		1
6810.58057		1
6810.84		1
6810.94141		1
6810.99463		1
6811.524		1
6811.634		1
6811.93652		1
6811.94775		1
6814.07		1
6814.385		1
6814.442		1
6815.24658		1
6815.57568		1
6816.30762		1
6817.709		1
6818.20947		1
6818.27539		1
6818.29053		1
6819.18262		1
6819.43066		1
6820.86865		1
6821.714		1
6821.78271		1
6821.881		1
6822.036		1
6823.141		1
6823.49463		1
6823.52051		1
6823.523		1
6823.56445		1
6823.667		1
6824.24		1
6824.598		1
6824.62354		1
6825.678		1
6826.162		1
6826.342		1
6826.82471		1
6827.431		1
6827.71436		1
6828.62451		1
6829.465		1
6830.186		1
6831.05273		1
6831.36035		1
6831.491		1
6831.58545		1
6832.12354		1
6832.372		1
6832.486		1
6832.864		1
6832.88232		1
6833.39063		1
6833.923		1
6834.183		1
6834.349		1
6835.38428		1
6835.429		1
6835.477		1
6835.56738		1
6836.4126		1
6836.41943		1
6836.44727		1
6836.709		1
6837.131		1
6837.142		1
6837.24072		1
6837.73438		1
6837.895		1
6838.711		1
6838.84		1
6839.01563		1
6839.326		1
6839.80029		1
6840.11963		1
6840.469		1
6841.019		1
6841.265		1
6842.085		1
6842.78369		1
6843.2583		1
6843.309		1
6843.334		1
6843.72559		1
6843.868		1
6844.643		1
6844.96826		1
6845.29053		1
6845.318		1
6845.41064		1
6845.612		1
6845.634		1
6845.695		1
6845.98242		1
6846.31152		1
6846.51563		1
6846.55664		1
6846.59375		1
6846.97559		1
6847.32471		1
6847.5376		1
6848.02539		1
6848.299		1
6848.628		1
6848.99951		1
6849.26758		1
6849.32764		1
6850.04053		1
6850.41748		1
6850.547		1
6851.20459		1
6851.40234		1
6852.321		1
6852.6333		1
6852.744		1
6853.5874		1
6853.77832		1
6853.80371		1
6853.93457		1
6853.955		1
6853.975		1
6855.57373		1
6855.72656		1
6856.34229		1
6856.76172		1
6857.07129		1
6857.08		1
6857.30273		1
6857.61572		1
6858.58936		1
6859.18945		1
6859.33643		1
6859.45166		1
6859.59375		1
6859.712		1
6859.80225		1
6859.83936		1
6859.855		1
6860.06152		1
6860.37451		1
6861.00635		1
6861.514		1
6861.60742		1
6861.957		1
6862.41162		1
6862.535		1
6863.166		1
6864.80566		1
6865.043		1
6865.09668		1
6865.1377		1
6866.09		1
6866.61963		1
6866.749		1
6866.75		1
6866.856		1
6867.338		1
6867.413		1
6867.418		1
6868.03027		1
6868.42041		1
6868.55127		1
6868.751		1
6868.86328		1
6868.904		1
6868.936		1
6868.96143		1
6869.02		1
6869.33154		1
6869.926		1
6870.70654		1
6870.84		1
6871.0957		1
6871.26855		1
6872.21338		1
6872.224		1
6872.243		1
6872.42627		1
6872.79736		1
6873.09033		1
6873.14844		1
6873.30371		1
6873.468		1
6873.538		1
6873.617		1
6873.672		1
6874.108		1
6874.20166		1
6874.78662		1
6875.644		1
6875.72754		1
6876.072		1
6876.18457		1
6876.596		1
6876.698		1
6876.756		1
6877.2666		1
6877.719		1
6877.82764		1
6877.906		1
6878.29932		1
6878.72949		1
6879.185		1
6879.22363		1
6879.29834		1
6879.65771		1
6879.66943		1
6879.928		1
6880.332		1
6880.514		1
6881.211		1
6881.73828		1
6881.81348		1
6882.41357		1
6882.847		1
6882.886		1
6883.002		1
6883.30469		1
6883.49756		1
6883.70654		1
6883.874		1
6884.02051		1
6884.088		1
6884.15674		1
6884.3916		1
6884.82568		1
6884.82764		1
6884.90527		1
6885.07764		1
6885.419		1
6885.424		1
6885.91		1
6886.189		1
6886.78369		1
6886.952		1
6887.0376		1
6887.91		1
6888.263		1
6888.32227		1
6889.45264		1
6889.7627		1
6889.91748		1
6890.905		1
6890.991		1
6891.03		1
6891.14063		1
6891.181		1
6891.302		1
6891.30566		1
6891.464		1
6891.91455		1
6892.18		1
6892.328		1
6892.67871		1
6893.0127		1
6893.148		1
6893.29541		1
6893.3374		1
6893.51855		1
6893.68555		1
6893.801		1
6893.872		1
6894.67871		1
6894.87451		1
6895.59375		1
6895.7207		1
6896.50635		1
6896.50928		1
6897.344		1
6897.89746		1
6898.242		1
6898.717		1
6898.7666		1
6899.558		1
6899.64844		1
6899.754		1
6900.01074		1
6900.843		1
6900.95		1
6901.74854		1
6902.152		1
6902.19336		1
6902.42139		1
6902.462		1
6902.567		1
6902.699		1
6903.277		1
6903.303		1
6903.421		1
6903.53955		1
6903.75049		1
6903.8335		1
6904.142		1
6904.47461		1
6905.25		1
6905.36963		1
6905.479		1
6905.577		1
6906.304		1
6906.33447		1
6907.00635		1
6907.51		1
6907.715		1
6907.806		1
6907.983		1
6909.058		1
6909.843		1
6910.217		1
6910.376		1
6910.757		1
6910.98438		1
6911.018		1
6911.38574		1
6911.561		1
6912.31055		1
6912.342		1
6912.73047		1
6912.90674		1
6913.10645		1
6913.142		1
6913.907		1
6914.09766		1
6914.68555		1
6915.13232		1
6915.261		1
6915.4		1
6915.40234		1
6915.44629		1
6915.464		1
6915.957		1
6916.006		1
6916.104		1
6916.615		1
6916.78369		1
6916.899		1
6917.29834		1
6917.59033		1
6917.595		1
6918.01465		1
6918.23535		1
6919.06934		1
6919.15234		1
6919.25537		1
6919.83643		1
6920.05664		1
6920.13672		1
6920.47266		1
6920.65869		1
6920.952		1
6921.499		1
6921.541		1
6921.60449		1
6921.692		1
6922.26074		1
6922.38867		1
6922.497		1
6923.03662		1
6923.206		1
6923.571		1
6923.67432		1
6924.454		1
6924.60547		1
6924.64844		1
6924.7207		1
6925.60547		1
6925.96826		1
6925.973		1
6926.134		1
6926.282		1
6926.55469		1
6926.787		1
6926.90234		1
6927.01855		1
6927.03662		1
6927.28857		1
6927.68066		1
6927.712		1
6927.75244		1
6927.88965		1
6928.81445		1
6928.8833		1
6929.33154		1
6929.82568		1
6929.85059		1
6930.098		1
6930.229		1
6930.254		1
6930.512		1
6930.52148		1
6931.032		1
6931.12939		1
6931.32227		1
6931.538		1
6932.45459		1
6932.92236		1
6933.114		1
6933.208		1
6933.668		1
6933.782		1
6933.805		1
6933.874		1
6934.00537		1
6934.50439		1
6935.368		1
6935.467		1
6935.48438		1
6935.9873		1
6936.046		1
6936.378		1
6936.52148		1
6936.842		1
6937.067		1
6937.13428		1
6937.13965		1
6937.31152		1
6937.672		1
6937.72363		1
6938.04932		1
6938.20557		1
6938.63232		1
6938.7		1
6938.723		1
6938.895		1
6939.112		1
6939.262		1
6939.33643		1
6939.785		1
6939.84375		1
6940.10449		1
6940.44043		1
6940.71338		1
6941		1
6941.314		1
6941.92773		1
6942.6626		1
6942.927		1
6943.07666		1
6943.192		1
6943.408		1
6943.42871		1
6943.43652		1
6943.451		1
6944.43848		1
6944.44629		1
6944.54932		1
6944.709		1
6944.92139		1
6945.09375		1
6945.122		1
6945.14648		1
6945.582		1
6945.58838		1
6946.18457		1
6946.295		1
6946.30566		1
6946.44873		1
6946.534		1
6946.66553		1
6946.76465		1
6946.84668		1
6947.178		1
6947.406		1
6947.91846		1
6948.046		1
6948.05029		1
6948.116		1
6948.308		1
6948.516		1
6948.55957		1
6949.473		1
6949.796		1
6949.80273		1
6950.051		1
6950.2207		1
6950.81738		1
6951.154		1
6951.38037		1
6951.416		1
6951.4375		1
6951.54346		1
6952.41943		1
6952.48535		1
6952.5		1
6952.70068		1
6952.75342		1
6952.92725		1
6952.949		1
6953.19629		1
6953.3623		1
6953.37451		1
6953.89063		1
6953.939		1
6953.97461		1
6954.00537		1
6954.0083		1
6954.079		1
6954.092		1
6954.27441		1
6954.946		1
6954.96631		1
6954.976		1
6955.011		1
6955.07666		1
6955.148		1
6955.632		1
6955.955		1
6956.21729		1
6956.319		1
6956.386		1
6956.883		1
6956.88525		1
6956.977		1
6957.00342		1
6957.11572		1
6957.387		1
6957.70557		1
6957.84		1
6958.2666		1
6958.31348		1
6958.365		1
6958.73926		1
6958.753		1
6959.00439		1
6959.03564		1
6959.038		1
6959.96631		1
6959.989		1
6960.072		1
6960.20361		1
6960.40527		1
6960.759		1
6961.40771		1
6961.44971		1
6961.47852		1
6961.596		1
6961.62451		1
6961.63232		1
6961.664		1
6961.969		1
6962.096		1
6962.276		1
6962.35449		1
6962.356		1
6962.5083		1
6962.564		1
6962.879		1
6963.28369		1
6963.316		1
6963.608		1
6963.765		1
6964.19629		1
6964.558		1
6964.90771		1
6964.981		1
6965.09229		1
6965.20752		1
6965.603		1
6965.6665		1
6965.836		1
6966.402		1
6966.41162		1
6966.639		1
6966.746		1
6966.86475		1
6967.04443		1
6967.10254		1
6967.1167		1
6967.301		1
6967.301		1
6967.58545		1
6967.899		1
6968.048		1
6968.72461		1
6968.737		1
6968.80127		1
6968.887		1
6968.94043		1
6968.986		1
6969.006		1
6969.054		1
6969.183		1
6969.361		1
6969.5		1
6969.507		1
6970.17236		1
6970.31		1
6970.39		1
6970.61768		1
6970.95068		1
6971.37354		1
6971.50342		1
6972.252		1
6972.502		1
6972.503		1
6972.64941		1
6972.74072		1
6972.978		1
6973.01465		1
6973.331		1
6974.06543		1
6974.1377		1
6974.24561		1
6974.344		1
6974.384		1
6974.596		1
6974.60645		1
6974.946		1
6975.035		1
6975.44238		1
6975.906		1
6976.56934		1
6976.84131		1
6976.86133		1
6977.07		1
6977.258		1
6977.286		1
6977.349		1
6977.572		1
6977.5874		1
6977.751		1
6978.01563		1
6978.10742		1
6978.24		1
6978.26074		1
6978.2627		1
6978.52734		1
6978.569		1
6978.58447		1
6978.599		1
6978.66748		1
6978.761		1
6978.83838		1
6979.08154		1
6979.329		1
6979.62451		1
6979.82031		1
6979.917		1
6979.961		1
6980.12842		1
6980.132		1
6980.14063		1
6980.308		1
6980.37256		1
6980.55469		1
6980.588		1
6980.926		1
6981.226		1
6981.523		1
6981.55029		1
6981.711		1
6981.865		1
6981.90039		1
6981.97266		1
6982.299		1
6982.35742		1
6982.666		1
6982.93066		1
6983.03		1
6983.175		1
6983.194		1
6983.235		1
6983.392		1
6983.422		1
6983.665		1
6983.938		1
6984.288		1
6984.399		1
6984.739		1
6985.015		1
6985.09766		1
6985.273		1
6985.64551		1
6985.905		1
6985.91064		1
6986.043		1
6986.28174		1
6987.06641		1
6987.366		1
6987.507		1
6987.533		1
6987.87939		1
6987.92334		1
6987.92871		1
6988.009		1
6988.07764		1
6988.18164		1
6988.19775		1
6988.27734		1
6988.56348		1
6988.741		1
6988.76172		1
6989.326		1
6989.38		1
6989.7666		1
6989.77051		1
6989.787		1
6989.808		1
6990.745		1
6990.88037		1
6990.978		1
6991.10059		1
6991.223		1
6991.23828		1
6991.373		1
6991.57031		1
6991.7124		1
6991.74268		1
6991.9375		1
6992.096		1
6992.111		1
6992.325		1
6992.409		1
6992.60449		1
6993.286		1
6993.511		1
6993.629		1
6993.64941		1
6993.664		1
6993.73438		1
6994.143		1
6994.47754		1
6994.525		1
6994.57031		1
6994.81543		1
6994.88232		1
6995.176		1
6995.18457		1
6995.35156		1
6995.42627		1
6995.42969		1
6995.61		1
6995.6377		1
6995.649		1
6995.66455		1
6995.705		1
6995.759		1
6995.8667		1
6995.959		1
6996.08545		1
6996.35352		1
6996.412		1
6996.525		1
6996.542		1
6996.659		1
6996.73145		1
6996.92871		1
6996.989		1
6997.015		1
6997.103		1
6997.32959		1
6997.42627		1
6997.61475		1
6997.623		1
6997.628		1
6997.67529		1
6997.76025		1
6998.105		1
6998.18359		1
6998.68457		1
6998.795		1
6998.94531		1
6999.043		1
6999.323		1
6999.431		1
6999.4834		1
6999.943		1
6999.96045		1
6999.966		1
7000.088		1
7000.11035		1
7000.17139		1
7000.239		1
7000.30273		1
7000.31348		1
7000.892		1
7001.13037		1
7001.141		1
7001.334		1
7001.86768		1
7002.09473		1
7002.245		1
7002.32031		1
7002.486		1
7002.883		1
7002.903		1
7002.93945		1
7003.007		1
7003.066		1
7003.07471		1
7003.373		1
7003.65967		1
7004.00342		1
7004.04		1
7004.231		1
7004.43		1
7004.7124		1
7004.926		1
7005.027		1
7005.17334		1
7005.37061		1
7005.51367		1
7005.52539		1
7005.79834		1
7006.238		1
7006.45264		1
7006.456		1
7006.552		1
7006.603		1
7006.67871		1
7006.86035		1
7006.93457		1
7006.972		1
7007.0083		1
7007.048		1
7007.05469		1
7007.23047		1
7007.27734		1
7007.56152		1
7007.574		1
7007.64941		1
7008.06934		1
7008.17		1
7008.177		1
7008.19434		1
7008.2207		1
7008.51953		1
7008.543		1
7008.726		1
7008.97461		1
7009.01953		1
7009.258		1
7009.403		1
7009.475		1
7009.95459		1
7009.989		1
7010.101		1
7010.11133		1
7010.20459		1
7010.45947		1
7010.52246		1
7010.57129		1
7010.599		1
7010.69		1
7010.75439		1
7011.021		1
7011.073		1
7011.10156		1
7011.183		1
7011.19971		1
7011.521		1
7011.68359		1
7011.784		1
7012.003		1
7012.185		1
7012.20557		1
7012.258		1
7012.297		1
7012.40039		1
7012.635		1
7012.86572		1
7013.0166		1
7013.082		1
7013.18262		1
7013.233		1
7013.3623		1
7013.55859		1
7013.716		1
7013.958		1
7014.01758		1
7014.221		1
7014.286		1
7014.423		1
7014.426		1
7014.59229		1
7014.59473		1
7014.64844		1
7014.878		1
7014.92725		1
7014.975		1
7015.3833		1
7015.65332		1
7015.655		1
7015.73145		1
7015.76953		1
7016.03174		1
7016.128		1
7016.14258		1
7016.28467		1
7016.30273		1
7016.36865		1
7016.45361		1
7016.9126		1
7016.968		1
7016.97754		1
7016.99561		1
7017.001		1
7017.16064		1
7017.231		1
7017.40234		1
7017.424		1
7017.44873		1
7017.67969		1
7017.74268		1
7017.832		1
7017.84229		1
7018.033		1
7018.102		1
7018.144		1
7018.23535		1
7018.245		1
7018.348		1
7018.36475		1
7018.539		1
7018.66064		1
7018.67236		1
7018.85645		1
7018.911		1
7018.96875		1
7019.178		1
7019.311		1
7019.57666		1
7019.577		1
7019.85254		1
7019.914		1
7020.02441		1
7020.10254		1
7020.15967		1
7020.18457		1
7020.301		1
7020.304		1
7020.345		1
7020.409		1
7020.41553		1
7020.494		1
7020.60645		1
7020.754		1
7020.84131		1
7020.9		1
7021.21045		1
7021.35254		1
7021.37842		1
7021.46631		1
7021.497		1
7021.657		1
7021.73242		1
7021.95166		1
7021.974		1
7022.169		1
7022.25244		1
7022.63232		1
7022.693		1
7022.844		1
7022.88232		1
7022.901		1
7023.19629		1
7023.26563		1
7023.412		1
7023.566		1
7023.614		1
7023.867		1
7023.895		1
7024.0874		1
7024.29541		1
7024.321		1
7024.43555		1
7024.45		1
7024.84326		1
7024.937		1
7025.17627		1
7025.229		1
7025.485		1
7025.506		1
7025.54053		1
7025.62939		1
7025.69775		1
7025.79834		1
7025.84863		1
7026.017		1
7026.183		1
7026.294		1
7026.359		1
7026.53		1
7026.55566		1
7026.581		1
7026.6167		1
7026.74268		1
7026.78		1
7027.20264		1
7027.28		1
7027.31641		1
7027.32861		1
7027.372		1
7027.4624		1
7027.58057		1
7027.6084		1
7027.80127		1
7027.979		1
7028.03125		1
7028.27539		1
7028.61328		1
7028.6416		1
7029.026		1
7029.043		1
7029.048		1
7029.11328		1
7029.193		1
7029.4585		1
7029.67236		1
7029.885		1
7029.93555		1
7030.131		1
7030.137		1
7030.30762		1
7030.3374		1
7030.377		1
7030.41064		1
7030.532		1
7030.721		1
7031.2373		1
7031.34473		1
7031.389		1
7031.39844		1
7031.5083		1
7031.521		1
7031.58154		1
7031.584		1
7031.60938		1
7031.70947		1
7032.01		1
7032.23438		1
7032.28857		1
7032.35645		1
7032.4165		1
7032.446		1
7032.80859		1
7032.96875		1
7032.983		1
7033.027		1
7033.216		1
7033.34863		1
7033.563		1
7033.60645		1
7033.80566		1
7034		1
7034.01563		1
7034.159		1
7034.294		1
7034.57959		1
7034.592		1
7034.64258		1
7034.683		1
7034.972		1
7035.171		1
7035.30371		1
7035.447		1
7035.503		1
7035.57861		1
7035.59131		1
7035.62549		1
7035.64648		1
7035.69238		1
7035.844		1
7035.97		1
7036.20361		1
7036.25732		1
7036.302		1
7036.336		1
7036.354		1
7036.5293		1
7036.66943		1
7036.859		1
7036.884		1
7036.93457		1
7036.98535		1
7037.06738		1
7037.08643		1
7037.374		1
7037.754		1
7037.791		1
7037.853		1
7037.87256		1
7037.88965		1
7037.997		1
7038.025		1
7038.407		1
7038.416		1
7038.551		1
7038.55859		1
7038.653		1
7038.69238		1
7038.807		1
7038.971		1
7039.028		1
7039.083		1
7039.173		1
7039.342		1
7039.558		1
7039.57861		1
7039.714		1
7039.85		1
7039.89		1
7040.206		1
7040.26953		1
7040.30127		1
7040.42041		1
7040.43359		1
7040.47168		1
7040.50049		1
7040.614		1
7040.728		1
7040.775		1
7040.886		1
7040.893		1
7040.934		1
7041.04639		1
7041.08936		1
[truncated: 16,711 more rows]
