# Supplementary material for: Getting rid of ‘rain’ and ‘stars’: Mitigating inhibition effects on ddPCR data analysis, the case study of the invasive crayfish Pacifastacus leniusculus in the streams of Luxembourg
Source: PLoS One. 2022 Nov 16;17(11):e0275363. doi: 10.1371/journal.pone.0275363 (PMC9668142; doi:10.1371/journal.pone.0275363)
Supplement: S1 File — (ZIP) [file pone.0275363.s003.zip › raw data/27-pl1/27 Pl1-2019 Pl_A07_Amplitude.csv]

Ch1 Amplitude	Ch2 Amplitude	Cluster
3449.49121		1
4790.495		1
4876.357		1
4905.795		1
5039.931		1
5084.403		1
5114.87354		1
5132.04346		1
5251.86133		1
5253.586		1
5253.87939		1
5273.06934		1
5288.229		1
5344.12354		1
5345.275		1
5361.24463		1
5418.4165		1
5421.675		1
5428.535		1
5439.74072		1
5439.835		1
5440.41		1
5440.97656		1
5443.68457		1
5462.511		1
5464.46875		1
5465.312		1
5476.391		1
5481.726		1
5488.614		1
5488.88428		1
5489.5166		1
5500.13428		1
5511.122		1
5520.524		1
5522.91553		1
5523.985		1
5526.9375		1
5534.899		1
5548.01465		1
5550.181		1
5551.476		1
5556.173		1
5562.871		1
5563.61133		1
5564.83643		1
5567.63525		1
5571.09961		1
5572.9585		1
5573.435		1
5574.635		1
5579.1626		1
5579.4917		1
5581.131		1
5581.50439		1
5581.51953		1
5587.84131		1
5592.39355		1
5599.50439		1
5603.16357		1
5605.024		1
5605.767		1
5610.94531		1
5617.36572		1
5617.63867		1
5618.42529		1
5621.42529		1
5621.65674		1
5631.358		1
5631.39453		1
5633.17		1
5635.703		1
5636.62		1
5636.94629		1
5638.05029		1
5638.82373		1
5640.77344		1
5641.46533		1
5644.73242		1
5645.03027		1
5647.133		1
5648.259		1
5650.83838		1
5651.601		1
5652.49365		1
5653.564		1
5653.676		1
5658.678		1
5658.868		1
5660.17871		1
5662.10156		1
5668.96973		1
5669.494		1
5669.88965		1
5675.814		1
5676.79248		1
5679.38867		1
5679.755		1
5682.96826		1
5683.76		1
5684.461		1
5685.52637		1
5689.127		1
5691.20264		1
5692.774		1
5695.707		1
5702.176		1
5705.06641		1
5706.63525		1
5707.16357		1
5708.62256		1
5709.84033		1
5710.74268		1
5712.41943		1
5713.71875		1
5714.73145		1
5716.404		1
5719.184		1
5722.35		1
5723.65625		1
5728.94775		1
5735.86133		1
5736.178		1
5736.48535		1
5738.98		1
5740.04248		1
5740.35547		1
5740.45557		1
5746.35938		1
5747.80859		1
5748.16357		1
5750.433		1
5751.457		1
5751.63672		1
5752.185		1
5756.55859		1
5758.794		1
5758.96143		1
5759.76953		1
5760.4043		1
5761.70068		1
5762.516		1
5763.582		1
5763.77246		1
5764.65137		1
5766.024		1
5766.353		1
5767.291		1
5768.04736		1
5770.294		1
5772.992		1
5773.81934		1
5774.19873		1
5776.526		1
5778.122		1
5779.6377		1
5779.97		1
5783.65625		1
5784.6543		1
5784.69		1
5784.729		1
5787.49561		1
5788.56		1
5791.715		1
5791.882		1
5792.823		1
5795.439		1
5795.71143		1
5796.21143		1
5798.167		1
5798.322		1
5798.53027		1
5799.40234		1
5802.394		1
5804.821		1
5804.99072		1
5806.917		1
5808.842		1
5810.34		1
5811.432		1
5814.628		1
5815.533		1
5820.83545		1
5822.349		1
5827.749		1
5828.158		1
5830.526		1
5832.28857		1
5832.60645		1
5833.97168		1
5834.04639		1
5835.71973		1
5837.81152		1
5839.39551		1
5840.46		1
5840.768		1
5843.36035		1
5844.93848		1
5846.31445		1
5847.159		1
5849.72949		1
5852.56641		1
5852.77051		1
5854.20264		1
5854.209		1
5854.215		1
5855.2627		1
5855.281		1
5856.28369		1
5857.333		1
5858.03857		1
5859.091		1
5862.03		1
5862.61475		1
5863.782		1
5864.116		1
5864.28467		1
5865.5127		1
5866.198		1
5868.48535		1
5870.095		1
5872.78		1
5873.086		1
5874.938		1
5874.9873		1
5876.558		1
5876.652		1
5877.666		1
5878.314		1
5878.32568		1
5879.293		1
5879.31055		1
5881.081		1
5881.36133		1
5883.2124		1
5885.178		1
5886.59		1
5889.22363		1
5891.00244		1
5891.138		1
5891.72852		1
5893.26855		1
5894.846		1
5895.714		1
5899.953		1
5902.404		1
5903.34229		1
5903.56		1
5904.369		1
5904.89746		1
5904.943		1
5905.57568		1
5906.07959		1
5906.73535		1
5906.94531		1
5907.8374		1
5909.21		1
5909.55029		1
5909.83		1
5911.06738		1
5911.475		1
5911.628		1
5911.94531		1
5912.55566		1
5912.66846		1
5912.798		1
5916.269		1
5917.718		1
5918.98926		1
5921.58643		1
5922.47168		1
5922.561		1
5923.84375		1
5926.865		1
5928.57031		1
5928.581		1
5929.125		1
5932.813		1
5934.08154		1
5936.07764		1
5936.08838		1
5937.32471		1
5938.035		1
5938.75537		1
5939.25635		1
5939.97168		1
5940.46729		1
5940.50439		1
5941.42		1
5941.47559		1
5943.183		1
5943.723		1
5944.03662		1
5944.941		1
5944.948		1
5945.778		1
5947.414		1
5947.711		1
5948.40527		1
5949.72852		1
5950.21045		1
5950.38525		1
5951.04932		1
5954.14258		1
5954.545		1
5955.10938		1
5955.521		1
5956.00732		1
5956.901		1
5957.57471		1
5957.58057		1
5958.154		1
5958.64258		1
5960.283		1
5961.02		1
5962.56445		1
5963.70068		1
5964.18848		1
5965.43848		1
5966.979		1
5967.241		1
5970.98047		1
5971.17139		1
5973.43652		1
5974.436		1
5974.74463		1
5975.40332		1
5975.431		1
5975.865		1
5976.852		1
5977.969		1
5980.40527		1
5980.85352		1
5981.161		1
5981.341		1
5981.41553		1
5981.806		1
5981.904		1
5983.07959		1
5983.10645		1
5983.152		1
5983.5376		1
5983.8335		1
5984.03955		1
5984.918		1
5984.94629		1
5985.486		1
5986.005		1
5986.447		1
5987.46		1
5989.25146		1
5990.568		1
5991.289		1
5992.66064		1
5993.27539		1
5994.41846		1
5996.484		1
5997.282		1
5999.379		1
6000.206		1
6000.42432		1
6000.42969		1
6000.69727		1
6002.177		1
6002.59375		1
6002.857		1
6003.88232		1
6004.1377		1
6004.50439		1
6005.0083		1
6005.174		1
6005.88037		1
6006.095		1
6006.657		1
6006.91943		1
6007.72168		1
6007.984		1
6008.89551		1
6009.12354		1
6009.69		1
6009.863		1
6012.17529		1
6013.25635		1
6013.583		1
6013.869		1
6014.233		1
6014.244		1
6014.598		1
6014.79639		1
6014.9126		1
6016.834		1
6016.876		1
6016.951		1
6017.58838		1
6017.619		1
6017.748		1
6018.897		1
6018.921		1
6019.4043		1
6019.50049		1
6019.70068		1
6020.42334		1
6020.477		1
6021.648		1
6021.68		1
6022.02344		1
6022.241		1
6022.62842		1
6023.25732		1
6024.25537		1
6024.513		1
6026.2583		1
6026.28174		1
6026.72363		1
6029.034		1
6029.61328		1
6029.98242		1
6030.231		1
6031.48242		1
6032.50146		1
6033.014		1
6033.09326		1
6033.52246		1
6036.21875		1
6036.70947		1
6038.44336		1
6038.9917		1
6040.488		1
6041.47168		1
6042.047		1
6042.826		1
6042.953		1
6045.068		1
6045.287		1
6045.50146		1
6045.696		1
6045.71533		1
6046.07471		1
6046.70459		1
6047.098		1
6050.24951		1
6051.40869		1
6052.945		1
6053.35352		1
6054.06348		1
6054.61475		1
6055.03		1
6055.31934		1
6055.952		1
6057.133		1
6057.71729		1
6058.1084		1
6058.672		1
6058.776		1
6058.94238		1
6058.99072		1
6059.54639		1
6059.667		1
6059.819		1
6060.591		1
6060.77637		1
6060.93359		1
6061.311		1
6061.565		1
6061.78174		1
6062.014		1
6062.044		1
6063.04053		1
6063.183		1
6065.657		1
6066.177		1
6066.499		1
6066.91553		1
6067.387		1
6067.70459		1
6068.037		1
6068.12842		1
6068.753		1
6069.808		1
6070.25		1
6071.63574		1
6072.30762		1
6072.949		1
6073.205		1
6073.553		1
6073.58545		1
6073.70264		1
6073.72363		1
6074.135		1
6074.52734		1
6075.156		1
6075.7085		1
6076.13037		1
6076.29834		1
6076.33154		1
6076.909		1
6077.57764		1
6077.636		1
6077.77051		1
6077.778		1
6078.55127		1
6079.531		1
6079.62256		1
6080.20166		1
6080.62		1
6080.931		1
6081.38428		1
6081.76172		1
6082.666		1
6083.041		1
6083.22266		1
6083.389		1
6084.30273		1
6084.458		1
6084.648		1
6085.252		1
6085.341		1
6085.60938		1
6086.19043		1
6086.26465		1
6086.432		1
6086.47461		1
6086.526		1
6086.97656		1
6087.275		1
6087.96338		1
6088.086		1
6088.52246		1
6088.84326		1
6088.928		1
6089.128		1
6089.327		1
6090.074		1
6090.228		1
6090.249		1
6091.018		1
6091.42139		1
6091.521		1
6091.637		1
6092.06		1
6092.83545		1
6093.916		1
6094.19238		1
6094.854		1
6094.89941		1
6095.35938		1
6095.552		1
6095.73633		1
6095.75342		1
6095.847		1
6096.026		1
6096.352		1
6096.855		1
6097.091		1
6098.123		1
6098.526		1
6098.581		1
6098.657		1
6100.18066		1
6100.98145		1
6101.2583		1
6101.924		1
6101.93164		1
6102.679		1
6103.36035		1
6103.40771		1
6103.457		1
6103.904		1
6104.1543		1
6104.484		1
6104.51172		1
6104.576		1
6106.387		1
6106.483		1
6107.113		1
6109.392		1
6109.41455		1
6109.54834		1
6109.71143		1
6110.9		1
6111.8335		1
6111.983		1
6112.22656		1
6112.588		1
6112.692		1
6113.12646		1
6113.1416		1
6113.606		1
6114.4707		1
6115.907		1
6116.78564		1
6117.80566		1
6118.9873		1
6119.261		1
6119.58936		1
6119.715		1
6120.88037		1
6121.21338		1
6121.356		1
6121.40137		1
6121.63		1
6122.63525		1
6122.741		1
6122.937		1
6123.084		1
6123.274		1
6123.80371		1
6124.22266		1
6124.73438		1
6125.178		1
6125.766		1
6126.039		1
6126.0874		1
6127.776		1
6127.83057		1
6128.619		1
6128.90137		1
6128.932		1
6129.10547		1
6129.261		1
6129.26367		1
6130.63135		1
6130.84863		1
6131.903		1
6132.04053		1
6132.293		1
6132.386		1
6132.473		1
6132.603		1
6132.8125		1
6133.126		1
6134.072		1
6134.26172		1
6134.525		1
6135.28955		1
6135.48828		1
6135.67969		1
6135.964		1
6136.0415		1
6136.215		1
6136.7085		1
6137.817		1
6138.09668		1
6138.985		1
6139.13965		1
6139.976		1
6140.168		1
6140.609		1
6141.731		1
6142.099		1
6142.132		1
6142.29736		1
6142.565		1
6142.731		1
6142.89355		1
6142.907		1
6143.89746		1
6144.23242		1
6144.49463		1
6144.49561		1
6145.071		1
6145.636		1
6145.695		1
6146.372		1
6147.25537		1
6147.536		1
6147.69873		1
6148.197		1
6148.21045		1
6148.723		1
6148.74561		1
6149.16064		1
6149.17627		1
6149.72266		1
6149.949		1
6149.95459		1
6150.21		1
6150.22559		1
6150.52441		1
6150.529		1
6150.55127		1
6150.74072		1
6151.095		1
6151.25		1
6151.366		1
6151.767		1
6151.94		1
6152.094		1
6152.50342		1
6152.5293		1
6152.646		1
6153		1
6153.05		1
6153.07227		1
6153.66162		1
6154.66943		1
6154.76074		1
6154.797		1
6154.804		1
6154.831		1
6154.84668		1
6154.954		1
6155.23242		1
6156.195		1
6156.2085		1
6157.05		1
6157.11865		1
6157.133		1
6157.17236		1
6157.69		1
6157.80029		1
6158.31348		1
6158.50342		1
6159.12		1
6159.199		1
6159.552		1
6159.64355		1
6159.70947		1
6159.78857		1
6160.03174		1
6160.279		1
6160.691		1
6161.28369		1
6161.44775		1
6161.57227		1
6161.8833		1
6161.89		1
6161.895		1
6162.24561		1
6162.328		1
6162.353		1
6162.46875		1
6162.822		1
6162.94141		1
6163.16064		1
6164.048		1
6164.433		1
6164.58838		1
6164.84375		1
6165.277		1
6166.78955		1
6166.83		1
6167.404		1
6167.42871		1
6167.639		1
6167.73242		1
6168.214		1
6168.31738		1
6168.78857		1
6168.95		1
6169.28174		1
6169.8877		1
6170.50732		1
6170.602		1
6170.63965		1
6170.948		1
6171.493		1
6171.6		1
6172.21875		1
6172.70166		1
6173.83545		1
6174.08545		1
6174.652		1
6175.143		1
6175.2124		1
6175.273		1
6175.745		1
6175.906		1
6176.22949		1
6176.292		1
6176.55		1
6176.915		1
6177.08447		1
6177.137		1
6177.418		1
6177.673		1
6177.80273		1
6177.892		1
6178.31055		1
6178.34033		1
6178.59375		1
6178.912		1
6179.1333		1
6179.585		1
6179.848		1
6180.121		1
6181.12842		1
6181.33		1
6181.37646		1
6181.62158		1
6181.869		1
6182.90039		1
6182.927		1
6183.133		1
6183.13965		1
6183.33545		1
6183.69531		1
6184.01172		1
6184.06836		1
6184.213		1
6184.499		1
6184.532		1
6184.85645		1
6185.18457		1
6185.34961		1
6185.72168		1
6186.036		1
6186.23633		1
6187.336		1
6187.57666		1
6187.58643		1
6187.972		1
6188.065		1
6188.083		1
6188.219		1
6188.28271		1
6188.55029		1
6188.756		1
6188.9834		1
6188.991		1
6188.997		1
6189.04541		1
6189.31543		1
6189.572		1
6189.72559		1
6189.75		1
6189.951		1
6190.31934		1
6191.04443		1
6191.14063		1
6191.734		1
6191.91943		1
6191.926		1
6192.21338		1
6192.51758		1
6192.53125		1
6192.732		1
6192.96143		1
6193.05371		1
6193.51025		1
6193.556		1
6193.8374		1
6193.94775		1
6194.09229		1
6194.448		1
6194.46631		1
6194.7207		1
6194.8335		1
6195.35352		1
6195.441		1
6195.64355		1
6196.21045		1
6197.08252		1
6197.50244		1
6197.51465		1
6197.89258		1
6198.092		1
6198.13525		1
6198.27148		1
6198.87842		1
6198.886		1
6199.099		1
6199.16455		1
6199.49756		1
6199.89453		1
6200.0625		1
6200.266		1
6200.35547		1
6200.36426		1
6200.444		1
6201.071		1
6201.11035		1
6201.19629		1
6201.619		1
6201.70361		1
6201.93066		1
6202.12939		1
6202.98047		1
6203.18262		1
6203.57129		1
6204.28125		1
6204.78564		1
6204.91846		1
6205.208		1
6205.2124		1
6205.2373		1
6205.245		1
6205.39		1
6205.41553		1
6205.479		1
6205.49463		1
6205.56543		1
6205.724		1
6205.85938		1
6207.19043		1
6207.61963		1
6207.81543		1
6207.97266		1
6208.12646		1
6208.42432		1
6208.54736		1
6208.70752		1
6208.8584		1
6209.03955		1
6209.0415		1
6209.265		1
6209.464		1
6210.099		1
6210.706		1
6210.733		1
6210.8125		1
6210.85547		1
6210.94775		1
6211.17		1
6211.36475		1
6211.603		1
6211.8		1
6211.96436		1
6212.081		1
6212.088		1
6212.23975		1
6212.383		1
6212.48047		1
6212.84766		1
6212.942		1
6213.13135		1
6213.26		1
6213.56641		1
6213.793		1
6213.94		1
6213.978		1
6214.134		1
6214.44141		1
6214.526		1
6214.654		1
6214.89551		1
6214.9165		1
6215.0625		1
6215.12549		1
6215.22168		1
6215.368		1
6215.91455		1
6216.125		1
6216.36572		1
6217.082		1
6217.304		1
6217.588		1
6217.76563		1
6218.189		1
6218.47363		1
6218.6084		1
6218.79736		1
6218.99		1
6219.17627		1
6219.17773		1
6219.22754		1
6219.575		1
6219.704		1
6220.106		1
6220.14844		1
6220.22754		1
6220.304		1
6220.62061		1
6220.676		1
6220.935		1
6221.019		1
6221.2124		1
6221.358		1
6221.867		1
6221.991		1
6222.102		1
6222.279		1
6222.703		1
6222.893		1
6223.12646		1
6223.13		1
6223.83154		1
6223.886		1
6224.207		1
6224.22168		1
6224.41064		1
6224.569		1
6225.22852		1
6226.07471		1
6226.15625		1
6226.521		1
6226.72949		1
6227.682		1
6227.75244		1
6227.88672		1
6228.023		1
6228.689		1
6229.051		1
6229.35645		1
6229.37		1
6229.39258		1
6229.559		1
6229.77344		1
6229.862		1
6229.92773		1
6230.22852		1
6230.288		1
6230.426		1
6230.53467		1
6230.668		1
6230.71533		1
6231.05957		1
6231.308		1
6232.05859		1
6232.3		1
6232.95654		1
6233.391		1
6233.6167		1
6233.70264		1
6233.754		1
6233.87939		1
6233.92871		1
6234.27051		1
6234.295		1
6234.49658		1
6234.751		1
6234.997		1
6235.207		1
6235.2373		1
6235.30127		1
6235.34229		1
6235.45654		1
6235.678		1
6236.00146		1
6236.049		1
6236.117		1
6236.42041		1
6236.56		1
6236.892		1
6236.92773		1
6236.931		1
6237.12646		1
6237.41748		1
6238.0083		1
6238.06445		1
6238.3877		1
6239.114		1
6239.1333		1
6239.2793		1
6240.229		1
6240.309		1
6240.319		1
6240.79		1
6240.79834		1
6240.83154		1
6240.903		1
6240.90527		1
6241.074		1
6241.14063		1
6241.243		1
6241.304		1
6241.36865		1
6241.596		1
6241.651		1
6241.8125		1
6242.217		1
6242.25		1
6242.56445		1
6243.151		1
6243.24951		1
6243.30762		1
6243.436		1
6243.71143		1
6243.873		1
6244.29639		1
6244.371		1
6244.7666		1
6244.902		1
6245.301		1
6245.942		1
6246.81		1
6247.036		1
6247.053		1
6247.77148		1
6248.02		1
6248.054		1
6248.106		1
6248.38574		1
6248.48438		1
6248.64063		1
6248.736		1
6248.77441		1
6248.97		1
6249.17236		1
6249.241		1
6249.30566		1
6249.32373		1
6249.411		1
6249.411		1
6249.671		1
6249.77051		1
6250.329		1
6250.48242		1
6250.487		1
6250.99561		1
6251.01074		1
6251.10352		1
6251.13428		1
6251.14453		1
6251.229		1
6251.868		1
6252.13135		1
6252.175		1
6252.30029		1
6252.408		1
6252.419		1
6252.58057		1
6252.99365		1
6253.166		1
6253.411		1
6253.63135		1
6253.97266		1
6253.98047		1
6254.21533		1
6254.42627		1
6254.43555		1
6254.53955		1
6254.56836		1
6254.668		1
6254.94141		1
6255.294		1
6255.32227		1
6255.774		1
6256.26465		1
6256.3833		1
6256.572		1
6256.70166		1
6257.04639		1
6257.4624		1
6257.81641		1
6257.85254		1
6258.14648		1
6258.492		1
6258.923		1
6258.94336		1
6258.99072		1
6259.07764		1
6259.47266		1
6259.99756		1
6259.99854		1
6260.10742		1
6260.31055		1
6260.41162		1
6260.514		1
6260.527		1
6260.54541		1
6260.96631		1
6261.301		1
6261.62939		1
6261.69		1
6262.23047		1
6262.496		1
6262.644		1
6262.694		1
6262.9043		1
6263.046		1
6263.35254		1
6263.415		1
6263.603		1
6263.72363		1
6263.72949		1
6263.763		1
6263.863		1
6264.53955		1
6264.72754		1
6264.93164		1
6265.225		1
6265.34766		1
6265.406		1
6265.521		1
6265.65674		1
6265.875		1
6265.89063		1
6266.10645		1
6266.417		1
6266.58154		1
6266.632		1
6266.7		1
6266.84668		1
6267.26074		1
6267.50439		1
6267.59131		1
6267.625		1
6268.03564		1
6268.036		1
6268.039		1
6268.43359		1
6268.613		1
6268.666		1
6268.907		1
6268.97949		1
6269.037		1
6269.13		1
6269.24268		1
6269.40039		1
6269.42969		1
6269.69971		1
6269.79639		1
6270.1333		1
6270.31055		1
6270.675		1
6271.10938		1
6271.823		1
6272.20166		1
6272.438		1
6272.473		1
6272.52539		1
6272.56543		1
6272.666		1
6272.675		1
6272.97		1
6273.268		1
6273.28564		1
6273.296		1
6273.39844		1
6273.606		1
6273.789		1
6273.82959		1
6274.09033		1
6274.172		1
6274.269		1
6274.37061		1
6274.66357		1
6274.777		1
6274.802		1
6274.842		1
6274.971		1
6275.02344		1
6275.168		1
6275.23438		1
6275.509		1
6275.871		1
6276.13232		1
6276.33545		1
6276.361		1
6276.54639		1
6276.64258		1
6276.76025		1
6277.063		1
6277.25049		1
6277.45752		1
6277.595		1
6278.0293		1
6278.17		1
6278.44629		1
6278.809		1
6278.924		1
6278.98145		1
6279.13965		1
6279.27		1
6279.279		1
6279.383		1
6279.567		1
6279.769		1
6279.83838		1
6279.847		1
6280.039		1
6280.10352		1
6280.247		1
6280.46		1
6280.80957		1
6280.901		1
6281.23438		1
6281.398		1
6281.496		1
6281.54443		1
6281.8		1
6282.0376		1
6282.04736		1
6282.39551		1
6282.42139		1
6282.42725		1
6282.4375		1
6282.608		1
6282.68359		1
6282.838		1
6282.898		1
6282.929		1
6283.476		1
6283.52441		1
6283.6377		1
6283.70264		1
6283.746		1
6283.8335		1
6283.978		1
6284.023		1
6284.053		1
6284.126		1
6284.12842		1
6284.29932		1
6284.31348		1
6284.326		1
6284.471		1
6284.59961		1
6284.604		1
6284.909		1
6284.934		1
6285.10449		1
6285.43066		1
6285.72266		1
6285.776		1
6286.10449		1
6286.35254		1
6286.48242		1
6286.492		1
6286.51074		1
6286.54053		1
6286.796		1
6286.83936		1
6286.929		1
6286.92969		1
6286.949		1
6286.981		1
6287.17725		1
6287.24561		1
6287.28564		1
6287.31836		1
6287.53955		1
6287.561		1
6287.63		1
6287.69873		1
6287.98145		1
6288.425		1
6288.577		1
6288.67139		1
6288.8		1
6289.005		1
6289.07227		1
6289.283		1
6289.789		1
6289.89258		1
6290.072		1
6290.415		1
6290.77051		1
6291.146		1
6291.27832		1
6291.50439		1
6291.614		1
6291.666		1
6291.684		1
6291.95264		1
6292.066		1
6292.26		1
6292.51563		1
6292.548		1
6292.57764		1
6292.721		1
6292.78174		1
6293.152		1
6293.217		1
6293.452		1
6293.53		1
6293.68359		1
6293.88135		1
6293.89746		1
6293.9		1
6294.30664		1
6294.339		1
6294.427		1
6294.61963		1
6294.705		1
6294.95557		1
6294.96436		1
6294.985		1
6295.213		1
6295.32959		1
6295.55859		1
6295.63672		1
6295.82568		1
6295.873		1
6295.96533		1
6296.04346		1
6296.132		1
6296.15332		1
6296.2876		1
6296.32568		1
6296.687		1
6296.828		1
6297.019		1
6297.12354		1
6297.362		1
6297.42334		1
6297.55469		1
6297.70068		1
6298.04		1
6298.65771		1
6298.79443		1
6298.83838		1
6299.67773		1
6300.16162		1
6300.27637		1
6300.32861		1
6300.37451		1
6300.425		1
6300.48047		1
6300.587		1
6300.705		1
6300.71826		1
6300.934		1
6300.9624		1
6300.991		1
6301.0957		1
6301.255		1
6301.362		1
6301.419		1
6301.42041		1
6301.5415		1
6301.60059		1
6301.676		1
6301.857		1
6301.862		1
6301.88867		1
6301.89063		1
6302.42432		1
6302.45752		1
6302.594		1
6302.66455		1
6302.71826		1
6303.106		1
6303.21436		1
6303.414		1
6303.59229		1
6303.834		1
6303.869		1
6304.07471		1
6304.26465		1
6304.308		1
6304.31348		1
6304.5874		1
6305.13574		1
6305.24268		1
6305.321		1
6305.344		1
6305.622		1
6305.63135		1
6305.73633		1
6305.84229		1
6305.867		1
6305.96533		1
6306.029		1
6306.06641		1
6306.202		1
6306.269		1
6306.375		1
6306.64941		1
6306.932		1
6306.97656		1
6307.35742		1
6307.53174		1
6307.57373		1
6307.599		1
6307.6665		1
6307.79834		1
6307.911		1
6308.07275		1
6308.166		1
6308.34131		1
6308.565		1
6308.76465		1
6308.776		1
6308.819		1
6308.86426		1
6308.904		1
6308.975		1
6309.262		1
6309.578		1
6309.62061		1
6309.66162		1
6309.663		1
6309.861		1
6309.999		1
6310.029		1
6310.44141		1
6310.505		1
6310.776		1
6311.257		1
6311.38672		1
6311.64746		1
6311.938		1
6311.971		1
6312.076		1
6312.16		1
6312.2		1
6312.35254		1
6312.385		1
6312.642		1
6312.66455		1
6312.834		1
6312.884		1
6312.93359		1
6313.04736		1
6313.17871		1
6313.44775		1
6313.48926		1
6313.545		1
6313.64258		1
6313.87		1
6313.89844		1
6314.28027		1
6314.46729		1
6314.508		1
6314.6123		1
6314.85547		1
6314.93359		1
6314.98926		1
6314.994		1
6315.094		1
6315.099		1
6315.336		1
6315.388		1
6315.62549		1
6315.714		1
6315.73975		1
6315.85742		1
6315.87744		1
6315.917		1
6315.96826		1
6316.043		1
6316.195		1
6316.205		1
6316.288		1
6316.292		1
6316.53		1
6316.55371		1
6316.675		1
6316.68		1
6316.82275		1
6316.831		1
6316.894		1
6316.95654		1
6316.97168		1
6317.12939		1
6317.18359		1
6317.373		1
6317.47363		1
6317.494		1
6317.499		1
6317.501		1
6317.52		1
6317.60352		1
6317.68		1
6317.89355		1
6318.0127		1
6318.14258		1
6318.267		1
6318.443		1
6318.96338		1
6319.01367		1
6319.416		1
6319.481		1
6319.676		1
6319.76465		1
6319.819		1
6319.837		1
6320.09668		1
6320.12354		1
6320.20459		1
6320.28174		1
6320.31348		1
6320.39746		1
6320.995		1
6321.095		1
6321.12842		1
6321.43		1
6322.01025		1
6322.077		1
6322.167		1
6322.18848		1
6322.32		1
6322.438		1
6322.61426		1
6323.095		1
6323.191		1
6323.346		1
6323.404		1
6323.40967		1
6323.574		1
6323.59326		1
6323.813		1
6323.85352		1
6324.373		1
6324.3833		1
6324.431		1
6324.486		1
6324.49854		1
6324.606		1
6324.726		1
6324.92		1
6324.94971		1
6325.118		1
6325.133		1
6325.38574		1
6325.42871		1
6325.49		1
6325.60742		1
6326.272		1
6326.27832		1
6326.42432		1
6326.43945		1
6326.447		1
6326.50146		1
6326.72754		1
6326.74756		1
6327.32861		1
6327.45752		1
6327.458		1
6327.49463		1
6327.503		1
6327.51025		1
6327.647		1
6327.85156		1
6327.99463		1
6328.04248		1
6328.14258		1
6328.442		1
6329.02539		1
6329.099		1
6329.225		1
6329.24658		1
6329.291		1
6329.60156		1
6329.66357		1
6330.03564		1
6330.05029		1
6330.268		1
6330.29639		1
6330.358		1
6330.44		1
6330.46045		1
6330.623		1
6330.77344		1
6330.783		1
6330.86572		1
6330.87451		1
6331.29736		1
6331.304		1
6331.335		1
6331.43262		1
6331.43945		1
6331.69434		1
6331.70264		1
6331.732		1
6331.75537		1
6332.197		1
6332.217		1
6332.21875		1
6332.45752		1
6332.68066		1
6332.73975		1
6332.75146		1
6332.82568		1
6332.86768		1
6332.91553		1
6332.95166		1
6333.063		1
6333.14355		1
6333.313		1
6333.702		1
6333.71729		1
6333.853		1
6334.43164		1
6334.59473		1
6334.631		1
6334.7583		1
6334.8667		1
6335.102		1
6335.25		1
6335.538		1
6335.827		1
6335.837		1
6336.042		1
6336.09326		1
6336.161		1
6336.162		1
6336.29443		1
6336.405		1
6336.52441		1
6336.96533		1
6337.07471		1
6337.14453		1
6337.2627		1
6337.27344		1
6337.312		1
6337.33		1
6337.3335		1
6337.345		1
6337.50635		1
6337.788		1
6337.81348		1
6337.89746		1
6337.96533		1
6338.15332		1
6338.25635		1
6338.365		1
6338.89355		1
6339.118		1
6339.30566		1
6339.32031		1
6339.33545		1
6339.53174		1
6339.56543		1
6339.72		1
6339.977		1
6340.144		1
6340.21		1
6340.248		1
6340.26465		1
6340.26953		1
6340.281		1
6340.31738		1
6340.36768		1
6340.51074		1
6340.87451		1
6340.893		1
6340.9		1
6340.996		1
6341.06055		1
6341.08057		1
6341.085		1
6341.24658		1
6341.248		1
6341.288		1
6341.314		1
6341.34863		1
6341.54443		1
6341.78564		1
6341.952		1
6342.116		1
6342.21436		1
6342.29932		1
6342.46533		1
6342.633		1
6342.648		1
6342.657		1
6342.871		1
6342.97656		1
6343.08252		1
6343.17236		1
6343.368		1
6343.369		1
6343.472		1
6343.665		1
6343.716		1
6343.79443		1
6343.8877		1
6343.918		1
6343.923		1
6344.04443		1
6344.193		1
6344.23438		1
6344.25928		1
6344.30664		1
6344.345		1
6344.40771		1
6344.47168		1
6344.53027		1
6344.73633		1
6344.943		1
6345.15869		1
6345.175		1
6345.19238		1
6345.20068		1
6345.39355		1
6345.463		1
6345.61963		1
6345.646		1
6345.76563		1
6346.06543		1
6346.18164		1
6346.193		1
6346.30029		1
6346.78027		1
6346.83		1
6347.06445		1
6347.12061		1
6347.13672		1
6347.17139		1
6347.37451		1
6347.40137		1
6347.57471		1
6347.7627		1
6348.1		1
6348.45264		1
6348.559		1
6348.587		1
6348.66846		1
6348.698		1
6348.703		1
6348.816		1
6348.89941		1
6349.2583		1
6349.28271		1
6349.50049		1
6349.546		1
6349.63135		1
6349.682		1
6350.32275		1
6350.425		1
6350.78174		1
6350.844		1
6350.90771		1
6351.043		1
6351.119		1
6351.429		1
6351.675		1
6351.91357		1
6351.91943		1
6352.096		1
6352.163		1
6352.23438		1
6352.246		1
6352.331		1
6352.346		1
6352.64941		1
6352.6665		1
6352.76		1
6352.81445		1
6352.821		1
6352.917		1
6352.94434		1
6352.964		1
6352.982		1
6352.984		1
6353.017		1
6353.161		1
6353.222		1
6353.44		1
6353.48242		1
6353.533		1
6353.60352		1
6353.64941		1
6353.91455		1
6353.965		1
6354.191		1
6354.57129		1
6354.58154		1
6354.66064		1
6354.83936		1
6354.92627		1
6355.077		1
6355.205		1
6355.368		1
6355.37451		1
6355.46826		1
6355.673		1
6355.836		1
6355.89648		1
6355.90332		1
6355.929		1
6356		1
6356.167		1
6356.24854		1
6356.446		1
6356.44971		1
6356.562		1
6356.631		1
6356.636		1
6356.747		1
6357.07764		1
6357.655		1
6357.747		1
6357.79834		1
6357.95654		1
6358.09766		1
6358.11865		1
6358.19336		1
6358.229		1
6358.242		1
6358.248		1
6358.2793		1
6358.28564		1
6358.3623		1
6358.4707		1
6358.71631		1
6358.73975		1
6358.78564		1
6358.87		1
6358.99854		1
6359.026		1
6359.05273		1
6359.12451		1
6359.18652		1
6359.21875		1
6359.247		1
6359.26		1
6359.387		1
6359.585		1
6359.65527		1
6359.674		1
6359.935		1
6359.956		1
6360.12451		1
6360.136		1
6360.466		1
6360.799		1
6360.863		1
6360.90234		1
6361.244		1
6361.36768		1
6361.42773		1
6361.446		1
6361.48438		1
6361.504		1
6361.53125		1
6361.76025		1
6361.868		1
6361.94336		1
6362.13		1
6362.15771		1
6362.2417		1
6362.35547		1
6362.395		1
6362.488		1
6362.664		1
6362.683		1
6362.69873		1
6362.74072		1
6362.89258		1
6362.89453		1
6363.602		1
6363.64355		1
6363.735		1
6363.75244		1
6363.77344		1
6363.778		1
6363.789		1
6363.893		1
6364.17627		1
6364.32031		1
6364.453		1
6364.517		1
6364.56348		1
6364.81055		1
6364.95947		1
6365.05371		1
6365.054		1
6365.27344		1
6365.278		1
6365.332		1
6365.423		1
6365.615		1
6365.657		1
6365.8667		1
6365.898		1
6366.258		1
6366.34		1
6366.364		1
6366.475		1
6366.714		1
6366.714		1
6367.17773		1
6367.46045		1
6367.764		1
6367.81445		1
6367.827		1
6367.834		1
6367.888		1
6367.96826		1
6368.173		1
6368.614		1
6368.743		1
6369.172		1
6369.292		1
6369.30225		1
6369.418		1
6369.471		1
6369.80029		1
6369.904		1
6370.068		1
6370.207		1
6370.225		1
6370.25244		1
6370.331		1
6370.475		1
6370.599		1
6370.771		1
6370.788		1
6370.9126		1
6370.92139		1
6371.028		1
6371.05859		1
6371.146		1
6371.17139		1
6371.205		1
6371.25342		1
6371.298		1
6371.47168		1
6371.532		1
6371.567		1
6371.7124		1
6371.72461		1
6371.785		1
6372.112		1
6372.13965		1
[truncated: 16,123 more rows]
