# Supplementary material for: Getting rid of ‘rain’ and ‘stars’: Mitigating inhibition effects on ddPCR data analysis, the case study of the invasive crayfish Pacifastacus leniusculus in the streams of Luxembourg
Source: PLoS One. 2022 Nov 16;17(11):e0275363. doi: 10.1371/journal.pone.0275363 (PMC9668142; doi:10.1371/journal.pone.0275363)
Supplement: S1 File — (ZIP) [file pone.0275363.s003.zip › raw data/27-pl1/27 Pl1-2019 Pl_A08_Amplitude.csv]

Ch1 Amplitude	Ch2 Amplitude	Cluster
310.5159		1
4875.37549		1
4876.16943		1
4934.25439		1
4942.50635		1
4947.099		1
4949.857		1
4955.923		1
4964.961		1
4976.114		1
4990.276		1
4997.6167		1
5010.54053		1
5016.34863		1
5017.32129		1
5018.64355		1
5031.3833		1
5032.158		1
5036.82959		1
5043.11865		1
5045.471		1
5046.35547		1
5053.8457		1
5060.69873		1
5061.64		1
5068.352		1
5070.878		1
5079.53857		1
5082.059		1
5084.43066		1
5087.56348		1
5088.40137		1
5089.36475		1
5096.22266		1
5096.391		1
5097.61035		1
5100.406		1
5100.4126		1
5101.79541		1
5104.665		1
5106.59033		1
5106.728		1
5108.179		1
5108.19		1
5113.42334		1
5118.47		1
5123.13867		1
5128.97656		1
5131.661		1
5137.3667		1
5138.335		1
5139.045		1
5140.618		1
5143.02		1
5146.65234		1
5150.85938		1
5152.48633		1
5152.49951		1
5152.90967		1
5153.30566		1
5154.189		1
5157.10059		1
5160.21875		1
5160.6		1
5161.32959		1
5162.34668		1
5174.653		1
5176.15332		1
5177.466		1
5177.76		1
5184.055		1
5186.10742		1
5186.4375		1
5188.07861		1
5188.895		1
5190.44629		1
5190.55762		1
5191.43262		1
5191.95459		1
5192.30664		1
5193.885		1
5194.229		1
5195.63574		1
5195.876		1
5197.58154		1
5200.78467		1
5200.91455		1
5202.552		1
5203.0835		1
5206.275		1
5206.50732		1
5209.3833		1
5209.908		1
5210.52637		1
5212.488		1
5214.93066		1
5216.66064		1
5217.852		1
5218.37354		1
5220.668		1
5224.107		1
5224.77051		1
5228.80127		1
5229.992		1
5231.394		1
5234.09766		1
5234.785		1
5236.13037		1
5238.44336		1
5241.49756		1
5241.698		1
5244.006		1
5245.31		1
5248.106		1
5249.64453		1
5251.11035		1
5262.293		1
5266.233		1
5266.42871		1
5267.25537		1
5272.509		1
5274.45752		1
5276.0166		1
5276.13965		1
5276.924		1
5280.533		1
5282.112		1
5282.138		1
5285.508		1
5288.357		1
5289.19043		1
5290.356		1
5292.76367		1
5296.332		1
5296.65771		1
5298.06641		1
5298.093		1
5298.47559		1
5300.634		1
5302.13574		1
5302.90527		1
5304.92725		1
5305.87646		1
5306.8916		1
5317.603		1
5317.84229		1
5319.708		1
5326.79932		1
5327.98828		1
5328.696		1
5330.7915		1
5332.80957		1
5333.33252		1
5334.97656		1
5335.068		1
5335.31152		1
5335.792		1
5339.86475		1
5341.747		1
5342.37061		1
5343.766		1
5344.59766		1
5345.533		1
5347.4585		1
5347.733		1
5348.843		1
5350.04053		1
5350.14258		1
5350.33643		1
5351.098		1
5353.13525		1
5356.41846		1
5357.741		1
5358.61		1
5360.899		1
5361.14355		1
5361.78955		1
5362.813		1
5363.04248		1
5365.3623		1
5366.485		1
5367.046		1
5369.15234		1
5372.902		1
5373.28125		1
5377.81836		1
5377.896		1
5378.29346		1
5379.50928		1
5379.67236		1
5379.784		1
5380.406		1
5380.92432		1
5384.56836		1
5387.123		1
5387.12646		1
5387.97559		1
5388.82		1
5388.91553		1
5389.98535		1
5390.631		1
5390.68555		1
5392.375		1
5392.46045		1
5394.993		1
5395.613		1
5395.909		1
5398.445		1
5398.529		1
5399.94434		1
5400.609		1
5401.55566		1
5403.32031		1
5407.919		1
5408.30859		1
5409.077		1
5409.74658		1
5410.24854		1
5410.618		1
5415.79736		1
5416.292		1
5418.48926		1
5419.347		1
5420.389		1
5422.164		1
5423.06641		1
5424.04639		1
5425.1875		1
5425.3584		1
5425.546		1
5426.657		1
5426.709		1
5428.19971		1
5429.71143		1
5431.61572		1
5433.1084		1
5434.62939		1
5434.678		1
5438.56738		1
5438.785		1
5439.235		1
5445.03662		1
5445.745		1
5445.832		1
5448.98438		1
5449.81445		1
5451.666		1
5453.99463		1
5454.247		1
5456.09961		1
5458.19873		1
5459.5166		1
5459.90967		1
5460.403		1
5462.151		1
5462.38672		1
5464.128		1
5466.293		1
5466.531		1
5467.42334		1
5468.561		1
5469.18555		1
5469.328		1
5470.02		1
5471.675		1
5472.25635		1
5473.02734		1
5473.59766		1
5474.572		1
5475.80859		1
5478.56641		1
5479.148		1
5479.505		1
5479.69		1
5479.776		1
5479.84229		1
5482.033		1
5485.61035		1
5485.84961		1
5486.91846		1
5486.924		1
5487.799		1
5492.291		1
5492.718		1
5492.794		1
5494.34326		1
5496.40137		1
5501.24365		1
5502.40625		1
5503.44141		1
5505.27344		1
5505.718		1
5508.35		1
5509.672		1
5511.17725		1
5511.59033		1
5511.61426		1
5513.16455		1
5513.507		1
5515.178		1
5515.62158		1
5518.94727		1
5523.31934		1
5523.458		1
5524.761		1
5524.93164		1
5526.59131		1
5527.172		1
5527.4043		1
5527.44629		1
5527.73242		1
5528.27		1
5528.833		1
5530.58545		1
5531.532		1
5531.536		1
5532.177		1
5533.811		1
5536.372		1
5537.49268		1
5538.118		1
5538.576		1
5539.116		1
5542.40234		1
5543.84326		1
5545.087		1
5545.98		1
5546.79541		1
5547.092		1
5547.41846		1
5547.73828		1
5548.323		1
5548.523		1
5551.56445		1
5553.62		1
5554.344		1
5554.734		1
5555.135		1
5556.80859		1
5557.714		1
5557.93359		1
5558.15625		1
5558.93066		1
5559.09668		1
5559.536		1
5562.53467		1
5563.89941		1
5565.212		1
5565.942		1
5566.09668		1
5566.63232		1
5567.881		1
5570.50049		1
5570.68555		1
5571.14355		1
5572.96338		1
5574.15234		1
5575.47559		1
5578.34		1
5578.968		1
5579.726		1
5581.994		1
5582.27148		1
5582.98047		1
5585.72		1
5585.78027		1
5587.478		1
5587.575		1
5587.927		1
5588.765		1
5589.48		1
5589.865		1
5589.937		1
5591.33057		1
5591.74658		1
5591.8877		1
5594.343		1
5595.704		1
5595.85		1
5602.05859		1
5602.42432		1
5602.491		1
5602.582		1
5602.821		1
5603.52		1
5603.59326		1
5605.158		1
5605.905		1
5607.91748		1
5608.55566		1
5609.42236		1
5610.212		1
5611.855		1
5612.014		1
5613.643		1
5615.345		1
5615.535		1
5615.785		1
5615.90674		1
5616.22		1
5617.43555		1
5618.5		1
5619.16162		1
5619.46338		1
5620.599		1
5622.038		1
5623.408		1
5625.13037		1
5625.55225		1
5625.69775		1
5627.347		1
5627.579		1
5627.943		1
5630.047		1
5630.19971		1
5632.412		1
5634.63135		1
5635.06543		1
5635.26855		1
5636.01563		1
5637.172		1
5642.262		1
5642.90332		1
5642.989		1
5644.67432		1
5645.76		1
5646.69434		1
5649.04541		1
5649.44873		1
5651.3877		1
5651.54932		1
5651.70654		1
5652.19336		1
5652.495		1
5658.36328		1
5659.268		1
5662.56445		1
5662.719		1
5662.81055		1
5662.93652		1
5664.371		1
5664.375		1
5665.26		1
5666.62451		1
5667.4		1
5667.774		1
5668.239		1
5668.98828		1
5669.226		1
5669.94141		1
5670.6		1
5671.904		1
5672.838		1
5672.858		1
5674.724		1
5675.866		1
5676.35156		1
5678.073		1
5678.501		1
5678.797		1
5679.35547		1
5680.052		1
5682.94434		1
5684.358		1
5684.699		1
5685.051		1
5685.878		1
5686.513		1
5687.22363		1
5689.33		1
5689.402		1
5689.446		1
5690.45557		1
5691.04541		1
5694.711		1
5695.82129		1
5696.649		1
5696.744		1
5697.584		1
5698.061		1
5700.883		1
5701.23926		1
5703.275		1
5703.38965		1
5704.06738		1
5704.36328		1
5705.293		1
5707.27637		1
5707.674		1
5707.70459		1
5708.42041		1
5710.181		1
5710.19434		1
5713.0127		1
5714.99		1
5716.139		1
5718.285		1
5718.55859		1
5720.645		1
5723.233		1
5723.339		1
5723.424		1
5724.82861		1
5725.0376		1
5725.581		1
5728.14258		1
5728.292		1
5729.02637		1
5729.748		1
5729.802		1
5730.188		1
5730.36475		1
5730.88232		1
5731.02637		1
5731.82764		1
5731.846		1
5732.674		1
5733.288		1
5733.316		1
5733.316		1
5733.416		1
5733.75		1
5734.102		1
5734.57568		1
5735.852		1
5736.337		1
5737.41748		1
5738.90234		1
5739.277		1
5739.9917		1
5740.65967		1
5741.58643		1
5742.02344		1
5742.9834		1
5743.895		1
5744.276		1
5745.74		1
5748.15967		1
5748.39355		1
5750.88135		1
5751.97363		1
5753.46		1
5754.003		1
5754.124		1
5754.46		1
5754.62		1
5756.351		1
5756.4375		1
5757.03271		1
5760.09473		1
5760.2876		1
5760.62451		1
5761.136		1
5764.3374		1
5765.12842		1
5765.308		1
5766.023		1
5767.887		1
5769.097		1
5769.582		1
5771.72656		1
5771.82373		1
5771.91357		1
5772.169		1
5774.553		1
5775.61426		1
5775.92627		1
5776.693		1
5778.38525		1
5779.123		1
5780.655		1
5780.858		1
5781.476		1
5782.616		1
5782.863		1
5784.422		1
5784.866		1
5785.35156		1
5785.989		1
5786.0874		1
5786.80273		1
5787.476		1
5788.921		1
5789.07		1
5789.443		1
5791.1377		1
5793.36572		1
5793.43359		1
5793.663		1
5795.89844		1
5796.593		1
5797.42529		1
5798.65		1
5800.369		1
5800.96875		1
5802.666		1
5802.96143		1
5804.1543		1
5805.61572		1
5806.47559		1
5806.975		1
5807.17529		1
5808.749		1
5810.22266		1
5810.762		1
5812.04		1
5813.418		1
5813.792		1
5814.10449		1
5814.38428		1
5815.42236		1
5819.58545		1
5821.525		1
5822.656		1
5822.863		1
5825.142		1
5825.421		1
5825.974		1
5826.139		1
5826.165		1
5826.335		1
5827.66357		1
5828.023		1
5829.84863		1
5831.65625		1
5831.742		1
5832.46436		1
5832.984		1
5834.6875		1
5834.87256		1
5835.92969		1
5837.71973		1
5838.04248		1
5838.47754		1
5839.885		1
5840.869		1
5841.895		1
5842.31445		1
5843.285		1
5843.34668		1
5845.434		1
5845.592		1
5846.80664		1
5846.91846		1
5847.95068		1
5848.60352		1
5849.741		1
5849.98047		1
5852.62354		1
5852.835		1
5853.5166		1
5853.84326		1
5853.90137		1
5854.15527		1
5854.45654		1
5854.723		1
5857.137		1
5857.335		1
5858.498		1
5858.549		1
5858.743		1
5860.79834		1
5862.17236		1
5862.322		1
5865.005		1
5865.88037		1
5867.58545		1
5867.904		1
5869.602		1
5870.79346		1
5870.831		1
5871.958		1
5872.56738		1
5872.716		1
5873.39355		1
5873.70459		1
5873.983		1
5875.23926		1
5875.25		1
5875.664		1
5875.90771		1
5876.06836		1
5876.887		1
5877.766		1
5878.5083		1
5879.054		1
5880.42627		1
5880.491		1
5884.65332		1
5885.77051		1
5886.042		1
5890.52832		1
5891.288		1
5891.292		1
5891.827		1
5892.26		1
5893.616		1
5894.456		1
5895.318		1
5895.496		1
5895.7666		1
5898.52441		1
5899.23438		1
5899.833		1
5900.72266		1
5900.767		1
5900.887		1
5902.572		1
5903.719		1
5906.42		1
5906.605		1
5906.82275		1
5907.02441		1
5907.1875		1
5910.42871		1
5910.542		1
5911.205		1
5912.76367		1
5916.24951		1
5917.385		1
5917.58643		1
5917.8374		1
5920.752		1
5920.91162		1
5921.022		1
5921.65771		1
5922.435		1
5923.40137		1
5923.531		1
5924.062		1
5924.462		1
5926.78662		1
5927.95264		1
5930.804		1
5931.67529		1
5931.835		1
5932.19141		1
5934.667		1
5934.904		1
5935.62		1
5936.19238		1
5937.066		1
5937.918		1
5938.23633		1
5939.444		1
5939.937		1
5940.66455		1
5941.4707		1
5942.093		1
5942.789		1
5943.341		1
5943.63		1
5945.40967		1
5945.876		1
5945.94629		1
5948.20459		1
5950.34		1
5951.428		1
5951.746		1
5952.17		1
5954.75244		1
5955.212		1
5955.31445		1
5955.56348		1
5956.654		1
5958.456		1
5959.479		1
5960.10547		1
5960.289		1
5960.572		1
5961.41064		1
5961.644		1
5962.772		1
5962.815		1
5963.05859		1
5963.823		1
5965.736		1
5966.857		1
5967.89746		1
5968.0293		1
5968.355		1
5968.69775		1
5970.38574		1
5971.04639		1
5971.623		1
5971.71875		1
5971.883		1
5972.82031		1
5973.311		1
5973.706		1
5974.28467		1
5974.851		1
5974.967		1
5975.44775		1
5977.1665		1
5978.58447		1
5979.30762		1
5980.21338		1
5980.545		1
5981.166		1
5981.988		1
5983.833		1
5986.664		1
5986.86475		1
5987.154		1
5988.09033		1
5988.58643		1
5989.153		1
5989.92871		1
5990.78		1
5992.134		1
5992.656		1
5992.79736		1
5993.222		1
5996.24756		1
5996.95		1
5999.115		1
6000.20361		1
6000.76367		1
6001.6		1
6002.03		1
6002.2334		1
6003.58545		1
6003.628		1
6003.88037		1
6004.64551		1
6005.42871		1
6005.83643		1
6006.0166		1
6006.15234		1
6007.20459		1
6007.671		1
6007.804		1
6009.40625		1
6009.64746		1
6010.19434		1
6010.845		1
6011.549		1
6011.881		1
6012.379		1
6012.75928		1
6013.132		1
6013.85449		1
6014.09		1
6014.21826		1
6014.2417		1
6016.56445		1
6017.29932		1
6017.604		1
6018.1123		1
6018.49463		1
6019.022		1
6023.40771		1
6023.619		1
6024.883		1
6025.19336		1
6026.308		1
6026.566		1
6026.87842		1
6026.905		1
6029.1123		1
6029.205		1
6029.935		1
6030.844		1
6031.041		1
6033.42432		1
6033.721		1
6034.54248		1
6036.0127		1
6036.196		1
6036.456		1
6037.0376		1
6038.62		1
6039.04053		1
6039.603		1
6040.06055		1
6041.109		1
6043.19727		1
6043.232		1
6043.341		1
6043.567		1
6043.93262		1
6044.774		1
6044.779		1
6045.606		1
6047.794		1
6048.763		1
6048.773		1
6048.899		1
6048.995		1
6049.406		1
6052.75342		1
6052.819		1
6053.265		1
6055.027		1
6055.04443		1
6055.551		1
6057.578		1
6058.04346		1
6058.12549		1
6059.2373		1
6059.39941		1
6059.425		1
6059.66162		1
6059.712		1
6060.731		1
6060.96533		1
6061.01074		1
6061.467		1
6063.09375		1
6063.161		1
6063.23975		1
6063.55273		1
6063.8916		1
6064.609		1
6066.315		1
6066.36		1
6067.168		1
6067.814		1
6068.01		1
6068.016		1
6068.05957		1
6068.725		1
6070.596		1
6071.755		1
6071.923		1
6072.403		1
6072.82129		1
6073.00928		1
6073.108		1
6073.1416		1
6073.547		1
6074.41943		1
6075.00146		1
6075.134		1
6075.45		1
6075.6875		1
6075.991		1
6076.17627		1
6076.50049		1
6076.628		1
6077.111		1
6077.75146		1
6078.19238		1
6078.42627		1
6078.45		1
6078.792		1
6079.34033		1
6079.727		1
6080.02148		1
6080.64648		1
6080.79639		1
6081.127		1
6083.45557		1
6084.04736		1
6084.392		1
6084.953		1
6085.58057		1
6085.89063		1
6087.31641		1
6088.858		1
6090.069		1
6090.153		1
6090.19336		1
6090.225		1
6091.037		1
6091.33838		1
6091.69971		1
6091.953		1
6092.99854		1
6094.14844		1
6095.43066		1
6095.976		1
6096.202		1
6096.40332		1
6096.42773		1
6096.48633		1
6096.578		1
6096.711		1
6097.68359		1
6098.222		1
6098.39063		1
6098.725		1
6099.37549		1
6099.681		1
6099.78662		1
6099.852		1
6100.312		1
6100.32031		1
6100.414		1
6100.728		1
6100.899		1
6101.76758		1
6102.941		1
6103.048		1
6103.82129		1
6104.11035		1
6105.59		1
6105.97852		1
6106.248		1
6106.56543		1
6107.13574		1
6111.21		1
6111.51367		1
6111.57764		1
6112.046		1
6112.12939		1
6113.006		1
6113.751		1
6114.05566		1
6114.63135		1
6114.63525		1
6114.7124		1
6115.13525		1
6116.49463		1
6117.93945		1
6118.297		1
6118.324		1
6118.75732		1
6118.75732		1
6119.376		1
6120.34766		1
6120.87158		1
6120.921		1
6121.54736		1
6121.575		1
6122.9043		1
6123.31152		1
6123.585		1
6123.663		1
6123.999		1
6124.294		1
6125.579		1
6127.00146		1
6127.605		1
6128.236		1
6128.41		1
6128.76074		1
6128.86426		1
6128.97656		1
6129.93848		1
6130.115		1
6130.52246		1
6131.61		1
6133.18457		1
6133.289		1
6134.00537		1
6135.773		1
6137.4165		1
6137.586		1
6137.735		1
6137.78662		1
6138.94141		1
6139.00049		1
6139.37549		1
6139.609		1
6140.30957		1
6140.31055		1
6141.614		1
6142.988		1
6143.2334		1
6143.277		1
6143.425		1
6143.82227		1
6144.57471		1
6144.86963		1
6144.92529		1
6147.123		1
6147.94873		1
6148.018		1
6148.45166		1
6149.34326		1
6149.658		1
6149.795		1
6150.522		1
6151.09375		1
6151.11963		1
6151.38428		1
6152.687		1
6152.801		1
6153.754		1
6154.74951		1
6156.30371		1
6156.54346		1
6156.706		1
6158.19727		1
6158.66455		1
6158.7085		1
6158.96045		1
6159.547		1
6159.844		1
6160.096		1
6160.151		1
6161.39551		1
6161.57		1
6161.66553		1
6161.75537		1
6161.835		1
6162.15771		1
6162.57764		1
6163.20557		1
6163.748		1
6163.926		1
6164.326		1
6164.4043		1
6164.912		1
6165.40137		1
6166.235		1
6167.038		1
6168.004		1
6168.994		1
6169.441		1
6170.29639		1
6170.441		1
6170.493		1
6170.524		1
6171.73975		1
6171.77441		1
6172.18555		1
6172.909		1
6174.175		1
6174.182		1
6174.253		1
6174.95557		1
6175.049		1
6175.081		1
6175.377		1
6175.621		1
6176.88428		1
6176.946		1
6177.045		1
6177.06		1
6177.15771		1
6177.201		1
6177.9624		1
6178.01025		1
6178.09668		1
6178.33154		1
6178.35449		1
6179.206		1
6180.002		1
6180.106		1
6180.42529		1
6180.811		1
6181.4917		1
6182.12842		1
6182.218		1
6182.63574		1
6183.33252		1
6183.42041		1
6184.262		1
6184.724		1
6184.75146		1
6185.44238		1
6185.642		1
6185.66357		1
6186.066		1
6186.838		1
6187.966		1
6188.56641		1
6188.62549		1
6189.403		1
6189.8623		1
6190.15674		1
6191.09766		1
6191.22266		1
6192.67334		1
6192.933		1
6193.1875		1
6193.30127		1
6194.04248		1
6194.28027		1
6194.46826		1
6194.77		1
6195.325		1
6195.578		1
6196.075		1
6196.197		1
6196.864		1
6197.48145		1
6197.59473		1
6197.91357		1
6198.38574		1
6198.387		1
6198.447		1
6198.576		1
6198.75		1
6199.543		1
6199.80029		1
6200.213		1
6200.58936		1
6200.85		1
6202.84766		1
6203.19238		1
6203.97852		1
6204.30859		1
6204.69971		1
6205.50928		1
6205.861		1
6205.91748		1
6206.524		1
6207.094		1
6208.096		1
6208.361		1
6210.741		1
6211.634		1
6211.77246		1
6212.54639		1
6214.337		1
6215.176		1
6215.62061		1
6215.8584		1
6216.093		1
6216.425		1
6216.497		1
6216.90869		1
6217.72656		1
6218.09375		1
6219.34766		1
6219.56348		1
6219.70166		1
6220.06348		1
6221.03662		1
6221.488		1
6221.8		1
6222.71143		1
6222.71826		1
6222.739		1
6223.119		1
6224.18359		1
6224.239		1
6224.705		1
6225.13574		1
6225.589		1
6226.149		1
6226.369		1
6226.633		1
6226.94775		1
6226.957		1
6227.62549		1
6227.82568		1
6228.1084		1
6228.74951		1
6229.79443		1
6230.139		1
6230.44336		1
6230.44336		1
6230.749		1
6230.974		1
6231.01172		1
6232.668		1
6233.15527		1
6233.574		1
6233.62549		1
6234.07275		1
6234.20361		1
6235.02		1
6235.2417		1
6235.434		1
6235.673		1
6236.211		1
6236.4834		1
6237.41064		1
6237.78467		1
6237.845		1
6237.922		1
6238.3833		1
6239.05859		1
6239.05957		1
6239.442		1
6239.488		1
6239.726		1
6239.847		1
6240.814		1
6240.95557		1
6241.151		1
6241.5127		1
6241.54346		1
6241.859		1
6242.139		1
6243.49365		1
6243.948		1
6244.617		1
6244.64844		1
6245.53662		1
6245.80664		1
6246.203		1
6246.28125		1
6246.82227		1
6246.968		1
6246.973		1
6247.224		1
6248.47852		1
6248.89551		1
6249.09473		1
6249.63037		1
6249.88867		1
6250.47266		1
6250.854		1
6251.29736		1
6251.828		1
6252.73926		1
6253.21143		1
6253.31348		1
6253.379		1
6253.91064		1
6253.9375		1
6254.67725		1
6254.71045		1
6254.9		1
6255.441		1
6255.715		1
6258.635		1
6258.635		1
6259.16357		1
6259.27148		1
6259.40332		1
6259.62		1
6259.641		1
6259.85645		1
6260.302		1
6260.542		1
6260.586		1
6260.62451		1
6261.50635		1
6261.91943		1
6262.24756		1
6262.78271		1
6262.95752		1
6263.357		1
6263.596		1
6264.589		1
6264.824		1
6264.94238		1
6265.21		1
6265.286		1
6265.47949		1
6265.53		1
6265.56836		1
6266.3584		1
6267.10938		1
6267.26465		1
6267.782		1
6267.95752		1
6268.26025		1
6268.68066		1
6268.706		1
6269.405		1
6270.24463		1
6270.55469		1
6270.838		1
6270.88037		1
6270.943		1
6271.56738		1
6271.579		1
6272.497		1
6273.48		1
6273.7583		1
6273.978		1
6274.429		1
6274.48633		1
6275.08545		1
6275.19629		1
6276.233		1
6276.37061		1
6276.78955		1
6276.796		1
6277.87158		1
6278.01953		1
6278.145		1
6278.38428		1
6278.57666		1
6278.911		1
6279.242		1
6279.34229		1
6279.545		1
6279.72754		1
6280.323		1
6280.32568		1
6280.582		1
6280.88965		1
6281.072		1
6281.23926		1
6281.812		1
6281.933		1
6282.46338		1
6282.82959		1
6282.845		1
6282.958		1
6283.004		1
6283.124		1
6283.797		1
6284.048		1
6284.194		1
6284.39		1
6285.1626		1
6285.50244		1
6286.004		1
6286.468		1
6286.604		1
6286.743		1
6286.756		1
6287.017		1
6287.27637		1
6288.05469		1
6288.191		1
6289.25244		1
6289.639		1
6290.10059		1
6290.225		1
6290.73926		1
6290.92041		1
6291.158		1
6291.495		1
6291.602		1
6291.612		1
6292.30957		1
6292.38		1
6294.16162		1
6294.98828		1
6296.097		1
6297.372		1
6297.476		1
6298.306		1
6298.44043		1
6298.547		1
6298.66		1
6298.82568		1
6298.85059		1
6298.93359		1
6299.106		1
6300.238		1
6300.9585		1
6301.35449		1
6301.52637		1
6301.758		1
6302.01172		1
6302.715		1
6302.724		1
6302.886		1
6303.21436		1
6303.60742		1
6303.85254		1
6304.008		1
6304.026		1
6304.361		1
6304.478		1
6305.04736		1
6305.47559		1
6305.782		1
6306.448		1
6306.481		1
6307.67871		1
6307.902		1
6308.09473		1
6308.795		1
6309.43652		1
6309.61475		1
6310.16		1
6310.798		1
6311.09961		1
6311.15		1
6311.819		1
6312.069		1
6312.19727		1
6313.037		1
6313.11		1
6313.51		1
6313.52441		1
6313.54346		1
6313.55273		1
6314.2793		1
6314.434		1
6314.546		1
6315.06445		1
6315.233		1
6315.43945		1
6315.589		1
6315.927		1
6316.08057		1
6316.161		1
6318.309		1
6318.42334		1
6318.742		1
6318.824		1
6319.07275		1
6319.582		1
6319.766		1
6319.87646		1
6320.0166		1
6320.59863		1
6321.16748		1
6321.18652		1
6321.465		1
6321.98975		1
6322.32666		1
6322.44434		1
6322.501		1
6322.934		1
6323.177		1
6323.66		1
6323.75049		1
6324.0166		1
6324.35352		1
6324.427		1
6324.607		1
6324.63232		1
6324.663		1
6324.87842		1
6325.02051		1
6325.03174		1
6325.421		1
6325.9834		1
6326.22168		1
6326.65869		1
6327.466		1
6327.47		1
6328.22168		1
6328.998		1
6329.221		1
6329.379		1
6329.40332		1
6329.85352		1
6329.89746		1
6329.984		1
6330.905		1
6330.937		1
6331.42773		1
6331.651		1
6331.776		1
6332.22		1
6332.231		1
6332.29053		1
6332.30029		1
6332.43164		1
6332.56		1
6332.86133		1
6333.32959		1
6333.92432		1
6334.897		1
6335.29053		1
6335.917		1
6335.992		1
6336.921		1
6337.228		1
6337.50732		1
6337.54		1
6337.546		1
6337.66064		1
6338.539		1
6338.56934		1
6338.931		1
6339.03125		1
6339.234		1
6339.305		1
6339.727		1
6339.728		1
6339.746		1
6339.80225		1
6340.041		1
6340.22852		1
6340.31348		1
6340.733		1
6340.95		1
6341.267		1
6341.3916		1
6342.125		1
6343.58154		1
6344.26367		1
6344.41064		1
6344.509		1
6345.05859		1
6345.48438		1
6345.53857		1
6345.66455		1
6346.18652		1
6346.40625		1
6346.719		1
6347.042		1
6347.3457		1
6347.515		1
6347.93262		1
6348.519		1
6349.23047		1
6349.27734		1
6349.30469		1
6349.3833		1
6349.803		1
6350.21338		1
6350.40527		1
6350.875		1
6350.99463		1
6351.05859		1
6351.68555		1
6351.757		1
6351.83936		1
6351.866		1
6351.88037		1
6352.114		1
6352.14648		1
6352.328		1
6352.48828		1
6352.64453		1
6352.851		1
6353.088		1
6353.40137		1
6353.62354		1
6353.80029		1
6353.859		1
6353.872		1
6354.194		1
6354.388		1
6354.503		1
6354.573		1
6354.67334		1
6355.51758		1
6355.554		1
6355.88965		1
6355.929		1
6356.16357		1
6356.16553		1
6356.21826		1
6356.547		1
6356.552		1
6356.805		1
6356.95654		1
6357.04541		1
6357.331		1
6357.39		1
6357.512		1
6357.515		1
6357.86133		1
6358.05762		1
6358.134		1
6358.23		1
6358.246		1
6358.526		1
6358.53467		1
6358.76855		1
6358.887		1
6358.93945		1
6359.52344		1
6359.524		1
6360.13574		1
6360.473		1
6361.41553		1
6361.68164		1
6361.96826		1
6362.381		1
6362.516		1
6362.67139		1
6362.72559		1
6362.88232		1
6363.10352		1
6363.28027		1
6363.50342		1
6363.65674		1
6363.65869		1
6363.88037		1
6363.97168		1
6363.97656		1
6364.34863		1
6364.633		1
6364.67139		1
6365.046		1
6365.17236		1
6365.74561		1
6365.945		1
6366.02637		1
6366.12061		1
6366.21729		1
6366.383		1
6366.47852		1
6366.486		1
6366.52344		1
6366.698		1
6366.906		1
6366.981		1
6366.98828		1
6367.15625		1
6367.56934		1
6367.69971		1
6368.584		1
6368.69141		1
6368.69775		1
6368.829		1
6369.35742		1
6369.65869		1
6369.7		1
6369.70361		1
6369.95654		1
6369.96973		1
6370.003		1
6370.547		1
6370.56152		1
6370.74463		1
6371.072		1
6371.12939		1
6371.327		1
6371.437		1
6371.6626		1
6371.97461		1
6372.57373		1
6373.35059		1
6373.4		1
6373.60449		1
6373.61572		1
6373.67773		1
6374.06348		1
6374.97363		1
6375.62939		1
6375.766		1
6375.979		1
6376.08252		1
6376.948		1
6377.13037		1
6377.66064		1
6377.66064		1
6377.917		1
6378.05859		1
6378.54		1
6378.62354		1
6378.7666		1
6378.815		1
6378.977		1
6379.19336		1
6379.57129		1
6379.75635		1
6379.85254		1
6379.94727		1
6380.05273		1
6380.066		1
6380.22656		1
6380.377		1
6380.46045		1
6380.69336		1
6380.777		1
6380.977		1
6381.036		1
6381.406		1
6381.586		1
6381.646		1
6381.692		1
6382.168		1
6382.228		1
6382.275		1
6382.283		1
6382.505		1
6382.55859		1
6382.894		1
6383.172		1
6383.37354		1
6384.311		1
6384.377		1
6384.411		1
6384.517		1
6385.1665		1
6385.315		1
6385.53955		1
6386.01758		1
6386.072		1
6386.40137		1
6386.5957		1
6386.695		1
6386.7085		1
6386.985		1
6387.063		1
6387.44727		1
6387.60938		1
6387.7085		1
6387.739		1
6387.78467		1
6387.787		1
6387.795		1
6387.88672		1
6388.14648		1
6388.40967		1
6388.49756		1
6388.57373		1
6388.686		1
6388.71875		1
6388.80127		1
6388.952		1
6389.17969		1
6389.264		1
6389.307		1
6389.56934		1
6389.732		1
6389.909		1
6390.088		1
6390.38135		1
6390.59326		1
6390.60645		1
6391.06934		1
6391.165		1
6391.167		1
6391.19238		1
6391.65		1
6391.85		1
6391.88037		1
6391.883		1
6391.9873		1
6392.136		1
6392.3		1
6392.374		1
6392.497		1
6392.547		1
6392.5835		1
6393.048		1
6393.11		1
6393.2915		1
6393.32		1
6393.44		1
6393.5415		1
6393.67432		1
6393.873		1
6393.949		1
6394.69873		1
6394.96436		1
6395.25928		1
6395.2627		1
6395.282		1
6395.373		1
6395.42041		1
6395.74854		1
6396.39258		1
6396.4707		1
6396.57275		1
6396.65674		1
6396.98		1
6397.01		1
6397.18262		1
6397.675		1
6398.222		1
6398.435		1
6398.65527		1
6398.97949		1
6399.005		1
6399.102		1
6399.294		1
6399.392		1
6399.51172		1
6399.654		1
6399.75342		1
6399.78955		1
6399.89941		1
6400.128		1
6400.64941		1
6400.67236		1
6400.97		1
6401.085		1
6401.224		1
6401.44		1
6401.543		1
6401.63		1
6401.699		1
6402.10449		1
6402.292		1
6402.35156		1
6402.455		1
6402.55127		1
6403.03955		1
6403.14355		1
6403.78125		1
6404		1
6404.72754		1
6404.78271		1
6405.446		1
6405.838		1
6406.15		1
6406.93164		1
6407.369		1
6407.5127		1
6407.66553		1
6407.79346		1
6407.79736		1
6407.80469		1
6407.823		1
6408.174		1
6408.34		1
6408.40771		1
6408.64551		1
6408.73535		1
6408.779		1
6408.93		1
6408.938		1
6409.02832		1
6409.21436		1
6409.24658		1
6409.26367		1
6409.31445		1
6409.396		1
6409.39941		1
6409.45068		1
6409.7207		1
6409.757		1
6409.75928		1
6409.998		1
6410.157		1
6410.19336		1
6410.274		1
6410.295		1
6410.30762		1
6410.4043		1
6410.56543		1
6410.9624		1
6411.12		1
6411.37549		1
6411.68848		1
6411.704		1
6411.72461		1
6412.047		1
6412.112		1
6412.3623		1
6412.42871		1
6412.56836		1
6412.593		1
6412.71436		1
6412.89648		1
6412.963		1
6413.381		1
6413.50049		1
6413.548		1
6413.78564		1
6414.254		1
6414.31836		1
6414.4585		1
6414.66357		1
6414.888		1
6415.068		1
6415.22168		1
6415.304		1
6415.597		1
6415.652		1
6415.927		1
6416.009		1
6416.52734		1
6416.537		1
6416.85059		1
6417.094		1
6417.10938		1
6417.143		1
6417.22363		1
6417.47		1
6417.47754		1
6417.786		1
6417.836		1
6417.951		1
6418.03271		1
6418.4165		1
6418.58643		1
6418.72168		1
6418.85547		1
6419.10742		1
6419.13672		1
6419.259		1
6420.25537		1
6420.27246		1
6420.37842		1
6420.416		1
6420.557		1
6420.73145		1
6420.84		1
6421.324		1
6421.561		1
6421.5874		1
6421.601		1
6422.344		1
6422.38965		1
6422.405		1
6422.559		1
6422.92041		1
6423.42334		1
6423.50049		1
6423.66748		1
6423.85449		1
6423.924		1
6424.183		1
6424.43359		1
6424.555		1
6424.642		1
6425.12842		1
6425.132		1
6425.31348		1
6425.47461		1
6425.607		1
6425.76		1
6425.77734		1
6426.4043		1
6426.564		1
6426.593		1
6426.6		1
6426.892		1
6426.952		1
6426.96631		1
6426.99756		1
6427.507		1
6427.87842		1
6427.971		1
[truncated: 18,145 more rows]
