# Supplementary material for: Getting rid of ‘rain’ and ‘stars’: Mitigating inhibition effects on ddPCR data analysis, the case study of the invasive crayfish Pacifastacus leniusculus in the streams of Luxembourg
Source: PLoS One. 2022 Nov 16;17(11):e0275363. doi: 10.1371/journal.pone.0275363 (PMC9668142; doi:10.1371/journal.pone.0275363)
Supplement: S1 File — (ZIP) [file pone.0275363.s003.zip › raw data/27-pl1/27 Pl1-2019 Pl_A09_Amplitude.csv]

Ch1 Amplitude	Ch2 Amplitude	Cluster
2254.1604		1
5348.1377		1
5362.179		1
5385.23633		1
5399.953		1
5420.82373		1
5441.44141		1
5444.47		1
5471.7207		1
5477.174		1
5489.096		1
5492.38525		1
5494.98975		1
5497.839		1
5511.6333		1
5519.835		1
5547.30029		1
5553.6665		1
5570.401		1
5587.20459		1
5598.797		1
5603.841		1
5610.8667		1
5617.914		1
5620.81641		1
5632.00635		1
5635.521		1
5638.31152		1
5650.73633		1
5704.779		1
5708.859		1
5710.14844		1
5722.35		1
5732.7207		1
5733.014		1
5739.283		1
5741.039		1
5741.1167		1
5747.152		1
5748.63672		1
5754.179		1
5758.97461		1
5759.95361		1
5763.62842		1
5765.247		1
5770.27441		1
5776.134		1
5776.883		1
5783.30127		1
5792.19141		1
5804.42432		1
5806.15234		1
5810.87451		1
5812.837		1
5822.3125		1
5828.12646		1
5834.59		1
5846.7915		1
5848.63525		1
5850.805		1
5857.30127		1
5857.58838		1
5864.47363		1
5884.91455		1
5884.99		1
5885.417		1
5892.28662		1
5900.27246		1
5901.7373		1
5909.04346		1
5925.14355		1
5929.751		1
5930.07861		1
5930.65527		1
5932.20557		1
5937.26953		1
5947.721		1
5951.23828		1
5954.404		1
5964.16943		1
5969.85742		1
5971.01855		1
5974.969		1
5981.34863		1
5985.409		1
5987.40234		1
5997.02344		1
5998.82275		1
6004.37354		1
6009.17041		1
6009.546		1
6010.54443		1
6015.437		1
6017.3374		1
6021.54		1
6024.963		1
6026.658		1
6034.74756		1
6037.535		1
6039.2124		1
6039.81738		1
6040.142		1
6044.01953		1
6044.57471		1
6045.911		1
6046.3335		1
6046.551		1
6051.40234		1
6055.8457		1
6056.991		1
6058.851		1
6061.958		1
6070.724		1
6071.83838		1
6076.09766		1
6079.542		1
6080.62744		1
6081.00049		1
6081.80566		1
6089.143		1
6090.11133		1
6092.87256		1
6093.67334		1
6102.76074		1
6114.511		1
6114.76172		1
6114.876		1
6119.73828		1
6130.5166		1
6132.20166		1
6137.895		1
6143.71875		1
6145.00342		1
6151.63		1
6156.79736		1
6166.625		1
6168.06152		1
6168.56445		1
6169.07764		1
6169.492		1
6171.659		1
6172.513		1
6181.78027		1
6181.847		1
6181.882		1
6182.431		1
6185.03467		1
6186.33154		1
6187.325		1
6188.26		1
6188.443		1
6189.63672		1
6192.548		1
6192.69971		1
6193.237		1
6195.52441		1
6198.627		1
6201.839		1
6204.121		1
6207.771		1
6211.846		1
6215.393		1
6215.43164		1
6215.8916		1
6216.441		1
6216.64551		1
6217.842		1
6225.718		1
6228.682		1
6230.959		1
6231.13		1
6231.301		1
6232.489		1
6232.98633		1
6234.839		1
6236.43652		1
6237.56641		1
6238.90527		1
6239.89941		1
6241.503		1
6242.18262		1
6243.67041		1
6248.56445		1
6248.921		1
6251.277		1
6254.564		1
6254.92529		1
6255.952		1
6256.80957		1
6259.9165		1
6264.322		1
6264.811		1
6265.33252		1
6265.715		1
6266.654		1
6268.356		1
6270.09229		1
6270.108		1
6271.34961		1
6273.445		1
6274.88672		1
6280.028		1
6282.154		1
6284.111		1
6285.48633		1
6286.22754		1
6289.734		1
6293.64648		1
6294.97852		1
6296.004		1
6296.551		1
6296.98828		1
6299.314		1
6300.34766		1
6301.97461		1
6307.78467		1
6307.935		1
6308.55225		1
6310.66		1
6311.361		1
6313.64453		1
6317.171		1
6319.80371		1
6320.15527		1
6320.752		1
6322.426		1
6322.85254		1
6324.399		1
6324.89355		1
6325.012		1
6326.186		1
6327.322		1
6327.968		1
6328.33545		1
6329.574		1
6331.307		1
6332.161		1
6333.573		1
6333.811		1
6334.297		1
6338.976		1
6339.601		1
6340.219		1
6343.20264		1
6344.71533		1
6345.154		1
6348.63428		1
6348.644		1
6351.181		1
6352.89551		1
6354.00928		1
6354.563		1
6354.95361		1
6355.319		1
6356.24951		1
6356.56445		1
6356.58447		1
6359.32129		1
6362.47266		1
6363.105		1
6364.1416		1
6366.11328		1
6366.20752		1
6366.79		1
6367.836		1
6368.587		1
6369.808		1
6371.048		1
6371.90967		1
6372.03467		1
6372.41162		1
6373.69043		1
6374.80273		1
6374.84863		1
6375.16357		1
6378.57		1
6378.86426		1
6379.09326		1
6380.323		1
6383.374		1
6383.914		1
6384.99951		1
6386.6123		1
6386.808		1
6387.499		1
6387.688		1
6389.02832		1
6389.166		1
6389.451		1
6393.048		1
6394.282		1
6394.78857		1
6397.31836		1
6397.44336		1
6398.824		1
6398.82959		1
6400.239		1
6402.037		1
6402.64746		1
6403.062		1
6404.46875		1
6404.704		1
6406.22168		1
6406.737		1
6408.55225		1
6408.913		1
6409.20459		1
6409.96045		1
6411.66846		1
6413.07959		1
6413.71143		1
6419.22656		1
6422.027		1
6425.1416		1
6425.26855		1
6426.43848		1
6426.756		1
6428.439		1
6429.14551		1
6429.661		1
6429.795		1
6430.998		1
6431.354		1
6431.56445		1
6432.857		1
6433.39648		1
6434.45068		1
6435.05664		1
6435.062		1
6436.13672		1
6439.007		1
6439.308		1
6443.593		1
6445.854		1
6445.931		1
6446.08936		1
6446.422		1
6449.76855		1
6450.30225		1
6451.55664		1
6453.473		1
6453.477		1
6453.70068		1
6453.96338		1
6455.57227		1
6455.72266		1
6457.024		1
6457.1543		1
6458.062		1
6458.62842		1
6459.604		1
6459.71436		1
6459.86865		1
6460.60449		1
6462.845		1
6465.47949		1
6465.487		1
6465.599		1
6466.778		1
6466.802		1
6468.10547		1
6468.9834		1
6469.32031		1
6469.38965		1
6469.43457		1
6470.13525		1
6470.563		1
6470.72		1
6470.73438		1
6472.286		1
6473.019		1
6473.219		1
6474.06152		1
6474.14453		1
6474.732		1
6475.01953		1
6476.197		1
6476.94238		1
6477.511		1
6477.67871		1
6479.45068		1
6480.19727		1
6480.68848		1
6481.401		1
6481.693		1
6482.68457		1
6483.34033		1
6483.91846		1
6484.4126		1
6484.46		1
6485.865		1
6485.91943		1
6486.19336		1
6486.446		1
6486.55127		1
6486.557		1
6486.912		1
6487.634		1
6489.11768		1
6489.29639		1
6489.83252		1
6494.06543		1
6494.19629		1
6494.69727		1
6494.724		1
6496.48		1
6496.535		1
6497.048		1
6497.247		1
6497.559		1
6497.839		1
6499.115		1
6499.269		1
6500.102		1
6500.371		1
6500.59229		1
6501.70264		1
6502.668		1
6503.087		1
6503.31055		1
6503.70654		1
6504.55371		1
6506.1377		1
6507.22363		1
6507.77832		1
6507.80029		1
6508.34668		1
6508.88135		1
6509.156		1
6509.817		1
6509.82129		1
6509.96729		1
6510.19336		1
6510.487		1
6510.8		1
6511.09131		1
6511.474		1
6511.574		1
6511.72656		1
6511.92432		1
6512.14258		1
6512.507		1
6512.559		1
6512.633		1
6513.578		1
6513.891		1
6514.76367		1
6516.90967		1
6517.11		1
6517.347		1
6517.39355		1
6517.632		1
6517.85254		1
6517.8623		1
6518.4707		1
6518.68164		1
6518.917		1
6519.92969		1
6520.82764		1
6522.0166		1
6522.224		1
6522.91846		1
6523.755		1
6524.34		1
6525.07031		1
6525.34668		1
6525.41846		1
6525.731		1
6526.057		1
6526.162		1
6527.14551		1
6527.20947		1
6527.749		1
6529.59		1
6530.074		1
6530.85156		1
6531.09668		1
6531.971		1
6532.84766		1
6534.47363		1
6535.212		1
6535.36328		1
6535.881		1
6536.16		1
6536.172		1
6536.241		1
6536.836		1
6536.93066		1
6537.19238		1
6537.29346		1
6537.40234		1
6538.0166		1
6538.516		1
6538.98828		1
6539.31641		1
6539.606		1
6539.84961		1
6540.40771		1
6541.4585		1
6542.65234		1
6544.181		1
6544.64746		1
6544.895		1
6544.907		1
6545.24		1
6545.734		1
6546.0127		1
6546.03955		1
6546.14258		1
6546.89551		1
6547.13867		1
6547.182		1
6548.219		1
6551.062		1
6551.38428		1
6551.63135		1
6553.182		1
6553.388		1
6553.448		1
6555.376		1
6557.395		1
6557.47168		1
6557.908		1
6557.916		1
6558.387		1
6558.532		1
6558.537		1
6559.287		1
6559.8		1
6560.09375		1
6560.156		1
6560.57129		1
6560.67432		1
6560.865		1
6561.1377		1
6561.52051		1
6561.98535		1
6562.218		1
6563.227		1
6564.03467		1
6564.327		1
6564.516		1
6564.542		1
6565.409		1
6566.667		1
6566.67236		1
6567.15137		1
6567.25342		1
6567.608		1
6567.841		1
6568.11328		1
6568.19434		1
6568.44531		1
6568.5835		1
6568.7666		1
6568.884		1
6568.93164		1
6569.088		1
6570.25		1
6571.48242		1
6571.51758		1
6572.007		1
6572.56641		1
6573.125		1
6573.756		1
6573.791		1
6574.68555		1
6574.812		1
6574.832		1
6575.61328		1
6576.382		1
6577.084		1
6577.556		1
6577.801		1
6577.966		1
6578.00635		1
6579.129		1
6579.157		1
6579.50928		1
6579.565		1
6579.6543		1
6579.85938		1
6580.15		1
6581.087		1
6581.361		1
6581.37158		1
6581.85449		1
6582.114		1
6582.55469		1
6582.58		1
6582.783		1
6582.83936		1
6583.02148		1
6583.43652		1
6583.88525		1
6584.305		1
6584.73047		1
6584.885		1
6585.066		1
6585.6875		1
6586.56543		1
6587.12		1
6587.12744		1
6587.37744		1
6587.47266		1
6589.08		1
6590.106		1
6590.151		1
6590.586		1
6590.678		1
6590.698		1
6591.364		1
6593.66162		1
6595.122		1
6595.18164		1
6595.86426		1
6596.448		1
6596.651		1
6597.121		1
6597.659		1
6598.34766		1
6599.001		1
6599.417		1
6599.65332		1
6599.699		1
6600.07666		1
6600.71875		1
6600.806		1
6601.208		1
6601.30371		1
6601.90234		1
6601.93		1
6602.96973		1
6604.09131		1
6604.70947		1
6605.39063		1
6605.40234		1
6606.10059		1
6607.2207		1
6607.95		1
6608.63574		1
6608.823		1
6608.94531		1
6609.224		1
6609.525		1
6610.177		1
6611.345		1
6611.57129		1
6612.076		1
6612.077		1
6612.438		1
6612.987		1
6613.37158		1
6613.785		1
6613.9624		1
6614.468		1
6615.032		1
6615.1		1
6615.57568		1
6615.82373		1
6615.87939		1
6615.972		1
6616.0166		1
6617.047		1
6617.066		1
6617.89844		1
6618.32227		1
6618.68945		1
6618.77246		1
6619.21533		1
6619.351		1
6620.30664		1
6620.47		1
6620.81836		1
6621.098		1
6621.13574		1
6622.251		1
6622.32959		1
6623.18164		1
6623.284		1
6623.55273		1
6623.819		1
6624.069		1
6625.36963		1
6625.44629		1
6625.48535		1
6625.65771		1
6625.78662		1
6626.265		1
6626.6333		1
6628.391		1
6628.805		1
6628.82227		1
6628.83838		1
6629.03955		1
6629.106		1
6629.937		1
6629.964		1
6630.43457		1
6630.65137		1
6630.69141		1
6631.46436		1
6631.991		1
6632.06738		1
6632.14551		1
6632.25		1
6633.45752		1
6633.558		1
6633.70752		1
6633.76855		1
6633.85449		1
6633.978		1
6634.271		1
6634.336		1
6634.36		1
6634.372		1
6634.473		1
6634.51465		1
6634.779		1
6636.218		1
6638.07471		1
6638.127		1
6638.417		1
6638.692		1
6638.801		1
6639.117		1
6640.19434		1
6640.46436		1
6641.19727		1
6641.653		1
6641.87256		1
6642.334		1
6642.57764		1
6642.623		1
6643.542		1
6643.661		1
6643.80371		1
6644.548		1
6644.97363		1
6645.52734		1
6645.85742		1
6646.14551		1
6647.142		1
6647.423		1
6647.465		1
6647.733		1
6648.184		1
6649.099		1
6649.147		1
6649.676		1
6649.731		1
6649.93555		1
6650.408		1
6650.779		1
6651.88965		1
6652.781		1
6652.787		1
6653.003		1
6653.57373		1
6653.61768		1
6654.29053		1
6654.68945		1
6655.187		1
6655.266		1
6655.349		1
6655.492		1
6655.66846		1
6655.732		1
6655.887		1
6656.2417		1
6656.48926		1
6657.34033		1
6657.542		1
6657.64355		1
6658.208		1
6658.46		1
6658.994		1
6659.288		1
6659.475		1
6659.694		1
6659.9917		1
6660.016		1
6660.686		1
6660.77734		1
6661.288		1
6661.483		1
6661.51		1
6662.949		1
6663.382		1
6663.49951		1
6663.96045		1
6664.205		1
6664.316		1
6664.567		1
6664.652		1
6664.71826		1
6665.23		1
6665.286		1
6666.324		1
6666.469		1
6666.479		1
6666.78125		1
6667.056		1
6667.071		1
6667.1333		1
6667.476		1
6667.742		1
6667.89746		1
6668.64941		1
6668.79		1
6668.80225		1
6668.8584		1
6668.98926		1
6669.386		1
6669.58154		1
6670.06934		1
6670.09473		1
6671.54053		1
6671.724		1
6671.895		1
6672.09033		1
6672.249		1
6672.256		1
6672.671		1
6672.69043		1
6672.851		1
6673.149		1
6673.8374		1
6674.284		1
6674.524		1
6674.716		1
6676.536		1
6676.57568		1
6676.618		1
6676.82861		1
6676.99		1
6677.258		1
6677.6626		1
6677.8		1
6677.839		1
6678.558		1
6678.60352		1
6678.78955		1
6678.966		1
6679.17773		1
6679.98535		1
6680.69775		1
6680.71826		1
6681.188		1
6681.276		1
6681.4585		1
6681.845		1
6682.26563		1
6682.62451		1
6683.82373		1
6684.20166		1
6684.803		1
6685.089		1
6685.623		1
6686.01855		1
6687.786		1
6687.91162		1
6688.35254		1
6688.36963		1
6688.531		1
6688.57129		1
6688.94531		1
6689.58057		1
6690.009		1
6690.199		1
6690.39941		1
6690.485		1
6690.629		1
6690.91943		1
6690.9707		1
6691.04834		1
6691.0874		1
6691.233		1
6691.624		1
6691.70459		1
6692.36		1
6692.621		1
6692.765		1
6692.8		1
6693.245		1
6693.642		1
6693.66		1
6693.70752		1
6693.739		1
6694.081		1
6694.455		1
6694.4873		1
6694.50244		1
6694.98		1
6695.03174		1
6695.327		1
6695.676		1
6695.894		1
6696.395		1
6697.283		1
6697.417		1
6698.24072		1
6698.28467		1
6698.382		1
6698.643		1
6698.66943		1
6698.70361		1
6698.77246		1
6698.846		1
6699.13672		1
6699.302		1
6699.402		1
6699.7085		1
6699.94141		1
6700.195		1
6700.283		1
6700.42725		1
6700.661		1
6701.45264		1
6701.50244		1
6701.829		1
6701.87549		1
6702.231		1
6702.254		1
6702.41455		1
6702.52		1
6702.573		1
6702.60059		1
6702.708		1
6703.209		1
6704.106		1
6704.252		1
6704.525		1
6705.09033		1
6705.12061		1
6705.13428		1
6706.06445		1
6706.40625		1
6706.57764		1
6707.461		1
6707.468		1
6707.74		1
6707.928		1
6707.94141		1
6708.10059		1
6708.283		1
6708.32568		1
6708.75049		1
6708.9043		1
6708.90869		1
6709.028		1
6709.145		1
6709.38525		1
6709.46143		1
6709.713		1
6710.05664		1
6710.60742		1
6710.853		1
6710.85645		1
6710.906		1
6711.54541		1
6711.66455		1
6711.75342		1
6711.998		1
6712.011		1
6712.04932		1
6712.3833		1
6712.82373		1
6713.2417		1
6713.331		1
6713.332		1
6713.44873		1
6713.77		1
6713.79443		1
6714.14844		1
6714.92041		1
6715.081		1
6715.085		1
6715.717		1
6716.03857		1
6716.546		1
6717.11572		1
6717.425		1
6717.811		1
6717.86035		1
6718.8877		1
6719.026		1
6719.066		1
6719.241		1
6719.39453		1
6719.745		1
6719.879		1
6720.18066		1
6721.645		1
6721.809		1
6721.921		1
6722.073		1
6722.105		1
6722.339		1
6722.67		1
6722.896		1
6723.14648		1
6723.256		1
6723.571		1
6723.69043		1
6723.80273		1
6723.873		1
6723.917		1
6724.062		1
6724.873		1
6725.34229		1
6725.42725		1
6725.47656		1
6725.807		1
6725.88867		1
6726.51025		1
6727.03955		1
6727.10742		1
6727.289		1
6727.722		1
6727.73926		1
6727.956		1
6728.042		1
6728.41846		1
6728.808		1
6729.48		1
6729.51953		1
6729.582		1
6729.7417		1
6729.903		1
6730.103		1
6730.16846		1
6730.616		1
6730.762		1
6731.55225		1
6731.61572		1
6731.90234		1
6732.603		1
6732.70068		1
6733.08936		1
6733.21338		1
6733.276		1
6733.31641		1
6733.37842		1
6733.50928		1
6734.29541		1
6734.72656		1
6734.839		1
6735.56641		1
6735.61963		1
6735.74072		1
6736.32764		1
6736.452		1
6736.727		1
6736.98535		1
6737.10156		1
6737.157		1
6737.21729		1
6737.273		1
6737.471		1
6737.48975		1
6737.61		1
6738.163		1
6738.38965		1
6738.45166		1
6738.47168		1
6738.64746		1
6738.76465		1
6738.77148		1
6738.814		1
6738.884		1
6739.18457		1
6739.661		1
6739.699		1
6739.77051		1
6739.852		1
6740.207		1
6740.34033		1
6740.447		1
6740.66162		1
6741.35254		1
6741.457		1
6741.84375		1
6741.985		1
6742.079		1
6742.241		1
6742.31348		1
6742.75049		1
6743.13965		1
6743.473		1
6743.7373		1
6743.80225		1
6744.363		1
6744.397		1
6744.4624		1
6744.53564		1
6744.582		1
6744.774		1
6745.226		1
6745.32959		1
6745.58154		1
6745.81348		1
6746.034		1
6746.45166		1
6746.56641		1
6747.09375		1
6747.12451		1
6747.65771		1
6747.71729		1
6748.281		1
6748.372		1
6748.43945		1
6748.504		1
6748.64063		1
6748.90674		1
6748.90771		1
6748.914		1
6749.30859		1
6749.568		1
6749.7793		1
6750.47754		1
6750.78271		1
6750.94		1
6751.01953		1
6751.097		1
6751.25342		1
6751.3335		1
6751.68359		1
6751.696		1
6751.868		1
6751.954		1
6752.241		1
6752.294		1
6752.39648		1
6752.793		1
6753.023		1
6753.158		1
6753.22		1
6753.57764		1
6753.73438		1
6753.86328		1
6754.088		1
6754.359		1
6754.457		1
6754.71533		1
6754.86768		1
6754.98828		1
6754.997		1
6755.10938		1
6755.20166		1
6755.52344		1
6755.729		1
6755.809		1
6755.95752		1
6756.154		1
6756.20947		1
6756.94629		1
6757.1167		1
6757.12939		1
6757.553		1
6757.65137		1
6758.02148		1
6758.309		1
6758.35742		1
6758.48633		1
6758.631		1
6758.65967		1
6758.83936		1
6759.461		1
6759.558		1
6759.96533		1
6759.96875		1
6760.14941		1
6760.18262		1
6760.28		1
6760.431		1
6760.79932		1
6760.869		1
6761.276		1
6761.30566		1
6761.5874		1
6761.617		1
6761.86572		1
6761.99756		1
6762.15		1
6762.33447		1
6762.986		1
6763.03467		1
6763.03662		1
6763.272		1
6764.01855		1
6764.259		1
6764.811		1
6764.87549		1
6765.11035		1
6765.132		1
6765.14258		1
6765.29932		1
6765.305		1
6765.4873		1
6765.74561		1
6766.17		1
6766.28564		1
6766.30957		1
6766.426		1
6766.46533		1
6766.662		1
6766.82129		1
6766.845		1
6766.965		1
6767.27344		1
6767.33545		1
6767.39551		1
6768.073		1
6768.25537		1
6768.326		1
6768.795		1
6768.93066		1
6768.96729		1
6769.129		1
6769.178		1
6769.533		1
6769.719		1
6770.21		1
6770.41		1
6770.454		1
6770.66064		1
6770.678		1
6770.67871		1
6771.03662		1
6771.061		1
6771.17773		1
6771.3833		1
6771.392		1
6771.397		1
6771.82373		1
6772.047		1
6772.14258		1
6772.44043		1
6772.516		1
6772.754		1
6772.839		1
6772.851		1
6772.96		1
6773.037		1
6773.31152		1
6773.326		1
6773.614		1
6773.78369		1
6773.995		1
6774.01		1
6774.04346		1
6774.21436		1
6774.26855		1
6774.41553		1
6774.56836		1
6774.7373		1
6774.754		1
6774.85449		1
6774.913		1
6774.91455		1
6775.036		1
6775.2207		1
6775.2417		1
6776.02832		1
6776.18		1
6776.237		1
6776.28369		1
6776.42139		1
6776.528		1
6776.562		1
6776.6		1
6776.601		1
6776.804		1
6776.851		1
6776.88965		1
6777.49		1
6777.50732		1
6777.598		1
6777.682		1
6777.74463		1
6777.813		1
6777.887		1
6777.94238		1
6778.14648		1
6778.51953		1
6778.59326		1
6778.80469		1
6778.818		1
6779.09766		1
6779.407		1
6779.733		1
6779.77148		1
6779.791		1
6780.241		1
6780.34033		1
6780.363		1
6780.94336		1
6781.048		1
6781.15625		1
6781.36328		1
6781.43		1
6781.543		1
6781.597		1
6781.645		1
6781.73047		1
6781.96		1
6782.05859		1
6782.11475		1
6782.60254		1
6782.631		1
6782.708		1
6782.757		1
6782.801		1
6782.86768		1
6783.07764		1
6783.173		1
6783.55762		1
6783.62451		1
6783.63232		1
6783.66		1
6783.883		1
6783.95264		1
6784.19141		1
6784.253		1
6784.496		1
6784.59229		1
6784.64648		1
6784.8457		1
6784.87256		1
6785.145		1
6785.22852		1
6785.805		1
6786.00049		1
6786.072		1
6786.07764		1
6786.12158		1
6786.489		1
6786.491		1
6787.26172		1
6787.572		1
6787.61572		1
6788.031		1
6788.2627		1
6788.507		1
6788.60547		1
6788.694		1
6788.79834		1
6788.835		1
6788.976		1
6789.18164		1
6789.616		1
6790.0874		1
6790.38867		1
6790.42725		1
6790.59473		1
6790.792		1
6790.9375		1
6791.00439		1
6791.03955		1
6791.26172		1
6791.28955		1
6791.366		1
6791.49854		1
6791.668		1
6791.678		1
6791.801		1
6791.85938		1
6791.89		1
6791.90869		1
6792.002		1
6792.08154		1
6792.21875		1
6792.236		1
6792.26563		1
6792.441		1
6792.47559		1
6792.52832		1
6792.8833		1
6792.99072		1
6793.27		1
6793.40674		1
6793.59		1
6793.66064		1
6793.94727		1
6793.97266		1
6794.022		1
6794.0874		1
6794.25439		1
6794.256		1
6794.48535		1
6794.82031		1
6795.00342		1
6795.073		1
6795.304		1
6795.388		1
6795.496		1
6795.888		1
6795.968		1
6796.224		1
6796.3877		1
6796.404		1
6796.69727		1
6796.72168		1
6796.76953		1
6796.81738		1
6796.908		1
6796.99365		1
6797.01025		1
6797.76563		1
6797.794		1
6797.939		1
6798.259		1
6798.38135		1
6798.449		1
6798.65137		1
6798.877		1
6799.056		1
6799.11475		1
6799.217		1
6799.445		1
6799.456		1
6799.6084		1
6799.64		1
6799.89648		1
6799.99268		1
6800.037		1
6800.492		1
6800.62061		1
6800.893		1
6800.984		1
6801.08447		1
6801.17969		1
6801.21143		1
6801.58057		1
6802.013		1
6802.0376		1
6802.563		1
6802.56348		1
6802.75342		1
6802.818		1
6803.119		1
6803.497		1
6803.505		1
6803.5083		1
6803.76465		1
6803.80029		1
6803.88135		1
6803.936		1
6804.261		1
6804.532		1
6804.565		1
6805.19238		1
6805.198		1
6805.23145		1
6805.31445		1
6805.438		1
6805.44434		1
6805.643		1
6805.73		1
6805.78467		1
6805.92529		1
6806.19043		1
6806.61426		1
6806.738		1
6806.916		1
6806.91748		1
6807.075		1
6807.1167		1
6807.13232		1
6807.21631		1
6807.53955		1
6807.559		1
6807.565		1
6807.6377		1
6808.02832		1
6808.23242		1
6808.37158		1
6808.616		1
6808.665		1
6808.81152		1
6808.873		1
6808.89844		1
6808.918		1
6809.023		1
6809.04443		1
6809.13525		1
6809.15674		1
6809.49072		1
6809.522		1
6809.56836		1
6809.93066		1
6810.06641		1
6810.07959		1
6810.17041		1
6810.18		1
6810.46338		1
6810.627		1
6810.95654		1
6811.05664		1
6811.441		1
6811.57031		1
6811.734		1
6811.789		1
6811.832		1
6811.8623		1
6812.057		1
6812.062		1
6812.137		1
6812.33		1
6812.39551		1
6812.55957		1
6812.72461		1
6812.762		1
6812.775		1
6812.86768		1
6812.869		1
6814.30566		1
6814.31934		1
6814.359		1
6814.361		1
6814.379		1
6814.43066		1
6814.46		1
6814.612		1
6814.845		1
6814.85449		1
6815.57861		1
6815.67		1
6815.933		1
6816.139		1
6816.435		1
6816.645		1
6816.71875		1
6816.74756		1
6817.28662		1
6817.295		1
6817.30273		1
6817.35254		1
6817.449		1
6817.73975		1
6817.84326		1
6817.88867		1
6818.18555		1
6818.34473		1
6818.46436		1
6818.78027		1
6819.1		1
6819.41162		1
6819.61475		1
6819.743		1
6819.94434		1
6820.37354		1
6820.67139		1
6820.77		1
6820.8335		1
6820.91748		1
6821.013		1
6821.20557		1
6821.30127		1
6821.513		1
6821.634		1
6821.842		1
6822.0166		1
6822.43457		1
6822.571		1
6822.6626		1
6822.86768		1
6822.943		1
6823.015		1
6823.02441		1
6823.04541		1
6823.333		1
6823.48047		1
6823.489		1
6823.635		1
6823.789		1
6823.8335		1
6823.92969		1
6824.117		1
6824.15039		1
6824.194		1
6824.22168		1
6824.2627		1
6824.27051		1
6824.362		1
6824.52246		1
6824.77832		1
6824.834		1
6824.94434		1
6825.074		1
6825.245		1
6825.36328		1
6825.515		1
6825.7417		1
6825.80762		1
6825.884		1
6826.1626		1
6826.206		1
6826.55273		1
6826.685		1
6826.761		1
6826.93		1
6827.275		1
6827.3335		1
6827.367		1
6827.378		1
6827.402		1
6827.49658		1
6827.60938		1
6827.743		1
6828.021		1
6828.24756		1
6828.34668		1
6828.486		1
6828.5		1
6828.62842		1
6828.716		1
6828.90039		1
6829.275		1
6829.45654		1
6829.58643		1
6829.59375		1
6829.599		1
6829.661		1
6829.69434		1
6830.021		1
6830.22363		1
6830.353		1
6830.372		1
6830.38428		1
6830.495		1
6830.5		1
6830.73438		1
6830.735		1
6831.05762		1
6831.178		1
6831.37158		1
6831.653		1
6831.90967		1
6831.93848		1
6831.946		1
6832.134		1
6832.25049		1
6832.53125		1
6832.585		1
6832.58643		1
6832.64453		1
6832.70557		1
6832.89355		1
6832.94141		1
6833.06348		1
6833.106		1
6833.14844		1
6833.2		1
6833.319		1
6833.4834		1
6833.71875		1
6833.84375		1
6834.12061		1
6834.204		1
6834.234		1
6834.37744		1
6834.408		1
6834.478		1
6834.62061		1
6834.731		1
6835.34		1
6835.51		1
6835.534		1
6835.542		1
6835.7207		1
6835.72363		1
6835.738		1
6835.76563		1
6835.965		1
6835.999		1
6836.39		1
6836.507		1
6836.5166		1
6836.593		1
6836.594		1
6837.06152		1
6837.08643		1
6837.23926		1
6837.377		1
6837.44238		1
6837.49658		1
6837.69873		1
6837.873		1
6838.061		1
6838.13037		1
6838.17139		1
6838.414		1
6838.685		1
6838.738		1
6838.83643		1
6838.90771		1
6838.965		1
6839.583		1
6839.613		1
6839.641		1
6839.77441		1
6839.801		1
6839.87646		1
6839.88		1
6840.141		1
6840.207		1
6840.25146		1
6840.377		1
6840.48633		1
6840.608		1
6840.633		1
6840.639		1
6840.811		1
6840.81445		1
6841.053		1
6841.07129		1
6841.08643		1
6841.22		1
6841.30127		1
6841.429		1
6841.499		1
6841.61328		1
6841.73047		1
6841.838		1
6842.05127		1
6842.29541		1
6842.29736		1
6842.574		1
6843.031		1
6843.142		1
6843.165		1
6843.20166		1
6843.295		1
6843.325		1
6843.55371		1
6843.64258		1
6843.76465		1
6843.7666		1
6843.97266		1
6844.029		1
6844.31543		1
6844.34766		1
6844.577		1
6845.10938		1
6845.206		1
6845.24072		1
6845.345		1
6845.415		1
6845.536		1
6845.58545		1
6845.60645		1
6845.61768		1
6845.793		1
6846.2334		1
6846.42773		1
6846.673		1
6846.682		1
6847.70947		1
6847.858		1
6847.903		1
6847.90771		1
6848.166		1
6848.395		1
6848.89258		1
6849.143		1
6849.54346		1
6849.57373		1
6849.585		1
6849.666		1
6849.82666		1
6849.98633		1
6850.148		1
6850.51025		1
6850.79248		1
6850.8		1
6850.80664		1
6850.8584		1
6850.89258		1
6851.068		1
6851.068		1
6851.07031		1
6851.16162		1
6851.32031		1
6851.3457		1
6851.38232		1
6851.574		1
6851.616		1
6851.707		1
6851.922		1
6851.99		1
6852.0166		1
6852.16357		1
6852.43945		1
6852.44775		1
6852.462		1
6852.47559		1
6852.71973		1
6852.9043		1
6853.113		1
6853.12549		1
6853.207		1
6853.304		1
6853.41162		1
6853.475		1
6853.781		1
6853.91		1
6853.95		1
6854.12061		1
6854.22363		1
6854.303		1
6854.47461		1
6854.57031		1
6854.792		1
6854.896		1
6854.962		1
6855.049		1
6855.19531		1
6855.57666		1
6855.608		1
6855.628		1
6855.634		1
6855.851		1
6855.95		1
6856.01953		1
6856.069		1
6856.152		1
6856.153		1
6856.43848		1
6856.58545		1
6856.65625		1
6856.69043		1
6856.73828		1
6856.863		1
6856.877		1
6856.95166		1
6857.013		1
6857.06934		1
6857.173		1
6857.30273		1
6857.3667		1
6857.37158		1
6857.375		1
6857.571		1
6857.59668		1
6857.66162		1
6857.67		1
6857.876		1
6857.90332		1
6857.945		1
6858.176		1
6858.30273		1
6858.32275		1
6858.32471		1
6858.52246		1
6858.571		1
6858.576		1
6858.783		1
6858.89551		1
6858.97363		1
6859.188		1
6859.45		1
6859.49072		1
6859.508		1
6859.59131		1
6859.64453		1
6859.728		1
6859.73633		1
6859.79248		1
6860.01563		1
6860.06738		1
6860.18164		1
6860.41064		1
6860.5415		1
6860.57		1
6860.62451		1
6860.652		1
6860.71875		1
6860.831		1
6860.8374		1
6860.86328		1
6860.944		1
6861.308		1
6861.324		1
6861.386		1
6861.484		1
6861.95459		1
6862.086		1
6862.216		1
6862.48535		1
6862.603		1
6862.603		1
6862.7124		1
6862.878		1
6862.90332		1
6862.95557		1
6863.035		1
6863.05957		1
6863.172		1
6863.288		1
6863.31		1
6863.655		1
6863.66455		1
6863.77539		1
6863.95654		1
6863.981		1
6863.9834		1
6864.01855		1
6864.084		1
6864.145		1
6864.16162		1
6864.20459		1
6864.32129		1
6864.43457		1
6864.444		1
6864.513		1
6864.5166		1
6864.576		1
6864.77441		1
6864.895		1
6864.92627		1
6865.086		1
6865.19141		1
6865.219		1
6865.281		1
6865.475		1
6865.59668		1
6865.68457		1
6865.75439		1
6865.85938		1
6866.10645		1
6866.189		1
6866.31543		1
6866.32471		1
6866.466		1
6866.54		1
6866.693		1
6866.70361		1
6866.965		1
6867.34375		1
6867.496		1
6867.58154		1
6867.62939		1
6867.66943		1
6867.687		1
6867.79736		1
6867.814		1
6867.94336		1
6867.986		1
6868.23242		1
6868.255		1
6868.28955		1
6868.307		1
6868.34		1
6868.431		1
6868.44		1
6868.533		1
6868.544		1
6868.565		1
6868.596		1
6869.013		1
6869.02148		1
6869.15771		1
6869.26025		1
6869.3916		1
6869.478		1
6869.554		1
6869.619		1
6869.63037		1
6869.651		1
6869.753		1
6869.768		1
6869.85156		1
6870.058		1
6870.153		1
6870.2334		1
6870.39844		1
6870.4917		1
6870.593		1
6870.68359		1
6870.853		1
6871.095		1
6871.12744		1
6871.21		1
6871.30273		1
6871.3623		1
6871.476		1
6871.48145		1
6871.66		1
6871.67432		1
6871.709		1
6871.737		1
6871.90967		1
6871.95459		1
6871.955		1
6872.37744		1
6872.48535		1
6872.50342		1
[truncated: 18,334 more rows]
