# Supplementary material for: Getting rid of ‘rain’ and ‘stars’: Mitigating inhibition effects on ddPCR data analysis, the case study of the invasive crayfish Pacifastacus leniusculus in the streams of Luxembourg
Source: PLoS One. 2022 Nov 16;17(11):e0275363. doi: 10.1371/journal.pone.0275363 (PMC9668142; doi:10.1371/journal.pone.0275363)
Supplement: S1 File — (ZIP) [file pone.0275363.s003.zip › raw data/27-pl1/27 Pl1-2019 Pl_A10_Amplitude.csv]

Ch1 Amplitude	Ch2 Amplitude	Cluster
2329.62671		1
4254.511		1
4280.188		1
4335.42		1
4442.57568		1
4480.46973		1
4536.18555		1
4536.353		1
4549.55762		1
4558.708		1
4640.808		1
4650.8457		1
4652.052		1
4724.609		1
4754.20947		1
4758.12842		1
4769.2124		1
4794.54346		1
4798.04736		1
4816.9043		1
4858.154		1
4879.01025		1
4888.10059		1
4889.27832		1
4899.69238		1
4902.08057		1
4916.767		1
4921.553		1
4925.09668		1
4931.066		1
4935.33936		1
4935.34229		1
4935.943		1
4938.581		1
4952.721		1
4961.47363		1
4966.33154		1
4972.251		1
4972.66846		1
4974.96826		1
4982.49268		1
4984.964		1
4985.384		1
4991.608		1
4994.252		1
4994.97168		1
4995.499		1
5001.94		1
5003.267		1
5004.121		1
5008.8		1
5028.3584		1
5029.44531		1
5032.10449		1
5054.78174		1
5057.99658		1
5064.374		1
5071.54541		1
5071.728		1
5071.94434		1
5078.326		1
5079.696		1
5085.085		1
5086.49756		1
5086.559		1
5088.509		1
5089.422		1
5093.468		1
5098.28		1
5099.961		1
5101.09473		1
5101.2583		1
5102.56348		1
5103.01563		1
5108.81934		1
5109.35645		1
5109.88232		1
5110.28027		1
5113.08936		1
5113.59229		1
5116.978		1
5122.36572		1
5125.821		1
5133.374		1
5136.23438		1
5136.805		1
5140.211		1
5140.31055		1
5141.773		1
5142.87646		1
5143.892		1
5144.092		1
5146.64746		1
5146.931		1
5148.081		1
5149.32227		1
5152.158		1
5152.87256		1
5153.058		1
5162.68652		1
5163.00635		1
5165.01758		1
5165.7207		1
5168.5293		1
5173.87549		1
5178.074		1
5179.064		1
5180.6333		1
5182.56055		1
5185.18164		1
5187.78369		1
5188.78		1
5195.13672		1
5198.71729		1
5200.226		1
5200.64355		1
5205.89648		1
5208.55566		1
5209.23535		1
5212.80273		1
5217.32861		1
5219.91		1
5221.70264		1
5222.799		1
5224.023		1
5226.07959		1
5226.46875		1
5227.1875		1
5228.2666		1
5229.597		1
5229.75439		1
5231.571		1
5231.8833		1
5232.051		1
5233.84326		1
5234.95947		1
5235.438		1
5236.059		1
5236.4585		1
5236.508		1
5242.80957		1
5245.04443		1
5245.111		1
5247.17969		1
5247.56445		1
5247.78662		1
5252.965		1
5253.02344		1
5255.30859		1
5255.44		1
5256.09		1
5256.53		1
5257.54248		1
5257.55859		1
5260.53662		1
5261.65		1
5262.52148		1
5263.0625		1
5264.064		1
5264.284		1
5266.16455		1
5266.589		1
5267.11		1
5267.38965		1
5268.013		1
5268.314		1
5269.046		1
5270.63037		1
5271.805		1
5271.934		1
5272.91064		1
5277.18555		1
5277.22461		1
5281.2124		1
5282.287		1
5283.98828		1
5284.04639		1
5284.168		1
5286.548		1
5288.201		1
5288.998		1
5293.908		1
5293.95557		1
5293.98926		1
5294.7583		1
5295.383		1
5296.44775		1
5296.92871		1
5297.92		1
5299.02148		1
5299.03662		1
5299.115		1
5299.253		1
5302.951		1
5303.365		1
5305.68555		1
5306.696		1
5307.00146		1
5307.391		1
5307.7627		1
5308.16455		1
5308.947		1
5308.96338		1
5311.91162		1
5312.212		1
5312.672		1
5313.272		1
5313.285		1
5315.362		1
5317.732		1
5318.95264		1
5321.06934		1
5323.69238		1
5324.79053		1
5325.152		1
5327.0293		1
5327.553		1
5327.72754		1
5328.475		1
5329.17773		1
5329.69873		1
5330.204		1
5330.338		1
5330.3584		1
5331.149		1
5332.753		1
5334.48		1
5334.65039		1
5334.705		1
5338.137		1
5338.61035		1
5341.78662		1
5345.7666		1
5346.02441		1
5346.62842		1
5347.084		1
5347.325		1
5347.7793		1
5347.782		1
5347.958		1
5348.46826		1
5348.6543		1
5349.266		1
5351.15674		1
5351.21973		1
5351.56348		1
5351.86		1
5351.96973		1
5352.477		1
5352.998		1
5354.781		1
5356.638		1
5357.41455		1
5358.469		1
5359.05		1
5359.646		1
5360.10449		1
5360.226		1
5360.72852		1
5360.84375		1
5360.885		1
5360.89941		1
5360.93945		1
5363.036		1
5363.711		1
5363.97168		1
5364.825		1
5369.337		1
5369.437		1
5369.554		1
5370.219		1
5371.161		1
5371.564		1
5371.65527		1
5372.00244		1
5372.03		1
5372.10645		1
5372.684		1
5375.8833		1
5376.92139		1
5376.939		1
5377.016		1
5377.862		1
5381.08057		1
5383.34473		1
5383.367		1
5384.31641		1
5385.09766		1
5385.248		1
5385.514		1
5385.5874		1
5385.625		1
5385.70557		1
5386.48975		1
5386.81543		1
5387.215		1
5387.545		1
5389.07666		1
5389.292		1
5389.78369		1
5390.798		1
5391.12158		1
5391.30127		1
5391.483		1
5391.736		1
5392.87		1
5393.102		1
5393.38672		1
5393.75732		1
5393.86133		1
5393.981		1
5397.0957		1
5398.40869		1
5399.4834		1
5399.791		1
5400.85645		1
5401.81836		1
5402.16846		1
5402.59863		1
5402.85449		1
5402.937		1
5403.769		1
5403.84131		1
5404.34033		1
5404.57275		1
5404.85352		1
5405.809		1
5405.84863		1
5405.88232		1
5405.91064		1
5407.30957		1
5409.315		1
5409.787		1
5410.73242		1
5410.91162		1
5413.48828		1
5414.543		1
5414.577		1
5414.842		1
5416.249		1
5416.34033		1
5416.35059		1
5417.162		1
5417.424		1
5418.39844		1
5418.44434		1
5418.79053		1
5419.87061		1
5420.219		1
5420.257		1
5420.59766		1
5420.96875		1
5421.00049		1
5422		1
5422.14063		1
5422.146		1
5422.3667		1
5422.539		1
5422.831		1
5425.618		1
5425.735		1
5426.09131		1
5426.653		1
5427.598		1
5428.286		1
5429.3623		1
5429.36328		1
5429.601		1
5431.34326		1
5431.512		1
5432.04639		1
5432.766		1
5433.271		1
5433.44238		1
5434.41064		1
5434.843		1
5435.43945		1
5435.55273		1
5436.07861		1
5437.997		1
5438.96973		1
5439.934		1
5441.07275		1
5441.66357		1
5441.935		1
5443.224		1
5443.481		1
5444.736		1
5445.615		1
5445.626		1
5446.327		1
5446.79736		1
5448.3833		1
5448.64844		1
5448.884		1
5449.04834		1
5449.457		1
5449.85156		1
5450.365		1
5450.60938		1
5451.25635		1
5451.28369		1
5451.41748		1
5452.035		1
5452.39		1
5452.90039		1
5453.617		1
5453.775		1
5453.876		1
5455.578		1
5455.848		1
5456.93848		1
5457.26563		1
5458.71436		1
5459.43164		1
5459.51758		1
5460.426		1
5460.74		1
5461.341		1
5462.468		1
5463.10742		1
5463.31543		1
5463.72363		1
5463.77344		1
5464.237		1
5464.29		1
5465.03857		1
5465.73633		1
5465.94775		1
5466.135		1
5466.71631		1
5466.73047		1
5467.70264		1
5467.9126		1
5468.12744		1
5469.577		1
5469.82861		1
5469.998		1
5470.015		1
5470.57959		1
5471.965		1
5471.96875		1
5471.978		1
5472.58643		1
5474.43		1
5474.566		1
5475.5127		1
5475.65771		1
5475.7373		1
5476.36768		1
5477.44775		1
5478.283		1
5478.31055		1
5479.02051		1
5479.55664		1
5479.64		1
5479.88135		1
5480.07373		1
5480.823		1
5481.369		1
5481.997		1
5482.30225		1
5482.672		1
5483.067		1
5483.14355		1
5483.15771		1
5483.315		1
5483.349		1
5484.0415		1
5484.065		1
5484.10449		1
5484.48828		1
5484.79639		1
5487.21826		1
5487.47754		1
5487.533		1
5487.64258		1
5488.32666		1
5488.632		1
5488.727		1
5489.576		1
5490.19336		1
5490.348		1
5490.852		1
5491.13135		1
5491.24951		1
5492.515		1
5493.00537		1
5493.03271		1
5493.342		1
5494.264		1
5494.7417		1
5494.80566		1
5496.15771		1
5496.62842		1
5496.902		1
5497.99		1
5498.17		1
5498.356		1
5498.51		1
5498.79346		1
5500.06348		1
5501.83057		1
5502.42725		1
5502.594		1
5502.73145		1
5502.94336		1
5503.2583		1
5504.076		1
5504.14453		1
5504.88965		1
5505.381		1
5505.991		1
5506.533		1
5507.0166		1
5507.167		1
5507.448		1
5507.80225		1
5508.577		1
5508.782		1
5509.267		1
5509.55859		1
5509.578		1
5509.797		1
5510.27148		1
5510.38525		1
5510.39453		1
5512.24365		1
5513.17432		1
5513.58447		1
5515.243		1
5515.4		1
5517.344		1
5517.65234		1
5517.82471		1
5518.431		1
5518.871		1
5519.38672		1
5519.645		1
5519.78662		1
5521.112		1
5521.15967		1
5521.77832		1
5521.79932		1
5522.221		1
5522.414		1
5522.53857		1
5523.594		1
5523.635		1
5524.624		1
5524.7		1
5524.874		1
5525.49463		1
5525.9834		1
5526.349		1
5526.40527		1
5527.63037		1
5528.561		1
5528.92871		1
5529.29443		1
5529.6416		1
5531.21338		1
5533.499		1
5533.9126		1
5534.499		1
5535.00342		1
5535.0957		1
5535.24951		1
5535.95752		1
5536.57764		1
5537.54541		1
5537.638		1
5537.648		1
5537.64844		1
5538.235		1
5538.45361		1
5538.573		1
5538.63672		1
5538.78027		1
5539.02832		1
5539.41455		1
5540.504		1
5541.03564		1
5541.152		1
5541.57666		1
5541.77344		1
5543.32031		1
5543.379		1
5543.44336		1
5543.89844		1
5544.21826		1
5544.73145		1
5545.408		1
5545.65		1
5547.07373		1
5547.241		1
5547.34326		1
5547.523		1
5547.99756		1
5548.108		1
5548.695		1
5549.051		1
5549.87451		1
5550.229		1
5550.584		1
5551.04248		1
5551.10645		1
5552.59473		1
5552.871		1
5553.05762		1
5553.79932		1
5554.342		1
5555.25928		1
5555.953		1
5555.98926		1
5556.31934		1
5556.84		1
5556.927		1
5557.93457		1
5558.567		1
5558.72949		1
5558.889		1
5558.99463		1
5559.351		1
5559.38525		1
5559.4043		1
5559.68066		1
5559.71436		1
5560.139		1
5560.874		1
5561.09473		1
5561.70947		1
5561.881		1
5562.512		1
5562.885		1
5565.06934		1
5565.393		1
5566.987		1
5567.69043		1
5567.956		1
5568.069		1
5568.518		1
5569.195		1
5569.61963		1
5569.864		1
5569.93555		1
5569.93848		1
5570.63135		1
5570.66162		1
5573.72266		1
5573.75439		1
5574.859		1
5575.268		1
5575.35449		1
5575.744		1
5576.42236		1
5577.87451		1
5579.03174		1
5580.07666		1
5581.705		1
5581.85742		1
5582.18164		1
5582.415		1
5582.954		1
5583.22852		1
5583.9917		1
5584.11572		1
5584.184		1
5584.39941		1
5584.717		1
5585.22949		1
5585.4375		1
5585.738		1
5586.29443		1
5586.39258		1
5586.516		1
5587.21533		1
5587.44238		1
5587.51465		1
5588.06543		1
5588.16064		1
5588.31152		1
5588.905		1
5588.97461		1
5589.04932		1
5589.114		1
5589.152		1
5589.25732		1
5589.293		1
5589.75049		1
5589.79932		1
5589.833		1
5590.049		1
5590.125		1
5590.20068		1
5590.732		1
5591.79248		1
5592.412		1
5592.486		1
5592.736		1
5592.912		1
5593.07129		1
5593.15869		1
5593.19		1
5594.03		1
5594.494		1
5596.47461		1
5597.28857		1
5597.61133		1
5597.9834		1
5598.54541		1
5598.798		1
5598.888		1
5598.90869		1
5599.798		1
5600.502		1
5600.6626		1
5601.14		1
5601.243		1
5601.58838		1
5601.747		1
5601.86475		1
5601.976		1
5602.04248		1
5602.14355		1
5602.244		1
5603.05566		1
5603.328		1
5603.99951		1
5604.44531		1
5604.991		1
5605.28027		1
5605.58154		1
5606.011		1
5606.781		1
5607.292		1
5607.364		1
5607.428		1
5607.488		1
5607.584		1
5608.025		1
5608.06152		1
5608.414		1
5609.15039		1
5609.279		1
5610.254		1
5611.016		1
5611.30469		1
5611.401		1
5611.69971		1
5613.14258		1
5613.297		1
5615.09766		1
5615.43652		1
5615.54541		1
5615.947		1
5616.351		1
5616.49658		1
5616.74365		1
5617.2		1
5617.41162		1
5617.81445		1
5618.12646		1
5618.328		1
5619.80957		1
5619.86475		1
5619.954		1
5620.08252		1
5620.091		1
5620.31055		1
5620.75439		1
5620.848		1
5620.92		1
5621.01074		1
5621.042		1
5622.07568		1
5622.169		1
5622.321		1
5622.749		1
5623.12256		1
5623.50732		1
5623.743		1
5624.15771		1
5625.143		1
5625.356		1
5626.238		1
5626.29		1
5626.55859		1
5626.56445		1
5626.56445		1
5627.311		1
5627.41		1
5628.276		1
5628.39063		1
5628.673		1
5629.182		1
5629.26953		1
5629.55469		1
5629.68652		1
5630.355		1
5630.39648		1
5630.924		1
5631.56934		1
5631.898		1
5632.21436		1
5632.506		1
5632.625		1
5632.737		1
5633.112		1
5634.31738		1
5634.85938		1
5634.86572		1
5635.25732		1
5635.608		1
5635.719		1
5636.34961		1
5636.58447		1
5637.013		1
5637.37939		1
5637.4		1
5637.54443		1
5639.223		1
5639.245		1
5639.341		1
5639.97168		1
5640.049		1
5640.08936		1
5640.18652		1
5640.22461		1
5641.123		1
5641.973		1
5642.17		1
5642.473		1
5642.84326		1
5643.615		1
5643.63965		1
5643.8877		1
5644.078		1
5644.264		1
5644.283		1
5644.48047		1
5644.90967		1
5645.409		1
5645.611		1
5645.6416		1
5645.67432		1
5645.7666		1
5646.048		1
5646.616		1
5647.06641		1
5647.1		1
5647.116		1
5648.78271		1
5648.78857		1
5649.14941		1
5649.48535		1
5649.68359		1
5649.766		1
5649.78125		1
5649.8374		1
5649.9043		1
5650.308		1
5650.512		1
5650.756		1
5650.975		1
5651.223		1
5651.305		1
5651.498		1
5651.5957		1
5651.655		1
5652.414		1
5652.57764		1
5652.71		1
5652.80127		1
5652.80371		1
5652.819		1
5653.541		1
5653.95459		1
5654.56738		1
5655.15234		1
5655.548		1
5656.10449		1
5656.13135		1
5656.63428		1
5656.71631		1
5656.823		1
5657.251		1
5657.30762		1
5657.57275		1
5657.58154		1
5658.09766		1
5658.18262		1
5658.638		1
5658.93848		1
5659.32275		1
5659.50342		1
5659.87842		1
5660.931		1
5661.51465		1
5661.6626		1
5661.79932		1
5661.853		1
5663.524		1
5663.634		1
5663.67871		1
5663.69		1
5663.941		1
5663.945		1
5664.304		1
5665.38672		1
5665.42871		1
5665.47363		1
5665.85156		1
5665.88		1
5666.061		1
5666.66357		1
5666.848		1
5667.24658		1
5667.85059		1
5668.89		1
5669.197		1
5669.83154		1
5669.862		1
5669.94434		1
5670.16162		1
5671.052		1
5671.358		1
5671.74854		1
5672.075		1
5672.38037		1
5672.411		1
5673.578		1
5673.704		1
5673.704		1
5674.95947		1
5675.011		1
5675.421		1
5675.427		1
5676.00635		1
5676.17041		1
5676.31543		1
5676.33838		1
5676.372		1
5676.382		1
5676.46631		1
5677.339		1
5677.80225		1
5678.18555		1
5678.319		1
5678.742		1
5678.82373		1
5679.175		1
5679.422		1
5680.132		1
5680.24658		1
5680.46143		1
5681.234		1
5682.409		1
5682.44629		1
5682.86		1
5682.9585		1
5684.05371		1
5684.09229		1
5684.122		1
5684.22363		1
5684.378		1
5684.6626		1
5684.80273		1
5685.054		1
5685.143		1
5685.323		1
5685.456		1
5685.52246		1
5685.622		1
5686.167		1
5686.23047		1
5686.6875		1
5686.82031		1
5687.615		1
5687.91455		1
5688.213		1
5688.47559		1
5688.726		1
5689.333		1
5689.831		1
5689.85156		1
5690.767		1
5690.77148		1
5691.518		1
5692.127		1
5692.52441		1
5692.7		1
5692.834		1
5692.859		1
5693.23975		1
5693.432		1
5693.53955		1
5693.56543		1
5693.725		1
5693.985		1
5694.01025		1
5694.88867		1
5695.235		1
5695.81641		1
5695.895		1
5696.25928		1
5696.601		1
5696.62842		1
5697.08057		1
5697.168		1
5698.56641		1
5698.98828		1
5699.207		1
5699.50732		1
5699.522		1
5699.72656		1
5699.804		1
5699.81641		1
5699.85938		1
5700.12256		1
5700.326		1
5700.40039		1
5700.89355		1
5700.985		1
5701.079		1
5701.78955		1
5701.805		1
5701.958		1
5702.067		1
5702.12646		1
5702.60742		1
5702.78		1
5702.8335		1
5703.401		1
5703.963		1
5704.02051		1
5704.13574		1
5704.17139		1
5704.17627		1
5704.56836		1
5705.498		1
5705.511		1
5705.571		1
5705.889		1
5706.229		1
5706.2876		1
5707.3457		1
5707.469		1
5707.50244		1
5707.62354		1
5708.06543		1
5708.1543		1
5708.261		1
5708.39648		1
5708.549		1
5708.59131		1
5709.22949		1
5710.018		1
5710.99463		1
5711.056		1
5711.18848		1
5711.90771		1
5712.055		1
5712.058		1
5712.20557		1
5712.3335		1
5712.41455		1
5712.45654		1
5712.47461		1
5712.901		1
5713.115		1
5713.15967		1
5713.34033		1
5713.384		1
5713.84473		1
5713.89355		1
5714.848		1
5714.99		1
5715.07031		1
5715.221		1
5715.30127		1
5715.59863		1
5715.806		1
5716.06152		1
5716.076		1
5716.31055		1
5716.665		1
5716.969		1
5716.97461		1
5717.272		1
5717.327		1
5717.473		1
5717.491		1
5717.53174		1
5717.55957		1
5718.21875		1
5719.15771		1
5719.17627		1
5719.306		1
5719.511		1
5719.894		1
5720.493		1
5720.50049		1
5720.90771		1
5721.03955		1
5721.32861		1
5721.49365		1
5721.668		1
5721.761		1
5721.85156		1
5722.76074		1
5723.10547		1
5723.569		1
5723.66943		1
5724.24951		1
5724.70068		1
5725.35156		1
5725.4		1
5725.43945		1
5725.847		1
5726.34375		1
5726.411		1
5726.63574		1
5726.913		1
5727.131		1
5727.14258		1
5727.69873		1
5727.77051		1
5728.02832		1
5728.424		1
5728.517		1
5728.56		1
5728.59131		1
5729.05469		1
5729.20752		1
5729.49756		1
5729.634		1
5729.936		1
5730.3		1
5730.69531		1
5730.99463		1
5731.07		1
5731.57227		1
5731.6875		1
5732.432		1
5732.66846		1
5732.67139		1
5732.846		1
5732.95752		1
5733.567		1
5734.263		1
5734.64648		1
5735.74854		1
5736.35547		1
5736.46631		1
5736.49268		1
5736.654		1
5737.938		1
5737.959		1
5737.99463		1
5738.35156		1
5738.38965		1
5738.489		1
5738.7627		1
5738.989		1
5739.03174		1
5739.16		1
5739.433		1
5739.71631		1
5739.95068		1
5740.357		1
5740.715		1
5740.85938		1
5742.103		1
5742.27		1
5742.38232		1
5742.91455		1
5742.956		1
5743.25146		1
5743.56152		1
5743.715		1
5743.90527		1
5744.5083		1
5744.5957		1
5744.66162		1
5744.80371		1
5745.183		1
5745.382		1
5745.3916		1
5745.41162		1
5745.595		1
5745.65869		1
5746.38672		1
5746.55762		1
5746.584		1
5746.653		1
5746.69434		1
5746.7915		1
5746.81543		1
5747.074		1
5747.26758		1
5747.51855		1
5747.76855		1
5748.331		1
5748.4834		1
5749.42041		1
5749.80273		1
5750.09229		1
5750.53		1
5750.626		1
5750.80127		1
5751.267		1
5751.679		1
5751.953		1
5752.02246		1
5752.05127		1
5753.03467		1
5753.184		1
5753.27148		1
5753.27637		1
5753.501		1
5753.693		1
5753.98242		1
5754.054		1
5754.231		1
5754.44238		1
5754.519		1
5754.634		1
5754.687		1
5754.88135		1
5754.8833		1
5754.98		1
5755.19775		1
5755.36035		1
5755.549		1
5755.55273		1
5755.59229		1
5755.75049		1
5755.86328		1
5756.26563		1
5756.40625		1
5756.54443		1
5756.768		1
5757.433		1
5757.452		1
5757.54248		1
5757.79736		1
5758.29248		1
5758.316		1
5758.44971		1
5758.45557		1
5758.584		1
5758.646		1
5758.751		1
5759.165		1
5759.542		1
5759.591		1
5759.614		1
5759.87256		1
5760.32129		1
5760.428		1
5760.47656		1
5760.565		1
5760.718		1
5760.81348		1
5760.827		1
5760.90137		1
5761.335		1
5761.801		1
5761.82861		1
5761.865		1
5761.93066		1
5762.094		1
5762.245		1
5762.422		1
5762.44775		1
5762.499		1
5763.01563		1
5763.1377		1
5763.2876		1
5763.64746		1
5763.67529		1
5763.86475		1
5764.17969		1
5764.303		1
5764.398		1
5764.414		1
5764.48926		1
5764.495		1
5764.61		1
5764.794		1
5764.9873		1
5764.99365		1
5765.06836		1
5765.22852		1
5765.253		1
5765.83447		1
5765.94		1
5766.222		1
5766.62646		1
5766.67871		1
5766.72363		1
5766.88867		1
5766.94775		1
5767.104		1
5767.304		1
5767.59		1
5767.59766		1
5767.79834		1
5767.9585		1
5768.28369		1
5768.58252		1
5768.83		1
5768.854		1
5768.8667		1
5769.13232		1
5769.48926		1
5769.68		1
5769.93		1
5770.016		1
5770.06445		1
5770.44141		1
5770.53174		1
5770.629		1
5770.831		1
5770.961		1
5770.97656		1
5771.06934		1
5771.18		1
5771.2627		1
5771.664		1
5771.892		1
5771.944		1
5772.02148		1
5772.58		1
5772.60156		1
5772.70264		1
5772.81152		1
5772.937		1
5773.32666		1
5773.794		1
5773.92236		1
5774.018		1
5774.07031		1
5774.22461		1
5774.32471		1
5775.46973		1
5775.6333		1
5775.73242		1
5775.789		1
5775.791		1
5775.94629		1
5776.14746		1
5776.997		1
5777.629		1
5777.862		1
5778.11		1
5778.123		1
5778.556		1
5778.579		1
5778.79		1
5778.934		1
5779.07031		1
5779.30469		1
5779.6084		1
5780.01465		1
5780.135		1
5780.25537		1
5780.3		1
5780.357		1
5780.882		1
5781.029		1
5781.0874		1
5781.35352		1
5781.744		1
5781.77		1
5782.20752		1
5782.34		1
5782.52344		1
5782.67529		1
5782.684		1
5782.68848		1
5783.065		1
5783.07959		1
5783.115		1
5783.175		1
5783.513		1
5783.535		1
5783.618		1
5783.64746		1
5783.672		1
5783.806		1
5783.84033		1
5784.63		1
5784.78662		1
5784.90625		1
5785.411		1
5785.464		1
5785.48438		1
5785.63525		1
5785.66748		1
5785.94727		1
5785.96045		1
5786.347		1
5786.39258		1
5786.83643		1
5787.03955		1
5787.80957		1
5788.044		1
5788.868		1
5789.04053		1
5789.065		1
5789.13574		1
5789.55762		1
5789.628		1
5789.64063		1
5789.955		1
5790.253		1
5790.305		1
5790.628		1
5791.097		1
5791.144		1
5791.19727		1
5791.311		1
5791.485		1
5791.541		1
5791.80371		1
5791.80859		1
5791.87		1
5792.07		1
5792.198		1
5792.31348		1
5792.829		1
5793.04053		1
5793.15234		1
5793.254		1
5793.521		1
5793.8584		1
5793.909		1
5793.942		1
5794.07764		1
5794.392		1
5794.7876		1
5794.81152		1
5794.9043		1
5795.25732		1
5795.649		1
5795.80859		1
5795.9585		1
5795.976		1
5796.01172		1
5796.01953		1
5796.03027		1
5796.10254		1
5796.29639		1
5796.31055		1
5796.408		1
5796.513		1
5796.55566		1
5796.86865		1
5796.9126		1
5796.947		1
5797.331		1
5797.39258		1
5797.547		1
5797.56641		1
5797.652		1
5797.733		1
5797.812		1
5797.81738		1
5797.876		1
5797.98535		1
5798.15625		1
5798.39746		1
5798.77246		1
5798.94336		1
5798.96045		1
5799.06543		1
5799.278		1
5799.315		1
5799.48242		1
5799.54053		1
5799.625		1
5799.84		1
5799.842		1
5799.85547		1
5799.9834		1
5800.02539		1
5800.564		1
5800.757		1
5800.865		1
5801.118		1
5801.284		1
5801.32764		1
5801.378		1
5801.56152		1
5801.692		1
5801.87451		1
5801.908		1
5802.162		1
5802.52051		1
5802.60254		1
5802.751		1
5802.908		1
5802.93		1
5803.03369		1
5803.133		1
5803.18359		1
5803.28027		1
5803.32568		1
5803.5127		1
5803.54834		1
5803.98535		1
5804.22266		1
5804.33252		1
5804.429		1
5804.928		1
5804.99		1
5805.06055		1
5805.275		1
5805.34131		1
5805.59766		1
5805.646		1
5805.72461		1
5805.741		1
5805.784		1
5805.9		1
5806.10938		1
5806.156		1
5806.178		1
5806.213		1
5806.416		1
5806.477		1
5806.49756		1
5806.6377		1
5806.764		1
5806.84		1
5806.946		1
5807.148		1
5807.431		1
5807.806		1
5808.366		1
5808.7373		1
5808.757		1
5809.061		1
5809.24658		1
5809.34766		1
5809.828		1
5809.96973		1
5810.31543		1
5810.409		1
5810.513		1
5810.66357		1
5810.71631		1
5810.802		1
5810.961		1
5810.99365		1
5811.309		1
5811.41748		1
5811.5293		1
5811.87549		1
5812.1123		1
5812.125		1
5812.18555		1
5812.211		1
5812.454		1
5812.674		1
5812.88232		1
5812.92969		1
5813.19336		1
5813.299		1
5813.54053		1
5813.578		1
5813.76563		1
5813.87451		1
5814.08447		1
5814.14453		1
5814.35547		1
5814.36963		1
5814.453		1
5814.49072		1
5814.72		1
5814.76074		1
5815.44043		1
5815.51563		1
5815.557		1
5816.458		1
5816.508		1
5816.654		1
5816.78564		1
5816.97461		1
5817.06543		1
5817.234		1
5817.315		1
5817.35156		1
5817.746		1
5818.07666		1
5818.2334		1
5818.327		1
5818.404		1
5818.62256		1
5818.826		1
5819.16064		1
5819.66748		1
5819.731		1
5819.736		1
5819.88965		1
5819.96		1
5820.281		1
5820.353		1
5820.46338		1
5820.615		1
5820.807		1
5820.828		1
5821.592		1
5821.65234		1
5821.669		1
5821.71533		1
5821.87354		1
5821.932		1
5822.116		1
5822.156		1
5822.70068		1
5822.76758		1
5823.46973		1
5823.685		1
5823.69727		1
5823.705		1
5823.92334		1
5823.9624		1
5824.05		1
5824.12549		1
5824.147		1
5824.23975		1
5824.474		1
5824.56641		1
5824.75635		1
5825.02734		1
5825.06055		1
5825.07031		1
5825.46143		1
5825.62061		1
5825.80469		1
5825.989		1
5826.2085		1
5826.30371		1
5826.653		1
5826.893		1
5826.96533		1
5827.19727		1
5827.32129		1
5827.91162		1
5827.999		1
5828.17773		1
5828.243		1
5828.3916		1
5828.85254		1
5829.088		1
5829.12939		1
5829.208		1
5829.23926		1
5829.26367		1
5829.33936		1
5829.541		1
5829.80225		1
5829.81934		1
5829.92334		1
5830.256		1
5830.515		1
5830.523		1
5830.531		1
5830.55664		1
5830.82031		1
5830.894		1
5831.00049		1
5831.076		1
5831.35156		1
5831.42529		1
5831.45166		1
5831.462		1
5831.546		1
5831.6123		1
5832.0166		1
5832.0376		1
5832.05469		1
5832.137		1
5832.20459		1
5832.62256		1
5832.72852		1
5832.76758		1
5832.81934		1
5832.904		1
5833.257		1
5833.39453		1
5833.455		1
5833.51563		1
5833.844		1
5834.12061		1
5834.127		1
5834.337		1
5834.44141		1
5834.638		1
5834.72168		1
5834.98828		1
5835.24463		1
5835.355		1
5835.48633		1
5835.57861		1
5835.58154		1
5835.72363		1
5836.073		1
5836.24463		1
5836.315		1
5836.364		1
5836.55029		1
5836.62256		1
5836.723		1
5836.979		1
5837.19141		1
5837.20752		1
5837.30371		1
5837.588		1
5837.715		1
5838.054		1
5838.17334		1
5838.19043		1
5838.24756		1
5838.454		1
5838.53271		1
5838.55566		1
5838.718		1
5838.744		1
5838.86426		1
5838.902		1
5838.904		1
5838.978		1
5839.21		1
5839.31934		1
5839.36963		1
5839.993		1
5840.1333		1
5840.169		1
5840.38525		1
5840.3916		1
5840.417		1
5840.54932		1
5840.563		1
5840.668		1
5840.71826		1
5840.958		1
5840.968		1
5841.013		1
5841.153		1
5841.26074		1
5841.502		1
5841.62939		1
5841.77344		1
5841.861		1
5841.867		1
5841.88672		1
5841.9		1
5841.90039		1
5841.903		1
5841.93652		1
5842.03		1
5842.0415		1
5842.24		1
5842.803		1
5842.91357		1
5842.916		1
5843.52539		1
5843.733		1
5843.827		1
5844.3916		1
5844.852		1
5844.88		1
5844.911		1
5845.16064		1
5845.226		1
5845.48145		1
5845.56445		1
5845.7124		1
5845.807		1
5845.89648		1
5846.21		1
5846.255		1
5846.42139		1
5846.532		1
5846.75049		1
5846.86865		1
5846.90625		1
5846.919		1
5847.02734		1
5847.271		1
5847.885		1
5847.92041		1
5847.955		1
5848.04834		1
5848.15137		1
5848.26855		1
5848.33154		1
5848.3335		1
5848.37354		1
5848.415		1
5848.46875		1
5848.592		1
5848.61475		1
5848.719		1
5848.777		1
5848.82471		1
5848.82959		1
5849.04346		1
5849.14063		1
5849.30762		1
5849.40137		1
5849.46045		1
5849.527		1
5849.5376		1
5849.635		1
5850.028		1
5850.213		1
5850.22754		1
5850.247		1
5850.339		1
5850.36475		1
5850.479		1
5850.533		1
5850.65234		1
5850.70361		1
5850.945		1
5851.34766		1
5851.381		1
5851.392		1
5851.51025		1
5851.53		1
5851.54639		1
5851.565		1
5851.702		1
5851.74072		1
5851.94434		1
5852.19873		1
5852.20459		1
5853.05762		1
5853.2207		1
5853.238		1
5853.42969		1
5853.54443		1
5853.717		1
5853.85742		1
5853.96045		1
5854.00439		1
5854.36865		1
5854.48975		1
5854.516		1
5854.53		1
5854.678		1
5854.95264		1
5855.11768		1
5855.267		1
5855.36963		1
5855.38037		1
5855.39258		1
5855.51758		1
5855.525		1
5855.53369		1
5855.58545		1
5855.5874		1
5855.69531		1
5855.828		1
5856.125		1
5856.12646		1
5856.245		1
5856.52246		1
5856.97754		1
5857.09473		1
5857.278		1
5857.408		1
5857.43848		1
5857.654		1
5857.82129		1
5857.82275		1
5857.902		1
5858.03955		1
5858.135		1
5858.16943		1
5858.319		1
5858.32275		1
5858.397		1
5858.63525		1
5858.855		1
5859.02344		1
5859.10742		1
5859.519		1
5859.544		1
5860.26758		1
5860.268		1
5860.38135		1
5860.46729		1
5860.516		1
5860.62354		1
5860.70947		1
5861.00146		1
5861.03662		1
5861.154		1
5861.18262		1
5861.302		1
5861.376		1
5861.563		1
5861.60156		1
5861.62842		1
5861.827		1
5861.97266		1
5862.01758		1
5862.04541		1
5862.37061		1
5862.52		1
5862.79053		1
5862.822		1
5862.953		1
5863.657		1
5864.18066		1
5864.39258		1
5864.54248		1
5864.57129		1
5864.73145		1
5864.77		1
5864.974		1
5864.99951		1
5865.033		1
5865.161		1
5865.24561		1
5865.309		1
5865.313		1
5865.31543		1
5865.32275		1
5865.404		1
5865.47852		1
5865.54443		1
5865.807		1
5865.93555		1
5865.95752		1
5865.97363		1
5866.185		1
5866.32959		1
5866.40527		1
5866.46631		1
5866.62354		1
5866.637		1
5866.674		1
5866.82666		1
5866.96875		1
5867.29053		1
5867.3125		1
5867.517		1
5867.60352		1
5867.64551		1
5867.71631		1
5867.757		1
5867.799		1
5868.094		1
5868.115		1
5868.16162		1
5868.17		1
5868.238		1
5868.28857		1
5868.36768		1
5868.405		1
5868.40967		1
5868.47559		1
5868.483		1
5868.573		1
5869.02539		1
5869.045		1
5869.3335		1
5869.436		1
5869.81641		1
5869.87256		1
5870.4375		1
5870.579		1
5870.645		1
5870.82471		1
5870.92529		1
5871.437		1
5871.439		1
5871.65332		1
5871.73926		1
5871.8667		1
5871.99463		1
5872.215		1
5872.247		1
5872.301		1
5872.492		1
5872.642		1
5872.71338		1
5872.951		1
5873.13037		1
5873.184		1
5873.22363		1
5873.35156		1
[truncated: 17,013 more rows]
