# Supplementary material for: Getting rid of ‘rain’ and ‘stars’: Mitigating inhibition effects on ddPCR data analysis, the case study of the invasive crayfish Pacifastacus leniusculus in the streams of Luxembourg
Source: PLoS One. 2022 Nov 16;17(11):e0275363. doi: 10.1371/journal.pone.0275363 (PMC9668142; doi:10.1371/journal.pone.0275363)
Supplement: S1 File — (ZIP) [file pone.0275363.s003.zip › raw data/27-pl1/27 Pl1-2019 Pl_A11_Amplitude.csv]

Ch1 Amplitude	Ch2 Amplitude	Cluster
345.83606		1
1681.39771		1
1696.87256		1
1786.18372		1
1787.77856		1
1806.66357		1
1812.19678		1
1924.53552		1
1976.85669		1
1977.3324		1
1992.07471		1
2192.35034		1
2195.145		1
2216.01563		1
2239.71582		1
2355.49219		1
2591.69263		1
2643.21436		1
2735.64941		1
2767.084		1
2845.918		1
2964.63623		1
2982.58521		1
3002.20361		1
3017.37646		1
3019.13745		1
3063.88574		1
3074.92334		1
3106.1792		1
3132.93		1
3138.31665		1
3154.186		1
3156.70483		1
3168.9707		1
3174.00171		1
3184.73		1
3190.626		1
3198.34619		1
3200.65137		1
3203.77734		1
3213.30542		1
3214.53687		1
3214.54614		1
3215.168		1
3227.23657		1
3228.91016		1
3234.54541		1
3238.481		1
3245.057		1
3247.88672		1
3249.43652		1
3256.79053		1
3257.61914		1
3259.75732		1
3263.10278		1
3264.559		1
3265.56323		1
3271.82813		1
3271.89		1
3274.603		1
3285.97754		1
3304.543		1
3310.59839		1
3314.184		1
3318.39233		1
3318.83643		1
3322.879		1
3322.91187		1
3329.52661		1
3332.21362		1
3332.52539		1
3336.17725		1
3343.51245		1
3344.14526		1
3346.75415		1
3346.80078		1
3348.58374		1
3357.5542		1
3358.26538		1
3358.55		1
3359.877		1
3360.498		1
3361.842		1
3362.454		1
3364.73755		1
3364.74561		1
3364.98242		1
3367.40552		1
3370.10767		1
3372.9		1
3373.84546		1
3376.93628		1
3378.29248		1
3380.37134		1
3382.28418		1
3382.74414		1
3382.99268		1
3386.74927		1
3393.65332		1
3394.39014		1
3397.70825		1
3401.05762		1
3403.082		1
3403.15332		1
3408.17383		1
3408.8606		1
3410.55127		1
3412.18848		1
3413.12158		1
3413.96729		1
3416.96118		1
3421.67285		1
3423.62451		1
3426.38867		1
3427.5354		1
3429.14233		1
3429.7793		1
3431.1582		1
3432.15942		1
3434.2395		1
3435.06519		1
3435.62427		1
3441.5022		1
3442.29272		1
3443.37939		1
3446.8645		1
3447.9624		1
3448.10156		1
3448.89917		1
3449.95923		1
3451.03516		1
3452.20166		1
3459.09082		1
3460.316		1
3462.20874		1
3462.53833		1
3466.69629		1
3467.438		1
3468.96973		1
3469.1626		1
3472.95581		1
3476.37		1
3477.79272		1
3478.08569		1
3485.063		1
3486.30273		1
3487.06982		1
3487.07959		1
3491.37573		1
3492.2666		1
3493.98071		1
3494.44531		1
3496.66431		1
3498.05786		1
3498.08838		1
3499.1687		1
3499.8877		1
3502.48169		1
3505.11353		1
3507.76855		1
3508.05		1
3509.8208		1
3511.03		1
3511.6228		1
3512.0813		1
3513.42432		1
3513.69263		1
3513.77148		1
3514.04443		1
3514.805		1
3515.87231		1
3517.75317		1
3518.547		1
3518.984		1
3519.6123		1
3520.437		1
3520.64941		1
3520.72729		1
3520.93042		1
3520.941		1
3521.16187		1
3521.172		1
3521.22656		1
3522.17261		1
3522.43384		1
3523.6272		1
3526.47168		1
3526.92847		1
3528.20752		1
3528.447		1
3530.057		1
3531.81616		1
3532.58936		1
3533.271		1
3535.08667		1
3535.336		1
3536.34766		1
3536.6062		1
3538.16455		1
3539.48462		1
3540.03271		1
3541.64355		1
3544.14844		1
3544.15674		1
3544.737		1
3545.12		1
3545.93481		1
3547.66		1
3549.05176		1
3549.99976		1
3550.28564		1
3550.992		1
3551.08276		1
3552.05566		1
3552.59058		1
3552.74219		1
3552.81836		1
3554.84937		1
3556.33765		1
3559.44067		1
3561.10278		1
3562.557		1
3562.61963		1
3563.11743		1
3567.06348		1
3567.25073		1
3571.3374		1
3572.31543		1
3577.30151		1
3577.58472		1
3577.66919		1
3578.13916		1
3580.61133		1
3582.563		1
3583.349		1
3585.60645		1
3586.21		1
3586.295		1
3586.40869		1
3586.83228		1
3587.20483		1
3588.19043		1
3590.27026		1
3591.312		1
3593.04321		1
3593.076		1
3593.92139		1
3595.70679		1
3599.32544		1
3600.304		1
3600.98486		1
3601.151		1
3601.77979		1
3602.62085		1
3602.879		1
3603.11328		1
3604.03027		1
3604.0647		1
3604.57227		1
3605.12769		1
3605.39917		1
3606.6145		1
3607.52		1
3608.04077		1
3608.766		1
3608.86914		1
3610.986		1
3611.29126		1
3612.249		1
3613.952		1
3614.83472		1
3615.457		1
3615.67944		1
3616.562		1
3618.392		1
3620.06		1
3622.80566		1
3623.31958		1
3626.25659		1
3628.27		1
3628.80981		1
3630.42529		1
3630.6748		1
3631.94531		1
3634.802		1
3634.81152		1
3634.82617		1
3635.27148		1
3636.90845		1
3637.76025		1
3638.31		1
3638.545		1
3639.99561		1
3640.8396		1
3642.76685		1
3644.701		1
3648.1416		1
3649.29053		1
3650.249		1
3651.27515		1
3651.538		1
3651.94214		1
3652.07251		1
3652.106		1
3653.29126		1
3655.00879		1
3655.984		1
3657.634		1
3658.04321		1
3658.14551		1
3658.414		1
3658.70923		1
3661.74219		1
3664.22876		1
3665.7666		1
3667.55347		1
3671.21484		1
3672.34644		1
3672.45166		1
3673.55		1
3674.53027		1
3674.767		1
3674.77661		1
3676.59863		1
3676.72266		1
3677.22		1
3677.945		1
3679.3623		1
3680.71484		1
3680.72168		1
3680.92822		1
3681.14917		1
3682.50684		1
3683.0918		1
3683.478		1
3686.96631		1
3689.998		1
3690.10986		1
3690.68286		1
3690.83472		1
3691.22144		1
3691.45581		1
3691.97168		1
3692.14648		1
3692.79565		1
3693.44067		1
3694.412		1
3695.18628		1
3695.41675		1
3697.58936		1
3697.89868		1
3697.98755		1
3698.038		1
3699.81738		1
3700.71167		1
3701.01636		1
3701.365		1
3701.60352		1
3701.91357		1
3702.50024		1
3703.125		1
3704.07129		1
3704.70386		1
3705.40381		1
3705.80347		1
3705.85449		1
3706.27637		1
3707.53687		1
3707.78467		1
3708.03687		1
3708.242		1
3709.04053		1
3709.37549		1
3712.2356		1
3715.02051		1
3715.07422		1
3715.25854		1
3716.2666		1
3717.61		1
3718.966		1
3720.0896		1
3720.60669		1
3720.841		1
3721.61743		1
3722.09619		1
3722.436		1
3722.78052		1
3723.19336		1
3725.17188		1
3727.84058		1
3728.29541		1
3728.83276		1
3730.4375		1
3732.71143		1
3732.905		1
3732.979		1
3733.40283		1
3733.6394		1
3735.41138		1
3736.04932		1
3736.559		1
3738.17432		1
3738.842		1
3739.36255		1
3739.87622		1
3740.91138		1
3741.40527		1
3742.74561		1
3743.23		1
3745.29126		1
3746.026		1
3748.38867		1
3748.69336		1
3749.16528		1
3749.37451		1
3749.892		1
3750.70483		1
3750.80859		1
3751.75073		1
3752.27979		1
3752.50366		1
3754.193		1
3754.25269		1
3754.37354		1
3754.59937		1
3755.573		1
3755.59814		1
3756.47		1
3757.505		1
3758.12939		1
3759.35352		1
3760.39771		1
3760.65527		1
3760.97681		1
3761.73877		1
3761.89453		1
3762.82129		1
3763.341		1
3763.774		1
3763.86426		1
3764.27637		1
3764.308		1
3764.50562		1
3765.11987		1
3765.94482		1
3767.30249		1
3767.399		1
3767.53467		1
3768.32861		1
3769.54663		1
3769.77246		1
3770.3938		1
3770.86279		1
3771.27783		1
3771.37646		1
3771.50073		1
3773.54761		1
3773.74927		1
3773.91284		1
3775.83765		1
3778.549		1
3780.80615		1
3781.83716		1
3782.69678		1
3783.697		1
3783.84888		1
3783.86182		1
3783.9314		1
3784.52563		1
3784.72827		1
3784.78784		1
3787.31079		1
3787.94629		1
3788.44165		1
3788.73779		1
3788.87354		1
3789.0022		1
3789.02734		1
3789.538		1
3791.9873		1
3792.71948		1
3794.35522		1
3795.905		1
3796.124		1
3797.26587		1
3797.45361		1
3797.59131		1
3798.12256		1
3798.4314		1
3799.42651		1
3799.523		1
3801.79224		1
3802.59839		1
3802.80786		1
3803.00562		1
3805.30835		1
3807.67822		1
3810.355		1
3810.49023		1
3810.69043		1
3810.77466		1
3810.77612		1
3812.28564		1
3814.97754		1
3816.156		1
3816.43384		1
3816.85767		1
3817.72827		1
3817.7373		1
3818.12256		1
3818.93018		1
3818.93066		1
3819.756		1
3819.92676		1
3820.4187		1
3820.61255		1
3820.855		1
3821.00781		1
3821.06763		1
3821.625		1
3822.084		1
3822.69385		1
3822.76855		1
3826.32153		1
3827.6814		1
3827.689		1
3828.851		1
3830.344		1
3830.36426		1
3830.48145		1
3830.904		1
3832.63		1
3834.52124		1
3834.86353		1
3834.8938		1
3835.1377		1
3835.40161		1
3836.61279		1
3838.234		1
3838.58472		1
3840.28442		1
3840.68481		1
3840.68652		1
3840.89		1
3840.992		1
3841.54419		1
3842.32349		1
3845.01929		1
3845.36621		1
3848.08521		1
3848.69629		1
3850.19531		1
3850.472		1
3850.57		1
3850.64771		1
3852.18066		1
3852.21313		1
3852.31714		1
3852.942		1
3854.77783		1
3856.677		1
3857.619		1
3857.857		1
3859.04932		1
3859.41919		1
3861.058		1
3861.33081		1
3862.2395		1
3863.19653		1
3864.037		1
3864.46362		1
3865.12817		1
3865.22339		1
3865.27612		1
3865.39844		1
3865.61157		1
3866.69019		1
3866.83716		1
3867.06567		1
3867.08618		1
3867.69116		1
3867.71		1
3867.80859		1
3869.576		1
3869.715		1
3870.57153		1
3870.84229		1
3872.549		1
3874.63037		1
3874.85229		1
3874.94287		1
3875.08887		1
3875.4104		1
3876.07715		1
3876.25464		1
3876.35645		1
3877.63257		1
3879.125		1
3879.24048		1
3879.702		1
3879.71021		1
3880.80444		1
3881.39771		1
3881.67041		1
3883.00684		1
3884.39624		1
3885.13477		1
3885.61963		1
3885.645		1
3886.02246		1
3887.20337		1
3887.54224		1
3887.85132		1
3888.6748		1
3889.53442		1
3890.05957		1
3890.63843		1
3891.13257		1
3891.348		1
3891.773		1
3892.00781		1
3892.46924		1
3893.18823		1
3893.68384		1
3894.3064		1
3894.55151		1
3895.058		1
3895.0752		1
3895.288		1
3895.38159		1
3895.825		1
3896.39917		1
3897.88818		1
3898.345		1
3898.36182		1
3898.472		1
3898.6897		1
3899.52026		1
3899.80151		1
3900.74243		1
3900.81128		1
3904.57715		1
3905.38647		1
3905.875		1
3907.72		1
3908.142		1
3909.02222		1
3909.2793		1
3909.83179		1
3909.987		1
3910.85327		1
3911.263		1
3911.735		1
3911.76514		1
3911.89136		1
3912.60425		1
3912.97461		1
3913.083		1
3913.91919		1
3914.42749		1
3915.39185		1
3916.036		1
3916.13721		1
3916.59839		1
3918.26685		1
3920.66016		1
3921.10474		1
3921.8894		1
3922.00366		1
3922.565		1
3922.58716		1
3922.65039		1
3922.83325		1
3923.61621		1
3924.08154		1
3924.48853		1
3924.76831		1
3924.94067		1
3925.577		1
3926.138		1
3926.273		1
3926.91382		1
3926.992		1
3927.13428		1
3927.88867		1
3928.25122		1
3929.647		1
3930.10718		1
3930.14771		1
3931.40479		1
3931.73		1
3931.7688		1
3932.27881		1
3932.76929		1
3933.69214		1
3933.97925		1
3935.53369		1
3935.56885		1
3936.10425		1
3936.29175		1
3937.14355		1
3937.33618		1
3937.64648		1
3937.77466		1
3937.78613		1
3938.26855		1
3938.63184		1
3938.832		1
3939.89941		1
3940.02954		1
3941.103		1
3941.24854		1
3941.34937		1
3941.843		1
3942.177		1
3942.17749		1
3942.494		1
3942.72827		1
3943.405		1
3944.16235		1
3944.545		1
3945.3374		1
3945.59253		1
3945.79		1
3945.91016		1
3946.17969		1
3946.34277		1
3946.93774		1
3947.07568		1
3948.38477		1
3948.614		1
3949.02246		1
3949.54614		1
3950.00635		1
3950.21826		1
3950.24219		1
3950.45874		1
3951.67114		1
3951.811		1
3952.31616		1
3952.50073		1
3952.74951		1
3953.47266		1
3954.23486		1
3954.40234		1
3954.93164		1
3955.567		1
3956.81982		1
3957.236		1
3957.57422		1
3957.62354		1
3957.6333		1
3958.069		1
3958.2832		1
3959.256		1
3959.34131		1
3959.51538		1
3960.63745		1
3960.733		1
3962.03516		1
3962.455		1
3964.10815		1
3964.46265		1
3964.561		1
3965.48462		1
3965.77612		1
3966.12451		1
3966.15112		1
3966.285		1
3966.45435		1
3967.31958		1
3967.71582		1
3969.08154		1
3969.35156		1
3970.123		1
3970.2832		1
3970.91		1
3971.64		1
3972.33081		1
3973.21973		1
3974.43921		1
3974.82959		1
3975.274		1
3976.36475		1
3977.08179		1
3977.44946		1
3977.4563		1
3977.977		1
3978.284		1
3979.002		1
3979.71558		1
3980.744		1
3981.17432		1
3981.29053		1
3981.65		1
3982.64819		1
3982.94946		1
3983.01343		1
3983.176		1
3984.94116		1
3985.74219		1
3985.87573		1
3986.26465		1
3987.44116		1
3987.53882		1
3990.21362		1
3990.40918		1
3990.799		1
3991.47754		1
3991.85425		1
3993.32739		1
3994.32959		1
3994.52344		1
3994.64673		1
3995.87134		1
3996.299		1
3996.61841		1
3996.728		1
3997.082		1
3997.45264		1
3997.645		1
3998.05469		1
3998.401		1
4000.0957		1
4000.72388		1
4000.89648		1
4000.92725		1
4001.63721		1
4001.981		1
4002.74023		1
4003.64575		1
4003.90674		1
4003.96558		1
4004.24243		1
4004.30029		1
4006.164		1
4006.32349		1
4007.2998		1
4007.75366		1
4008.37427		1
4008.40942		1
4008.67554		1
4009.196		1
4010.496		1
4011.01318		1
4011.07813		1
4012.31445		1
4012.91016		1
4012.9502		1
4013.83545		1
4014.55322		1
4014.70459		1
4014.80664		1
4015.206		1
4015.23657		1
4015.51172		1
4016.42065		1
4016.74072		1
4017.586		1
4018.0127		1
4018.14429		1
4018.3855		1
4018.49951		1
4018.69482		1
4018.98022		1
4020.525		1
4021.529		1
4021.84766		1
4022.21729		1
4022.42188		1
4022.80347		1
4023.71436		1
4024.03		1
4024.828		1
4025.08862		1
4025.1106		1
4025.15039		1
4025.37524		1
4025.69238		1
4026.63062		1
4026.99756		1
4026.9978		1
4029.31152		1
4029.837		1
4030.4563		1
4030.92871		1
4031.21069		1
4031.62622		1
4032.76733		1
4034.39233		1
4034.50146		1
4034.91626		1
4035.349		1
4036.172		1
4036.17236		1
4036.3252		1
4037.2312		1
4037.573		1
4038.18457		1
4038.82715		1
4039.346		1
4039.81226		1
4041.36719		1
4041.84985		1
4042.21826		1
4042.327		1
4042.87183		1
4042.94116		1
4042.95923		1
4042.97754		1
4043.12354		1
4043.795		1
4044.21484		1
4044.55444		1
4044.84619		1
4045.368		1
4045.517		1
4046.09644		1
4046.98462		1
4047.231		1
4047.47656		1
4047.48315		1
4049.74121		1
4049.834		1
4050.01831		1
4050.23633		1
4050.573		1
4051.621		1
4051.748		1
4056.18384		1
4056.29639		1
4057.032		1
4057.101		1
4057.12134		1
4057.95679		1
4058.491		1
4058.50757		1
4058.684		1
4059.25757		1
4059.68555		1
4060.2998		1
4061.59863		1
4062.02539		1
4062.59375		1
4063.249		1
4064.51367		1
4064.74463		1
4065.15186		1
4065.28735		1
4065.34619		1
4066.4187		1
4066.44434		1
4066.60474		1
4067.5415		1
4068.26147		1
4068.48853		1
4068.55981		1
4068.83325		1
4068.97827		1
4069.69336		1
4070.02686		1
4070.2876		1
4071.39917		1
4072.28442		1
4072.54		1
4072.778		1
4073.03638		1
4073.27173		1
4073.539		1
4073.72461		1
4075.62158		1
4076.18042		1
4077.17358		1
4077.27881		1
4077.65918		1
4078.424		1
4078.56177		1
4079.1272		1
4079.8562		1
4079.98682		1
4081.03467		1
4081.31787		1
4081.72876		1
4082.3335		1
4082.52759		1
4083.66748		1
4084.34644		1
4084.52075		1
4085.00879		1
4085.527		1
4087.106		1
4087.351		1
4087.75659		1
4088.89136		1
4088.93555		1
4089.361		1
4089.602		1
4089.75073		1
4089.892		1
4090.28516		1
4090.311		1
4090.71729		1
4090.78223		1
4091.06519		1
4091.57178		1
4091.827		1
4092.102		1
4092.20068		1
4092.61743		1
4092.90674		1
4093.20825		1
4093.93945		1
4094.037		1
4094.05151		1
4094.82422		1
4094.957		1
4095.4978		1
4095.84546		1
4096.532		1
4096.6084		1
4096.93457		1
4097.23145		1
4097.43652		1
4097.4707		1
4097.47461		1
4097.482		1
4097.85059		1
4097.96826		1
4099.5127		1
4100.02734		1
4100.218		1
4100.31836		1
4100.362		1
4100.472		1
4101.07		1
4101.339		1
4102.52832		1
4102.588		1
4103.975		1
4104.20752		1
4104.2876		1
4104.38037		1
4104.864		1
4106.09		1
4106.605		1
4106.65332		1
4107.22559		1
4108.639		1
4108.722		1
4109.87061		1
4109.999		1
4109.99951		1
4110.429		1
4111.74072		1
4111.83447		1
4112.247		1
4112.28271		1
4112.473		1
4112.75928		1
4113.5293		1
4114.54346		1
4115.016		1
4115.297		1
4115.6626		1
4115.69141		1
4117.144		1
4117.17		1
4117.34668		1
4118.307		1
4119.90771		1
4120.41748		1
4120.504		1
4121.26758		1
4121.61328		1
4122.093		1
4122.62646		1
4122.993		1
4123.371		1
4123.63135		1
4124.02246		1
4124.34766		1
4124.72852		1
4125.74072		1
4125.92871		1
4126.515		1
4127.049		1
4127.388		1
4127.59668		1
4128.75635		1
4129.06445		1
4131.71533		1
4133.387		1
4133.475		1
4134.456		1
4134.501		1
4135.17871		1
4135.554		1
4135.85254		1
4136.286		1
4137.393		1
4137.59961		1
4137.915		1
4138.36572		1
4138.40674		1
4138.51953		1
4139.5		1
4139.512		1
4139.64063		1
4139.702		1
4139.7207		1
4140.43066		1
4140.535		1
4140.59863		1
4141.64453		1
4141.692		1
4141.722		1
4142.96143		1
4144.28857		1
4144.751		1
4144.821		1
4145.31		1
4145.40869		1
4146.12549		1
4146.75439		1
4147.0957		1
4147.305		1
4147.89941		1
4148.196		1
4148.212		1
4148.36426		1
4148.62744		1
4149.11865		1
4149.18		1
4149.253		1
4149.33154		1
4150.28027		1
4150.877		1
4151.03174		1
4151.29834		1
4152.468		1
4152.482		1
4152.495		1
4153.94727		1
4154.11572		1
4154.128		1
4154.162		1
4154.718		1
4154.916		1
4155.2793		1
4156.186		1
4156.67432		1
4157.41748		1
4157.749		1
4157.81445		1
4159.085		1
4159.21436		1
4159.84766		1
4160.91943		1
4160.958		1
4161.39063		1
4162.07		1
4162.172		1
4162.50635		1
4162.9		1
4163.071		1
4163.40674		1
4163.68848		1
4163.71143		1
4164.84033		1
4165.474		1
4165.62842		1
4166.356		1
4166.798		1
4166.8584		1
4167.27344		1
4167.49268		1
4167.565		1
4167.844		1
4168.06641		1
4168.072		1
4168.19434		1
4168.221		1
4168.37158		1
4168.91943		1
4169.7915		1
4169.935		1
4170.06641		1
4170.136		1
4170.22266		1
4170.23633		1
4170.795		1
4170.867		1
4171.2793		1
4171.495		1
4172.01563		1
4172.61768		1
4173.04639		1
4173.22461		1
4173.32031		1
4173.45752		1
4173.863		1
4174.30566		1
4174.34229		1
4174.398		1
4174.80225		1
4175.06641		1
4175.58447		1
4175.87451		1
4175.91162		1
4176.74365		1
4177.007		1
4177.93457		1
4178.529		1
4178.70361		1
4179.24756		1
4180.217		1
4180.774		1
4180.889		1
4181.47852		1
4181.66357		1
4181.76465		1
4182.0415		1
4182.986		1
4183.11035		1
4183.475		1
4183.86		1
4184.232		1
4184.283		1
4184.38135		1
4184.896		1
4185.349		1
4185.81836		1
4185.951		1
4186.193		1
4186.4873		1
4186.536		1
4186.698		1
4186.707		1
4186.782		1
4189.3125		1
4189.663		1
4190.558		1
4190.781		1
4191.071		1
4192.32764		1
4192.50537		1
4192.507		1
4193.068		1
4193.224		1
4193.3667		1
4193.70264		1
4193.774		1
4193.922		1
4194.217		1
4194.21973		1
4194.31836		1
4194.54346		1
4194.67		1
4194.77246		1
4195.23047		1
4195.24561		1
4195.45166		1
4195.667		1
4195.93848		1
4195.96		1
4196.519		1
4197.139		1
4197.21826		1
4198.3374		1
4198.603		1
4198.82031		1
4199.222		1
4199.34668		1
4199.74561		1
4199.81934		1
4199.86475		1
4199.86572		1
4201.23535		1
4201.25439		1
4201.355		1
4201.39258		1
4201.70361		1
4201.83936		1
4202.54		1
4202.846		1
4203.17773		1
4203.34033		1
4203.69629		1
4205.24658		1
4205.96		1
4206.49658		1
4206.60156		1
4206.702		1
4206.7373		1
4206.82227		1
4207.669		1
4208.04443		1
4208.35156		1
4208.45654		1
4208.64063		1
4209.07666		1
4209.21826		1
4209.47656		1
4209.791		1
4210.69629		1
4210.74		1
4210.75537		1
4210.803		1
4211.246		1
4211.519		1
4212.009		1
4213.53125		1
4213.778		1
4214.94		1
4215.402		1
4215.489		1
4215.76758		1
4216.31543		1
4216.443		1
4217.00439		1
4217.37		1
4217.37061		1
4217.748		1
4217.999		1
4218.19336		1
4218.31		1
4218.62549		1
4218.93652		1
4219.09326		1
4219.23828		1
4219.263		1
4219.60156		1
4220.49561		1
4220.80127		1
4221.04834		1
4221.914		1
4222.34961		1
4223.06836		1
4223.177		1
4223.177		1
4223.32373		1
4224.215		1
4224.35254		1
4224.492		1
4224.501		1
4224.93457		1
4225.28564		1
4225.589		1
4225.881		1
4226.35254		1
4226.53369		1
4226.77		1
4227.325		1
4227.387		1
4227.522		1
4227.92773		1
4228.103		1
4228.161		1
4228.25342		1
4228.44873		1
4229.12256		1
4229.569		1
4229.62646		1
4230.05029		1
4230.53174		1
4230.92871		1
4231.12451		1
4231.692		1
4233.29248		1
4233.81738		1
4233.926		1
4234.11426		1
4234.137		1
4234.93457		1
4236.11963		1
4236.30273		1
4236.30957		1
4236.33643		1
4237.093		1
4237.21729		1
4237.25244		1
4238.101		1
4238.50439		1
4239.056		1
4239.94043		1
4240.02051		1
4240.602		1
4241.11768		1
4241.396		1
4241.47266		1
4241.869		1
4241.99072		1
4242.39355		1
4242.75439		1
4243.46826		1
4243.55029		1
4244.07129		1
4244.07373		1
4244.20947		1
4244.326		1
4244.68555		1
4244.933		1
4245.368		1
4245.69971		1
4246.05664		1
4246.205		1
4246.26		1
4246.732		1
4246.954		1
4246.976		1
4247.573		1
4247.7627		1
4249.138		1
4249.82471		1
4250.016		1
4250.026		1
4250.1123		1
4250.165		1
4250.71973		1
4250.962		1
4251.084		1
4251.78027		1
4251.878		1
4251.895		1
4252.131		1
4252.71631		1
4252.904		1
4253.03125		1
4253.20264		1
4253.248		1
4253.269		1
4253.573		1
4253.63525		1
4253.954		1
4254.105		1
4254.107		1
4254.22168		1
4254.388		1
4254.8667		1
4255.344		1
4255.88525		1
4256.02441		1
4256.06836		1
4256.48926		1
4256.518		1
4256.995		1
4256.99951		1
4257.062		1
4257.22461		1
4257.354		1
4257.82031		1
4257.97		1
4258.12939		1
4258.311		1
4258.74951		1
4259.25		1
4259.724		1
4260.07471		1
4260.245		1
4260.356		1
4260.48438		1
4260.7085		1
4260.77832		1
4261.09326		1
4261.601		1
4262.524		1
4262.869		1
4263.739		1
4263.79932		1
4264.009		1
4264.18555		1
4264.214		1
4265.12451		1
4265.322		1
4265.551		1
4266.04053		1
4266.1167		1
4266.30371		1
4266.54248		1
4266.702		1
4267.903		1
4267.943		1
4268.75732		1
4268.84326		1
4268.91357		1
4269.041		1
4269.163		1
4269.478		1
4269.7085		1
4270.17725		1
4270.36		1
4270.801		1
4270.81		1
4271.29053		1
4271.333		1
4271.49		1
4271.52148		1
4271.90625		1
4271.94434		1
4272.04248		1
4272.515		1
4272.55957		1
4272.57959		1
4272.643		1
4272.672		1
4272.78662		1
4272.868		1
4273.51465		1
4273.743		1
4274.567		1
4274.63135		1
4274.726		1
4275.34375		1
4275.747		1
4276.18848		1
4276.44141		1
4277.119		1
4277.868		1
4278.14		1
4278.181		1
4278.474		1
4279.295		1
4279.453		1
4279.45947		1
4279.49365		1
4279.94434		1
4280.069		1
4280.42773		1
4280.50146		1
4280.626		1
4280.73926		1
4280.8457		1
4280.9585		1
4281.49072		1
4281.651		1
4281.80273		1
4282.076		1
4282.15039		1
4283.485		1
4283.689		1
4283.73926		1
4283.79834		1
4284.7915		1
4284.92334		1
4285.294		1
4285.516		1
4285.56934		1
4285.65771		1
4285.76367		1
4286.1123		1
4286.15234		1
4286.211		1
4286.549		1
4286.69		1
4286.76465		1
4286.951		1
4287.06836		1
4287.07129		1
4287.085		1
4287.116		1
4287.21436		1
4287.72		1
4288.36963		1
4288.62451		1
4289.41162		1
4289.648		1
4289.762		1
4290.02832		1
4290.42041		1
4291.17725		1
4291.606		1
4291.70557		1
4292.00049		1
4292.09766		1
4292.13135		1
4292.333		1
4292.46338		1
4292.63232		1
4292.898		1
4293.09		1
4293.76563		1
4294.01758		1
4294.10645		1
4294.14648		1
4295.15137		1
4295.428		1
4296.01		1
4296.26172		1
4296.42334		1
4296.611		1
4297.521		1
4298.353		1
4298.544		1
4299.19238		1
4299.456		1
4299.66846		1
4299.824		1
4300.17432		1
4300.39648		1
4300.416		1
4300.79736		1
4300.834		1
4301.231		1
4301.281		1
4301.308		1
4301.683		1
4301.75		1
4301.76855		1
4302.231		1
4302.63037		1
4303.015		1
4303.209		1
4303.72559		1
4303.905		1
4304.188		1
4304.19531		1
4304.21045		1
4304.451		1
4304.55566		1
4304.91455		1
4305.634		1
4305.998		1
4306.16846		1
4306.25		1
4306.253		1
4306.301		1
4306.341		1
4306.964		1
4307.68066		1
4307.79736		1
4308.318		1
4308.562		1
4308.784		1
4309.22754		1
4309.253		1
4309.31445		1
4309.43164		1
4309.48975		1
4309.50146		1
4309.82959		1
4310.09326		1
4310.166		1
4310.312		1
4310.457		1
4310.54639		1
4310.82031		1
4310.9624		1
4311.23047		1
4311.58154		1
4311.697		1
4311.94		1
4311.956		1
4312.68		1
4312.689		1
4312.73047		1
4312.93652		1
4313.45459		1
4313.787		1
4313.78857		1
4314.378		1
4315.08154		1
4315.58447		1
4315.76465		1
4316.26025		1
4316.33545		1
4316.68457		1
4317.16455		1
4317.43457		1
4317.526		1
4318.33252		1
4318.435		1
4318.70361		1
4318.955		1
4319.183		1
4319.317		1
4319.372		1
4319.57471		1
4319.83936		1
4319.84326		1
4320.26025		1
4320.96045		1
4321.27441		1
4321.49268		1
4321.53125		1
4321.567		1
4321.616		1
4321.88		1
4322.04639		1
4322.21973		1
4322.2334		1
4322.413		1
4322.44531		1
4322.5625		1
4322.62256		1
4323.05859		1
4323.628		1
4323.769		1
4323.809		1
4324.187		1
4324.26172		1
4324.327		1
4324.76025		1
4324.79248		1
4324.91		1
4325.126		1
4325.27637		1
4325.641		1
4326.103		1
4326.307		1
4326.669		1
4326.793		1
4326.868		1
4327.38525		1
4327.459		1
4327.83		1
4328.32227		1
4328.34131		1
4328.576		1
4329.172		1
4329.3457		1
4329.46338		1
4329.51563		1
4329.983		1
4330.78857		1
4330.87061		1
4330.93164		1
4331.8374		1
4331.95459		1
4332.466		1
4332.67627		1
4332.932		1
4333.59961		1
4333.80762		1
4334.03857		1
4334.141		1
4334.263		1
4334.30566		1
4334.51758		1
4334.65771		1
4334.72559		1
4334.787		1
4335.78369		1
4337.18		1
4337.20752		1
4337.21631		1
4337.55859		1
4338.04		1
4338.81152		1
4338.865		1
4338.96		1
4338.96436		1
4339.4043		1
4339.494		1
4339.703		1
4339.799		1
4339.82275		1
4340.13574		1
4340.30762		1
4340.31641		1
4340.44873		1
4340.459		1
4340.549		1
4340.713		1
4340.83643		1
4340.90234		1
4341.14941		1
4341.27148		1
4341.54		1
4341.541		1
4341.73438		1
4343.143		1
4343.293		1
4343.728		1
4343.889		1
4344.22363		1
4344.31		1
4344.323		1
4344.811		1
4344.917		1
4345.10352		1
4345.148		1
4345.41748		1
4345.526		1
4345.59131		1
4346.03027		1
4346.37646		1
4346.68848		1
4346.959		1
4347.55225		1
4347.742		1
4347.95557		1
4348.13672		1
4348.138		1
4348.16		1
4348.34		1
4348.3623		1
4348.456		1
4348.77734		1
4348.90771		1
4349.123		1
4349.26953		1
4349.32		1
4349.457		1
4349.48		1
4349.825		1
4350.002		1
4350.133		1
4350.52344		1
4350.669		1
4350.90234		1
4350.97		1
4350.98242		1
4351.22949		1
4351.28955		1
4351.74268		1
4351.74463		1
4352.11426		1
4352.37549		1
4352.4834		1
4353.514		1
4353.592		1
4353.704		1
4354.08545		1
4354.21		1
4354.639		1
4354.689		1
4354.746		1
4354.795		1
4355.695		1
4355.995		1
4356.05566		1
4356.131		1
4356.167		1
4356.552		1
4356.902		1
4357.08838		1
4357.391		1
4357.429		1
4357.76367		1
4357.806		1
4357.891		1
4357.937		1
4358.05		1
4358.065		1
4358.75732		1
4359.261		1
4359.74268		1
4359.8		1
4359.84326		1
4359.93555		1
4359.946		1
4359.993		1
4360.291		1
4360.46826		1
4361.139		1
4361.26074		1
4361.61426		1
4361.65674		1
4362.06738		1
4362.143		1
4362.15039		1
4362.284		1
4362.5127		1
4362.624		1
4362.65869		1
4362.857		1
4362.969		1
4362.96973		1
4363.194		1
4363.28027		1
4363.80273		1
4364.389		1
4364.463		1
4364.60938		1
4364.626		1
4364.77734		1
4364.78174		1
4365.40967		1
4365.44727		1
4365.58545		1
4365.714		1
4365.85352		1
4365.857		1
4365.91748		1
4366.01855		1
4366.05371		1
4366.30957		1
4366.506		1
4366.51172		1
4366.76		1
4366.94971		1
4367.414		1
4367.61572		1
4367.634		1
4367.90527		1
4368.04248		1
4368.159		1
4368.176		1
4368.19971		1
4368.228		1
4368.38232		1
4368.555		1
4368.80957		1
4369.223		1
4369.778		1
4369.89453		1
4370.11768		1
4370.388		1
4370.44336		1
4370.5166		1
4370.566		1
4370.68652		1
4371.13525		1
4371.469		1
4371.636		1
4371.684		1
4371.807		1
4371.869		1
4372.13672		1
4372.15967		1
4372.56348		1
4372.684		1
4372.9375		1
4373.18066		1
4373.346		1
4373.35742		1
4373.438		1
4373.802		1
4373.86572		1
4374.198		1
4374.25635		1
4374.319		1
4374.40625		1
4374.85352		1
4375.27637		1
4375.656		1
4375.91846		1
4375.98535		1
4376.294		1
4376.42627		1
4376.65234		1
4376.74756		1
4377.38574		1
4377.48535		1
4377.50244		1
4377.52832		1
4377.56543		1
4377.5957		1
4377.732		1
4378.231		1
4378.2417		1
4378.29346		1
4378.54639		1
4378.549		1
4379.304		1
4379.7583		1
4379.87744		1
4379.95752		1
4379.999		1
4380.00928		1
4380.585		1
4381.30225		1
4381.615		1
4381.658		1
4381.90771		1
4381.93066		1
4381.95068		1
4382.544		1
4382.639		1
4382.68652		1
4383.061		1
4383.11		1
4383.20264		1
4383.3		1
4383.316		1
4383.435		1
4383.514		1
4384.226		1
4384.25244		1
4384.562		1
4384.575		1
4384.59229		1
4385.25342		1
4385.31836		1
4385.544		1
4386.242		1
4386.317		1
4386.55762		1
4386.56		1
4387.01855		1
4387.482		1
4387.586		1
4387.729		1
4388.12842		1
4388.47754		1
4388.626		1
4388.649		1
4388.992		1
4388.994		1
[truncated: 13,542 more rows]
