# Supplementary material for: Getting rid of ‘rain’ and ‘stars’: Mitigating inhibition effects on ddPCR data analysis, the case study of the invasive crayfish Pacifastacus leniusculus in the streams of Luxembourg
Source: PLoS One. 2022 Nov 16;17(11):e0275363. doi: 10.1371/journal.pone.0275363 (PMC9668142; doi:10.1371/journal.pone.0275363)
Supplement: S1 File — (ZIP) [file pone.0275363.s003.zip › raw data/27-pl1/27 Pl1-2019 Pl_B02_Amplitude.csv]

Ch1 Amplitude	Ch2 Amplitude	Cluster
320.36972		1
4585.48242		1
4973.14746		1
5040.763		1
5078.524		1
5126.84473		1
5317.7334		1
5318.55762		1
5351.95947		1
5356.53271		1
5375.66455		1
5448.00342		1
5490.57031		1
5600.51025		1
5680.962		1
5719.01855		1
5741.052		1
5758.19434		1
5766.134		1
5775.174		1
5797.71826		1
5827.78271		1
5844.338		1
5857.0874		1
5881.62451		1
5896.20068		1
5897.85352		1
5905.118		1
5966.898		1
5971.38965		1
5980.12158		1
6014.8584		1
6027.55273		1
6035.97754		1
6055.36865		1
6065.85254		1
6079.68457		1
6087.89453		1
6097.856		1
6106.07373		1
6130.524		1
6133.169		1
6144.5293		1
6151.311		1
6160.06055		1
6181.05273		1
6183.17969		1
6184.49463		1
6189.92432		1
6193.99658		1
6199.08154		1
6214.12354		1
6215.82227		1
6218.29736		1
6232.644		1
6233.20557		1
6235.67432		1
6238.70947		1
6241.553		1
6245.13		1
6245.14941		1
6256.038		1
6266.195		1
6267.32275		1
6269.958		1
6274.024		1
6276.30127		1
6278.57959		1
6282.36475		1
6283.2915		1
6286.30273		1
6286.31		1
6287.514		1
6288.034		1
6292.311		1
6304.048		1
6305.758		1
6310.05957		1
6310.69434		1
6312.368		1
6313.259		1
6313.39258		1
6315.40674		1
6321.081		1
6321.89355		1
6324.0625		1
6324.464		1
6325.176		1
6330.079		1
6331.28857		1
6331.46729		1
6340.52246		1
6340.57861		1
6340.64063		1
6342.39355		1
6350.248		1
6351.311		1
6353.09668		1
6355.37354		1
6355.799		1
6356.931		1
6363.618		1
6365.43652		1
6367.11768		1
6368.50244		1
6369.714		1
6370.37549		1
6370.67871		1
6371.854		1
6377.634		1
6380.80127		1
6381.062		1
6381.747		1
6382.00439		1
6388.196		1
6388.692		1
6389.256		1
6389.627		1
6390.86		1
6395.06152		1
6395.42773		1
6396.40527		1
6400.718		1
6401.21533		1
6403.83057		1
6404.865		1
6407.813		1
6408.26172		1
6410.66748		1
6411.137		1
6411.36035		1
6413.64258		1
6417.094		1
6420.222		1
6420.73047		1
6421.09473		1
6421.356		1
6421.823		1
6424.55859		1
6425.78027		1
6426.296		1
6428.679		1
6429.439		1
6429.6084		1
6431.396		1
6436.3833		1
6437.34961		1
6438.329		1
6439.689		1
6439.92773		1
6445.174		1
6448.528		1
6452.4043		1
6452.951		1
6453.027		1
6458.97266		1
6460.586		1
6461.543		1
6466.11572		1
6466.993		1
6467.419		1
6467.5625		1
6467.64258		1
6467.96338		1
6471.18164		1
6472.26		1
6472.45752		1
6472.52734		1
6473.162		1
6475.526		1
6477.08545		1
6477.55371		1
6479.14063		1
6479.311		1
6480.24072		1
6480.50537		1
6483.93945		1
6485.607		1
6489.49951		1
6491.39648		1
6491.79		1
6492.0835		1
6492.919		1
6492.966		1
6493.79248		1
6494.07764		1
6495.494		1
6496.91357		1
6499.00635		1
6500.919		1
6502.01465		1
6502.398		1
6503.59131		1
6503.97461		1
6507.816		1
6508.66943		1
6511.15332		1
6511.704		1
6515.526		1
6517.897		1
6521.017		1
6521.335		1
6521.398		1
6522.13965		1
6522.53		1
6523.355		1
6523.98242		1
6524.46533		1
6526.339		1
6528.382		1
6530.7334		1
6530.82		1
6531.561		1
6535.443		1
6536.5835		1
6536.666		1
6537.318		1
6537.73145		1
6539.26		1
6540.513		1
6541.54932		1
6541.87549		1
6542.50049		1
6542.827		1
6545.02539		1
6545.486		1
6547.03955		1
6549.806		1
6551.31543		1
6551.383		1
6551.394		1
6551.412		1
6551.88		1
6552.34863		1
6553.964		1
6554.453		1
6554.959		1
6555.582		1
6557.508		1
6558.668		1
6562.65771		1
6564.603		1
6566.01563		1
6566.30664		1
6567.65234		1
6567.876		1
6568.13428		1
6568.237		1
6568.69434		1
6569.11133		1
6569.686		1
6569.898		1
6571.721		1
6572.4375		1
6572.82031		1
6573.65771		1
6575.34326		1
6575.8623		1
6577.474		1
6578.31055		1
6579.19434		1
6580.00732		1
6582.63428		1
6582.68848		1
6582.81348		1
6583.6665		1
6583.689		1
6584.082		1
6584.86035		1
6585.06836		1
6585.30664		1
6586.40869		1
6586.46533		1
6586.498		1
6587.46973		1
6587.67773		1
6588.117		1
6589.25732		1
6589.684		1
6590.288		1
6591.19238		1
6591.92236		1
6591.93652		1
6591.9624		1
6592.13525		1
6592.46973		1
6592.795		1
6593.898		1
6594.089		1
6594.28		1
6595.391		1
6595.50635		1
6595.823		1
6596.62451		1
6596.685		1
6596.716		1
6597.06543		1
6597.733		1
6598.309		1
6598.911		1
6599.32		1
6600.40234		1
6600.507		1
6601.59		1
6601.98145		1
6602.195		1
6602.79443		1
6602.917		1
6603.156		1
6603.291		1
6604.388		1
6604.58057		1
6606.165		1
6606.5835		1
6606.7334		1
6606.99951		1
6608.03955		1
6608.139		1
6608.834		1
6609.2373		1
6609.275		1
6610.15		1
6610.38		1
6611.18457		1
6612.07666		1
6612.6875		1
6612.97461		1
6613.378		1
6613.466		1
6613.49365		1
6614.17871		1
6614.56543		1
6615.41162		1
6615.612		1
6616.344		1
6617.12842		1
6617.354		1
6618.2373		1
6618.349		1
6618.404		1
6619.031		1
6619.45361		1
6620.214		1
6620.237		1
6621.09668		1
6621.64453		1
6621.96436		1
6622.293		1
6622.762		1
6623.50439		1
6623.72266		1
6623.80273		1
6623.92236		1
6625.26367		1
6625.34863		1
6625.59766		1
6625.69141		1
6626.31934		1
6628.01074		1
6629.126		1
6629.269		1
6629.663		1
6630.05469		1
6632.28857		1
6632.946		1
6633.89063		1
6634.06738		1
6636.15869		1
6637.013		1
6638.50439		1
6638.983		1
6639.19971		1
6639.44873		1
6639.601		1
6639.73145		1
6640.41748		1
6640.5166		1
6641.01025		1
6641.266		1
6642.26563		1
6642.497		1
6643.357		1
6643.383		1
6643.73926		1
6644.149		1
6644.60156		1
6644.821		1
6645.32764		1
6645.51025		1
6645.663		1
6645.892		1
6646.238		1
6646.32373		1
6647.01953		1
6647.159		1
6647.238		1
6647.71338		1
6647.72461		1
6647.843		1
6648.37061		1
6648.649		1
6648.847		1
6649.39648		1
6649.60645		1
6649.635		1
6650.009		1
6650.711		1
6651.11035		1
6651.598		1
6652.282		1
6652.3457		1
6653.20264		1
6653.77637		1
6654.438		1
6654.445		1
6655.27344		1
6656.07568		1
6656.353		1
6656.39453		1
6657.7583		1
6657.79736		1
6658.257		1
6658.361		1
6660.15771		1
6660.50146		1
6660.56934		1
6661.919		1
6662.19629		1
6663.43066		1
6663.47		1
6663.71973		1
6664.25928		1
6664.545		1
6664.92773		1
6665.22852		1
6665.587		1
6666.05664		1
6666.40625		1
6667.45654		1
6667.64551		1
6667.763		1
6669.192		1
6669.36426		1
6669.589		1
6669.88037		1
6670.081		1
6670.13867		1
6670.203		1
6670.32		1
6670.694		1
6671.007		1
6671.762		1
6672.08154		1
6672.17139		1
6672.947		1
6674.115		1
6674.29639		1
6674.309		1
6674.318		1
6674.51		1
6674.63672		1
6675.371		1
6675.827		1
6676.49463		1
6677.438		1
6677.868		1
6677.98		1
6678.0293		1
6678.60938		1
6679.253		1
6679.60742		1
6679.863		1
6681.138		1
6681.552		1
6681.945		1
6682.563		1
6683.06152		1
6683.06836		1
6683.28564		1
6683.45264		1
6683.48828		1
6683.5293		1
6684.24561		1
6684.85938		1
6685.185		1
6685.212		1
6685.326		1
6685.55762		1
6685.566		1
6685.674		1
6686.263		1
6686.885		1
6687.028		1
6687.15527		1
6688.04541		1
6688.933		1
6689.108		1
6689.37256		1
6689.423		1
6689.573		1
6690.34033		1
6690.58447		1
6690.73047		1
6691.46045		1
6691.5166		1
6691.889		1
6691.96826		1
6693.222		1
6693.782		1
6693.96973		1
6694.985		1
6695.067		1
6695.33252		1
6695.333		1
6695.509		1
6696.064		1
6696.8		1
6697.107		1
6697.21143		1
6697.381		1
6697.445		1
6697.99072		1
6698.10254		1
6698.126		1
6698.505		1
6699.00244		1
6699.632		1
6699.947		1
6700.13135		1
6700.96436		1
6701.17236		1
6701.183		1
6701.49365		1
6701.602		1
6701.63		1
6702.059		1
6702.62158		1
6702.787		1
6702.84131		1
6703.85742		1
6704.10156		1
6704.563		1
6704.66455		1
6705.582		1
6705.59375		1
6705.61963		1
6705.701		1
6705.76		1
6705.857		1
6706.00342		1
6706.576		1
6706.58838		1
6707.25049		1
6707.32129		1
6707.35254		1
6707.397		1
6707.707		1
6707.84863		1
6708.03662		1
6708.064		1
6708.1626		1
6708.23145		1
6708.534		1
6709.31152		1
6709.453		1
6710.63		1
6711.053		1
6711.937		1
6713.588		1
6713.76172		1
6714.18457		1
6714.50146		1
6714.59326		1
6715.071		1
6715.10254		1
6715.62646		1
6716.27344		1
6716.321		1
6716.37		1
6716.38574		1
6716.4126		1
6716.84033		1
6716.94043		1
6717.465		1
6717.777		1
6718.0874		1
6718.14453		1
6718.184		1
6718.26025		1
6718.709		1
6719.47656		1
6720.619		1
6721.19434		1
6721.904		1
6722.066		1
6722.39648		1
6722.54443		1
6722.551		1
6723.142		1
6723.38428		1
6723.535		1
6723.659		1
6724.11475		1
6724.13965		1
6724.195		1
6724.367		1
6724.43457		1
6724.899		1
6725.57666		1
6725.85156		1
6726.2627		1
6727.01855		1
6727.133		1
6727.429		1
6727.64		1
6727.99268		1
6728.251		1
6728.85449		1
6729.10547		1
6729.20752		1
6729.26367		1
6729.596		1
6729.86768		1
6729.895		1
6730.331		1
6730.655		1
6731.111		1
6731.16162		1
6731.232		1
6731.283		1
6731.539		1
6731.668		1
6731.843		1
6732.6		1
6732.661		1
6732.845		1
6732.917		1
6733.13		1
6733.19336		1
6733.204		1
6733.207		1
6733.69971		1
6733.994		1
6734.176		1
6734.473		1
6734.689		1
6735.03662		1
6735.14551		1
6735.3374		1
6735.53271		1
6735.90527		1
6736.17871		1
6736.628		1
6736.816		1
6737.73438		1
6738.234		1
6738.4043		1
6738.73242		1
6739.016		1
6739.06152		1
6739.208		1
6739.25244		1
6739.56055		1
6739.856		1
6740.28		1
6740.493		1
6740.72559		1
6740.88135		1
6741.075		1
6741.224		1
6741.23438		1
6741.90869		1
6742.05762		1
6742.062		1
6742.325		1
6742.66943		1
6742.832		1
6743.574		1
6743.59863		1
6743.772		1
6744.74561		1
6745.455		1
6745.715		1
6746.368		1
6746.96143		1
6747.845		1
6748.381		1
6748.79834		1
6749.16553		1
6749.21436		1
6749.341		1
6749.562		1
6750.677		1
6751.454		1
6751.48145		1
6751.99463		1
6752.231		1
6752.306		1
6752.57		1
6752.654		1
6753.194		1
6753.238		1
6753.772		1
6753.935		1
6754.30762		1
6754.586		1
6754.771		1
6754.95557		1
6755.034		1
6755.05029		1
6755.125		1
6755.559		1
6756.07227		1
6756.941		1
6756.97852		1
6757.00732		1
6757.08		1
6757.778		1
6757.96143		1
6758.34668		1
6758.43457		1
6758.78564		1
6758.851		1
6759.32764		1
6759.389		1
6759.6626		1
6759.72949		1
6760.081		1
6761.07764		1
6761.087		1
6761.201		1
6761.44775		1
6761.54053		1
6762.072		1
6762.079		1
6762.17041		1
6762.40967		1
6762.64746		1
6762.86328		1
6763.64258		1
6764.027		1
6764.08936		1
6764.20166		1
6764.245		1
6764.29053		1
6764.421		1
6764.50635		1
6764.524		1
6764.74463		1
6764.83545		1
6764.895		1
6765.0293		1
6765.11328		1
6765.391		1
6765.542		1
6766.16162		1
6766.34668		1
6766.414		1
6766.6084		1
6766.623		1
6766.69336		1
6766.90869		1
6766.95654		1
6766.98242		1
6767.11035		1
6767.183		1
6767.195		1
6767.19971		1
6767.609		1
6767.694		1
6767.8335		1
6767.89453		1
6768.095		1
6768.3584		1
6768.934		1
6769.12646		1
6769.30029		1
6769.57959		1
6769.89355		1
6769.901		1
6770.003		1
6770.03369		1
6770.089		1
6770.23828		1
6770.25146		1
6770.779		1
6770.94531		1
6771.224		1
6771.72168		1
6772.04541		1
6772.093		1
6772.134		1
6772.36865		1
6772.603		1
6773.18164		1
6773.18848		1
6773.42969		1
6773.443		1
6773.48975		1
6773.76758		1
6773.907		1
6774.191		1
6774.954		1
6775.844		1
6776.417		1
6776.776		1
6777.43555		1
6777.786		1
6777.79		1
6777.863		1
6778.07861		1
6778.1665		1
6778.438		1
6778.504		1
6778.63037		1
6778.695		1
6778.742		1
6778.96143		1
6779.561		1
6779.67432		1
6779.89551		1
6779.97852		1
6780.05664		1
6780.18		1
6780.1875		1
6780.562		1
6780.64		1
6780.711		1
6780.71631		1
6780.967		1
6780.992		1
6781.097		1
6781.15674		1
6782.007		1
6782.6		1
6782.80273		1
6783.004		1
6783.039		1
6783.25342		1
6783.606		1
6783.758		1
6783.94336		1
6784.001		1
6784.022		1
6784.404		1
6784.85449		1
6785.51953		1
6785.586		1
6785.644		1
6785.79443		1
6785.796		1
6785.963		1
6786.17969		1
6786.3125		1
6786.35254		1
6786.54443		1
6786.623		1
6787.14		1
6787.284		1
6787.84375		1
6787.892		1
6788.11963		1
6788.39941		1
6789.009		1
6789.085		1
6789.32		1
6789.49463		1
6789.882		1
6789.94971		1
6790.34229		1
6790.3623		1
6790.412		1
6790.539		1
6791.122		1
6791.2417		1
6791.49756		1
6791.558		1
6791.76025		1
6791.7876		1
6792.57		1
6792.65674		1
6792.702		1
6793.032		1
6793.073		1
6793.338		1
6793.37646		1
6793.557		1
6793.58936		1
6793.631		1
6793.694		1
6794.595		1
6794.84033		1
6794.84131		1
6794.882		1
6795.57568		1
6795.59375		1
6795.67725		1
6795.751		1
6795.7666		1
6795.997		1
6796.024		1
6796.21973		1
6796.998		1
6797.006		1
6797.25635		1
6797.31738		1
6797.5835		1
6797.773		1
6797.969		1
6798.545		1
6798.565		1
6798.756		1
6798.785		1
6799.53174		1
6799.53271		1
6800.188		1
6800.27051		1
6800.47461		1
6800.539		1
6800.60156		1
6800.682		1
6800.756		1
6801.00635		1
6801.23633		1
6801.80127		1
6801.81738		1
6801.873		1
6801.95264		1
6802.163		1
6802.2124		1
6802.24951		1
6802.32129		1
6802.60449		1
6802.71631		1
6803.094		1
6803.211		1
6803.304		1
6803.38965		1
6803.40869		1
6803.53662		1
6803.59131		1
6803.644		1
6803.684		1
6803.872		1
6804.03955		1
6804.29736		1
6804.412		1
6804.48633		1
6804.522		1
6804.59131		1
6804.684		1
6804.899		1
6804.99951		1
6805.59668		1
6805.898		1
6805.94873		1
6806.10645		1
6806.121		1
6806.17969		1
6806.45654		1
6806.65674		1
6806.675		1
6807.324		1
6807.39648		1
6807.54932		1
6807.598		1
6807.63965		1
6807.72168		1
6807.877		1
6808.015		1
6808.23047		1
6808.412		1
6808.69043		1
6808.735		1
6808.824		1
6808.896		1
6809.1377		1
6809.14063		1
6809.197		1
6809.62256		1
6809.8		1
6810.06152		1
6810.522		1
6810.70557		1
6810.80566		1
6811.15039		1
6811.285		1
6811.29639		1
6811.622		1
6811.89648		1
6812.073		1
6812.59473		1
6812.63428		1
6812.86		1
6812.976		1
6813.04932		1
6813.063		1
6813.09863		1
6813.14941		1
6813.32764		1
6813.34375		1
6813.5127		1
6813.652		1
6813.773		1
6814.25635		1
6814.32861		1
6814.508		1
6814.697		1
6814.925		1
6815.538		1
6815.732		1
6816.265		1
6816.43555		1
6816.80469		1
6817.12354		1
6817.18164		1
6817.23633		1
6817.55566		1
6817.62939		1
6817.697		1
6817.84033		1
6817.961		1
6818.06445		1
6818.345		1
6818.491		1
6818.841		1
6819.219		1
6819.22266		1
6819.39551		1
6819.4917		1
6819.618		1
6819.718		1
6819.723		1
6820.158		1
6820.608		1
6820.67334		1
6820.7417		1
6820.774		1
6820.95947		1
6821.244		1
6821.256		1
6821.52832		1
6821.658		1
6821.845		1
6821.93066		1
6822.02637		1
6822.55469		1
6822.76465		1
6823.42871		1
6823.562		1
6823.563		1
6823.58643		1
6823.63574		1
6823.666		1
6823.708		1
6823.7666		1
6823.86		1
6824.09229		1
6824.30469		1
6824.583		1
6824.62842		1
6824.6626		1
6825.483		1
6825.596		1
6825.62061		1
6825.7085		1
6825.73926		1
6825.75342		1
6825.997		1
6826.1123		1
6826.211		1
6826.284		1
6826.785		1
6827.038		1
6827.059		1
6827.4585		1
6827.49658		1
6828.03369		1
6828.29053		1
6828.3584		1
6828.38		1
6828.452		1
6828.48047		1
6828.598		1
6829.03271		1
6829.068		1
6829.41455		1
6829.422		1
6829.49		1
6829.78174		1
6829.84473		1
6829.858		1
6829.94971		1
6829.97363		1
6829.976		1
6830.17725		1
6830.33154		1
6830.6416		1
6830.756		1
6830.791		1
6831.10156		1
6831.29541		1
6831.377		1
6831.39063		1
6831.393		1
6831.53564		1
6831.553		1
6831.623		1
6831.93066		1
6831.96143		1
6831.96875		1
6832.288		1
6832.432		1
6832.51		1
6833.21		1
6833.283		1
6833.34961		1
6833.391		1
6833.478		1
6833.64063		1
6833.85156		1
6833.919		1
6833.95264		1
6834.1333		1
6834.2334		1
6834.43262		1
6835.14453		1
6835.149		1
6835.171		1
6835.868		1
6835.97559		1
6836.143		1
6836.153		1
6836.25928		1
6836.408		1
6836.529		1
6836.79736		1
6836.86426		1
6836.896		1
6836.96826		1
6837.00342		1
6837.01367		1
6837.119		1
6837.138		1
6837.15		1
6837.167		1
6837.50537		1
6837.52441		1
6838.079		1
6838.473		1
6838.656		1
6839.032		1
6839.317		1
6839.53271		1
6839.673		1
6839.72461		1
6839.777		1
6840.202		1
6840.34766		1
6840.6665		1
6841.052		1
6841.399		1
6841.627		1
6841.757		1
6841.847		1
6841.983		1
6842.10156		1
6842.38037		1
6842.894		1
6842.96875		1
6843.10938		1
6843.27637		1
6843.578		1
6843.71875		1
6843.81348		1
6843.9707		1
6844.078		1
6844.22754		1
6844.301		1
6844.54		1
6844.619		1
6844.64453		1
6845.077		1
6845.243		1
6845.26074		1
6845.519		1
6845.638		1
6845.94336		1
6846.114		1
6846.578		1
6846.689		1
6846.823		1
6846.85059		1
6846.881		1
6846.96973		1
6847.26758		1
6847.3667		1
6847.45166		1
6847.61475		1
6847.672		1
6848.085		1
6848.115		1
6848.37939		1
6848.40625		1
6848.565		1
6848.58838		1
6848.59326		1
6848.737		1
6848.99561		1
6849.008		1
6849.191		1
6849.31348		1
6849.36035		1
6849.84131		1
6850.00635		1
6850.43457		1
6851.251		1
6851.594		1
6851.672		1
6851.829		1
6851.842		1
6851.861		1
6852.04053		1
6852.168		1
6852.188		1
6852.20361		1
6852.243		1
6852.512		1
6852.568		1
6852.65332		1
6853.515		1
6853.96		1
6854.228		1
6854.32		1
6854.38232		1
6854.41162		1
6854.77734		1
6854.94629		1
6855.021		1
6855.07373		1
6855.248		1
6855.2583		1
6855.36328		1
6855.721		1
6856.346		1
6856.3667		1
6856.402		1
6856.416		1
6856.50049		1
6856.55859		1
6856.56055		1
6856.5835		1
6856.71729		1
6856.815		1
6856.851		1
6856.85352		1
6856.9917		1
6857.007		1
6857.149		1
6857.15039		1
6857.362		1
6857.47949		1
6857.51563		1
6857.685		1
6857.70459		1
6857.74756		1
6857.775		1
6857.79541		1
6858.09473		1
6858.145		1
6858.169		1
6858.886		1
6858.901		1
6859.315		1
6859.614		1
6859.85742		1
6859.946		1
6860.03857		1
6860.09131		1
6860.313		1
6860.6084		1
6860.69141		1
6860.841		1
6861.32471		1
6861.612		1
6861.981		1
6862.049		1
6862.443		1
6862.46143		1
6863.01074		1
6863.086		1
6863.315		1
6863.527		1
6863.53		1
6863.881		1
6863.89063		1
6863.89355		1
6864.0957		1
6864.16943		1
6864.357		1
6864.3833		1
6864.5376		1
6864.547		1
6864.914		1
6865.28857		1
6865.39648		1
6865.498		1
6865.71973		1
6865.74365		1
6865.78857		1
6865.848		1
6866.034		1
6866.539		1
6866.5415		1
6866.887		1
6866.901		1
6867.03857		1
6867.098		1
6867.16455		1
6867.303		1
6867.425		1
6867.56445		1
6867.577		1
6867.68262		1
6867.9585		1
6868.08057		1
6868.12744		1
6868.14746		1
6868.308		1
6868.342		1
6868.549		1
6868.55957		1
6868.61865		1
6868.927		1
6868.98145		1
6869.21631		1
6869.557		1
6869.58643		1
6869.5874		1
6869.774		1
6870.024		1
6870.185		1
6870.498		1
6870.545		1
6870.93457		1
6871.096		1
6871.4165		1
6871.489		1
6871.52051		1
6871.67871		1
6871.855		1
6872.0127		1
6872.25146		1
6872.40332		1
6872.92334		1
6873.19434		1
6873.43945		1
6873.48145		1
6873.64453		1
6873.6626		1
6873.7915		1
6873.86572		1
6873.88574		1
6873.90234		1
6874.205		1
6874.227		1
6874.27734		1
6874.30273		1
6874.31836		1
6874.345		1
6874.68359		1
6874.9126		1
6875.28955		1
6875.321		1
6875.393		1
6875.65527		1
6875.714		1
6875.71875		1
6875.76		1
6875.80225		1
6875.93066		1
6876.04248		1
6876.529		1
6876.55957		1
6876.634		1
6876.716		1
6876.74658		1
6876.86865		1
6876.87354		1
6877.07129		1
6877.10059		1
6877.419		1
6877.779		1
6877.79248		1
6877.82568		1
6877.851		1
6877.944		1
6878.061		1
6878.099		1
6878.107		1
6878.13525		1
6878.16748		1
6878.24072		1
6878.2915		1
6878.341		1
6878.42773		1
6878.587		1
6878.778		1
6878.918		1
6879.19971		1
6879.48145		1
6879.58838		1
6879.608		1
6879.632		1
6879.905		1
6880.084		1
6880.16455		1
6880.21973		1
6880.417		1
6880.50146		1
6880.7334		1
6881.31738		1
6881.34473		1
6881.471		1
6881.79248		1
6881.947		1
6881.984		1
6881.987		1
6882.13525		1
6882.346		1
6882.49756		1
6882.55127		1
6882.714		1
6882.71875		1
6882.76855		1
6882.808		1
6882.875		1
6882.94531		1
6883.205		1
6883.26563		1
6883.443		1
6883.733		1
6883.82227		1
6883.90771		1
6883.913		1
6883.94531		1
6884.10254		1
6884.29		1
6884.406		1
6884.496		1
6884.616		1
6884.688		1
6885.1416		1
6885.2085		1
6885.513		1
6885.57275		1
6885.724		1
6885.82129		1
6886.048		1
6886.0874		1
6886.2876		1
6886.34229		1
6886.41846		1
6886.46143		1
6887.07471		1
6887.07471		1
6887.16		1
6887.49756		1
6887.556		1
6887.80273		1
6887.82275		1
6888.30859		1
6888.43		1
6888.671		1
6888.88135		1
6889.019		1
6889.176		1
6889.32227		1
6889.36475		1
6889.502		1
6889.62256		1
6889.654		1
6889.665		1
6890.2373		1
6890.36475		1
6890.709		1
6891.101		1
6891.17725		1
6891.35645		1
6891.46973		1
6891.53467		1
6891.553		1
6891.619		1
6891.71826		1
6891.88037		1
6891.90869		1
6891.991		1
6892.10352		1
6892.152		1
6892.21533		1
6892.57861		1
6892.663		1
6892.95459		1
6893.254		1
6893.43945		1
6893.462		1
6893.463		1
6893.779		1
6893.79834		1
6893.954		1
6894.013		1
6894.21631		1
6894.299		1
6894.31738		1
6894.594		1
6894.63037		1
6894.79834		1
6894.824		1
6894.89746		1
6894.96533		1
6895.12646		1
6895.176		1
6895.218		1
6895.26758		1
6895.333		1
6895.711		1
6896.043		1
6896.32		1
6896.394		1
6896.414		1
6896.49365		1
6896.50439		1
6896.618		1
6896.61865		1
6896.91		1
6896.97461		1
6897.072		1
6897.11572		1
6897.26563		1
6897.31055		1
6897.351		1
6897.637		1
6897.936		1
6898.18652		1
6898.309		1
6898.46338		1
6898.752		1
6898.769		1
6898.8623		1
6898.9834		1
6899.061		1
6899.069		1
6899.195		1
6899.28369		1
6899.51074		1
6899.815		1
6900.184		1
6900.186		1
6900.20557		1
6900.33057		1
6900.632		1
6900.65039		1
6900.6543		1
6900.733		1
6900.87842		1
6900.95947		1
6901.153		1
6901.25439		1
6901.4126		1
6901.4375		1
6901.454		1
6901.47266		1
6901.56934		1
6901.691		1
6901.72754		1
6901.87256		1
6902.10352		1
6902.116		1
6902.15		1
6902.19238		1
6902.36865		1
6902.51074		1
6902.551		1
6902.57		1
6902.618		1
6902.81055		1
6902.81348		1
6902.822		1
6902.83936		1
6902.877		1
6903.017		1
6903.076		1
6903.3833		1
6903.48633		1
6903.55957		1
6903.62354		1
6903.76758		1
6904.024		1
6904.05957		1
6904.21436		1
6904.22754		1
6904.377		1
6904.39		1
6904.4707		1
6904.782		1
6904.921		1
6904.978		1
6905.216		1
6905.226		1
6905.808		1
6905.97754		1
6906.101		1
6906.24365		1
6906.57		1
6906.57568		1
6906.62646		1
6906.665		1
6906.78027		1
6906.894		1
6907.48633		1
6907.495		1
6907.7334		1
6907.743		1
6907.779		1
6908.24561		1
6908.28174		1
6908.35547		1
6908.424		1
6908.445		1
6908.48535		1
6908.67334		1
6908.689		1
6908.77344		1
6909.168		1
6909.282		1
6909.346		1
6909.41846		1
6909.43652		1
6909.50342		1
6909.58154		1
6909.6123		1
6909.98975		1
6910.09961		1
6910.25635		1
6910.411		1
6910.46		1
6910.605		1
6910.99365		1
6911.186		1
6911.214		1
6911.90967		1
6912.054		1
6912.308		1
6912.38232		1
6912.56934		1
6912.66553		1
6912.77344		1
6912.93457		1
6913.014		1
6913.171		1
6913.18945		1
6913.261		1
6913.353		1
6913.57129		1
6913.60547		1
6913.62158		1
6913.658		1
6913.916		1
6914.071		1
6914.167		1
6914.25537		1
6914.3877		1
6914.4834		1
6914.53467		1
6914.609		1
6914.79736		1
6914.822		1
6914.877		1
6915.073		1
6915.17627		1
6915.24463		1
6915.315		1
6915.34		1
6915.41064		1
6915.437		1
6915.522		1
6915.562		1
6915.76953		1
6915.8335		1
6916.075		1
6916.30762		1
6916.31348		1
6916.36		1
6916.3667		1
6916.471		1
6916.89941		1
6916.99463		1
6917.06641		1
6917.07568		1
6917.45947		1
6917.485		1
6917.58057		1
6917.813		1
6918.058		1
6918.32275		1
6918.63672		1
6918.914		1
6918.92334		1
6919.045		1
6919.286		1
6919.314		1
6919.452		1
6919.47656		1
6919.572		1
6919.624		1
6919.82861		1
6919.92725		1
6920.1084		1
6920.144		1
6920.29834		1
6920.436		1
6920.653		1
6920.68945		1
6920.975		1
6921.296		1
6921.29834		1
6921.327		1
6921.46533		1
6921.52246		1
6921.60059		1
6921.612		1
6921.757		1
6921.758		1
6921.79932		1
6921.829		1
6921.8833		1
6921.89551		1
6922.00635		1
6922.485		1
6922.519		1
6922.537		1
6922.604		1
6922.62939		1
6922.67432		1
6922.764		1
6922.90625		1
6923.091		1
6923.146		1
6923.182		1
6923.33		1
6923.701		1
6923.79053		1
6923.951		1
6923.95361		1
6923.98145		1
6924.29932		1
6924.32031		1
6924.685		1
6924.709		1
6924.90674		1
6925.09375		1
6925.142		1
6925.20459		1
6925.40039		1
6925.55566		1
6925.665		1
6925.67969		1
6925.76758		1
6925.88525		1
6925.94727		1
6925.966		1
6925.985		1
6925.994		1
6926.004		1
6926.009		1
6926.087		1
6926.21436		1
6926.24072		1
6926.34766		1
6926.398		1
6926.40869		1
6926.428		1
6926.57129		1
6926.57861		1
6926.626		1
6927.00244		1
6927.075		1
6927.124		1
6927.163		1
6927.583		1
6927.81348		1
6928.019		1
6928.09033		1
6928.09326		1
6928.132		1
6928.377		1
6928.524		1
6928.884		1
6929.533		1
6929.689		1
6930.10254		1
6930.29639		1
6930.641		1
6930.827		1
6931.093		1
6931.337		1
6931.3374		1
6931.50537		1
6931.527		1
6931.55		1
6932.0083		1
6932.08936		1
6932.186		1
6932.29346		1
6932.342		1
6932.5625		1
6932.695		1
6932.749		1
6932.762		1
6932.77832		1
6932.8374		1
6932.89		1
6932.975		1
6933.03955		1
6933.177		1
6933.258		1
6933.31738		1
6933.453		1
6933.49		1
6933.535		1
6933.57		1
6933.787		1
6933.881		1
6934.087		1
6934.169		1
6934.31836		1
6934.41748		1
6934.432		1
6934.47949		1
6934.68		1
6934.76758		1
6934.78857		1
6934.818		1
6934.889		1
6934.98535		1
6935.0625		1
6935.07666		1
6935.136		1
6935.21045		1
6935.39551		1
6935.80664		1
6935.85938		1
6935.93066		1
6936.22949		1
6936.59961		1
6936.666		1
6937.05762		1
6937.14746		1
6937.21973		1
6937.241		1
6937.4165		1
6937.717		1
6937.80762		1
6937.862		1
6938.196		1
6938.197		1
6938.354		1
6938.45752		1
6938.5376		1
6939.12939		1
6939.279		1
6939.351		1
6939.44727		1
6939.51074		1
6939.55957		1
6939.73926		1
6939.77246		1
6939.77344		1
6940.30957		1
6940.321		1
6940.477		1
6940.48		1
6940.52246		1
6940.633		1
6940.699		1
6940.71436		1
6940.89941		1
6940.95264		1
6940.96533		1
6941.04834		1
6941.13428		1
6941.891		1
6941.8916		1
6941.974		1
6942.01172		1
6942.194		1
6942.21729		1
6942.29346		1
6942.352		1
6942.407		1
6942.58643		1
6942.588		1
6942.62256		1
6942.63867		1
6942.743		1
6942.75635		1
6942.82275		1
6942.881		1
6942.99365		1
6943.07275		1
6943.1875		1
6943.306		1
6943.44434		1
6943.4873		1
6943.87842		1
6943.976		1
6944.0083		1
6944.032		1
6944.272		1
6944.308		1
6944.40967		1
6944.425		1
6944.55664		1
6944.645		1
6944.78174		1
6944.80859		1
6944.8457		1
6945.007		1
6945.061		1
6945.10352		1
6945.12158		1
6945.17871		1
6945.51074		1
6945.518		1
6945.563		1
6945.572		1
6945.608		1
6945.854		1
6946.019		1
6946.09863		1
6946.145		1
6946.319		1
6946.38867		1
6946.44531		1
6946.549		1
6946.92		1
6947.376		1
6947.59668		1
6947.82666		1
6947.93359		1
6948.408		1
6948.80566		1
6948.852		1
6948.89		1
6948.976		1
6949.006		1
6949.135		1
6949.27		1
6949.34863		1
6949.416		1
6949.54443		1
6949.71631		1
6949.78174		1
6949.858		1
6949.92529		1
6949.95068		1
6949.9624		1
6949.97852		1
6950.33154		1
6950.808		1
6950.82031		1
6950.927		1
6950.995		1
6951.328		1
6951.384		1
6951.451		1
6951.515		1
6951.555		1
6951.7		1
6951.866		1
6952.02148		1
6952.11		1
6952.26953		1
6952.34		1
6952.44141		1
6952.46045		1
6952.58		1
6952.73975		1
6952.914		1
6953.165		1
6953.186		1
6953.367		1
6953.639		1
6953.81445		1
6953.935		1
6954.05566		1
6954.07471		1
6954.11426		1
6954.31445		1
[truncated: 16,361 more rows]
