# Supplementary material for: Getting rid of ‘rain’ and ‘stars’: Mitigating inhibition effects on ddPCR data analysis, the case study of the invasive crayfish Pacifastacus leniusculus in the streams of Luxembourg
Source: PLoS One. 2022 Nov 16;17(11):e0275363. doi: 10.1371/journal.pone.0275363 (PMC9668142; doi:10.1371/journal.pone.0275363)
Supplement: S1 File — (ZIP) [file pone.0275363.s003.zip › raw data/27-pl1/27 Pl1-2019 Pl_B03_Amplitude.csv]

Ch1 Amplitude	Ch2 Amplitude	Cluster
804.5922		1
3916.76782		1
5296.501		1
5296.784		1
5319.08252		1
5319.587		1
5324.635		1
5345.708		1
5353.05225		1
5392.35059		1
5393.646		1
5405.314		1
5405.629		1
5409.71729		1
5422.246		1
5424.55029		1
5435.86035		1
5449.708		1
5451.173		1
5458.10449		1
5462.519		1
5462.54248		1
5465.68652		1
5466.36768		1
5466.87		1
5468.60254		1
5483.949		1
5487.26		1
5491.317		1
5492.14746		1
5494.20068		1
5494.642		1
5498.15039		1
5498.19775		1
5499.85352		1
5499.902		1
5520.35645		1
5520.514		1
5523.831		1
5527.211		1
5530.20459		1
5531.51172		1
5532.025		1
5532.32227		1
5533.93164		1
5540.796		1
5542.225		1
5543.44141		1
5547.623		1
5547.777		1
5549.58936		1
5551.385		1
5552.87646		1
5561.193		1
5561.24951		1
5572.783		1
5576.156		1
5579.7		1
5579.73047		1
5581.34375		1
5581.53955		1
5587.30469		1
5591.16455		1
5591.66553		1
5594.27637		1
5595.102		1
5595.4375		1
5599.46631		1
5602.229		1
5608.104		1
5609.798		1
5610.58838		1
5610.834		1
5612.601		1
5612.676		1
5614.263		1
5614.74365		1
5615.669		1
5615.885		1
5621.05957		1
5623.752		1
5626.44531		1
5627.863		1
5627.91064		1
5629.408		1
5629.749		1
5630.702		1
5632.16455		1
5635.919		1
5637.61865		1
5638.368		1
5643.77246		1
5645.52832		1
5649.201		1
5650.892		1
5652.9375		1
5652.997		1
5654.14355		1
5654.20361		1
5655.598		1
5655.644		1
5657.585		1
5660.2876		1
5662.668		1
5664.098		1
5665.529		1
5666.35156		1
5666.61963		1
5669.62158		1
5670.15869		1
5670.37354		1
5670.468		1
5670.70264		1
5670.96973		1
5671.865		1
5677.739		1
5680.66		1
5681.137		1
5682.214		1
5682.715		1
5685.48535		1
5688.18066		1
5689.50439		1
5689.93848		1
5691.26		1
5692.30957		1
5695.259		1
5699.82764		1
5700.277		1
5702.199		1
5703.497		1
5703.90869		1
5703.98047		1
5707.17871		1
5707.3374		1
5708.13672		1
5708.906		1
5716.745		1
5717.67139		1
5718.67627		1
5719.663		1
5719.8877		1
5720.909		1
5725.678		1
5726.193		1
5726.63232		1
5727.13		1
5727.498		1
5729.51465		1
5729.737		1
5732.96973		1
5732.97559		1
5736.02051		1
5738.75049		1
5739.92236		1
5742.643		1
5744.328		1
5744.601		1
5745.50635		1
5745.744		1
5749.768		1
5749.89941		1
5749.92529		1
5750.186		1
5751.19434		1
5752.27246		1
5752.4834		1
5753.994		1
5754.464		1
5756.168		1
5756.242		1
5757.20947		1
5758.151		1
5759.34229		1
5761.26465		1
5761.949		1
5762.245		1
5763.78271		1
5764.927		1
5765.56		1
5769.91064		1
5769.94238		1
5771.249		1
5772.305		1
5778.07764		1
5779.084		1
5779.09961		1
5779.54541		1
5786.05029		1
5786.386		1
5786.658		1
5787.998		1
5788.62158		1
5789.04		1
5789.81934		1
5789.96143		1
5793.51172		1
5794.696		1
5795.25732		1
5797.633		1
5797.90625		1
5799.05957		1
5799.521		1
5799.56152		1
5799.94238		1
5800.67236		1
5801.38037		1
5802.52246		1
5804.24		1
5806.141		1
5806.89648		1
5808.884		1
5809.15674		1
5812.015		1
5812.541		1
5813.34033		1
5814.26025		1
5815.36328		1
5817.113		1
5818.094		1
5820.45361		1
5820.65625		1
5821.322		1
5823.404		1
5823.42139		1
5823.649		1
5823.85938		1
5824.683		1
5826.924		1
5826.984		1
5827.11572		1
5827.42725		1
5828.45557		1
5829.05		1
5832.10059		1
5832.457		1
5834.222		1
5834.62061		1
5835.2627		1
5836.24561		1
5836.46		1
5838.165		1
5839.05273		1
5839.61768		1
5841.38037		1
5842.43848		1
5844.30957		1
5844.60449		1
5845.13672		1
5846.04		1
5847.45068		1
5847.49		1
5847.68359		1
5849.103		1
5849.397		1
5851.383		1
5852.159		1
5852.316		1
5852.98438		1
5854.63867		1
5855.46143		1
5855.52148		1
5856.63525		1
5856.94336		1
5857.06934		1
5858.459		1
5858.766		1
5859.10156		1
5860.528		1
5860.62939		1
5861.287		1
5861.697		1
5861.753		1
5862.217		1
5862.62549		1
5862.822		1
5863.55859		1
5865.401		1
5866.19531		1
5866.939		1
5867.659		1
5867.71143		1
5869.289		1
5869.446		1
5870.002		1
5870.96		1
5871.43066		1
5871.507		1
5872.046		1
5872.752		1
5873.509		1
5873.916		1
5875.32568		1
5875.42871		1
5876.8374		1
5878.49268		1
5879.26074		1
5879.35742		1
5879.592		1
5879.664		1
5881.836		1
5881.83936		1
5883.01465		1
5884.48047		1
5884.539		1
5886.35449		1
5887.12061		1
5887.16		1
5891.306		1
5891.321		1
5891.69727		1
5891.79834		1
5892.00732		1
5892.19043		1
5893.486		1
5894.332		1
5894.50635		1
5894.604		1
5894.986		1
5897.39258		1
5898.878		1
5900.687		1
5901.026		1
5902.01172		1
5902.82471		1
5903.12939		1
5903.773		1
5904.24756		1
5904.81		1
5904.877		1
5905.27441		1
5906.58154		1
5907.108		1
5907.764		1
5909.95752		1
5911.18652		1
5911.44		1
5914.02246		1
5914.608		1
5914.6543		1
5915.31836		1
5915.526		1
5916.947		1
5917.972		1
5917.979		1
5918.32227		1
5918.35938		1
5920.752		1
5921.129		1
5923.802		1
5923.92773		1
5924.044		1
5925.929		1
5930.176		1
5932.0957		1
5932.428		1
5932.664		1
5933.01172		1
5933.24854		1
5933.403		1
5933.559		1
5934.348		1
5934.364		1
5934.77441		1
5935.46		1
5937.04932		1
5937.7124		1
5938.404		1
5939.419		1
5942.059		1
5942.24658		1
5944.53564		1
5944.53857		1
5945.174		1
5946.41064		1
5946.546		1
5947.275		1
5947.831		1
5947.974		1
5947.98975		1
5948.999		1
5950.707		1
5952.77		1
5952.84668		1
5953.13965		1
5953.625		1
5954.34229		1
5955.7876		1
5955.9707		1
5956.09961		1
5957.94434		1
5958.915		1
5958.987		1
5959.849		1
5962.2666		1
5962.90771		1
5963.90674		1
5963.96		1
5963.982		1
5964.751		1
5964.92871		1
5965.76855		1
5966.729		1
5969.239		1
5971.27734		1
5972.159		1
5974.28271		1
5974.807		1
5975.07568		1
5975.204		1
5976.847		1
5977.94434		1
5978.341		1
5979.752		1
5983.595		1
5984.703		1
5984.891		1
5986.281		1
5987.761		1
5989.122		1
5989.372		1
5989.655		1
5989.842		1
5989.99561		1
5990.61475		1
5990.69531		1
5990.8335		1
5992.678		1
5992.765		1
5993.145		1
5997.327		1
5998.342		1
5998.35156		1
5998.78174		1
6000.39355		1
6000.464		1
6001.03467		1
6001.333		1
6001.737		1
6006.475		1
6006.645		1
6006.874		1
6006.90967		1
6006.99365		1
6007.2627		1
6008.793		1
6010.13		1
6010.40527		1
6010.47754		1
6010.605		1
6012.42432		1
6012.90527		1
6013.464		1
6014.96045		1
6014.99		1
6017.828		1
6018.381		1
6018.51465		1
6018.939		1
6020.466		1
6021.496		1
6022.19238		1
6023.09473		1
6023.281		1
6025.94775		1
6026.77246		1
6027.504		1
6031.88672		1
6033.079		1
6033.148		1
6033.222		1
6035.03125		1
6035.83838		1
6039.25439		1
6040.21875		1
6040.408		1
6040.696		1
6041.941		1
6043.30469		1
6044.224		1
6044.249		1
6047.7583		1
6047.887		1
6048.39258		1
6050.5415		1
6051.222		1
6052.609		1
6052.63037		1
6052.8833		1
6055.002		1
6055.365		1
6057.204		1
6059.285		1
6059.398		1
6059.879		1
6060.69043		1
6060.938		1
6061.3335		1
6063.236		1
6063.76758		1
6065.21045		1
6066.88232		1
6067.859		1
6067.946		1
6068.544		1
6070.751		1
6071.292		1
6071.823		1
6073.82227		1
6074.24756		1
6074.408		1
6077.01		1
6078.278		1
6079.33		1
6079.85449		1
6081.161		1
6082.08545		1
6082.09229		1
6082.398		1
6083.049		1
6083.618		1
6083.97559		1
6084.739		1
6085.445		1
6085.647		1
6086.36035		1
6087.07		1
6087.56152		1
6087.799		1
6088.16		1
6088.89551		1
6089.57471		1
6091.20166		1
6091.317		1
6091.58252		1
6092.092		1
6092.11572		1
6092.47461		1
6092.4917		1
6092.837		1
6093.628		1
6094.40332		1
6094.928		1
6096.36426		1
6098.353		1
6099.89844		1
6100.21045		1
6102.681		1
6102.754		1
6102.94727		1
6103.15625		1
6104.92041		1
6105.006		1
6106.46338		1
6106.4873		1
6107.62354		1
6110.318		1
6111.3833		1
6111.49365		1
6112.3374		1
6113.9585		1
6115.76172		1
6116.106		1
6118.482		1
6120.654		1
6121.65869		1
6121.769		1
6121.79736		1
6122.8916		1
6123.043		1
6123.495		1
6123.8374		1
6125.291		1
6125.457		1
6125.517		1
6125.56836		1
6125.914		1
6126.427		1
6127.487		1
6127.88428		1
6128.05957		1
6130.01953		1
6130.157		1
6130.55273		1
6131.432		1
6133.91		1
6134.37842		1
6137.591		1
6137.80127		1
6138.462		1
6138.83		1
6138.92969		1
6139.13525		1
6141.464		1
6141.708		1
6143.885		1
6145.145		1
6145.42236		1
6146.857		1
6149.02246		1
6149.068		1
6150.01855		1
6150.38		1
6152.40625		1
6152.52344		1
6153.14453		1
6154.36963		1
6154.40625		1
6156.15625		1
6157.20752		1
6157.38		1
6158.49072		1
6158.57227		1
6159.802		1
6159.96826		1
6160.227		1
6160.59326		1
6161.58936		1
6161.86475		1
6162.39063		1
6163.45068		1
6163.57129		1
6164.229		1
6165.589		1
6166.10156		1
6167.301		1
6167.689		1
6167.925		1
6168.64941		1
6168.983		1
6169.015		1
6169.30273		1
6170.305		1
6170.497		1
6170.91162		1
6172.46631		1
6173.17432		1
6174.59131		1
6174.753		1
6175.85742		1
6175.93555		1
6176.11865		1
6176.68555		1
6177.10449		1
6177.32764		1
6177.838		1
6178.32227		1
6178.564		1
6180.322		1
6180.43848		1
6180.515		1
6180.58936		1
6180.674		1
6181.36768		1
6181.889		1
6182.05029		1
6183.06641		1
6183.488		1
6183.996		1
6185.676		1
6185.75146		1
6188.072		1
6188.22168		1
6188.341		1
6190.119		1
6194.463		1
6195.319		1
6196.12744		1
6196.21533		1
6196.42139		1
6196.57959		1
6198.025		1
6198.55127		1
6198.863		1
6199.195		1
6199.954		1
6200.349		1
6200.82471		1
6202.75439		1
6203.664		1
6205.2417		1
6205.46826		1
6206.05029		1
6206.65		1
6210.078		1
6210.26		1
6211.23975		1
6211.796		1
6212.21338		1
6212.929		1
6213.634		1
6213.85254		1
6214.04541		1
6214.07227		1
6216.337		1
6216.48926		1
6216.87842		1
6217.31934		1
6217.655		1
6217.8335		1
6218.314		1
6218.536		1
6219.083		1
6219.945		1
6221.335		1
6222.848		1
6225.686		1
6227.048		1
6228.17871		1
6229.41553		1
6229.53369		1
6229.7207		1
6230.21436		1
6230.81738		1
6230.90137		1
6232.837		1
6233.05371		1
6233.681		1
6234.548		1
6236.2666		1
6237.101		1
6238.038		1
6238.242		1
6238.763		1
6239.0835		1
6239.29541		1
6239.73975		1
6240.7207		1
6241.246		1
6243.09229		1
6243.57861		1
6244.131		1
6245.461		1
6246.99463		1
6246.99658		1
6248.21		1
6248.97461		1
6249.60742		1
6249.795		1
6250.64355		1
6250.915		1
6251.432		1
6252.22363		1
6252.61035		1
6252.62549		1
6252.9834		1
6254.461		1
6254.55957		1
6254.66748		1
6255.809		1
6255.86		1
6256.997		1
6257.21729		1
6258.913		1
6259.53857		1
6260.999		1
6261.57227		1
6262.608		1
6264.181		1
6265.4043		1
6267.41357		1
6267.884		1
6267.96045		1
6268.57861		1
6268.81348		1
6269.9873		1
6271.382		1
6272.39844		1
6274.77637		1
6274.90137		1
6276.93555		1
6277.018		1
6277.53		1
6278.168		1
6278.18164		1
6278.81445		1
6278.817		1
6281.75537		1
6281.958		1
6282.87		1
6282.8916		1
6283.15674		1
6283.157		1
6283.34473		1
6283.42139		1
6286.31738		1
6288.322		1
6288.42139		1
6289.28271		1
6289.545		1
6292.45459		1
6294.52148		1
6294.745		1
6295.61328		1
6297.175		1
6297.20557		1
6298.06934		1
6299.552		1
6301.20068		1
6302.775		1
6302.8623		1
6303.768		1
6304.29346		1
6304.56055		1
6305.908		1
6306.094		1
6306.451		1
6308.225		1
6308.468		1
6308.705		1
6308.823		1
6312.887		1
6313.247		1
6313.38232		1
6313.633		1
6314.21045		1
6314.787		1
6315.121		1
6315.747		1
6318.628		1
6318.981		1
6319.11		1
6319.697		1
6322.14258		1
6322.72852		1
6324.014		1
6324.49		1
6325.47168		1
6325.48926		1
6325.6084		1
6325.87842		1
6328.92139		1
6329.311		1
6330.0625		1
6330.17725		1
6331.16357		1
6332.015		1
6332.234		1
6332.30371		1
6333.428		1
6333.73047		1
6334.15869		1
6334.852		1
6335.474		1
6336.56348		1
6337.55664		1
6338.859		1
6339.3877		1
6339.401		1
6340.01172		1
6340.54248		1
6341.26		1
6342.42871		1
6343.345		1
6343.61426		1
6344.57		1
6345.7373		1
6345.872		1
6347.23242		1
6347.85		1
6348.30225		1
6349.38		1
6350.41455		1
6350.52051		1
6353.60156		1
6353.65		1
6353.84863		1
6354.4585		1
6354.724		1
6355.215		1
6357.555		1
6358.48633		1
6361.018		1
6361.10645		1
6361.11865		1
6361.62549		1
6361.96143		1
6361.99951		1
6362.09375		1
6362.799		1
6362.996		1
6364.34		1
6365.268		1
6365.576		1
6365.975		1
6366.029		1
6366.055		1
6366.21		1
6366.56543		1
6367.28467		1
6368.25244		1
6368.7334		1
6369.146		1
6369.508		1
6369.76074		1
6370.10449		1
6371.64		1
6372.53125		1
6372.725		1
6373.33		1
6373.56836		1
6374.80273		1
6375.77344		1
6375.82861		1
6376.091		1
6376.401		1
6376.758		1
6377.6377		1
6379.12549		1
6380.39258		1
6382.275		1
6382.71436		1
6382.98242		1
6383.18457		1
6383.623		1
6385.44238		1
6386.2124		1
6386.3667		1
6387.83154		1
6388.12646		1
6388.805		1
6390.08		1
6390.18848		1
6390.609		1
6391.551		1
6392.12354		1
6392.292		1
6392.813		1
6393.57373		1
6395.86328		1
6396.58252		1
6397.574		1
6397.797		1
6399.092		1
6399.394		1
6401.41		1
6401.41162		1
6402.103		1
6402.635		1
6402.899		1
6403.148		1
6404.3374		1
6405.50439		1
6405.601		1
6406.06738		1
6406.35352		1
6406.473		1
6406.71338		1
6407.628		1
6408.0874		1
6409.02539		1
6409.29		1
6409.554		1
6410.83447		1
6410.83447		1
6411.349		1
6414.131		1
6414.42725		1
6414.973		1
6415.778		1
6416.455		1
6417.03125		1
6417.8374		1
6418.364		1
6420.91553		1
6421.52344		1
6422.535		1
6422.962		1
6423.68066		1
6424.347		1
6425.0376		1
6425.192		1
6427.9		1
6427.93945		1
6428.21826		1
6429.61963		1
6429.92627		1
6430.853		1
6431.022		1
6431.96436		1
6432.67236		1
6432.70361		1
6432.97363		1
6433.23242		1
6435.74561		1
6435.99756		1
6436.19336		1
6436.93		1
6436.98		1
6437.25439		1
6437.289		1
6437.80127		1
6437.814		1
6438.951		1
6439.297		1
6439.90771		1
6440.116		1
6440.92139		1
6441.99756		1
6442.185		1
6443.07227		1
6444.53662		1
6445.107		1
6448.05127		1
6449.35547		1
6449.381		1
6449.859		1
6450.23535		1
6451.382		1
6452.32471		1
6452.899		1
6455.922		1
6458.103		1
6458.62256		1
6460.6333		1
6460.888		1
6461.2373		1
6462.20068		1
6462.269		1
6462.70752		1
6463.927		1
6464.741		1
6464.938		1
6466.134		1
6466.1377		1
6466.7417		1
6467.267		1
6467.926		1
6468.14258		1
6468.68555		1
6469.38672		1
6469.65234		1
6470.73828		1
6471.27344		1
6471.32227		1
6472.0376		1
6472.21338		1
6472.841		1
6473.895		1
6474.94336		1
6476.55664		1
6477.15967		1
6477.27637		1
6477.772		1
6477.958		1
6478.11475		1
6478.186		1
6478.369		1
6479.03467		1
6479.22656		1
6479.94043		1
6480.30762		1
6480.68066		1
6482.01367		1
6482.1416		1
6482.35547		1
6483.029		1
6483.152		1
6483.534		1
6483.864		1
6484.18359		1
6484.63672		1
6484.981		1
6485.21338		1
6485.28955		1
6485.903		1
6486.30127		1
6486.879		1
6487.46875		1
6487.78467		1
6488.05371		1
6488.709		1
6489.80762		1
6490.687		1
6490.94		1
6490.97559		1
6491.265		1
6492.26074		1
6493.528		1
6493.786		1
6493.99951		1
6494.17432		1
6494.61		1
6494.735		1
6494.95752		1
6495.09473		1
6495.59326		1
6496.34		1
6496.83154		1
6497.236		1
6499.05762		1
6500.892		1
6501.298		1
6502.10645		1
6502.21338		1
6503.138		1
6506.448		1
6507.27832		1
6507.444		1
6509.23145		1
6509.727		1
6510.0083		1
6511.904		1
6511.959		1
6512.427		1
6512.98438		1
6514.707		1
6515.32568		1
6515.403		1
6515.435		1
6515.43555		1
6515.67236		1
6516.755		1
6516.97363		1
6517.52344		1
6517.54053		1
6518.00342		1
6518.26953		1
6519.5		1
6519.63428		1
6521.08936		1
6522.19434		1
6522.84033		1
6523.259		1
6523.454		1
6524.077		1
6525.6084		1
6525.688		1
6525.84863		1
6526.05957		1
6526.153		1
6526.228		1
6526.765		1
6526.946		1
6528.073		1
6529.4917		1
6529.71826		1
6530.036		1
6530.469		1
6530.79834		1
6531.82471		1
6532.75146		1
6533.46973		1
6534.55957		1
6534.86133		1
6536.55		1
6537.18066		1
6537.75732		1
6538.92773		1
6540.133		1
6540.437		1
6540.69629		1
6541.20361		1
6541.843		1
6542.233		1
6542.59131		1
6542.828		1
6544.68555		1
6544.69775		1
6545.07275		1
6546.7793		1
6548.5625		1
6550.97168		1
6551.26758		1
6552.995		1
6553.135		1
6553.614		1
6554.65039		1
6554.656		1
6554.896		1
6555.54346		1
6556.1123		1
6556.32471		1
6556.351		1
6556.3667		1
6557.895		1
6558.219		1
6558.39063		1
6558.43		1
6558.53955		1
6558.942		1
6559.935		1
6559.99		1
6563.37842		1
6563.72		1
6565.2793		1
6566.117		1
6566.119		1
6567.65234		1
6568.311		1
6568.947		1
6569.688		1
6569.74951		1
6570.132		1
6570.24		1
6571.487		1
6572.87939		1
6572.99072		1
6573.204		1
6573.37939		1
6573.47266		1
6573.86133		1
6574.678		1
6575.99072		1
6576.06543		1
6576.22363		1
6576.454		1
6576.883		1
6576.924		1
6577.283		1
6577.757		1
6578.19629		1
6579.28271		1
6581.56738		1
6581.805		1
6585.40332		1
6586.77441		1
6588.53174		1
6591.79834		1
6592.245		1
6592.35		1
6592.436		1
6592.603		1
6593.91553		1
6594.957		1
6595.50928		1
6596.42		1
6596.48828		1
6598.239		1
6598.3584		1
6598.46631		1
6599.368		1
6599.99756		1
6600.858		1
6601.105		1
6601.383		1
6601.485		1
6602.583		1
6603.21338		1
6603.39355		1
6603.98975		1
6604.01758		1
6604.967		1
6606.11963		1
6606.905		1
6608.32		1
6608.464		1
6611.40137		1
6611.68		1
6611.89		1
6613.46436		1
6613.744		1
6614.959		1
6615.008		1
6617.19434		1
6617.941		1
6618.04834		1
6619.301		1
6622.105		1
6622.56836		1
6622.6665		1
6622.69629		1
6623.40674		1
6624.09		1
6624.77832		1
6625.23926		1
6626.52637		1
6626.69727		1
6626.846		1
6628.007		1
6628.74072		1
6628.92236		1
6629.323		1
6629.807		1
6630.958		1
6631.15674		1
6631.622		1
6632.37451		1
6632.5127		1
6632.576		1
6632.683		1
6633.11133		1
6634.94141		1
6635.26172		1
6635.32031		1
6635.96143		1
6636.222		1
6636.27539		1
6637.95166		1
6638.037		1
6638.15674		1
6638.492		1
6638.67139		1
6639.0127		1
6639.06738		1
6639.76172		1
6639.856		1
6640.39648		1
6640.69629		1
6641.70068		1
6642.80127		1
6642.99756		1
6643.59863		1
6644.38		1
6644.39		1
6645.098		1
6645.16064		1
6646.18359		1
6646.23242		1
6646.87158		1
6649.397		1
6650.52344		1
6650.93		1
6651.377		1
6652.204		1
6652.98		1
6656.12158		1
6656.548		1
6656.929		1
6658.588		1
6659.98535		1
6660.92725		1
6662.595		1
6663.879		1
6663.99854		1
6664.555		1
6664.665		1
6665.756		1
6666.18457		1
6666.62744		1
6666.632		1
6667.316		1
6667.40771		1
6667.59766		1
6667.915		1
6668.91846		1
6669.6416		1
6669.849		1
6670.70947		1
6670.94		1
6671.4873		1
6672.02832		1
6672.4165		1
6673.241		1
6673.67529		1
6674.114		1
6674.27051		1
6674.622		1
6675.17725		1
6675.22949		1
6675.69727		1
6676.48145		1
6680.76953		1
6682.079		1
6682.76563		1
6684.6		1
6684.905		1
6685.532		1
6686.29932		1
6686.64746		1
6687.65039		1
6688.109		1
6689.237		1
6691.84668		1
6692.293		1
6692.30957		1
6692.861		1
6693.039		1
6693.14941		1
6695.73242		1
6696.429		1
6696.654		1
6696.9585		1
6697.002		1
6697.743		1
6698.72266		1
6699.18555		1
6699.7085		1
6699.76465		1
6699.99463		1
6700.3877		1
6700.4126		1
6700.528		1
6701.594		1
6702.4917		1
6703.035		1
6705.247		1
6706.05		1
6706.263		1
6706.99854		1
6707.017		1
6709.15137		1
6709.817		1
6711.02051		1
6711.069		1
6711.19434		1
6711.44141		1
6711.598		1
6712.2417		1
6712.43262		1
6712.582		1
6712.646		1
6712.7		1
6713.216		1
6713.792		1
6714.126		1
6715.25244		1
6715.731		1
6715.786		1
6717.079		1
6717.77539		1
6718.64258		1
6718.71826		1
6718.745		1
6718.804		1
6719.364		1
6721.18652		1
6721.53		1
6722.74		1
6723.07031		1
6723.53467		1
6724.183		1
6724.23145		1
6724.413		1
6724.88428		1
6726.137		1
6726.254		1
6726.561		1
6726.756		1
6728.265		1
6730.07568		1
6730.60547		1
6731.73633		1
6732.00635		1
6732.356		1
6732.79		1
6732.822		1
6733.27344		1
6733.62354		1
6734.122		1
6734.2915		1
6734.315		1
6735.087		1
6735.92334		1
6737.497		1
6737.69336		1
6737.85938		1
6738.112		1
6738.25928		1
6739.02344		1
6740.01758		1
6741.37158		1
6741.49072		1
6741.555		1
6741.679		1
6742.275		1
6742.62061		1
6743.727		1
6743.76		1
6744.05469		1
6744.2876		1
6744.995		1
6745.09961		1
6746.143		1
6746.36		1
6746.76074		1
6746.91		1
6746.93555		1
6746.95		1
6747.424		1
6747.65869		1
6749.406		1
6749.86035		1
6750.095		1
6751.10742		1
6751.128		1
6751.23438		1
6751.97363		1
6753.268		1
6754.712		1
6754.729		1
6755.0874		1
6756.11865		1
6756.23926		1
6757.12158		1
6757.565		1
6760.194		1
6760.218		1
6760.44238		1
6760.687		1
6760.99951		1
6761.2373		1
6762.76172		1
6762.772		1
6762.944		1
6763.00635		1
6763.83252		1
6765.08154		1
6765.516		1
6766.314		1
6766.57031		1
6766.989		1
6767.163		1
6767.60547		1
6767.913		1
6769.031		1
6769.54834		1
6770.514		1
6771.24951		1
6771.829		1
6772.28467		1
6772.298		1
6772.53662		1
6772.58252		1
6772.692		1
6772.728		1
6772.90332		1
6773.92139		1
6773.964		1
6774.00537		1
6774.14648		1
6774.597		1
6776.021		1
6776.402		1
6776.543		1
6777.413		1
6777.70947		1
6777.864		1
6779.10449		1
6779.1626		1
6779.50928		1
6779.93457		1
6779.96826		1
6780.097		1
6780.583		1
6781.782		1
6782.00146		1
6782.1		1
6782.191		1
6782.70361		1
6782.945		1
6784.588		1
6785.216		1
6785.736		1
6786.277		1
6787.86768		1
6788.735		1
6788.75732		1
6788.78662		1
6788.88525		1
6788.97559		1
6789.22266		1
6789.22949		1
6790.20557		1
6790.539		1
6791.17529		1
6791.287		1
6791.88525		1
6792.03369		1
6792.2124		1
6792.381		1
6792.388		1
6793.84		1
6794.25146		1
6794.288		1
6794.586		1
6795.735		1
6795.868		1
6795.99		1
6796.13232		1
6796.22363		1
6796.618		1
6797.219		1
6797.868		1
6798.26		1
6798.707		1
6799.81055		1
6800.23828		1
6800.494		1
6800.6		1
6801.78125		1
6803.17725		1
6803.915		1
6803.9375		1
6804.59229		1
6804.875		1
6805.081		1
6805.86572		1
6807.051		1
6807.06348		1
6807.314		1
6807.704		1
6808.11963		1
6808.44531		1
6808.51563		1
6808.91357		1
6809.02832		1
6809.434		1
6811.07031		1
6811.3667		1
6811.60352		1
6811.91553		1
6812.91064		1
6812.99072		1
6812.991		1
6813.46826		1
6814.05664		1
6814.79346		1
6814.84863		1
6814.85059		1
6815.79834		1
6816.01172		1
6818.15625		1
6818.368		1
6819.634		1
6819.693		1
6819.731		1
6820.11768		1
6820.17725		1
6820.30664		1
6821.50439		1
6821.69531		1
6822.621		1
6822.75439		1
6822.80371		1
6822.9917		1
6823.932		1
6824.28027		1
6825.234		1
6825.99561		1
6826.14648		1
6828.59375		1
6828.68945		1
6828.904		1
6829.371		1
6829.7583		1
6829.815		1
6830.444		1
6831.09033		1
6831.33		1
6831.91357		1
6832.65137		1
6832.871		1
6832.896		1
6832.951		1
6833.54346		1
6833.685		1
6833.781		1
6834.03		1
6834.43164		1
6834.677		1
6835.39844		1
6835.443		1
6835.63672		1
6836.32471		1
6836.69873		1
6837.28125		1
6837.66846		1
6838.50342		1
6838.87549		1
6839.263		1
6839.89063		1
6840.32959		1
6840.35059		1
6840.72949		1
6840.82959		1
6842.87744		1
6844.14063		1
6844.80566		1
6845.8125		1
6845.97363		1
6846.09668		1
6846.10254		1
6846.15674		1
6846.172		1
6846.79248		1
6847.12451		1
6847.61035		1
6847.653		1
6848.00732		1
6848.27832		1
6848.606		1
6849.17		1
6849.319		1
6849.5376		1
6849.6543		1
6849.881		1
6850.42529		1
6850.87939		1
6852.07227		1
6852.54248		1
6853.022		1
6853.1377		1
6853.31348		1
6853.91846		1
6853.99		1
6854.064		1
6854.619		1
6856.059		1
6857.10059		1
6857.206		1
6857.473		1
6858.159		1
6858.66553		1
6859.621		1
6859.711		1
6860.165		1
6860.167		1
6860.539		1
6860.88672		1
6861.19971		1
6862.2207		1
6862.974		1
6863.24854		1
6863.482		1
6863.504		1
6864.161		1
6864.232		1
6864.735		1
6865.362		1
6865.66		1
6865.87451		1
6866.087		1
6866.163		1
6866.921		1
6867.482		1
6867.496		1
6867.604		1
6868.09961		1
6868.356		1
6869.31934		1
6869.85254		1
6870.264		1
6871.03662		1
6871.661		1
6871.70459		1
6872.10156		1
6872.12549		1
6873.443		1
6873.47754		1
6873.49854		1
6873.713		1
6873.93262		1
6874.03125		1
6874.159		1
6874.23828		1
6874.871		1
6874.952		1
6875.237		1
6876.51		1
6876.83057		1
6877.04346		1
6877.171		1
6877.28125		1
6878.21338		1
6878.47559		1
6878.518		1
6878.65869		1
6879.59863		1
6880.92871		1
6881.19043		1
6882.6		1
6882.77734		1
6882.86572		1
6883.05566		1
6883.38672		1
6883.746		1
6883.804		1
6884.044		1
6884.18359		1
6884.413		1
6884.44629		1
6885.785		1
6886.09		1
6886.66455		1
6886.85645		1
6887.53125		1
6887.595		1
6887.687		1
6887.743		1
6888.131		1
6889.134		1
6890.334		1
6891.819		1
6892.14551		1
6892.15869		1
6892.17139		1
6892.587		1
6893.587		1
6893.71		1
6893.884		1
6893.961		1
6894.372		1
6895.58		1
6895.612		1
6895.8584		1
6895.95752		1
6896.284		1
6897.52832		1
6898.056		1
6899.073		1
6899.168		1
6899.541		1
6899.64063		1
6900.54346		1
6900.74756		1
6900.98535		1
6901.04834		1
6901.76758		1
6902.7085		1
6902.848		1
6902.97559		1
6903.2207		1
6903.31		1
6903.6875		1
6904.784		1
6905.044		1
6905.327		1
6905.35742		1
6906.06836		1
6906.75928		1
6907.52148		1
6908.00049		1
6908.334		1
6909.266		1
6909.338		1
6909.594		1
6909.65967		1
6910.135		1
6911.15625		1
6911.24268		1
6911.26074		1
6911.68945		1
6912.486		1
6913.775		1
6914.85254		1
6914.869		1
6915.95264		1
6916.35059		1
6916.532		1
6916.6167		1
6916.89941		1
6917.42432		1
6917.441		1
6917.73975		1
6918.07861		1
6918.17139		1
6918.468		1
6918.63867		1
6919.541		1
6920.55859		1
6920.934		1
6921.323		1
6921.37451		1
6921.711		1
6922.53174		1
6922.80664		1
6923.555		1
6923.67		1
6923.85156		1
6924.185		1
6924.37158		1
6924.875		1
6924.89551		1
6925.354		1
6925.584		1
6926.41846		1
6926.614		1
6926.6626		1
6927.197		1
6927.507		1
6927.56543		1
6927.641		1
6928.19873		1
6928.25928		1
6929.04639		1
6929.12061		1
6929.202		1
6929.63		1
6929.68066		1
6930.369		1
6930.493		1
6930.97559		1
6931.072		1
6931.414		1
6931.43164		1
6931.57471		1
6931.69873		1
6931.989		1
6932.363		1
6932.402		1
6933.35938		1
6933.516		1
6933.621		1
6933.72		1
6934.12549		1
6934.146		1
6934.159		1
6934.27		1
6934.67432		1
6934.878		1
6936.14941		1
6936.21143		1
6936.7583		1
6936.798		1
6937.59473		1
6937.724		1
6938.45557		1
6938.894		1
6939.34		1
6939.419		1
6940.56836		1
6940.69336		1
6940.696		1
6941.01758		1
6941.34961		1
6941.48		1
6941.665		1
6941.88965		1
6942.28369		1
6942.496		1
6942.85645		1
6943.542		1
6943.901		1
6944.28857		1
6944.48535		1
6944.85645		1
6945.94727		1
6946.28271		1
6946.49463		1
6947.163		1
6947.2583		1
6947.279		1
6947.414		1
6947.9624		1
6948.415		1
6948.658		1
6948.744		1
6949.05225		1
6949.7583		1
6950.501		1
6950.763		1
6951.74463		1
6951.755		1
6952.00928		1
6952.78662		1
6952.948		1
6953.38574		1
6953.531		1
6953.65039		1
6953.993		1
6954.117		1
6954.23926		1
6954.685		1
6954.719		1
6954.94775		1
6954.97656		1
6955.32764		1
6955.373		1
6955.43262		1
6955.46631		1
6955.657		1
6955.754		1
6956.17871		1
6956.28467		1
6956.728		1
6957.062		1
6957.078		1
6957.997		1
6958.11865		1
6958.288		1
6958.46436		1
6958.601		1
6958.69727		1
6958.927		1
6958.967		1
6959.814		1
6960.312		1
6960.60742		1
6960.67529		1
6960.72		1
6960.726		1
6961.282		1
6961.44141		1
6961.61572		1
6961.66748		1
6961.84668		1
6962.114		1
6962.811		1
6963.276		1
6963.84229		1
6964.088		1
6964.179		1
6964.587		1
6964.7085		1
6964.71436		1
6965.78662		1
6965.81055		1
6966.366		1
[truncated: 17,427 more rows]
