# Supplementary material for: Getting rid of ‘rain’ and ‘stars’: Mitigating inhibition effects on ddPCR data analysis, the case study of the invasive crayfish Pacifastacus leniusculus in the streams of Luxembourg
Source: PLoS One. 2022 Nov 16;17(11):e0275363. doi: 10.1371/journal.pone.0275363 (PMC9668142; doi:10.1371/journal.pone.0275363)
Supplement: S1 File — (ZIP) [file pone.0275363.s003.zip › raw data/27-pl1/27 Pl1-2019 Pl_B04_Amplitude.csv]

Ch1 Amplitude	Ch2 Amplitude	Cluster
4808.223		1
4955.894		1
4974.595		1
5029.226		1
5063.90332		1
5073.106		1
5085.6167		1
5106.782		1
5109.181		1
5118.02344		1
5139.887		1
5143.45654		1
5174.49463		1
5180.41		1
5198.80762		1
5205.86133		1
5209.171		1
5216.87549		1
5217.84668		1
5220.282		1
5226.55469		1
5228.22949		1
5237.47168		1
5239.385		1
5247.45459		1
5254.808		1
5255.267		1
5255.46		1
5273.252		1
5276.32227		1
5281.19434		1
5298.10352		1
5304.632		1
5306.883		1
5319.04346		1
5319.41943		1
5321.059		1
5325.6416		1
5332.146		1
5338.29639		1
5339.55273		1
5340.93		1
5341.385		1
5350.299		1
5350.796		1
5359.053		1
5369.2207		1
5371.439		1
5375.554		1
5378.44434		1
5380.171		1
5382.76025		1
5389.85352		1
5391.82959		1
5391.94		1
5392.807		1
5394.559		1
5394.676		1
5400.96045		1
5403.11328		1
5405.908		1
5406.75537		1
5407.54834		1
5407.66064		1
5408.21533		1
5410.344		1
5411.13672		1
5411.18945		1
5416.00244		1
5421.065		1
5428.838		1
5433.44336		1
5434.77246		1
5435.11133		1
5436.396		1
5439.0376		1
5442.05127		1
5445.181		1
5454.886		1
5456.2124		1
5456.98975		1
5459.27246		1
5464.078		1
5465.98		1
5473.62842		1
5474.95264		1
5478.826		1
5479.713		1
5481.32		1
5481.94238		1
5490.735		1
5492.31		1
5492.651		1
5493.064		1
5495.13		1
5495.261		1
5495.68457		1
5496.09375		1
5498.632		1
5499.44336		1
5500.23828		1
5506.39		1
5508.03		1
5513.072		1
5515.012		1
5520.88232		1
5522.4		1
5523.888		1
5528.12451		1
5533.7793		1
5535.443		1
5543.6416		1
5548.964		1
5554.24463		1
5558.72656		1
5565.92236		1
5565.94531		1
5573.08057		1
5573.088		1
5575.26953		1
5578.09473		1
5578.403		1
5578.977		1
5579.1		1
5579.994		1
5583.923		1
5584.90039		1
5585.32666		1
5587.22		1
5587.709		1
5589.45166		1
5596.45361		1
5596.585		1
5596.682		1
5596.978		1
5598.41553		1
5599.763		1
5599.991		1
5600.09375		1
5602.099		1
5603.24756		1
5603.2915		1
5603.534		1
5603.6875		1
5608.64648		1
5609.723		1
5612.438		1
5618.80371		1
5624.5293		1
5624.687		1
5625.16455		1
5627.756		1
5628.51025		1
5631.15332		1
5631.268		1
5633.759		1
5634.067		1
5634.52539		1
5635.1416		1
5639.497		1
5639.917		1
5640.72		1
5642.588		1
5642.95557		1
5643.33		1
5643.6167		1
5644.42725		1
5647.965		1
5648.26758		1
5649.845		1
5655.46826		1
5656.716		1
5658.16455		1
5658.6		1
5659.82764		1
5662.85938		1
5664.284		1
5664.44629		1
5664.99268		1
5666.179		1
5666.48975		1
5666.887		1
5667.293		1
5669.50928		1
5671.52051		1
5673.13428		1
5673.93066		1
5674.938		1
5677.4		1
5677.727		1
5681.223		1
5681.4		1
5685.45068		1
5687.7627		1
5688.34229		1
5688.58057		1
5689.55566		1
5691.02051		1
5695.656		1
5697.164		1
5697.606		1
5698.28		1
5700.49951		1
5702.21143		1
5703.43555		1
5707.567		1
5708.97656		1
5709.007		1
5710.306		1
5712.791		1
5714.321		1
5714.714		1
5715.659		1
5716.172		1
5717.46533		1
5719.50049		1
5720.26953		1
5720.349		1
5722.148		1
5723.03857		1
5723.666		1
5726.30859		1
5727.49463		1
5731.7876		1
5732.173		1
5733.28955		1
5733.581		1
5734.99365		1
5737.415		1
5740.053		1
5748.679		1
5752.533		1
5755.361		1
5756.815		1
5757.45264		1
5757.842		1
5759.98242		1
5760.921		1
5761.461		1
5762.225		1
5762.746		1
5764.566		1
5765.659		1
5769.74951		1
5771.202		1
5771.254		1
5771.944		1
5774.94141		1
5775.474		1
5778.45459		1
5779.53		1
5780.05762		1
5782.02441		1
5782.57227		1
5784.075		1
5784.19727		1
5784.59473		1
5786.009		1
5786.636		1
5788.10254		1
5788.334		1
5788.525		1
5789.50928		1
5790.242		1
5790.682		1
5791.482		1
5792.84668		1
5794.648		1
5795.178		1
5796.95654		1
5798.35547		1
5799.93457		1
5800.33936		1
5801.377		1
5801.658		1
5803.067		1
5803.52832		1
5804.821		1
5805.05957		1
5805.123		1
5807.457		1
5807.52		1
5807.91553		1
5808.36963		1
5809.1		1
5809.28027		1
5811.79639		1
5812.47		1
5817.798		1
5818.603		1
5821.464		1
5821.716		1
5824.108		1
5825.154		1
5825.615		1
5827.502		1
5827.903		1
5828.27051		1
5829.03564		1
5829.935		1
5830.318		1
5830.826		1
5835.398		1
5835.56641		1
5836.43		1
5838.66846		1
5838.964		1
5839.9043		1
5840.21436		1
5841.61426		1
5841.618		1
5842.005		1
5842.24561		1
5842.797		1
5844.098		1
5845.25439		1
5845.441		1
5845.84375		1
5846.64453		1
5846.99		1
5847.712		1
5848.3374		1
5849.36768		1
5849.859		1
5852.0293		1
5852.35449		1
5859.685		1
5860.89844		1
5862.653		1
5863.34326		1
5866.251		1
5868.82861		1
5870.889		1
5871.516		1
5871.9		1
5873.96		1
5877.225		1
5877.53174		1
5877.86328		1
5878.12939		1
5880.306		1
5882.41455		1
5884.176		1
5884.776		1
5885.298		1
5885.64355		1
5886.3		1
5886.5293		1
5886.958		1
5889.98242		1
5890.09961		1
5891.65674		1
5892.043		1
5892.25537		1
5894.3		1
5894.96		1
5895.91357		1
5895.961		1
5898.0415		1
5899.859		1
5901.12939		1
5901.22949		1
5901.912		1
5902.918		1
5903.61768		1
5905.18848		1
5905.241		1
5906.12451		1
5907.464		1
5907.66455		1
5907.827		1
5910.801		1
5911.39		1
5912.8667		1
5913.22656		1
5914.79639		1
5914.846		1
5916.43359		1
5916.506		1
5919.47168		1
5919.69971		1
5921.7583		1
5922.137		1
5923.71631		1
5924.938		1
5925.094		1
5925.76074		1
5929.01		1
5929.03662		1
5930.147		1
5932.435		1
5933.69434		1
5934.17432		1
5934.385		1
5934.59229		1
5934.65332		1
5935.007		1
5937.094		1
5941.57129		1
5945.206		1
5945.26465		1
5946.32471		1
5947.258		1
5947.50732		1
5947.80566		1
5948.5625		1
5948.71875		1
5951.119		1
5951.64453		1
5953.81055		1
5954.22852		1
5957.04639		1
5958.244		1
5959.29053		1
5959.74463		1
5959.884		1
5961.18652		1
5961.61		1
5962.30225		1
5964.103		1
5964.321		1
5965.06543		1
5966.2876		1
5966.758		1
5966.9585		1
5968.09375		1
5968.274		1
5968.355		1
5969.417		1
5969.49268		1
5969.95459		1
5970.97168		1
5971.41162		1
5974.37939		1
5976.326		1
5976.69727		1
5976.96875		1
5978.62646		1
5979.206		1
5980.227		1
5980.54248		1
5980.71533		1
5981.27148		1
5981.56934		1
5983.271		1
5984.0625		1
5985.88525		1
5986.569		1
5987.75439		1
5987.89258		1
5988.144		1
5989.11572		1
5989.67334		1
5990.06934		1
5990.09		1
5990.801		1
5990.805		1
5992.64453		1
5993.00439		1
5994.80566		1
5995.40967		1
5996.04834		1
5997.499		1
5997.95068		1
5998.02246		1
5998.766		1
5999.50439		1
6000.26074		1
6000.376		1
6002.12061		1
6002.307		1
6002.43457		1
6002.92627		1
6004.181		1
6004.60352		1
6005.62256		1
6006.68945		1
6009.036		1
6009.642		1
6010.854		1
6013.85449		1
6014.239		1
6014.579		1
6015.217		1
6016.146		1
6017.62842		1
6018.35645		1
6019.23535		1
6019.279		1
6020.08		1
6020.275		1
6020.71533		1
6023.62549		1
6023.845		1
6024.398		1
6026.341		1
6026.7207		1
6027.84		1
6028.87061		1
6031.152		1
6032.05859		1
6032.5083		1
6033.313		1
6034.09033		1
6034.24072		1
6036.994		1
6040.096		1
6040.131		1
6041.67773		1
6042.04736		1
6042.409		1
6043.204		1
6043.27832		1
6044.25244		1
6045.14941		1
6047.09131		1
6047.59229		1
6048.3335		1
6048.63672		1
6049.7627		1
6050.58936		1
6051.49756		1
6054.33		1
6055.45459		1
6055.73535		1
6056.9043		1
6057.46533		1
6058.01		1
6058.41553		1
6059.378		1
6059.66748		1
6059.69531		1
6061.5415		1
6062.783		1
6063.804		1
6065.106		1
6066.61768		1
6066.95068		1
6068.348		1
6070.054		1
6071.7373		1
6071.78027		1
6072.56641		1
6072.58252		1
6072.636		1
6074.135		1
6074.59961		1
6075.412		1
6075.44727		1
6077.55664		1
6078.111		1
6078.323		1
6079.038		1
6080.181		1
6080.18359		1
6080.675		1
6081.19873		1
6081.694		1
6082.58		1
6082.60645		1
6084.581		1
6084.7793		1
6085.18359		1
6088.93945		1
6089.15625		1
6089.85254		1
6091.02051		1
6092.144		1
6094.53		1
6094.726		1
6095.16455		1
6096.08		1
6096.766		1
6097.52734		1
6098.297		1
6099.12646		1
6101.49658		1
6101.574		1
6103.15332		1
6103.435		1
6103.885		1
6106.083		1
6106.789		1
6107.5083		1
6107.958		1
6108.57666		1
6108.961		1
6109.345		1
6109.571		1
6109.61475		1
6109.76758		1
6112.861		1
6115.098		1
6115.77051		1
6118.15674		1
6119.6626		1
6119.838		1
6121.911		1
6121.91846		1
6124.017		1
6124.85742		1
6125.30957		1
6125.606		1
6128.03467		1
6128.259		1
6128.5376		1
6128.747		1
6128.769		1
6129.57373		1
6130.324		1
6131.997		1
6134.2666		1
6136.275		1
6136.305		1
6136.56934		1
6136.61328		1
6137.067		1
6137.234		1
6137.67041		1
6138.747		1
6139.91846		1
6140.546		1
6140.794		1
6141.06152		1
6141.125		1
6141.514		1
6141.65674		1
6144.02539		1
6144.39648		1
6145.12061		1
6145.78125		1
6145.892		1
6146.013		1
6147.03564		1
6147.11		1
6147.3457		1
6147.7666		1
6147.887		1
6150.364		1
6150.977		1
6151.11133		1
6152.37		1
6153.948		1
6154.00049		1
6154.80225		1
6155.47		1
6158.061		1
6158.291		1
6159.763		1
6160.20752		1
6160.25146		1
6160.799		1
6164.54541		1
6164.80859		1
6166.26025		1
6170.185		1
6170.499		1
6172.47559		1
6173.20752		1
6173.445		1
6173.503		1
6174.166		1
6174.63135		1
6175.19971		1
6176.276		1
6177.119		1
6177.28564		1
6181.126		1
6181.768		1
6182.78369		1
6183.029		1
6184.93066		1
6185.46338		1
6185.98145		1
6187.095		1
6187.252		1
6189.47852		1
6189.51758		1
6189.853		1
6190.25049		1
6190.381		1
6192.523		1
6192.80225		1
6193.514		1
6194.138		1
6194.181		1
6194.30664		1
6195.09473		1
6195.197		1
6195.50342		1
6196.262		1
6197.66064		1
6198.19531		1
6200.393		1
6200.975		1
6201.4126		1
6201.876		1
6202.079		1
6202.808		1
6203.77344		1
6205.283		1
6205.50244		1
6205.509		1
6205.77832		1
6207.50244		1
6207.73633		1
6208.15625		1
6208.905		1
6209.028		1
6209.08447		1
6209.699		1
6209.7876		1
6212.53467		1
6213.99854		1
6214.721		1
6215.135		1
6215.391		1
6216.46826		1
6216.681		1
6218.2417		1
6218.25342		1
6218.93652		1
6220.044		1
6221.25049		1
6222.76563		1
6225.635		1
6225.721		1
6225.918		1
6226.668		1
6227.422		1
6227.642		1
6227.97852		1
6228.092		1
6228.764		1
6228.948		1
6229.06348		1
6230.021		1
6230.30127		1
6232.179		1
6233.85254		1
6233.963		1
6234.28955		1
6234.90527		1
6235.8125		1
6238.176		1
6239.46045		1
6241.02734		1
6241.54053		1
6241.70068		1
6242.32129		1
6243.0293		1
6243.97461		1
6244.494		1
6245.28662		1
6245.78		1
6246.01172		1
6247.184		1
6247.37158		1
6248.16943		1
6249.16455		1
6252.229		1
6252.38574		1
6253.36865		1
6254.311		1
6254.40332		1
6254.921		1
6255.11475		1
6255.89258		1
6255.995		1
6256.276		1
6256.84		1
6257.9165		1
6258.697		1
6258.92627		1
6259.2876		1
6259.722		1
6259.804		1
6259.816		1
6260.23047		1
6260.72656		1
6261.673		1
6261.854		1
6262.353		1
6264.141		1
6264.387		1
6266.294		1
6267.837		1
6267.869		1
6270.15234		1
6270.99658		1
6271.78174		1
6271.97363		1
6272.37061		1
6272.54		1
6272.913		1
6273.224		1
6273.321		1
6273.456		1
6273.81055		1
6274.034		1
6274.12939		1
6274.607		1
6274.708		1
6275.35156		1
6275.746		1
6277.00049		1
6277.37354		1
6277.91553		1
6278.48242		1
6278.51172		1
6278.663		1
6278.859		1
6279.312		1
6280.218		1
6280.918		1
6281.17969		1
6281.752		1
6281.762		1
6282.25244		1
6283.482		1
6283.76172		1
6284.12256		1
6284.207		1
6284.767		1
6285.4585		1
6285.64063		1
6285.96875		1
6286.401		1
6287.19775		1
6287.37451		1
6287.90137		1
6288.107		1
6289.11035		1
6289.842		1
6290.758		1
6290.976		1
6291.434		1
6292.54443		1
6292.63672		1
6293.001		1
6295.678		1
6297.16455		1
6297.99365		1
6298.96973		1
6299.01953		1
6299.065		1
6299.62354		1
6300.12549		1
6301.34863		1
6301.868		1
6303.07129		1
6303.35352		1
6303.942		1
6304.176		1
6304.449		1
6305.09961		1
6306.37354		1
6306.83447		1
6307.44629		1
6307.928		1
6308.007		1
6308.12842		1
6308.235		1
6309.24658		1
6309.541		1
6310.801		1
6311.74		1
6312.558		1
6312.809		1
6312.957		1
6312.986		1
6313.047		1
6314.20264		1
6315.117		1
6315.281		1
6316.849		1
6317.16748		1
6317.244		1
6318.158		1
6318.67334		1
6318.859		1
6319.48145		1
6319.509		1
6320.43555		1
6320.499		1
6322.414		1
6322.49854		1
6323.03271		1
6323.35156		1
6323.786		1
6324.692		1
6325.33057		1
6325.60938		1
6325.938		1
6326.86		1
6327.114		1
6329.69141		1
6330.30225		1
6330.875		1
6331.25928		1
6334.15625		1
6334.61035		1
6334.87842		1
6335.2627		1
6335.44434		1
6336.219		1
6336.461		1
6336.566		1
6336.61475		1
6337.338		1
6337.40869		1
6338.07764		1
6339.538		1
6340.15234		1
6340.914		1
6341.90674		1
6342.12744		1
6342.20459		1
6343.611		1
6344.07666		1
6344.15332		1
6344.383		1
6344.82861		1
6346.541		1
6346.9917		1
6349.96143		1
6350.58643		1
6351.64746		1
6352.10645		1
6353.278		1
6354.92236		1
6355.1416		1
6356.737		1
6357.578		1
6357.6543		1
6358.855		1
6359.082		1
6359.271		1
6359.391		1
6360.17041		1
6360.398		1
6361.22461		1
6361.36572		1
6362.535		1
6362.605		1
6363.5835		1
6364.199		1
6364.887		1
6367.185		1
6367.471		1
6367.70166		1
6369.78125		1
6369.861		1
6370.71338		1
6372.145		1
6372.17		1
6372.22754		1
6373.3125		1
6373.31738		1
6374.15332		1
6374.758		1
6375.5415		1
6377.659		1
6378.17627		1
6378.396		1
6380.339		1
6380.36865		1
6381.427		1
6381.951		1
6382.29932		1
6382.788		1
6384.29834		1
6384.522		1
6384.94629		1
6385.034		1
6385.295		1
6386.1377		1
6386.8623		1
6387.45459		1
6387.582		1
6387.676		1
6388.067		1
6388.372		1
6388.808		1
6388.82129		1
6388.875		1
6389.493		1
6389.793		1
6389.799		1
6389.932		1
6390.79932		1
6391.15674		1
6391.18359		1
6391.2207		1
6392.262		1
6392.28955		1
6393.00049		1
6393.567		1
6393.783		1
6394.1665		1
6397.044		1
6397.07666		1
6398.1665		1
6398.29		1
6398.57471		1
6399.149		1
6400.358		1
6401.011		1
6401.64		1
6401.66357		1
6401.697		1
6401.763		1
6401.85352		1
6402.57227		1
6402.62549		1
6402.78662		1
6404.19336		1
6404.22168		1
6404.52		1
6404.521		1
6404.5293		1
6405.90137		1
6406.02734		1
6406.049		1
6408.16455		1
6408.552		1
6408.581		1
6409.53857		1
6409.58447		1
6409.76		1
6409.927		1
6409.95947		1
6411.512		1
6411.554		1
6412.22559		1
6412.385		1
6412.689		1
6412.794		1
6414.304		1
6414.67627		1
6415.36133		1
6415.6084		1
6415.73975		1
6416.934		1
6417.747		1
6418.59473		1
6419.1875		1
6419.199		1
6420.788		1
6422.38574		1
6423.02539		1
6423.93555		1
6425.1333		1
6428.595		1
6429.57471		1
6430.023		1
6430.46729		1
6430.783		1
6431.876		1
6433.697		1
6433.7		1
6434.59326		1
6434.91748		1
6435.775		1
6435.86963		1
6436.239		1
6436.43652		1
6436.854		1
6439.005		1
6440.12061		1
6440.46045		1
6440.633		1
6442.456		1
6442.71631		1
6443.344		1
6443.4707		1
6443.626		1
6444.1665		1
6444.79834		1
6444.91064		1
6445.64355		1
6446.57764		1
6446.923		1
6448.048		1
6448.0625		1
6448.53369		1
6449.80371		1
6449.864		1
6450.14258		1
6450.152		1
6450.19043		1
6450.611		1
6451.109		1
6451.135		1
6452.00146		1
6452.16748		1
6452.7085		1
6453.178		1
6453.56055		1
6453.68164		1
6453.70947		1
6453.755		1
6454.462		1
6454.595		1
6454.6167		1
6454.831		1
6454.855		1
6455.742		1
6455.76855		1
6456.27148		1
6456.48242		1
6458.08545		1
6458.385		1
6458.79443		1
6459.624		1
6459.673		1
6459.689		1
6460.385		1
6461.55469		1
6461.80566		1
6461.8623		1
6462.26465		1
6462.30029		1
6462.56152		1
6463.234		1
6464.356		1
6465.3374		1
6465.81152		1
6466.27734		1
6467.10547		1
6468.585		1
6468.62256		1
6469.255		1
6469.949		1
6470.51563		1
6470.524		1
6470.85547		1
6471.402		1
6471.478		1
6472.384		1
6474.633		1
6475.27637		1
6476.474		1
6476.632		1
6477.339		1
6478.84		1
6479.401		1
6479.53369		1
6480.943		1
6481.529		1
6482.262		1
6482.722		1
6482.9917		1
6483.014		1
6483.39063		1
6483.40771		1
6484.101		1
6484.1123		1
6485.14258		1
6485.396		1
6485.572		1
6485.64746		1
6487.17236		1
6487.93262		1
6488.321		1
6488.361		1
6488.451		1
6488.69629		1
6489.09131		1
6489.69775		1
6491.11768		1
6491.18066		1
6494.094		1
6494.40137		1
6494.585		1
6495.587		1
6496.1665		1
6497.095		1
6498.23975		1
6498.345		1
6498.377		1
6498.65674		1
6498.7666		1
6498.782		1
6498.8374		1
6499.60938		1
6500.70264		1
6500.73438		1
6501.34473		1
6501.74756		1
6501.957		1
6502.1875		1
6502.61572		1
6502.66553		1
6503.137		1
6503.194		1
6503.405		1
6505.959		1
6506.15674		1
6506.238		1
6506.274		1
6506.35		1
6507.54443		1
6507.993		1
6508.015		1
6508.07666		1
6508.416		1
6509.09375		1
6509.47		1
6510.60352		1
6510.788		1
6511.499		1
6511.96045		1
6511.981		1
6512.918		1
6513.15039		1
6513.548		1
6514.17725		1
6514.182		1
6514.261		1
6514.325		1
6514.45947		1
6514.5127		1
6515.40332		1
6516.19971		1
6517.41846		1
6518.218		1
6518.59		1
6518.789		1
6518.9585		1
6520.147		1
6521.15771		1
6522.98633		1
6523.01025		1
6523.08057		1
6524.879		1
6525.71338		1
6525.925		1
6526.286		1
6526.67773		1
6527.42529		1
6527.777		1
6529.468		1
6529.721		1
6530.60254		1
6530.93		1
6531.09033		1
6532.841		1
6533.338		1
6534.232		1
6534.85156		1
6535.182		1
6536.78027		1
6536.962		1
6538.17334		1
6538.22949		1
6539.246		1
6539.749		1
6540.649		1
6541.76465		1
6541.813		1
6542.539		1
6544.06152		1
6544.752		1
6544.963		1
6545.216		1
6545.443		1
6546.022		1
6546.657		1
6547.17139		1
6547.69971		1
6548.248		1
6548.28467		1
6548.80225		1
6549.53125		1
6550.394		1
6550.403		1
6551.16162		1
6551.79		1
6552.56641		1
6552.78955		1
6553.559		1
6553.56836		1
6554.421		1
6554.48		1
6554.599		1
6555.166		1
6555.63867		1
6555.703		1
6555.827		1
6556.303		1
6557.05		1
6557.322		1
6557.453		1
6557.943		1
6558.229		1
6558.80957		1
6559.283		1
6559.8374		1
6559.925		1
6560.42773		1
6560.76367		1
6560.806		1
6561.832		1
6561.974		1
6562.32373		1
6562.47168		1
6563.485		1
6563.97266		1
6564.542		1
6565.26563		1
6565.37354		1
6565.47461		1
6565.56641		1
6566.1416		1
6566.607		1
6567.45361		1
6567.60742		1
6567.76025		1
6567.91748		1
6568.174		1
6568.17725		1
6568.527		1
6569.24072		1
6569.70557		1
6570.32764		1
6570.59766		1
6571.632		1
6571.736		1
6571.821		1
6572.53174		1
6573.011		1
6573.17871		1
6573.204		1
6573.277		1
6573.35449		1
6573.53369		1
6574.51025		1
6574.655		1
6574.70264		1
6575.672		1
6576.196		1
6576.298		1
6576.41553		1
6576.69434		1
6576.903		1
6577.987		1
6579.189		1
6579.296		1
6579.635		1
6580.554		1
6581.169		1
6581.248		1
6581.288		1
6581.38		1
6581.576		1
6582.12549		1
6582.28467		1
6583.05029		1
6583.091		1
6584.15039		1
6584.167		1
6585.47461		1
6585.809		1
6586.005		1
6586.26367		1
6586.404		1
6586.59668		1
6587.085		1
6587.31641		1
6587.345		1
6587.65137		1
6588.1		1
6589.345		1
6589.37549		1
6589.51563		1
6590.15137		1
6590.262		1
6590.393		1
6590.82373		1
6591.01465		1
6591.141		1
6591.3916		1
6592.20752		1
6592.45264		1
6592.933		1
6593.585		1
6594.007		1
6594.28174		1
6594.296		1
6595.84033		1
6595.967		1
6596.00244		1
6596.097		1
6596.14648		1
6596.501		1
6596.803		1
6597.55762		1
6599.262		1
6599.41943		1
6599.67139		1
6599.976		1
6600.23145		1
6600.27832		1
6600.54736		1
6600.853		1
6601.42725		1
6602.2876		1
6602.605		1
6603.133		1
6603.254		1
6603.40869		1
6603.70557		1
6604.2085		1
6604.27441		1
6604.638		1
6605.258		1
6605.46436		1
6608.763		1
6608.82861		1
6609.054		1
6609.26953		1
6609.603		1
6609.867		1
6609.999		1
6610.31641		1
6610.951		1
6611.39746		1
6611.82031		1
6612.39551		1
6612.40625		1
6613.36865		1
6614.3623		1
6614.734		1
6614.937		1
6614.98975		1
6615.028		1
6615.097		1
6616.068		1
6616.26025		1
6618.51		1
6619.83154		1
6620.27441		1
6620.8584		1
6621.234		1
6621.357		1
6621.979		1
6621.99		1
6622.126		1
6622.383		1
6622.725		1
6622.74268		1
6622.775		1
6623.598		1
6623.613		1
6625.24561		1
6625.61035		1
6625.651		1
6625.91553		1
6626.875		1
6628.573		1
6628.948		1
6629.828		1
6630.01172		1
6630.58252		1
6632.34473		1
6632.627		1
6632.66162		1
6632.909		1
6633.356		1
6633.363		1
6633.387		1
6633.55957		1
6633.84375		1
6634.61		1
6634.829		1
6635.124		1
6635.18		1
6635.596		1
6635.76563		1
6636.20264		1
6636.474		1
6636.49561		1
6637.354		1
6638.108		1
6638.30664		1
6640.19971		1
6640.54834		1
6640.612		1
6641.282		1
6642.37549		1
6642.91553		1
6644.71045		1
6645.09863		1
6645.25244		1
6645.616		1
6646.386		1
6646.40234		1
6646.546		1
6646.764		1
6647.213		1
6647.5957		1
6647.676		1
6647.82666		1
6648.22852		1
6648.61475		1
6648.73047		1
6648.779		1
6648.93945		1
6649.29346		1
6649.42773		1
6649.91553		1
6649.95166		1
6650.30273		1
6650.371		1
6650.531		1
6650.537		1
6651.35156		1
6651.385		1
6651.478		1
6651.715		1
6651.93848		1
6651.948		1
6652.331		1
6652.37		1
6652.988		1
6653.004		1
6653.712		1
6653.737		1
6654.2373		1
6654.26563		1
6654.502		1
6654.655		1
6655.251		1
6656.815		1
6657.451		1
6658.17334		1
6659.285		1
6659.455		1
6659.56641		1
6659.691		1
6660.22266		1
6660.372		1
6661.02539		1
6661.044		1
6661.118		1
6662.05127		1
6662.12939		1
6662.53125		1
6663.105		1
6663.82		1
6663.94873		1
6664.20361		1
6664.48926		1
6664.73242		1
6664.94629		1
6665.08057		1
6665.779		1
6665.80957		1
6665.916		1
6665.917		1
6666.83936		1
6667.52539		1
6667.83447		1
6668.29932		1
6668.416		1
6668.94629		1
6669.713		1
6669.7627		1
6670.31836		1
6670.36475		1
6670.98145		1
6671.45947		1
6672.37451		1
6672.69043		1
6673.90527		1
6674.088		1
6674.64648		1
6674.68652		1
6674.93066		1
6675.19		1
6676.894		1
6677.0293		1
6677.49365		1
6678.954		1
6679.245		1
6679.28027		1
6679.4917		1
6679.582		1
6679.82227		1
6680.161		1
6680.238		1
6681.377		1
6682.55469		1
6682.586		1
6682.60059		1
6682.691		1
6682.841		1
6683.029		1
6683.35156		1
6684.22266		1
6684.44434		1
6684.79443		1
6686.218		1
6686.24951		1
6686.46338		1
6686.4707		1
6686.903		1
6687.171		1
6687.3374		1
6687.418		1
6688.55859		1
6688.92969		1
6689.1333		1
6689.62158		1
6690.244		1
6690.277		1
6690.47559		1
6690.739		1
6691.10645		1
6691.30029		1
6691.524		1
6691.647		1
6691.74561		1
6692.73535		1
6693.99268		1
6694.177		1
6694.23828		1
6695.52		1
6695.53369		1
6695.7583		1
6697.077		1
6697.22266		1
6697.23047		1
6697.238		1
6698.473		1
6699.021		1
6699.30273		1
6699.46338		1
6699.78369		1
6699.832		1
6700.21729		1
6700.22		1
6700.325		1
6700.68555		1
6700.77734		1
6701.725		1
6702.14941		1
6702.88428		1
6703.301		1
6703.351		1
6703.68555		1
6703.792		1
6703.80029		1
6703.884		1
6704.296		1
6704.458		1
6704.492		1
6705.17725		1
6705.891		1
6707.19043		1
6707.475		1
6707.90527		1
6708.00439		1
6708.75049		1
6709.025		1
6709.057		1
6709.681		1
6709.74561		1
6710.04248		1
6710.16064		1
6710.32471		1
6710.39		1
6710.53271		1
6710.71826		1
6710.8584		1
6711.734		1
6711.75146		1
6711.933		1
6712.17334		1
6712.24561		1
6712.54639		1
6713.09473		1
6713.33545		1
6713.58545		1
6713.951		1
6714.55273		1
6715.64746		1
6715.74268		1
6715.89063		1
6715.901		1
6715.945		1
6715.976		1
6716.285		1
6716.519		1
6716.92627		1
6717.105		1
6717.37		1
6717.873		1
6718.294		1
6718.51953		1
6718.64844		1
6718.698		1
6719.63		1
6720.03125		1
6720.169		1
6720.197		1
6720.289		1
6720.842		1
6720.929		1
6721.06738		1
6721.082		1
6721.15967		1
6721.964		1
6722.339		1
6722.365		1
6722.66748		1
6722.966		1
6723.30859		1
6723.42627		1
6723.81836		1
6724.287		1
6724.31641		1
6724.54736		1
6724.79		1
6724.91357		1
6724.93359		1
6724.96973		1
6725.201		1
6726.03369		1
6726.587		1
6726.80127		1
6726.95		1
6727.06055		1
6727.096		1
6728.68555		1
6728.8335		1
6728.834		1
6728.84375		1
6728.85547		1
6728.89746		1
6729.03271		1
6729.13867		1
6729.14844		1
6729.45068		1
6729.481		1
6729.7334		1
6730.196		1
6730.54736		1
6730.67529		1
6731.467		1
6731.676		1
6731.82227		1
6732.17041		1
6732.28174		1
6732.454		1
6733.73926		1
6733.839		1
6734.117		1
6734.49658		1
6734.597		1
6734.87354		1
6735.9873		1
6736.05029		1
6736.231		1
6737.175		1
6737.20166		1
6737.3833		1
6737.46045		1
6737.51367		1
6737.659		1
6738.12451		1
6738.259		1
6738.261		1
6738.319		1
6738.43066		1
6738.847		1
6739.084		1
6739.368		1
6739.524		1
6739.73145		1
6740.16846		1
6740.223		1
6740.232		1
6740.255		1
6740.555		1
6740.888		1
6742.015		1
6742.07275		1
6742.18457		1
6742.397		1
6742.53369		1
6743.09033		1
6744.00928		1
6744.33252		1
6744.4624		1
6744.59326		1
6745.07		1
6745.138		1
6745.467		1
6745.90967		1
6746.054		1
6746.16553		1
6746.25732		1
6746.49951		1
6746.81836		1
6747.22363		1
6747.239		1
6747.32		1
6747.46631		1
6747.95264		1
6747.963		1
6748.05859		1
6748.2417		1
6748.24658		1
6748.365		1
6748.64453		1
6748.945		1
6749.11865		1
6749.138		1
6749.658		1
6749.769		1
6749.89551		1
6750.06738		1
6750.604		1
6750.741		1
6750.932		1
6751.07227		1
6751.08252		1
6751.329		1
6751.37061		1
6751.399		1
6751.74072		1
6751.785		1
6751.801		1
6751.94336		1
6752.253		1
6752.601		1
6752.696		1
6752.75146		1
6752.825		1
6752.93652		1
6752.96338		1
6752.986		1
6753.03271		1
6753.147		1
6753.736		1
6753.789		1
6754.004		1
6754.012		1
6754.06152		1
6754.34863		1
6754.42139		1
6754.709		1
6755.17871		1
6755.246		1
6755.71973		1
6756.291		1
6756.337		1
6756.42		1
6756.489		1
6756.523		1
6756.76172		1
6757.33643		1
6757.55127		1
6757.78467		1
6758.04541		1
6759.08		1
6759.19775		1
6759.359		1
6759.811		1
6759.859		1
6760.265		1
6760.567		1
6760.70752		1
6760.991		1
6761.0625		1
6761.20068		1
6761.63965		1
6762.259		1
6762.41943		1
6762.51855		1
6762.76465		1
6762.971		1
6763.458		1
6763.66162		1
6764.24854		1
6764.308		1
6764.393		1
6764.74561		1
6764.963		1
6765.01758		1
6765.13965		1
6765.27637		1
6765.33252		1
6765.35059		1
6765.626		1
6765.85449		1
6765.88232		1
6765.95361		1
6766.311		1
6767.18555		1
6767.501		1
6767.75732		1
6767.77		1
6767.77148		1
6767.781		1
6767.9375		1
6768.21436		1
6768.50635		1
6768.81152		1
6768.833		1
6769		1
6769.152		1
6769.37		1
6769.83057		1
6770.021		1
6770.119		1
6770.68848		1
6770.81445		1
6770.84033		1
6771.17		1
6771.364		1
6771.822		1
6772.194		1
6772.25049		1
6772.44531		1
6772.50049		1
6773.097		1
6773.44434		1
6773.732		1
6773.757		1
6773.80664		1
6774.52246		1
6774.892		1
6775.025		1
6775.14258		1
6775.32227		1
6775.44434		1
6775.60254		1
6776.08545		1
6776.403		1
6776.5415		1
6776.892		1
6776.908		1
6777.104		1
6777.228		1
6777.52344		1
6777.65967		1
6777.773		1
6778.15527		1
6778.25732		1
6778.86133		1
6778.881		1
6778.98926		1
6779.152		1
6779.366		1
6779.72852		1
6779.87842		1
6780.06		1
6780.12158		1
6780.432		1
6780.44141		1
6780.61		1
6781.56445		1
6782.052		1
6782.23633		1
6782.381		1
6782.48975		1
6782.49072		1
6782.792		1
6783.23975		1
6783.6543		1
6783.70264		1
6783.92529		1
6784.03174		1
6784.213		1
6784.484		1
6784.668		1
6784.69434		1
6785.052		1
6785.38037		1
6785.393		1
6785.677		1
6785.793		1
6785.82		1
6786.079		1
6786.092		1
6786.26367		1
6786.374		1
6786.674		1
6786.862		1
6786.88525		1
6786.9		1
6786.95752		1
6787.002		1
6787.107		1
6787.15527		1
6787.82568		1
[truncated: 16,767 more rows]
