# Supplementary material for: Getting rid of ‘rain’ and ‘stars’: Mitigating inhibition effects on ddPCR data analysis, the case study of the invasive crayfish Pacifastacus leniusculus in the streams of Luxembourg
Source: PLoS One. 2022 Nov 16;17(11):e0275363. doi: 10.1371/journal.pone.0275363 (PMC9668142; doi:10.1371/journal.pone.0275363)
Supplement: S1 File — (ZIP) [file pone.0275363.s003.zip › raw data/27-pl1/27 Pl1-2019 Pl_B05_Amplitude.csv]

Ch1 Amplitude	Ch2 Amplitude	Cluster
3964.749		1
4256.06055		1
4512.52734		1
5236.61035		1
5335.394		1
5359.452		1
5372.831		1
5554.556		1
5719.539		1
5726.31934		1
5847.464		1
5870.28125		1
5904.05127		1
5913.68945		1
5940.78467		1
5950.32568		1
5955.905		1
5977.9834		1
6052.253		1
6083.353		1
6115.00439		1
6118.049		1
6186.138		1
6190.754		1
6191.15234		1
6198.83545		1
6215.11572		1
6227.25		1
6232.69141		1
6234.48975		1
6241.1167		1
6246.137		1
6247.517		1
6257.15137		1
6266.269		1
6271.926		1
6275.056		1
6281.27734		1
6283.25928		1
6302.37158		1
6307.22949		1
6315.64551		1
6316.87549		1
6319.37		1
6330.07		1
6335.16846		1
6335.79443		1
6336.12549		1
6336.541		1
6337.30859		1
6340.527		1
6344.025		1
6345.11865		1
6349.66846		1
6352.64453		1
6357.62256		1
6366.242		1
6373.96045		1
6374.751		1
6375.602		1
6376.95557		1
6390.56543		1
6391.14844		1
6397.20459		1
6397.847		1
6401.345		1
6401.977		1
6402.987		1
6403.073		1
6404.70166		1
6410.96729		1
6414.222		1
6414.37646		1
6415.29443		1
6415.553		1
6416.974		1
6418.664		1
6419.35645		1
6419.77246		1
6420.03		1
6421.995		1
6424.98145		1
6425.34863		1
6429.64		1
6433.84229		1
6439.4375		1
6439.956		1
6440.62061		1
6442.676		1
6442.89648		1
6444.69238		1
6451.348		1
6454.10254		1
6456.98047		1
6465.01		1
6467.85449		1
6470.387		1
6470.57373		1
6474.021		1
6477.42334		1
6484.7666		1
6486.921		1
6487.2627		1
6488.68		1
6496.253		1
6501.86768		1
6502.01758		1
6502.715		1
6511.64941		1
6514.561		1
6515.813		1
6516.98		1
6517.04248		1
6528.68		1
6528.82129		1
6530.26855		1
6532.439		1
6534.604		1
6536.44727		1
6538.03125		1
6538.053		1
6538.57129		1
6547.994		1
6548.32275		1
6548.725		1
6549.38232		1
6554.21338		1
6554.559		1
6555.8374		1
6556.98535		1
6558.7		1
6564.60449		1
6564.80273		1
6565.0957		1
6567.421		1
6568.126		1
6569.775		1
6570.036		1
6573.99072		1
6576.827		1
6577.5625		1
6577.597		1
6577.623		1
6578.045		1
6578.34033		1
6582.332		1
6583.42627		1
6583.81152		1
6589.57471		1
6592.191		1
6592.596		1
6595.43848		1
6596.093		1
6597.719		1
6597.739		1
6598.41553		1
6598.4585		1
6602.253		1
6609.519		1
6610.97852		1
6612.80273		1
6613.44775		1
6614.85449		1
6614.90625		1
6615.29639		1
6615.631		1
6616.731		1
6616.86133		1
6616.92871		1
6618.81152		1
6622.215		1
6623.338		1
6624.55762		1
6626.53955		1
6629.09131		1
6629.35938		1
6629.99268		1
6630.69336		1
6632.18262		1
6635.624		1
6635.78564		1
6636.80029		1
6636.848		1
6638.653		1
6639.28		1
6642.802		1
6643.928		1
6647.673		1
6649.893		1
6649.955		1
6649.98438		1
6651.23047		1
6651.455		1
6651.7417		1
6652.138		1
6655.15967		1
6655.34863		1
6655.619		1
6656.1626		1
6660.08252		1
6662.65967		1
6664.01		1
6664.54834		1
6667.03955		1
6673.46826		1
6673.707		1
6674.27344		1
6675.01563		1
6675.391		1
6675.66943		1
6677.464		1
6679.38232		1
6680.483		1
6681.005		1
6681.49951		1
6681.703		1
6682.8916		1
6682.98242		1
6684.208		1
6687.12646		1
6688.263		1
6689.57471		1
6692.76563		1
6693.866		1
6696.475		1
6696.74658		1
6698.23438		1
6698.2915		1
6698.30273		1
6702.81348		1
6706.222		1
6707.625		1
6710.846		1
6713.296		1
6715.028		1
6716.94727		1
6717.76758		1
6718.058		1
6718.65137		1
6722.44336		1
6725.29443		1
6725.484		1
6727.072		1
6727.302		1
6727.339		1
6727.722		1
6731.699		1
6731.86475		1
6733.48535		1
6734.99756		1
6736.2583		1
6736.28955		1
6738.76563		1
6739.92334		1
6746.213		1
6748.38037		1
6749.572		1
6754.0293		1
6755.28955		1
6758.08545		1
6758.77148		1
6762.187		1
6762.285		1
6763.09961		1
6764.959		1
6765.296		1
6769.22461		1
6769.951		1
6771.94531		1
6774.731		1
6775.11572		1
6776.05566		1
6776.085		1
6776.352		1
6776.60059		1
6776.988		1
6785.902		1
6787.19043		1
6787.605		1
6788.53125		1
6790.48242		1
6790.68848		1
6793.72656		1
6794.399		1
6799.49365		1
6799.7		1
6802.11963		1
6803.32666		1
6803.636		1
6806.73975		1
6806.991		1
6807.361		1
6807.6333		1
6807.75732		1
6808.09375		1
6808.444		1
6810.90234		1
6811.222		1
6816.26563		1
6817.25049		1
6817.563		1
6817.882		1
6818.009		1
6820.277		1
6821.29346		1
6822.387		1
6822.46826		1
6822.64551		1
6825.515		1
6825.983		1
6826.794		1
6827.005		1
6827.20166		1
6827.41748		1
6829.40527		1
6831.342		1
6832.463		1
6834.731		1
6835.46631		1
6836.529		1
6844.00732		1
6844.61133		1
6845.13428		1
6846.23		1
6846.555		1
6846.59229		1
6849.94727		1
6851.72363		1
6852.07568		1
6852.864		1
6853.76074		1
6855.213		1
6861.269		1
6861.648		1
6864.12549		1
6876.737		1
6877.222		1
6878.205		1
6878.57227		1
6878.75342		1
6882.3457		1
6882.35449		1
6883.90674		1
6886.432		1
6887.018		1
6887.10742		1
6887.56934		1
6887.71338		1
6890.09766		1
6890.12744		1
6890.708		1
6893.0376		1
6893.62158		1
6893.90771		1
6895.093		1
6897.357		1
6898.598		1
6900.28369		1
6900.50244		1
6901.15625		1
6901.17529		1
6904.40234		1
6905.093		1
6905.512		1
6905.731		1
6910.00732		1
6912.291		1
6912.711		1
6912.95752		1
6914.62256		1
6914.93945		1
6920.14355		1
6922.96436		1
6923.46729		1
6925.011		1
6925.167		1
6926.86963		1
6928.52148		1
6930.31445		1
6930.79541		1
6931.58447		1
6933.452		1
6937.14258		1
6937.615		1
6937.66064		1
6937.66064		1
6937.676		1
6938.28662		1
6939.2		1
6941.2417		1
6944.2334		1
6944.54639		1
6944.945		1
6946.05273		1
6948.264		1
6948.555		1
6948.56543		1
6949.159		1
6949.777		1
6950.02734		1
6951.17236		1
6952.43945		1
6953.6377		1
6958.29443		1
6959.574		1
6959.796		1
6960.0127		1
6960.02		1
6960.496		1
6962.11768		1
6962.84473		1
6963.91162		1
6966.89941		1
6966.907		1
6967.72461		1
6967.7583		1
6967.99365		1
6968.52051		1
6970.94971		1
6972.03564		1
6973.674		1
6975.67236		1
6976.776		1
6979.5874		1
6980.73633		1
6981.394		1
6981.908		1
6983.89844		1
6984.29541		1
6984.47852		1
6985.108		1
6986.252		1
6991.475		1
6991.622		1
6992.05957		1
6992.072		1
6992.312		1
6993.453		1
6994.14355		1
6995.475		1
6996.32861		1
6996.58057		1
6996.589		1
6996.805		1
6998.791		1
7001.94971		1
7004.15869		1
7007.17139		1
7008.65137		1
7010.171		1
7011.196		1
7012.734		1
7013.50342		1
7014.08545		1
7015.91064		1
7016.72461		1
7022.202		1
7023.20557		1
7024.90674		1
7026.721		1
7029.141		1
7031.285		1
7031.52		1
7032.13232		1
7032.33545		1
7032.407		1
7036.25049		1
7037.504		1
7040.67969		1
7040.81152		1
7040.82031		1
7040.96045		1
7041.28662		1
7045.03662		1
7047.65625		1
7048.166		1
7048.71826		1
7048.72949		1
7050.93652		1
7051.325		1
7051.447		1
7052.389		1
7054.1333		1
7055.08252		1
7055.17236		1
7056.07373		1
7056.399		1
7057.125		1
7057.17529		1
7057.383		1
7058.645		1
7059.419		1
7059.832		1
7064.21338		1
7064.423		1
7064.54834		1
7065.147		1
7066.61963		1
7066.62061		1
7069.20947		1
7069.6		1
7070.81152		1
7073.27832		1
7073.577		1
7074.583		1
7074.61328		1
7075.326		1
7075.335		1
7075.40234		1
7075.82227		1
7076.69434		1
7076.80566		1
7079.179		1
7079.217		1
7079.52344		1
7080.78271		1
7081.663		1
7081.88867		1
7082.151		1
7082.94141		1
7083.665		1
7083.818		1
7084.183		1
7084.35156		1
7084.59131		1
7085.57666		1
7085.956		1
7086.59326		1
7087.224		1
7088.35449		1
7089.26953		1
7090.16162		1
7090.54053		1
7090.60938		1
7090.6123		1
7090.666		1
7090.888		1
7091.028		1
7091.44727		1
7091.989		1
7093.80371		1
7095.888		1
7097.15137		1
7099.134		1
7099.52539		1
7100.06152		1
7100.08252		1
7100.82471		1
7102.134		1
7103.93555		1
7103.96729		1
7104.56348		1
7105.40674		1
7105.756		1
7107.32031		1
7107.83		1
7108.44775		1
7110.404		1
7111.78564		1
7111.967		1
7113.306		1
7113.493		1
7114.30371		1
7114.575		1
7114.7207		1
7115.80762		1
7116.34473		1
7116.469		1
7116.48242		1
7117.807		1
7118.394		1
7118.972		1
7120.634		1
7120.82666		1
7121.266		1
7122.26953		1
7122.88428		1
7124.106		1
7125.419		1
7125.892		1
7126.13232		1
7126.237		1
7126.679		1
7126.86035		1
7126.86328		1
7127.481		1
7127.634		1
7128.5127		1
7128.75928		1
7129.7124		1
7129.82764		1
7130.53		1
7130.79834		1
7130.8667		1
7131.289		1
7131.79053		1
7132.169		1
7132.91943		1
7133.05371		1
7133.157		1
7134.13428		1
7134.638		1
7135.096		1
7135.22754		1
7135.42627		1
7135.676		1
7135.971		1
7136.10352		1
7136.11572		1
7136.19531		1
7138.779		1
7139.269		1
7140.069		1
7140.24463		1
7141.327		1
7141.87256		1
7143.491		1
7143.53125		1
7144.96826		1
7146.133		1
7146.72		1
7148.915		1
7148.98535		1
7149.016		1
7149.2124		1
7150.77051		1
7151.49561		1
7152.062		1
7153.57275		1
7153.575		1
7153.622		1
7155.058		1
7155.164		1
7155.377		1
7155.83057		1
7156.14941		1
7158.51465		1
7158.667		1
7158.718		1
7158.963		1
7159.57666		1
7159.81152		1
7160.49561		1
7160.7085		1
7162.286		1
7163.57275		1
7164.05762		1
7164.137		1
7164.306		1
7165.22266		1
7165.66064		1
7165.74951		1
7166.06348		1
7166.27441		1
7166.792		1
7167.345		1
7168.18		1
7168.66357		1
7170.21826		1
7170.227		1
7171.18066		1
7171.46436		1
7171.559		1
7171.877		1
7172.162		1
7172.42139		1
7172.95752		1
7173.3667		1
7173.754		1
7174.52539		1
7174.60059		1
7174.85449		1
7174.8916		1
7175.23828		1
7176.603		1
7176.8916		1
7176.964		1
7177.3584		1
7177.45		1
7178.15234		1
7179.528		1
7180.33252		1
7180.83838		1
7182.484		1
7182.502		1
7183.314		1
7184.275		1
7185.163		1
7185.58057		1
7185.834		1
7186.98828		1
7187.712		1
7187.7334		1
7188.052		1
7188.64		1
7189.056		1
7189.595		1
7189.85742		1
7190.7334		1
7191.703		1
7191.82471		1
7192.833		1
7193.60059		1
7194.04736		1
7194.212		1
7194.359		1
7194.428		1
7194.63672		1
7195.65771		1
7196.09033		1
7197.108		1
7197.21826		1
7197.39063		1
7197.69		1
7197.70459		1
7198.256		1
7198.652		1
7198.752		1
7199.077		1
7200.15332		1
7200.732		1
7200.98633		1
7201.8623		1
7202.388		1
7202.874		1
7202.975		1
7203.84668		1
7203.901		1
7204.042		1
7204.149		1
7204.239		1
7204.659		1
7204.936		1
7205.527		1
7205.551		1
7206.55029		1
7206.846		1
7207.11572		1
7207.4624		1
7207.80469		1
7208.463		1
7208.53271		1
7209.26074		1
7209.262		1
7210.291		1
7210.57227		1
7213.95361		1
7215.174		1
7215.98145		1
7216.074		1
7216.095		1
7216.23242		1
7216.4917		1
7217.313		1
7217.4375		1
7218.26172		1
7219.43848		1
7220.04		1
7220.399		1
7220.694		1
7220.7915		1
7221.24951		1
7221.483		1
7221.67773		1
7222.16748		1
7222.65527		1
7223.2627		1
7223.342		1
7223.43945		1
7223.519		1
7224.791		1
7224.87744		1
7225.03174		1
7225.05225		1
7225.349		1
7225.9		1
7225.906		1
7226.512		1
7226.683		1
7226.90967		1
7227.047		1
7227.076		1
7227.155		1
7227.307		1
7227.379		1
7227.426		1
7227.56445		1
7227.583		1
7227.96973		1
7228.3877		1
7228.42		1
7228.46		1
7228.58252		1
7228.633		1
7228.792		1
7229.071		1
7229.096		1
7229.948		1
7229.997		1
7230.06543		1
7230.134		1
7230.39941		1
7230.543		1
7230.58252		1
7231.24072		1
7231.27637		1
7231.692		1
7231.981		1
7232.43652		1
7232.489		1
7232.7583		1
7232.95459		1
7232.984		1
7234.37451		1
7234.47266		1
7234.579		1
7235.058		1
7235.214		1
7236.185		1
7238.00635		1
7239.069		1
7240.052		1
7240.17969		1
7240.39648		1
7240.61426		1
7241.17041		1
7241.3877		1
7241.88867		1
7241.99854		1
7242.118		1
7242.52441		1
7242.732		1
7242.798		1
7243.20361		1
7243.972		1
7244.307		1
7244.79932		1
7245.187		1
7245.35645		1
7245.379		1
7245.74		1
7246.006		1
7246.06836		1
7246.12939		1
7246.179		1
7246.644		1
7246.66064		1
7247.45557		1
7247.80762		1
7248.47559		1
7249.32373		1
7249.603		1
7249.874		1
7249.92529		1
7250.04834		1
7250.22656		1
7250.8457		1
7251.012		1
7252.42725		1
7253.13965		1
7253.54932		1
7253.551		1
7253.769		1
7253.92627		1
7254.067		1
7254.567		1
7254.658		1
7254.66846		1
7254.72461		1
7254.781		1
7254.975		1
7255.08643		1
7255.31738		1
7255.70947		1
7256.10156		1
7256.348		1
7256.37158		1
7256.40527		1
7256.80566		1
7256.90967		1
7256.981		1
7257.329		1
7257.605		1
7258.18262		1
7258.336		1
7259.08447		1
7259.6875		1
7259.779		1
7259.89648		1
7260.15332		1
7260.72266		1
7260.94971		1
7260.97949		1
7261.064		1
7262.0127		1
7262.23242		1
7262.692		1
7262.9375		1
7263.627		1
7263.909		1
7263.91		1
7264.54541		1
7265.45361		1
7265.692		1
7265.733		1
7265.995		1
7266.1084		1
7266.355		1
7266.792		1
7266.83643		1
7267.13965		1
7267.572		1
7268.19727		1
7268.463		1
7268.58643		1
7268.953		1
7269.04541		1
7269.07959		1
7269.123		1
7269.159		1
7270.162		1
7270.451		1
7270.528		1
7270.836		1
7271.03467		1
7271.241		1
7271.70752		1
7272.614		1
7272.677		1
7272.84033		1
7273.04053		1
7273.119		1
7273.28271		1
7273.48		1
7273.631		1
7273.72266		1
7273.9585		1
7274.314		1
7274.61		1
7274.98047		1
7275.84961		1
7276.27539		1
7278.02637		1
7278.07275		1
7278.109		1
7279.306		1
7279.65869		1
7279.67627		1
7279.93		1
7280.11035		1
7280.209		1
7280.483		1
7280.67773		1
7280.73535		1
7280.907		1
7281.295		1
7281.55859		1
7281.958		1
7282.17432		1
7282.20264		1
7282.23		1
7282.784		1
7283.346		1
7283.478		1
7283.698		1
7283.78369		1
7283.86035		1
7284.00537		1
7284.04346		1
7284.91455		1
7284.96631		1
7285.00146		1
7285.28369		1
7285.675		1
7285.74		1
7286.28467		1
7286.30566		1
7286.368		1
7286.56543		1
7286.876		1
7287.1		1
7287.26074		1
7287.303		1
7287.64258		1
7287.643		1
7287.89063		1
7288.30957		1
7288.47461		1
7289.045		1
7289.101		1
7289.18164		1
7289.36426		1
7289.385		1
7289.76025		1
7289.86133		1
7289.878		1
7290.07471		1
7290.486		1
7290.498		1
7290.7876		1
7291.05762		1
7291.63037		1
7291.801		1
7292.82959		1
7292.92969		1
7292.93457		1
7292.98633		1
7293.006		1
7293.038		1
7293.21631		1
7293.306		1
7293.345		1
7293.404		1
7293.47754		1
7293.54932		1
7293.921		1
7294.253		1
7294.35156		1
7294.447		1
7294.74561		1
7294.95361		1
7295.42627		1
7296.076		1
7296.0957		1
7296.17139		1
7296.39355		1
7296.616		1
7296.761		1
7296.776		1
7296.806		1
7296.879		1
7297.165		1
7297.23926		1
7297.3		1
7297.378		1
7298.12549		1
7298.287		1
7298.415		1
7298.576		1
7298.63672		1
7299.165		1
7299.22949		1
7299.465		1
7299.60156		1
7299.60352		1
7299.6377		1
7299.668		1
7300.44727		1
7300.456		1
7300.877		1
7301.365		1
7301.44531		1
7301.503		1
7301.55371		1
7301.60156		1
7302.328		1
7302.38672		1
7302.44141		1
7302.548		1
7302.746		1
7303.092		1
7303.60742		1
7303.828		1
7304.05		1
7304.055		1
7304.134		1
7304.29443		1
7304.366		1
7304.47168		1
7304.89844		1
7305.41064		1
7305.583		1
7305.62744		1
7306.31738		1
7306.329		1
7306.7085		1
7307.222		1
7308.14258		1
7308.20557		1
7308.495		1
7309.473		1
7309.796		1
7310.087		1
7310.47461		1
7310.53174		1
7310.84863		1
7311.16357		1
7311.71729		1
7311.82568		1
7311.915		1
7312.139		1
7312.18848		1
7312.22266		1
7312.31836		1
7312.43359		1
7312.60156		1
7312.86035		1
7313.133		1
7313.346		1
7313.35352		1
7313.86963		1
7313.879		1
7314.065		1
7314.355		1
7314.46533		1
7314.811		1
7314.84863		1
7315.16064		1
7315.59473		1
7315.605		1
7315.871		1
7315.913		1
7315.97		1
7316.19		1
7316.558		1
7316.66748		1
7316.84766		1
7316.931		1
7317.00146		1
7317.22656		1
7317.40137		1
7317.909		1
7317.97754		1
7317.979		1
7317.991		1
7318.07861		1
7318.09033		1
7318.235		1
7318.32568		1
7318.48975		1
7318.6543		1
7319.34961		1
7319.49658		1
7319.70654		1
7319.848		1
7319.931		1
7320.07568		1
7320.471		1
7320.62744		1
7320.80127		1
7320.814		1
7320.842		1
7321.12451		1
7321.14648		1
7321.52539		1
7321.801		1
7321.985		1
7322.113		1
7322.23633		1
7322.296		1
7322.43848		1
7322.506		1
7322.531		1
7322.72852		1
7322.80469		1
7322.853		1
7323.042		1
7323.10742		1
7323.31348		1
7323.619		1
7323.80127		1
7323.90527		1
7324.009		1
7324.01074		1
7324.172		1
7324.87451		1
7324.916		1
7324.974		1
7325.132		1
7325.229		1
7325.354		1
7326.005		1
7326.12061		1
7326.3833		1
7326.63525		1
7326.77		1
7327.164		1
7327.24		1
7327.26465		1
7327.42529		1
7327.916		1
7327.977		1
7328.00732		1
7328.589		1
7328.74854		1
7328.7583		1
7328.78564		1
7328.95557		1
7329.07		1
7329.575		1
7329.66357		1
7329.82275		1
7329.865		1
7330.13		1
7330.429		1
7330.45459		1
7331.14746		1
7331.39941		1
7331.442		1
7331.77441		1
7332.148		1
7332.199		1
7332.328		1
7332.358		1
7332.557		1
7332.62451		1
7333.015		1
7333.14		1
7333.217		1
7333.467		1
7334.24072		1
7334.34		1
7334.587		1
7334.627		1
7334.63232		1
7334.76074		1
7335.19		1
7335.336		1
7335.388		1
7335.575		1
7336.088		1
7336.2666		1
7336.3		1
7336.38525		1
7336.485		1
7336.866		1
7336.911		1
7337.142		1
7337.15967		1
7337.613		1
7337.631		1
7338.017		1
7338.38232		1
7338.74365		1
7338.96875		1
7339.264		1
7339.3125		1
7339.483		1
7340.038		1
7340.04		1
7340.153		1
7340.183		1
7340.685		1
7340.82764		1
7341.16553		1
7341.59473		1
7342.11865		1
7342.585		1
7342.717		1
7342.92969		1
7343.089		1
7343.30859		1
7343.651		1
7343.707		1
7343.76465		1
7343.797		1
7344.23926		1
7344.373		1
7344.38037		1
7344.65039		1
7344.713		1
7344.767		1
7344.95361		1
7345.10449		1
7345.15967		1
7345.865		1
7346.183		1
7346.288		1
7346.29736		1
7346.343		1
7346.399		1
7346.663		1
7347.07861		1
7347.12744		1
7347.208		1
7347.42529		1
7347.63232		1
7347.85547		1
7348.389		1
7348.57471		1
7348.713		1
7348.856		1
7349.19		1
7349.674		1
7349.6875		1
7350.031		1
7350.21143		1
7350.43359		1
7350.49951		1
7350.733		1
7350.794		1
7350.873		1
7350.88525		1
7351.23047		1
7351.62451		1
7351.805		1
7351.885		1
7352.18652		1
7352.35254		1
7352.66846		1
7352.77148		1
7352.92		1
7353.04541		1
7353.08936		1
7353.32471		1
7353.61963		1
7353.776		1
7353.81445		1
7353.86865		1
7354.134		1
7354.41357		1
7354.46436		1
7354.63574		1
7354.64941		1
7354.877		1
7355.01074		1
7355.09668		1
7355.13574		1
7355.57568		1
7355.86768		1
7355.896		1
7355.908		1
7356.35254		1
7356.723		1
7357.649		1
7358.13135		1
7358.16748		1
7358.1875		1
7358.28369		1
7358.316		1
7358.353		1
7358.53369		1
7358.60254		1
7359.012		1
7359.031		1
7359.19727		1
7359.24561		1
7359.292		1
7359.40039		1
7359.42334		1
7359.46		1
7359.61328		1
7360.02441		1
7360.035		1
7360.361		1
7360.389		1
7360.49365		1
7360.55225		1
7360.717		1
7360.729		1
7360.79541		1
7360.803		1
7360.866		1
7360.951		1
7361.0415		1
7361.087		1
7361.13867		1
7361.17		1
7361.37158		1
7361.561		1
7361.585		1
7361.652		1
7361.71		1
7362.0835		1
7362.404		1
7362.483		1
7362.657		1
7362.942		1
7363.058		1
7363.1		1
7363.202		1
7363.26953		1
7363.28125		1
7363.31152		1
7363.401		1
7363.518		1
7363.676		1
7363.78467		1
7363.959		1
7364.008		1
7364.345		1
7364.589		1
7364.61035		1
7364.622		1
7365.088		1
7365.303		1
7365.43359		1
7365.61963		1
7365.72949		1
7365.988		1
7366.01		1
7366.0127		1
7366.092		1
7366.363		1
7366.498		1
7366.54053		1
7366.542		1
7366.802		1
7366.8125		1
7367.02637		1
7367.033		1
7367.081		1
7367.144		1
7367.153		1
7367.329		1
7367.431		1
7367.59961		1
7367.73535		1
7367.86133		1
7367.9624		1
7368.01563		1
7368.426		1
7369.47363		1
7369.905		1
7369.92529		1
7370.07227		1
7370.294		1
7370.50732		1
7370.67725		1
7370.86035		1
7371.043		1
7371.29248		1
7371.53564		1
7371.66553		1
7371.682		1
7371.696		1
7371.881		1
7372.09375		1
7372.238		1
7372.35938		1
7372.568		1
7372.7666		1
7372.778		1
7372.90771		1
7373.018		1
7373.19238		1
7373.20068		1
7373.704		1
7374.06348		1
7374.309		1
7374.357		1
7374.39941		1
7374.994		1
7375.01563		1
7375.028		1
7375.074		1
7375.108		1
7375.2334		1
7375.75928		1
7375.928		1
7375.973		1
7376.0874		1
7376.51855		1
7376.63525		1
7376.73633		1
7376.87744		1
7376.94727		1
7377.07227		1
7377.33447		1
7377.344		1
7377.371		1
7377.5874		1
7377.748		1
7377.8916		1
7378.18555		1
7378.427		1
7378.434		1
7378.623		1
7378.683		1
7378.75		1
7378.927		1
7378.949		1
7379.06738		1
7379.1167		1
7379.12		1
7379.29541		1
7379.311		1
7379.62744		1
7379.63135		1
7379.686		1
7379.88867		1
7380.052		1
7380.08447		1
7380.1084		1
7380.18		1
7380.28		1
7380.3667		1
7380.37744		1
7380.78027		1
7380.972		1
7381.144		1
7381.59473		1
7381.606		1
7381.817		1
7381.90527		1
7382.07		1
7382.24		1
7382.33447		1
7382.36426		1
7382.384		1
7382.395		1
7382.709		1
7382.846		1
7383.198		1
7383.483		1
7383.581		1
7383.791		1
7383.80127		1
7383.985		1
7384.066		1
7384.65625		1
7385.05273		1
7385.20459		1
7385.22852		1
7385.276		1
7385.386		1
7385.404		1
7386.284		1
7386.54248		1
7387.03125		1
7387.4126		1
7388.273		1
7388.28955		1
7388.42773		1
7388.449		1
7388.45361		1
7388.52539		1
7388.812		1
7388.95752		1
7389.06738		1
7389.28271		1
7389.336		1
7389.34033		1
7389.71045		1
7389.91748		1
7389.953		1
7390.24658		1
7390.2876		1
7390.40039		1
7390.87		1
7391.09961		1
7391.31738		1
7391.43652		1
7391.669		1
7391.74756		1
7392.1665		1
7392.17236		1
7392.21729		1
7392.462		1
7392.53467		1
7392.535		1
7392.566		1
7393.063		1
7393.24072		1
7393.32861		1
7393.39941		1
7393.473		1
7393.49756		1
7393.50537		1
7393.523		1
7393.747		1
7393.80566		1
7393.82129		1
7393.90967		1
7394.13428		1
7394.151		1
7394.2583		1
7394.26953		1
7394.334		1
7394.34473		1
7394.42725		1
7394.619		1
7394.817		1
7394.97		1
7395.00342		1
7395.52051		1
7395.565		1
7395.706		1
7395.80762		1
7395.869		1
7395.93945		1
7395.95459		1
7396.05		1
7396.10156		1
7396.259		1
7396.32861		1
7396.36426		1
7396.387		1
7396.43359		1
7396.533		1
7396.59473		1
7396.6123		1
7396.641		1
7396.65234		1
7396.91553		1
7396.97656		1
7396.99658		1
7397.036		1
7397.126		1
7397.394		1
7397.59766		1
7397.85449		1
7397.91846		1
7397.93848		1
7398.138		1
7398.459		1
7398.588		1
7398.866		1
7399.064		1
7399.06836		1
7399.147		1
7399.32031		1
7399.34131		1
7399.347		1
7399.3667		1
7399.548		1
7399.859		1
7400.05225		1
7400.16943		1
7400.34766		1
7400.37646		1
7400.40137		1
7400.45		1
7400.48145		1
7400.58936		1
7400.808		1
7401.078		1
7401.1		1
7401.159		1
7401.20947		1
7401.3457		1
7401.41846		1
7401.591		1
7401.855		1
7401.873		1
7401.915		1
7401.954		1
7402.404		1
7402.69434		1
7402.882		1
7402.9126		1
7403.11133		1
7403.21631		1
7403.26465		1
7403.32471		1
7403.69		1
7403.706		1
7403.808		1
7403.883		1
7403.91162		1
7404.10352		1
7404.13232		1
7404.249		1
7404.307		1
7404.429		1
7404.7207		1
7404.77		1
7404.7915		1
7404.86768		1
7404.9043		1
7405.07373		1
7405.291		1
7405.391		1
7405.57471		1
7406.027		1
7406.1543		1
7406.198		1
7406.213		1
7406.587		1
7406.789		1
7406.878		1
7407.035		1
7407.09961		1
7407.174		1
7407.23145		1
7407.30469		1
7407.477		1
7407.684		1
7407.795		1
7408.06		1
7408.34		1
7408.362		1
7408.82764		1
7409.555		1
7409.811		1
7409.813		1
7409.908		1
7409.94629		1
7409.97266		1
7410.10352		1
7410.374		1
7410.52246		1
7410.54834		1
7410.838		1
7410.911		1
7411.08643		1
7411.21729		1
7411.238		1
7411.44043		1
7411.51758		1
7411.528		1
7411.69775		1
7411.802		1
7411.808		1
7412.007		1
7412.08838		1
7412.22754		1
7412.28467		1
7412.49756		1
7412.56934		1
7412.635		1
7412.76367		1
7412.94336		1
7413.213		1
7413.30371		1
7413.324		1
7413.4		1
7413.405		1
7413.45752		1
7413.474		1
7413.688		1
7413.718		1
7413.742		1
7413.924		1
7414.007		1
7414.05029		1
7414.13525		1
7414.28369		1
7414.29248		1
7414.352		1
7414.48047		1
7414.504		1
7414.81348		1
7414.872		1
7414.872		1
7415.107		1
7415.118		1
7415.175		1
7415.456		1
7415.645		1
7415.708		1
7415.709		1
7415.738		1
7415.86328		1
7416.025		1
7416.07275		1
7416.232		1
7416.28955		1
7416.2915		1
7416.30225		1
7416.416		1
7416.46045		1
7416.603		1
7416.71436		1
7417.10645		1
7417.25049		1
7417.274		1
7417.437		1
7417.60156		1
7417.6543		1
7417.658		1
7417.664		1
7417.82666		1
7418.0625		1
7418.33252		1
7418.46729		1
7418.68262		1
7418.69336		1
7418.759		1
7418.9707		1
7418.9873		1
7419.012		1
7419.147		1
7419.147		1
7419.218		1
7419.38232		1
7419.639		1
7419.83154		1
7419.849		1
7420.05		1
7420.16162		1
7420.426		1
7420.4834		1
7420.707		1
7420.713		1
7420.76367		1
7420.77		1
7420.87061		1
7421.05371		1
7421.056		1
7421.2207		1
7421.709		1
7421.80371		1
7421.94531		1
7422.064		1
7422.13867		1
7422.20068		1
7422.242		1
7422.403		1
7422.41162		1
7422.68652		1
7422.881		1
7423.066		1
7423.31055		1
7423.548		1
7423.69043		1
7423.738		1
7423.79834		1
7423.95		1
7424.07031		1
7424.172		1
7424.26953		1
7424.481		1
7424.52832		1
7424.54		1
7424.57		1
7424.573		1
7424.605		1
7424.638		1
7424.69629		1
7424.70557		1
7424.722		1
7424.77734		1
7424.806		1
7424.84375		1
7425.279		1
7425.3877		1
7425.476		1
7426.16553		1
7426.439		1
7426.621		1
7426.70557		1
7427.02832		1
7427.1084		1
7427.126		1
7427.162		1
7427.25244		1
7427.281		1
7427.614		1
7427.79053		1
7427.87744		1
7427.886		1
7427.915		1
7427.923		1
7427.997		1
7428.13232		1
7428.177		1
7428.20752		1
7428.47949		1
7428.533		1
7428.54541		1
7428.776		1
7428.779		1
7428.90039		1
7429.067		1
7429.28955		1
7429.30127		1
7429.805		1
7429.815		1
7429.88		1
7429.93164		1
7430.008		1
7430.038		1
7430.15674		1
7430.16		1
7430.28857		1
7430.76758		1
7431.03		1
7431.16943		1
7431.17969		1
7431.23242		1
7431.343		1
7431.35059		1
7431.40674		1
7431.54		1
7431.816		1
7431.872		1
7431.884		1
7431.947		1
7432.15039		1
7432.189		1
7432.24268		1
7432.2876		1
7432.29443		1
7432.42627		1
7432.677		1
7432.746		1
7432.84863		1
7432.8667		1
7433.302		1
7433.43164		1
7433.654		1
7433.69727		1
7433.70654		1
7433.73535		1
7433.815		1
7433.88037		1
7434.009		1
7434.018		1
7434.04834		1
7434.157		1
7434.2207		1
7434.43555		1
7434.43652		1
7434.67871		1
7434.79736		1
7434.94531		1
7435.16162		1
7435.369		1
7435.41064		1
7435.53174		1
7435.62549		1
7435.894		1
7435.934		1
7435.99463		1
7435.99658		1
7436.173		1
7436.31641		1
7436.46973		1
7437.091		1
7437.437		1
7437.55664		1
7437.79541		1
7438.00732		1
7438.04248		1
7438.05762		1
7438.227		1
7438.281		1
7438.362		1
7438.80762		1
7439.014		1
7439.21973		1
7439.35742		1
7439.67871		1
7439.81543		1
7439.917		1
7439.982		1
7440.18652		1
7440.26172		1
7440.53271		1
7440.565		1
7440.59766		1
7440.619		1
7440.954		1
7440.98828		1
7440.9917		1
7441.11572		1
7441.205		1
7441.352		1
7441.447		1
7441.45068		1
7441.457		1
7441.539		1
7441.608		1
7441.891		1
7441.909		1
7442.002		1
7442.118		1
7442.17236		1
7442.38428		1
7442.48242		1
7442.719		1
7442.723		1
7442.729		1
7442.75244		1
7442.77		1
7442.862		1
7442.876		1
7442.975		1
7443.008		1
7443.04932		1
7443.05859		1
7443.128		1
7443.14941		1
7443.16357		1
7443.339		1
7443.487		1
7443.575		1
7443.62744		1
7443.872		1
7443.8916		1
7444.04834		1
7444.06836		1
7444.43		1
7444.49951		1
7444.57129		1
7444.83545		1
7444.94434		1
7444.957		1
7445.068		1
7445.296		1
7445.5		1
7445.511		1
7445.601		1
7445.62		1
7445.683		1
7445.69238		1
7445.974		1
7446.27051		1
[truncated: 17,701 more rows]
