# Supplementary material for: Getting rid of ‘rain’ and ‘stars’: Mitigating inhibition effects on ddPCR data analysis, the case study of the invasive crayfish Pacifastacus leniusculus in the streams of Luxembourg
Source: PLoS One. 2022 Nov 16;17(11):e0275363. doi: 10.1371/journal.pone.0275363 (PMC9668142; doi:10.1371/journal.pone.0275363)
Supplement: S1 File — (ZIP) [file pone.0275363.s003.zip › raw data/27-pl1/27 Pl1-2019 Pl_B06_Amplitude.csv]

Ch1 Amplitude	Ch2 Amplitude	Cluster
189.316071		1
342.1907		1
6359.047		1
6363.423		1
6424.32227		1
6427.669		1
6432.60742		1
6433.001		1
6454.45947		1
6459.29346		1
6464.277		1
6465.69141		1
6466.951		1
6480.17041		1
6491.28125		1
6510.24951		1
6511.229		1
6522.734		1
6525.923		1
6527.974		1
6538.27539		1
6548.91943		1
6554.926		1
6555.23633		1
6559.08643		1
6568.277		1
6571.71436		1
6576.38574		1
6586.083		1
6590.45166		1
6591.105		1
6591.57031		1
6598.751		1
6600.797		1
6610.25244		1
6612.74463		1
6615.169		1
6619.005		1
6620.394		1
6626.789		1
6630.52148		1
6632.037		1
6633.16064		1
6638.026		1
6641.65967		1
6647.75049		1
6651.467		1
6651.529		1
6654.796		1
6655.032		1
6656.145		1
6661.295		1
6662.69775		1
6666.02637		1
6667.757		1
6667.76074		1
6669.15039		1
6671.28271		1
6677.71973		1
6683.47461		1
6684.14258		1
6685.73		1
6689.046		1
6694.78271		1
6694.954		1
6700.92773		1
6706.06543		1
6706.90332		1
6707.60156		1
6711.45166		1
6713.28		1
6715.826		1
6716.46338		1
6717.2207		1
6718.45459		1
6718.74951		1
6718.81055		1
6722.70557		1
6725.01758		1
6727.42334		1
6730.953		1
6731.646		1
6738.786		1
6741.52539		1
6741.916		1
6744.42773		1
6747.597		1
6747.725		1
6750.05664		1
6751.76758		1
6756.313		1
6757.97754		1
6760.66064		1
6761.12354		1
6761.15039		1
6761.636		1
6762.1543		1
6763.12		1
6767.9624		1
6768.96631		1
6770.319		1
6770.525		1
6771.94727		1
6773.846		1
6773.871		1
6774.58252		1
6775.553		1
6777.638		1
6779.28369		1
6781.57227		1
6783.19629		1
6784.415		1
6785.145		1
6786.199		1
6786.76758		1
6787.40039		1
6789.58		1
6790.68555		1
6791.20068		1
6792.98		1
6795.391		1
6795.61768		1
6798.258		1
6800.06445		1
6802.63574		1
6804.026		1
6810.504		1
6811.7666		1
6813.37842		1
6814.32227		1
6815.89551		1
6816.78		1
6820.2876		1
6822.50732		1
6823.16846		1
6823.83936		1
6824.946		1
6825.46338		1
6827.481		1
6827.555		1
6832.49268		1
6832.85645		1
6833.51172		1
6833.653		1
6833.712		1
6833.971		1
6835.324		1
6835.94141		1
6836.286		1
6842.20361		1
6842.63037		1
6843.12354		1
6845.2666		1
6846.52734		1
6846.77441		1
6847.87		1
6848.1084		1
6851.286		1
6851.463		1
6851.959		1
6853.09131		1
6853.89551		1
6854.84033		1
6856.32666		1
6856.81934		1
6858.55127		1
6858.6084		1
6858.97168		1
6859.14844		1
6862.39355		1
6863.3916		1
6864.21533		1
6866.642		1
6867.41357		1
6867.417		1
6868.7793		1
6868.964		1
6870.37451		1
6871.529		1
6876.07373		1
6876.84		1
6878.947		1
6879.71533		1
6880.348		1
6881.45264		1
6881.687		1
6881.94336		1
6882.84		1
6882.892		1
6887.388		1
6887.98		1
6888.382		1
6888.514		1
6888.571		1
6888.62061		1
6889.082		1
6889.95		1
6890.276		1
6891.08936		1
6891.955		1
6894.70264		1
6898.98047		1
6903.57275		1
6903.68457		1
6904.428		1
6904.899		1
6905.104		1
6905.28125		1
6905.456		1
6905.58057		1
6906.034		1
6907.24658		1
6907.318		1
6908.552		1
6910.508		1
6910.617		1
6910.64844		1
6912.063		1
6912.205		1
6912.70264		1
6913.37939		1
6916.172		1
6916.78467		1
6918.144		1
6919.352		1
6922.7876		1
6924.25342		1
6925.98438		1
6926.31543		1
6926.352		1
6926.38232		1
6926.53564		1
6926.757		1
6927.6626		1
6930.288		1
6930.29346		1
6931.03564		1
6935.416		1
6936.832		1
6938.693		1
6938.84473		1
6940.036		1
6940.88		1
6941.475		1
6941.841		1
6942.09033		1
6945.251		1
6946.23535		1
6946.251		1
6947.20947		1
6950.67432		1
6951.00732		1
6951.269		1
6951.34766		1
6952.75		1
6955.95557		1
6956.00342		1
6956.41846		1
6958.21973		1
6961.47		1
6961.915		1
6963.74268		1
6964.44141		1
6965.81738		1
6966.337		1
6968.65771		1
6974.25928		1
6975.595		1
6976.1		1
6976.47656		1
6978.8623		1
6979.249		1
6979.96826		1
6981.53271		1
6981.57471		1
6983.304		1
6983.766		1
6984.45947		1
6984.761		1
6985.109		1
6986.14063		1
6988.12158		1
6988.254		1
6989.32227		1
6990.57666		1
6991.61963		1
6991.642		1
6991.83545		1
6992.70947		1
6992.899		1
6993.611		1
6993.687		1
6993.72363		1
6993.861		1
6993.94971		1
6994.5874		1
6995.647		1
6996.575		1
6997.8916		1
6997.976		1
6998.6123		1
6999.29248		1
7001.88037		1
7003.10449		1
7003.638		1
7004.31641		1
7005.108		1
7005.50732		1
7007.069		1
7007.15234		1
7007.47754		1
7008.37354		1
7009.276		1
7009.313		1
7009.433		1
7011.26025		1
7012.24756		1
7013.168		1
7014.187		1
7014.46533		1
7014.618		1
7014.92334		1
7016.5127		1
7018.09033		1
7018.29053		1
7018.41064		1
7019.989		1
7020.00342		1
7020.082		1
7020.3584		1
7020.69727		1
7020.92773		1
7022.81934		1
7023.83252		1
7024.509		1
7024.94043		1
7025.34033		1
7025.493		1
7025.74268		1
7025.9873		1
7026.087		1
7026.15771		1
7026.52832		1
7026.667		1
7026.83838		1
7027.21436		1
7028.043		1
7030.58447		1
7031.04736		1
7031.641		1
7031.87451		1
7033.43164		1
7033.87939		1
7034.80273		1
7035.221		1
7036.373		1
7039.776		1
7039.963		1
7040.17871		1
7040.30859		1
7041.094		1
7041.70947		1
7043.78027		1
7044.47363		1
7044.773		1
7045.95557		1
7047.10938		1
7047.119		1
7047.13525		1
7047.52539		1
7047.94629		1
7048.754		1
7049.00635		1
7049.09033		1
7051.34961		1
7052.6875		1
7053.8667		1
7053.93945		1
7054.09863		1
7055.124		1
7055.92725		1
7057.52734		1
7057.98145		1
7058.352		1
7060.495		1
7061.475		1
7061.79639		1
7062.12549		1
7062.51953		1
7062.5293		1
7063.09326		1
7063.373		1
7063.6		1
7064.929		1
7065.064		1
7065.14		1
7066.532		1
7069.22949		1
7070.157		1
7070.823		1
7071.5835		1
7072.8877		1
7073.855		1
7074.129		1
7074.53		1
7075.507		1
7076.07861		1
7076.874		1
7077.542		1
7079.202		1
7080.098		1
7080.3667		1
7080.423		1
7080.99072		1
7082.2124		1
7082.242		1
7082.62744		1
7084.889		1
7085.31		1
7085.518		1
7085.681		1
7086.3584		1
7087.348		1
7087.36426		1
7087.71338		1
7088.43262		1
7088.954		1
7088.961		1
7089.83		1
7090.414		1
7092.106		1
7092.547		1
7092.57373		1
7092.82		1
7092.987		1
7093.719		1
7094.16943		1
7094.338		1
7094.821		1
7095.423		1
7096.492		1
7097.403		1
7097.60449		1
7098.33936		1
7098.381		1
7098.704		1
7100.49		1
7100.66064		1
7101.61768		1
7102.58545		1
7102.71045		1
7103.30957		1
7103.96		1
7104.12256		1
7104.21		1
7104.69434		1
7106.59668		1
7107.25928		1
7109.79053		1
7110.61426		1
7112.15967		1
7112.88		1
7113.286		1
7113.3457		1
7113.37842		1
7113.472		1
7113.81543		1
7113.81738		1
7114.72461		1
7115.82471		1
7116.73975		1
7117.006		1
7117.1626		1
7117.328		1
7117.34131		1
7117.89551		1
7119.44531		1
7119.7		1
7119.751		1
7120.6167		1
7120.70557		1
7120.789		1
7120.868		1
7121.097		1
7121.853		1
7122.041		1
7122.29541		1
7122.553		1
7123.8374		1
7123.86		1
7124.605		1
7124.625		1
7125.86426		1
7126.322		1
7126.64355		1
7127.274		1
7127.43848		1
7127.67041		1
7128.01		1
7128.198		1
7128.79932		1
7129.52148		1
7129.68359		1
7130.18945		1
7130.737		1
7130.9834		1
7131.617		1
7132.219		1
7132.259		1
7133.32		1
7133.62		1
7134.51465		1
7134.67627		1
7137.607		1
7139.09863		1
7139.648		1
7139.846		1
7141.199		1
7141.35938		1
7141.52832		1
7142.002		1
7142.99268		1
7143.70361		1
7144.707		1
7145.01367		1
7145.048		1
7145.286		1
7146.77		1
7147.07129		1
7147.65527		1
7149.83252		1
7150.086		1
7150.264		1
7150.423		1
7152.51563		1
7152.567		1
7153.8457		1
7153.877		1
7154.012		1
7154.553		1
7156.36768		1
7157.014		1
7157.75244		1
7157.756		1
7158.55371		1
7159.19727		1
7159.36133		1
7160.22		1
7160.549		1
7161.44434		1
7162.01074		1
7162.33643		1
7162.345		1
7164.103		1
7164.328		1
7164.80957		1
7164.977		1
7165.0293		1
7165.60352		1
7166.0127		1
7166.058		1
7166.727		1
7166.855		1
7167.088		1
7167.22559		1
7167.55127		1
7167.91846		1
7168.59961		1
7170.455		1
7170.473		1
7171.00244		1
7171.19531		1
7172.074		1
7172.086		1
7172.96		1
7173.009		1
7174.346		1
7175.611		1
7175.77344		1
7176.686		1
7176.74561		1
7177.1		1
7178.49365		1
7178.5874		1
7178.694		1
7178.909		1
7180.56152		1
7180.937		1
7181.974		1
7182.581		1
7182.79541		1
7182.831		1
7183.2373		1
7183.76465		1
7184.387		1
7184.473		1
7184.683		1
7185.34473		1
7185.752		1
7186.71729		1
7187.486		1
7188.18066		1
7188.382		1
7190.518		1
7190.755		1
7191.795		1
7192.386		1
7193.39258		1
7193.84473		1
7194.46533		1
7194.691		1
7194.927		1
7195.452		1
7195.476		1
7195.714		1
7196.232		1
7196.40674		1
7197.031		1
7197.53857		1
7198.017		1
7198.93555		1
7199.47		1
7199.879		1
7200.367		1
7200.43457		1
7200.73		1
7201.035		1
7201.089		1
7201.71826		1
7201.75244		1
7202.297		1
7202.37354		1
7203.25		1
7203.46436		1
7204.18555		1
7204.424		1
7204.657		1
7205.32861		1
7205.51758		1
7205.59131		1
7205.64551		1
7207.42969		1
7207.80762		1
7207.977		1
7208.564		1
7209.1333		1
7210.22		1
7211.21143		1
7211.222		1
7211.67627		1
7211.72656		1
7211.83643		1
7211.908		1
7211.98		1
7212.441		1
7212.512		1
7212.55859		1
7212.69629		1
7212.71045		1
7213.61572		1
7213.8125		1
7215.41357		1
7215.643		1
7216.131		1
7216.30371		1
7216.861		1
7217.122		1
7217.25049		1
7217.38037		1
7217.887		1
7218.11572		1
7218.90967		1
7219.16943		1
7219.338		1
7219.696		1
7220.1377		1
7220.23535		1
7220.44043		1
7220.677		1
7221.46631		1
7221.831		1
7221.95752		1
7222.1		1
7222.27637		1
7222.532		1
7222.63965		1
7223.141		1
7223.798		1
7225.424		1
7226.791		1
7226.793		1
7226.99854		1
7227.14844		1
7227.68945		1
7227.7124		1
7227.939		1
7228.26074		1
7228.61035		1
7229.333		1
7229.439		1
7229.779		1
7229.805		1
7230.061		1
7230.74365		1
7231.076		1
7232.15039		1
7232.17773		1
7232.62061		1
7232.716		1
7232.796		1
7233.193		1
7234.262		1
7234.43652		1
7234.558		1
7234.667		1
7235.74561		1
7235.74756		1
7236.192		1
7236.31836		1
7236.89844		1
7237.243		1
7237.74561		1
7237.754		1
7237.99561		1
7238.23633		1
7238.305		1
7238.563		1
7239.53662		1
7239.604		1
7239.64		1
7239.91943		1
7239.997		1
7240.033		1
7240.421		1
7241.14258		1
7241.75244		1
7241.841		1
7241.88965		1
7242.25537		1
7242.59473		1
7243.40967		1
7244.112		1
7244.17969		1
7244.514		1
7244.54834		1
7244.70166		1
7244.93066		1
7245.08252		1
7245.25928		1
7245.732		1
7245.95752		1
7246.22363		1
7246.617		1
7246.73438		1
7248.706		1
7248.85742		1
7249.097		1
7249.361		1
7250.66357		1
7250.725		1
7251.243		1
7251.49658		1
7251.7		1
7252.89648		1
7253.84131		1
7254.01367		1
7254.37451		1
7254.402		1
7254.84033		1
7255.359		1
7256.564		1
7256.566		1
7257.123		1
7258.07		1
7258.07666		1
7258.293		1
7258.52441		1
7258.75635		1
7258.786		1
7259.15332		1
7259.476		1
7259.57		1
7259.734		1
7260.469		1
7260.557		1
7260.709		1
7261.30029		1
7261.506		1
7261.832		1
7261.845		1
7262.254		1
7262.57959		1
7263.02637		1
7263.62646		1
7263.98975		1
7264.16064		1
7264.53027		1
7265.039		1
7265.196		1
7265.21436		1
7265.241		1
7265.77441		1
7265.906		1
7265.97168		1
7266.45654		1
7266.86035		1
7267.57		1
7267.778		1
7268.55029		1
7268.97754		1
7269.0083		1
7269.19238		1
7269.413		1
7269.666		1
7269.8		1
7269.87646		1
7270.2		1
7270.53564		1
7270.72		1
7271.13428		1
7271.211		1
7271.594		1
7271.80762		1
7272.20361		1
7272.205		1
7272.60645		1
7273.376		1
7274.84668		1
7274.975		1
7275.464		1
7275.47754		1
7275.616		1
7276.086		1
7276.25		1
7276.26465		1
7277.64258		1
7277.8335		1
7278.377		1
7278.82227		1
7279.17773		1
7279.525		1
7279.606		1
7280.07959		1
7280.55273		1
7280.60059		1
7281.60938		1
7283.09229		1
7283.244		1
7283.25146		1
7283.404		1
7284.379		1
7284.505		1
7284.524		1
7285.22461		1
7285.36963		1
7286.071		1
7286.38525		1
7286.837		1
7286.863		1
7287.067		1
7287.138		1
7287.16455		1
7287.30957		1
7287.917		1
7287.97168		1
7289.33447		1
7289.759		1
7289.99756		1
7290.02344		1
7291.1167		1
7291.417		1
7292.02148		1
7292.111		1
7292.625		1
7292.85449		1
7292.85938		1
7293.257		1
7293.30029		1
7293.487		1
7294.1333		1
7294.171		1
7294.272		1
7294.65039		1
7294.70068		1
7295.383		1
7296.614		1
7296.65332		1
7296.91357		1
7297.06055		1
7297.178		1
7297.17871		1
7297.57031		1
7297.599		1
7297.61865		1
7297.642		1
7297.68652		1
7298.466		1
7299.06934		1
7299.46631		1
7299.826		1
7300.323		1
7300.6123		1
7300.96436		1
7301.75049		1
7301.7627		1
7302.20361		1
7302.489		1
7302.77		1
7302.79639		1
7303.17529		1
7303.351		1
7303.80664		1
7304.47363		1
7304.6084		1
7304.955		1
7305.07275		1
7305.10254		1
7305.22852		1
7305.36572		1
7305.455		1
7305.46		1
7305.67041		1
7305.68164		1
7305.687		1
7305.69043		1
7305.93262		1
7306.107		1
7306.171		1
7306.42236		1
7306.951		1
7307.195		1
7307.2085		1
7307.583		1
7308.024		1
7308.407		1
7308.606		1
7308.76953		1
7309.85547		1
7309.943		1
7310.264		1
7310.32031		1
7310.711		1
7311.439		1
7311.531		1
7311.72		1
7311.99		1
7312.01025		1
7312.11426		1
7312.187		1
7313.133		1
7313.16553		1
7313.588		1
7313.661		1
7313.71338		1
7313.74365		1
7313.83447		1
7314.617		1
7315.072		1
7315.55		1
7315.77441		1
7316.245		1
7316.94238		1
7317.046		1
7317.09961		1
7317.121		1
7317.38867		1
7317.47754		1
7318.021		1
7318.196		1
7318.42969		1
7318.52		1
7318.78369		1
7319.21338		1
7319.36572		1
7319.464		1
7319.69531		1
7320.25146		1
7321.1167		1
7321.304		1
7321.68		1
7321.707		1
7321.823		1
7321.87842		1
7321.9707		1
7321.99		1
7323.10254		1
7323.286		1
7323.7627		1
7324.191		1
7324.22461		1
7324.785		1
7325.30273		1
7325.325		1
7325.39		1
7325.528		1
7325.55273		1
7325.72168		1
7325.727		1
7325.741		1
7326.126		1
7326.16064		1
7326.413		1
7326.55273		1
7326.686		1
7327.55029		1
7327.81		1
7328.803		1
7328.845		1
7328.932		1
7329.115		1
7329.255		1
7329.456		1
7329.584		1
7329.69727		1
7329.713		1
7330.88867		1
7331.157		1
7331.17432		1
7331.59863		1
7331.743		1
7331.94629		1
7331.96826		1
7333.007		1
7333.042		1
7333.44336		1
7333.80469		1
7333.951		1
7335.054		1
7335.272		1
7335.448		1
7335.689		1
7335.986		1
7335.99756		1
7336.11328		1
7336.21875		1
7336.44873		1
7337.34473		1
7337.69775		1
7337.92529		1
7338.275		1
7338.56055		1
7338.58447		1
7338.9		1
7338.919		1
7339.03564		1
7339.139		1
7339.391		1
7339.493		1
7340.476		1
7340.655		1
7340.819		1
7340.904		1
7341.014		1
7341.056		1
7341.444		1
7341.63037		1
7341.652		1
7341.653		1
7342.09863		1
7342.404		1
7342.58643		1
7343.57373		1
7343.61328		1
7343.80469		1
7343.82568		1
7343.87354		1
7343.94531		1
7344.19873		1
7344.2627		1
7345.24658		1
7345.63037		1
7346.126		1
7346.208		1
7346.596		1
7346.847		1
7347.344		1
7347.453		1
7347.81		1
7347.961		1
7348.405		1
7348.43		1
7348.462		1
7348.578		1
7348.78125		1
7348.975		1
7349.62451		1
7349.914		1
7350.168		1
7350.187		1
7350.23535		1
7350.401		1
7350.72949		1
7350.909		1
7351.67041		1
7351.814		1
7352.09863		1
7352.50244		1
7352.851		1
7353.061		1
7353.14746		1
7353.229		1
7353.77344		1
7353.78564		1
7353.84		1
7354.06934		1
7354.20752		1
7354.39941		1
7354.43066		1
7354.51758		1
7354.67432		1
7354.67871		1
7354.72266		1
7355.149		1
7355.43359		1
7355.7417		1
7355.872		1
7356.15137		1
7356.174		1
7356.309		1
7356.993		1
7357.11426		1
7357.13525		1
7357.159		1
7357.41748		1
7357.6333		1
7357.719		1
7357.858		1
7358.043		1
7358.17969		1
7358.27148		1
7358.642		1
7358.742		1
7359.029		1
7359.51172		1
7359.56348		1
7359.63525		1
7359.858		1
7360.38867		1
7360.39941		1
7360.52539		1
7360.867		1
7361.088		1
7361.33057		1
7361.662		1
7361.939		1
7361.99072		1
7362.536		1
7362.62061		1
7362.788		1
7362.99463		1
7363.03955		1
7363.107		1
7363.417		1
7363.914		1
7363.916		1
7364.03174		1
7364.23242		1
7364.315		1
7364.367		1
7364.39844		1
7364.679		1
7364.77051		1
7364.84131		1
7365.05762		1
7365.553		1
7365.58		1
7365.638		1
7365.672		1
7365.88232		1
7366.01953		1
7366.04443		1
7366.07227		1
7366.23926		1
7366.263		1
7366.37061		1
7366.44727		1
7366.486		1
7366.681		1
7366.692		1
7366.73047		1
7367.024		1
7367.34131		1
7367.36328		1
7367.53027		1
7367.581		1
7367.592		1
7368.278		1
7368.415		1
7368.42139		1
7368.558		1
7368.621		1
7368.626		1
7368.74463		1
7368.92969		1
7368.985		1
7369.208		1
7369.34		1
7369.439		1
7369.85		1
7369.993		1
7370.16357		1
7370.233		1
7370.34229		1
7370.413		1
7370.79346		1
7370.931		1
7370.94141		1
7371.02		1
7371.08838		1
7371.11572		1
7371.353		1
7371.614		1
7371.99658		1
7372.01		1
7372.15137		1
7372.569		1
7373.125		1
7373.406		1
7373.842		1
7374.179		1
7374.45068		1
7374.61475		1
7374.664		1
7374.786		1
7375.108		1
7375.35645		1
7375.4873		1
7376.11		1
7376.112		1
7376.74658		1
7377.32471		1
7377.34473		1
7377.48047		1
7377.94775		1
7378.387		1
7378.43652		1
7378.57227		1
7378.657		1
7378.668		1
7378.78662		1
7378.927		1
7379.081		1
7379.12158		1
7379.224		1
7379.63		1
7379.82275		1
7379.833		1
7379.865		1
7379.95068		1
7380.13672		1
7380.46143		1
7380.494		1
7380.555		1
7380.955		1
7381.2334		1
7381.51953		1
7381.702		1
7381.776		1
7381.83252		1
7382.262		1
7382.2793		1
7382.34033		1
7383.02148		1
7383.34668		1
7383.46		1
7383.625		1
7383.65771		1
7383.90039		1
7384.19873		1
7384.274		1
7384.487		1
7384.51758		1
7384.582		1
7384.849		1
7384.90234		1
7385.005		1
7385.04736		1
7385.08447		1
7385.369		1
7385.37		1
7385.81836		1
7385.92139		1
7385.97559		1
7386.007		1
7386.03467		1
7386.044		1
7386.04736		1
7386.182		1
7386.202		1
7386.263		1
7386.43164		1
7386.584		1
7386.923		1
7387.12646		1
7387.467		1
7387.48		1
7387.689		1
7387.988		1
7388.20166		1
7388.232		1
7388.389		1
7388.54443		1
7389.256		1
7389.64355		1
7389.69629		1
7389.80859		1
7389.814		1
7389.82861		1
7390.277		1
7390.52148		1
7390.905		1
7390.975		1
7391.133		1
7391.153		1
7391.199		1
7391.282		1
7391.68555		1
7391.726		1
7392.06		1
7392.141		1
7392.19		1
7392.40674		1
7392.657		1
7393.223		1
7393.42041		1
7393.676		1
7394.22363		1
7394.34326		1
7394.378		1
7394.5835		1
7394.65039		1
7394.6875		1
7394.855		1
7395.07568		1
7395.279		1
7395.303		1
7395.328		1
7395.54541		1
7396.17725		1
7396.245		1
7396.42139		1
7396.903		1
7397.15137		1
7397.21826		1
7397.343		1
7397.435		1
7397.66		1
7397.73633		1
7397.762		1
7397.77344		1
7397.87256		1
7398.03027		1
7398.19971		1
7398.46973		1
7398.486		1
7398.6416		1
7398.777		1
7398.801		1
7398.92334		1
7399.125		1
7399.146		1
7399.504		1
7399.57471		1
7399.718		1
7400.01367		1
7400.06		1
7400.423		1
7400.49		1
7400.6626		1
7400.704		1
7400.82861		1
7401.024		1
7401.10059		1
7401.206		1
7401.27148		1
7401.414		1
7401.64551		1
7401.88232		1
7401.975		1
7402.014		1
7402.1377		1
7402.246		1
7402.277		1
7402.56934		1
7402.70654		1
7403.068		1
7403.09		1
7403.335		1
7403.51025		1
7403.94727		1
7403.992		1
7404.154		1
7404.54736		1
7404.70068		1
7404.75		1
7404.801		1
7405.049		1
7405.053		1
7405.12842		1
7405.23828		1
7405.305		1
7405.466		1
7405.644		1
7406.345		1
7406.394		1
7406.39746		1
7406.46631		1
7406.47266		1
7406.763		1
7406.823		1
7407.114		1
7407.318		1
7407.515		1
7408.086		1
7408.1626		1
7408.237		1
7408.66455		1
7408.922		1
7409.01367		1
7409.19775		1
7409.285		1
7409.30762		1
7409.532		1
7409.557		1
7409.598		1
7409.74268		1
7409.916		1
7409.922		1
7410.255		1
7410.32861		1
7410.54248		1
7410.663		1
7410.72363		1
7411.10938		1
7411.31348		1
7411.348		1
7411.51758		1
7411.594		1
7411.60742		1
7411.751		1
7411.76172		1
7411.79932		1
7411.906		1
7412.199		1
7412.347		1
7413.323		1
7413.529		1
7413.60742		1
7413.61426		1
7413.72559		1
7413.84375		1
7413.95068		1
7414.01074		1
7414.066		1
7414.144		1
7414.17334		1
7414.35645		1
7414.42041		1
7414.728		1
7414.73633		1
7414.95557		1
7415.059		1
7415.31348		1
7415.345		1
7415.39258		1
7415.39453		1
7415.77832		1
7415.808		1
7415.86572		1
7416.093		1
7416.117		1
7416.186		1
7416.266		1
7416.512		1
7416.57764		1
7416.659		1
7416.76367		1
7416.873		1
7416.935		1
7417.11426		1
7417.157		1
7417.4165		1
7418.027		1
7418.2627		1
7418.292		1
7418.499		1
7418.67139		1
7418.701		1
7418.771		1
7418.84033		1
7418.953		1
7419.321		1
7419.42139		1
7419.423		1
7419.57861		1
7419.84961		1
7419.89648		1
7419.9165		1
7419.94531		1
7419.967		1
7420.064		1
7420.22754		1
7420.22949		1
7420.888		1
7421.04932		1
7421.055		1
7421.071		1
7421.12549		1
7421.20752		1
7421.232		1
7421.30469		1
7421.441		1
7421.60156		1
7421.6626		1
7421.865		1
7421.89063		1
7422.05469		1
7422.34473		1
7422.35938		1
7422.46875		1
7422.77148		1
7422.935		1
7423.14551		1
7423.23535		1
7423.556		1
7423.581		1
7423.59863		1
7423.624		1
7423.71045		1
7423.74268		1
7423.788		1
7423.884		1
7423.946		1
7424.06055		1
7424.089		1
7424.126		1
7424.44336		1
7424.49365		1
7424.68		1
7424.747		1
7424.91357		1
7424.95361		1
7425.13867		1
7425.14		1
7425.329		1
7425.3374		1
7425.604		1
7425.921		1
7426.05029		1
7426.05859		1
7426.197		1
7426.61328		1
7426.889		1
7426.8916		1
7427.093		1
7427.10645		1
7427.115		1
7427.21729		1
7427.40771		1
7427.51367		1
7427.51855		1
7427.627		1
7427.742		1
7427.851		1
7427.854		1
7427.90625		1
7427.92969		1
7427.97559		1
7428.09668		1
7428.234		1
7428.564		1
7428.9126		1
7428.98535		1
7429.16553		1
7429.198		1
7429.243		1
7429.338		1
7429.38135		1
7429.48828		1
7429.958		1
7430.22852		1
7430.35645		1
7430.42432		1
7430.46045		1
7430.60352		1
7430.69043		1
7430.78027		1
7430.94531		1
7431.02441		1
7431.384		1
7431.45947		1
7431.558		1
7431.70264		1
7431.707		1
7431.99		1
7432.02637		1
7432.15967		1
7432.416		1
7432.53174		1
7432.706		1
7432.72559		1
7432.75244		1
7432.772		1
7433.53271		1
7433.726		1
7433.86035		1
7433.908		1
7434.127		1
7434.253		1
7434.29834		1
7434.40674		1
7434.488		1
7434.71826		1
7434.78125		1
7434.825		1
7434.83838		1
7434.95361		1
7434.995		1
7435.077		1
7435.121		1
7435.127		1
7435.26074		1
7435.383		1
7435.451		1
7435.497		1
7435.69629		1
7435.803		1
7435.89551		1
7435.93555		1
7436.069		1
7436.483		1
7436.503		1
7436.53174		1
7436.562		1
7436.709		1
7437.182		1
7437.23438		1
7437.27344		1
7437.28125		1
7437.343		1
7437.456		1
7437.505		1
7438.17334		1
7438.25635		1
7438.37		1
7438.438		1
7438.461		1
7438.57227		1
7439.00342		1
7439.037		1
7439.227		1
7439.55566		1
7439.661		1
7439.717		1
7439.729		1
7439.848		1
7440.19434		1
7440.415		1
7440.699		1
7440.76855		1
7440.934		1
7441.25		1
7441.377		1
7441.44		1
7441.865		1
7441.91748		1
7442.28027		1
7442.28125		1
7442.428		1
7442.42969		1
7442.582		1
7442.80859		1
7442.818		1
7442.85352		1
7442.92334		1
7442.953		1
7443.13		1
7443.169		1
7443.39063		1
7443.45361		1
7443.666		1
7443.76953		1
7443.911		1
7443.933		1
7443.93555		1
7444.118		1
7444.472		1
7444.701		1
7444.71973		1
7444.80859		1
7445.142		1
7445.58838		1
7445.60254		1
7445.719		1
7445.88037		1
7445.91846		1
7446.24268		1
7446.34		1
7446.42		1
7446.43848		1
7446.64258		1
7446.67725		1
7446.73926		1
7446.768		1
7446.804		1
7447.046		1
7447.13135		1
7447.15869		1
7447.253		1
7447.386		1
7447.4165		1
7447.5874		1
7447.74		1
7448.05		1
7448.17236		1
7448.266		1
7448.40625		1
7448.56738		1
7448.74268		1
7448.78857		1
7448.85645		1
7448.896		1
7448.89844		1
7449.025		1
7449.55957		1
7449.69238		1
7449.959		1
7449.95947		1
7450.159		1
7450.24268		1
7450.293		1
7450.303		1
7450.353		1
7450.36865		1
7450.51		1
7450.696		1
7450.811		1
7451.09863		1
7451.17041		1
7451.179		1
7451.195		1
7451.24		1
7451.29346		1
7451.404		1
7451.63135		1
7451.71533		1
7452.048		1
7452.17432		1
7452.3584		1
7452.486		1
7452.561		1
7452.622		1
7452.729		1
7452.798		1
7452.803		1
7452.844		1
7453.12939		1
7453.18945		1
7453.31348		1
7453.62061		1
7453.821		1
7454.016		1
7454.145		1
7454.4624		1
7454.54736		1
7454.769		1
7454.844		1
7455.03955		1
7455.04248		1
7455.079		1
7455.369		1
7455.66		1
7455.713		1
7455.847		1
7455.84766		1
7456.05273		1
7456.13867		1
7456.30029		1
7456.31543		1
7456.648		1
7456.717		1
7457.02539		1
7457.05957		1
7457.25244		1
7457.28857		1
7457.319		1
7457.414		1
7457.532		1
7457.854		1
7457.96		1
7458.045		1
7458.07861		1
7458.11426		1
7458.32129		1
7458.418		1
7458.50049		1
7458.596		1
7458.62061		1
7458.65625		1
7458.741		1
7458.9585		1
7459.116		1
7459.286		1
7459.40869		1
7459.44336		1
7459.56		1
7459.649		1
7459.73975		1
7459.86328		1
7459.927		1
7459.994		1
7460.00537		1
7460.068		1
7460.11328		1
7460.399		1
7460.64844		1
7460.87158		1
7460.918		1
7461.18164		1
7461.28564		1
7461.442		1
7461.47266		1
7461.55566		1
7461.562		1
7461.62158		1
7461.73047		1
7462.00049		1
7462.07		1
7462.088		1
7462.12		1
7462.139		1
7462.19531		1
7462.24		1
7462.24951		1
7462.296		1
7462.507		1
7462.57568		1
7462.69873		1
7462.713		1
7463.108		1
7463.155		1
7463.21045		1
7463.213		1
7463.349		1
7463.42139		1
7463.45068		1
7463.451		1
7463.47266		1
7463.639		1
7463.76		1
7463.843		1
7463.868		1
7464.08154		1
7464.108		1
7464.173		1
7464.189		1
7464.2334		1
7464.39551		1
7464.46875		1
7464.484		1
7464.76953		1
7465.063		1
7465.145		1
7465.238		1
7465.288		1
7465.675		1
7465.723		1
7465.79346		1
7465.81		1
7465.82129		1
7466.463		1
7466.764		1
7466.82129		1
7466.869		1
7466.96729		1
7467.106		1
7467.235		1
7467.281		1
7467.286		1
7467.347		1
7467.609		1
7467.7666		1
7467.797		1
7467.895		1
7467.982		1
7468.028		1
7468.20361		1
7468.375		1
7468.472		1
7468.779		1
7469.197		1
7469.272		1
7469.32275		1
7469.54443		1
7469.598		1
7469.64746		1
7469.759		1
7469.81152		1
7469.82568		1
7469.946		1
7470.03271		1
7470.123		1
7470.15234		1
7470.214		1
7470.24		1
7470.382		1
7470.416		1
7470.64551		1
7470.681		1
7470.75635		1
7470.854		1
7471.048		1
7471.60449		1
7471.66748		1
7471.894		1
7471.922		1
7472.00049		1
7472.04248		1
7472.055		1
7472.36768		1
7472.547		1
7472.601		1
7472.724		1
7472.80859		1
7472.889		1
7472.954		1
7472.963		1
7472.97266		1
7472.978		1
7473.12256		1
7473.15771		1
7473.421		1
7473.56641		1
7473.59		1
7473.788		1
7473.964		1
7474.019		1
7474.06055		1
7474.23633		1
7474.369		1
7474.467		1
7474.537		1
7474.58838		1
7474.60645		1
7474.62		1
7474.68359		1
7474.727		1
7474.771		1
7474.813		1
7474.917		1
7474.932		1
7475.294		1
7475.3374		1
7475.44775		1
7475.46143		1
7475.59131		1
7475.63672		1
7475.6377		1
7475.654		1
7475.672		1
7476.22656		1
7476.233		1
7476.53174		1
7476.76074		1
7476.78174		1
7476.962		1
7477.05225		1
7477.10938		1
7477.189		1
7477.368		1
7477.574		1
7477.68848		1
7477.93262		1
7477.952		1
7478.198		1
7478.28271		1
7478.3877		1
7478.411		1
7478.45166		1
7478.559		1
7478.744		1
7478.75342		1
7478.919		1
7478.97656		1
7479.01		1
7479.08154		1
7479.1377		1
7479.14453		1
7479.16455		1
7479.226		1
7479.30957		1
7479.37061		1
7479.50049		1
7479.607		1
7479.659		1
7479.949		1
7479.97363		1
7480.225		1
7480.29639		1
[truncated: 18,056 more rows]
