# Supplementary material for: Getting rid of ‘rain’ and ‘stars’: Mitigating inhibition effects on ddPCR data analysis, the case study of the invasive crayfish Pacifastacus leniusculus in the streams of Luxembourg
Source: PLoS One. 2022 Nov 16;17(11):e0275363. doi: 10.1371/journal.pone.0275363 (PMC9668142; doi:10.1371/journal.pone.0275363)
Supplement: S1 File — (ZIP) [file pone.0275363.s003.zip › raw data/27-pl1/27 Pl1-2019 Pl_B07_Amplitude.csv]

Ch1 Amplitude	Ch2 Amplitude	Cluster
244.503143		1
2255.41821		1
3563.4165		1
4329.039		1
5190.37354		1
6065.70654		1
6122.624		1
6133.35352		1
6153.128		1
6161.39063		1
6178.916		1
6195.62549		1
6224.37549		1
6240.2373		1
6243.687		1
6243.73242		1
6247.41846		1
6252.10156		1
6261.21436		1
6263.345		1
6265.672		1
6270.99		1
6273.988		1
6276.82373		1
6283.48926		1
6287.504		1
6299.84668		1
6302.90771		1
6303.7373		1
6306.01074		1
6307.995		1
6321.466		1
6324.49561		1
6324.94141		1
6325.02		1
6325.257		1
6329.39551		1
6329.424		1
6329.785		1
6337.564		1
6340.189		1
6341.42334		1
6342.72168		1
6344.37744		1
6346.55		1
6349.85645		1
6351.388		1
6357.487		1
6358.32031		1
6360.512		1
6360.71533		1
6364.71		1
6364.759		1
6366.77051		1
6367.4165		1
6372.222		1
6374.444		1
6374.75146		1
6375.92871		1
6376.62061		1
6379.03125		1
6379.244		1
6382.524		1
6382.67969		1
6382.91553		1
6385.68262		1
6386.66		1
6390.672		1
6391.903		1
6396.419		1
6398.07764		1
6399.792		1
6401.059		1
6403.294		1
6403.366		1
6403.52539		1
6403.613		1
6403.77		1
6403.902		1
6404.94775		1
6406.96436		1
6407.071		1
6413.47		1
6414.726		1
6415.673		1
6415.94141		1
6416.74951		1
6421.591		1
6427.05664		1
6428.5625		1
6428.97266		1
6429.37061		1
6429.78174		1
6430.928		1
6432.07129		1
6433.04736		1
6433.106		1
6434.673		1
6435.124		1
6436.04834		1
6437.899		1
6438.54248		1
6439.52539		1
6442.593		1
6446.64551		1
6446.9		1
6449.132		1
6450.952		1
6451.515		1
6453.793		1
6454.01563		1
6454.53369		1
6456.553		1
6456.75		1
6457.071		1
6458.038		1
6459.931		1
6463.773		1
6464.109		1
6464.33936		1
6465.812		1
6466.946		1
6468.85938		1
6469.168		1
6469.69971		1
6470.943		1
6472.10938		1
6474.64746		1
6478.993		1
6479.97461		1
6480.46436		1
6482.105		1
6482.42725		1
6486.1123		1
6486.28662		1
6486.724		1
6486.855		1
6491.307		1
6491.47363		1
6491.99658		1
6492.291		1
6492.39844		1
6492.58154		1
6492.58154		1
6493.275		1
6494.05127		1
6494.616		1
6495.19141		1
6495.33057		1
6496.48926		1
6497.667		1
6497.86572		1
6499.131		1
6499.895		1
6500.523		1
6502.877		1
6504.17041		1
6504.22168		1
6505.622		1
6508.07031		1
6508.36133		1
6508.645		1
6510.271		1
6510.71631		1
6511.39		1
6512.3457		1
6518.11475		1
6518.22559		1
6520.162		1
6520.336		1
6520.645		1
6521.775		1
6525.64063		1
6527.0376		1
6530.90332		1
6531.963		1
6532.297		1
6533.305		1
6533.55371		1
6533.597		1
6534.023		1
6534.864		1
6535.609		1
6536.49854		1
6536.784		1
6536.813		1
6536.86572		1
6537.744		1
6538.49561		1
6539.855		1
6539.87451		1
6540.196		1
6541.072		1
6541.55469		1
6542.01025		1
6542.537		1
6543.184		1
6545.17627		1
6545.319		1
6547.13867		1
6547.33252		1
6547.973		1
6548.006		1
6548.454		1
6548.88037		1
6552.99951		1
6553.81152		1
6553.934		1
6556.10645		1
6558.101		1
6559.775		1
6561.72266		1
6564.18652		1
6565.012		1
6565.07275		1
6565.14453		1
6566.45		1
6566.76		1
6567.609		1
6569.25439		1
6569.76367		1
6570.728		1
6572.908		1
6573.2334		1
6573.40234		1
6574.22754		1
6575.48535		1
6575.937		1
6575.99756		1
6576.987		1
6577.20068		1
6577.34033		1
6577.66553		1
6577.80566		1
6578.04248		1
6578.102		1
6578.257		1
6579.01172		1
6579.593		1
6579.83252		1
6583.199		1
6583.394		1
6583.495		1
6583.741		1
6584.154		1
6584.80566		1
6585.79248		1
6588.901		1
6590.753		1
6590.9624		1
6592.563		1
6594.13428		1
6594.25146		1
6594.6084		1
6596.685		1
6597.26563		1
6599.548		1
6599.60254		1
6599.95068		1
6600.78955		1
6601.736		1
6601.85156		1
6601.932		1
6603.58936		1
6604.212		1
6605.581		1
6605.631		1
6605.785		1
6606.11963		1
6606.659		1
6608.344		1
6608.98926		1
6609.404		1
6609.723		1
6609.90625		1
6610.281		1
6610.53662		1
6610.9043		1
6611.63525		1
6612.753		1
6613.331		1
6613.42773		1
6614.49463		1
6614.594		1
6616.078		1
6616.72266		1
6617.23975		1
6617.252		1
6617.329		1
6618.0415		1
6619.0625		1
6619.242		1
6620.075		1
6620.62842		1
6620.72266		1
6622.48828		1
6623.13574		1
6625.291		1
6627.665		1
6631.677		1
6631.933		1
6632.04639		1
6632.4873		1
6633.217		1
6633.6123		1
6633.87		1
6633.92871		1
6636.755		1
6637.812		1
6638.5		1
6639.78467		1
6640.397		1
6640.832		1
6641.17871		1
6641.70264		1
6642.181		1
6645.01172		1
6645.82861		1
6646.24951		1
6647.07861		1
6647.10547		1
6648.558		1
6648.609		1
6649.483		1
6649.64746		1
6649.92		1
6653.122		1
6654.087		1
6654.49951		1
6654.96973		1
6655.94		1
6656.236		1
6657.17871		1
6658.1543		1
6658.27539		1
6658.27734		1
6658.77148		1
6658.804		1
6659.31641		1
6659.365		1
6659.395		1
6660.373		1
6661.1167		1
6661.994		1
6662.315		1
6662.8833		1
6662.92139		1
6664.447		1
6665.81543		1
6665.903		1
6667.312		1
6667.39		1
6667.7124		1
6669.97949		1
6670.712		1
6670.87549		1
6671.42		1
6672.80225		1
6673.555		1
6675.94336		1
6675.996		1
6676.06152		1
6676.42		1
6676.59375		1
6677.03		1
6678.235		1
6678.345		1
6680.52344		1
6680.83252		1
6681.701		1
6682.63672		1
6683.08447		1
6684.14258		1
6684.889		1
6684.934		1
6685.04443		1
6685.19531		1
6685.868		1
6685.88		1
6686.1084		1
6686.65		1
6686.814		1
6688.558		1
6688.79541		1
6689.488		1
6689.492		1
6690.364		1
6691.913		1
6692.112		1
6693.01758		1
6694.54248		1
6694.76367		1
6696.313		1
6696.61768		1
6696.64551		1
6696.9873		1
6697.64844		1
6697.99463		1
6698.39355		1
6698.96631		1
6699.13		1
6699.829		1
6700.531		1
6700.804		1
6701.902		1
6702.18555		1
6704.616		1
6705.21		1
6705.95361		1
6706.40869		1
6706.65332		1
6706.83545		1
6709.62744		1
6709.645		1
6709.992		1
6710.39941		1
6713.05859		1
6713.30762		1
6713.492		1
6713.584		1
6715.331		1
6715.785		1
6716.60059		1
6717.351		1
6717.46338		1
6717.465		1
6717.51855		1
6718.40869		1
6718.41064		1
6720.779		1
6722.60156		1
6725.377		1
6725.6543		1
6727.10742		1
6727.181		1
6727.51		1
6728.18555		1
6728.461		1
6728.988		1
6729.03857		1
6729.48926		1
6732.537		1
6733.484		1
6735.143		1
6735.374		1
6735.599		1
6735.78271		1
6737.18262		1
6737.21		1
6738.308		1
6738.396		1
6738.88574		1
6739.282		1
6740.11963		1
6740.19		1
6742.01953		1
6743.999		1
6745.314		1
6745.78125		1
6745.795		1
6746.19434		1
6746.751		1
6747.6167		1
6749.112		1
6749.653		1
6750.112		1
6750.43457		1
6750.80273		1
6751.87158		1
6752.336		1
6752.628		1
6753.114		1
6753.152		1
6753.905		1
6754.596		1
6754.733		1
6755.3916		1
6756.08545		1
6756.546		1
6757.01		1
6758.498		1
6758.731		1
6759.50928		1
6759.695		1
6760.54346		1
6762.453		1
6763.1665		1
6763.255		1
6763.62256		1
6764.22		1
6764.30664		1
6764.597		1
6765.498		1
6765.62451		1
6766.42041		1
6766.68164		1
6766.82275		1
6767.131		1
6767.35156		1
6767.63574		1
6768.10059		1
6768.491		1
6768.611		1
6768.685		1
6770.051		1
6771.30029		1
6771.60938		1
6772.49463		1
6772.70654		1
6773.04736		1
6773.31934		1
6773.52051		1
6775.638		1
6776.78955		1
6776.88574		1
6777.195		1
6777.31836		1
6777.92725		1
6778.12842		1
6778.171		1
6778.671		1
6778.67236		1
6779.13867		1
6779.567		1
6780.676		1
6780.941		1
6781.428		1
6781.94873		1
6783.36133		1
6784.17627		1
6784.635		1
6785.271		1
6785.445		1
6785.52637		1
6786.678		1
6786.71729		1
6786.734		1
6787.19336		1
6787.211		1
6787.246		1
6788.402		1
6788.473		1
6788.67529		1
6789.8667		1
6790.52344		1
6790.562		1
6790.893		1
6791.04443		1
6791.91748		1
6792.26465		1
6792.314		1
6793.018		1
6793.01855		1
6793.097		1
6793.87256		1
6793.99072		1
6794.232		1
6794.292		1
6794.498		1
6794.733		1
6794.87061		1
6795.07031		1
6795.136		1
6795.48975		1
6795.517		1
6796.027		1
6796.30469		1
6796.726		1
6797.38037		1
6797.9917		1
6798.24365		1
6799.417		1
6800.409		1
6801.78369		1
6802.13672		1
6802.53125		1
6802.539		1
6802.582		1
6802.696		1
6803.978		1
6804.049		1
6804.09961		1
6804.18457		1
6805.345		1
6805.62354		1
6805.8916		1
6806.11		1
6806.514		1
6806.552		1
6806.71143		1
6808.641		1
6809.24854		1
6809.55762		1
6809.74756		1
6810.549		1
6810.79053		1
6811.095		1
6811.392		1
6811.44141		1
6811.54541		1
6811.616		1
6811.89551		1
6812.246		1
6812.594		1
6813.75244		1
6814.96436		1
6816.174		1
6816.73535		1
6816.95557		1
6816.9873		1
6817.15		1
6817.239		1
6817.65674		1
6819.06348		1
6819.227		1
6819.70459		1
6820.123		1
6820.244		1
6820.334		1
6821.503		1
6822.782		1
6822.841		1
6823.12842		1
6823.74854		1
6824.23926		1
6824.86963		1
6825.045		1
6825.28564		1
6825.449		1
6825.70947		1
6825.878		1
6826.839		1
6827.108		1
6827.893		1
6828.64648		1
6829.597		1
6829.69043		1
6829.85547		1
6830.438		1
6830.62744		1
6830.81641		1
6831.593		1
6831.78564		1
6831.80127		1
6831.99561		1
6832.2373		1
6832.262		1
6832.83057		1
6834.356		1
6834.49658		1
6834.502		1
6836.51367		1
6837.66943		1
6837.688		1
6838.07227		1
6838.47949		1
6839.1665		1
6839.30225		1
6839.562		1
6840.148		1
6840.419		1
6840.79541		1
6840.9624		1
6841.28857		1
6841.717		1
6842.33057		1
6842.379		1
6844.49268		1
6844.929		1
6844.9707		1
6844.98828		1
6845.02148		1
6845.303		1
6845.85		1
6846.30029		1
6846.787		1
6847.406		1
6848.17334		1
6848.464		1
6848.922		1
6848.97		1
6850.43		1
6850.59668		1
6850.745		1
6851.011		1
6851.09131		1
6851.09766		1
6851.108		1
6851.27246		1
6851.46143		1
6852.249		1
6852.88135		1
6853.28369		1
6854.10156		1
6855.071		1
6855.369		1
6855.40967		1
6855.49365		1
6856.28027		1
6856.627		1
6856.95557		1
6857.34863		1
6857.41943		1
6858.46826		1
6858.752		1
6858.86475		1
6859.21338		1
6859.227		1
6859.703		1
6859.73438		1
6859.77		1
6859.84375		1
6859.858		1
6860.47266		1
6860.84961		1
6860.96533		1
6861.238		1
6861.90332		1
6862.237		1
6862.25146		1
6862.269		1
6863.291		1
6863.925		1
6864.063		1
6864.09326		1
6864.20752		1
6864.653		1
6865.514		1
6865.863		1
6865.88232		1
6866.018		1
6866.24		1
6866.35352		1
6866.83447		1
6867.141		1
6867.85645		1
6868.02734		1
6868.70557		1
6869.32666		1
6869.56738		1
6869.661		1
6869.717		1
6870.19336		1
6870.40625		1
6872.227		1
6872.85254		1
6872.89844		1
6873.86328		1
6873.88672		1
6874.183		1
6874.79		1
6875.446		1
6875.62256		1
6875.64453		1
6876.085		1
6876.3584		1
6876.572		1
6876.58252		1
6876.6167		1
6877.333		1
6877.51563		1
6878.93066		1
6879.20654		1
6879.605		1
6880.7583		1
6880.77832		1
6881.15527		1
6881.473		1
6881.49658		1
6881.512		1
6881.981		1
6882.444		1
6882.65674		1
6882.81		1
6883.096		1
6883.13037		1
6883.18848		1
6883.31445		1
6883.54932		1
6884.131		1
6884.18848		1
6884.67236		1
6884.895		1
6885.00537		1
6886.691		1
6886.923		1
6887.304		1
6887.48633		1
6887.496		1
6887.735		1
6888.14844		1
6888.226		1
6888.28027		1
6888.81836		1
6889.042		1
6890.06445		1
6890.142		1
6890.4043		1
6890.7915		1
6890.949		1
6891.565		1
6892.716		1
6893.78662		1
6893.98975		1
6894.18945		1
6894.94775		1
6895.44971		1
6895.72754		1
6895.88672		1
6895.94727		1
6895.96826		1
6896.66748		1
6896.7876		1
6897.32373		1
6897.64941		1
6897.74072		1
6897.77051		1
6898.01025		1
6898.45		1
6898.886		1
6899.39453		1
6899.44727		1
6900.53564		1
6901.14		1
6901.18359		1
6901.67236		1
6901.78174		1
6902.52148		1
6902.566		1
6902.84229		1
6903.28369		1
6903.553		1
6903.641		1
6903.94873		1
6904.3916		1
6905.589		1
6905.711		1
6906.913		1
6907.34131		1
6907.576		1
6908.28467		1
6908.62549		1
6909.29248		1
6909.32227		1
6909.445		1
6910.024		1
6910.73242		1
6910.89844		1
6911.138		1
6911.229		1
6911.316		1
6911.51074		1
6911.916		1
6912.03662		1
6912.156		1
6912.165		1
6913.00732		1
6913.094		1
6913.104		1
6913.252		1
6914.636		1
6914.742		1
6914.94531		1
6915.01953		1
6915.032		1
6915.11328		1
6915.31055		1
6915.53662		1
6915.57471		1
6915.76367		1
6916.02832		1
6916.334		1
6916.549		1
6917.04346		1
6917.48633		1
6918.316		1
6918.31738		1
6919.05566		1
6919.207		1
6919.32031		1
6919.787		1
6919.87451		1
6919.94727		1
6920.3584		1
6921.655		1
6921.92529		1
6922.127		1
6922.66064		1
6923.04834		1
6923.21826		1
6923.47754		1
6923.552		1
6924.475		1
6924.767		1
6924.891		1
6925.22949		1
6925.411		1
6926.31543		1
6926.579		1
6926.68164		1
6926.849		1
6927.23047		1
6927.78662		1
6928.45361		1
6928.56348		1
6929.602		1
6930.18848		1
6930.19873		1
6931.09326		1
6931.346		1
6931.741		1
6931.93066		1
6932.408		1
6932.589		1
6932.59033		1
6932.621		1
6933.19873		1
6933.23047		1
6933.258		1
6933.473		1
6933.79639		1
6933.978		1
6934.00732		1
6934.73438		1
6934.905		1
6935.185		1
6935.28271		1
6935.38		1
6935.64648		1
6935.80566		1
6936.326		1
6936.357		1
6936.393		1
6936.52051		1
6937.40234		1
6937.731		1
6937.97949		1
6938.43555		1
6939.07129		1
6939.627		1
6939.68848		1
6939.82764		1
6939.963		1
6940.00244		1
6940.07227		1
6942.026		1
6942.329		1
6942.61865		1
6942.68359		1
6942.69434		1
6942.767		1
6942.956		1
6943.50439		1
6943.76563		1
6943.79346		1
6944.2124		1
6944.217		1
6944.32471		1
6944.55859		1
6944.91943		1
6944.952		1
6945.487		1
6945.50439		1
6945.752		1
6946.39844		1
6946.55		1
6946.70264		1
6947.24854		1
6947.28125		1
6947.40234		1
6948.085		1
6948.16553		1
6948.779		1
6948.869		1
6949.035		1
6949.30566		1
6949.78027		1
6950.384		1
6950.41553		1
6950.652		1
6950.766		1
6951.402		1
6951.56348		1
6951.736		1
6951.74		1
6952.07471		1
6952.12061		1
6952.439		1
6952.588		1
6952.86		1
6953.51563		1
6953.648		1
6953.795		1
6953.874		1
6954.00244		1
6954.1123		1
6954.17139		1
6954.55273		1
6954.56		1
6954.85645		1
6954.8833		1
6954.90674		1
6955.32275		1
6955.525		1
6955.69727		1
6956.314		1
6956.41748		1
6956.61426		1
6956.763		1
6957.289		1
6957.354		1
6957.63232		1
6957.691		1
6957.78027		1
6958.00342		1
6958.579		1
6958.98047		1
6959.186		1
6959.43848		1
6959.51074		1
6959.538		1
6959.79834		1
6960.48145		1
6960.639		1
6961.163		1
6961.23975		1
6961.80371		1
6961.829		1
6961.91		1
6961.93457		1
6962.03174		1
6962.123		1
6962.53467		1
6962.617		1
6963.091		1
6963.17773		1
6963.26953		1
6963.35		1
6963.89355		1
6963.97363		1
6964.024		1
6964.226		1
6964.412		1
6964.57		1
6964.711		1
6965.232		1
6965.92725		1
6966.127		1
6966.7207		1
6966.87256		1
6966.891		1
6967.238		1
6967.438		1
6967.5376		1
6967.70264		1
6967.772		1
6967.874		1
6967.882		1
6968.32275		1
6968.38672		1
6968.42969		1
6968.501		1
6968.563		1
6968.652		1
6968.964		1
6969.23242		1
6969.57471		1
6969.65527		1
6969.724		1
6969.816		1
6969.87646		1
6970.54834		1
6970.65332		1
6970.8833		1
6971.003		1
6971.373		1
6971.7085		1
6971.795		1
6972.12354		1
6972.302		1
6972.35352		1
6972.892		1
6973.17871		1
6973.23		1
6973.24951		1
6973.2666		1
6973.845		1
6973.882		1
6974.044		1
6974.339		1
6974.86572		1
6974.973		1
6975.02246		1
6975.119		1
6975.17725		1
6975.1875		1
6975.41553		1
6975.479		1
6975.58643		1
6975.976		1
6976.11328		1
6976.238		1
6976.601		1
6976.846		1
6976.88428		1
6977.1875		1
6977.848		1
6978.019		1
6978.09863		1
6978.11		1
6978.688		1
6978.99951		1
6979.041		1
6979.508		1
6980.083		1
6980.211		1
6980.334		1
6980.768		1
6980.85938		1
6980.897		1
6981.06055		1
6981.08936		1
6981.187		1
6981.794		1
6981.928		1
6982.311		1
6982.50537		1
6982.536		1
6982.684		1
6983.1		1
6983.39941		1
6983.529		1
6983.68		1
6983.909		1
6984.199		1
6984.529		1
6984.94141		1
6984.993		1
6985.108		1
6985.756		1
6986.014		1
6986.178		1
6986.519		1
6987.302		1
6987.60742		1
6987.85645		1
6988.147		1
6988.50244		1
6988.613		1
6988.7793		1
6988.88232		1
6988.89648		1
6989.377		1
6989.68		1
6989.792		1
6989.879		1
6989.968		1
6990.214		1
6990.43555		1
6990.48		1
6990.82471		1
6990.827		1
6990.92627		1
6991.02734		1
6991.191		1
6991.2334		1
6991.437		1
6992.229		1
6992.31445		1
6992.89		1
6992.9043		1
6993.44043		1
6993.99		1
6994.007		1
6994.16748		1
6994.29834		1
6994.3125		1
6994.4043		1
6994.66846		1
6994.898		1
6994.906		1
6995.111		1
6995.245		1
6995.4917		1
6995.62		1
6995.724		1
6995.764		1
6995.79639		1
6995.805		1
6995.8584		1
6995.873		1
6995.8877		1
6995.97266		1
6996.20557		1
6996.254		1
6996.36572		1
6996.802		1
6996.899		1
6997.067		1
6997.18457		1
6997.305		1
6997.55566		1
6998.0166		1
6998.196		1
6998.44434		1
6998.82568		1
6998.909		1
6998.991		1
6999.0957		1
6999.378		1
6999.42773		1
6999.50537		1
6999.945		1
7000.274		1
7000.49561		1
7000.501		1
7000.632		1
7000.87158		1
7000.918		1
7001.17236		1
7001.2666		1
7001.323		1
7001.3457		1
7001.387		1
7001.408		1
7001.44873		1
7001.76172		1
7002.116		1
7002.125		1
7002.222		1
7002.38		1
7002.584		1
7003.399		1
7003.495		1
7003.747		1
7004.313		1
7004.33		1
7004.42627		1
7004.461		1
7004.533		1
7004.60352		1
7004.662		1
7005.012		1
7005.01953		1
7005.02344		1
7005.14453		1
7005.32959		1
7005.601		1
7005.6333		1
7005.853		1
7005.95264		1
7005.96		1
7006.47		1
7006.65771		1
7007.7583		1
7008.211		1
7008.38135		1
7008.40137		1
7008.614		1
7009.34668		1
7009.37744		1
7009.52637		1
7009.633		1
7009.714		1
7009.79248		1
7010.154		1
7010.239		1
7010.436		1
7010.494		1
7010.59033		1
7010.62549		1
7010.818		1
7010.884		1
7010.9165		1
7011.062		1
7011.655		1
7011.67725		1
7011.89941		1
7012.0415		1
7012.07666		1
7012.39648		1
7012.464		1
7012.67041		1
7012.674		1
7012.729		1
7012.73145		1
7012.812		1
7012.83643		1
7012.85645		1
7012.883		1
7013.042		1
7013.108		1
7013.281		1
7013.28174		1
7013.50244		1
7013.56641		1
7013.87646		1
7014.199		1
7014.243		1
7014.753		1
7015.012		1
7015.1084		1
7015.388		1
7015.469		1
7015.564		1
7015.577		1
7015.62451		1
7015.74		1
7015.82		1
7015.825		1
7015.96973		1
7016.178		1
7016.44434		1
7016.47754		1
7016.562		1
7016.733		1
7016.73633		1
7016.78662		1
7016.82568		1
7016.88037		1
7016.985		1
7017.1543		1
7017.15869		1
7017.358		1
7017.43		1
7017.59375		1
7017.80762		1
7018.019		1
7018.03125		1
7018.05127		1
7018.326		1
7018.39258		1
7018.67432		1
7018.68652		1
7018.762		1
7018.77246		1
7018.873		1
7019.06543		1
7019.321		1
7019.66		1
7019.87354		1
7020.09473		1
7020.2124		1
7020.292		1
7020.361		1
7020.53027		1
7020.55371		1
7020.81055		1
7020.94971		1
7020.96436		1
7021.05029		1
7021.245		1
7021.446		1
7021.45557		1
7021.51465		1
7021.564		1
7022.025		1
7022.169		1
7022.2915		1
7022.38574		1
7022.42627		1
7022.48633		1
7022.488		1
7022.699		1
7022.80957		1
7023.139		1
7023.17		1
7023.18945		1
7023.25146		1
7023.444		1
7023.613		1
7023.63		1
7023.63037		1
7023.877		1
7023.89258		1
7023.98		1
7024.00244		1
7024.209		1
7024.22		1
7024.24072		1
7024.296		1
7024.462		1
7024.48633		1
7024.532		1
7024.57275		1
7024.67529		1
7024.71045		1
7024.80859		1
7025.34		1
7025.349		1
7025.499		1
7025.82373		1
7025.906		1
7026.4624		1
7026.50537		1
7026.52148		1
7026.69043		1
7026.753		1
7026.977		1
7027.172		1
7027.4585		1
7027.62842		1
7027.96973		1
7028.03662		1
7028.39		1
7028.53		1
7028.595		1
7028.709		1
7029.05762		1
7029.49951		1
7029.70752		1
7029.807		1
7029.842		1
7030.3374		1
7030.57129		1
7030.957		1
7031.14746		1
7031.16357		1
7031.37		1
7031.414		1
7031.875		1
7031.91162		1
7031.91553		1
7031.943		1
7032.30566		1
7032.35254		1
7032.423		1
7032.472		1
7032.55127		1
7032.769		1
7032.811		1
7032.86328		1
7032.903		1
7032.981		1
7033.17		1
7033.349		1
7033.3877		1
7033.573		1
7033.67041		1
7033.674		1
7033.75342		1
7034.31445		1
7034.52441		1
7034.653		1
7034.68457		1
7034.68848		1
7034.7583		1
7034.94238		1
7034.951		1
7034.97461		1
7034.99		1
7035.0166		1
7035.05566		1
7035.142		1
7035.22949		1
7035.379		1
7035.962		1
7036.156		1
7036.193		1
7036.24072		1
7036.40527		1
7036.924		1
7036.947		1
7037.011		1
7037.092		1
7037.216		1
7037.33		1
7037.53662		1
7037.644		1
7037.692		1
7037.7207		1
7037.798		1
7037.98926		1
7037.99268		1
7038.12		1
7038.31836		1
7038.762		1
7039.3		1
7039.44775		1
7039.609		1
7039.72266		1
7039.98926		1
7040.545		1
7040.725		1
7040.796		1
7041.302		1
7041.32373		1
7041.68457		1
7041.837		1
7041.936		1
7042.509		1
7042.535		1
7042.548		1
7042.81934		1
7042.92969		1
7043.15674		1
7043.439		1
7043.602		1
7043.797		1
7043.853		1
7044.112		1
7044.117		1
7044.172		1
7044.26367		1
7044.342		1
7044.36426		1
7044.38965		1
7044.496		1
7044.565		1
7044.69434		1
7044.72949		1
7044.825		1
7046.1		1
7046.45752		1
7046.46143		1
7046.52539		1
7046.56543		1
7046.622		1
7046.718		1
7047.26758		1
7047.28955		1
7047.318		1
7047.3374		1
7047.392		1
7047.541		1
7047.85156		1
7047.95361		1
7048.19434		1
7048.23242		1
7048.34375		1
7048.37354		1
7048.43555		1
7048.643		1
7048.783		1
7048.79		1
7048.962		1
7049.034		1
7049.073		1
7049.12354		1
7049.17969		1
7049.55762		1
7049.57568		1
7049.906		1
7050.096		1
7050.303		1
7050.36865		1
7050.475		1
7050.54834		1
7050.7373		1
7050.8877		1
7050.93945		1
7050.999		1
7051.037		1
7051.03857		1
7051.166		1
7051.192		1
7051.44141		1
7051.859		1
7051.91553		1
7052.00146		1
7052.2		1
7052.21436		1
7052.216		1
7052.462		1
7052.55957		1
7052.682		1
7053.10742		1
7053.35645		1
7053.59766		1
7053.7124		1
7053.75439		1
7053.81836		1
7053.87939		1
7053.88232		1
7053.90771		1
7053.96973		1
7054.22		1
7054.26563		1
7054.28564		1
7054.4		1
7054.51758		1
7054.78467		1
7054.995		1
7055.02441		1
7055.14063		1
7055.212		1
7055.28174		1
7055.65332		1
7056.11865		1
7056.21826		1
7056.28369		1
7056.304		1
7056.45361		1
7056.47168		1
7056.49		1
7056.547		1
7056.709		1
7056.712		1
7056.86768		1
7057.04		1
7057.207		1
7057.31836		1
7057.47168		1
7057.73145		1
7057.771		1
7058.022		1
7058.065		1
7058.08447		1
7058.27734		1
7058.35938		1
7058.361		1
7058.37939		1
7058.431		1
7058.591		1
7058.87		1
7059.12158		1
7059.202		1
7059.22559		1
7059.244		1
7059.37939		1
7059.461		1
7059.68848		1
7060.14648		1
7060.26465		1
7060.37256		1
7060.396		1
7060.461		1
7060.7373		1
7060.868		1
7060.87256		1
7061.23242		1
7061.31836		1
7061.54		1
7061.5874		1
7061.9165		1
7062.23633		1
7062.346		1
7062.45752		1
7062.616		1
7062.67236		1
7062.815		1
7062.97656		1
7063.06055		1
7063.113		1
7063.352		1
7063.353		1
7063.43945		1
7063.802		1
7063.81445		1
7063.85742		1
7063.87744		1
7063.911		1
7064.001		1
7064.3877		1
7064.599		1
7064.613		1
7064.848		1
7064.87939		1
7064.92627		1
7065.363		1
7065.828		1
7065.905		1
7066.00439		1
7066.02246		1
7066.192		1
7066.403		1
7066.44336		1
7066.59131		1
7066.63574		1
7067.14		1
7067.31		1
7067.314		1
7067.32275		1
7067.345		1
7067.35254		1
7067.684		1
7067.714		1
7068.096		1
7068.29443		1
7068.318		1
7068.3457		1
7068.51		1
7068.60449		1
7068.697		1
7068.783		1
7068.927		1
7068.94336		1
7068.96533		1
7069.004		1
7069.32		1
7069.36426		1
7069.47		1
7069.498		1
7069.776		1
7069.80127		1
7069.85		1
7069.979		1
7070.00342		1
7070.037		1
7070.053		1
7070.18555		1
7070.234		1
7070.33252		1
7070.38867		1
7070.502		1
7070.903		1
7071.43945		1
7071.573		1
7071.591		1
7071.64648		1
7071.7417		1
7072.047		1
7072.05957		1
7072.076		1
7072.26855		1
7072.497		1
7072.648		1
7072.703		1
7072.865		1
7072.992		1
7073.395		1
7073.596		1
7073.678		1
7073.84375		1
7073.85938		1
7073.9624		1
7074.206		1
7074.209		1
7074.23145		1
7074.242		1
7074.25439		1
7074.31055		1
7074.397		1
7074.784		1
7074.91748		1
7075.426		1
7075.495		1
7075.55859		1
7075.78467		1
7075.802		1
7075.81738		1
7075.903		1
7076.0083		1
7076.08057		1
7076.1416		1
7076.22559		1
7076.513		1
7076.731		1
7076.994		1
7077.01465		1
7077.089		1
7077.274		1
7077.29248		1
7077.518		1
7077.553		1
7077.604		1
7077.69775		1
7077.869		1
7077.969		1
7078.30469		1
7078.343		1
7078.35547		1
7078.38037		1
7078.48047		1
7078.6123		1
7078.73		1
7078.794		1
7078.97168		1
7079.00732		1
7079.269		1
7079.54053		1
7079.616		1
7079.63232		1
7079.65		1
7079.71973		1
7079.806		1
7079.843		1
7079.98828		1
7080.16455		1
7080.207		1
7080.45166		1
7080.53125		1
7080.56934		1
7080.62256		1
7080.75732		1
7080.93848		1
7080.94531		1
7081.04834		1
7081.05859		1
7081.14648		1
7081.17334		1
7081.40039		1
7081.58057		1
7081.59326		1
7081.60059		1
7081.616		1
7081.91064		1
7081.957		1
7082.20361		1
7082.382		1
7082.548		1
7082.68066		1
7082.75		1
7082.751		1
7082.883		1
7082.922		1
7082.994		1
7083.064		1
7083.1167		1
7083.13574		1
7083.21533		1
7083.22754		1
7083.339		1
7083.376		1
7083.496		1
7083.58838		1
7083.606		1
7083.615		1
7083.749		1
7083.87842		1
7083.896		1
7083.97656		1
7084.025		1
7084.043		1
7084.063		1
7084.116		1
7084.172		1
7084.4873		1
7084.55859		1
7084.633		1
7084.67969		1
7084.815		1
7084.924		1
7084.92871		1
7085.021		1
7085.037		1
7085.04834		1
7085.15137		1
7085.172		1
7085.19629		1
7085.26953		1
7085.34		1
7085.372		1
7085.415		1
7085.432		1
7085.652		1
7085.666		1
7085.8623		1
7085.995		1
7086.128		1
7086.28027		1
7086.32031		1
7086.37549		1
7086.38037		1
7086.39551		1
7086.43164		1
7086.438		1
7086.5415		1
7086.636		1
7086.8833		1
7087.05		1
7087.394		1
7087.74		1
7087.769		1
7087.77		1
7087.7876		1
7087.90869		1
7087.91943		1
7087.93066		1
7088.126		1
7088.215		1
7088.297		1
7088.38428		1
7088.395		1
7088.469		1
7088.623		1
7088.83057		1
7089.00342		1
7089.013		1
7089.07861		1
7089.204		1
7089.37256		1
7089.3833		1
7089.54		1
7089.619		1
7089.75146		1
7089.755		1
7089.75537		1
7089.81738		1
7089.878		1
7089.885		1
7090.187		1
7090.46045		1
7090.566		1
7090.57373		1
7090.626		1
7090.697		1
7090.699		1
7090.789		1
7090.80127		1
7091.02246		1
7091.18652		1
7091.19727		1
7091.21826		1
7091.54639		1
7091.756		1
7092.08643		1
7092.1543		1
7092.65869		1
7092.69238		1
7092.724		1
7093.00439		1
7093.15137		1
7093.44531		1
7093.491		1
7093.817		1
7094.101		1
7094.247		1
7094.28		1
7094.33252		1
7094.343		1
7094.37158		1
7094.521		1
7094.527		1
7094.661		1
7094.7876		1
7094.84961		1
7094.916		1
7095.0376		1
7095.065		1
7095.36572		1
7095.82471		1
7095.848		1
7096.013		1
7096.06543		1
7096.099		1
7096.166		1
7096.324		1
7096.63574		1
7096.85156		1
7096.96533		1
7097.099		1
7097.221		1
7097.22363		1
7097.2876		1
7097.34		1
7097.638		1
7097.844		1
7097.933		1
7098.12549		1
7098.16162		1
7098.23633		1
7098.44629		1
7098.52344		1
7098.63		1
7098.67529		1
7098.68457		1
7098.755		1
7098.818		1
7098.86133		1
7098.862		1
7099.091		1
7099.317		1
7099.363		1
7099.46533		1
7099.48047		1
7099.51025		1
7099.5835		1
7099.718		1
7099.743		1
7099.86328		1
7099.916		1
7099.941		1
7099.961		1
7100.06738		1
7100.12		1
7100.126		1
7100.16553		1
7100.211		1
7100.268		1
7100.489		1
7100.52539		1
7100.865		1
7100.98975		1
7100.991		1
7101.054		1
7101.08057		1
7101.241		1
7101.28		1
7101.32031		1
7101.379		1
7101.429		1
7101.442		1
7101.5083		1
7101.524		1
7101.64258		1
7101.83643		1
7101.842		1
7102.0874		1
[truncated: 17,332 more rows]
