# Supplementary material for: Getting rid of ‘rain’ and ‘stars’: Mitigating inhibition effects on ddPCR data analysis, the case study of the invasive crayfish Pacifastacus leniusculus in the streams of Luxembourg
Source: PLoS One. 2022 Nov 16;17(11):e0275363. doi: 10.1371/journal.pone.0275363 (PMC9668142; doi:10.1371/journal.pone.0275363)
Supplement: S1 File — (ZIP) [file pone.0275363.s003.zip › raw data/27-pl1/27 Pl1-2019 Pl_B08_Amplitude.csv]

Ch1 Amplitude	Ch2 Amplitude	Cluster
4478.8335		1
4814.775		1
5238.95264		1
5567.99756		1
5579.11328		1
5580.284		1
5615.02051		1
5698.0293		1
5701.77148		1
5713.46		1
5725.04932		1
5734.904		1
5741.923		1
5742.971		1
5749.75146		1
5754.455		1
5774.47852		1
5778.64648		1
5779.657		1
5790.482		1
5793.13525		1
5793.92725		1
5807.51953		1
5814.4707		1
5815.00342		1
5826.11328		1
5831.98926		1
5840.434		1
5843.079		1
5856.02441		1
5859.45752		1
5873.91162		1
5876.07666		1
5876.33252		1
5877.43359		1
5879.349		1
5886.926		1
5887.08154		1
5888.47754		1
5889.11328		1
5889.12354		1
5890.77734		1
5894.76758		1
5895.71045		1
5896.523		1
5900.499		1
5905.406		1
5906.59326		1
5911.644		1
5912.7627		1
5935.28857		1
5944.346		1
5949.661		1
5951.42041		1
5953.34		1
5956.42432		1
5960.63135		1
5966.91455		1
5967.099		1
5971.57373		1
5972.825		1
5975.44971		1
5979.428		1
5981.96338		1
5982.80566		1
5998.917		1
6000.21533		1
6004.50439		1
6004.818		1
6006.93652		1
6007.56055		1
6007.94971		1
6014.43848		1
6019.303		1
6019.42334		1
6023.947		1
6024.254		1
6026.2627		1
6026.98633		1
6027.74854		1
6034.07373		1
6035.448		1
6039.002		1
6039.069		1
6039.95654		1
6042.374		1
6042.65967		1
6044.3		1
6044.54248		1
6045.156		1
6046.715		1
6047.004		1
6052.147		1
6053.525		1
6054.20947		1
6055.396		1
6055.507		1
6055.709		1
6056.29639		1
6056.70264		1
6060.94141		1
6061.539		1
6062.65137		1
6062.983		1
6063.298		1
6063.505		1
6066.278		1
6066.63		1
6070.87646		1
6071.89063		1
6074.57568		1
6074.656		1
6074.73535		1
6074.992		1
6075.05273		1
6077.99268		1
6080.267		1
6081.30762		1
6082.07129		1
6084.94141		1
6085.63867		1
6089.781		1
6091.873		1
6092.2124		1
6092.43066		1
6095.4873		1
6096.07568		1
6097.269		1
6097.70166		1
6097.83936		1
6102.574		1
6104.497		1
6105.35059		1
6105.39063		1
6106.619		1
6107.61768		1
6111.262		1
6113.537		1
6116.686		1
6116.77441		1
6118.613		1
6118.64648		1
6119.639		1
6120.544		1
6121.283		1
6122.833		1
6123.77637		1
6123.98242		1
6124.621		1
6125.26		1
6126.07129		1
6126.635		1
6126.859		1
6127.04443		1
6127.451		1
6127.557		1
6128.214		1
6131.206		1
6133.04053		1
6134.38428		1
6136.583		1
6137.67725		1
6137.92041		1
6138.79346		1
6139.51465		1
6140.458		1
6143.6333		1
6143.916		1
6144.61133		1
6146.101		1
6146.436		1
6146.98047		1
6149.0415		1
6151.626		1
6157.50537		1
6158.33545		1
6159.07227		1
6159.993		1
6160.319		1
6160.398		1
6160.562		1
6160.84131		1
6163.299		1
6164.356		1
6165.59766		1
6166.672		1
6166.94629		1
6167.97656		1
6170.19727		1
6171.432		1
6171.723		1
6171.908		1
6173.788		1
6174.347		1
6174.60156		1
6176.48633		1
6182.76172		1
6183.35156		1
6184.048		1
6185.649		1
6186.50635		1
6186.74658		1
6187.04443		1
6189.81738		1
6193.996		1
6194.16162		1
6194.21729		1
6195.26855		1
6196.42334		1
6196.42969		1
6196.998		1
6199.425		1
6199.712		1
6200.183		1
6200.825		1
6200.978		1
6203.23633		1
6203.81348		1
6206.682		1
6207.31641		1
6208.40039		1
6208.622		1
6209.16553		1
6209.314		1
6210.15527		1
6210.737		1
6211.22461		1
6212.02539		1
6212.99		1
6213.35		1
6214.2		1
6214.636		1
6214.92725		1
6215.711		1
6216.7373		1
6217.047		1
6217.072		1
6217.228		1
6217.537		1
6218.64258		1
6219.48926		1
6220.0415		1
6221.52246		1
6226.37646		1
6228.754		1
6229.07373		1
6229.222		1
6230.19873		1
6230.78125		1
6232.069		1
6232.153		1
6233.626		1
6235.934		1
6236.28027		1
6237.40967		1
6239.789		1
6240.26855		1
6240.813		1
6241.23145		1
6242.561		1
6243.111		1
6243.212		1
6244.397		1
6245.28467		1
6246.17969		1
6247.005		1
6247.64941		1
6248.53564		1
6248.7666		1
6249.21729		1
6249.23438		1
6249.461		1
6249.77344		1
6252.70752		1
6253.95		1
6254.60449		1
6254.76025		1
6254.79		1
6255.429		1
6256.03662		1
6256.98438		1
6257.00342		1
6257.759		1
6258.662		1
6258.952		1
6259.248		1
6259.27539		1
6259.46826		1
6259.82031		1
6260.2666		1
6260.308		1
6260.808		1
6260.856		1
6261.764		1
6261.934		1
6262.2666		1
6262.816		1
6262.995		1
6264.138		1
6264.367		1
6264.559		1
6265.051		1
6265.178		1
6265.18555		1
6268.072		1
6268.72168		1
6268.906		1
6269.08643		1
6270.07666		1
6270.864		1
6273.389		1
6273.405		1
6273.877		1
6274.75		1
6275.04053		1
6277.23535		1
6277.39844		1
6278.60449		1
6279.03662		1
6279.38525		1
6279.577		1
6281.38525		1
6281.44727		1
6281.70654		1
6282.20361		1
6282.78174		1
6282.95068		1
6282.96338		1
6284.0874		1
6284.33		1
6284.958		1
6285.18164		1
6285.3623		1
6285.62744		1
6285.804		1
6285.997		1
6286.49951		1
6286.69971		1
6288.717		1
6289.04834		1
6291.054		1
6291.31055		1
6291.58838		1
6292.11035		1
6292.5293		1
6292.609		1
6292.64		1
6293.20654		1
6293.555		1
6293.65674		1
6295.037		1
6295.954		1
6296.038		1
6297.635		1
6297.69336		1
6297.802		1
6299.395		1
6299.962		1
6299.97		1
6301.22461		1
6301.507		1
6303.02832		1
6303.51758		1
6303.90967		1
6304.252		1
6304.53027		1
6304.59326		1
6304.676		1
6305.263		1
6305.29		1
6306.77539		1
6307.42773		1
6307.59961		1
6307.60645		1
6307.68		1
6307.906		1
6309.67725		1
6309.70166		1
6310.645		1
6311.90039		1
6312.24854		1
6312.871		1
6313.83154		1
6313.8833		1
6314.49365		1
6315.90332		1
6317.36475		1
6317.738		1
6318.60742		1
6319.414		1
6321.14		1
6321.48926		1
6321.738		1
6321.77441		1
6322.11426		1
6323.00732		1
6323.07666		1
6323.17627		1
6323.87256		1
6323.89648		1
6324.82471		1
6325.11328		1
6325.567		1
6326.054		1
6328.26367		1
6329.42773		1
6329.57959		1
6330.018		1
6330.888		1
6332.163		1
6333.51953		1
6333.903		1
6334.039		1
6334.445		1
6334.84668		1
6335.35449		1
6335.384		1
6335.47656		1
6335.568		1
6336.508		1
6337.124		1
6337.168		1
6338.051		1
6338.078		1
6338.8335		1
6338.98047		1
6339.26		1
6339.695		1
6340.02		1
6340.82666		1
6340.87939		1
6341.1333		1
6341.338		1
6341.4165		1
6341.61328		1
6343.539		1
6343.646		1
6344.98145		1
6345.91		1
6346.19629		1
6346.4126		1
6347.735		1
6349.29248		1
6349.44434		1
6350.13965		1
6350.202		1
6350.57275		1
6351.38428		1
6351.46875		1
6351.519		1
6352.22949		1
6352.612		1
6353.24		1
6354.10059		1
6354.142		1
6354.206		1
6356.269		1
6356.786		1
6357.65039		1
6358.717		1
6359.43652		1
6360.305		1
6361.03467		1
6361.571		1
6364.367		1
6364.728		1
6364.80371		1
6364.8916		1
6366.175		1
6366.249		1
6366.555		1
6367.019		1
6367.11035		1
6369.49658		1
6370.75635		1
6371.25		1
6374.071		1
6374.21533		1
6374.92871		1
6375.652		1
6378.029		1
6378.391		1
6379.255		1
6381.961		1
6382.34		1
6383.26025		1
6384.489		1
6385.95947		1
6386.08057		1
6386.162		1
6386.597		1
6386.623		1
6387.621		1
6388.095		1
6388.181		1
6389.85352		1
6390.78857		1
6390.8623		1
6391.45		1
6392.65771		1
6392.98926		1
6393.959		1
6394.71436		1
6394.71631		1
6395.148		1
6395.88037		1
6396.05664		1
6396.43066		1
6397.38867		1
6398.89844		1
6400.591		1
6400.77441		1
6401.279		1
6401.59131		1
6401.81348		1
6401.9585		1
6402.04346		1
6402.04736		1
6402.098		1
6402.219		1
6402.562		1
6403.2915		1
6403.478		1
6403.981		1
6404.965		1
6405.114		1
6405.557		1
6405.80225		1
6406.82275		1
6407.162		1
6407.254		1
6407.659		1
6407.67139		1
6408.04932		1
6408.48535		1
6409.093		1
6409.313		1
6409.58838		1
6410.551		1
6411.495		1
6411.56		1
6411.8335		1
6412.78		1
6413.944		1
6414.043		1
6414.398		1
6415.0083		1
6415.114		1
6415.381		1
6415.94775		1
6416.66943		1
6417.107		1
6417.514		1
6418.028		1
6418.354		1
6418.82568		1
6418.85645		1
6418.87451		1
6419.088		1
6419.638		1
6419.7666		1
6420.039		1
6421.028		1
6421.162		1
6421.206		1
6421.246		1
6421.295		1
6421.89844		1
6421.96045		1
6422.42725		1
6422.60938		1
6422.63232		1
6422.68848		1
6424.02148		1
6424.11		1
6424.93262		1
6425.002		1
6425.89		1
6426.052		1
6427.451		1
6427.78955		1
6428.66748		1
6429.03857		1
6429.378		1
6430.216		1
6430.30762		1
6431.37744		1
6431.52		1
6431.596		1
6432.112		1
6432.28369		1
6433.65332		1
6433.701		1
6433.74561		1
6434.141		1
6434.576		1
6435.20459		1
6435.50732		1
6436.54932		1
6436.63428		1
6436.85742		1
6437.39648		1
6437.94727		1
6438.975		1
6439.30225		1
6439.72		1
6439.732		1
6440.11865		1
6440.14258		1
6440.632		1
6441.07373		1
6441.753		1
6441.77539		1
6441.9126		1
6442.05566		1
6442.316		1
6442.32129		1
6443.0415		1
6443.92432		1
6444.73145		1
6445.82275		1
6446.614		1
6447.177		1
6447.25928		1
6448.42773		1
6449.18652		1
6449.222		1
6449.55029		1
6450.07861		1
6450.10547		1
6450.84326		1
6452.115		1
6452.32129		1
6453.147		1
6453.424		1
6454.026		1
6454.079		1
6455.078		1
6455.22559		1
6455.239		1
6455.30664		1
6455.452		1
6457.22363		1
6457.37939		1
6457.55664		1
6457.579		1
6458.50537		1
6458.52		1
6458.76172		1
6458.82568		1
6459.05762		1
6459.212		1
6459.344		1
6459.49658		1
6459.562		1
6459.56738		1
6459.844		1
6460.038		1
6460.15869		1
6460.213		1
6460.483		1
6460.808		1
6461.078		1
6461.46973		1
6461.655		1
6461.82129		1
6461.979		1
6462.48		1
6463.1543		1
6464.246		1
6464.528		1
6464.795		1
6465.093		1
6465.75342		1
6465.956		1
6467.16162		1
6467.53564		1
6468.24463		1
6468.5083		1
6468.65		1
6468.889		1
6470.21973		1
6470.736		1
6470.80029		1
6471.237		1
6472.471		1
6473.08057		1
6473.514		1
6473.99072		1
6474.604		1
6474.73		1
6474.90039		1
6475.139		1
6475.84375		1
6475.92627		1
6476.327		1
6476.488		1
6477.01025		1
6477.449		1
6477.57227		1
6478.15674		1
6478.619		1
6478.66553		1
6478.675		1
6479.139		1
6479.43359		1
6479.49854		1
6480.9624		1
6481.25635		1
6481.258		1
6481.829		1
6481.923		1
6481.97168		1
6482.0625		1
6482.313		1
6482.34033		1
6482.658		1
6482.697		1
6482.84668		1
6482.94531		1
6483.134		1
6483.44336		1
6483.71143		1
6484.504		1
6484.87158		1
6484.92236		1
6484.92529		1
6485.138		1
6485.284		1
6486.17871		1
6487.67236		1
6488.16846		1
6488.31445		1
6488.342		1
6488.344		1
6488.471		1
6488.671		1
6489.3374		1
6489.40967		1
6489.584		1
6489.869		1
6489.92871		1
6490.159		1
6490.35645		1
6491.55127		1
6491.744		1
6491.782		1
6492.105		1
6492.977		1
6493.04932		1
6493.09473		1
6493.50146		1
6493.71338		1
6493.79346		1
6494.116		1
6494.18652		1
6494.35		1
6494.568		1
6495.028		1
6495.21143		1
6495.235		1
6495.502		1
6495.813		1
6496.616		1
6496.80762		1
6497.309		1
6497.792		1
6497.97852		1
6498.305		1
6499.76172		1
6500.811		1
6501.66943		1
6502.25928		1
6502.94043		1
6503.027		1
6503.227		1
6503.578		1
6503.69		1
6503.934		1
6504.01025		1
6504.09961		1
6504.23		1
6505.04736		1
6505.161		1
6505.30469		1
6505.489		1
6505.742		1
6508.628		1
6508.67773		1
6508.726		1
6508.93945		1
6509.21338		1
6509.76074		1
6510.462		1
6511.2207		1
6512.00928		1
6512.25049		1
6512.34033		1
6512.9624		1
6513.199		1
6513.39941		1
6513.64746		1
6514.122		1
6514.37549		1
6515.33057		1
6515.998		1
6516.74951		1
6517.05957		1
6517.28271		1
6517.292		1
6518.38672		1
6518.538		1
6518.705		1
6519.274		1
6519.67334		1
6519.68945		1
6519.75537		1
6520.49951		1
6520.674		1
6520.816		1
6520.83154		1
6521.14844		1
6521.297		1
6521.70264		1
6521.705		1
6522.2876		1
6522.4917		1
6522.989		1
6523.19727		1
6524.002		1
6525.32129		1
6525.40039		1
6525.9165		1
6525.949		1
6526.32764		1
6527.75049		1
6527.93262		1
6527.992		1
6528.209		1
6529.913		1
6530.3623		1
6530.77734		1
6531.12		1
6532.104		1
6532.86		1
6532.93164		1
6533.62354		1
6533.62354		1
6533.62842		1
6533.778		1
6533.92725		1
6533.961		1
6534.485		1
6534.60352		1
6535.866		1
6536.153		1
6536.31152		1
6536.52148		1
6536.75342		1
6537.97363		1
6538.09375		1
6538.463		1
6539.07471		1
6539.9375		1
6540.263		1
6540.754		1
6540.869		1
6540.957		1
6541.685		1
6542.11572		1
6542.2793		1
6542.857		1
6543.11572		1
6543.614		1
6543.689		1
6544.47656		1
6544.665		1
6545.46		1
6547.6123		1
6547.618		1
6547.78564		1
6547.92041		1
6548.0166		1
6548.64		1
6549.62646		1
6549.65039		1
6549.75342		1
6549.76		1
6549.981		1
6550.342		1
6551.04248		1
6551.382		1
6551.385		1
6551.398		1
6551.6167		1
6551.64551		1
6551.894		1
6552.29248		1
6552.64551		1
6553.331		1
6553.46436		1
6553.703		1
6553.84		1
6554.24854		1
6554.34326		1
6554.54		1
6554.694		1
6554.74658		1
6554.765		1
6555.372		1
6555.62646		1
6555.65967		1
6556.19873		1
6556.25146		1
6557.332		1
6557.51855		1
6557.817		1
6557.913		1
6557.94336		1
6557.973		1
6558.05		1
6559.37158		1
6559.55371		1
6559.903		1
6560.02148		1
6560.042		1
6560.09131		1
6560.16846		1
6560.2417		1
6560.52832		1
6561.045		1
6562.026		1
6562.087		1
6562.24561		1
6562.92236		1
6563.394		1
6563.62061		1
6564.522		1
6566.26758		1
6567.2915		1
6568.208		1
6568.318		1
6568.621		1
6568.655		1
6569.405		1
6569.50342		1
6569.7124		1
6570.223		1
6570.34766		1
6570.72656		1
6571.535		1
6571.913		1
6572.071		1
6572.26465		1
6572.53		1
6572.807		1
6573.49072		1
6573.64258		1
6573.867		1
6573.97461		1
6574.15527		1
6574.326		1
6575.192		1
6575.37451		1
6575.42529		1
6575.57		1
6575.72461		1
6575.86865		1
6575.982		1
6576.22852		1
6576.32373		1
6576.451		1
6576.48145		1
6577.21436		1
6577.33545		1
6577.62061		1
6578.363		1
6578.56641		1
6578.696		1
6579.065		1
6579.23242		1
6579.65		1
6580.004		1
6581.6377		1
6581.70068		1
6581.96533		1
6582.019		1
6582.52		1
6582.691		1
6582.71436		1
6583.063		1
6583.59961		1
6583.63867		1
6583.82666		1
6583.833		1
6584.27344		1
6584.42529		1
6584.512		1
6584.5415		1
6586.19336		1
6586.776		1
6587.00537		1
6587.00635		1
6587.17		1
6587.28857		1
6587.3335		1
6587.601		1
6587.61133		1
6587.726		1
6587.999		1
6588.064		1
6588.20264		1
6588.218		1
6588.3		1
6588.34375		1
6588.638		1
6589.4375		1
6589.66553		1
6590.07861		1
6590.112		1
6590.12842		1
6590.42627		1
6590.477		1
6590.81445		1
6590.85742		1
6591.01025		1
6591.04834		1
6591.11865		1
6592.257		1
6592.44336		1
6592.79541		1
6593.036		1
6593.069		1
6593.27246		1
6593.31		1
6593.95752		1
6594.01367		1
6594.159		1
6594.55371		1
6594.7085		1
6595.122		1
6595.45557		1
6595.61963		1
6595.749		1
6595.757		1
6596.923		1
6596.94043		1
6597.10938		1
6597.282		1
6597.352		1
6597.574		1
6597.68945		1
6598.26074		1
6598.395		1
6598.424		1
6598.467		1
6598.5376		1
6598.626		1
6598.89		1
6599.399		1
6599.68555		1
6599.76758		1
6599.78027		1
6600.403		1
6600.58057		1
6600.90332		1
6600.9043		1
6601.108		1
6601.205		1
6601.221		1
6601.64648		1
6602.15771		1
6602.20166		1
6602.21826		1
6602.59		1
6602.693		1
6602.756		1
6603.001		1
6603.409		1
6604.379		1
6604.388		1
6604.634		1
6604.63965		1
6605.488		1
6605.5957		1
6605.98		1
6606.259		1
6606.76758		1
6606.822		1
6606.84375		1
6606.90674		1
6607.58838		1
6607.625		1
6607.779		1
6608.605		1
6608.97461		1
6609.466		1
6610.7666		1
6610.796		1
6610.827		1
6611.21875		1
6611.243		1
6611.80762		1
6611.98438		1
6612.05566		1
6612.41		1
6612.53369		1
6612.76563		1
6612.852		1
6613.00928		1
6613.70264		1
6613.812		1
6613.84131		1
6614.02148		1
6614.192		1
6614.242		1
6614.70068		1
6615.05957		1
6615.28027		1
6615.3916		1
6615.496		1
6615.57275		1
6615.747		1
6616.26172		1
6616.5376		1
6617.05762		1
6617.244		1
6617.32129		1
6617.62744		1
6617.662		1
6617.883		1
6618.10156		1
6618.381		1
6618.382		1
6618.6543		1
6619.038		1
6619.04248		1
6619.04541		1
6619.416		1
6619.55664		1
6619.7417		1
6619.771		1
6620.0166		1
6620.40674		1
6620.791		1
6620.84375		1
6621.29346		1
6621.34		1
6621.47754		1
6621.58838		1
6621.64258		1
6621.77441		1
6621.958		1
6622.088		1
6622.12256		1
6622.148		1
6622.30029		1
6622.91943		1
6622.957		1
6623.21729		1
6623.60645		1
6623.656		1
6624.06		1
6624.1333		1
6624.149		1
6624.808		1
6624.94971		1
6625.04		1
6625.375		1
6625.413		1
6625.46826		1
6625.762		1
6626.69531		1
6626.702		1
6626.734		1
6626.77		1
6626.98242		1
6627.13672		1
6627.23633		1
6627.383		1
6627.541		1
6627.611		1
6628.256		1
6628.87646		1
6628.971		1
6629.087		1
6629.42969		1
6629.434		1
6629.45068		1
6629.802		1
6630.42773		1
6630.46		1
6630.72168		1
6630.91357		1
6631.007		1
6631.135		1
6631.4917		1
6631.64063		1
6631.81934		1
6632.30371		1
6632.612		1
6632.70947		1
6633.02734		1
6633.05957		1
6633.08		1
6633.307		1
6633.88867		1
6633.89063		1
6633.89551		1
6634.41748		1
6635.03174		1
6635.58057		1
6635.65674		1
6635.962		1
6636.02051		1
6637.037		1
6637.05664		1
6637.112		1
6637.234		1
6637.268		1
6637.454		1
6637.72656		1
6637.887		1
6638.01367		1
6638.55225		1
6638.78369		1
6638.78467		1
6638.789		1
6639.24951		1
6639.32129		1
6639.344		1
6639.356		1
6639.733		1
6639.90674		1
6640.41943		1
6641.45		1
6642.458		1
6642.60742		1
6642.71875		1
6642.81543		1
6642.92871		1
6643.116		1
6643.149		1
6643.19238		1
6643.274		1
6643.322		1
6643.33643		1
6643.51953		1
6643.529		1
6643.874		1
6643.96		1
6644.019		1
6644.639		1
6644.82227		1
6644.99561		1
6645.40039		1
6645.565		1
6645.643		1
6645.872		1
6645.888		1
6645.982		1
6646.269		1
6646.4043		1
6646.7085		1
6646.717		1
6647.12256		1
6647.29736		1
6647.43848		1
6647.471		1
6647.51758		1
6647.586		1
6647.59033		1
6648.26855		1
6648.512		1
6648.53662		1
6648.92627		1
6649.02734		1
6649.05		1
6649.05273		1
6649.069		1
6649.5166		1
6649.749		1
6649.769		1
6650.20752		1
6650.92		1
6651.037		1
6651.156		1
6651.309		1
6652.482		1
6652.638		1
6652.7876		1
6652.896		1
6653.0376		1
6653.073		1
6653.31152		1
6653.554		1
6653.99658		1
6654.04932		1
6654.39746		1
6654.61475		1
6654.83252		1
6654.978		1
6655.153		1
6655.334		1
6655.42529		1
6655.70264		1
6655.855		1
6656.00244		1
6656.074		1
6656.567		1
6656.709		1
6656.99951		1
6657.40234		1
6657.494		1
6657.68945		1
6657.69		1
6658.01172		1
6658.136		1
6658.33643		1
6658.52246		1
6658.524		1
6658.72461		1
6658.85352		1
6659.041		1
6659.45947		1
6659.489		1
6659.55762		1
6659.622		1
6659.85645		1
6659.97		1
6660.04443		1
6660.14355		1
6660.42334		1
6660.427		1
6660.471		1
6660.886		1
6661.015		1
6661.192		1
6661.353		1
6661.50049		1
6661.82373		1
6662.2207		1
6662.588		1
6662.647		1
6663.70459		1
6663.72		1
6663.78564		1
6663.90039		1
6664.02637		1
6664.04736		1
6664.072		1
6664.26074		1
6664.35156		1
6664.46436		1
6665.13428		1
6665.169		1
6665.46729		1
6665.58252		1
6665.659		1
6666.064		1
6666.36035		1
6666.44727		1
6666.761		1
6666.838		1
6667.7		1
6667.857		1
6667.91846		1
6668.00537		1
6668.13037		1
6668.165		1
6668.52734		1
6668.571		1
6668.917		1
6669.05566		1
6669.144		1
6669.17529		1
6669.38428		1
6669.60742		1
6669.70361		1
6669.74072		1
6669.85156		1
6669.962		1
6670.26172		1
6670.27246		1
6670.389		1
6670.3916		1
6670.407		1
6670.54248		1
6670.70166		1
6670.87354		1
6670.98242		1
6671.13672		1
6671.659		1
6671.696		1
6671.808		1
6671.82275		1
6671.866		1
6672.008		1
6672.60449		1
6672.651		1
6672.651		1
6672.80957		1
6672.81934		1
6672.94336		1
6672.99756		1
6673.03467		1
6673.457		1
6673.46533		1
6673.50635		1
6673.593		1
6673.644		1
6673.74268		1
6673.814		1
6674.516		1
6674.645		1
6674.64551		1
6674.70459		1
6675.09375		1
6675.357		1
6675.81836		1
6675.971		1
6676.00635		1
6676.073		1
6676.128		1
6676.23		1
6676.343		1
6676.383		1
6676.715		1
6677.08447		1
6677.33447		1
6677.441		1
6677.49365		1
6677.527		1
6677.56152		1
6677.573		1
6677.589		1
6677.98975		1
6678.072		1
6678.171		1
6678.263		1
6678.29736		1
6678.485		1
6678.718		1
6678.921		1
6678.952		1
6679.27148		1
6679.45947		1
6679.669		1
6679.734		1
6679.963		1
6679.986		1
6680.034		1
6680.07764		1
6680.1167		1
6680.362		1
6680.39941		1
6680.423		1
6680.5874		1
6680.73828		1
6680.86865		1
6680.94		1
6681.132		1
6681.15039		1
6681.3125		1
6681.45752		1
6681.487		1
6681.55566		1
6681.639		1
6681.89746		1
6682.00635		1
6682.304		1
6682.38232		1
6682.76		1
6682.798		1
6682.894		1
6683.66846		1
6683.736		1
6683.93359		1
6683.989		1
6684.10254		1
6684.799		1
6684.94336		1
6685.20068		1
6685.322		1
6685.365		1
6685.46729		1
6685.66943		1
6685.871		1
6685.989		1
6686.26		1
6686.374		1
6686.404		1
6686.861		1
6687.014		1
6687.206		1
6687.21045		1
6687.25342		1
6687.509		1
6687.54053		1
6687.6665		1
6687.713		1
6687.88135		1
6687.91846		1
6687.919		1
6687.98828		1
6688.46875		1
6688.52734		1
6688.57031		1
6688.73535		1
6688.749		1
6688.75635		1
6689.25146		1
6689.321		1
6689.38965		1
6690.625		1
6690.68457		1
6691.00049		1
6691.2		1
6691.45459		1
6691.538		1
6691.80371		1
6691.976		1
6692.268		1
6692.34863		1
6692.757		1
6692.78369		1
6692.85		1
6693.05029		1
6693.122		1
6693.248		1
6693.254		1
6693.72754		1
6693.8667		1
6693.91357		1
6693.9585		1
6694.03		1
6694.073		1
6694.235		1
6694.28174		1
6694.404		1
6694.59229		1
6694.67334		1
6695.05957		1
6695.09033		1
6695.09961		1
6695.274		1
6695.51074		1
6695.65869		1
6695.783		1
6695.878		1
6695.90332		1
6696.134		1
6696.366		1
6696.6084		1
6696.62354		1
6696.674		1
6696.67627		1
6696.834		1
6697.199		1
6697.27539		1
6697.447		1
6697.46875		1
6697.47		1
6697.49072		1
6697.62354		1
6697.673		1
6697.73047		1
6697.77539		1
6697.83154		1
6697.892		1
6698.078		1
6698.378		1
6698.439		1
6698.507		1
6698.5415		1
6698.73975		1
6698.82568		1
6698.9375		1
6699.3		1
6699.342		1
6699.565		1
6699.638		1
6699.69775		1
6699.75342		1
6699.8623		1
6699.963		1
6700.057		1
6700.08936		1
6700.12646		1
6700.181		1
6700.22168		1
6700.27832		1
6700.42773		1
6700.467		1
6700.892		1
6700.921		1
6701.18652		1
6701.55566		1
6701.648		1
6701.754		1
6702.112		1
6702.18359		1
6702.39551		1
6702.99365		1
6703.1416		1
6703.284		1
6703.32275		1
6703.574		1
6703.64648		1
6703.70654		1
6703.73633		1
6703.74365		1
6703.767		1
6703.95752		1
6703.998		1
6704.208		1
6704.90869		1
6705.12842		1
6705.30127		1
6705.414		1
6705.43555		1
6705.67725		1
6705.78027		1
6705.816		1
6705.84033		1
6705.856		1
6706.1416		1
6706.28564		1
6706.44971		1
6706.6084		1
6706.68848		1
6707.11572		1
6707.21631		1
6707.27441		1
6707.29834		1
6707.318		1
6707.551		1
6707.775		1
6707.833		1
6707.83545		1
6708.03		1
6708.26025		1
6708.27051		1
6708.29443		1
6708.378		1
6708.391		1
6708.54248		1
6708.663		1
6708.99268		1
6709.03271		1
6709.15674		1
6709.206		1
6709.2334		1
6709.24072		1
6709.279		1
6709.47754		1
6709.76953		1
6709.811		1
6710.07227		1
6710.23975		1
6710.43555		1
6710.497		1
6710.65869		1
6710.96533		1
6711.00928		1
6711.182		1
6711.3335		1
6711.431		1
6711.47754		1
6711.63965		1
6711.64551		1
6711.73242		1
6711.774		1
6711.984		1
6712.074		1
6712.08838		1
6712.11963		1
6712.12939		1
6712.21533		1
6712.42529		1
6712.535		1
6712.93164		1
6712.9834		1
6713.25146		1
6713.31543		1
6713.44336		1
6713.62158		1
6714.00049		1
6714.027		1
6714.24463		1
6714.48438		1
6714.74365		1
6714.816		1
6714.91943		1
6714.98438		1
6714.986		1
6715.032		1
6715.215		1
6715.59326		1
6716.108		1
6716.124		1
6716.169		1
6716.48047		1
6717.13428		1
6717.218		1
6717.251		1
6717.312		1
6717.381		1
6717.55664		1
6717.55957		1
6717.63428		1
6717.731		1
6717.80762		1
6717.92529		1
6718.58252		1
6718.77246		1
6718.78027		1
6718.81348		1
6718.987		1
6719.10547		1
6719.17725		1
6719.3335		1
6719.54248		1
6719.56934		1
6719.708		1
6719.81152		1
6720.12646		1
6720.17969		1
6720.34229		1
6720.35059		1
6720.969		1
6721.24		1
6721.26172		1
6721.43359		1
6721.69531		1
6721.93555		1
6722.14063		1
6722.19043		1
6722.25635		1
6722.65332		1
6722.786		1
6722.878		1
6722.89		1
6722.92627		1
6722.94629		1
6722.99365		1
6723.05859		1
6723.068		1
6723.35742		1
6723.406		1
6723.62		1
6723.82764		1
6723.9375		1
6724.038		1
6724.22266		1
6724.278		1
6724.297		1
6724.386		1
6724.465		1
6724.64355		1
6724.65527		1
6724.9707		1
6725.11475		1
6725.31738		1
6725.364		1
6725.46436		1
6725.74365		1
6725.76367		1
6725.86768		1
6726.029		1
6726.19043		1
6726.48828		1
6726.524		1
6726.903		1
6726.906		1
6727.08545		1
6727.206		1
6727.348		1
6727.69043		1
6727.898		1
6728.00439		1
6728.015		1
6728.02734		1
6728.054		1
6728.072		1
6728.295		1
6728.39453		1
6728.489		1
6728.654		1
6728.69629		1
6728.944		1
6728.958		1
6729.147		1
6729.15039		1
6729.27539		1
6729.287		1
6729.288		1
6729.465		1
6729.569		1
6729.83252		1
6729.83936		1
6729.88232		1
6730.08838		1
6730.343		1
6730.34473		1
6730.53		1
6730.68848		1
6730.705		1
6730.97559		1
6731.06348		1
6731.27734		1
6731.28		1
6731.30762		1
6731.672		1
6731.992		1
6732.044		1
6732.25146		1
6732.311		1
6732.32		1
6732.744		1
6732.828		1
6733.042		1
6733.113		1
6733.13525		1
6733.22168		1
6733.393		1
6733.53125		1
6733.54053		1
6733.576		1
6733.597		1
6733.866		1
6733.9624		1
6734.111		1
6734.1543		1
6734.251		1
6734.258		1
6734.271		1
6734.2793		1
6734.65869		1
6734.91162		1
6734.9375		1
6735.025		1
6735.10938		1
6735.1123		1
6735.205		1
6735.358		1
6735.54932		1
6735.595		1
6735.62256		1
6735.661		1
6735.7666		1
6735.78564		1
6735.794		1
6735.827		1
6736.029		1
6736.31055		1
6736.47656		1
6736.68848		1
6736.86426		1
6736.977		1
6737.12939		1
6737.14551		1
6737.15869		1
6737.19727		1
6737.222		1
6737.251		1
6737.269		1
6737.369		1
6737.378		1
6737.379		1
6737.56348		1
6737.56836		1
6737.711		1
6737.82		1
6737.902		1
6738.17139		1
6738.261		1
6738.32471		1
6738.37842		1
6738.42		1
6738.6377		1
6738.664		1
6738.686		1
6738.742		1
6738.757		1
6738.76		1
6739.20752		1
6739.235		1
6739.26758		1
6739.28174		1
6739.301		1
6739.32275		1
6739.452		1
6739.458		1
6739.58936		1
6739.61475		1
6739.8125		1
6740.138		1
6740.14844		1
6740.246		1
6740.2627		1
6740.452		1
6740.61475		1
6740.668		1
6740.69727		1
6740.75537		1
6740.91943		1
6741.118		1
6741.12744		1
6741.25732		1
6741.394		1
6741.4043		1
6741.6626		1
6741.716		1
6741.82129		1
6741.858		1
6741.9043		1
6741.96143		1
6742.034		1
6742.17139		1
6742.17725		1
6742.23535		1
6742.257		1
6742.296		1
6742.319		1
6742.334		1
6742.38428		1
6742.49561		1
6742.723		1
6742.783		1
6742.877		1
6742.98633		1
6743.237		1
6743.303		1
6743.434		1
6743.442		1
6743.72949		1
6743.9126		1
6743.91943		1
6744.138		1
6744.17773		1
6744.3374		1
6744.47		1
6744.50146		1
6744.551		1
6745.15625		1
6745.20166		1
6745.20752		1
6745.38574		1
6745.40234		1
6745.42871		1
6745.518		1
6745.618		1
6745.7666		1
6745.823		1
6746.001		1
6746.00537		1
6746.00928		1
6746.057		1
6746.15625		1
6746.349		1
6746.59		1
6746.64746		1
6746.995		1
6747.14		1
6747.14551		1
6747.191		1
6747.33		1
6747.467		1
6747.589		1
6747.714		1
6747.736		1
6747.73975		1
6747.79541		1
6747.95361		1
6748.05762		1
6748.074		1
6748.255		1
6748.258		1
6748.383		1
6748.38574		1
6748.471		1
6748.494		1
6748.54834		1
6748.63		1
6748.76953		1
6748.83936		1
6748.84131		1
6748.942		1
6749.123		1
6749.2373		1
6749.324		1
6749.4585		1
6749.494		1
6749.54		1
6749.65869		1
6749.677		1
6749.705		1
6750.04346		1
[truncated: 17,708 more rows]
