# Supplementary material for: Getting rid of ‘rain’ and ‘stars’: Mitigating inhibition effects on ddPCR data analysis, the case study of the invasive crayfish Pacifastacus leniusculus in the streams of Luxembourg
Source: PLoS One. 2022 Nov 16;17(11):e0275363. doi: 10.1371/journal.pone.0275363 (PMC9668142; doi:10.1371/journal.pone.0275363)
Supplement: S1 File — (ZIP) [file pone.0275363.s003.zip › raw data/27-pl1/27 Pl1-2019 Pl_B09_Amplitude.csv]

Ch1 Amplitude	Ch2 Amplitude	Cluster
325.9096		1
4140.298		1
5481.147		1
5497.067		1
5727.36328		1
5830.656		1
5927.753		1
6022.347		1
6044.545		1
6069.628		1
6085.001		1
6103.536		1
6110.132		1
6158.55762		1
6174.871		1
6177.092		1
6181.413		1
6206.156		1
6217.4873		1
6231.91748		1
6244.647		1
6245.77344		1
6247.69971		1
6252.406		1
6252.4834		1
6264.68066		1
6268.85		1
6279.31738		1
6284.62256		1
6286.17041		1
6291.30566		1
6294.55371		1
6297.339		1
6299.717		1
6309.39941		1
6321.308		1
6322.5		1
6327.287		1
6329.60938		1
6339.72168		1
6342.19141		1
6342.496		1
6344.81641		1
6345.05371		1
6351.295		1
6351.429		1
6356.76367		1
6361.722		1
6363.06543		1
6365.42529		1
6375.96533		1
6387.138		1
6392.42871		1
6394.981		1
6397.06152		1
6400.90039		1
6404.74854		1
6405.382		1
6412.18262		1
6418.607		1
6421.17773		1
6421.259		1
6423.19775		1
6423.41553		1
6431.078		1
6433.47656		1
6438.223		1
6439.578		1
6443.235		1
6445.53		1
6445.656		1
6453.65967		1
6457.053		1
6459.82		1
6461.0083		1
6467.346		1
6470.684		1
6470.78027		1
6472.261		1
6477.371		1
6477.88867		1
6482.9585		1
6483.047		1
6484.06836		1
6484.467		1
6485.57373		1
6485.82373		1
6486.49072		1
6487.3374		1
6489.739		1
6490.45459		1
6493.12646		1
6494.21143		1
6500.575		1
6500.604		1
6502.467		1
6502.73633		1
6504.277		1
6506.09326		1
6506.242		1
6514.57666		1
6514.87744		1
6515.037		1
6515.03955		1
6516.28125		1
6516.898		1
6518.507		1
6520.8623		1
6521.9917		1
6522.603		1
6524.248		1
6526.614		1
6529.65674		1
6529.89063		1
6537.67871		1
6540.34961		1
6540.79834		1
6541.17529		1
6541.2334		1
6541.341		1
6541.38965		1
6543.21973		1
6543.23438		1
6544.28174		1
6545.891		1
6546.632		1
6546.96631		1
6549.248		1
6549.376		1
6556.20361		1
6556.37		1
6556.42		1
6557.46338		1
6557.56836		1
6559.127		1
6560.0874		1
6560.762		1
6565.076		1
6566.482		1
6570.703		1
6570.89648		1
6570.99268		1
6571.06738		1
6571.641		1
6572.657		1
6573.578		1
6573.93066		1
6579.48633		1
6580.95068		1
6581.25928		1
6583.94531		1
6584.77441		1
6585.176		1
6586.18848		1
6588.326		1
6589.324		1
6590.235		1
6590.275		1
6592.96338		1
6593.16553		1
6593.38525		1
6594.166		1
6595.10449		1
6595.73242		1
6595.91748		1
6596.90527		1
6597.11035		1
6597.336		1
6597.936		1
6598.99072		1
6599.218		1
6599.8335		1
6599.933		1
6601.355		1
6604.81445		1
6606.026		1
6607.109		1
6608.439		1
6608.556		1
6608.734		1
6609.69629		1
6609.896		1
6610.40137		1
6611.34326		1
6612.251		1
6612.4585		1
6613.555		1
6613.59473		1
6613.60938		1
6613.77637		1
6613.962		1
6616.822		1
6617.2915		1
6617.9126		1
6619.753		1
6621.0166		1
6621.999		1
6622.63965		1
6623.05664		1
6623.31543		1
6623.36768		1
6623.66162		1
6623.88428		1
6624.87842		1
6625.971		1
6626.668		1
6626.884		1
6627.137		1
6630.368		1
6630.748		1
6631.967		1
6632.653		1
6633.888		1
6634.22754		1
6634.693		1
6636.10254		1
6637.21338		1
6637.28		1
6637.87		1
6638.995		1
6640.128		1
6640.529		1
6640.927		1
6641.27246		1
6643.298		1
6643.584		1
6644.159		1
6645.30957		1
6645.52637		1
6647.14453		1
6647.212		1
6648.561		1
6648.60547		1
6649.54248		1
6649.811		1
6650.099		1
6652.418		1
6652.61133		1
6653.167		1
6653.411		1
6653.557		1
6654.281		1
6654.34863		1
6654.96875		1
6655.764		1
6655.99365		1
6657.084		1
6657.09131		1
6657.39941		1
6657.79639		1
6658.108		1
6658.423		1
6658.692		1
6658.929		1
6659.11768		1
6659.9126		1
6660.313		1
6661.51758		1
6661.968		1
6662.69775		1
6663.339		1
6664.7		1
6665.173		1
6665.24658		1
6665.51074		1
6665.948		1
6666.348		1
6666.498		1
6666.795		1
6667.38867		1
6667.48438		1
6667.51465		1
6667.56641		1
6667.82129		1
6668.044		1
6668.36475		1
6669.65625		1
6669.7124		1
6671.76172		1
6672.66553		1
6672.79834		1
6673.40771		1
6675.37354		1
6675.746		1
6676.17871		1
6676.648		1
6677.668		1
6679.107		1
6679.46		1
6681.265		1
6681.502		1
6683.699		1
6684.12354		1
6684.32373		1
6684.641		1
6684.93359		1
6685.784		1
6687.019		1
6687.06836		1
6687.402		1
6687.71143		1
6687.928		1
6688.584		1
6689.13574		1
6689.64		1
6689.76563		1
6690.20068		1
6690.497		1
6692.173		1
6693.01025		1
6693.77441		1
6695.462		1
6695.626		1
6696.01		1
6696.177		1
6697.557		1
6697.669		1
6698.0166		1
6698.56934		1
6698.574		1
6700.417		1
6700.63867		1
6701.136		1
6701.65234		1
6701.8833		1
6702.31543		1
6702.54541		1
6702.991		1
6703.17432		1
6704.847		1
6705.775		1
6706.7793		1
6707.788		1
6708.415		1
6708.679		1
6709.01855		1
6709.606		1
6710.13037		1
6710.35		1
6710.682		1
6710.907		1
6712.06543		1
6712.14453		1
6713.138		1
6713.486		1
6713.63135		1
6713.66943		1
6713.75928		1
6713.76074		1
6714.225		1
6714.55		1
6715.046		1
6715.267		1
6716.01465		1
6716.41553		1
6716.68164		1
6716.763		1
6716.901		1
6718.049		1
6718.27		1
6718.741		1
6718.79248		1
6718.88574		1
6718.89063		1
6719.38672		1
6720.33252		1
6720.86768		1
6720.93066		1
6721.15869		1
6721.42773		1
6722.25635		1
6724.30029		1
6724.54541		1
6724.916		1
6725.065		1
6725.47266		1
6725.62939		1
6726.37158		1
6727.502		1
6728.23242		1
6728.874		1
6728.894		1
6729.46729		1
6729.6543		1
6730.653		1
6730.87842		1
6731.11133		1
6731.32129		1
6731.61572		1
6732.053		1
6732.82373		1
6732.98975		1
6732.99756		1
6734.31		1
6734.46338		1
6734.811		1
6735.366		1
6735.50146		1
6735.50928		1
6736.00635		1
6736.28467		1
6736.328		1
6736.633		1
6737.56055		1
6737.94727		1
6738.02051		1
6738.888		1
6740.1665		1
6740.331		1
6740.856		1
6740.873		1
6741.06		1
6741.089		1
6741.26563		1
6741.576		1
6742.28027		1
6742.388		1
6742.492		1
6742.96		1
6743.07129		1
6743.528		1
6743.822		1
6744.841		1
6745.347		1
6745.359		1
6745.804		1
6746.016		1
6746.4165		1
6747.243		1
6747.341		1
6748.052		1
6748.15039		1
6749.06445		1
6749.352		1
6749.4707		1
6749.855		1
6750.422		1
6750.44434		1
6750.775		1
6751.09326		1
6751.73145		1
6751.88037		1
6752.20557		1
6752.385		1
6752.99268		1
6754.01074		1
6754.87451		1
6755.52539		1
6755.823		1
6756.49		1
6757.234		1
6757.574		1
6758.2334		1
6758.255		1
6758.80859		1
6758.98828		1
6759.08545		1
6759.4165		1
6759.46436		1
6759.525		1
6759.529		1
6759.62158		1
6760.309		1
6761.09131		1
6761.35156		1
6761.38965		1
6761.541		1
6761.72168		1
6761.923		1
6762.15234		1
6762.901		1
6763.217		1
6763.31445		1
6764.64844		1
6764.95068		1
6765.089		1
6765.30127		1
6765.5127		1
6765.60547		1
6765.932		1
6766.48633		1
6766.70557		1
6767.025		1
6767.395		1
6767.87744		1
6768.172		1
6768.587		1
6769.22754		1
6770.199		1
6770.56348		1
6770.921		1
6770.97168		1
6771.21		1
6771.325		1
6771.53467		1
6771.56543		1
6771.76367		1
6771.90674		1
6771.996		1
6772.22461		1
6772.779		1
6773.09131		1
6773.284		1
6773.28955		1
6773.47		1
6773.5957		1
6773.609		1
6774.012		1
6774.299		1
6775.13574		1
6775.27344		1
6775.312		1
6775.505		1
6775.57959		1
6776.141		1
6777.16064		1
6777.40869		1
6777.79346		1
6778.29932		1
6778.48145		1
6778.86328		1
6779.265		1
6779.97559		1
6780.15771		1
6780.68652		1
6781.74561		1
6782.06934		1
6782.269		1
6782.428		1
6782.44531		1
6782.71973		1
6782.76074		1
6782.83643		1
6783.55		1
6784.15332		1
6784.957		1
6785.023		1
6785.36426		1
6785.49561		1
6785.827		1
6786.124		1
6786.747		1
6787.145		1
6787.75635		1
6787.84		1
6787.881		1
6787.936		1
6788.177		1
6788.557		1
6788.68066		1
6789.06152		1
6789.50146		1
6790.092		1
6790.415		1
6790.546		1
6790.7124		1
6790.80957		1
6791.04541		1
6791.141		1
6791.60547		1
6792.29053		1
6793.69971		1
6794.08154		1
6794.133		1
6794.19		1
6794.247		1
6794.335		1
6794.52539		1
6794.53662		1
6794.609		1
6794.662		1
6795.068		1
6795.1377		1
6795.8584		1
6796.12744		1
6796.16064		1
6796.25342		1
6796.67773		1
6796.779		1
6797.0083		1
6797.11		1
6797.167		1
6797.63037		1
6798.20654		1
6798.36133		1
6798.54932		1
6798.75732		1
6798.94336		1
6799.25342		1
6799.301		1
6799.524		1
6799.99463		1
6800.051		1
6800.05371		1
6800.84131		1
6801.575		1
6801.712		1
6802.64648		1
6802.7		1
6802.714		1
6803.54248		1
6803.718		1
6804.11768		1
6804.7666		1
6805.7124		1
6806.18262		1
6807.003		1
6807.51074		1
6807.665		1
6807.96		1
6808.235		1
6808.339		1
6808.516		1
6808.57568		1
6808.852		1
6808.91748		1
6809.21338		1
6809.452		1
6810.29834		1
6810.3		1
6810.46143		1
6810.69141		1
6811.12354		1
6811.126		1
6811.13037		1
6811.146		1
6811.669		1
6811.834		1
6811.83643		1
6812.06836		1
6812.19238		1
6812.7334		1
6812.81934		1
6812.95654		1
6813.31738		1
6813.358		1
6813.49463		1
6813.76758		1
6814.12939		1
6814.519		1
6814.53271		1
6814.565		1
6814.566		1
6814.5835		1
6814.71338		1
6815.10938		1
6816.23633		1
6816.42871		1
6816.52734		1
6816.70752		1
6816.74268		1
6816.80127		1
6816.84961		1
6817.428		1
6818.05859		1
6818.06348		1
6818.1626		1
6818.413		1
6818.43457		1
6818.87061		1
6819.46729		1
6819.558		1
6820.00049		1
6820.02637		1
6820.05		1
6820.08545		1
6820.66357		1
6821.18457		1
6821.76074		1
6822.023		1
6822.064		1
6822.31152		1
6822.36035		1
6822.552		1
6822.57568		1
6822.986		1
6823.124		1
6823.169		1
6823.257		1
6823.32227		1
6823.45557		1
6823.60449		1
6823.72656		1
6823.84863		1
6824.229		1
6824.33838		1
6825.192		1
6825.211		1
6825.217		1
6825.245		1
6826.168		1
6826.59		1
6826.63135		1
6826.72949		1
6827.303		1
6827.482		1
6827.69238		1
6828.64355		1
6828.661		1
6828.787		1
6828.93652		1
6828.99854		1
6829.693		1
6830.57		1
6830.718		1
6831.29736		1
6831.38428		1
6832.05371		1
6832.09		1
6832.2793		1
6832.37256		1
6832.713		1
6832.993		1
6834.127		1
6834.132		1
6834.2793		1
6834.28174		1
6834.336		1
6834.53662		1
6834.775		1
6834.82568		1
6834.87842		1
6834.90527		1
6834.934		1
6835.30225		1
6835.354		1
6835.488		1
6836.64258		1
6836.81348		1
6836.836		1
6837.177		1
6838.484		1
6838.621		1
6838.68555		1
6838.7876		1
6838.81348		1
6839.1665		1
6839.823		1
6840.339		1
6840.416		1
6840.654		1
6841.10352		1
6841.235		1
6841.91553		1
6842.04834		1
6842.262		1
6842.442		1
6842.828		1
6843.236		1
6843.584		1
6843.597		1
6843.60156		1
6843.79248		1
6844.031		1
6844.389		1
6844.87939		1
6844.984		1
6845.21875		1
6845.245		1
6845.35352		1
6845.87549		1
6846.184		1
6846.25928		1
6846.43457		1
6846.544		1
6846.634		1
6846.707		1
6846.96436		1
6847.20654		1
6847.272		1
6847.86035		1
6847.9707		1
6848.154		1
6848.46631		1
6848.622		1
6848.63428		1
6848.69		1
6848.88965		1
6848.959		1
6849.058		1
6849.05957		1
6849.14		1
6849.164		1
6849.76953		1
6850.25928		1
6850.31055		1
6850.386		1
6850.47168		1
6850.52148		1
6850.754		1
6851.715		1
6851.87158		1
6854.43945		1
6854.727		1
6854.984		1
6855.128		1
6855.884		1
6856.17		1
6856.205		1
6856.338		1
6857.155		1
6857.413		1
6858.52148		1
6858.605		1
6859.339		1
6859.643		1
6859.6626		1
6859.863		1
6859.9		1
6859.92725		1
6860.368		1
6860.62451		1
6860.89453		1
6861.09375		1
6861.55957		1
6861.601		1
6861.638		1
6862.265		1
6862.48828		1
6862.50537		1
6862.62		1
6862.64941		1
6862.692		1
6863.03027		1
6863.175		1
6863.32764		1
6863.469		1
6863.89258		1
6864.093		1
6864.16		1
6864.661		1
6864.90137		1
6865.88867		1
6866.156		1
6866.231		1
6866.595		1
6867.709		1
6867.758		1
6867.94775		1
6868.44775		1
6868.45557		1
6869.025		1
6869.60547		1
6869.631		1
6870.17725		1
6870.5083		1
6870.98633		1
6871.19141		1
6871.339		1
6871.5166		1
6872.01		1
6872.729		1
6872.81445		1
6873.427		1
6873.435		1
6873.47461		1
6873.54541		1
6874.462		1
6874.50928		1
6874.62451		1
6874.627		1
6874.782		1
6874.848		1
6874.934		1
6875.174		1
6875.212		1
6875.49		1
6875.54736		1
6875.58545		1
6875.77246		1
6875.82764		1
6876.33252		1
6876.49268		1
6876.736		1
6876.85547		1
6877.083		1
6877.13135		1
6877.17871		1
6877.53271		1
6877.83057		1
6877.982		1
6878.05762		1
6878.408		1
6878.6875		1
6878.927		1
6879.263		1
6879.376		1
6879.683		1
6879.959		1
6880.21		1
6880.246		1
6880.441		1
6881.045		1
6881.4126		1
6881.65234		1
6882.005		1
6882.08838		1
6882.20264		1
6882.24		1
6882.601		1
6882.67041		1
6882.77637		1
6882.94		1
6882.94434		1
6883.217		1
6884.018		1
6884.57861		1
6884.69775		1
6884.74268		1
6884.792		1
6884.81543		1
6884.972		1
6885.3667		1
6885.38867		1
6885.85352		1
6886.0083		1
6886.036		1
6886.052		1
6886.24365		1
6886.268		1
6886.291		1
6886.62256		1
6886.76074		1
6887.12256		1
6887.30859		1
6887.69629		1
6887.785		1
6887.85645		1
6888.09766		1
6888.098		1
6888.21973		1
6888.589		1
6888.70752		1
6889.81641		1
6890.179		1
6890.212		1
6890.359		1
6890.455		1
6890.45557		1
6890.47363		1
6890.533		1
6890.587		1
6890.6		1
6890.90771		1
6891.489		1
6891.58		1
6891.868		1
6892.01		1
6892.18457		1
6892.69971		1
6892.71875		1
6892.847		1
6893.071		1
6893.09326		1
6893.22461		1
6893.33936		1
6893.733		1
6893.946		1
6894.03857		1
6894.30566		1
6894.5		1
6894.51855		1
6894.53271		1
6894.615		1
6895.11768		1
6895.23		1
6895.598		1
6895.64746		1
6895.774		1
6895.83057		1
6895.93555		1
6896.1416		1
6896.263		1
6896.446		1
6896.74072		1
6896.90771		1
6897.474		1
6897.6123		1
6897.70166		1
6898.217		1
6898.55029		1
6898.65674		1
6898.753		1
6898.902		1
6898.912		1
6899.082		1
6899.368		1
6899.416		1
6899.557		1
6899.95752		1
6900.241		1
6900.37		1
6900.436		1
6900.51074		1
6900.60156		1
6900.642		1
6900.85254		1
6900.91162		1
6900.953		1
6901.075		1
6901.45068		1
6901.944		1
6901.97852		1
6902.152		1
6902.44531		1
6902.49268		1
6902.525		1
6902.96143		1
6903.02441		1
6903.266		1
6903.62549		1
6903.664		1
6903.725		1
6903.9917		1
6904.30566		1
6904.333		1
6904.837		1
6905.224		1
6905.81836		1
6905.8833		1
6906.335		1
6906.39746		1
6906.444		1
6906.45361		1
6906.47		1
6906.91064		1
6907.19434		1
6907.3457		1
6907.532		1
6907.65234		1
6907.885		1
6908.365		1
6908.50244		1
6908.528		1
6908.566		1
6908.673		1
6908.94238		1
6909.348		1
6909.35254		1
6909.533		1
6909.727		1
6909.85		1
6909.946		1
6910.005		1
6910.088		1
6910.443		1
6910.703		1
6910.7583		1
6910.808		1
6911.031		1
6911.12744		1
6911.22461		1
6911.32275		1
6911.33057		1
6911.50439		1
6911.76074		1
6911.792		1
6911.87354		1
6912.22363		1
6912.233		1
6912.50928		1
6912.61963		1
6912.631		1
6912.92139		1
6912.9917		1
6913.016		1
6913.6377		1
6913.884		1
6913.936		1
6913.95459		1
6914.12061		1
6914.213		1
6914.308		1
6914.538		1
6914.59863		1
6914.7627		1
6915.1084		1
6915.134		1
6915.29834		1
6915.36768		1
6915.40771		1
6915.44971		1
6915.62842		1
6915.9165		1
6916.033		1
6916.04053		1
6916.14063		1
6916.642		1
6916.757		1
6917.19727		1
6917.30225		1
6917.57666		1
6917.79932		1
6918.14551		1
6918.209		1
6918.44043		1
6918.8877		1
6918.91846		1
6918.947		1
6919.06055		1
6919.29053		1
6919.30664		1
6919.68848		1
6919.80664		1
6920.059		1
6920.06152		1
6920.198		1
6920.806		1
6921.263		1
6921.273		1
6921.627		1
6921.709		1
6921.868		1
6921.901		1
6921.92627		1
6922.01465		1
6922.20654		1
6922.69238		1
6922.70068		1
6922.874		1
6923.008		1
6923.15771		1
6923.30664		1
6923.5415		1
6923.6123		1
6923.87061		1
6923.90039		1
6924.054		1
6924.2124		1
6924.36035		1
6924.45264		1
6924.563		1
6924.69531		1
6924.781		1
6925		1
6925.17529		1
6925.641		1
6926.16162		1
6926.26074		1
6926.393		1
6926.42871		1
6926.72949		1
6926.74		1
6926.90137		1
6926.918		1
6927.233		1
6927.28027		1
6928.35156		1
6928.754		1
6928.82227		1
6928.966		1
6929.009		1
6929.59229		1
6929.781		1
6929.79541		1
6929.89355		1
6929.93359		1
6930.16846		1
6930.21875		1
6930.46533		1
6930.566		1
6930.632		1
6930.75928		1
6930.85742		1
6931.404		1
6931.75244		1
6931.92334		1
6932.061		1
6932.561		1
6932.63428		1
6932.855		1
6933.18652		1
6933.703		1
6934.321		1
6934.56543		1
6934.631		1
6934.632		1
6935.014		1
6935.13574		1
6935.215		1
6935.23438		1
6935.46875		1
6935.632		1
6935.67139		1
6935.89258		1
6935.90332		1
6935.94043		1
6936.07129		1
6936.08936		1
6936.401		1
6936.683		1
6936.774		1
6937.771		1
6937.79346		1
6937.82764		1
6937.86426		1
6938.075		1
6938.18		1
6938.51367		1
6938.913		1
6939.03467		1
6939.44238		1
6939.55225		1
6939.556		1
6939.593		1
6939.656		1
6939.67773		1
6939.7876		1
6940.04541		1
6940.308		1
6940.45947		1
6940.54932		1
6940.97168		1
6941.1377		1
6941.41553		1
6941.45264		1
6941.63867		1
6942.165		1
6942.336		1
6942.349		1
6942.37158		1
6942.77539		1
6942.79346		1
6942.891		1
6942.943		1
6943.08252		1
6943.29443		1
6943.57031		1
6944.02832		1
6944.04248		1
6944.076		1
6944.177		1
6944.19531		1
6944.273		1
6944.38037		1
6944.49072		1
6944.627		1
6944.633		1
6944.882		1
6945.058		1
6945.086		1
6945.15967		1
6945.1626		1
6945.9707		1
6946.027		1
6946.20459		1
6946.468		1
6946.55371		1
6946.67627		1
6946.906		1
6947.04736		1
6947.22949		1
6947.29		1
6948.193		1
6948.37939		1
6948.635		1
6948.97363		1
6949.042		1
6949.045		1
6949.11768		1
6949.319		1
6949.33447		1
6949.461		1
6949.95557		1
6950.53271		1
6950.58936		1
6950.693		1
6950.85547		1
6950.904		1
6950.924		1
6951.028		1
6951.38525		1
6952.00146		1
6952.57129		1
6952.664		1
6952.66553		1
6952.78467		1
6952.84473		1
6953.057		1
6953.429		1
6953.798		1
6954.06641		1
6954.10254		1
6954.17773		1
6954.38135		1
6954.436		1
6955.006		1
6955.147		1
6955.20264		1
6955.2207		1
6955.2876		1
6955.30029		1
6955.33545		1
6955.44434		1
6955.54932		1
6955.739		1
6955.804		1
6956.15039		1
6956.21729		1
6956.44141		1
6956.87354		1
6957.028		1
6957.46045		1
6957.51		1
6957.53369		1
6957.571		1
6958.618		1
6958.63525		1
6958.771		1
6958.84229		1
6958.93652		1
6959.084		1
6959.21973		1
6959.341		1
6959.47559		1
6960.131		1
6960.13574		1
6960.2334		1
6960.24854		1
6960.42529		1
6960.548		1
6960.689		1
6960.723		1
6960.857		1
6960.998		1
6961.236		1
6961.53		1
6961.556		1
6961.82568		1
6962.032		1
6962.649		1
6962.66357		1
6962.701		1
6962.81055		1
6962.811		1
6962.983		1
6963.235		1
6963.239		1
6963.291		1
6963.38		1
6963.453		1
6963.70264		1
6963.794		1
6963.814		1
6963.86		1
6963.936		1
6964.168		1
6964.196		1
6964.36426		1
6964.3916		1
6964.43359		1
6964.686		1
6964.8623		1
6964.909		1
6965.03271		1
6965.56055		1
6965.85938		1
6965.957		1
6966.001		1
6966.02		1
6966.16455		1
6966.18262		1
6966.2373		1
6966.264		1
6966.347		1
6966.547		1
6966.612		1
6966.87256		1
6967.01025		1
6967.042		1
6967.116		1
6967.15332		1
6967.269		1
6967.595		1
6967.803		1
6967.822		1
6968.593		1
6968.606		1
6969.01367		1
6969.163		1
6969.31641		1
6969.444		1
6969.77441		1
6969.80273		1
6969.828		1
6969.941		1
6970.141		1
6970.193		1
6970.26855		1
6970.51025		1
6970.82666		1
6970.88525		1
6970.91162		1
6970.954		1
6970.95947		1
6971		1
6971.102		1
6971.428		1
6971.85938		1
6971.9585		1
6971.983		1
6972.094		1
6972.443		1
6972.47461		1
6972.66943		1
6972.744		1
6972.85		1
6972.855		1
6972.937		1
6973.071		1
6973.393		1
6973.84375		1
6974.251		1
6974.378		1
6974.4707		1
6974.6123		1
6974.77734		1
6974.778		1
6975.01074		1
6975.049		1
6975.11768		1
6975.1665		1
6975.184		1
6975.19		1
6975.31055		1
6975.551		1
6975.812		1
6975.968		1
6976.176		1
6976.355		1
6976.55225		1
6976.57666		1
6976.67725		1
6976.848		1
6976.94434		1
6977.19141		1
6977.379		1
6977.43262		1
6977.47		1
6977.723		1
6977.87939		1
6978.114		1
6978.1333		1
6978.15		1
6978.213		1
6978.59375		1
6979.027		1
6979.04053		1
6979.062		1
6979.069		1
6979.08		1
6979.57227		1
6979.87939		1
6979.89		1
6979.93555		1
6980.225		1
6980.837		1
6981.15869		1
6981.23242		1
6981.798		1
6981.81934		1
6981.93457		1
6981.94873		1
6982.03027		1
6982.17432		1
6982.422		1
6982.443		1
6982.73		1
6982.78662		1
6982.826		1
6982.903		1
6983.00146		1
6983.106		1
6983.1084		1
6983.318		1
6983.393		1
6983.54541		1
6983.766		1
6983.83643		1
6983.879		1
6984.15234		1
6984.293		1
6984.36035		1
6984.376		1
6984.51953		1
6984.633		1
6984.644		1
6984.729		1
6984.88574		1
6984.911		1
6985.101		1
6985.19971		1
6985.33252		1
6985.48975		1
6985.62451		1
6985.96338		1
6986.12549		1
6986.90137		1
6987.015		1
6987.201		1
6987.231		1
6987.26025		1
6987.624		1
6987.744		1
6987.753		1
6987.94238		1
6988.12451		1
6988.482		1
6988.63135		1
6989.113		1
6989.37744		1
6989.44043		1
6989.49		1
6989.68457		1
6989.777		1
6989.94629		1
6989.966		1
6990.463		1
6990.50439		1
6990.90771		1
6991.128		1
6991.31934		1
6991.36768		1
6991.37451		1
6991.47949		1
6991.5		1
6991.538		1
6991.64941		1
6992.00732		1
6992.07227		1
6992.10352		1
6992.26563		1
6992.2793		1
6992.318		1
6992.412		1
6992.49854		1
6992.5083		1
6992.55469		1
6992.81738		1
6992.8374		1
6992.859		1
6993.01		1
6993.05859		1
6993.09033		1
6993.6665		1
6993.804		1
6993.8457		1
6994.015		1
6994.17871		1
6994.255		1
6994.42969		1
6994.645		1
6994.77734		1
6994.91553		1
6994.91748		1
6995.082		1
6995.198		1
6995.21338		1
6995.284		1
6995.28467		1
6995.48047		1
6995.598		1
6995.6416		1
6995.8125		1
6995.88574		1
6995.94531		1
6996.067		1
6996.16357		1
6996.17969		1
6996.38428		1
6996.41		1
6996.551		1
6996.92		1
6997.197		1
6997.30469		1
6997.32		1
6997.49268		1
6998.014		1
6998.12646		1
6998.183		1
6998.419		1
6998.537		1
6998.94775		1
6999.141		1
6999.152		1
6999.16748		1
6999.275		1
6999.664		1
6999.73		1
7000.057		1
7000.33447		1
7000.35254		1
7000.661		1
7000.665		1
7000.84229		1
7000.85547		1
7001.14355		1
7001.27344		1
7001.368		1
7001.66943		1
7001.74561		1
7001.79834		1
7001.80371		1
7001.858		1
7001.93164		1
7002.109		1
7002.11133		1
7002.24268		1
7002.259		1
7002.32568		1
7002.702		1
7002.7085		1
7002.82666		1
7002.98828		1
7003.302		1
7003.316		1
7003.316		1
7003.516		1
7003.527		1
7003.61035		1
7003.65625		1
7003.69775		1
7003.77832		1
7003.92969		1
7003.935		1
7004.136		1
7004.231		1
7004.48926		1
7004.524		1
7004.574		1
7004.598		1
7004.605		1
7004.681		1
7004.91064		1
7004.936		1
7004.94141		1
7005.00342		1
7005.51758		1
7005.559		1
7005.663		1
7005.71973		1
7005.827		1
7006.04541		1
7006.215		1
7006.286		1
7006.4126		1
7006.576		1
7006.722		1
7006.81641		1
7007.05		1
7007.101		1
7007.17139		1
7007.191		1
7007.27734		1
7007.3916		1
7007.585		1
7007.733		1
7007.94336		1
7008.0293		1
7008.168		1
7008.43945		1
7008.44775		1
7008.65137		1
7008.80029		1
7008.86475		1
7009.05762		1
7009.168		1
7009.19434		1
7009.25		1
7009.29639		1
7009.39		1
7009.78369		1
7009.918		1
7009.91943		1
7009.926		1
7010.359		1
7010.3623		1
7010.46338		1
7010.66455		1
7010.67627		1
7010.75146		1
7010.899		1
7011.11475		1
7011.132		1
7011.23438		1
7011.423		1
7011.447		1
7011.475		1
7011.585		1
7011.89258		1
7011.944		1
7012.33447		1
7012.492		1
7012.651		1
7012.75439		1
7013.25342		1
7013.29834		1
7013.37842		1
7013.554		1
7013.559		1
7013.712		1
7013.76367		1
7013.84		1
7013.8833		1
7014.03662		1
7014.03662		1
7014.311		1
7014.639		1
7014.785		1
7015.45068		1
7015.477		1
7015.48828		1
7015.588		1
7015.85547		1
7016.13		1
7016.14648		1
7016.15527		1
7016.41748		1
7016.77539		1
7016.7876		1
7016.7915		1
7016.87256		1
7017.11133		1
7017.123		1
7017.34131		1
7017.78857		1
7018.02051		1
7018.06836		1
7018.57959		1
7018.818		1
7018.82764		1
7018.90137		1
7019.256		1
7019.637		1
7019.965		1
7020.16		1
7020.26172		1
7020.44141		1
7020.611		1
7020.79932		1
7020.966		1
7021.198		1
7021.48438		1
7021.5		1
7021.72559		1
7021.87		1
7022.596		1
7022.848		1
7022.855		1
7022.85547		1
7023.05664		1
7023.1626		1
7023.336		1
7023.394		1
7023.46533		1
7023.53662		1
7023.8125		1
7023.86865		1
7023.93652		1
7023.97754		1
7024.18066		1
7024.18457		1
7024.188		1
7024.20654		1
7024.209		1
7024.40967		1
7024.594		1
7024.61963		1
7024.89551		1
7024.93066		1
7024.96631		1
7024.975		1
7025.03125		1
7025.50049		1
7025.6123		1
7025.68		1
7025.73828		1
7025.97852		1
7026.11035		1
7026.15		1
7026.19043		1
7026.304		1
7026.324		1
7026.33057		1
7027.422		1
7027.47461		1
7027.49756		1
7027.52832		1
7027.59863		1
7027.63525		1
7027.776		1
7027.78467		1
7027.851		1
7027.854		1
7028.004		1
7028.007		1
7028.0376		1
7028.06348		1
7028.123		1
7028.18359		1
7028.351		1
7028.388		1
7028.73438		1
7028.855		1
7028.913		1
7029.14355		1
7029.169		1
7029.20166		1
7029.251		1
7029.303		1
7029.35156		1
7029.984		1
7030.28027		1
7030.30029		1
7030.40332		1
7030.408		1
7030.65		1
7030.74		1
7030.869		1
7030.89648		1
7030.95752		1
7031.09326		1
7031.13867		1
7031.182		1
7031.852		1
7031.85547		1
7031.90527		1
7032.02		1
7032.09229		1
7032.134		1
7032.29834		1
7032.468		1
7032.848		1
7032.99		1
7033.153		1
7033.177		1
7033.402		1
7033.548		1
7033.64453		1
7034.104		1
7034.15674		1
7034.172		1
7034.49365		1
7034.496		1
7034.7085		1
7034.747		1
7035.074		1
7035.36475		1
7035.366		1
7035.481		1
7035.58643		1
7035.916		1
7036.21826		1
7036.249		1
7036.55957		1
7036.62061		1
7036.623		1
7036.80127		1
7037.00928		1
7037.068		1
7037.15039		1
7037.418		1
7037.51953		1
7037.53467		1
7037.648		1
7037.75342		1
7037.945		1
7038.10742		1
7038.25537		1
7038.336		1
7038.56738		1
7038.81445		1
7038.84766		1
7038.977		1
7039.11768		1
7039.221		1
7039.238		1
7039.30029		1
7039.784		1
7039.831		1
7039.96826		1
7040.12646		1
7040.225		1
7040.61		1
7040.708		1
7040.7085		1
7040.817		1
7040.875		1
7040.998		1
7041.013		1
7041.02344		1
7041.05127		1
7041.315		1
7041.34473		1
7041.425		1
7041.44434		1
7041.69531		1
7041.911		1
7041.996		1
7042.18555		1
7042.22461		1
7042.244		1
7042.254		1
7042.34326		1
7042.51953		1
7042.55029		1
7042.55664		1
7042.65332		1
7042.728		1
7042.865		1
7042.908		1
7043.436		1
7043.881		1
7043.935		1
7044.08		1
7044.1084		1
7044.10938		1
7044.28857		1
7044.377		1
7044.53857		1
7044.70166		1
7045.025		1
7045.06445		1
7045.13232		1
7045.15674		1
7045.192		1
7045.201		1
7045.235		1
7045.25635		1
7045.37158		1
7045.732		1
7045.802		1
7045.84961		1
7045.874		1
7045.874		1
7045.90967		1
7046.07227		1
7046.13867		1
7046.293		1
7046.34229		1
7046.377		1
7046.489		1
7046.607		1
7046.748		1
7046.819		1
7046.841		1
7047.12		1
7047.268		1
7047.30469		1
7047.47852		1
7047.697		1
7047.84473		1
7047.92236		1
7048.01855		1
7048.10156		1
7048.35		1
7048.42139		1
7048.42236		1
7048.45		1
7048.495		1
7048.69775		1
7048.699		1
7048.751		1
7048.81738		1
7048.88672		1
7049.098		1
7049.15625		1
7049.46143		1
7049.48		1
7049.484		1
7049.69971		1
7049.85938		1
7049.95068		1
7050.169		1
7050.26758		1
7050.343		1
7050.625		1
7050.6665		1
7050.801		1
7050.911		1
7050.927		1
7051.03271		1
7051.099		1
7051.247		1
7051.363		1
7051.37744		1
7051.493		1
7051.499		1
7051.522		1
7051.547		1
7051.548		1
7051.57861		1
7051.61572		1
7051.62061		1
7051.71973		1
7051.74854		1
7051.793		1
7051.813		1
7051.866		1
[truncated: 18,153 more rows]
