# Supplementary material for: Getting rid of ‘rain’ and ‘stars’: Mitigating inhibition effects on ddPCR data analysis, the case study of the invasive crayfish Pacifastacus leniusculus in the streams of Luxembourg
Source: PLoS One. 2022 Nov 16;17(11):e0275363. doi: 10.1371/journal.pone.0275363 (PMC9668142; doi:10.1371/journal.pone.0275363)
Supplement: S1 File — (ZIP) [file pone.0275363.s003.zip › raw data/27-pl1/27 Pl1-2019 Pl_B10_Amplitude.csv]

Ch1 Amplitude	Ch2 Amplitude	Cluster
686.5088		1
4325.59863		1
5680.274		1
5894.52832		1
5912.00342		1
5933.01758		1
5938.63965		1
5950.687		1
5981.096		1
5985.846		1
5990.005		1
5999.376		1
6016.648		1
6017.853		1
6022.335		1
6039.61865		1
6046.867		1
6057.03857		1
6057.21631		1
6060.50049		1
6064.87158		1
6070.2334		1
6070.31836		1
6076.475		1
6081.671		1
6085.09033		1
6093.08252		1
6097.57471		1
6098.592		1
6099.771		1
6105.54736		1
6108.087		1
6119.414		1
6121.38965		1
6123.32959		1
6124.37646		1
6131.6543		1
6132.537		1
6139.44629		1
6140.42969		1
6146.303		1
6147.046		1
6150.81836		1
6152.047		1
6153.144		1
6157.12744		1
6159.60059		1
6160.68457		1
6161.189		1
6164.9585		1
6168.599		1
6172.59326		1
6174.323		1
6177.847		1
6181.36035		1
6183.715		1
6187.33545		1
6190.641		1
6190.86768		1
6192.994		1
6195.408		1
6198.377		1
6198.82275		1
6202.6665		1
6203.32		1
6207.809		1
6208.928		1
6211.95459		1
6212.69238		1
6214.983		1
6215.464		1
6217.966		1
6220.545		1
6228.751		1
6229.117		1
6230.277		1
6230.90234		1
6233.50732		1
6233.63525		1
6234.788		1
6239.14941		1
6242.079		1
6242.30957		1
6242.633		1
6242.68359		1
6244.386		1
6247.14648		1
6248.34961		1
6254.40234		1
6254.989		1
6257.648		1
6259.62158		1
6259.746		1
6260.97656		1
6262.915		1
6264.059		1
6264.12744		1
6265.12451		1
6266.153		1
6267.329		1
6267.69873		1
6267.95361		1
6268.061		1
6270.386		1
6272.162		1
6272.206		1
6272.29248		1
6272.82		1
6272.987		1
6276.1333		1
6277.116		1
6277.32373		1
6277.36426		1
6278.64551		1
6279.066		1
6279.49		1
6282.04443		1
6282.39453		1
6282.74951		1
6285.117		1
6285.30469		1
6288.96436		1
6290.91748		1
6290.96143		1
6292.582		1
6292.83252		1
6294.456		1
6294.72266		1
6297.27734		1
6297.362		1
6298.453		1
6299.02344		1
6299.51758		1
6299.569		1
6299.7583		1
6303.428		1
6306.14355		1
6307.67773		1
6308.11865		1
6309.947		1
6310.188		1
6312.115		1
6314.30273		1
6314.40869		1
6314.943		1
6316.547		1
6316.629		1
6322.12158		1
6322.448		1
6322.907		1
6322.95947		1
6323.647		1
6324.00146		1
6324.7334		1
6327.74		1
6327.76855		1
6329.11572		1
6329.786		1
6332.06152		1
6332.636		1
6334.26855		1
6335.702		1
6337.44238		1
6337.584		1
6341.88232		1
6342.274		1
6342.294		1
6342.85938		1
6343.20264		1
6344.586		1
6349.117		1
6349.125		1
6349.28857		1
6350.24463		1
6353.37646		1
6353.74951		1
6355.20459		1
6355.26465		1
6355.9		1
6360.252		1
6360.571		1
6361.084		1
6362.90625		1
6362.92627		1
6363.93359		1
6364.94043		1
6365.79736		1
6366.18555		1
6367.31		1
6368.002		1
6368.02246		1
6368.57227		1
6368.90332		1
6368.929		1
6369.38525		1
6369.55127		1
6371.406		1
6372.00635		1
6372.03467		1
6372.34		1
6372.565		1
6372.60938		1
6372.70459		1
6372.95		1
6373.1665		1
6373.462		1
6373.883		1
6373.909		1
6374.727		1
6375.50439		1
6376.70947		1
6377.443		1
6377.56641		1
6378.138		1
6380.45068		1
6381.637		1
6381.938		1
6382.18457		1
6383.67139		1
6384.48047		1
6385.69629		1
6386.139		1
6387.40234		1
6387.6416		1
6388.6875		1
6389.592		1
6389.62549		1
6389.82275		1
6390.31543		1
6391.13672		1
6392.5415		1
6393.90674		1
6393.93066		1
6394.57666		1
6395.53125		1
6397.67627		1
6398.252		1
6398.83545		1
6399.088		1
6399.14355		1
6401.9585		1
6404.205		1
6404.414		1
6404.501		1
6405.33545		1
6405.60645		1
6406.116		1
6409.549		1
6410.878		1
6411.47266		1
6413.497		1
6413.77051		1
6414.23242		1
6415.281		1
6415.4126		1
6416.698		1
6417.58		1
6417.85449		1
6418.153		1
6419.442		1
6420.121		1
6423.11572		1
6423.257		1
6423.309		1
6423.69336		1
6423.7793		1
6426.35742		1
6428.16162		1
6429.636		1
6430.059		1
6430.65967		1
6432.95557		1
6436.23438		1
6437.546		1
6437.615		1
6437.66064		1
6438.325		1
6438.75439		1
6439.593		1
6440.696		1
6441.37158		1
6442.4		1
6442.90137		1
6443.566		1
6443.61572		1
6444.468		1
6446.125		1
6446.504		1
6452.571		1
6452.6626		1
6453.73		1
6454.982		1
6456.39844		1
6456.865		1
6457.38232		1
6457.471		1
6457.95361		1
6458.181		1
6459.16064		1
6459.29541		1
6460.015		1
6460.351		1
6460.809		1
6461.16064		1
6461.80127		1
6462.37744		1
6462.94531		1
6463.437		1
6464.05371		1
6464.079		1
6464.205		1
6466.12451		1
6466.892		1
6467.904		1
6467.93848		1
6468.07031		1
6468.6167		1
6470.381		1
6470.67529		1
6471.387		1
6471.453		1
6472.715		1
6473.4585		1
6473.775		1
6474.43848		1
6475.73633		1
6476.736		1
6476.93164		1
6477.817		1
6477.888		1
6478.32471		1
6478.98047		1
6481.02148		1
6483.712		1
6484.04834		1
6484.14648		1
6484.199		1
6484.25		1
6484.48145		1
6485.346		1
6486.52441		1
6486.769		1
6486.804		1
6488.17627		1
6489.217		1
6490.42139		1
6491.86572		1
6491.909		1
6492.341		1
6494.03857		1
6495.152		1
6496.19873		1
6496.66162		1
6497.353		1
6498.095		1
6498.506		1
6499.057		1
6499.104		1
6499.53125		1
6499.72168		1
6499.72559		1
6499.874		1
6500.15039		1
6500.8374		1
6501.41553		1
6501.66357		1
6501.71533		1
6502.88672		1
6503.78467		1
6503.83936		1
6504.71826		1
6506.99365		1
6507.06445		1
6507.974		1
6509.626		1
6509.99951		1
6510.435		1
6510.977		1
6511.60449		1
6511.74854		1
6513.635		1
6514.899		1
6514.927		1
6515.254		1
6515.53369		1
6516.193		1
6516.40332		1
6516.96973		1
6517.224		1
6517.7373		1
6517.97		1
6518.242		1
6518.28369		1
6518.357		1
6519.08838		1
6520.25244		1
6521.076		1
6521.39453		1
6521.993		1
6522.10059		1
6522.585		1
6523.80469		1
6523.89355		1
6523.96875		1
6524.029		1
6524.21436		1
6525.188		1
6525.965		1
6526.53955		1
6526.66357		1
6526.966		1
6528.6084		1
6528.99756		1
6529.492		1
6529.554		1
6530.292		1
6532.32764		1
6534.603		1
6534.89453		1
6535.01563		1
6535.018		1
6535.31348		1
6536.144		1
6536.316		1
6536.634		1
6537.74072		1
6537.98438		1
6540.858		1
6542.592		1
6544.946		1
6545.01074		1
6545.544		1
6545.905		1
6547.68848		1
6548.5835		1
6548.776		1
6549.08838		1
6549.19043		1
6550.81738		1
6552.251		1
6553.391		1
6553.5127		1
6553.61963		1
6553.99268		1
6554.025		1
6554.59961		1
6555.027		1
6555.397		1
6555.857		1
6555.885		1
6555.91553		1
6556.28662		1
6556.602		1
6556.82373		1
6559.941		1
6560.065		1
6560.0835		1
6561.402		1
6561.59668		1
6561.87061		1
6562.8833		1
6563.058		1
6563.206		1
6563.73		1
6565.07031		1
6566.34473		1
6566.621		1
6567.08		1
6567.445		1
6567.998		1
6568.94434		1
6568.986		1
6570.23633		1
6570.955		1
6571.192		1
6571.596		1
6571.718		1
6571.817		1
6572.30957		1
6572.559		1
6574.68945		1
6575.12061		1
6575.69238		1
6575.967		1
6576.71045		1
6577.23535		1
6577.957		1
6578.034		1
6578.50928		1
6578.93457		1
6579.021		1
6579.02344		1
6579.117		1
6579.28271		1
6579.38037		1
6580.2		1
6580.276		1
6580.344		1
6580.712		1
6581.188		1
6581.472		1
6582.377		1
6582.95361		1
6583.16		1
6584.99463		1
6585.387		1
6586.73535		1
6587.85645		1
6587.89453		1
6588.623		1
6590.316		1
6590.771		1
6590.78125		1
6591.38965		1
6591.416		1
6592.385		1
6592.848		1
6592.955		1
6593.194		1
6593.394		1
6593.6543		1
6593.689		1
6594.31152		1
6595.59229		1
6596.003		1
6596.173		1
6596.587		1
6598.2334		1
6598.238		1
6598.608		1
6598.648		1
6599.61475		1
6600.06348		1
6600.389		1
6600.896		1
6601.542		1
6602.20361		1
6604.124		1
6604.485		1
6609.108		1
6609.763		1
6609.95		1
6609.99463		1
6610.002		1
6610.375		1
6610.89258		1
6611.145		1
6611.23633		1
6611.338		1
6611.41748		1
6612.39844		1
6615.08252		1
6616.10449		1
6619.22754		1
6619.29639		1
6620.19775		1
6620.67627		1
6621.27		1
6621.845		1
6622.252		1
6625.01367		1
6625.511		1
6625.863		1
6625.98633		1
6626.145		1
6626.236		1
6626.50537		1
6627.141		1
6627.34863		1
6627.621		1
6627.91748		1
6628.95557		1
6629.03125		1
6629.301		1
6629.36475		1
6630.48975		1
6631.328		1
6632.232		1
6632.78857		1
6632.874		1
6632.99561		1
6633.021		1
6633.25342		1
6633.80957		1
6633.97363		1
6634.265		1
6635.0835		1
6636.07031		1
6636.36963		1
6636.53955		1
6637.142		1
6637.971		1
6638.4585		1
6638.61865		1
6638.876		1
6639.39258		1
6639.74		1
6639.935		1
6640.484		1
6640.542		1
6642.64844		1
6642.94873		1
6643.13037		1
6643.25928		1
6643.44873		1
6644.08252		1
6644.34033		1
6644.76367		1
6645.15625		1
6645.27051		1
6645.322		1
6645.43066		1
6645.50635		1
6646.05469		1
6646.0957		1
6646.15771		1
6646.413		1
6646.816		1
6647.166		1
6647.659		1
6647.767		1
6648.5625		1
6648.65869		1
6648.917		1
6649.055		1
6649.16553		1
6649.762		1
6650.2		1
6650.282		1
6651.137		1
6651.64063		1
6652.161		1
6652.408		1
6652.42041		1
6654.344		1
6655.041		1
6655.2124		1
6656.005		1
6656.67871		1
6656.706		1
6658.60449		1
6658.99951		1
6659.349		1
6659.91846		1
6659.98926		1
6660.00928		1
6660.319		1
6660.755		1
6660.936		1
6661.07764		1
6661.469		1
6661.48926		1
6661.69775		1
6661.94238		1
6662.104		1
6662.304		1
6662.52344		1
6662.94336		1
6663.19629		1
6663.34668		1
6663.40869		1
6663.983		1
6664.025		1
6664.582		1
6665.07275		1
6665.278		1
6665.31152		1
6665.341		1
6665.355		1
6665.51074		1
6665.88232		1
6666.289		1
6666.60645		1
6666.65771		1
6667.471		1
6667.954		1
6669.65771		1
6670.18555		1
6670.286		1
6670.324		1
6671.06543		1
6672.018		1
6672.158		1
6672.829		1
6673.11133		1
6673.35938		1
6673.488		1
6673.948		1
6674.026		1
6674.22559		1
6674.387		1
6674.702		1
6674.80225		1
6675.01563		1
6675.26563		1
6675.30566		1
6675.90039		1
6677.026		1
6677.513		1
6677.80859		1
6678.075		1
6678.5083		1
6678.826		1
6679.043		1
6679.598		1
6681.75342		1
6682.059		1
6682.35254		1
6682.617		1
6682.922		1
6683.67041		1
6684.47656		1
6685.82227		1
6686.07471		1
6686.42529		1
6686.442		1
6686.727		1
6687.312		1
6687.674		1
6687.816		1
6688.38965		1
6688.765		1
6689.191		1
6689.45752		1
6689.572		1
6689.99072		1
6690.3877		1
6690.51172		1
6690.529		1
6692.967		1
6693.41357		1
6693.816		1
6694.4624		1
6694.9375		1
6695.06934		1
6695.7915		1
6696.004		1
6696.39		1
6696.787		1
6697.012		1
6697.91748		1
6698.15625		1
6699.43555		1
6699.691		1
6700.15771		1
6700.23828		1
6700.23975		1
6701.035		1
6701.50732		1
6701.98145		1
6702.27246		1
6703.457		1
6703.91553		1
6705.648		1
6705.95		1
6706.12256		1
6706.534		1
6706.9043		1
6707.35742		1
6707.434		1
6708.11426		1
6708.265		1
6708.96875		1
6709.2627		1
6709.77637		1
6710.021		1
6710.13672		1
6712.429		1
6714.6875		1
6716.40771		1
6716.712		1
6717.33545		1
6717.568		1
6718.179		1
6719.704		1
6719.845		1
6719.93555		1
6720.14844		1
6721.222		1
6721.8335		1
6722.265		1
6722.40039		1
6722.609		1
6724.432		1
6725.336		1
6727.86865		1
6728.23926		1
6728.331		1
6729.83643		1
6730.91357		1
6731.37549		1
6731.5625		1
6732.05273		1
6732.58		1
6732.61133		1
6732.90869		1
6732.913		1
6733.42627		1
6733.57764		1
6733.777		1
6734.057		1
6734.38135		1
6734.89746		1
6736.156		1
6736.242		1
6736.2876		1
6736.81836		1
6738.76758		1
6738.81738		1
6739.119		1
6739.284		1
6739.73047		1
6740.81348		1
6740.895		1
6741.09668		1
6741.96045		1
6742.916		1
6743.045		1
6743.1333		1
6743.49365		1
6744.78857		1
6745.30273		1
6746.05957		1
6746.141		1
6746.401		1
6747.09131		1
6747.338		1
6748.023		1
6748.191		1
6750.02539		1
6750.18457		1
6751.058		1
6751.237		1
6751.485		1
6751.75537		1
6752.249		1
6753.77		1
6755.055		1
6755.352		1
6755.48633		1
6755.59473		1
6755.633		1
6756.4873		1
6756.59		1
6757.001		1
6758.46		1
6759.062		1
6759.19238		1
6759.44336		1
6759.63525		1
6760.23		1
6760.288		1
6760.32129		1
6760.50439		1
6760.703		1
6761.031		1
6761.344		1
6762.16553		1
6762.239		1
6762.52441		1
6762.83057		1
6763.213		1
6763.2666		1
6763.56738		1
6763.63965		1
6763.91748		1
6764.05664		1
6764.87646		1
6765.631		1
6765.714		1
6766.57373		1
6767.332		1
6767.67725		1
6768.43457		1
6769.61768		1
6769.8584		1
6771.59375		1
6771.631		1
6772.32373		1
6773.262		1
6773.503		1
6773.67334		1
6775.63672		1
6775.88		1
6776.497		1
6776.701		1
6776.89063		1
6777.59473		1
6778.597		1
6778.63		1
6778.67725		1
6779.12256		1
6780.12646		1
6780.772		1
6781.735		1
6782.3374		1
6782.407		1
6782.412		1
6782.4165		1
6782.5083		1
6782.70361		1
6782.722		1
6782.883		1
6782.894		1
6783.27344		1
6784.14746		1
6784.18555		1
6784.197		1
6784.47559		1
6784.55127		1
6785.04639		1
6785.466		1
6785.56641		1
6785.83838		1
6786.21875		1
6787.3125		1
6788.92725		1
6789.35742		1
6789.36475		1
6789.957		1
6789.982		1
6790.275		1
6790.81445		1
6791.12		1
6791.1875		1
6791.46973		1
6792.01563		1
6792.155		1
6792.617		1
6793.24951		1
6793.486		1
6793.77539		1
6794.391		1
6794.56055		1
6795.4917		1
6797.561		1
6797.723		1
6798.028		1
6798.45752		1
6800.08643		1
6800.37842		1
6800.395		1
6801.047		1
6801.34229		1
6802.87939		1
6803.09668		1
6803.88037		1
6804.402		1
6804.424		1
6804.626		1
6804.71729		1
6805.97656		1
6806.308		1
6806.667		1
6806.7915		1
6808.54346		1
6809.199		1
6810.14		1
6810.68		1
6810.81641		1
6813.41357		1
6813.551		1
6813.91943		1
6814.02734		1
6814.52734		1
6815.15527		1
6816.43		1
6816.4873		1
6817.218		1
6817.70557		1
6818.20947		1
6818.99854		1
6819.14063		1
6820.37256		1
6820.75		1
6822.222		1
6822.8667		1
6823.10742		1
6823.78662		1
6823.968		1
6825.95068		1
6826.05371		1
6826.18652		1
6826.94775		1
6827.76953		1
6828.111		1
6828.136		1
6828.683		1
6829.45166		1
6830.352		1
6830.764		1
6831.335		1
6833.181		1
6833.279		1
6834.144		1
6834.28369		1
6834.618		1
6834.707		1
6834.905		1
6835.05859		1
6837.593		1
6837.876		1
6838.41748		1
6838.562		1
6838.656		1
6839.56738		1
6839.72949		1
6839.903		1
6840.424		1
6841.75		1
6841.86475		1
6842.31543		1
6842.934		1
6843.11		1
6843.30029		1
6844.36035		1
6844.707		1
6845.14453		1
6845.573		1
6845.71973		1
6845.81		1
6846.36		1
6846.393		1
6847.334		1
6847.715		1
6848.062		1
6848.57275		1
6850.03662		1
6850.329		1
6851.616		1
6851.87158		1
6854.16553		1
6854.56934		1
6854.87		1
6855.26465		1
6855.3833		1
6855.46826		1
6856.47559		1
6856.698		1
6856.96533		1
6857.10449		1
6857.37061		1
6857.46		1
6858.211		1
6858.219		1
6859.70947		1
6860.15		1
6860.791		1
6860.963		1
6861.738		1
6861.76172		1
6861.914		1
6862.442		1
6862.572		1
6862.604		1
6863.74		1
6863.98828		1
6864.31934		1
6864.432		1
6864.89355		1
6865.12451		1
6865.80127		1
6865.82861		1
6865.972		1
6866.35645		1
6866.57861		1
6867.222		1
6867.87256		1
6869.42725		1
6869.55029		1
6869.943		1
6871.084		1
6871.7666		1
6872.123		1
6872.35449		1
6872.68066		1
6872.74		1
6873.386		1
6874.333		1
6874.36133		1
6874.969		1
6875.89941		1
6877.213		1
6877.27051		1
6878.16748		1
6878.579		1
6878.597		1
6878.75537		1
6879.4624		1
6881.481		1
6882.636		1
6883.08154		1
6883.11768		1
6883.26855		1
6883.69141		1
6883.99658		1
6884.021		1
6884.35059		1
6884.80469		1
6885.546		1
6886.14355		1
6887.153		1
6887.41162		1
6887.60645		1
6888.342		1
6888.52051		1
6888.667		1
6889.41846		1
6890.098		1
6891.068		1
6891.88232		1
6892.2666		1
6892.758		1
6893.12061		1
6893.95		1
6895.053		1
6895.457		1
6895.766		1
6895.8457		1
6895.88672		1
6896.824		1
6898.22266		1
6898.31055		1
6899.048		1
6899.74463		1
6899.861		1
6900.686		1
6900.70459		1
6901.20361		1
6901.219		1
6901.43457		1
6901.472		1
6901.55225		1
6901.89746		1
6902.083		1
6902.083		1
6902.34229		1
6903.09375		1
6904.11426		1
6904.51		1
6904.61328		1
6905.217		1
6905.42871		1
6905.452		1
6906.325		1
6906.41748		1
6907.32471		1
6907.79736		1
6908.355		1
6908.554		1
6908.735		1
6909.073		1
6909.18848		1
6909.638		1
6909.65137		1
6909.69336		1
6910.386		1
6911.46533		1
6911.65039		1
6911.78271		1
6911.845		1
6912.11328		1
6912.99463		1
6913.02539		1
6913.21045		1
6913.992		1
6914.08154		1
6914.561		1
6915.62842		1
6915.97559		1
6917.18457		1
6917.5376		1
6917.68848		1
6918.30469		1
6919.449		1
6919.513		1
6919.883		1
6920.37451		1
6920.4585		1
6921.27539		1
6921.34131		1
6922.50537		1
6922.581		1
6923.418		1
6923.653		1
6923.67627		1
6923.78271		1
6924.37256		1
6925.09131		1
6925.48535		1
6925.937		1
6925.945		1
6926.752		1
6927.13232		1
6927.15771		1
6927.407		1
6927.92334		1
6927.96533		1
6928.50537		1
6928.708		1
6928.723		1
6928.81445		1
6929.44971		1
6929.57031		1
6929.69629		1
6929.89941		1
6929.97754		1
6930.11328		1
6930.17773		1
6930.67		1
6930.83252		1
6930.973		1
6931.009		1
6931.356		1
6931.685		1
6931.73		1
6931.985		1
6932.07471		1
6932.48926		1
6933.05469		1
6933.687		1
6933.90625		1
6934.303		1
6934.86		1
6934.868		1
6935.87158		1
6936.148		1
6936.18359		1
6936.61475		1
6937.112		1
6937.21729		1
6937.417		1
6938.099		1
6938.303		1
6939.16357		1
6939.279		1
6939.294		1
6939.307		1
6939.552		1
6939.61963		1
6939.652		1
6940.018		1
6940.12646		1
6940.19141		1
6940.376		1
6940.433		1
6940.57959		1
6940.581		1
6940.64453		1
6940.684		1
6940.884		1
6940.961		1
6941.22949		1
6941.469		1
6941.63232		1
6942.033		1
6942.459		1
6943.11133		1
6943.8623		1
6944.539		1
6945.61035		1
6946.307		1
6946.833		1
6947.557		1
6947.71		1
6947.72168		1
6947.81445		1
6947.96875		1
6948.3125		1
6948.34131		1
6948.673		1
6948.75342		1
6949.27148		1
6949.73828		1
6951.5625		1
6951.665		1
6951.75928		1
6952.77637		1
6952.78369		1
6953.35352		1
6953.505		1
6953.89355		1
6954.48438		1
6955.41357		1
6955.73242		1
6956.50342		1
6956.709		1
6957.38574		1
6959.218		1
6959.49		1
6959.96973		1
6960.15		1
6961.156		1
6961.583		1
6961.65869		1
6961.70947		1
6961.729		1
6962.394		1
6962.62842		1
6962.75049		1
6963.39551		1
6963.89648		1
6964.15625		1
6964.224		1
6964.318		1
6964.383		1
6964.699		1
6964.887		1
6965.91553		1
6966.10254		1
6966.15527		1
6966.168		1
6966.21		1
6967.111		1
6967.55029		1
6967.659		1
6968.069		1
6968.55127		1
6969.52832		1
6969.704		1
6969.843		1
6969.95947		1
6970.03564		1
6970.35449		1
6970.671		1
6970.72754		1
6971.45557		1
6972.09326		1
6972.195		1
6972.312		1
6973.113		1
6973.59863		1
6974.99268		1
6975.244		1
6975.92139		1
6976.42529		1
6976.782		1
6976.793		1
6976.849		1
6977.78125		1
6977.943		1
6977.96826		1
6977.98926		1
6978.381		1
6978.516		1
6979.082		1
6979.82568		1
6979.84229		1
6979.85352		1
6981.32373		1
6981.511		1
6982.12549		1
6982.24365		1
6983.271		1
6983.44775		1
6983.799		1
6983.923		1
6985.10156		1
6985.117		1
6985.386		1
6985.509		1
6985.5293		1
6985.607		1
6986.19336		1
6986.3833		1
6987.1626		1
6987.29053		1
6987.597		1
6988.047		1
6988.357		1
6988.59326		1
6989.109		1
6989.40869		1
6989.58154		1
6989.63428		1
6989.74072		1
6989.781		1
6990.151		1
6990.44873		1
6991.266		1
6991.37842		1
6993.2417		1
6993.24365		1
6993.64063		1
6994.449		1
6994.85449		1
6994.875		1
6994.91064		1
6995.014		1
6995.238		1
6995.47852		1
6995.88867		1
6996.223		1
6996.499		1
6996.589		1
6996.597		1
6998.03		1
6998.032		1
6998.04053		1
6998.556		1
6998.59766		1
6998.975		1
6999.02637		1
6999.68457		1
6999.8623		1
6999.952		1
7000.03564		1
7000.493		1
7000.678		1
7000.90869		1
7000.988		1
7001.44		1
7001.70361		1
7002.15039		1
7002.249		1
7002.709		1
7002.8916		1
7003.076		1
7003.47461		1
7003.973		1
7004.03662		1
7004.091		1
7004.338		1
7004.90674		1
7004.97266		1
7005.177		1
7005.239		1
7005.29443		1
7005.61035		1
7005.707		1
7006.127		1
7006.279		1
7006.31641		1
7006.706		1
7007.08643		1
7007.132		1
7007.146		1
7007.278		1
7009.39355		1
7009.85059		1
7010.68359		1
7010.834		1
7010.87549		1
7011.157		1
7011.496		1
7012.205		1
7012.305		1
7012.51		1
7012.81152		1
7012.81836		1
7013.564		1
7013.8335		1
7014.019		1
7014.98242		1
7015.90137		1
7015.91064		1
7016.05029		1
7016.252		1
7016.299		1
7018.26465		1
7018.66846		1
7018.71533		1
7018.862		1
7018.866		1
7019		1
7019.00635		1
7019.13135		1
7019.17041		1
7019.42432		1
7019.54932		1
7019.67871		1
7020.374		1
7020.42041		1
7020.52539		1
7021.68848		1
7022.03955		1
7022.071		1
7022.444		1
7022.80127		1
7022.805		1
7023.023		1
7023.36475		1
7023.47559		1
7024.115		1
7024.484		1
7024.612		1
7025.161		1
7025.71826		1
7026.629		1
7026.803		1
7027.12744		1
7027.268		1
7027.33154		1
7027.7334		1
7027.96045		1
7028.21533		1
7028.557		1
7028.78955		1
7028.84766		1
7028.88574		1
7029.27832		1
7029.38867		1
7029.7207		1
7029.78027		1
7029.93164		1
7030.00244		1
7030.10254		1
7030.493		1
7030.591		1
7031.169		1
7031.762		1
7031.89258		1
7032.182		1
7032.24951		1
7032.32861		1
7032.73		1
7033.12354		1
7033.138		1
7033.18652		1
7033.244		1
7033.40967		1
7033.662		1
7033.92773		1
7034.08447		1
7034.14063		1
7034.55762		1
7034.639		1
7034.681		1
7034.71826		1
7034.94775		1
7034.977		1
7035.16162		1
7035.996		1
7036.243		1
7036.589		1
7036.97266		1
7037.291		1
7038.49		1
7038.65674		1
7038.80029		1
7038.80273		1
7039.706		1
7039.79541		1
7039.89941		1
7039.926		1
7040.05957		1
7040.85254		1
7041.04346		1
7041.04541		1
7042.14746		1
7042.18		1
7042.65967		1
7042.87		1
7043.147		1
7043.635		1
7043.70752		1
7044.0874		1
7044.401		1
7044.65527		1
7045.10449		1
7045.86963		1
7045.929		1
7046.444		1
7046.835		1
7046.8584		1
7046.92236		1
7047.07275		1
7047.607		1
7047.673		1
7048.234		1
7049.217		1
7049.83838		1
7049.873		1
7049.88965		1
7049.92334		1
7050.40625		1
7050.63428		1
7050.70361		1
7050.751		1
7051.61035		1
7051.755		1
7052.384		1
7053.106		1
7053.286		1
7053.44336		1
7053.938		1
7054.0835		1
7054.3374		1
7054.512		1
7054.541		1
7054.64941		1
7055.02		1
7055.35547		1
7055.55225		1
7055.85059		1
7055.876		1
7055.88135		1
7056.03125		1
7056.074		1
7056.391		1
7056.672		1
7056.695		1
7056.813		1
7057.492		1
7057.56641		1
7057.74072		1
7057.786		1
7057.96533		1
7058.101		1
7058.464		1
7058.471		1
7058.59033		1
7059.758		1
7059.896		1
7060.76172		1
7060.91748		1
7061.37061		1
7061.569		1
7062.06543		1
7062.2627		1
7062.31934		1
7062.51758		1
7062.55664		1
7062.57861		1
7062.70459		1
7062.80859		1
7062.814		1
7063.37		1
7063.758		1
7063.899		1
7064.16357		1
7064.516		1
7064.53564		1
7064.573		1
7064.89941		1
7065.523		1
7065.65967		1
7066.16064		1
7066.193		1
7066.46875		1
7066.50244		1
7066.55371		1
7066.66943		1
7066.75244		1
7066.79346		1
7066.871		1
7067.00439		1
7067.09863		1
7067.21045		1
7067.49463		1
7067.625		1
7067.846		1
7067.95264		1
7068.61865		1
7069.451		1
7070.12646		1
7070.85254		1
7070.88037		1
7071.1665		1
7071.53125		1
7071.767		1
7071.8623		1
7072.036		1
7072.35547		1
7072.584		1
7072.58936		1
7073.016		1
7073.176		1
7073.329		1
7073.397		1
7073.45264		1
7073.46		1
7073.743		1
7073.856		1
7073.866		1
7073.91162		1
7074.328		1
7074.552		1
7075.17236		1
7075.64746		1
7075.80664		1
7075.934		1
7076.21533		1
7076.40967		1
7077.92		1
7078.06055		1
7078.3584		1
7078.466		1
7078.56055		1
7078.71875		1
7078.731		1
7078.76758		1
7079.20264		1
7079.7793		1
7079.994		1
7081.01		1
7081.04639		1
7081.119		1
7081.609		1
7081.6167		1
7081.679		1
7082.182		1
7082.498		1
7082.59375		1
7082.99		1
7083.053		1
7083.47461		1
7083.693		1
7083.743		1
7083.967		1
7084.157		1
7084.22754		1
7085.0874		1
7085.316		1
7085.31934		1
7085.354		1
7085.826		1
7086.122		1
7086.4917		1
7086.89355		1
7087.548		1
7087.83643		1
7088.7373		1
7088.907		1
7088.96631		1
7089.223		1
7089.293		1
7089.455		1
7089.725		1
7089.932		1
7090.044		1
7090.9126		1
7090.949		1
7091.36475		1
7091.60352		1
7092.47		1
7092.981		1
7092.992		1
7093.73633		1
7093.96729		1
7094.17725		1
7094.3877		1
7094.45947		1
7094.50244		1
7094.748		1
7094.90039		1
7095.9		1
7096.03857		1
7096.98145		1
7097.335		1
7097.58057		1
7097.63428		1
7097.66455		1
7097.733		1
7097.804		1
7097.878		1
7098.188		1
7098.61		1
7098.6665		1
7098.721		1
7098.94141		1
7099.49365		1
7099.53564		1
7099.536		1
7099.762		1
7100.45264		1
7101.16162		1
7101.204		1
7101.222		1
7101.23828		1
7101.2417		1
7101.35059		1
7101.612		1
7102.169		1
7102.22363		1
7102.45		1
7102.489		1
7102.852		1
7103.1		1
7103.164		1
7103.294		1
7103.428		1
7103.67627		1
7103.82568		1
7104.38037		1
7104.70752		1
7105.58936		1
7105.61133		1
7105.704		1
7106.009		1
7106.14453		1
7106.312		1
7106.603		1
7106.92627		1
7107.54541		1
7108.277		1
7108.53857		1
7109.52246		1
7109.922		1
7110.03174		1
7110.2876		1
7110.2915		1
7110.334		1
7110.50537		1
7110.61035		1
7110.66455		1
7110.679		1
7110.778		1
7110.886		1
7110.893		1
7111.239		1
7111.36475		1
7111.398		1
7111.48828		1
7111.7124		1
7112.08252		1
7112.24951		1
7112.428		1
7112.62549		1
7112.78662		1
7113.40869		1
7113.56348		1
7113.568		1
7113.58936		1
7113.66748		1
7113.805		1
7114.06445		1
7114.07471		1
7114.095		1
7114.183		1
7114.18359		1
7114.507		1
7114.526		1
7114.818		1
7115.127		1
7115.36426		1
7115.481		1
7115.642		1
7115.89453		1
7116.07031		1
7116.2417		1
7116.547		1
7116.95459		1
7117.163		1
7117.17627		1
7117.28857		1
7117.75732		1
7118.13037		1
7118.336		1
7118.4043		1
7118.53027		1
7118.71826		1
7118.991		1
7119.074		1
7119.74561		1
7119.97363		1
7120.169		1
7120.37		1
7120.64063		1
7120.66		1
7120.75635		1
7120.82373		1
7120.856		1
7120.862		1
7120.937		1
7121.127		1
7121.2085		1
7121.31934		1
7121.716		1
7122.10156		1
7122.14648		1
7122.381		1
7122.444		1
7122.58057		1
7122.748		1
7123.02832		1
7123.985		1
7124.037		1
7124.16064		1
7124.23535		1
7125.36768		1
7125.50146		1
7125.746		1
7125.85742		1
7126.453		1
7126.544		1
7127.7627		1
7127.79346		1
7127.89063		1
7128.025		1
7128.122		1
7128.321		1
7128.416		1
7128.42236		1
7128.48975		1
7128.541		1
7128.68164		1
7128.969		1
7129.207		1
7129.223		1
7129.488		1
7129.678		1
7129.87061		1
7130.776		1
7130.936		1
7130.97168		1
7131.027		1
7131.11426		1
7131.391		1
7131.51758		1
7131.70459		1
7131.94629		1
7132.12061		1
7132.279		1
7132.82373		1
7132.96875		1
7132.991		1
7133.17236		1
7133.27148		1
7133.55		1
7133.61035		1
7133.61768		1
7133.909		1
7133.945		1
7134.71436		1
7135.04736		1
7135.10645		1
7135.38574		1
7135.75732		1
7135.767		1
7135.91846		1
7135.98242		1
7136.296		1
7136.511		1
7136.54639		1
7136.596		1
7136.89746		1
7136.95068		1
7137.319		1
7137.922		1
7138.08447		1
7138.10352		1
7138.254		1
7138.273		1
7138.28174		1
7138.519		1
7138.52		1
7138.85254		1
7138.89941		1
7139.36426		1
7139.78174		1
7139.942		1
7140.185		1
7140.40625		1
7140.72656		1
7141.026		1
7141.58		1
7141.66455		1
7141.86035		1
7142.43945		1
7142.4873		1
7142.65234		1
7142.70654		1
7143.141		1
7143.567		1
7143.861		1
7143.91162		1
7144.084		1
7144.203		1
7144.323		1
7144.33545		1
7144.43555		1
7145.597		1
7145.777		1
7145.821		1
7145.853		1
7146.072		1
7146.979		1
7147.63		1
7147.80029		1
7147.8916		1
7148.04541		1
7148.08		1
7148.149		1
7148.7627		1
7148.87256		1
7149.17773		1
7149.49756		1
7149.827		1
7150.239		1
7150.738		1
7151.1167		1
7151.258		1
7151.35352		1
7151.417		1
7151.44629		1
7151.641		1
7151.761		1
7151.90869		1
[truncated: 16,436 more rows]
