# Supplementary material for: Getting rid of ‘rain’ and ‘stars’: Mitigating inhibition effects on ddPCR data analysis, the case study of the invasive crayfish Pacifastacus leniusculus in the streams of Luxembourg
Source: PLoS One. 2022 Nov 16;17(11):e0275363. doi: 10.1371/journal.pone.0275363 (PMC9668142; doi:10.1371/journal.pone.0275363)
Supplement: S1 File — (ZIP) [file pone.0275363.s003.zip › raw data/27-pl1/27 Pl1-2019 Pl_B11_Amplitude.csv]

Ch1 Amplitude	Ch2 Amplitude	Cluster
379.2682		1
1094.65222		1
1184.9519		1
1222.54785		1
1313.3938		1
1410.52283		1
1557.72571		1
1675.00549		1
1789.6792		1
1914.35779		1
1932.64844		1
1976.9989		1
2058.606		1
2146.06226		1
2374.79858		1
2394.21777		1
2536.76636		1
2618.88843		1
2631.94214		1
2641.684		1
2728.30444		1
2790.82324		1
2803.75757		1
2857.25732		1
2874.89087		1
2910.17		1
2960.12671		1
3025.827		1
3026.822		1
3052.34473		1
3079.095		1
3103.09888		1
3124.9707		1
3131.721		1
3159.03516		1
3166.016		1
3175.32349		1
3205.99023		1
3221.368		1
3221.90942		1
3244.98779		1
3246.24023		1
3258.77222		1
3263.67773		1
3268.101		1
3269.061		1
3270.018		1
3271.3606		1
3278.858		1
3278.90552		1
3287.42773		1
3295.96265		1
3297.33057		1
3300.25317		1
3300.78613		1
3303.74243		1
3308.85449		1
3318.80566		1
3319.75684		1
3319.763		1
3320.506		1
3327.13843		1
3330.8645		1
3331.02417		1
3333.03247		1
3334.41821		1
3335.598		1
3335.59888		1
3343.34424		1
3344.139		1
3344.65479		1
3346.20728		1
3353.85962		1
3354.66528		1
3361.625		1
3366.01514		1
3367.112		1
3367.27173		1
3371.47949		1
3373.97729		1
3376.67969		1
3380.03369		1
3386.90137		1
3389.685		1
3391.05884		1
3393.08057		1
3393.94971		1
3399.83179		1
3402.433		1
3407.53345		1
3413.35669		1
3413.75757		1
3414.50684		1
3417.70654		1
3418.95117		1
3419.017		1
3419.95972		1
3420.62451		1
3420.71021		1
3421.64087		1
3425.47144		1
3426.00586		1
3426.87036		1
3426.96216		1
3428.07251		1
3430.93921		1
3431.3103		1
3432.92871		1
3433.84448		1
3434.12549		1
3434.64819		1
3438.944		1
3441.92383		1
3442.69287		1
3442.781		1
3443.28857		1
3443.70532		1
3444.605		1
3445.79175		1
3445.84351		1
3446.994		1
3449.02344		1
3449.554		1
3451.88721		1
3458.60742		1
3461.2522		1
3461.90967		1
3463.9187		1
3473.639		1
3474.75		1
3474.82861		1
3476.8938		1
3477.30737		1
3481.1167		1
3482.765		1
3483.5188		1
3484.036		1
3484.904		1
3486.45972		1
3492.973		1
3494.3		1
3494.643		1
3495.08		1
3495.563		1
3497.91772		1
3498.68018		1
3499.40137		1
3501.654		1
3502.26758		1
3503.34814		1
3503.55078		1
3503.80933		1
3505.14185		1
3506.34961		1
3509.50342		1
3509.87036		1
3510.28564		1
3512.043		1
3512.86035		1
3516.065		1
3517.12378		1
3518.351		1
3519.6792		1
3519.69751		1
3520.11987		1
3522.12915		1
3522.72314		1
3524.375		1
3526.822		1
3528.48682		1
3530.61938		1
3532.31323		1
3533.71851		1
3533.90283		1
3538.29761		1
3539.12427		1
3540.47876		1
3540.79883		1
3541.55151		1
3542.57861		1
3543.02979		1
3546.555		1
3549.89136		1
3549.95581		1
3552.89722		1
3553.40356		1
3555.64673		1
3555.84277		1
3555.862		1
3555.91821		1
3558.44067		1
3560.24927		1
3561.61816		1
3562.1748		1
3562.85913		1
3563.822		1
3565.29614		1
3566.79		1
3567.54834		1
3568.16943		1
3568.65234		1
3569.15723		1
3569.363		1
3570.024		1
3571.11035		1
3572.022		1
3572.56641		1
3573.34644		1
3574.513		1
3576.71851		1
3577.44971		1
3582.59766		1
3583.94531		1
3586.80664		1
3589.80054		1
3590.00586		1
3590.39746		1
3590.41333		1
3590.63184		1
3591.6604		1
3591.90771		1
3592.072		1
3594.69336		1
3595.57642		1
3596.23486		1
3596.32324		1
3596.763		1
3598.40674		1
3599.80054		1
3600.11377		1
3600.64355		1
3602.31616		1
3605.57275		1
3606.64258		1
3607.814		1
3608.232		1
3610.43628		1
3611.79785		1
3612.126		1
3612.53		1
3614.20752		1
3616.29175		1
3620.08179		1
3622.44873		1
3622.88379		1
3623.22168		1
3623.30664		1
3625.22583		1
3625.54248		1
3626.07666		1
3629.052		1
3629.216		1
3631.711		1
3631.7793		1
3631.9		1
3634.121		1
3634.41113		1
3635.89233		1
3637.44238		1
3637.626		1
3638.499		1
3638.90137		1
3639.18677		1
3639.212		1
3640.028		1
3640.714		1
3641.22241		1
3641.65283		1
3642.47437		1
3642.67334		1
3644.024		1
3650.49365		1
3650.59473		1
3650.78467		1
3651.13965		1
3652.03638		1
3653.44214		1
3655.32422		1
3655.56152		1
3655.68042		1
3656.03		1
3657.38135		1
3658.27563		1
3659.55737		1
3660.51685		1
3660.55225		1
3660.57471		1
3660.97656		1
3663.38		1
3664.1958		1
3664.94531		1
3666.45117		1
3666.50171		1
3666.80884		1
3666.8186		1
3668.65356		1
3668.88745		1
3669.1355		1
3669.498		1
3671.13843		1
3671.49658		1
3672.67114		1
3673.675		1
3674.36475		1
3676.09155		1
3677.17017		1
3678.58936		1
3679.05518		1
3680.599		1
3682.726		1
3683.395		1
3684.06982		1
3684.33862		1
3685.42773		1
3687.01636		1
3687.15161		1
3689.50049		1
3690.997		1
3691.80176		1
3692.13916		1
3693.81616		1
3696.20117		1
3696.79053		1
3696.87866		1
3697.40771		1
3698.34131		1
3700.69971		1
3700.779		1
3701.1875		1
3702.20435		1
3703.485		1
3705.93213		1
3706.46		1
3706.497		1
3707.02856		1
3709.56543		1
3710.755		1
3710.85278		1
3711.06519		1
3711.73853		1
3712.63135		1
3714.002		1
3714.08545		1
3715.01343		1
3715.3457		1
3715.71973		1
3715.96729		1
3717.00879		1
3718.65283		1
3718.81714		1
3719.082		1
3719.75635		1
3719.839		1
3721.00439		1
3721.813		1
3722.52319		1
3723.02563		1
3723.36743		1
3723.714		1
3724.642		1
3725.06		1
3725.104		1
3727.59619		1
3728.302		1
3728.78247		1
3730.201		1
3733.53833		1
3735.49414		1
3738.3103		1
3739.1582		1
3739.28345		1
3740.94873		1
3741.33545		1
3741.89		1
3742.08472		1
3743.949		1
3744.38379		1
3745.05127		1
3746.34814		1
3747.298		1
3747.87183		1
3748.90527		1
3749.3313		1
3749.34814		1
3751.26074		1
3751.55615		1
3752.56982		1
3753.25781		1
3753.78955		1
3754.87036		1
3756.249		1
3757.5083		1
3757.964		1
3759.7998		1
3760.598		1
3761.549		1
3761.76074		1
3763.00537		1
3763.126		1
3763.78		1
3764.09741		1
3764.1897		1
3765.35571		1
3765.403		1
3766.148		1
3766.47437		1
3766.49268		1
3767.946		1
3769.20459		1
3769.455		1
3770.30957		1
3770.61987		1
3771.94141		1
3773.00171		1
3773.244		1
3773.80933		1
3774.26172		1
3774.86646		1
3775.926		1
3776.7876		1
3776.889		1
3779.426		1
3780.1		1
3781.618		1
3781.91431		1
3783.21436		1
3783.32568		1
3783.573		1
3785.06616		1
3785.29517		1
3787.6084		1
3787.62256		1
3787.75		1
3788.407		1
3789.0498		1
3790.40552		1
3795.02979		1
3795.12085		1
3795.385		1
3796.35938		1
3798.18774		1
3798.884		1
3798.9502		1
3799.19678		1
3799.31421		1
3799.35815		1
3800.78174		1
3800.92944		1
3802.261		1
3803.23267		1
3803.31226		1
3803.4978		1
3803.90332		1
3804.97729		1
3805.46387		1
3805.7002		1
3805.857		1
3807.37427		1
3807.45728		1
3807.97461		1
3808.53613		1
3809.0564		1
3809.382		1
3811.31323		1
3813.23828		1
3814.02222		1
3814.10938		1
3814.32227		1
3814.806		1
3815.16821		1
3815.197		1
3815.3374		1
3815.64722		1
3816.37256		1
3816.481		1
3817.30713		1
3817.88354		1
3817.973		1
3818.03467		1
3818.2		1
3819.43628		1
3819.70459		1
3820.626		1
3820.67139		1
3820.738		1
3821.54663		1
3821.88232		1
3822.969		1
3823.26782		1
3825.55176		1
3826.241		1
3827.07324		1
3827.18384		1
3827.54053		1
3828.72485		1
3828.72949		1
3829.563		1
3829.67236		1
3829.77759		1
3830.21045		1
3830.86426		1
3831.06567		1
3831.52783		1
3831.56177		1
3831.81616		1
3832.67749		1
3833.92676		1
3834.01172		1
3834.20117		1
3834.38647		1
3834.57666		1
3835.39746		1
3835.81323		1
3835.89453		1
3836.33423		1
3836.75928		1
3836.765		1
3836.92749		1
3837.58032		1
3837.89746		1
3837.925		1
3838.275		1
3838.65283		1
3838.70215		1
3839.58		1
3839.891		1
3839.90845		1
3839.95923		1
3841.25146		1
3841.42456		1
3842.83228		1
3843.05615		1
3843.427		1
3843.743		1
3844.03076		1
3845.181		1
3846.0686		1
3847.75317		1
3848.16724		1
3848.25024		1
3848.50366		1
3849.38232		1
3849.42041		1
3850.49561		1
3854.22461		1
3855.02832		1
3855.214		1
3855.31738		1
3855.50317		1
3855.516		1
3856.16943		1
3856.52319		1
3856.70386		1
3857.25928		1
3858.879		1
3859.18433		1
3860.46533		1
3860.961		1
3861.27783		1
3864.14624		1
3864.264		1
3864.416		1
3866.113		1
3867.48047		1
3868.17114		1
3868.5293		1
3868.718		1
3868.72314		1
3870.19751		1
3871.22119		1
3872.45581		1
3872.506		1
3873.565		1
3873.791		1
3873.957		1
3876.02466		1
3876.42261		1
3876.93384		1
3877.02539		1
3878.006		1
3880.21875		1
3880.56079		1
3880.66138		1
3880.74756		1
3881.26367		1
3881.577		1
3882.238		1
3882.74072		1
3882.812		1
3883.25		1
3884.43921		1
3885.0918		1
3887.27		1
3888.791		1
3889.253		1
3889.57813		1
3891.29248		1
3892.095		1
3893.34937		1
3893.43481		1
3893.46875		1
3894.54053		1
3894.71265		1
3895.17114		1
3895.47339		1
3895.639		1
3895.69165		1
3896.65723		1
3897.497		1
3897.57446		1
3898.782		1
3899		1
3899.34521		1
3899.773		1
3900.67163		1
3900.964		1
3901.45215		1
3902.4563		1
3903.936		1
3904.00171		1
3904.51		1
3905.20776		1
3905.36035		1
3907.26929		1
3907.993		1
3909.39087		1
3909.96387		1
3910.27148		1
3910.62		1
3910.87354		1
3910.94214		1
3911.04		1
3911.457		1
3911.65186		1
3913.05518		1
3914.13525		1
3914.61		1
3914.74854		1
3914.79761		1
3914.878		1
3914.96948		1
3915.09766		1
3915.7854		1
3916.23486		1
3916.89526		1
3917.08032		1
3918.0708		1
3918.25537		1
3918.66333		1
3919.54224		1
3920.35767		1
3920.378		1
3921.38086		1
3922.0293		1
3922.52783		1
3922.773		1
3923.74438		1
3924.73657		1
3924.99927		1
3925.09741		1
3925.44873		1
3925.45581		1
3926.938		1
3927.102		1
3927.29053		1
3928.29077		1
3928.451		1
3928.57056		1
3929.83545		1
3930.34375		1
3930.83		1
3931.125		1
3933.7312		1
3934.61743		1
3934.96069		1
3935.22583		1
3935.684		1
3937.628		1
3939.08472		1
3939.49316		1
3940.18115		1
3941.04419		1
3941.454		1
3941.93286		1
3942.34229		1
3943.049		1
3943.50537		1
3943.757		1
3944.45874		1
3945.122		1
3946.33887		1
3946.34473		1
3946.611		1
3947.97217		1
3948.369		1
3948.41357		1
3949.98047		1
3950.88477		1
3951.13159		1
3951.1626		1
3952.6543		1
3952.76172		1
3952.959		1
3953.56885		1
3953.90576		1
3954.28052		1
3955.07031		1
3955.167		1
3956.31836		1
3956.58276		1
3957.164		1
3957.212		1
3958.51318		1
3959.06934		1
3959.47363		1
3959.724		1
3959.81274		1
3960.49268		1
3960.57837		1
3961.10913		1
3961.518		1
3961.889		1
3962.24976		1
3962.33081		1
3962.54639		1
3962.90381		1
3963.09424		1
3963.83569		1
3964.245		1
3964.989		1
3966.62573		1
3966.94214		1
3967.28442		1
3968.05347		1
3968.26563		1
3969.1145		1
3969.262		1
3970.27148		1
3970.33813		1
3970.52344		1
3971.21216		1
3971.556		1
3972.69727		1
3973.38086		1
3973.611		1
3973.62134		1
3974.67578		1
3974.874		1
3975.07251		1
3975.4624		1
3975.86719		1
3976.13135		1
3976.172		1
3976.3396		1
3976.37378		1
3976.83984		1
3977.01685		1
3977.70313		1
3977.778		1
3977.94385		1
3979.49463		1
3979.63037		1
3979.85669		1
3980.01733		1
3980.19824		1
3980.41821		1
3980.89551		1
3981.49634		1
3982.08179		1
3982.27832		1
3982.95044		1
3983.24487		1
3983.6377		1
3983.75732		1
3984.06323		1
3984.97656		1
3985.00317		1
3985.53247		1
3986.65234		1
3986.883		1
3988.422		1
3989.97046		1
3990.1626		1
3990.42944		1
3990.61938		1
3990.76		1
3991.33228		1
3992.499		1
3992.864		1
3993.05884		1
3993.7395		1
3993.85571		1
3993.91138		1
3994.64478		1
3994.7583		1
3994.82		1
3995.65		1
3997.188		1
3998.32886		1
3999.35352		1
3999.71265		1
4000.234		1
4001.26782		1
4001.2854		1
4001.57959		1
4002.222		1
4003.491		1
4004.33984		1
4006.343		1
4007.10376		1
4008.14478		1
4008.198		1
4008.48657		1
4008.685		1
4008.7605		1
4008.77271		1
4009.50659		1
4010.35376		1
4011.2146		1
4011.324		1
4011.675		1
4014.42676		1
4014.5542		1
4014.89819		1
4015.66284		1
4016.0918		1
4016.13037		1
4016.516		1
4016.54077		1
4018.32227		1
4019.19727		1
4019.39624		1
4019.57227		1
4019.62842		1
4019.869		1
4019.88379		1
4019.94116		1
4020.16528		1
4020.16577		1
4020.62671		1
4021.03564		1
4021.28247		1
4021.35425		1
4021.718		1
4022.45142		1
4023.81738		1
4023.98022		1
4024.091		1
4024.758		1
4025.49243		1
4025.727		1
4025.909		1
4026.18262		1
4026.35571		1
4026.377		1
4026.80249		1
4027.14429		1
4027.73438		1
4027.798		1
4028.04248		1
4028.185		1
4029.14575		1
4029.288		1
4030.24756		1
4030.6272		1
4030.701		1
4030.78735		1
4031.41162		1
4031.48		1
4031.5542		1
4031.706		1
4032.14331		1
4032.493		1
4032.85376		1
4033.02148		1
4033.60547		1
4033.74829		1
4034.34888		1
4034.62866		1
4035.22144		1
4035.53882		1
4035.67773		1
4035.85913		1
4036.095		1
4036.506		1
4036.56543		1
4036.94458		1
4036.97021		1
4036.99854		1
4036.99878		1
4037.02222		1
4037.32178		1
4037.58887		1
4038.26221		1
4038.45825		1
4039.628		1
4039.68237		1
4040.08862		1
4040.92236		1
4041.01416		1
4041.14087		1
4041.25366		1
4041.56934		1
4041.70068		1
4042.63452		1
4043.25049		1
4043.73413		1
4043.99121		1
4044.38379		1
4044.71826		1
4045.41748		1
4045.457		1
4045.715		1
4045.76416		1
4045.90576		1
4046.54517		1
4046.9502		1
4047.21655		1
4047.35376		1
4048.003		1
4049.133		1
4050.6792		1
4050.95068		1
4051.0603		1
4051.18555		1
4051.32715		1
4051.386		1
4052.30249		1
4052.676		1
4052.88647		1
4052.90259		1
4053.19824		1
4053.44775		1
4053.609		1
4053.856		1
4054.93		1
4055.2583		1
4055.31372		1
4055.50464		1
4055.68628		1
4056.06714		1
4056.15967		1
4056.21948		1
4056.31714		1
4056.69067		1
4056.81055		1
4057.42847		1
4057.483		1
4057.48633		1
4057.54		1
4057.789		1
4057.8313		1
4057.8623		1
4058.40771		1
4058.70264		1
4058.804		1
4058.93384		1
4059.92163		1
4059.94287		1
4060.54517		1
4060.931		1
4061.433		1
4061.505		1
4062.041		1
4062.235		1
4062.54858		1
4062.67285		1
4063.11865		1
4064.07129		1
4064.964		1
4065.35645		1
4065.78223		1
4065.86377		1
4066.65		1
4066.77979		1
4066.82837		1
4067.20142		1
4067.33228		1
4067.343		1
4068.11841		1
4068.80859		1
4068.96143		1
4070.014		1
4070.90259		1
4071.70923		1
4071.83545		1
4071.98242		1
4072.46582		1
4072.5813		1
4073.18945		1
4074.39575		1
4074.619		1
4075.39868		1
4075.55469		1
4076		1
4076.71948		1
4077.09424		1
4077.122		1
4077.44849		1
4077.64453		1
4077.867		1
4078.352		1
4079.54248		1
4079.923		1
4080.93433		1
4081.491		1
4081.96777		1
4082.21875		1
4082.3938		1
4082.608		1
4082.67627		1
4082.78662		1
4084.36		1
4084.39355		1
4085.07251		1
4085.0957		1
4085.16943		1
4086.21338		1
4087.10913		1
4087.78247		1
4088.47949		1
4088.606		1
4088.82031		1
4089.35986		1
4090.4585		1
4091.68213		1
4092.295		1
4092.7063		1
4092.77466		1
4092.84253		1
4093.38818		1
4094.453		1
4094.61279		1
4095.09277		1
4095.32764		1
4095.445		1
4095.848		1
4095.89722		1
4096.062		1
4096.12354		1
4096.637		1
4097.087		1
4097.161		1
4097.52539		1
4097.72852		1
4097.846		1
4098.253		1
4098.32861		1
4098.465		1
4098.675		1
4098.904		1
4099.081		1
4099.194		1
4100.124		1
4100.146		1
4100.60059		1
4100.657		1
4101.0835		1
4102.59473		1
4102.95654		1
4103.056		1
4103.32568		1
4103.547		1
4104.238		1
4104.42334		1
4104.551		1
4106.24561		1
4106.321		1
4107.37939		1
4107.861		1
4108.524		1
4108.65		1
4109.493		1
4110.09326		1
4110.104		1
4110.64355		1
4111.392		1
4111.42773		1
4111.74756		1
4111.775		1
4112.34131		1
4112.83936		1
4113.37646		1
4113.44873		1
4114.075		1
4114.14355		1
4114.215		1
4114.8125		1
4114.851		1
4115.12256		1
4115.306		1
4116.24756		1
4116.422		1
4117.399		1
4117.68652		1
4118.154		1
4118.24072		1
4118.297		1
4118.42773		1
4119.938		1
4121.208		1
4121.26074		1
4121.807		1
4122.32275		1
4123.525		1
4123.55957		1
4123.85645		1
4124.002		1
4124.52441		1
4124.854		1
4127.149		1
4127.5166		1
4128.50244		1
4128.58057		1
4128.58057		1
4129.25049		1
4129.95166		1
4131.74268		1
4132.04541		1
4132.62256		1
4133.0415		1
4133.468		1
4133.8877		1
4134.373		1
4134.434		1
4134.55859		1
4135.656		1
4135.95264		1
4136.06055		1
4136.55859		1
4136.79		1
4136.833		1
4137.089		1
4137.511		1
4137.72852		1
4138.06934		1
4138.13965		1
4138.27051		1
4138.569		1
4139.23145		1
4139.26		1
4139.552		1
4139.579		1
4139.72559		1
4139.948		1
4140.4624		1
4140.80225		1
4141.4		1
4142.25146		1
4143.14648		1
4143.244		1
4143.76367		1
4143.81934		1
4143.82861		1
4144.001		1
4145.07129		1
4145.079		1
4145.284		1
4145.36865		1
4145.69971		1
4145.701		1
4146.99658		1
4147.78467		1
4147.95068		1
4148.56		1
4148.57031		1
4149.557		1
4149.687		1
4149.893		1
4150.32666		1
4150.47852		1
4151.06641		1
4151.4624		1
4151.76465		1
4152.501		1
4152.63232		1
4152.75928		1
4152.951		1
4153.46875		1
4154.27734		1
4154.611		1
4155.333		1
4155.96436		1
4156.378		1
4156.44336		1
4156.552		1
4156.94971		1
4157.047		1
4157.35254		1
4157.483		1
4157.5083		1
4157.688		1
4157.81934		1
4159.044		1
4159.19727		1
4159.68359		1
4159.86328		1
4160.274		1
4160.31543		1
4161.334		1
4161.51465		1
4161.866		1
4161.94434		1
4162.025		1
4162.062		1
4162.19873		1
4162.44727		1
4162.47266		1
4163.273		1
4164.151		1
4164.21533		1
4165.732		1
4166.461		1
4166.52441		1
4167.741		1
4167.85254		1
4168.519		1
4168.674		1
4168.79346		1
4169.048		1
4169.13428		1
4169.36865		1
4169.412		1
4169.531		1
4169.96338		1
4170.232		1
4170.69		1
4171.109		1
4171.13867		1
4171.48438		1
4171.81543		1
4171.95947		1
4172.4873		1
4172.759		1
4173.09668		1
4173.44043		1
4173.51172		1
4173.995		1
4174.39941		1
4174.8		1
4174.86768		1
4174.94971		1
4176.09863		1
4176.13232		1
4176.28467		1
4176.42		1
4176.8833		1
4176.99		1
4177.59229		1
4177.76025		1
4177.802		1
4177.90967		1
4178.09131		1
4178.841		1
4179.169		1
4179.44141		1
4179.681		1
4179.774		1
4180.093		1
4180.109		1
4180.1543		1
4180.529		1
4180.768		1
4180.90039		1
4180.994		1
4181.933		1
4182.131		1
4182.17773		1
4182.374		1
4182.913		1
4183.81445		1
4183.83447		1
4184.275		1
4184.365		1
4185.41162		1
4186.02539		1
4187.24951		1
4187.42627		1
4187.517		1
4187.681		1
4188.06836		1
4188.22949		1
4188.371		1
4188.427		1
4188.645		1
4189.10352		1
4189.44238		1
4189.705		1
4190.28857		1
4190.317		1
4190.858		1
4191.094		1
4191.16553		1
4191.217		1
4191.53174		1
4191.70947		1
4192.456		1
4192.8457		1
4193.61		1
4193.638		1
4193.97461		1
4194.40771		1
4194.824		1
4194.87158		1
4195.31152		1
4195.341		1
4195.54248		1
4195.68		1
4196.17871		1
4196.198		1
4196.463		1
4196.72852		1
4197.454		1
4197.53662		1
4197.5874		1
4197.75049		1
4197.828		1
4198.017		1
4198.06445		1
4198.928		1
4199.52734		1
4199.533		1
4199.59033		1
4199.606		1
4199.677		1
4200.07		1
4200.13672		1
4200.624		1
4201.34326		1
4201.41064		1
4201.558		1
4201.597		1
4201.693		1
4201.744		1
4202.027		1
4202.089		1
4202.26563		1
4202.51465		1
4203.447		1
4203.73535		1
4203.774		1
4204.128		1
4204.17041		1
4204.84375		1
4204.84863		1
4205.081		1
4205.223		1
4205.33447		1
4205.375		1
4205.43		1
4205.654		1
4205.85		1
4206.23535		1
4206.30469		1
4207.06641		1
4207.807		1
4208.02148		1
4208.31934		1
4209.491		1
4210.12		1
4210.6123		1
4210.647		1
4211.175		1
4211.372		1
4211.46436		1
4212.092		1
4212.133		1
4213.17725		1
4213.32373		1
4213.385		1
4213.88867		1
4214.998		1
4215.36035		1
4215.36963		1
4217.572		1
4217.673		1
4217.86768		1
4217.923		1
4218.98145		1
4219.44629		1
4220.217		1
4220.31152		1
4220.401		1
4220.454		1
4220.98633		1
4221.6543		1
4221.799		1
4223.09473		1
4223.48242		1
4225.04053		1
4225.06445		1
4225.25537		1
4225.69043		1
4225.79443		1
4226.27148		1
4226.694		1
4228.15967		1
4228.282		1
4228.95166		1
4229.25244		1
4229.30225		1
4229.535		1
4229.676		1
4230.012		1
4230.478		1
4230.66162		1
4231.137		1
4231.39063		1
4231.813		1
4232		1
4232.449		1
4232.67725		1
4233.9165		1
4234.416		1
4234.569		1
4235.069		1
4235.239		1
4235.46045		1
4235.65967		1
4235.85059		1
4235.898		1
4236.16553		1
4236.626		1
4236.70361		1
4237.25049		1
4237.598		1
4238.05127		1
4238.30273		1
4238.56836		1
4239.15625		1
4239.516		1
4239.602		1
4239.84033		1
4239.90674		1
4240.121		1
4241.073		1
4241.26172		1
4241.444		1
4241.45947		1
4241.508		1
4241.842		1
4243.497		1
4243.609		1
4244.05566		1
4244.075		1
4244.41064		1
4244.90625		1
4245.06934		1
4245.62354		1
4245.86133		1
4246.14551		1
4246.1665		1
4246.461		1
4246.631		1
4246.83154		1
4247.20752		1
4247.264		1
4247.425		1
4247.571		1
4247.691		1
4247.707		1
4248.5415		1
4248.62354		1
4248.65		1
4249.085		1
4249.09033		1
4249.527		1
4249.805		1
4249.823		1
4250.32275		1
4250.32568		1
4250.39063		1
4250.977		1
4251.24072		1
4251.5083		1
4251.715		1
4251.955		1
4252.21143		1
4253.029		1
4253.21631		1
4253.47949		1
4254.14258		1
4254.39941		1
4254.50146		1
4254.68066		1
4255.83057		1
4256.39258		1
4256.532		1
4256.852		1
4256.88		1
4257.024		1
4257.169		1
4257.178		1
4257.785		1
4258.04		1
4258.19434		1
4258.213		1
4258.51758		1
4258.531		1
4258.92041		1
4258.943		1
4259.11426		1
4259.15332		1
4259.159		1
4259.20361		1
4259.22656		1
4259.311		1
4259.38232		1
4259.413		1
4259.75146		1
4259.758		1
4260.153		1
4260.17334		1
4260.411		1
4260.58057		1
4260.93848		1
4260.939		1
4261.327		1
4261.90039		1
4262.567		1
4262.995		1
4263.5166		1
4263.6665		1
4263.724		1
4263.923		1
4264.60254		1
4264.67529		1
4264.70068		1
4264.85		1
4264.872		1
4265.29541		1
4265.68262		1
4265.83838		1
4265.913		1
4265.94043		1
4266.002		1
4266.05127		1
4266.24268		1
4266.6084		1
4266.621		1
4266.831		1
4267.316		1
4268.49854		1
4269.115		1
4269.17773		1
4270.02148		1
4270.05029		1
4270.12061		1
4270.46875		1
4270.76758		1
4271.24658		1
4271.456		1
4271.56152		1
4272.77734		1
4272.801		1
4272.943		1
4272.968		1
4273.242		1
4273.48975		1
4273.74756		1
4273.80762		1
4273.82129		1
4274.265		1
4274.549		1
4274.79053		1
4274.834		1
4275.189		1
4275.322		1
4275.556		1
4275.72		1
4275.735		1
4276.106		1
4276.17236		1
4276.79736		1
4277.46338		1
4277.89258		1
4277.9873		1
4278.054		1
4278.57373		1
4278.903		1
4279.403		1
4279.66553		1
4280.001		1
4280.175		1
4280.43945		1
4280.91		1
4280.96729		1
4281.04834		1
4281.077		1
4281.336		1
4281.42725		1
4281.587		1
4281.771		1
4282.3335		1
4283.248		1
4283.901		1
4284.04639		1
4284.05225		1
4284.12646		1
4284.15332		1
4284.453		1
4284.545		1
4284.63867		1
4284.671		1
4285.198		1
4285.89355		1
4286.166		1
4286.17627		1
4286.368		1
4286.378		1
4287.06348		1
4287.12744		1
4287.18945		1
4287.483		1
4287.55566		1
4287.8457		1
4288.0874		1
4288.193		1
4288.34		1
4288.40039		1
4288.473		1
4288.567		1
4288.56738		1
4288.77		1
4289.00146		1
4289.52637		1
4289.609		1
4289.66064		1
4289.822		1
4289.873		1
4290.49756		1
4290.55566		1
4290.61328		1
4290.95557		1
4291.191		1
4291.19434		1
4291.268		1
4291.44		1
4291.90674		1
4292.30127		1
4292.578		1
4292.81445		1
4293.09863		1
4293.90137		1
4294.102		1
4294.577		1
4295.024		1
4295.116		1
4295.13574		1
4295.73975		1
4295.77051		1
4295.88574		1
4296.22		1
4296.49658		1
4296.534		1
4296.599		1
4297.268		1
4297.33252		1
4297.36475		1
4297.62061		1
4298.043		1
4298.16846		1
4299.0835		1
4299.6543		1
4299.672		1
4299.90332		1
4300.043		1
4300.20166		1
4300.439		1
4300.49951		1
4301.28125		1
4301.429		1
4302.114		1
4302.849		1
4302.971		1
4303.437		1
4303.62744		1
4303.764		1
4304.212		1
4304.365		1
4304.56055		1
4304.77		1
4305.206		1
4305.278		1
4305.2915		1
4305.312		1
4305.4834		1
4305.852		1
4305.912		1
4306.36963		1
4306.601		1
4306.793		1
4306.838		1
4306.863		1
4306.86963		1
4306.893		1
4307.16		1
4307.71		1
4307.851		1
4307.974		1
4308.24463		1
4308.302		1
4308.42236		1
4308.708		1
4309.104		1
4309.11865		1
4309.286		1
4309.56055		1
4309.96045		1
4309.977		1
4310.369		1
4310.532		1
4310.74		1
4310.954		1
4311.05566		1
4311.112		1
4311.921		1
4311.954		1
4312.207		1
4312.272		1
4312.279		1
4312.75		1
4312.98438		1
4313.35645		1
4313.498		1
4313.532		1
4313.601		1
4314.006		1
4314.37646		1
4314.72559		1
4314.768		1
4315.11426		1
4315.465		1
4315.559		1
4315.705		1
4315.8457		1
4315.892		1
4315.911		1
4316.12549		1
4316.72754		1
4317.09766		1
4317.24561		1
4317.47949		1
4317.898		1
4317.967		1
4318.07764		1
4318.173		1
4318.359		1
4318.42432		1
4318.573		1
4318.594		1
4318.63037		1
4319.22656		1
4319.28125		1
4319.869		1
4319.918		1
4320.004		1
4320.688		1
4321.236		1
4321.27539		1
4321.734		1
4321.91553		1
4322.428		1
4322.51465		1
4322.55273		1
4322.7373		1
4322.772		1
4322.861		1
4323.809		1
4324.58		1
4324.69531		1
4324.79346		1
4324.846		1
4324.85156		1
4324.942		1
4325.022		1
4325.13232		1
4325.383		1
4326.12549		1
4326.25439		1
4326.35059		1
4326.352		1
4326.40527		1
4326.496		1
4326.503		1
4326.63232		1
4326.693		1
4326.84473		1
4327.06348		1
4327.33154		1
4327.44141		1
4327.68359		1
4327.82		1
4328.28		1
4328.40332		1
4328.43457		1
4328.66455		1
4328.80566		1
4328.854		1
4328.862		1
4328.87158		1
4329.006		1
4329.03857		1
4329.512		1
4329.671		1
4329.7207		1
4329.80957		1
4329.894		1
4330.09375		1
4330.112		1
4330.386		1
4330.38867		1
4330.46631		1
4331.38135		1
4331.589		1
4331.805		1
4331.813		1
4331.90625		1
4332.395		1
4332.58545		1
4333.22852		1
4333.526		1
4333.989		1
4334.13232		1
4334.275		1
4334.406		1
4334.57373		1
4334.625		1
4334.7666		1
4335.359		1
4335.81641		1
4335.908		1
4336.415		1
4336.43555		1
4336.497		1
4336.621		1
4336.701		1
4336.75244		1
4336.805		1
4336.87744		1
4336.878		1
4336.8916		1
4337.05371		1
4337.32227		1
4337.389		1
4337.82031		1
4338.06152		1
4338.07764		1
4338.28467		1
4338.51074		1
4338.53174		1
4338.94775		1
4339.07568		1
4339.205		1
4339.2334		1
4339.44141		1
4339.486		1
4339.64746		1
4339.873		1
4339.94238		1
4340.02539		1
4340.16357		1
4340.21436		1
4340.407		1
4340.82129		1
4341.002		1
4341.203		1
4341.34863		1
4341.388		1
4341.68848		1
4341.704		1
4341.711		1
4341.796		1
4342.14		1
4342.84766		1
4343.47754		1
4343.52344		1
4344.94043		1
4345.043		1
4345.175		1
4345.222		1
4345.447		1
4345.514		1
4345.75146		1
4345.798		1
4345.84375		1
4345.867		1
4345.96875		1
4346.26563		1
4346.32227		1
4346.384		1
4346.48633		1
4346.802		1
4347.4		1
4347.594		1
4347.65234		1
4347.69141		1
4347.81152		1
4347.87		1
4347.96436		1
4348.06152		1
4348.131		1
4348.16357		1
4348.2334		1
4348.856		1
4349.01367		1
4349.19		1
4349.2915		1
4349.30957		1
4349.56641		1
4349.988		1
4350.75732		1
4350.79053		1
4350.959		1
4351.514		1
4351.67		1
4351.94043		1
4352.40967		1
4352.49463		1
4352.514		1
4352.533		1
4352.62646		1
4353.331		1
4353.358		1
4353.471		1
4353.499		1
4353.52246		1
4353.91		1
4354.294		1
4354.31		1
4354.339		1
4355.20361		1
4355.539		1
4355.7085		1
4355.893		1
4356.16162		1
4356.30762		1
4356.39941		1
4356.405		1
4356.406		1
4356.55273		1
4356.658		1
4356.791		1
4357.14551		1
4357.194		1
4357.59375		1
4357.628		1
4357.692		1
4357.77539		1
4358.376		1
4358.49561		1
4358.49561		1
4358.532		1
4358.581		1
4358.99365		1
4359.39551		1
4359.42773		1
4359.822		1
4359.86035		1
4360.42041		1
4360.48926		1
4360.51074		1
4361.26465		1
4361.281		1
4361.29443		1
4361.318		1
4361.35254		1
4361.65		1
4361.715		1
4361.848		1
4362.39		1
4362.429		1
4362.433		1
4362.875		1
4363.30859		1
4363.35156		1
4363.47754		1
4363.73633		1
4364.23438		1
4364.48535		1
4364.581		1
4364.619		1
4364.711		1
4364.73438		1
4364.789		1
4365.14063		1
4365.15234		1
4365.265		1
4365.74365		1
4365.92627		1
4366.51074		1
4366.518		1
4366.551		1
4366.583		1
4366.702		1
4366.73047		1
4366.738		1
4366.759		1
4366.853		1
[truncated: 13,529 more rows]
