# Supplementary material for: Getting rid of ‘rain’ and ‘stars’: Mitigating inhibition effects on ddPCR data analysis, the case study of the invasive crayfish Pacifastacus leniusculus in the streams of Luxembourg
Source: PLoS One. 2022 Nov 16;17(11):e0275363. doi: 10.1371/journal.pone.0275363 (PMC9668142; doi:10.1371/journal.pone.0275363)
Supplement: S1 File — (ZIP) [file pone.0275363.s003.zip › raw data/27-pl1/27 Pl1-2019 Pl_C02_Amplitude.csv]

Ch1 Amplitude	Ch2 Amplitude	Cluster
2943.20166		1
5273.839		1
5512.204		1
5534.392		1
5616.556		1
5870.95		1
5948.817		1
6000.94434		1
6037.084		1
6084.787		1
6118.918		1
6126.54639		1
6127.74756		1
6182.133		1
6186.761		1
6194.339		1
6202.173		1
6202.73633		1
6236.336		1
6243.764		1
6291.41455		1
6295.122		1
6296.464		1
6316.302		1
6321.006		1
6325.26		1
6327.952		1
6331.1416		1
6337.12939		1
6337.351		1
6339.923		1
6343.596		1
6350.43066		1
6350.88232		1
6351.03467		1
6351.462		1
6353.149		1
6358.974		1
6360.141		1
6360.35449		1
6362.3623		1
6368.256		1
6369.898		1
6372.31543		1
6372.897		1
6387.427		1
6387.7915		1
6392.65625		1
6393.0874		1
6393.461		1
6394.50146		1
6395.676		1
6404.90674		1
6405.17041		1
6408.679		1
6410.48535		1
6410.69336		1
6417.28564		1
6417.67725		1
6419.462		1
6422.88574		1
6423.972		1
6425.28857		1
6425.87549		1
6430.73438		1
6431.35		1
6432.7207		1
6435.27246		1
6443.032		1
6465.15771		1
6465.345		1
6465.69043		1
6467.706		1
6472.01953		1
6474.3335		1
6476.455		1
6478.21045		1
6479.80566		1
6480.586		1
6483.44238		1
6484.06152		1
6486.63965		1
6486.678		1
6488.47363		1
6489.15234		1
6492.931		1
6494.00146		1
6495.83838		1
6500.978		1
6501.93652		1
6503.16162		1
6503.19043		1
6504.572		1
6505.273		1
6509.86865		1
6514.675		1
6515.462		1
6515.89941		1
6520.58154		1
6521.3877		1
6522.21143		1
6539.29		1
6546.923		1
6549.36475		1
6551.13428		1
6551.8335		1
6553.75635		1
6555.07764		1
6555.521		1
6559.378		1
6564.81348		1
6564.881		1
6565.41553		1
6567.163		1
6577.435		1
6578.358		1
6578.883		1
6581.66162		1
6584.189		1
6586.645		1
6591.281		1
6592.321		1
6594.341		1
6596.33252		1
6597.44		1
6600.021		1
6600.792		1
6605.51074		1
6607.765		1
6609.70361		1
6609.85352		1
6613.885		1
6614.27441		1
6615.108		1
6617.08838		1
6618.348		1
6622.62549		1
6623.672		1
6624.058		1
6624.428		1
6624.7085		1
6626.814		1
6627.246		1
6627.5083		1
6629.041		1
6629.16162		1
6630.097		1
6631.75244		1
6632.384		1
6632.734		1
6633.62939		1
6633.998		1
6634.121		1
6634.571		1
6634.889		1
6636.278		1
6638.98438		1
6639.056		1
6640.347		1
6640.509		1
6640.5127		1
6640.637		1
6642.28271		1
6643.69873		1
6644.60059		1
6644.84668		1
6645.29834		1
6645.99365		1
6649.03369		1
6649.59326		1
6653.39355		1
6654.218		1
6654.82959		1
6655.22266		1
6655.711		1
6657.73633		1
6658.536		1
6658.82861		1
6660.291		1
6662.42		1
6662.784		1
6664.26563		1
6664.569		1
6665.03125		1
6665.557		1
6666.09131		1
6666.588		1
6666.77441		1
6669.048		1
6669.826		1
6670.59		1
6672.81641		1
6673.8877		1
6674.48926		1
6674.705		1
6675.697		1
6677.97656		1
6678.58643		1
6679.27		1
6679.7915		1
6679.94336		1
6681.392		1
6681.605		1
6682.617		1
6683.327		1
6683.716		1
6683.71729		1
6687.962		1
6688.50928		1
6688.916		1
6690.89746		1
6691.413		1
6691.6377		1
6691.799		1
6691.832		1
6691.91748		1
6692.18652		1
6693.42773		1
6693.46875		1
6694.11865		1
6695.28467		1
6697.13037		1
6698.595		1
6698.79346		1
6698.98975		1
6699.1377		1
6700.20947		1
6701.34		1
6704.21		1
6704.39355		1
6706.26172		1
6706.996		1
6707.21631		1
6708.71729		1
6708.829		1
6711.25439		1
6711.536		1
6712.371		1
6713.865		1
6716.078		1
6716.946		1
6717.027		1
6717.8584		1
6718.229		1
6719.07471		1
6721.033		1
6721.35938		1
6721.77637		1
6723.67725		1
6724.59229		1
6724.75244		1
6724.77637		1
6725.09961		1
6725.16064		1
6725.485		1
6726.287		1
6727.045		1
6728.619		1
6731.071		1
6731.2666		1
6731.86426		1
6732.07129		1
6732.57568		1
6733.11035		1
6735.05273		1
6735.19629		1
6735.41943		1
6736.28271		1
6737.86475		1
6738.18359		1
6738.587		1
6738.64648		1
6739.253		1
6741.16		1
6741.65771		1
6741.74756		1
6742.5874		1
6743.668		1
6745.723		1
6745.936		1
6746.29053		1
6746.584		1
6747.483		1
6747.65967		1
6749.274		1
6749.57		1
6749.64551		1
6749.741		1
6750.50146		1
6752.48633		1
6753.184		1
6754.00537		1
6754.41846		1
6754.729		1
6754.85059		1
6755.28		1
6756.993		1
6757.378		1
6757.91064		1
6758.58447		1
6759.24658		1
6760.827		1
6760.846		1
6762.482		1
6763.69043		1
6763.75928		1
6764.368		1
6764.563		1
6764.6167		1
6766.78174		1
6766.853		1
6766.892		1
6767.00537		1
6768.156		1
6769.561		1
6770.627		1
6770.68164		1
6771.10645		1
6771.455		1
6773.741		1
6774.542		1
6774.61		1
6774.758		1
6774.772		1
6776.394		1
6776.74		1
6776.864		1
6778.091		1
6778.48633		1
6778.5874		1
6779.904		1
6780.90625		1
6781.167		1
6784.29834		1
6784.70068		1
6784.724		1
6785.24268		1
6786.42871		1
6787.71338		1
6788.27539		1
6788.67041		1
6789.43848		1
6790.217		1
6790.87061		1
6790.875		1
6790.908		1
6791.418		1
6792.369		1
6793.49		1
6793.64941		1
6793.769		1
6794.433		1
6795.065		1
6795.25146		1
6796.1543		1
6796.32129		1
6796.80127		1
6797.842		1
6798.20166		1
6798.33545		1
6798.46436		1
6798.51465		1
6798.92334		1
6799.783		1
6799.864		1
6801.351		1
6802.55762		1
6803.103		1
6803.68555		1
6803.833		1
6805.003		1
6805.66357		1
6805.907		1
6806.45654		1
6806.504		1
6806.797		1
6806.80273		1
6807.047		1
6807.46338		1
6807.866		1
6808.85449		1
6809.578		1
6809.72852		1
6809.819		1
6810.08447		1
6810.59033		1
6810.688		1
6810.89844		1
6812.6084		1
6812.661		1
6813.255		1
6813.62354		1
6813.96143		1
6815.09229		1
6815.22656		1
6815.97949		1
6816.07129		1
6816.341		1
6816.515		1
6817.024		1
6817.83936		1
6818.191		1
6818.365		1
6820.01367		1
6820.10254		1
6821.614		1
6822.272		1
6822.615		1
6822.676		1
6823.284		1
6823.99658		1
6826.227		1
6826.831		1
6826.96973		1
6827.789		1
6827.811		1
6828.83		1
6829.61768		1
6829.86572		1
6830.569		1
6830.795		1
6831.24268		1
6831.34473		1
6831.3584		1
6832.081		1
6832.208		1
6833.20752		1
6833.497		1
6833.51953		1
6833.60156		1
6834.088		1
6834.22656		1
6834.84961		1
6834.871		1
6835.106		1
6835.432		1
6835.549		1
6836.14063		1
6836.338		1
6836.844		1
6837.4873		1
6837.661		1
6838.088		1
6838.27246		1
6838.452		1
6838.751		1
6839.43066		1
6839.92		1
6840.18262		1
6840.66		1
6840.83057		1
6840.898		1
6841.02441		1
6841.121		1
6841.21045		1
6842.3125		1
6842.83154		1
6843.673		1
6843.92139		1
6844.888		1
6844.934		1
6845.24756		1
6845.26953		1
6845.7915		1
6846.61475		1
6846.99854		1
6847.70361		1
6848.18848		1
6848.944		1
6849.03369		1
6849.26074		1
6849.494		1
6849.85352		1
6850.98047		1
6851.11328		1
6851.32959		1
6852.189		1
6852.294		1
6852.37842		1
6853.038		1
6853.11426		1
6853.60059		1
6853.675		1
6853.721		1
6854.98047		1
6855.14551		1
6855.641		1
6856.54248		1
6856.5835		1
6857.43945		1
6857.496		1
6857.84766		1
6857.93848		1
6858.0625		1
6858.57959		1
6858.79248		1
6859.323		1
6859.644		1
6859.66		1
6859.86475		1
6859.887		1
6860.10059		1
6861.03955		1
6861.27		1
6861.38672		1
6862.084		1
6862.609		1
6863.13672		1
6863.169		1
6863.216		1
6863.686		1
6864.63525		1
6865.056		1
6865.521		1
6865.60547		1
6865.666		1
6866.287		1
6866.75439		1
6866.764		1
6866.778		1
6866.827		1
6867.10742		1
6867.56055		1
6868.154		1
6868.78		1
6869.191		1
6869.64258		1
6869.81348		1
6870.2		1
6870.40039		1
6870.82471		1
6870.92432		1
6871.112		1
6871.11865		1
6871.56055		1
6871.83545		1
6872.04736		1
6872.438		1
6872.44434		1
6872.56641		1
6872.819		1
6873.32959		1
6873.91846		1
6875.166		1
6875.24463		1
6875.448		1
6875.55		1
6878.32275		1
6878.32861		1
6878.54		1
6878.54443		1
6878.983		1
6879.56934		1
6880.882		1
6880.908		1
6880.93555		1
6881.17529		1
6881.309		1
6881.37158		1
6881.75732		1
6881.86572		1
6882.34375		1
6882.93164		1
6883.2085		1
6883.799		1
6883.855		1
6884.111		1
6884.87744		1
6884.95947		1
6885.02051		1
6885.145		1
6885.72949		1
6885.81055		1
6886.169		1
6886.453		1
6886.57959		1
6886.759		1
6887.218		1
6887.864		1
6888.1377		1
6888.16064		1
6888.992		1
6889.19043		1
6889.69873		1
6889.77832		1
6890.32861		1
6890.37842		1
6890.39941		1
6890.495		1
6890.51953		1
6891.497		1
6892.656		1
6892.96875		1
6893.124		1
6893.44971		1
6893.667		1
6894.436		1
6894.766		1
6895.284		1
6895.376		1
6896.373		1
6896.76758		1
6897.25439		1
6897.312		1
6897.48828		1
6897.56836		1
6898.75049		1
6899.00439		1
6899.41455		1
6899.587		1
6899.65625		1
6899.821		1
6899.92969		1
6900.192		1
6900.42		1
6901.07373		1
6901.56152		1
6901.66553		1
6901.91357		1
6902.091		1
6902.999		1
6903.14941		1
6903.235		1
6903.528		1
6904.30859		1
6904.64355		1
6905.18066		1
6905.351		1
6905.35645		1
6905.82959		1
6905.95361		1
6905.99268		1
6906.38965		1
6906.542		1
6906.85059		1
6906.917		1
6907.06152		1
6907.27637		1
6907.888		1
6907.92969		1
6908.318		1
6908.358		1
6908.395		1
6908.70166		1
6909.03467		1
6909.234		1
6909.855		1
6910.1123		1
6910.115		1
6910.91162		1
6911.13135		1
6911.25732		1
6911.83838		1
6911.848		1
6912.21		1
6912.617		1
6912.649		1
6912.895		1
6913.11475		1
6913.26465		1
6913.54443		1
6914.11572		1
6914.34668		1
6914.51953		1
6914.61035		1
6915.20068		1
6916.514		1
6916.63135		1
6916.66943		1
6916.789		1
6916.8916		1
6917.13574		1
6917.34961		1
6917.387		1
6917.548		1
6917.56543		1
6917.7334		1
6917.82471		1
6917.869		1
6918.099		1
6918.4043		1
6918.48		1
6918.522		1
6919.37939		1
6919.687		1
6919.73828		1
6919.851		1
6920.3833		1
6921.25928		1
6921.37061		1
6921.40234		1
6921.52734		1
6922.336		1
6922.33936		1
6922.3623		1
6922.58		1
6922.722		1
6922.88135		1
6923.021		1
6923.716		1
6924.134		1
6924.173		1
6924.587		1
6924.6416		1
6925.06055		1
6925.57227		1
6925.66943		1
6925.816		1
6925.84473		1
6926.346		1
6926.918		1
6927.42871		1
6927.79248		1
6927.809		1
6927.81348		1
6927.945		1
6928.411		1
6928.716		1
6928.82		1
6929.513		1
6929.889		1
6930.038		1
6930.195		1
6930.34131		1
6930.46533		1
6930.668		1
6930.75244		1
6931.024		1
6931.21338		1
6931.28955		1
6931.74561		1
6931.834		1
6931.95459		1
6931.96143		1
6932.22266		1
6932.55957		1
6932.97		1
6932.99268		1
6933.30273		1
6933.42969		1
6934.021		1
6934.4043		1
6934.48145		1
6934.48145		1
6934.48535		1
6934.63135		1
6934.74463		1
6934.77734		1
6934.984		1
6935.55469		1
6935.823		1
6936.018		1
6936.321		1
6936.369		1
6936.60352		1
6936.62744		1
6936.774		1
6937.577		1
6938.125		1
6938.865		1
6938.919		1
6939.181		1
6939.734		1
6939.74268		1
6939.755		1
6940.276		1
6940.73535		1
6940.87256		1
6940.87451		1
6940.95752		1
6941.176		1
6941.414		1
6941.44141		1
6941.8335		1
6941.98047		1
6942.4834		1
6942.69531		1
6942.85059		1
6943.691		1
6944.091		1
6944.09131		1
6944.331		1
6944.33252		1
6945.526		1
6945.57471		1
6945.75635		1
6946.5127		1
6946.635		1
6946.666		1
6946.898		1
6947.07373		1
6947.341		1
6947.40137		1
6947.524		1
6947.708		1
6948.501		1
6949.115		1
6949.22656		1
6949.305		1
6949.319		1
6949.55371		1
6950.1		1
6950.26465		1
6950.36963		1
6950.977		1
6951.005		1
6951.46631		1
6951.99463		1
6952.07373		1
6952.105		1
6952.124		1
6952.14844		1
6952.26953		1
6952.3667		1
6952.73242		1
6953.334		1
6954.07		1
6954.174		1
6954.327		1
6954.557		1
6954.724		1
6954.74658		1
6954.831		1
6954.89844		1
6954.94531		1
6955.078		1
6955.21436		1
6955.46826		1
6955.523		1
6956.267		1
6956.31055		1
6956.39		1
6956.57568		1
6956.96533		1
6957.00928		1
6957.066		1
6957.43848		1
6957.866		1
6957.88		1
6957.985		1
6958.421		1
6958.80127		1
6958.81		1
6958.861		1
6959.285		1
6959.375		1
6959.506		1
6959.647		1
6959.819		1
6959.92725		1
6960.49561		1
6960.65674		1
6961.06055		1
6961.319		1
6961.809		1
6962.021		1
6962.273		1
6962.311		1
6962.84766		1
6963.042		1
6963.08057		1
6963.08936		1
6963.357		1
6963.36035		1
6963.788		1
6963.814		1
6964.07227		1
6964.212		1
6964.3		1
6964.85547		1
6964.931		1
6964.93457		1
6964.969		1
6965.134		1
6965.24854		1
6965.255		1
6965.279		1
6965.297		1
6965.40674		1
6966.16455		1
6966.23		1
6966.78955		1
6967.57373		1
6967.8374		1
6967.903		1
6967.904		1
6967.97656		1
6968.03125		1
6968.16162		1
6968.174		1
6968.294		1
6968.584		1
6968.659		1
6968.83838		1
6968.93		1
6969.283		1
6969.62061		1
6969.658		1
6969.759		1
6969.776		1
6969.787		1
6970.06641		1
6970.1		1
6970.40869		1
6970.72559		1
6970.73535		1
6970.99268		1
6971.1		1
6971.19434		1
6971.337		1
6971.42627		1
6971.54639		1
6971.615		1
6971.62646		1
6972.05469		1
6972.12		1
6972.151		1
6972.445		1
6972.519		1
6973.629		1
6973.67969		1
6974.053		1
6974.08936		1
6974.17236		1
6974.655		1
6975.549		1
6975.8		1
6975.812		1
6975.82471		1
6976.58252		1
6976.58545		1
6976.59375		1
6976.67725		1
6976.93		1
6977.283		1
6977.541		1
6977.737		1
6977.93		1
6978.54834		1
6978.85059		1
6979.169		1
6979.171		1
6979.19873		1
6979.284		1
6979.34375		1
6979.444		1
6979.4707		1
6979.64063		1
6979.96436		1
6980.005		1
6980.31934		1
6980.47168		1
6980.496		1
6980.574		1
6981.053		1
6981.45654		1
6981.4624		1
6981.987		1
6982.102		1
6982.34668		1
6982.38428		1
6982.73975		1
6982.966		1
6982.96875		1
6983.05029		1
6983.14941		1
6983.37939		1
6983.71		1
6983.93945		1
6984.201		1
6984.20557		1
6984.35		1
6984.42529		1
6984.565		1
6984.608		1
6984.699		1
6984.86572		1
6985.023		1
6985.105		1
6985.6167		1
6985.864		1
6985.887		1
6985.98145		1
6986.137		1
6986.14355		1
6986.257		1
6986.375		1
6986.596		1
6986.904		1
6987.01465		1
6987.14		1
6987.97		1
6988.03125		1
6988.07568		1
6988.135		1
6988.27051		1
6988.434		1
6988.603		1
6988.63867		1
6988.78369		1
6988.871		1
6988.918		1
6988.967		1
6989.17725		1
6989.44629		1
6989.48975		1
6989.855		1
6990.07764		1
6990.202		1
6991.06		1
6991.1665		1
6991.191		1
6991.5083		1
6991.59131		1
6992.2417		1
6992.70068		1
6992.76367		1
6992.76563		1
6992.90332		1
6992.908		1
6993.12061		1
6993.12646		1
6993.14844		1
6993.404		1
6993.71436		1
6993.747		1
6993.785		1
6993.868		1
6993.895		1
6993.90527		1
6994.062		1
6994.19873		1
6994.31055		1
6994.735		1
6995.03467		1
6995.312		1
6995.355		1
6995.51367		1
6995.634		1
6995.83643		1
6995.912		1
6995.941		1
6996.258		1
6997.045		1
6997.59473		1
6997.62451		1
6997.81348		1
6997.87354		1
6997.92		1
6998.074		1
6998.146		1
6998.62158		1
6999.085		1
6999.129		1
6999.13428		1
6999.18359		1
6999.37744		1
6999.49561		1
6999.63672		1
6999.671		1
6999.81348		1
6999.88672		1
7000.103		1
7000.17139		1
7000.502		1
7000.838		1
7000.982		1
7001.12549		1
7001.13574		1
7001.66455		1
7001.89063		1
7001.89746		1
7001.971		1
7002.13672		1
7002.29736		1
7002.37549		1
7002.73535		1
7002.84131		1
7003.15234		1
7003.258		1
7003.35742		1
7003.595		1
7003.6		1
7003.61035		1
7003.911		1
7004.14551		1
7005.1377		1
7005.78955		1
7005.98		1
7006.00439		1
7006.025		1
7006.439		1
7006.91455		1
7007.00732		1
7007.209		1
7007.26855		1
7007.50049		1
7007.692		1
7007.78857		1
7008.24072		1
7008.55127		1
7008.579		1
7008.613		1
7008.61865		1
7008.82373		1
7009.005		1
7009.32666		1
7009.675		1
7009.958		1
7010.047		1
7010.7		1
7010.71533		1
7011.029		1
7011.05		1
7011.15674		1
7011.25537		1
7011.3584		1
7011.98		1
7013.049		1
7013.29639		1
7013.31055		1
7013.60254		1
7013.636		1
7014.14746		1
7014.16064		1
7014.42236		1
7014.56152		1
7014.62744		1
7014.7793		1
7014.86035		1
7014.884		1
7014.95654		1
7014.991		1
7015.27		1
7015.32861		1
7015.4043		1
7015.90967		1
7016.60938		1
7016.63135		1
7016.74365		1
7016.90137		1
7017.23		1
7017.599		1
7017.631		1
7018.10547		1
7018.225		1
7018.349		1
7018.477		1
7018.51172		1
7018.912		1
7018.93457		1
7019.58545		1
7019.86035		1
7020.75		1
7020.76172		1
7020.84033		1
7021.54932		1
7021.694		1
7021.76074		1
7021.81934		1
7022.187		1
7022.407		1
7022.727		1
7022.75342		1
7022.9707		1
7023.13672		1
7023.138		1
7023.28174		1
7023.349		1
7023.388		1
7023.64063		1
7023.649		1
7023.65		1
7023.887		1
7023.892		1
7023.93457		1
7024.22266		1
7024.224		1
7024.291		1
7024.6626		1
7024.86		1
7025.033		1
7025.145		1
7025.71973		1
7025.87061		1
7026.02539		1
7026.43359		1
7026.49951		1
7026.601		1
7026.8623		1
7028.103		1
7028.192		1
7028.321		1
7028.407		1
7028.5127		1
7028.69971		1
7029.08		1
7029.175		1
7029.24756		1
7029.273		1
7029.30273		1
7029.74756		1
7029.845		1
7029.904		1
7029.92432		1
7030.02734		1
7030.22266		1
7030.2417		1
7030.487		1
7030.562		1
7030.57764		1
7030.695		1
7030.78		1
7030.899		1
7030.998		1
7031.241		1
7031.32959		1
7031.33643		1
7031.46436		1
7031.84		1
7031.868		1
7032.03857		1
7032.306		1
7032.315		1
7032.61426		1
7032.735		1
7032.739		1
7032.97754		1
7033.384		1
7033.40771		1
7033.718		1
7033.80859		1
7033.92236		1
7033.95068		1
7034.029		1
7034.07568		1
7034.16943		1
7034.305		1
7034.464		1
7034.52832		1
7034.635		1
7034.706		1
7034.88574		1
7034.96631		1
7035.253		1
7035.396		1
7035.40967		1
7035.436		1
7035.821		1
7035.828		1
7035.912		1
7036.43457		1
7036.439		1
7036.57471		1
7036.694		1
7036.72754		1
7036.846		1
7037.347		1
7037.4707		1
7037.63867		1
7037.71631		1
7037.731		1
7037.919		1
7037.98975		1
7038.013		1
7038.178		1
7038.482		1
7038.84863		1
7038.89844		1
7039.009		1
7039.235		1
7039.284		1
7039.488		1
7039.5166		1
7039.645		1
7039.792		1
7039.95752		1
7040.205		1
7040.252		1
7040.42236		1
7040.474		1
7040.50732		1
7040.548		1
7040.65527		1
7040.71533		1
7040.9624		1
7041.026		1
7041.09131		1
7041.179		1
7041.195		1
7041.368		1
7041.527		1
7041.674		1
7041.79736		1
7042.1416		1
7042.236		1
7042.54834		1
7042.59863		1
7042.662		1
7042.855		1
7043.079		1
7043.2334		1
7043.26953		1
7043.49561		1
7043.554		1
7043.818		1
7043.865		1
7044.037		1
7044.43164		1
7044.47949		1
7044.48975		1
7044.54		1
7044.59961		1
7044.66064		1
7044.86768		1
7044.885		1
7045.081		1
7045.34766		1
7045.35		1
7045.39941		1
7045.46533		1
7045.55273		1
7045.672		1
7046.21436		1
7046.22363		1
7046.40234		1
7046.607		1
7046.928		1
7047.192		1
7047.253		1
7047.543		1
7047.76172		1
7047.76855		1
7047.834		1
7048.52246		1
7048.59473		1
7048.64355		1
7048.745		1
7048.764		1
7049.013		1
7049.378		1
7049.473		1
7049.524		1
7049.777		1
7049.79932		1
7049.929		1
7050.12842		1
7050.18945		1
7050.4624		1
7050.48242		1
7050.84766		1
7051.016		1
7051.13428		1
7051.38037		1
7051.45459		1
7051.79443		1
7051.818		1
7051.96729		1
7052.3667		1
7052.63867		1
7052.837		1
7053.727		1
7053.79443		1
7053.84		1
7053.86865		1
7054.039		1
7054.30859		1
7054.31152		1
7054.40527		1
7054.63232		1
7054.80957		1
7054.978		1
7055.09		1
7055.21729		1
7055.238		1
7055.23926		1
7055.252		1
7055.46		1
7055.563		1
7055.71729		1
7055.78125		1
7055.78955		1
7055.812		1
7055.92725		1
7056.069		1
7056.361		1
7056.977		1
7057.031		1
7057.035		1
7057.07275		1
7057.09		1
7057.24365		1
7057.26172		1
7057.40869		1
7057.42627		1
7057.446		1
7057.469		1
7057.66357		1
7057.82471		1
7057.94336		1
7058.01172		1
7058.15967		1
7058.287		1
7058.603		1
7058.738		1
7058.75342		1
7058.819		1
7058.912		1
7058.96436		1
7059.01465		1
7059.20264		1
7059.30469		1
7059.31152		1
7059.33057		1
7059.605		1
7059.846		1
7060.21436		1
7060.32568		1
7060.44971		1
7060.53027		1
7060.59473		1
7060.783		1
7060.92236		1
7061.161		1
7061.21338		1
7061.215		1
7061.26172		1
7061.28955		1
7061.52246		1
7061.547		1
7061.61133		1
7061.754		1
7061.83643		1
7061.947		1
7062.152		1
7062.369		1
7062.43262		1
7062.60352		1
7062.905		1
7062.98633		1
7063.10254		1
7063.307		1
7063.33447		1
7063.48975		1
7063.51465		1
7063.7334		1
7063.863		1
7063.918		1
7064.04053		1
7064.28125		1
7064.49365		1
7064.6123		1
7064.621		1
7064.63672		1
7064.83252		1
7064.84375		1
7064.973		1
7065.053		1
7065.071		1
7065.12158		1
7065.24268		1
7065.52441		1
7065.64258		1
7065.668		1
7065.72754		1
7065.73145		1
7065.791		1
7065.87451		1
7066.04443		1
7066.21		1
7066.286		1
7066.3335		1
7066.715		1
7066.825		1
7066.85449		1
7067.24658		1
7067.358		1
7067.497		1
7068.03125		1
7068.09229		1
7068.115		1
7068.18066		1
7068.37939		1
7068.47461		1
7068.51025		1
7068.523		1
7068.712		1
7068.755		1
7069.26025		1
7069.41748		1
7069.469		1
7069.47168		1
7069.516		1
7069.52148		1
7069.81348		1
7070.251		1
7070.287		1
7070.321		1
7070.35		1
7070.40527		1
7070.53174		1
7070.552		1
7070.6123		1
7070.71338		1
7070.89453		1
7071.21436		1
7071.25146		1
7071.46533		1
7071.931		1
7071.96533		1
7072.114		1
7072.1543		1
7072.16943		1
7072.2207		1
7072.29248		1
7072.373		1
7072.426		1
7072.516		1
7072.59375		1
7072.611		1
7072.65771		1
7072.73438		1
7072.96		1
7073.003		1
7073.233		1
7073.415		1
7073.43262		1
7073.705		1
7073.716		1
7073.82764		1
7074.354		1
7074.47559		1
7074.515		1
7074.55029		1
7074.671		1
7074.76855		1
7074.886		1
7074.98145		1
7075.24463		1
7075.26855		1
7075.325		1
7075.51074		1
7075.614		1
7076.148		1
7076.211		1
7076.395		1
7076.405		1
7076.557		1
7076.69727		1
7076.82568		1
7077.17773		1
7077.46729		1
7077.485		1
7077.679		1
7077.709		1
7078.12158		1
7078.409		1
7078.56		1
7078.693		1
7079.014		1
7079.202		1
7079.41943		1
7079.434		1
7079.52344		1
7079.609		1
7079.62939		1
7079.726		1
7079.87061		1
7080.63232		1
7080.812		1
7080.854		1
7080.882		1
7080.981		1
7081.03467		1
7081.088		1
7081.103		1
7081.46143		1
7081.47461		1
7081.50537		1
7081.571		1
7081.57861		1
7081.81348		1
7081.828		1
7081.832		1
7081.91357		1
7082.05664		1
7082.481		1
7082.539		1
7082.58936		1
7082.652		1
7082.95068		1
7083.02344		1
7083.27637		1
7083.59668		1
7083.962		1
7084.0083		1
7084.014		1
7084.23633		1
7084.283		1
7084.321		1
7084.61963		1
7084.692		1
7084.741		1
7085.024		1
7085.052		1
7085.438		1
7085.509		1
7085.575		1
7085.682		1
7085.98242		1
7086.02051		1
7086.077		1
7086.25635		1
7086.299		1
7086.407		1
7086.50244		1
7086.55566		1
7086.68457		1
7086.72		1
7086.731		1
7087.05859		1
7087.07666		1
7087.27539		1
7087.368		1
7087.43066		1
7087.48975		1
7087.596		1
7087.77441		1
7087.918		1
7088.023		1
7088.06348		1
7088.18945		1
7088.296		1
7088.4917		1
7088.69971		1
7088.715		1
7088.74561		1
7088.89746		1
7089.05664		1
7089.19775		1
7089.636		1
7089.741		1
7089.794		1
7089.79639		1
7089.80273		1
7089.85547		1
7089.96143		1
7090.141		1
7090.40674		1
7090.54932		1
7090.558		1
7090.74561		1
7090.76465		1
7090.773		1
7091.00244		1
7091.05859		1
7091.37451		1
7091.65039		1
7091.97949		1
7091.998		1
7092.077		1
7092.134		1
7092.243		1
7092.261		1
7092.543		1
7092.602		1
7092.65		1
7092.713		1
7092.75342		1
7092.871		1
7093.102		1
7093.305		1
7093.41748		1
7093.64063		1
7093.82471		1
7094.512		1
7094.51465		1
7094.53174		1
7094.57666		1
7094.78271		1
7094.85547		1
7094.89		1
7094.895		1
7094.90332		1
7094.908		1
7094.978		1
7094.99756		1
7095.03369		1
7095.11475		1
7095.148		1
7095.14941		1
7095.20361		1
7095.26172		1
7095.27051		1
7095.413		1
7095.44531		1
7095.47168		1
7095.571		1
7095.60352		1
7095.604		1
7095.63672		1
7095.72754		1
7095.862		1
7095.92871		1
7095.93457		1
7096.01		1
7096.02051		1
7096.16		1
7096.20459		1
7096.27246		1
7096.43		1
7096.528		1
7096.64648		1
7096.666		1
7096.708		1
7096.87744		1
7097.015		1
7097.04		1
7097.056		1
7097.07275		1
7097.187		1
7097.276		1
7097.281		1
7097.39844		1
7097.478		1
7097.605		1
7097.61475		1
7097.635		1
7097.69434		1
7097.84033		1
7097.953		1
7098.08936		1
7098.1084		1
7098.40234		1
7098.494		1
7098.74951		1
7098.77637		1
7098.96143		1
7099.37158		1
7099.38135		1
7099.45		1
7099.52637		1
7099.595		1
7099.69873		1
7099.7583		1
7099.765		1
7099.80566		1
7099.86768		1
7100.23		1
7100.331		1
7100.3916		1
7100.434		1
7100.511		1
7100.63037		1
7100.74658		1
7100.83057		1
7101.15039		1
7101.30127		1
7101.36963		1
7101.421		1
7101.49		1
7101.744		1
7101.791		1
7101.87256		1
7101.94873		1
7102.045		1
7102.054		1
7102.21045		1
7102.271		1
7102.3877		1
7102.43555		1
7102.44		1
7102.705		1
7102.734		1
7102.81		1
7102.91846		1
7103.13		1
7103.13574		1
7103.17236		1
7103.179		1
7103.20459		1
7103.33252		1
7103.547		1
7103.88525		1
7103.9165		1
7104.00537		1
7104.06543		1
7104.082		1
7104.118		1
7104.17871		1
7104.354		1
7104.369		1
7104.45947		1
7104.49658		1
7104.73535		1
7104.77344		1
7104.833		1
7104.85059		1
7105.00635		1
7105.05469		1
7105.11768		1
7105.206		1
7105.30566		1
7105.655		1
7105.695		1
7105.893		1
7105.93		1
7106.10645		1
7106.151		1
7106.19336		1
7106.702		1
7106.87061		1
7106.92627		1
7106.94043		1
7106.97656		1
7106.99658		1
7107.024		1
7107.04053		1
7107.05225		1
7107.07275		1
7107.138		1
7107.286		1
7107.36963		1
7107.407		1
7107.45947		1
7107.491		1
7107.515		1
7107.934		1
7107.96826		1
7108.188		1
7108.3584		1
7108.401		1
7108.468		1
7108.79346		1
7108.901		1
7108.988		1
7108.996		1
7109.014		1
7109.36768		1
7109.714		1
7109.82373		1
7109.992		1
7110.077		1
7110.133		1
7110.196		1
7110.20166		1
7110.34229		1
7110.354		1
7110.37646		1
7110.42871		1
7110.52246		1
7110.595		1
7110.60742		1
7110.8584		1
7110.97656		1
7111.06445		1
7111.099		1
7111.254		1
7111.293		1
7111.46973		1
7111.55273		1
7111.61865		1
7111.798		1
7111.82568		1
7111.84766		1
7111.926		1
7112.079		1
7112.12842		1
7112.229		1
7112.27246		1
7112.42969		1
7112.567		1
7112.68164		1
7112.70068		1
7112.789		1
7112.918		1
7113.053		1
7113.201		1
7113.2915		1
7113.2915		1
7113.41846		1
7113.54443		1
7113.57568		1
7113.5835		1
7113.668		1
7113.683		1
7113.767		1
7113.8916		1
7113.9		1
7113.999		1
7114.17871		1
7114.412		1
7114.56934		1
7114.864		1
7114.90967		1
7115.03271		1
7115.083		1
7115.10449		1
7115.25439		1
7115.302		1
7115.36426		1
7115.71436		1
7115.719		1
7115.74951		1
7115.76367		1
7115.79736		1
7115.81934		1
7115.88		1
7115.935		1
7116.474		1
7116.65039		1
7116.72754		1
7116.895		1
7116.91553		1
7116.918		1
7116.93262		1
7116.97		1
7117.10742		1
7117.14746		1
7117.45068		1
7117.47754		1
7117.48438		1
7117.52441		1
7117.588		1
7117.60254		1
7117.67041		1
7117.739		1
7117.74072		1
7117.95068		1
7117.991		1
7118.018		1
7118.065		1
7118.07129		1
7118.16064		1
7118.20752		1
7118.40234		1
7118.41943		1
7118.46875		1
7118.4917		1
7118.49561		1
7118.752		1
7118.79248		1
7118.88574		1
7119.243		1
7119.4585		1
7119.57275		1
7119.652		1
7119.74268		1
7119.789		1
7119.92725		1
7119.983		1
7120.09033		1
7120.23926		1
7120.259		1
7120.29834		1
7120.35156		1
7120.48535		1
7120.50146		1
7120.504		1
7120.67529		1
7120.753		1
7120.81348		1
7120.978		1
7120.979		1
7121.16357		1
7121.29541		1
7121.344		1
7121.43359		1
7121.47266		1
7121.6084		1
7121.7583		1
7122.07861		1
7122.2373		1
7122.426		1
7122.43945		1
7122.514		1
7122.67529		1
7122.72852		1
7122.8		1
7122.84375		1
7123.05566		1
7123.28174		1
7123.35156		1
7123.41064		1
7123.47949		1
7123.572		1
7123.71338		1
7123.832		1
7123.869		1
7123.951		1
7123.99658		1
7124.044		1
7124.10938		1
7124.246		1
7124.28955		1
7124.41748		1
7124.427		1
7124.47656		1
7124.621		1
[truncated: 16,152 more rows]
