# Supplementary material for: Getting rid of ‘rain’ and ‘stars’: Mitigating inhibition effects on ddPCR data analysis, the case study of the invasive crayfish Pacifastacus leniusculus in the streams of Luxembourg
Source: PLoS One. 2022 Nov 16;17(11):e0275363. doi: 10.1371/journal.pone.0275363 (PMC9668142; doi:10.1371/journal.pone.0275363)
Supplement: S1 File — (ZIP) [file pone.0275363.s003.zip › raw data/27-pl1/27 Pl1-2019 Pl_C03_Amplitude.csv]

Ch1 Amplitude	Ch2 Amplitude	Cluster
4426.86963		1
4711.34961		1
5028.139		1
5129.04541		1
5144.08154		1
5154.16748		1
5154.96729		1
5156.393		1
5171.446		1
5174.76953		1
5175.88037		1
5176.5835		1
5181.044		1
5196.65039		1
5204.23633		1
5213.468		1
5221.80371		1
5223.688		1
5223.987		1
5225.60156		1
5231.60449		1
5233.354		1
5236.602		1
5243.021		1
5243.2627		1
5244.31543		1
5245.829		1
5247.14746		1
5249.206		1
5252.52637		1
5252.641		1
5255.116		1
5256.7085		1
5259.89941		1
5270.30957		1
5272.45166		1
5283.023		1
5284.73242		1
5285.37451		1
5286.13574		1
5290.255		1
5290.291		1
5291.36328		1
5292.764		1
5293.92236		1
5294.31738		1
5298.93262		1
5308.366		1
5310.329		1
5315.393		1
5322.706		1
5323.07959		1
5325.333		1
5326.092		1
5326.179		1
5329.66357		1
5331.198		1
5332.61768		1
5344.054		1
5344.79639		1
5346.186		1
5350.33057		1
5350.84		1
5352.52148		1
5355.31836		1
5357.813		1
5358.682		1
5358.71729		1
5358.8916		1
5361.163		1
5362.2207		1
5363.424		1
5363.446		1
5364.08838		1
5365.53857		1
5365.715		1
5367.747		1
5369.134		1
5369.92139		1
5370.045		1
5370.5		1
5372.352		1
5372.578		1
5376.85547		1
5379.464		1
5379.685		1
5379.838		1
5380.7627		1
5382.031		1
5384.25		1
5385.129		1
5385.94727		1
5388.339		1
5388.407		1
5390.866		1
5391.66943		1
5392.92773		1
5392.99463		1
5393.459		1
5393.514		1
5393.722		1
5394.53662		1
5395.94531		1
5396.51563		1
5396.57275		1
5397.514		1
5399.063		1
5399.222		1
5402.74		1
5403.651		1
5405.152		1
5405.44336		1
5405.99658		1
5406.088		1
5408.0835		1
5408.95		1
5411.90869		1
5412.426		1
5412.67773		1
5413.62451		1
5414.93555		1
5415.856		1
5416.295		1
5420.222		1
5420.75439		1
5421.10938		1
5421.48438		1
5421.533		1
5421.68164		1
5422.641		1
5422.70947		1
5423.56934		1
5424.198		1
5426.06641		1
5426.1167		1
5427.078		1
5427.707		1
5429.99561		1
5430.06348		1
5430.071		1
5430.40771		1
5430.82568		1
5431.613		1
5431.9126		1
5433.714		1
5436.84766		1
5437.92		1
5439.15674		1
5445.426		1
5445.463		1
5445.52734		1
5445.654		1
5447.626		1
5448.935		1
5449.08936		1
5449.567		1
5450.316		1
5452.5083		1
5453.82861		1
5453.944		1
5454.724		1
5456.993		1
5457.12354		1
5457.811		1
5462.555		1
5464.70557		1
5465.45459		1
5465.89746		1
5466.144		1
5466.892		1
5467.154		1
5468.45654		1
5470.406		1
5471.744		1
5473.68		1
5474.153		1
5474.484		1
5474.598		1
5476.016		1
5478.32373		1
5478.585		1
5478.9126		1
5479.534		1
5480.35156		1
5481.21826		1
5481.773		1
5482.31152		1
5483.42041		1
5484.367		1
5485.82764		1
5488.86475		1
5492.727		1
5495.71533		1
5495.72168		1
5498.82275		1
5500.41846		1
5500.538		1
5502.02		1
5503.398		1
5507.974		1
5509.72949		1
5510.231		1
5510.2793		1
5510.92139		1
5511.05371		1
5511.55762		1
5512.92041		1
5513.34229		1
5513.612		1
5513.90869		1
5514.297		1
5514.5166		1
5514.677		1
5514.916		1
5515.313		1
5517.015		1
5518.392		1
5518.395		1
5519.25439		1
5519.3877		1
5519.95459		1
5520.0835		1
5521.87		1
5522.428		1
5522.753		1
5523.45		1
5524.023		1
5524.611		1
5524.8833		1
5526.57471		1
5526.78271		1
5526.78564		1
5527.80664		1
5528.131		1
5528.17236		1
5528.37256		1
5529.008		1
5529.808		1
5531.149		1
5532.262		1
5534.793		1
5535.32861		1
5535.642		1
5536.19238		1
5536.825		1
5537.741		1
5541.211		1
5541.966		1
5542.004		1
5542.75049		1
5544.15332		1
5545.49463		1
5547.332		1
5547.78125		1
5548.04639		1
5549.63428		1
5551.23535		1
5552.37646		1
5552.53271		1
5552.77148		1
5553.63232		1
5555.104		1
5556.33545		1
5556.74268		1
5557.195		1
5557.34668		1
5559.167		1
5559.587		1
5560.9126		1
5561.541		1
5561.55127		1
5562.783		1
5562.90674		1
5564.00146		1
5566.973		1
5568.38037		1
5569.75049		1
5570.13135		1
5570.52637		1
5570.85		1
5574.81445		1
5576.31543		1
5576.56055		1
5578.165		1
5580.05566		1
5580.62646		1
5580.82227		1
5583.086		1
5583.39453		1
5583.71533		1
5583.78369		1
5584.191		1
5585.059		1
5585.35156		1
5586.19775		1
5586.364		1
5586.71826		1
5586.977		1
5587.041		1
5587.81348		1
5588.457		1
5589.025		1
5589.27246		1
5589.48828		1
5590.20166		1
5590.44		1
5591.53027		1
5591.603		1
5591.89258		1
5592.75342		1
5592.85938		1
5592.941		1
5593.079		1
5593.15771		1
5594.273		1
5594.28369		1
5594.984		1
5595.69727		1
5596.411		1
5597.29443		1
5598.391		1
5600.725		1
5600.79834		1
5601.55957		1
5603.551		1
5604.28467		1
5606.39258		1
5606.958		1
5608.599		1
5609.149		1
5609.28955		1
5610.14355		1
5610.647		1
5612.40625		1
5612.83545		1
5614.417		1
5615.773		1
5616.168		1
5617.12		1
5618.336		1
5618.34961		1
5620.534		1
5621.62939		1
5622.247		1
5622.90234		1
5623.108		1
5623.19		1
5623.27832		1
5624.29932		1
5625.05029		1
5627.627		1
5628.682		1
5629.46826		1
5629.61		1
5630.89746		1
5631.44727		1
5632.14		1
5632.792		1
5633.13037		1
5633.54443		1
5633.791		1
5634.2373		1
5637.602		1
5638.082		1
5638.39844		1
5638.60352		1
5639.74561		1
5639.84766		1
5640.251		1
5640.66846		1
5641.648		1
5642.466		1
5642.47		1
5642.527		1
5643.10059		1
5643.279		1
5643.48		1
5643.585		1
5645.43555		1
5646.09131		1
5648.63672		1
5650.426		1
5651.55371		1
5651.868		1
5652.1333		1
5652.212		1
5652.301		1
5652.919		1
5654.43652		1
5654.60938		1
5654.918		1
5655.216		1
5655.30859		1
5655.414		1
5656.24072		1
5656.481		1
5656.534		1
5657.016		1
5657.1665		1
5657.49658		1
5658.748		1
5660.36133		1
5660.407		1
5660.86426		1
5661.078		1
5661.28955		1
5662.34229		1
5663.229		1
5663.23047		1
5663.528		1
5664.32227		1
5664.402		1
5666.29		1
5666.338		1
5666.906		1
5667.11572		1
5668.824		1
5669.19434		1
5670.117		1
5670.28467		1
5670.58447		1
5671.721		1
5673.35645		1
5674.025		1
5676.40625		1
5676.613		1
5679.01367		1
5679.248		1
5682.45459		1
5682.45752		1
5683.13037		1
5683.307		1
5684.02832		1
5684.87158		1
5685.23828		1
5685.918		1
5686.25		1
5688.738		1
5688.749		1
5689.07227		1
5689.2915		1
5692.053		1
5692.412		1
5693.676		1
5694.22754		1
5694.744		1
5695.81543		1
5697.741		1
5698.5376		1
5699.335		1
5701.175		1
5702.93262		1
5703.109		1
5703.199		1
5703.87744		1
5704.041		1
5705.27		1
5705.71338		1
5706.309		1
5706.998		1
5707.32031		1
5708.273		1
5708.525		1
5710.33447		1
5710.607		1
5713.05		1
5713.39063		1
5713.65527		1
5714.37842		1
5714.456		1
5714.988		1
5715.1377		1
5715.324		1
5716.95264		1
5717.04		1
5717.09863		1
5717.155		1
5719.361		1
5721.53857		1
5721.556		1
5721.797		1
5721.808		1
5721.882		1
5721.883		1
5722.28125		1
5722.634		1
5722.959		1
5723.445		1
5723.84668		1
5724.14063		1
5725.195		1
5725.259		1
5725.425		1
5726.94873		1
5727.644		1
5727.648		1
5727.936		1
5728.08154		1
5728.95361		1
5730.061		1
5730.298		1
5730.36133		1
5731.1167		1
5733.079		1
5733.283		1
5733.466		1
5735.176		1
5735.40332		1
5735.478		1
5736.226		1
5736.75146		1
5737.532		1
5737.559		1
5738.19		1
5738.286		1
5738.516		1
5739.51758		1
5739.98438		1
5740.20361		1
5743.18164		1
5743.199		1
5745.10352		1
5746.293		1
5747.65		1
5748.25439		1
5748.454		1
5749.283		1
5749.424		1
5749.697		1
5751.434		1
5751.93066		1
5752.16357		1
5752.23633		1
5752.245		1
5752.62744		1
5753.32373		1
5754.881		1
5755.5835		1
5757.459		1
5757.5376		1
5757.74463		1
5758.758		1
5761.14941		1
5762.247		1
5762.33545		1
5762.47754		1
5764.527		1
5764.59668		1
5765.08		1
5765.577		1
5766.904		1
5767.971		1
5768.744		1
5769.324		1
5769.39551		1
5770.92334		1
5771.411		1
5772.546		1
5773.494		1
5773.697		1
5776.26367		1
5776.52637		1
5776.909		1
5779.30957		1
5779.32959		1
5779.465		1
5779.87646		1
5780.023		1
5780.639		1
5780.717		1
5780.874		1
5781.43945		1
5782.93		1
5783.88574		1
5786.499		1
5786.59473		1
5786.65039		1
5786.913		1
5787.45068		1
5788.082		1
5789.58057		1
5790.53271		1
5790.57		1
5791.63965		1
5792.25244		1
5792.912		1
5793.685		1
5794.528		1
5796.04053		1
5797.102		1
5797.58545		1
5797.675		1
5797.767		1
5798.20166		1
5799.337		1
5799.55469		1
5799.722		1
5800.01855		1
5800.40527		1
5801.194		1
5801.95654		1
5802.039		1
5802.619		1
5803.716		1
5803.943		1
5804.663		1
5805.13428		1
5806.69727		1
5806.70166		1
5807.0957		1
5807.15039		1
5807.497		1
5807.56738		1
5807.71729		1
5808.45459		1
5809.498		1
5809.835		1
5810.13574		1
5810.93		1
5811.36133		1
5811.532		1
5811.63428		1
5811.981		1
5812.874		1
5815.398		1
5816.85		1
5816.85059		1
5817.799		1
5818.27344		1
5819.027		1
5819.875		1
5820.7627		1
5820.812		1
5821.877		1
5822.164		1
5822.168		1
5822.40332		1
5823.672		1
5823.73242		1
5824.62061		1
5824.81934		1
5825.29639		1
5825.38428		1
5827.18652		1
5829.15332		1
5830.76465		1
5831.57666		1
5833.17773		1
5834.74756		1
5838.787		1
5838.919		1
5839.264		1
5840.622		1
5840.918		1
5841.838		1
5842.65332		1
5843.182		1
5843.57471		1
5843.98633		1
5844.44141		1
5844.59668		1
5844.95361		1
5845.256		1
5846.098		1
5847.176		1
5848.042		1
5848.629		1
5849.04541		1
5849.6665		1
5849.74268		1
5851.347		1
5851.64355		1
5852.826		1
5853.433		1
5854.01172		1
5854.492		1
5855.13428		1
5856.411		1
5856.62744		1
5857.803		1
5858.21436		1
5858.727		1
5858.93652		1
5859.296		1
5860.208		1
5860.38525		1
5860.947		1
5860.974		1
5861.73828		1
5861.916		1
5863.081		1
5863.1		1
5863.36865		1
5865.16846		1
5865.277		1
5865.87158		1
5866.29639		1
5867.08252		1
5868.54932		1
5868.59131		1
5869.27832		1
5869.39063		1
5869.63037		1
5871.553		1
5871.59668		1
5872.134		1
5872.311		1
5872.88		1
5873.26758		1
5873.47363		1
5873.49756		1
5874.85059		1
5874.92871		1
5874.95068		1
5875.796		1
5877.3584		1
5878.24463		1
5878.369		1
5878.65967		1
5878.95264		1
5879.042		1
5882.13574		1
5882.77637		1
5883.245		1
5883.39355		1
5883.657		1
5883.68945		1
5883.941		1
5884.27051		1
5884.48047		1
5885.281		1
5885.74463		1
5886.194		1
5887.14063		1
5887.48242		1
5888.513		1
5892.089		1
5892.21045		1
5892.782		1
5892.79834		1
5892.88428		1
5894.06836		1
5894.65137		1
5895.028		1
5895.244		1
5896.79639		1
5896.81934		1
5898.304		1
5898.60352		1
5898.933		1
5898.99463		1
5899.70166		1
5900.03955		1
5900.333		1
5901.50635		1
5901.825		1
5903.12744		1
5903.384		1
5903.546		1
5903.58545		1
5904.208		1
5904.385		1
5904.571		1
5904.9043		1
5904.989		1
5905.656		1
5906.121		1
5906.6416		1
5906.83057		1
5907.541		1
5908.90625		1
5908.998		1
5909.32471		1
5910.19629		1
5911.15		1
5911.405		1
5911.92773		1
5912.15625		1
5912.58936		1
5914.03271		1
5914.267		1
5914.84229		1
5918.89258		1
5919.21338		1
5920.11768		1
5920.627		1
5920.67139		1
5921.255		1
5921.68945		1
5921.821		1
5922.272		1
5922.339		1
5923.42529		1
5923.976		1
5925.21973		1
5925.94336		1
5926.084		1
5926.952		1
5927.575		1
5927.603		1
5927.919		1
5928.00439		1
5928.21631		1
5928.387		1
5928.43555		1
5929.42		1
5930.07764		1
5930.51367		1
5931.459		1
5931.913		1
5933.147		1
5933.173		1
5934.09326		1
5934.127		1
5934.17139		1
5934.57031		1
5935.074		1
5935.367		1
5936.32959		1
5936.89648		1
5937.14941		1
5938.8125		1
5939.093		1
5939.173		1
5939.473		1
5940.16162		1
5941.47461		1
5942.268		1
5943.05469		1
5943.28271		1
5943.507		1
5943.69336		1
5943.764		1
5944.23535		1
5944.252		1
5944.719		1
5944.8457		1
5946.295		1
5946.34961		1
5948.24463		1
5950.45752		1
5950.626		1
5951.36963		1
5951.49072		1
5951.994		1
5952.02539		1
5952.2		1
5953.527		1
5954.32275		1
5955.17773		1
5955.206		1
5955.778		1
5956.861		1
5956.97754		1
5960.11133		1
5960.449		1
5960.97949		1
5961.534		1
5962.33936		1
5962.60645		1
5962.82275		1
5963.281		1
5963.601		1
5963.813		1
5963.914		1
5964.15625		1
5964.30029		1
5964.893		1
5965.441		1
5965.611		1
5965.6167		1
5966.158		1
5966.42773		1
5967.57959		1
5968.74854		1
5968.861		1
5968.89355		1
5971.133		1
5971.576		1
5973.04736		1
5973.81445		1
5974.5		1
5976.184		1
5977.131		1
5978.29248		1
5979.11572		1
5979.22266		1
5980.048		1
5980.407		1
5980.74463		1
5980.84863		1
5980.99756		1
5981.282		1
5981.31445		1
5981.53955		1
5982.55127		1
5982.707		1
5982.785		1
5983.43848		1
5983.679		1
5984.39648		1
5984.54639		1
5986.583		1
5986.606		1
5986.648		1
5987.32129		1
5987.357		1
5988.605		1
5988.73975		1
5989.8335		1
5990.17529		1
5991.13135		1
5992.06738		1
5992.3		1
5992.63037		1
5993.56348		1
5994.255		1
5994.383		1
5995.298		1
5995.52148		1
5995.731		1
5997.494		1
5997.80566		1
5997.8125		1
5998.55469		1
6000.569		1
6000.59375		1
6001.6543		1
6001.864		1
6002.62256		1
6003.01172		1
6004.19434		1
6004.22168		1
6004.27344		1
6005.279		1
6005.298		1
6005.882		1
6006.00537		1
6006.57275		1
6008.65039		1
6009.105		1
6009.675		1
6010.15		1
6010.46631		1
6010.622		1
6010.68848		1
6011.054		1
6011.69043		1
6012.087		1
6013.19		1
6013.28027		1
6014.40527		1
6014.52539		1
6016.278		1
6016.493		1
6017.229		1
6017.898		1
6018.60254		1
6019.33838		1
6019.82227		1
6020.602		1
6020.89355		1
6021.146		1
6021.14941		1
6021.229		1
6021.815		1
6022.404		1
6022.62256		1
6022.964		1
6023.27539		1
6023.33936		1
6024.0166		1
6024.08447		1
6024.629		1
6024.62939		1
6024.713		1
6025.491		1
6026.089		1
6026.70166		1
6027.223		1
6028.63232		1
6028.72266		1
6029.3584		1
6029.389		1
6029.719		1
6029.85		1
6030.21875		1
6030.268		1
6030.54		1
6030.58		1
6030.5874		1
6031.03955		1
6031.1665		1
6031.30957		1
6031.829		1
6032.598		1
6033.197		1
6033.306		1
6034.83252		1
6036.362		1
6036.39		1
6036.46143		1
6037.32666		1
6038.252		1
6038.79834		1
6039.33936		1
6039.553		1
6039.70264		1
6040.33643		1
6041.135		1
6042.13		1
6043.45166		1
6044.11963		1
6044.549		1
6045.253		1
6045.998		1
6047.04736		1
6047.46		1
6048.55273		1
6048.675		1
6049.02637		1
6049.84766		1
6049.903		1
6050.762		1
6052.418		1
6052.61865		1
6053.867		1
6053.96826		1
6055.56934		1
6057.01465		1
6057.074		1
6057.118		1
6057.20068		1
6057.36		1
6058.11		1
6059.008		1
6059.032		1
6059.161		1
6059.77734		1
6061.32471		1
6061.38		1
6061.432		1
6061.69434		1
6062.84		1
6062.87061		1
6063.32764		1
6063.837		1
6063.977		1
6064.198		1
6064.252		1
6064.439		1
6064.62646		1
6064.715		1
6066.42773		1
6066.599		1
6067.546		1
6068.027		1
6068.15527		1
6068.91455		1
6069.37354		1
6069.5835		1
6070.38965		1
6071.2666		1
6071.82666		1
6072.887		1
6074.294		1
6076.09375		1
6076.54		1
6076.747		1
6078.487		1
6079.55469		1
6079.60156		1
6080.046		1
6080.822		1
6080.88135		1
6081.423		1
6081.99365		1
6082.586		1
6083.37842		1
6083.95264		1
6084.459		1
6084.61865		1
6084.67871		1
6084.89551		1
6085.467		1
6086.12		1
6086.337		1
6086.58643		1
6086.799		1
6086.87939		1
6087.407		1
6088.10059		1
6088.19434		1
6088.589		1
6089.429		1
6089.55		1
6090.68262		1
6090.848		1
6091.684		1
6091.872		1
6091.99756		1
6092.344		1
6092.44141		1
6092.548		1
6092.942		1
6093.159		1
6094.03857		1
6094.939		1
6094.976		1
6095.43359		1
6095.554		1
6095.60645		1
6095.633		1
6097.16846		1
6098.111		1
6098.837		1
6098.85547		1
6099.37256		1
6099.547		1
6100.56348		1
6101.064		1
6101.70068		1
6102.13037		1
6103.24854		1
6103.715		1
6104.43555		1
6105.184		1
6105.77441		1
6105.975		1
6106.02734		1
6106.842		1
6107.286		1
6107.83447		1
6108.376		1
6108.38574		1
6108.39941		1
6108.448		1
6109.33643		1
6109.4585		1
6110.257		1
6110.808		1
6111.83057		1
6111.913		1
6112.1665		1
6112.372		1
6112.74658		1
6112.98145		1
6113.787		1
6113.942		1
6114.03662		1
6114.069		1
6114.349		1
6114.61035		1
6115.461		1
6115.73633		1
6115.82959		1
6116.18066		1
6116.414		1
6116.55762		1
6116.88965		1
6117.2334		1
6117.405		1
6117.905		1
6117.948		1
6119.0083		1
6119.463		1
6119.578		1
6120.059		1
6120.876		1
6121.30859		1
6121.982		1
6122.257		1
6122.76367		1
6124.01465		1
6126.09131		1
6126.183		1
6127.276		1
6127.48		1
6127.504		1
6128.517		1
6128.69		1
6128.908		1
6130.20068		1
6130.61328		1
6130.64		1
6131.04932		1
6131.19971		1
6131.264		1
6132.1377		1
6132.531		1
6132.5415		1
6132.84		1
6134.469		1
6134.554		1
6134.864		1
6134.866		1
6135.034		1
6135.07227		1
6135.70166		1
6136.56445		1
6136.684		1
6137.30371		1
6137.62061		1
6138.03271		1
6139.278		1
6139.7915		1
6140.47266		1
6140.85449		1
6141.19043		1
6141.193		1
6141.864		1
6141.922		1
6142.64355		1
6143.26074		1
6143.761		1
6144.062		1
6144.91748		1
6145.398		1
6146.219		1
6146.97852		1
6147.01855		1
6147.22		1
6149.09229		1
6149.298		1
6150.646		1
6151.129		1
6151.18652		1
6151.226		1
6151.418		1
6151.724		1
6152.019		1
6152.11475		1
6152.41		1
6153.136		1
6154.725		1
6155.47852		1
6156.47949		1
6156.795		1
6156.864		1
6157.111		1
6157.514		1
6157.849		1
6157.875		1
6158.132		1
6158.66846		1
6158.974		1
6159.145		1
6159.54053		1
6159.65527		1
6160.24365		1
6160.45557		1
6160.90674		1
6161.054		1
6161.31445		1
6161.559		1
6162.93164		1
6163.37		1
6163.423		1
6164.727		1
6165.646		1
6166.282		1
6167.05029		1
6167.67236		1
6168.13867		1
6168.30957		1
6168.578		1
6168.753		1
6169.704		1
6169.92		1
6170.504		1
6170.59766		1
6171.5127		1
6172.068		1
6172.649		1
6172.84375		1
6172.897		1
6173.65869		1
6173.997		1
6174.51074		1
6175.095		1
6175.274		1
6175.498		1
6175.515		1
6175.526		1
6176.14746		1
6176.35254		1
6176.95654		1
6176.979		1
6177.474		1
6177.53564		1
6177.559		1
6177.7334		1
6178.025		1
6178.36328		1
6178.393		1
6178.92334		1
6179.06055		1
6179.34961		1
6179.43164		1
6180.23047		1
6180.83447		1
6182.29834		1
6182.88525		1
6183		1
6183.21826		1
6183.35645		1
6184.008		1
6184.296		1
6184.462		1
6184.535		1
6184.62744		1
6184.704		1
6184.722		1
6185.437		1
6185.59131		1
6185.67334		1
6185.77246		1
6186.13135		1
6187.227		1
6188.28271		1
6188.31445		1
6189.178		1
6190.074		1
6190.1084		1
6190.22559		1
6191.15771		1
6191.81348		1
6192.419		1
6192.854		1
6192.86865		1
6192.934		1
6193.392		1
6193.4624		1
6194.07129		1
6194.6665		1
6194.981		1
6195.36963		1
6196.19		1
6196.222		1
6196.23047		1
6196.25635		1
6197.91		1
6198.80469		1
6199.4834		1
6199.71436		1
6200.33936		1
6200.35645		1
6200.446		1
6201.53027		1
6201.68555		1
6202.479		1
6202.5293		1
6203.387		1
6203.47461		1
6203.54		1
6204.02148		1
6204.29736		1
6204.73242		1
6205.36426		1
6205.401		1
6205.90967		1
6207.23047		1
6207.475		1
6207.727		1
6207.73438		1
6207.94043		1
6208.19629		1
6209.29541		1
6209.55029		1
6209.93066		1
6210.20654		1
6210.57227		1
6210.84961		1
6211.399		1
6211.42236		1
6211.48535		1
6211.69238		1
6211.738		1
6211.77637		1
6212.71338		1
6212.98975		1
6213.19336		1
6213.312		1
6213.698		1
6213.93164		1
6213.96045		1
6214.65332		1
6214.74		1
6214.989		1
6215.053		1
6215.283		1
6215.871		1
6216.37354		1
6216.402		1
6216.415		1
6216.54248		1
6216.623		1
6217.61035		1
6218.14746		1
6218.48633		1
6218.543		1
6218.7876		1
6218.865		1
6218.86572		1
6218.954		1
6219.18652		1
6219.19141		1
6219.54346		1
6219.9707		1
6220.33643		1
6220.45947		1
6220.87158		1
6221.209		1
6221.2124		1
6221.407		1
6221.852		1
6222.07129		1
6222.27246		1
6222.472		1
6222.68		1
6222.733		1
6223.34668		1
6224.342		1
6224.724		1
6224.99756		1
6225.43555		1
6225.731		1
6225.931		1
6226.69873		1
6227.322		1
6227.71338		1
6227.82275		1
6228.16064		1
6228.64551		1
6229.303		1
6229.432		1
6229.478		1
6229.865		1
6229.90527		1
6229.957		1
6230.498		1
6230.50928		1
6231.034		1
6231.15234		1
6231.602		1
6232.40234		1
6233.14258		1
6233.158		1
6233.20557		1
6233.22852		1
6233.369		1
6233.583		1
6234.131		1
6234.41064		1
6234.42529		1
6234.534		1
6234.847		1
6235.80566		1
6236.096		1
6236.43164		1
6236.62939		1
6236.894		1
6236.909		1
6237.16357		1
6237.22168		1
6237.549		1
6237.87451		1
6237.918		1
6237.936		1
6238.49561		1
6238.50244		1
6239.438		1
6239.57666		1
6239.71533		1
6240.00537		1
6240.157		1
6240.90234		1
6241.931		1
6242.69775		1
6242.822		1
6243.23242		1
6243.34326		1
6243.4873		1
6243.75928		1
6243.96631		1
6243.993		1
6244.27		1
6244.45361		1
6244.847		1
6246		1
6246.11133		1
6246.597		1
6246.67139		1
6246.91162		1
6246.92334		1
6247.04443		1
6247.225		1
6247.328		1
6247.83643		1
6247.992		1
6248.60645		1
6248.705		1
6248.74561		1
6249.16455		1
6249.25342		1
6249.273		1
6249.47656		1
6249.55029		1
6249.55762		1
6249.59473		1
6249.796		1
6250.77148		1
6250.98		1
6251.06445		1
6251.571		1
6251.89		1
6252.675		1
6252.68359		1
6252.726		1
6253.01855		1
6253.149		1
6253.2085		1
6253.708		1
6253.73926		1
6253.89		1
6254.55225		1
6254.651		1
6255.346		1
6255.94873		1
6256.342		1
6257.6123		1
6258.02441		1
6258.0415		1
6258.505		1
6258.818		1
6258.9624		1
6259.20947		1
6259.24658		1
6259.442		1
6259.694		1
6259.82373		1
6260.309		1
6260.358		1
6260.64063		1
6260.66846		1
6260.695		1
6260.855		1
6261.22		1
6261.44727		1
6261.463		1
6261.608		1
6261.68945		1
6261.70459		1
6261.8335		1
6262.068		1
6262.28125		1
6262.295		1
6262.38135		1
6262.62549		1
6262.67725		1
6262.84375		1
6263.56445		1
6263.622		1
6264.565		1
6264.737		1
6265.75		1
6265.971		1
6266.062		1
6266.243		1
6266.331		1
6266.3374		1
6266.94629		1
6267.19775		1
6267.19971		1
6267.244		1
6267.41		1
6267.49756		1
6267.598		1
6267.902		1
6268.31738		1
6268.53662		1
6268.57129		1
6269.17432		1
6269.28467		1
6269.307		1
6269.324		1
6270.068		1
6270.089		1
6270.19531		1
6270.56348		1
6270.88		1
6270.982		1
6271.374		1
6271.43164		1
6271.447		1
6271.738		1
6271.8667		1
6273.59668		1
6273.793		1
6274.2124		1
6274.23438		1
6274.35352		1
6274.538		1
6274.562		1
6274.628		1
6274.789		1
6275.223		1
6275.42725		1
6275.711		1
6275.81934		1
6275.896		1
6276.14258		1
6276.7207		1
6277.23535		1
6277.94434		1
6278.07471		1
6278.10059		1
6278.122		1
6278.201		1
6278.27148		1
6278.66846		1
6278.731		1
6279.388		1
6279.46338		1
6279.48242		1
6279.48535		1
6279.597		1
6279.68262		1
6279.87939		1
6280.12256		1
6280.13525		1
6280.23		1
6280.4873		1
6280.641		1
6280.73926		1
6281.00439		1
6281.03857		1
6281.28564		1
6281.43555		1
6281.647		1
6281.77148		1
6281.88037		1
6282.21533		1
6282.24854		1
6282.24951		1
6282.34473		1
6282.44		1
6282.724		1
6282.77734		1
6282.89		1
6282.92627		1
6283.072		1
6283.284		1
6283.546		1
6283.56738		1
6283.58057		1
6283.622		1
6284.13037		1
6284.57959		1
6284.84326		1
6284.9624		1
6285.196		1
6285.821		1
6285.86328		1
6286.266		1
6286.58		1
6287.061		1
6287.231		1
6287.286		1
6287.77148		1
6288.11475		1
6288.198		1
6288.331		1
6288.361		1
6288.56445		1
6288.84473		1
6289.59033		1
6289.80664		1
6290.51953		1
6290.719		1
6290.804		1
6291.359		1
6291.62354		1
6291.64648		1
6291.933		1
6292.21338		1
6292.439		1
6292.771		1
6293.63525		1
6293.659		1
6293.72559		1
6294.1167		1
6294.15		1
6294.15234		1
6294.158		1
6294.285		1
6295.17041		1
6295.30469		1
6295.433		1
6295.53857		1
6295.64551		1
6295.64746		1
6295.654		1
6295.73975		1
6296.106		1
6297.273		1
6297.63672		1
6298.216		1
6298.67041		1
6299.29834		1
6299.83		1
6300.00146		1
6300.46533		1
6300.485		1
6300.583		1
6300.9126		1
6300.918		1
6301.024		1
6301.051		1
6301.18		1
6301.198		1
6301.217		1
6301.2207		1
6301.39844		1
6301.60645		1
6301.65137		1
6302.14063		1
6302.174		1
6302.20264		1
6302.278		1
6302.86		1
6303.054		1
6303.262		1
6303.39258		1
6303.52		1
6304.01025		1
6304.036		1
6304.317		1
6304.831		1
6304.955		1
6305.008		1
6305.048		1
6305.144		1
6305.36963		1
6305.518		1
6305.53125		1
6305.70068		1
6305.957		1
6306.145		1
6306.2124		1
6306.302		1
6306.49463		1
6306.525		1
6306.616		1
6306.70068		1
6306.71973		1
6306.88672		1
6307.22266		1
6307.24463		1
6307.5625		1
6307.6416		1
6308.116		1
6308.227		1
6308.24		1
6308.483		1
6308.901		1
6309.42236		1
6309.50928		1
6309.758		1
6309.94873		1
6310.018		1
6310.307		1
6310.39453		1
6310.8374		1
6310.8457		1
6310.878		1
6311.027		1
6311.0415		1
6311.34375		1
6311.36035		1
6311.593		1
6311.59326		1
6311.596		1
6312.218		1
6312.22168		1
6312.246		1
6312.656		1
6312.76074		1
6312.786		1
6312.92432		1
6312.972		1
6313.092		1
6313.198		1
6313.43066		1
6313.601		1
6313.66357		1
6313.907		1
6313.95		1
6314.366		1
6314.47363		1
6314.73633		1
6314.879		1
6315.18457		1
6315.2207		1
6315.65674		1
6315.746		1
6315.83545		1
6315.86475		1
6316.13		1
6316.214		1
6316.396		1
6316.726		1
6316.957		1
6317.049		1
6317.05469		1
6317.107		1
6317.63		1
6317.88428		1
6318.00146		1
6318.09033		1
6318.302		1
6318.372		1
6318.61328		1
6318.654		1
6318.83936		1
6318.95068		1
6319.394		1
6319.44434		1
6319.48828		1
6319.552		1
6319.91455		1
6319.91748		1
6319.95		1
6319.98926		1
6320.027		1
6320.523		1
6320.73047		1
6321.033		1
6321.3		1
6321.65332		1
6321.71533		1
6321.76465		1
6321.88525		1
6321.888		1
6321.945		1
6322.1416		1
6322.222		1
6322.47266		1
6322.531		1
6322.71973		1
6322.89453		1
6322.943		1
6323.033		1
6323.48535		1
6323.53467		1
6323.72754		1
6324.24268		1
6324.245		1
6324.615		1
6324.903		1
6325.37744		1
6325.766		1
6326.208		1
6326.301		1
6326.374		1
6326.388		1
6326.516		1
6326.53857		1
6326.727		1
6327.09863		1
6327.22363		1
6327.271		1
6327.61035		1
6327.7876		1
6328.01563		1
6328.22363		1
6328.67773		1
6328.727		1
6328.847		1
6329.187		1
6329.28857		1
6329.34229		1
6329.45068		1
6329.459		1
6329.49854		1
6329.5376		1
6329.62451		1
6329.69775		1
6329.79932		1
6329.857		1
6329.89941		1
6330.256		1
6330.73828		1
6330.86963		1
6330.941		1
6331.332		1
6331.704		1
6331.91748		1
6332.133		1
6332.368		1
6332.417		1
6333.31641		1
6333.434		1
6333.6875		1
6333.712		1
6334.218		1
6334.25244		1
6334.379		1
6334.776		1
6335.24756		1
6335.28955		1
6335.343		1
6336.495		1
6336.49561		1
6336.607		1
6336.751		1
6336.769		1
6337.0957		1
6337.142		1
6337.16553		1
6337.35938		1
6337.39941		1
6337.57666		1
6337.5835		1
6337.692		1
6337.95		1
6338.00146		1
6338.026		1
6338.02832		1
6338.11035		1
6338.135		1
6338.179		1
6338.25928		1
6338.282		1
6338.362		1
6338.37256		1
6338.82568		1
6339.07031		1
6339.32861		1
6339.353		1
6339.537		1
6339.74463		1
6339.92139		1
6340.00342		1
6340.11865		1
6340.224		1
6340.524		1
6340.581		1
6340.864		1
6340.871		1
6340.93945		1
6341.13232		1
6341.24951		1
6341.26025		1
6341.519		1
6341.659		1
6341.74658		1
6341.79834		1
6342.13428		1
6342.453		1
6342.91357		1
6342.914		1
6343.227		1
6343.312		1
6343.37744		1
6343.47		1
6343.56055		1
6343.63672		1
6343.82764		1
6344.38867		1
6344.69629		1
6344.73535		1
6344.758		1
6344.82568		1
6344.86426		1
6344.8916		1
6344.94727		1
6345.17334		1
6345.29932		1
6345.39		1
6345.41748		1
6345.70068		1
6345.92		1
6346.48047		1
6346.97168		1
6347.134		1
6347.148		1
6347.29834		1
6347.32666		1
6347.449		1
6347.536		1
6347.84326		1
6347.91162		1
6347.93652		1
6347.98828		1
6348.13965		1
6348.476		1
6348.69141		1
6348.69336		1
[truncated: 17,021 more rows]
