# Supplementary material for: Getting rid of ‘rain’ and ‘stars’: Mitigating inhibition effects on ddPCR data analysis, the case study of the invasive crayfish Pacifastacus leniusculus in the streams of Luxembourg
Source: PLoS One. 2022 Nov 16;17(11):e0275363. doi: 10.1371/journal.pone.0275363 (PMC9668142; doi:10.1371/journal.pone.0275363)
Supplement: S1 File — (ZIP) [file pone.0275363.s003.zip › raw data/27-pl1/27 Pl1-2019 Pl_C04_Amplitude.csv]

Ch1 Amplitude	Ch2 Amplitude	Cluster
5205.047		1
5211.16846		1
5438.03174		1
5439.49463		1
5478.363		1
5496.679		1
5503.67		1
5525.833		1
5528.212		1
5548.005		1
5554.90332		1
5576.618		1
5577.90234		1
5592.01953		1
5594.05762		1
5597.932		1
5608.04248		1
5611.96436		1
5623.271		1
5626.398		1
5640.99561		1
5643.63965		1
5645.088		1
5654.24		1
5654.603		1
5655.57227		1
5658.05371		1
5663.85254		1
5669.221		1
5669.61475		1
5677.41455		1
5677.917		1
5678.65625		1
5680.166		1
5689.02637		1
5689.766		1
5692.986		1
5703.766		1
5714.2124		1
5715.644		1
5731.72168		1
5732.631		1
5732.92041		1
5733.75439		1
5737.59961		1
5738.146		1
5740.392		1
5744.87354		1
5750.291		1
5753.413		1
5754.6167		1
5755.204		1
5755.48438		1
5757.765		1
5759.45264		1
5760.58643		1
5766.11		1
5770.00439		1
5773.63037		1
5774.036		1
5776.77539		1
5776.97363		1
5777.72559		1
5783.34375		1
5784.13672		1
5789.14551		1
5796.86572		1
5796.9126		1
5810.995		1
5812.57666		1
5813.613		1
5814.40137		1
5815.183		1
5815.6543		1
5817.086		1
5819.22754		1
5819.97949		1
5820.501		1
5820.83838		1
5823.764		1
5826.28564		1
5826.73145		1
5829.50928		1
5829.85449		1
5831.1665		1
5832.94141		1
5834.01172		1
5835.05957		1
5835.534		1
5838.5083		1
5839.23828		1
5839.57471		1
5839.931		1
5841.384		1
5842.54639		1
5843.20166		1
5845.67871		1
5847.284		1
5849.54248		1
5849.602		1
5850.03467		1
5850.57		1
5850.59961		1
5852.696		1
5855.8125		1
5856.391		1
5857.961		1
5859.392		1
5860.22656		1
5861.15625		1
5861.3374		1
5865.536		1
5868.4834		1
5873.37354		1
5873.40674		1
5873.62744		1
5877.42334		1
5878.32129		1
5879.13428		1
5881.40967		1
5883.756		1
5884.542		1
5891.135		1
5891.76563		1
5893.61475		1
5894.543		1
5895.53955		1
5896.21338		1
5896.633		1
5898.60254		1
5900.11475		1
5903.653		1
5906.187		1
5906.855		1
5906.96631		1
5907.14746		1
5908.31055		1
5908.96533		1
5910.05469		1
5911.221		1
5918.2627		1
5919.12354		1
5919.96826		1
5920.28174		1
5922.105		1
5924.8335		1
5925.645		1
5928.02637		1
5929.54248		1
5931.42871		1
5933.82129		1
5937.02441		1
5938.3916		1
5940.39355		1
5941.756		1
5943.22852		1
5943.258		1
5945.39941		1
5946.3457		1
5947.138		1
5947.183		1
5947.323		1
5947.49072		1
5949.82666		1
5950.19043		1
5954.832		1
5957.90967		1
5960.606		1
5960.64		1
5962.98438		1
5965.036		1
5965.927		1
5966.569		1
5966.858		1
5970.038		1
5970.296		1
5970.578		1
5970.738		1
5972.77246		1
5973.92969		1
5974.688		1
5975.282		1
5977.665		1
5979.1626		1
5980.66064		1
5981.08643		1
5981.2583		1
5984.049		1
5984.26367		1
5984.37354		1
5984.89355		1
5985.82373		1
5986.42041		1
5986.421		1
5987.67		1
5988.58252		1
5989.285		1
5990.376		1
5992.11133		1
5997.00928		1
5997.59668		1
5998.15674		1
5998.44727		1
5998.46973		1
6000.09326		1
6000.50146		1
6001.021		1
6001.87061		1
6003.208		1
6004.09668		1
6004.96436		1
6006.06152		1
6008.645		1
6010.46338		1
6010.89648		1
6012.67041		1
6013.35449		1
6016.9624		1
6018.77		1
6019.88037		1
6020.688		1
6022.1543		1
6023.675		1
6025.21143		1
6025.30664		1
6026.324		1
6027.57		1
6028.13037		1
6028.874		1
6028.934		1
6030.36865		1
6031.957		1
6036.006		1
6036.25537		1
6038.037		1
6040.56445		1
6041.68262		1
6041.93945		1
6044.013		1
6044.04443		1
6044.286		1
6045.362		1
6046.385		1
6047.151		1
6049.106		1
6049.918		1
6050.70459		1
6051.268		1
6051.31445		1
6052.425		1
6053.09229		1
6054.513		1
6054.997		1
6056.997		1
6058.03467		1
6058.04932		1
6058.27051		1
6058.99951		1
6059.5127		1
6059.686		1
6059.747		1
6061.082		1
6064.108		1
6064.53662		1
6066.22754		1
6066.554		1
6067.45947		1
6068.17627		1
6068.18652		1
6068.31445		1
6068.817		1
6068.868		1
6070.874		1
6074.91846		1
6074.987		1
6075.07275		1
6075.586		1
6077.171		1
6078.128		1
6078.378		1
6078.68164		1
6079.50146		1
6080.014		1
6080.41748		1
6081.10547		1
6084.568		1
6084.69775		1
6084.88965		1
6085.60156		1
6085.637		1
6086.375		1
6087.143		1
6087.29541		1
6087.921		1
6090.298		1
6094.1333		1
6094.439		1
6095.105		1
6095.51074		1
6096.84473		1
6097.17236		1
6097.57861		1
6098.38037		1
6099.032		1
6099.784		1
6100.05		1
6100.587		1
6100.644		1
6102.092		1
6102.518		1
6102.706		1
6103.05859		1
6103.131		1
6105.567		1
6106.06543		1
6107.82666		1
6108.333		1
6108.333		1
6108.9375		1
6109.28955		1
6110.366		1
6112.036		1
6112.583		1
6113.096		1
6113.43848		1
6114.29932		1
6114.644		1
6115.81543		1
6116.904		1
6117.705		1
6118.95557		1
6119.362		1
6120.53369		1
6121.00342		1
6121.52344		1
6122.01953		1
6122.332		1
6122.513		1
6123.63867		1
6124.00342		1
6124.16748		1
6125.256		1
6125.54932		1
6125.99951		1
6126.597		1
6126.664		1
6129.07471		1
6130.174		1
6131.01758		1
6131.59668		1
6133.5376		1
6134.812		1
6135.12939		1
6135.448		1
6135.658		1
6136.82568		1
6137.411		1
6139.51465		1
6140.60156		1
6141.51465		1
6142.02539		1
6142.56		1
6144.36035		1
6144.432		1
6146.148		1
6146.35547		1
6146.97949		1
6147.55469		1
6151.177		1
6153.67041		1
6154.29541		1
6154.33447		1
6155.604		1
6157.33057		1
6157.69727		1
6158.214		1
6158.973		1
6159.51758		1
6160.09229		1
6160.451		1
6160.488		1
6160.522		1
6160.53		1
6160.838		1
6160.921		1
6161.433		1
6162.96729		1
6164.625		1
6165.40625		1
6166.048		1
6166.34033		1
6166.755		1
6166.842		1
6167.53		1
6168.121		1
6168.55273		1
6169.03027		1
6169.406		1
6169.518		1
6170.03369		1
6170.404		1
6170.52148		1
6171.80127		1
6172.052		1
6172.0874		1
6172.373		1
6172.419		1
6173.265		1
6173.386		1
6174.952		1
6175.01074		1
6175.867		1
6176.55566		1
6176.56348		1
6177.467		1
6177.49658		1
6177.83936		1
6178.53271		1
6178.79639		1
6179.101		1
6179.1167		1
6179.382		1
6179.47656		1
6181.175		1
6182.98145		1
6184.93262		1
6184.948		1
6185.66553		1
6186.07568		1
6186.1626		1
6188.729		1
6189.464		1
6189.60645		1
6190.06641		1
6191.763		1
6193.05		1
6193.091		1
6194.60059		1
6194.67871		1
6194.68262		1
6195.18359		1
6195.35254		1
6197.242		1
6197.93359		1
6198.486		1
6198.74951		1
6198.967		1
6199.783		1
6199.838		1
6200.442		1
6202.447		1
6202.738		1
6202.808		1
6203.46436		1
6204.22		1
6204.287		1
6204.78662		1
6206.708		1
6206.92236		1
6206.96045		1
6207.257		1
6208.46045		1
6208.71533		1
6210.642		1
6210.704		1
6215.001		1
6216.42041		1
6217.228		1
6217.77832		1
6217.82031		1
6218.465		1
6218.598		1
6218.692		1
6219.204		1
6219.48633		1
6220.273		1
6220.591		1
6220.7876		1
6220.89453		1
6221.206		1
6221.838		1
6222.264		1
6222.91748		1
6222.99268		1
6223.684		1
6226.09863		1
6226.146		1
6228.228		1
6229.085		1
6229.674		1
6229.78369		1
6232.01758		1
6232.22168		1
6233.934		1
6234.29541		1
6235.055		1
6235.8		1
6236.16162		1
6236.702		1
6237.646		1
6238.191		1
6239.58057		1
6241.552		1
6241.9043		1
6242.30566		1
6245.49463		1
6245.644		1
6248.278		1
6251.15625		1
6251.47949		1
6251.966		1
6252.09326		1
6252.23633		1
6252.45752		1
6253.114		1
6254.00439		1
6254.45557		1
6255.005		1
6256.03369		1
6256.22		1
6257.364		1
6258.01		1
6258.113		1
6259.408		1
6259.5293		1
6259.55664		1
6259.98		1
6261.665		1
6262.137		1
6262.219		1
6262.36865		1
6262.43		1
6262.60059		1
6263.92334		1
6263.94873		1
6264.82568		1
6264.95		1
6265.38135		1
6266.57373		1
6266.6		1
6266.793		1
6267.494		1
6268.797		1
6270.4585		1
6270.89941		1
6272.434		1
6274.35059		1
6277.26855		1
6279.8125		1
6280.50928		1
6281.31348		1
6281.686		1
6281.882		1
6282.979		1
6283.22266		1
6285.11768		1
6285.59229		1
6287.01		1
6287.42871		1
6287.4585		1
6287.60645		1
6288.114		1
6288.864		1
6288.896		1
6289.091		1
6289.42236		1
6289.571		1
6289.714		1
6291.49561		1
6291.82959		1
6292.092		1
6292.165		1
6292.37158		1
6292.545		1
6292.69727		1
6293.18555		1
6293.396		1
6293.556		1
6293.7666		1
6294.225		1
6297.87354		1
6298.398		1
6299.0415		1
6299.591		1
6299.907		1
6300.53		1
6301.288		1
6301.471		1
6301.4834		1
6301.744		1
6302.50928		1
6303.391		1
6304.098		1
6304.53125		1
6304.92139		1
6305.10156		1
6305.983		1
6306.466		1
6306.64551		1
6306.997		1
6308.14746		1
6308.19727		1
6308.59473		1
6308.646		1
6308.664		1
6308.846		1
6313.30127		1
6313.56738		1
6313.618		1
6314.37158		1
6314.66162		1
6314.67139		1
6315.00635		1
6315.375		1
6315.678		1
6315.923		1
6316.27		1
6316.85059		1
6317.091		1
6318.56641		1
6318.75635		1
6319.259		1
6320.091		1
6320.16162		1
6320.317		1
6321.704		1
6321.76025		1
6322.37939		1
6322.785		1
6323.1		1
6323.133		1
6323.24854		1
6325.3374		1
6326.065		1
6326.406		1
6327.5127		1
6328.04834		1
6328.496		1
6328.725		1
6329.09375		1
6329.627		1
6330.829		1
6330.98145		1
6331.238		1
6332.294		1
6332.76758		1
6332.80273		1
6332.971		1
6333.962		1
6336.04346		1
6336.42		1
6337.08643		1
6338.56348		1
6338.83154		1
6339.38037		1
6339.712		1
6339.882		1
6342.118		1
6342.672		1
6343.848		1
6344.30566		1
6345.24951		1
6345.398		1
6345.41553		1
6346.1626		1
6346.472		1
6346.84375		1
6347.77246		1
6348.015		1
6349.99951		1
6350.556		1
6351.5083		1
6351.63965		1
6351.65137		1
6351.70752		1
6352.073		1
6352.786		1
6352.83643		1
6353.505		1
6353.67236		1
6354.15771		1
6354.93066		1
6355.5166		1
6355.56445		1
6355.71875		1
6356.003		1
6357.63867		1
6358.334		1
6358.42139		1
6359.19043		1
6359.22461		1
6359.36		1
6359.398		1
6359.901		1
6360.83		1
6360.91943		1
6361.439		1
6362.153		1
6362.18555		1
6362.5625		1
6363.079		1
6363.119		1
6363.257		1
6364.39746		1
6364.922		1
6364.94775		1
6365.43359		1
6365.485		1
6368.623		1
6368.668		1
6369.087		1
6369.306		1
6369.463		1
6370.114		1
6370.506		1
6370.953		1
6371.00635		1
6371.54834		1
6371.834		1
6372.859		1
6373.38672		1
6373.569		1
6374.57373		1
6374.65869		1
6374.911		1
6374.92236		1
6374.96143		1
6376.95654		1
6377.466		1
6379.842		1
6380.05371		1
6380.162		1
6381.864		1
6382.60156		1
6383.356		1
6387.052		1
6387.93848		1
6388.183		1
6389.288		1
6390.24658		1
6391.115		1
6391.56738		1
6393.65137		1
6393.685		1
6393.72949		1
6394.229		1
6394.895		1
6394.929		1
6395.48633		1
6395.508		1
6395.58643		1
6396.21338		1
6396.37256		1
6396.4834		1
6396.54053		1
6397.005		1
6397.116		1
6397.162		1
6397.52246		1
6397.86035		1
6398.10059		1
6398.37842		1
6398.70654		1
6398.7124		1
6398.811		1
6399.307		1
6399.518		1
6399.60352		1
6400.22559		1
6401.3916		1
6401.715		1
6402.149		1
6403.453		1
6403.46143		1
6404.15234		1
6406.33838		1
6406.5874		1
6406.756		1
6407.047		1
6407.201		1
6407.26563		1
6407.312		1
6407.465		1
6408.418		1
6409.649		1
6410.30273		1
6410.402		1
6411.43555		1
6413.62354		1
6414.20947		1
6414.43262		1
6414.894		1
6415.818		1
6416.94043		1
6417.091		1
6418.778		1
6419.187		1
6420.09		1
6420.696		1
6422.73		1
6424.419		1
6425.519		1
6425.62646		1
6425.76855		1
6425.996		1
6426.041		1
6426.7583		1
6427.923		1
6429.07373		1
6429.25439		1
6429.59		1
6430.146		1
6430.38428		1
6430.48828		1
6430.54834		1
6430.975		1
6432.359		1
6432.58545		1
6432.792		1
6433.2583		1
6433.27344		1
6433.295		1
6433.74		1
6434.25146		1
6434.294		1
6434.84473		1
6436.00146		1
6436.267		1
6436.33		1
6436.75244		1
6436.93164		1
6437.135		1
6437.392		1
6437.858		1
6438.80273		1
6439.1543		1
6439.34326		1
6439.861		1
6440.371		1
6440.773		1
6441.113		1
6441.588		1
6441.62		1
6441.88428		1
6442.128		1
6443.28174		1
6443.54541		1
6443.77734		1
6443.941		1
6444.525		1
6444.80762		1
6445.03271		1
6445.04834		1
6445.1626		1
6445.435		1
6446.616		1
6446.713		1
6446.79443		1
6447.151		1
6447.19336		1
6447.981		1
6448.08936		1
6448.567		1
6448.677		1
6448.91553		1
6449.40967		1
6450.04834		1
6450.37646		1
6452.134		1
6452.145		1
6453.13867		1
6453.646		1
6454.68164		1
6455.333		1
6456.36035		1
6456.516		1
6456.595		1
6457.34		1
6458.00342		1
6458.1123		1
6458.26465		1
6458.562		1
6459.226		1
6459.262		1
6459.63965		1
6461.60449		1
6462.21436		1
6463.01953		1
6464.2627		1
6465.578		1
6465.9043		1
6466.053		1
6466.201		1
6466.61035		1
6467.142		1
6467.558		1
6467.637		1
6467.87549		1
6467.892		1
6468.26953		1
6469.084		1
6471.02734		1
6471.275		1
6472.65869		1
6473.387		1
6474.267		1
6475.222		1
6475.408		1
6475.53174		1
6475.571		1
6476.248		1
6477.858		1
6477.958		1
6478.224		1
6479.15674		1
6480.722		1
6480.779		1
6482.15771		1
6482.884		1
6484.96143		1
6485.99		1
6486.532		1
6487.64648		1
6488.47949		1
6489.325		1
6489.786		1
6490.283		1
6491.5293		1
6493.075		1
6493.354		1
6493.8916		1
6494.16943		1
6494.444		1
6494.7666		1
6495.08252		1
6495.1626		1
6495.42969		1
6495.764		1
6497.03027		1
6497.963		1
6498.366		1
6499.52344		1
6499.669		1
6499.695		1
6499.83057		1
6502.459		1
6503.14551		1
6503.14941		1
6503.252		1
6505.09229		1
6505.13965		1
6506.859		1
6508.33643		1
6508.33838		1
6508.67139		1
6508.9834		1
6510.292		1
6510.448		1
6511.076		1
6511.19434		1
6512.361		1
6512.47656		1
6512.683		1
6512.717		1
6513.16064		1
6514.422		1
6515.30371		1
6515.48438		1
6515.801		1
6516.80127		1
6517.29932		1
6517.748		1
6518.09131		1
6518.749		1
6519.24		1
6519.26758		1
6520.919		1
6521.649		1
6521.864		1
6522.5835		1
6522.71533		1
6523.638		1
6524.287		1
6525.05859		1
6525.90234		1
6526.43555		1
6526.542		1
6526.9707		1
6527.24		1
6528.2417		1
6529.171		1
6529.439		1
6530.386		1
6530.80371		1
6530.86		1
6531.229		1
6531.72852		1
6531.96973		1
6532.21		1
6532.981		1
6533.811		1
6533.959		1
6534.32568		1
6534.59668		1
6534.786		1
6534.88135		1
6538.02441		1
6538.191		1
6538.212		1
6538.894		1
6539.56		1
6539.971		1
6540.89355		1
6541.17139		1
6541.447		1
6541.47461		1
6541.62549		1
6541.81348		1
6542.313		1
6543.782		1
6543.991		1
6545.167		1
6545.767		1
6546.497		1
6546.8125		1
6547.35254		1
6547.645		1
6548.49365		1
6548.90674		1
6548.931		1
6549.108		1
6549.74268		1
6550.77051		1
6550.991		1
6551.03		1
6551.68848		1
6552.68262		1
6553.26172		1
6554.014		1
6555.127		1
6555.15967		1
6555.655		1
6555.712		1
6555.90625		1
6556.217		1
6556.697		1
6557.88672		1
6558.56934		1
6558.848		1
6559.35		1
6560.208		1
6560.248		1
6562.34961		1
6562.987		1
6563.055		1
6563.10156		1
6563.996		1
6564.31641		1
6564.73047		1
6565.30859		1
6565.97754		1
6567.93262		1
6568.117		1
6568.588		1
6569.302		1
6569.32666		1
6569.8335		1
6570.136		1
6570.139		1
6570.202		1
6571.01367		1
6571.421		1
6571.873		1
6571.90039		1
6572.20068		1
6572.61475		1
6573.852		1
6574.061		1
6574.074		1
6575.53857		1
6575.88965		1
6576.283		1
6577.47949		1
6577.86426		1
6579.02734		1
6579.29053		1
6579.3457		1
6579.463		1
6579.89844		1
6580.14844		1
6580.23047		1
6580.98047		1
6581.098		1
6581.15527		1
6581.676		1
6581.752		1
6581.919		1
6582.15527		1
6582.349		1
6582.409		1
6583.86768		1
6583.957		1
6584.081		1
6585.386		1
6585.52051		1
6585.86328		1
6585.9165		1
6585.997		1
6586.094		1
6586.174		1
6586.17432		1
6586.94238		1
6587.15967		1
6588.153		1
6588.2124		1
6589.277		1
6591.03662		1
6591.544		1
6591.58		1
6592.648		1
6593.52		1
6593.57471		1
6594.167		1
6594.22		1
6594.241		1
6595.26025		1
6595.32373		1
6598.771		1
6599.35		1
6600.20557		1
6600.623		1
6600.744		1
6600.81		1
6601.076		1
6601.47461		1
6601.559		1
6602.0376		1
6602.236		1
6603.063		1
6603.408		1
6603.519		1
6604.89355		1
6605.014		1
6605.69336		1
6605.756		1
6606.029		1
6606.31		1
6606.49072		1
6606.69141		1
6606.81152		1
6607.339		1
6607.494		1
6607.85645		1
6608.415		1
6609.50146		1
6610.44775		1
6610.89941		1
6611.46436		1
6611.562		1
6611.845		1
6612.086		1
6612.11865		1
6612.173		1
6613.50732		1
6614.17139		1
6614.34766		1
6614.74463		1
6614.769		1
6615.45459		1
6615.64746		1
6616.75244		1
6616.894		1
6617.128		1
6617.28174		1
6617.675		1
6617.804		1
6619.19971		1
6619.21826		1
6619.4375		1
6619.55762		1
6619.73438		1
6619.74561		1
6620.2085		1
6621.1626		1
6621.53857		1
6621.7334		1
6621.9624		1
6622.77832		1
6624.20264		1
6624.798		1
6626.84863		1
6628.73438		1
6629.886		1
6630.36328		1
6632.19238		1
6632.957		1
6633.561		1
6634.331		1
6634.563		1
6634.625		1
6635.41943		1
6636.37158		1
6636.53027		1
6637.053		1
6637.874		1
6638.13037		1
6638.20557		1
6638.581		1
6638.72		1
6639.00244		1
6639.23975		1
6640.48828		1
6641.186		1
6641.60156		1
6641.616		1
6642.135		1
6642.47754		1
6642.567		1
6642.81445		1
6643.627		1
6643.822		1
6644.856		1
6645.58447		1
6646.289		1
6647.003		1
6647.545		1
6648.181		1
6648.43848		1
6648.721		1
6649.71631		1
6651.47754		1
6651.53467		1
6652.85449		1
6652.8877		1
6652.94531		1
6652.953		1
6653.081		1
6653.243		1
6654.84131		1
6655.038		1
6655.29443		1
6655.83252		1
6656.30029		1
6656.55029		1
6656.771		1
6657.25635		1
6658.074		1
6658.47266		1
6658.68945		1
6658.68945		1
6660.903		1
6660.938		1
6660.99756		1
6661.067		1
6661.085		1
6661.268		1
6662.04932		1
6662.65771		1
6662.71143		1
6662.8335		1
6663.318		1
6663.58545		1
6663.621		1
6664.79053		1
6665.808		1
6665.917		1
6666.001		1
6666.484		1
6666.748		1
6667.17139		1
6667.406		1
6667.814		1
6667.972		1
6668.04		1
6668.1		1
6669.06641		1
6669.355		1
6670.1333		1
6670.19238		1
6670.289		1
6670.44238		1
6670.63232		1
6671.7793		1
6671.81348		1
6672.53662		1
6672.784		1
6672.86572		1
6672.89355		1
6672.90137		1
6673.145		1
6673.98145		1
6674.72168		1
6674.73438		1
6674.94531		1
6675.05371		1
6676.276		1
6676.5		1
6676.707		1
6677.76		1
6678.01074		1
6678.204		1
6678.411		1
6679.102		1
6679.14355		1
6679.59473		1
6680.2583		1
6680.43457		1
6681.434		1
6682.544		1
6682.795		1
6683.4707		1
6683.803		1
6684.64551		1
6685.088		1
6685.47363		1
6685.48		1
6685.94		1
6686.058		1
6687.1626		1
6687.31348		1
6688.76563		1
6689.085		1
6689.27832		1
6689.33154		1
6689.48828		1
6689.894		1
6690.0166		1
6690.15869		1
6690.27637		1
6690.43652		1
6690.63037		1
6691.14941		1
6691.268		1
6692.50049		1
6692.51563		1
6692.59766		1
6692.754		1
6693.103		1
6693.69873		1
6693.91846		1
6695.02148		1
6695.32764		1
6695.6123		1
6695.67773		1
6695.952		1
6696.21826		1
6696.34863		1
6697.22363		1
6698.577		1
6698.74072		1
6700.03564		1
6700.75635		1
6701.223		1
6701.53467		1
6703.495		1
6704.33		1
6704.504		1
6704.812		1
6705.586		1
6705.62061		1
6705.775		1
6705.863		1
6706.084		1
6706.29053		1
6706.577		1
6706.792		1
6707.06543		1
6707.429		1
6707.46045		1
6707.557		1
6707.83545		1
6707.867		1
6708.342		1
6708.652		1
6708.856		1
6709.727		1
6710.594		1
6710.639		1
6710.947		1
6711.57959		1
6711.831		1
6714.40234		1
6714.67041		1
6714.755		1
6715.013		1
6715.07129		1
6715.35645		1
6715.558		1
6715.67529		1
6716.958		1
6717.13135		1
6717.50732		1
6717.80762		1
6718.07666		1
6718.142		1
6718.26758		1
6718.37451		1
6719.31934		1
6719.56543		1
6719.763		1
6719.775		1
6720.713		1
6721.2666		1
6721.35449		1
6721.65332		1
6721.774		1
6722.006		1
6722.504		1
6722.7373		1
6722.97949		1
6724.85938		1
6725.33154		1
6725.371		1
6725.65967		1
6726.967		1
6727.281		1
6727.455		1
6727.7124		1
6728.18066		1
6728.2		1
6728.33252		1
6728.64941		1
6729.23242		1
6729.44238		1
6729.50146		1
6729.576		1
6729.596		1
6729.603		1
6729.97852		1
6730.525		1
6730.73535		1
6730.999		1
6732.13574		1
6732.66162		1
6732.68		1
6733.474		1
6734.197		1
6734.66		1
6734.708		1
6735.07031		1
6735.92529		1
6736.14844		1
6736.457		1
6736.93066		1
6737.274		1
6738.38525		1
6738.72363		1
6738.983		1
6739.102		1
6739.13525		1
6740.5625		1
6740.569		1
6740.893		1
6741.015		1
6741.496		1
6741.92627		1
6742.404		1
6742.42041		1
6742.54541		1
6742.904		1
6743.82471		1
6743.84668		1
6743.87842		1
6743.922		1
6745.28369		1
6745.62939		1
6745.84326		1
6746.064		1
6746.24756		1
6746.27051		1
6746.79736		1
6747.18652		1
6747.47754		1
6747.59375		1
6747.832		1
6748.219		1
6748.32275		1
6748.52734		1
6748.777		1
6748.779		1
6748.96338		1
6749.83936		1
6750.82666		1
6750.867		1
6750.96436		1
6751.05859		1
6751.92		1
6752.19531		1
6752.80225		1
6753.124		1
6753.139		1
6753.48		1
6753.675		1
6753.679		1
6753.7417		1
6754.007		1
6754.187		1
6755.573		1
6755.92334		1
6756.27832		1
6756.37061		1
6756.49268		1
6756.665		1
6756.69336		1
6756.76953		1
6756.911		1
6757.423		1
6757.60449		1
6757.716		1
6758.30127		1
6758.452		1
6758.61865		1
6759.09668		1
6759.323		1
6759.42627		1
6759.81348		1
6760.37744		1
6760.78955		1
6760.84326		1
6760.916		1
6762.37939		1
6762.577		1
6762.643		1
6762.876		1
6762.897		1
6762.962		1
6762.972		1
6763.007		1
6763.655		1
6763.749		1
6763.90234		1
6764.98145		1
6767.216		1
6767.294		1
6767.93457		1
6768.31		1
6768.51074		1
6768.61		1
6768.93945		1
6769.165		1
6769.472		1
6769.87354		1
6770.152		1
6770.1543		1
6770.25049		1
6770.30957		1
6770.357		1
6770.45557		1
6770.50342		1
6771.28662		1
6771.424		1
6772.45654		1
6772.5415		1
6773.32275		1
6773.76465		1
6774.107		1
6774.382		1
6774.51		1
6774.52148		1
6774.54346		1
6774.76758		1
6774.852		1
6775.016		1
6775.282		1
6775.687		1
6776.43		1
6776.46875		1
6776.7085		1
6776.87158		1
6776.87451		1
6776.98242		1
6777.036		1
6777.289		1
6777.672		1
6777.7417		1
6778.45		1
6779.56543		1
6780.49854		1
6781.2334		1
6781.45557		1
6781.66455		1
6781.73535		1
6781.833		1
6782.06543		1
6782.30664		1
6782.387		1
6782.61		1
6782.67529		1
6783.00537		1
6783.6416		1
6784.751		1
6785.02051		1
6785.276		1
6785.37646		1
6785.40967		1
6785.74756		1
6785.78857		1
6785.85645		1
6786.127		1
6786.55127		1
6786.84229		1
6786.87		1
6787.826		1
6787.839		1
6788.93066		1
6789.231		1
6789.57764		1
6789.643		1
6790.516		1
6790.6333		1
6790.923		1
6790.98828		1
6791.55371		1
6791.632		1
6792.18164		1
6792.65		1
6792.77148		1
6792.82129		1
6792.956		1
6793.02539		1
6793.254		1
6793.37646		1
6794.53467		1
6795.06		1
6795.66553		1
6795.75732		1
6796.67871		1
6797.085		1
6797.395		1
6797.56348		1
6797.568		1
6797.73975		1
6798.209		1
6798.42627		1
6798.62646		1
6799.12256		1
6799.70166		1
6799.89941		1
6799.93262		1
6800.14844		1
6800.44629		1
6800.579		1
6800.87158		1
6802.291		1
6802.56445		1
6803.019		1
6803.02051		1
6803.248		1
6803.782		1
6804.89		1
6804.958		1
6805.296		1
6805.45947		1
6805.4834		1
6805.612		1
6805.68262		1
6805.76		1
6805.919		1
6806.137		1
6806.171		1
6806.242		1
6806.446		1
6806.46143		1
6806.475		1
6806.49658		1
6806.68164		1
6806.73242		1
6807.065		1
6807.292		1
6807.429		1
6807.734		1
6807.993		1
6808.17139		1
6808.27344		1
6808.8125		1
6809.367		1
6809.423		1
6809.702		1
6809.751		1
6809.76563		1
6810.06055		1
6810.092		1
6810.193		1
6810.33252		1
6810.438		1
6810.54346		1
6810.58057		1
6811.378		1
6811.65869		1
6811.795		1
6812.11768		1
6812.39063		1
6812.47754		1
6812.52		1
6812.57568		1
6812.7207		1
6812.84961		1
6812.875		1
6813.12549		1
6813.33		1
6813.345		1
6813.87451		1
6813.93359		1
6814.2583		1
6814.626		1
6815.123		1
6815.18066		1
6816.3125		1
6816.44629		1
6816.667		1
6816.773		1
6817.1377		1
6817.40674		1
6817.46729		1
6817.815		1
6818.212		1
6818.309		1
6818.88		1
6818.88037		1
6818.94727		1
6819.069		1
6819.199		1
6819.385		1
6819.446		1
6819.532		1
6819.71143		1
6819.84668		1
6820.11475		1
6820.303		1
6820.4		1
6820.669		1
6821.18359		1
6821.55859		1
6821.5874		1
6821.86133		1
6822.33		1
6822.755		1
6823.43555		1
6823.922		1
6823.9707		1
6823.98242		1
6824		1
6824.16357		1
6824.21729		1
6824.325		1
6825.297		1
6825.3125		1
6825.74854		1
6825.836		1
6825.86426		1
6826.07471		1
6826.717		1
6827.5		1
6827.555		1
6827.68848		1
6827.69238		1
6827.78467		1
6827.80469		1
6828.163		1
6828.32227		1
6828.49463		1
6828.864		1
6829.045		1
6829.243		1
6829.604		1
6829.608		1
6829.622		1
6829.697		1
6829.82275		1
6830.05273		1
6830.09131		1
6830.21338		1
6830.289		1
6831.62842		1
6832.21436		1
6832.264		1
6832.41455		1
6832.452		1
6832.72559		1
6832.917		1
6832.92871		1
6833.1626		1
6833.888		1
6833.984		1
6834.23		1
6834.47363		1
6834.63232		1
6834.651		1
6834.673		1
6835.05957		1
6835.13428		1
6835.323		1
6835.47656		1
6835.48975		1
6835.649		1
6835.79639		1
6835.80859		1
6835.835		1
6836.10547		1
6836.766		1
6836.91943		1
6837.35352		1
6837.804		1
6837.92871		1
6837.97852		1
6838.03125		1
6838.09131		1
6838.11475		1
6838.30957		1
6838.346		1
6838.81641		1
6838.88525		1
6839.34961		1
6839.87744		1
6840.551		1
6840.56348		1
6840.65869		1
6841.028		1
6841.169		1
6841.32		1
6841.446		1
6841.51465		1
6841.564		1
6842.178		1
6842.22559		1
6842.484		1
6842.87744		1
6842.9707		1
6843.4043		1
6844.047		1
6844.05859		1
6844.106		1
6844.24756		1
6844.7793		1
6845.132		1
6845.45557		1
6845.481		1
6845.581		1
6845.765		1
6845.83545		1
6846.365		1
6846.64		1
6846.67432		1
6846.6875		1
6846.887		1
6847.04639		1
6847.084		1
6847.853		1
6848.162		1
6848.465		1
6849.277		1
6849.314		1
6849.40869		1
6849.44336		1
6849.72949		1
6849.9624		1
6849.967		1
6850.02		1
6850.131		1
6850.266		1
6850.433		1
6850.46533		1
6850.586		1
6850.71436		1
6850.93555		1
6851.093		1
6851.68652		1
6852.064		1
6852.84131		1
6852.92969		1
6853.42334		1
6853.509		1
6853.69971		1
6853.93457		1
6854.199		1
6854.23828		1
6854.337		1
6854.40771		1
6854.74658		1
6855.17334		1
6855.40332		1
6855.487		1
6855.76367		1
6856.178		1
6856.188		1
6856.565		1
6856.8916		1
6857.30566		1
6857.334		1
6857.48438		1
6857.803		1
6858.01465		1
6858.125		1
6858.25342		1
6858.861		1
6858.88037		1
6859.039		1
6859.1123		1
6859.139		1
6859.568		1
6859.59033		1
6859.64355		1
6859.668		1
6859.67627		1
6859.76953		1
6860.13672		1
6860.181		1
6860.82666		1
6860.85547		1
6861.47949		1
6861.482		1
6861.56445		1
6861.67334		1
6861.92773		1
6862.134		1
6862.204		1
6862.41846		1
6862.593		1
6862.95557		1
6863.28857		1
6863.336		1
6863.817		1
6863.96		1
6864.08		1
6864.12842		1
6864.283		1
6864.44043		1
6864.59326		1
6864.80273		1
6865.098		1
6865.28369		1
6865.36475		1
6865.39453		1
6865.59033		1
6865.679		1
6865.85742		1
6866.12451		1
6866.20947		1
6866.214		1
6866.30225		1
6866.49463		1
6866.67		1
6866.80859		1
6867.081		1
6867.574		1
6867.60645		1
6867.94336		1
6868.167		1
6868.29541		1
6868.29541		1
6868.518		1
6868.7334		1
6869.047		1
6869.07275		1
6869.136		1
6869.17725		1
6869.282		1
6869.37744		1
6869.51465		1
6869.53		1
6870.01		1
6870.067		1
6870.083		1
6870.17725		1
6870.35156		1
6870.994		1
6871.173		1
6871.286		1
6871.319		1
6871.35254		1
6871.625		1
6871.71436		1
6871.87158		1
6871.999		1
6872.74756		1
6872.82471		1
6872.927		1
6873.131		1
6873.885		1
6874.162		1
6874.2		1
6874.56543		1
6874.58643		1
6874.64355		1
6874.737		1
6874.979		1
6875.35938		1
6875.441		1
6875.618		1
6875.62354		1
6875.69434		1
6875.71973		1
6875.87842		1
6876.613		1
6876.61328		1
6876.76172		1
6877.211		1
6877.216		1
6877.253		1
[truncated: 17,238 more rows]
