# Supplementary material for: Getting rid of ‘rain’ and ‘stars’: Mitigating inhibition effects on ddPCR data analysis, the case study of the invasive crayfish Pacifastacus leniusculus in the streams of Luxembourg
Source: PLoS One. 2022 Nov 16;17(11):e0275363. doi: 10.1371/journal.pone.0275363 (PMC9668142; doi:10.1371/journal.pone.0275363)
Supplement: S1 File — (ZIP) [file pone.0275363.s003.zip › raw data/27-pl1/27 Pl1-2019 Pl_C05_Amplitude.csv]

Ch1 Amplitude	Ch2 Amplitude	Cluster
5930.057		1
5940.004		1
5986.2915		1
6075.98975		1
6077.36475		1
6090.37939		1
6215.461		1
6220.21338		1
6228.79541		1
6231.703		1
6243.159		1
6247.536		1
6248.673		1
6251.05127		1
6253.901		1
6263.556		1
6278.081		1
6280.61426		1
6287.89063		1
6288.826		1
6293.919		1
6295.92236		1
6296.332		1
6321.31543		1
6340.828		1
6356.302		1
6361.31348		1
6369.253		1
6371.007		1
6395.64453		1
6401.34766		1
6420.743		1
6427.5835		1
6431.34961		1
6439.017		1
6440.94971		1
6444.611		1
6457.224		1
6457.621		1
6468.1084		1
6485.493		1
6486.838		1
6489.148		1
6489.905		1
6493.493		1
6495.75146		1
6496.08936		1
6497.8667		1
6505.12646		1
6523.59033		1
6535.778		1
6542.823		1
6556.89746		1
6559.074		1
6565.66455		1
6569.87646		1
6575.40967		1
6577.12354		1
6582.867		1
6584.95		1
6587.783		1
6594.463		1
6601.24365		1
6612.48438		1
6614.35352		1
6615.66455		1
6623.3		1
6634.90967		1
6641.36328		1
6643.185		1
6649.58936		1
6651.85547		1
6654.857		1
6655.506		1
6657.37354		1
6658.68262		1
6659.07129		1
6662.42432		1
6665.58936		1
6668.59473		1
6672.536		1
6673.285		1
6676.877		1
6696.802		1
6697.37354		1
6698.537		1
6698.624		1
6705.334		1
6709.09863		1
6710.82471		1
6714.035		1
6716.2124		1
6722.557		1
6729.802		1
6733.85		1
6746.598		1
6747.154		1
6750.355		1
6752.418		1
6756.837		1
6757.88574		1
6759.283		1
6761.604		1
6763.33936		1
6763.63428		1
6764.47461		1
6768.748		1
6769.544		1
6773.025		1
6773.551		1
6780.4873		1
6786.98		1
6788.71826		1
6789.481		1
6791.282		1
6791.74365		1
6791.911		1
6792.933		1
6793.26025		1
6794.57129		1
6801.97656		1
6814.49		1
6816.884		1
6817.77734		1
6818.92236		1
6822.66455		1
6823.07373		1
6823.216		1
6829.692		1
6831.405		1
6833.71631		1
6834.059		1
6834.29736		1
6835.53369		1
6836.04639		1
6836.913		1
6837.556		1
6838.11963		1
6840.699		1
6840.89		1
6847.005		1
6848.31152		1
6849.848		1
6851.07764		1
6851.211		1
6852.27539		1
6852.301		1
6852.32764		1
6852.55029		1
6855.924		1
6859.79639		1
6863.786		1
6866.45068		1
6870.85352		1
6874.388		1
6876.45557		1
6876.74951		1
6878.573		1
6878.623		1
6883.3374		1
6884.47559		1
6887.477		1
6890.36426		1
6892.33		1
6892.51025		1
6893.359		1
6895.61426		1
6895.788		1
6897.65967		1
6898.022		1
6898.083		1
6899.42432		1
6900.75146		1
6900.805		1
6901.17969		1
6904.75049		1
6905.489		1
6905.85		1
6909.45654		1
6909.67432		1
6912.609		1
6913.14355		1
6915.85254		1
6917.63232		1
6917.841		1
6918.353		1
6918.41748		1
6918.47461		1
6918.724		1
6918.84961		1
6920.534		1
6923.209		1
6929.92139		1
6932.048		1
6933.093		1
6934.273		1
6936.796		1
6937.6123		1
6937.86		1
6938.212		1
6938.90674		1
6940.27441		1
6940.50439		1
6941.621		1
6942.384		1
6942.487		1
6944.149		1
6944.92969		1
6945.344		1
6945.424		1
6945.546		1
6945.9375		1
6948.157		1
6950.16553		1
6953.03564		1
6953.737		1
6956.01172		1
6957.086		1
6957.4873		1
6957.92871		1
6958.706		1
6958.73975		1
6961.175		1
6964.50635		1
6965.416		1
6967.674		1
6967.832		1
6968.59961		1
6968.743		1
6972.86768		1
6973.25244		1
6973.737		1
6975.213		1
6975.68164		1
6976.77734		1
6977.227		1
6977.31152		1
6977.634		1
6978.01855		1
6978.40527		1
6979.376		1
6980.794		1
6981.138		1
6981.35059		1
6981.396		1
6982.21338		1
6982.786		1
6983.17529		1
6983.59229		1
6985.15332		1
6985.512		1
6985.793		1
6986.475		1
6986.55762		1
6987.04834		1
6987.407		1
6988.219		1
6991.243		1
6995.41357		1
6996.76465		1
6998.81152		1
7000.571		1
7001.7915		1
7002.18945		1
7002.271		1
7003.04834		1
7004.21875		1
7004.84		1
7007.12549		1
7007.358		1
7009.42139		1
7012.71533		1
7013.2666		1
7014.09131		1
7017.442		1
7018.962		1
7019.17		1
7019.20654		1
7019.82764		1
7019.839		1
7020.83643		1
7021.4834		1
7021.578		1
7022.253		1
7022.259		1
7022.89063		1
7024.299		1
7027.026		1
7031.9707		1
7034.086		1
7040.61133		1
7040.917		1
7041.697		1
7042.244		1
7042.41748		1
7042.65		1
7043.09131		1
7043.116		1
7044.408		1
7044.86475		1
7045.108		1
7045.2793		1
7045.49268		1
7045.538		1
7045.67871		1
7045.93945		1
7046.345		1
7046.973		1
7046.97363		1
7047.113		1
7047.37061		1
7049.606		1
7050.73633		1
7051.237		1
7051.5127		1
7051.628		1
7051.7583		1
7053.621		1
7055.433		1
7056.459		1
7057.76758		1
7057.964		1
7059.38		1
7061.21436		1
7061.44238		1
7061.56445		1
7062.698		1
7062.739		1
7064.767		1
7064.78027		1
7065.959		1
7066.443		1
7066.612		1
7066.994		1
7067.327		1
7067.814		1
7068.191		1
7069.593		1
7069.78027		1
7070.1084		1
7070.88525		1
7071.22363		1
7071.33447		1
7071.65137		1
7071.982		1
7072.263		1
7073.67432		1
7073.93262		1
7074.227		1
7074.697		1
7078.437		1
7078.77637		1
7078.80127		1
7078.96973		1
7079.86		1
7080.163		1
7080.2207		1
7080.92529		1
7081.33447		1
7081.931		1
7082.99658		1
7083.17334		1
7083.68945		1
7083.809		1
7084.772		1
7086.7793		1
7089		1
7089.766		1
7090.628		1
7090.648		1
7091.443		1
7091.64941		1
7092.662		1
7092.828		1
7093.02441		1
7094.431		1
7094.45166		1
7094.471		1
7095.111		1
7095.8		1
7096.379		1
7096.85547		1
7097		1
7097.871		1
7099.57227		1
7099.58057		1
7099.718		1
7099.722		1
7099.91943		1
7100.75049		1
7100.788		1
7100.93066		1
7103.067		1
7103.30469		1
7103.865		1
7104.052		1
7104.406		1
7104.57031		1
7105.64648		1
7105.71533		1
7106.2417		1
7106.42773		1
7106.871		1
7107.104		1
7107.14746		1
7108.881		1
7109.548		1
7110.026		1
7110.216		1
7110.408		1
7112.118		1
7113.91553		1
7115.41162		1
7115.43945		1
7115.81836		1
7115.85		1
7116.48926		1
7116.51758		1
7117.77637		1
7117.79		1
7118.03955		1
7118.09863		1
7120.33252		1
7120.339		1
7121.05371		1
7121.11865		1
7122.047		1
7122.23		1
7122.482		1
7122.744		1
7123.063		1
7123.56641		1
7123.688		1
7124.13672		1
7124.57031		1
7124.73535		1
7125.532		1
7125.60938		1
7126.32666		1
7127.22949		1
7127.35449		1
7127.63135		1
7127.80029		1
7128.4043		1
7128.42432		1
7128.43		1
7128.736		1
7129.201		1
7129.38574		1
7129.40234		1
7129.433		1
7129.45947		1
7129.885		1
7130.19727		1
7130.293		1
7130.71729		1
7131.65039		1
7132.04932		1
7132.503		1
7132.841		1
7133.042		1
7133.157		1
7133.95557		1
7134.128		1
7134.886		1
7137.15234		1
7137.313		1
7137.471		1
7137.53857		1
7137.96729		1
7138.66455		1
7138.77637		1
7139.11328		1
7139.38574		1
7139.532		1
7139.556		1
7140.09473		1
7141.45459		1
7142.4624		1
7142.89258		1
7143.67529		1
7144.1123		1
7144.21875		1
7146.92334		1
7146.94434		1
7147.16064		1
7147.176		1
7147.356		1
7148.09326		1
7148.172		1
7148.26953		1
7148.614		1
7148.87744		1
7149.06		1
7149.14941		1
7149.444		1
7150.66357		1
7152.488		1
7152.799		1
7152.99756		1
7153.348		1
7153.652		1
7154.032		1
7154.09961		1
7154.69238		1
7154.98535		1
7155.2334		1
7155.24658		1
7155.79		1
7156.08252		1
7156.734		1
7157.347		1
7157.364		1
7157.38232		1
7157.419		1
7157.709		1
7158.673		1
7159.01953		1
7159.26563		1
7159.8584		1
7159.998		1
7160.096		1
7160.17627		1
7160.46631		1
7160.69775		1
7161		1
7162.02441		1
7162.217		1
7162.264		1
7162.319		1
7162.33936		1
7162.5625		1
7162.652		1
7163.268		1
7163.678		1
7163.73535		1
7163.973		1
7164.186		1
7164.24268		1
7164.57		1
7164.675		1
7164.777		1
7165.068		1
7165.25928		1
7165.68652		1
7165.997		1
7166.95752		1
7168.976		1
7169.30127		1
7169.60938		1
7170.209		1
7170.751		1
7171.57764		1
7171.799		1
7172.136		1
7172.74561		1
7173.31543		1
7173.446		1
7173.588		1
7173.972		1
7174.483		1
7174.488		1
7174.69971		1
7174.99658		1
7175.55664		1
7176.13135		1
7176.205		1
7176.4		1
7177.07861		1
7177.08154		1
7177.08838		1
7177.34473		1
7177.949		1
7178.23926		1
7178.568		1
7178.868		1
7178.89648		1
7179.13135		1
7179.8667		1
7179.88428		1
7181.1543		1
7181.587		1
7181.59961		1
7181.779		1
7181.837		1
7182.14941		1
7182.65625		1
7184.001		1
7184.24951		1
7184.56934		1
7184.59326		1
7184.84		1
7184.964		1
7185.09766		1
7185.726		1
7185.871		1
7185.981		1
7185.993		1
7186.13232		1
7186.6		1
7186.77		1
7186.779		1
7186.954		1
7187.05127		1
7187.774		1
7188.10938		1
7188.953		1
7189.126		1
7189.12842		1
7189.259		1
7189.281		1
7189.46143		1
7189.564		1
7189.686		1
7189.72266		1
7189.98242		1
7190.58643		1
7190.6123		1
7190.742		1
7191.12		1
7191.40625		1
7191.935		1
7192.06445		1
7192.82031		1
7192.915		1
7193.52051		1
7193.56348		1
7194.117		1
7194.19238		1
7194.65625		1
7195.05225		1
7195.87842		1
7196.55566		1
7196.55859		1
7196.864		1
7197.24365		1
7197.43066		1
7197.507		1
7197.641		1
7197.746		1
7197.75537		1
7197.971		1
7198.02539		1
7198.12744		1
7198.335		1
7198.64551		1
7199.183		1
7199.57764		1
7199.79443		1
7200.40625		1
7200.591		1
7200.651		1
7200.7373		1
7200.856		1
7200.896		1
7201.61		1
7202.12842		1
7202.313		1
7202.319		1
7202.46729		1
7202.868		1
7203.243		1
7203.37451		1
7203.52441		1
7204.023		1
7204.065		1
7204.453		1
7204.47363		1
7204.558		1
7204.60352		1
7204.93945		1
7205.023		1
7205.111		1
7205.25244		1
7205.42041		1
7206.13574		1
7206.206		1
7206.30957		1
7206.71436		1
7206.78271		1
7206.792		1
7206.985		1
7207.06543		1
7207.619		1
7207.86426		1
7207.95752		1
7208.11865		1
7208.17		1
7208.27246		1
7208.647		1
7209.29248		1
7209.308		1
7209.479		1
7209.66		1
7210.17529		1
7210.39551		1
7210.9043		1
7211.154		1
7211.838		1
7211.85742		1
7211.963		1
7212.0166		1
7212.438		1
7212.57861		1
7212.756		1
7213.946		1
7214.6626		1
7214.9585		1
7215.156		1
7215.734		1
7216.03564		1
7216.069		1
7216.25342		1
7216.25928		1
7216.53467		1
7216.57959		1
7216.868		1
7217.107		1
7217.315		1
7217.32031		1
7217.9126		1
7217.955		1
7218.008		1
7218.182		1
7218.19238		1
7218.6875		1
7218.94141		1
7219.30469		1
7219.55469		1
7219.574		1
7219.86768		1
7219.98242		1
7220.32764		1
7220.33252		1
7220.59863		1
7220.988		1
7221.50732		1
7221.711		1
7222.06641		1
7222.28955		1
7222.405		1
7222.708		1
7223.0166		1
7223.04		1
7223.11768		1
7223.55566		1
7223.78564		1
7223.896		1
7223.956		1
7224.06836		1
7224.13037		1
7224.18555		1
7224.811		1
7224.975		1
7225.111		1
7225.39746		1
7225.40625		1
7226.188		1
7226.32275		1
7226.32568		1
7226.921		1
7227.0376		1
7227.54736		1
7227.63037		1
7227.956		1
7228.393		1
7228.432		1
7228.497		1
7228.898		1
7229.133		1
7229.242		1
7229.62549		1
7229.9165		1
7230.35059		1
7230.598		1
7230.68652		1
7230.848		1
7230.91553		1
7230.96143		1
7231.037		1
7231.722		1
7232.13672		1
7232.163		1
7232.61035		1
7232.867		1
7232.87061		1
7232.976		1
7233.108		1
7233.11768		1
7233.8374		1
7233.87646		1
7234.016		1
7234.133		1
7234.133		1
7234.20166		1
7234.307		1
7234.532		1
7234.69141		1
7234.797		1
7235.068		1
7235.073		1
7235.178		1
7235.46338		1
7235.52832		1
7235.62354		1
7235.734		1
7236.1543		1
7236.33252		1
7236.772		1
7237.715		1
7237.76563		1
7237.82227		1
7238.064		1
7238.12451		1
7238.752		1
7238.944		1
7239.084		1
7239.29248		1
7239.34668		1
7239.384		1
7239.7915		1
7239.969		1
7239.97363		1
7240.0127		1
7240.21973		1
7240.341		1
7240.597		1
7240.64844		1
7240.793		1
7240.898		1
7241.004		1
7241.079		1
7241.21826		1
7241.28955		1
7241.36963		1
7241.78271		1
7242.076		1
7242.221		1
7242.38574		1
7242.43555		1
7242.44873		1
7242.66455		1
7242.7334		1
7242.992		1
7243.27148		1
7243.331		1
7243.35645		1
7243.38867		1
7243.68164		1
7243.76		1
7244.58		1
7244.69775		1
7245.126		1
7245.32764		1
7245.82666		1
7246.825		1
7247.982		1
7248.24756		1
7248.268		1
7248.495		1
7248.64844		1
7248.872		1
7249.00537		1
7249.09229		1
7249.143		1
7249.233		1
7249.23633		1
7249.3		1
7249.317		1
7249.63525		1
7249.7627		1
7249.84326		1
7249.87256		1
7250.20557		1
7250.39551		1
7250.456		1
7250.50439		1
7250.75049		1
7251.215		1
7251.335		1
7251.359		1
7251.42236		1
7251.493		1
7251.66064		1
7252.107		1
7252.706		1
7252.77246		1
7252.85		1
7252.98242		1
7253.15234		1
7253.1875		1
7253.414		1
7253.49756		1
7253.881		1
7254.064		1
7254.24		1
7254.28		1
7254.5376		1
7254.66943		1
7254.7666		1
7254.9873		1
7255.18164		1
7255.217		1
7255.22754		1
7255.39844		1
7255.511		1
7255.67334		1
7255.781		1
7255.84863		1
7255.86572		1
7255.97852		1
7255.993		1
7256.29736		1
7256.31348		1
7256.696		1
7257.132		1
7257.13867		1
7257.15234		1
7257.554		1
7257.795		1
7257.80225		1
7257.95068		1
7258.44336		1
7258.528		1
7258.661		1
7259.146		1
7259.347		1
7259.66		1
7259.85938		1
7259.89063		1
7261.109		1
7261.25732		1
7261.29053		1
7261.331		1
7261.38525		1
7261.529		1
7261.68		1
7261.89551		1
7261.974		1
7262.06738		1
7262.14355		1
7262.21		1
7262.40625		1
7262.413		1
7262.43359		1
7262.485		1
7262.4873		1
7262.57568		1
7262.59326		1
7262.75049		1
7263.17139		1
7263.27051		1
7263.698		1
7263.7793		1
7264.085		1
7264.09961		1
7264.38232		1
7264.50635		1
7264.656		1
7264.957		1
7265.12744		1
7265.22363		1
7265.2417		1
7265.338		1
7265.5083		1
7265.71045		1
7265.73242		1
7265.75732		1
7265.76025		1
7266.039		1
7266.111		1
7266.197		1
7266.739		1
7267.084		1
7267.119		1
7267.18066		1
7267.32568		1
7267.54		1
7267.707		1
7267.71875		1
7267.80957		1
7267.83838		1
7267.91846		1
7267.96045		1
7268.036		1
7268.11865		1
7268.12354		1
7268.286		1
7268.644		1
7268.699		1
7268.75732		1
7269.51855		1
7269.59473		1
7269.76953		1
7269.844		1
7270.262		1
7270.35		1
7270.667		1
7271.041		1
7271.189		1
7271.477		1
7271.624		1
7271.735		1
7272.03662		1
7272.117		1
7272.348		1
7272.58545		1
7272.899		1
7273.08		1
7273.18555		1
7273.253		1
7273.27539		1
7273.381		1
7273.727		1
7273.86963		1
7273.91162		1
7273.92871		1
7274.014		1
7274.32031		1
7274.337		1
7274.473		1
7274.646		1
7274.81348		1
7274.8623		1
7274.86475		1
7275.001		1
7275.31836		1
7275.374		1
7275.41162		1
7275.607		1
7275.76		1
7275.91943		1
7275.976		1
7276.014		1
7276.04053		1
7276.33447		1
7276.51563		1
7277.277		1
7277.47461		1
7277.4834		1
7277.485		1
7277.56348		1
7277.74072		1
7278.161		1
7278.42139		1
7278.43359		1
7278.57129		1
7278.799		1
7278.961		1
7278.991		1
7279.07568		1
7279.15332		1
7279.62646		1
7279.71338		1
7279.717		1
7279.89746		1
7280.091		1
7280.244		1
7280.277		1
7280.457		1
7280.588		1
7281.599		1
7281.7876		1
7281.823		1
7281.83154		1
7282.00342		1
7282.0166		1
7282.042		1
7282.05566		1
7282.44141		1
7282.50537		1
7282.511		1
7282.54346		1
7282.884		1
7282.962		1
7283.01855		1
7283.048		1
7283.207		1
7283.458		1
7283.538		1
7283.789		1
7283.84		1
7283.959		1
7284.102		1
7284.69629		1
7284.71		1
7284.71338		1
7284.914		1
7284.922		1
7284.98828		1
7285.251		1
7285.302		1
7285.36328		1
7285.399		1
7285.43		1
7285.467		1
7285.58545		1
7285.68262		1
7285.84033		1
7285.93262		1
7286.02832		1
7286.312		1
7286.45557		1
7286.53271		1
7286.589		1
7286.599		1
7286.61133		1
7286.77		1
7286.92236		1
7286.967		1
7287.107		1
7287.231		1
7287.321		1
7287.328		1
7287.50049		1
7287.524		1
7287.862		1
7287.93652		1
7288.05859		1
7288.30762		1
7288.363		1
7288.47168		1
7288.47949		1
7288.91		1
7289.509		1
7289.51074		1
7289.86768		1
7290.166		1
7290.23926		1
7290.289		1
7290.36328		1
7290.48145		1
7290.493		1
7290.539		1
7290.568		1
7290.638		1
7290.71875		1
7290.72461		1
7290.99561		1
7291.263		1
7291.28467		1
7291.37158		1
7291.47949		1
7291.55566		1
7291.607		1
7291.987		1
7292.15967		1
7292.18		1
7292.349		1
7292.617		1
7292.8916		1
7292.93164		1
7293.136		1
7293.68164		1
7293.886		1
7293.955		1
7293.9707		1
7294.11963		1
7294.259		1
7294.324		1
7294.43652		1
7294.637		1
7294.87354		1
7295.088		1
7295.15527		1
7295.377		1
7295.382		1
7295.64258		1
7295.66748		1
7295.676		1
7295.73535		1
7295.787		1
7295.98438		1
7296.06934		1
7296.35742		1
7296.382		1
7296.39551		1
7296.755		1
7296.757		1
7296.87354		1
7296.95264		1
7297.32666		1
7297.65		1
7297.793		1
7298.05762		1
7298.513		1
7298.634		1
7298.96631		1
7298.978		1
7299.303		1
7299.786		1
7299.79834		1
7300.16357		1
7300.20264		1
7300.304		1
7300.31152		1
7300.45068		1
7300.485		1
7300.4873		1
7300.50146		1
7300.63037		1
7300.706		1
7300.74072		1
7300.919		1
7301.061		1
7301.16064		1
7301.28174		1
7301.41357		1
7301.495		1
7301.58252		1
7301.59		1
7301.67236		1
7301.837		1
7301.845		1
7302.262		1
7302.27441		1
7302.2915		1
7302.36		1
7303.07275		1
7303.15137		1
7303.183		1
7303.287		1
7303.29639		1
7303.37354		1
7303.394		1
7303.429		1
7303.477		1
7303.482		1
7303.594		1
7303.66846		1
7304.069		1
7304.357		1
7304.67871		1
7304.679		1
7304.77		1
7304.805		1
7304.86426		1
7304.86475		1
7304.985		1
7305.247		1
7305.352		1
7305.58643		1
7305.71045		1
7306.252		1
7306.31641		1
7306.35		1
7306.698		1
7306.9624		1
7307.257		1
7307.337		1
7307.447		1
7307.57373		1
7307.599		1
7307.693		1
7307.724		1
7308.18359		1
7308.19		1
7308.313		1
7308.901		1
7308.9165		1
7308.99072		1
7309.035		1
7309.06738		1
7309.332		1
7309.42334		1
7309.622		1
7310.20459		1
7310.40674		1
7310.44629		1
7310.453		1
7310.646		1
7310.65625		1
7310.691		1
7310.729		1
7310.83154		1
7311.08057		1
7311.169		1
7311.17041		1
7311.19727		1
7311.232		1
7311.55225		1
7311.67236		1
7311.769		1
7311.79443		1
7311.917		1
7312.019		1
7312.03564		1
7312.18555		1
7312.90039		1
7313.122		1
7313.18262		1
7313.25928		1
7313.38232		1
7313.49463		1
7313.538		1
7313.54932		1
7313.57129		1
7313.6		1
7313.767		1
7313.93164		1
7313.998		1
7314.046		1
7314.07861		1
7314.299		1
7314.31445		1
7314.501		1
7314.76855		1
7314.815		1
7315.196		1
7315.393		1
7315.54248		1
7315.61963		1
7315.729		1
7315.849		1
7315.9873		1
7316.33643		1
7316.398		1
7316.41162		1
7316.50244		1
7316.603		1
7316.692		1
7317.45947		1
7317.552		1
7317.61035		1
7317.63574		1
7317.68		1
7317.869		1
7318.189		1
7318.195		1
7318.3877		1
7318.38965		1
7318.56055		1
7318.6084		1
7318.609		1
7318.854		1
7319.019		1
7319.12		1
7319.15332		1
7319.21631		1
7319.2207		1
7319.279		1
7319.313		1
7319.32129		1
7319.40674		1
7319.60449		1
7319.712		1
7319.73438		1
7319.92871		1
7320.025		1
7320.10449		1
7320.167		1
7320.21		1
7320.23926		1
7320.46436		1
7320.96973		1
7321.08838		1
7321.402		1
7321.511		1
7321.78125		1
7321.87939		1
7322.0166		1
7322.045		1
7322.34863		1
7322.36475		1
7322.473		1
7322.54834		1
7322.55029		1
7322.65674		1
7322.78125		1
7323.289		1
7323.45361		1
7323.45947		1
7323.571		1
7323.87744		1
7323.89648		1
7323.995		1
7324.08545		1
7324.722		1
7324.792		1
7324.879		1
7325.481		1
7325.52734		1
7325.581		1
7325.59668		1
7325.90234		1
7326.002		1
7326.12744		1
7326.199		1
7326.442		1
7326.61426		1
7326.74854		1
7326.773		1
7326.90137		1
7327.26855		1
7327.28		1
7327.976		1
7327.995		1
7328.11475		1
7328.34326		1
7328.43		1
7328.53857		1
7328.91553		1
7329.00635		1
7329.094		1
7329.23633		1
7329.362		1
7329.5		1
7329.652		1
7329.86133		1
7329.938		1
7330.006		1
7330.03		1
7330.03467		1
7330.07861		1
7330.182		1
7330.229		1
7330.27344		1
7330.34961		1
7330.40234		1
7330.44727		1
7330.481		1
7330.56738		1
7330.67139		1
7330.71533		1
7330.822		1
7330.95752		1
7331.036		1
7331.09033		1
7331.131		1
7331.162		1
7331.18066		1
7331.235		1
7331.27734		1
7331.29834		1
7331.391		1
7331.523		1
7331.74365		1
7331.93359		1
7332.0835		1
7332.1		1
7332.192		1
7332.20264		1
7332.45264		1
7332.74658		1
7332.86963		1
7332.95361		1
7333.28467		1
7333.349		1
7333.35352		1
7333.35352		1
7333.446		1
7333.664		1
7333.72461		1
7333.799		1
7334.051		1
7334.07666		1
7334.10059		1
7334.29248		1
7334.32861		1
7334.34375		1
7334.40039		1
7334.434		1
7334.6167		1
7334.666		1
7334.685		1
7334.817		1
7334.884		1
7335.01		1
7335.02344		1
7335.024		1
7335.047		1
7335.25928		1
7335.299		1
7335.482		1
7335.53271		1
7335.55664		1
7335.57		1
7335.64941		1
7335.742		1
7335.77734		1
7335.939		1
7336.012		1
7336.12		1
7336.176		1
7336.25732		1
7336.2583		1
7336.53564		1
7336.55225		1
7336.555		1
7336.69336		1
7336.77441		1
7336.858		1
7336.95459		1
7336.96045		1
7336.971		1
7337.28857		1
7337.291		1
7337.40527		1
7337.49951		1
7337.594		1
7337.647		1
7337.675		1
7337.769		1
7337.95557		1
7338.02734		1
7338.094		1
7338.17139		1
7338.17236		1
7338.274		1
7338.44336		1
7338.463		1
7338.527		1
7338.54932		1
7338.623		1
7338.732		1
7339.02734		1
7339.36572		1
7339.38672		1
7339.51025		1
7339.54053		1
7339.54736		1
7339.90771		1
7339.956		1
7340.104		1
7340.11475		1
7340.18555		1
7340.243		1
7340.29		1
7340.489		1
7340.688		1
7340.80371		1
7340.94873		1
7341.02		1
7341.07373		1
7341.515		1
7341.53027		1
7341.663		1
7341.687		1
7341.75537		1
7341.88525		1
7341.90625		1
7341.955		1
7342.055		1
7342.06738		1
7342.092		1
7342.316		1
7342.335		1
7342.33936		1
7342.405		1
7342.4165		1
7342.48535		1
7342.49268		1
7342.58936		1
7342.62451		1
7342.75146		1
7342.774		1
7342.81934		1
7342.84473		1
7342.86963		1
7343.01465		1
7343.063		1
7343.111		1
7343.20166		1
7343.2417		1
7343.345		1
7343.50049		1
7343.631		1
7343.81543		1
7343.873		1
7343.952		1
7343.953		1
7343.97852		1
7344.00732		1
7344.083		1
7344.27344		1
7344.329		1
7344.44238		1
7344.529		1
7344.589		1
7344.96631		1
7344.98828		1
7345.114		1
7345.194		1
7345.28662		1
7345.29932		1
7345.32471		1
7345.47363		1
7345.60645		1
7345.75537		1
7345.85254		1
7345.935		1
7345.993		1
7346.06		1
7346.146		1
7346.23		1
7346.57568		1
7346.829		1
7346.884		1
7347.075		1
7347.183		1
7347.22656		1
7347.2876		1
7347.312		1
7347.343		1
7347.3457		1
7347.51855		1
7347.56543		1
7347.675		1
7347.76563		1
7347.78027		1
7348.116		1
7348.362		1
7348.38232		1
7348.443		1
7348.64063		1
7348.708		1
7348.748		1
7348.782		1
7348.86768		1
7349.04248		1
7349.05		1
7349.0957		1
7349.137		1
7349.146		1
7349.18		1
7349.447		1
7349.47559		1
7349.544		1
7349.743		1
7349.79		1
7349.793		1
7349.99268		1
7350.188		1
7350.25		1
7350.27832		1
7350.52148		1
7350.53271		1
7350.67725		1
7350.73145		1
7350.747		1
7350.763		1
7351.167		1
7351.50928		1
7351.594		1
7351.6		1
7351.64453		1
7351.79932		1
7352.17432		1
7352.184		1
7352.25049		1
7352.3623		1
7352.399		1
7352.46826		1
7352.51855		1
7352.54932		1
7352.64453		1
7352.67139		1
7352.78		1
7352.87939		1
7352.90527		1
7352.95947		1
7352.96729		1
7352.9873		1
7353.19043		1
7353.194		1
7353.2334		1
7353.23438		1
7353.248		1
7353.27832		1
7353.43945		1
7353.49561		1
7353.678		1
7353.687		1
7353.71436		1
7353.71826		1
7353.87744		1
7353.895		1
7353.97656		1
7354.21729		1
7354.471		1
7354.483		1
7354.547		1
7354.624		1
7354.82666		1
7354.87451		1
7355.476		1
7355.57568		1
7355.665		1
7355.693		1
7355.814		1
7356.059		1
7356.54932		1
7356.61		1
7356.61035		1
7356.69141		1
7356.79639		1
7356.916		1
7356.93652		1
7356.987		1
7356.996		1
7357.00537		1
7357.01		1
7357.1167		1
7357.13135		1
7357.45752		1
7357.46875		1
7357.83447		1
7358.002		1
7358.285		1
7358.303		1
7358.53271		1
7358.712		1
7358.765		1
7358.8125		1
7358.8374		1
7358.909		1
7358.946		1
7359.042		1
7359.135		1
7359.147		1
7359.16064		1
7359.172		1
7359.24756		1
7359.305		1
7359.32275		1
7359.33252		1
7359.59326		1
7359.609		1
7359.63135		1
7359.67041		1
7359.727		1
7359.77734		1
7360.058		1
7360.244		1
7360.49561		1
7360.70947		1
7360.74756		1
7361.187		1
7361.329		1
7361.34961		1
7361.438		1
7361.465		1
7361.482		1
7361.5		1
7361.55029		1
7361.8125		1
7361.874		1
7361.94238		1
7361.9873		1
7362.0415		1
7362.175		1
7362.18		1
7362.185		1
7362.498		1
7362.61865		1
7362.721		1
7362.853		1
7362.9126		1
7363.06934		1
7363.081		1
7363.294		1
7363.578		1
7363.591		1
7363.772		1
7363.826		1
7363.91		1
7363.92041		1
7363.99365		1
7364.051		1
7364.11475		1
7364.12549		1
7364.274		1
7364.636		1
7364.72168		1
7364.836		1
7364.87842		1
7365.133		1
7365.314		1
7365.316		1
7365.59668		1
7365.652		1
7365.70459		1
7365.889		1
7366.04541		1
7366.09229		1
7366.21436		1
7366.21436		1
7366.2373		1
7366.267		1
7366.32764		1
7366.349		1
7366.353		1
7366.451		1
7366.503		1
7366.625		1
7366.63525		1
7366.71631		1
7366.97559		1
7366.992		1
7367.06348		1
7367.27344		1
7367.455		1
7367.5127		1
7367.56836		1
7367.589		1
7367.632		1
7367.68066		1
7367.696		1
7367.70166		1
7367.75		1
7367.81		1
7367.81641		1
7367.85254		1
7367.867		1
7367.86865		1
7367.92139		1
7368.002		1
7368.11475		1
7368.137		1
7368.14063		1
7368.55273		1
7368.60352		1
7368.70361		1
7368.77441		1
7368.823		1
7368.93262		1
7369.118		1
7369.11865		1
7369.188		1
7369.24268		1
7369.3		1
7369.33252		1
7369.4375		1
7369.49072		1
7369.57227		1
7369.64844		1
7369.92969		1
7369.9624		1
7369.97949		1
7370.00439		1
7370.42041		1
7370.77148		1
7370.91		1
7371.154		1
7371.198		1
7371.262		1
7371.3623		1
7371.42529		1
7371.435		1
7371.608		1
7371.675		1
7371.761		1
7371.8374		1
7371.939		1
7371.939		1
7371.989		1
7372.00244		1
7372.03027		1
7372.071		1
7372.16162		1
7372.352		1
7372.35449		1
7372.399		1
7372.41357		1
7372.7417		1
7372.76074		1
7372.8584		1
7373.13672		1
7373.169		1
7373.1875		1
7373.228		1
7373.27441		1
7373.581		1
7373.60645		1
7373.638		1
7373.69238		1
7373.778		1
7373.839		1
7374.11475		1
7374.17529		1
7374.221		1
7374.26465		1
7374.327		1
7374.32764		1
7374.383		1
7374.437		1
7374.514		1
7374.565		1
7374.673		1
7374.68945		1
7374.702		1
7374.7666		1
7374.965		1
7374.966		1
7375.16846		1
7375.34766		1
7375.37354		1
7375.37744		1
7375.656		1
7375.693		1
7375.78271		1
7375.83057		1
7375.94775		1
7376.07666		1
7376.08057		1
7376.27051		1
7376.28271		1
7376.30371		1
7376.465		1
7376.46973		1
7376.57471		1
7376.582		1
7376.937		1
7376.944		1
7376.981		1
7376.99072		1
7377.014		1
7377.38867		1
7377.40771		1
7377.491		1
7377.577		1
7377.826		1
7377.958		1
7377.996		1
7378.11426		1
7378.18945		1
7378.264		1
7378.30566		1
7378.41748		1
7378.65234		1
7378.73535		1
7378.79		1
7378.876		1
7379.00342		1
7379.0415		1
7379.08643		1
7379.21338		1
7379.58545		1
7379.633		1
7379.65039		1
7379.809		1
7379.88965		1
7379.944		1
7380.19873		1
7380.248		1
7380.2627		1
7380.34131		1
7380.406		1
7380.442		1
7380.456		1
7380.479		1
7380.86035		1
7380.977		1
7381.153		1
7381.6167		1
7381.622		1
7381.758		1
7381.953		1
7381.998		1
7382.16162		1
7382.18555		1
7382.187		1
7382.19141		1
7382.28955		1
7382.399		1
7382.453		1
7382.565		1
7382.731		1
7382.75928		1
7382.80127		1
7382.941		1
7382.943		1
7383.012		1
7383.105		1
7383.1416		1
7383.15771		1
7383.16748		1
7383.306		1
7383.379		1
7383.428		1
7383.4375		1
7383.475		1
7383.633		1
7383.884		1
7383.9707		1
7384.008		1
7384.06055		1
7384.083		1
7384.3877		1
7384.388		1
7384.645		1
7384.76758		1
7384.89941		1
7385.04639		1
7385.04932		1
7385.14551		1
7385.155		1
7385.18066		1
7385.183		1
[truncated: 17,374 more rows]
