# Supplementary material for: Getting rid of ‘rain’ and ‘stars’: Mitigating inhibition effects on ddPCR data analysis, the case study of the invasive crayfish Pacifastacus leniusculus in the streams of Luxembourg
Source: PLoS One. 2022 Nov 16;17(11):e0275363. doi: 10.1371/journal.pone.0275363 (PMC9668142; doi:10.1371/journal.pone.0275363)
Supplement: S1 File — (ZIP) [file pone.0275363.s003.zip › raw data/27-pl1/27 Pl1-2019 Pl_C06_Amplitude.csv]

Ch1 Amplitude	Ch2 Amplitude	Cluster
4711.232		1
4917.166		1
5204.39355		1
5329.433		1
5332.41455		1
5348.23047		1
5357.576		1
5364.373		1
5381.88672		1
5383.21875		1
5395.71729		1
5402.3457		1
5409.7627		1
5421.59863		1
5425.1333		1
5426.784		1
5461.842		1
5468.086		1
5475.29834		1
5487.365		1
5495.90234		1
5498.01367		1
5503.53857		1
5505.78271		1
5521.89063		1
5523.351		1
5526.587		1
5549.32666		1
5555.935		1
5560.46338		1
5561.20459		1
5567.93555		1
5573.96143		1
5574.073		1
5574.657		1
5590.30029		1
5590.672		1
5592.02344		1
5593.32031		1
5595.096		1
5597.04932		1
5598.73242		1
5624.904		1
5625.48828		1
5633.41162		1
5640.019		1
5649.43359		1
5651.84375		1
5657.24854		1
5666.812		1
5667.366		1
5668.96		1
5674.625		1
5676.246		1
5679.53125		1
5682.888		1
5684.84229		1
5684.93164		1
5688.7915		1
5689.911		1
5692.47852		1
5695.843		1
5703.16943		1
5703.496		1
5709.02		1
5710.66162		1
5711.765		1
5715.472		1
5717.326		1
5718.782		1
5721.82227		1
5722.45654		1
5724.587		1
5725.266		1
5732.568		1
5734.18164		1
5737.89941		1
5738.87158		1
5744.12939		1
5746.948		1
5751.17		1
5752.31445		1
5753.387		1
5755.02246		1
5756.524		1
5758.006		1
5763.638		1
5767.023		1
5768.709		1
5773.753		1
5775.3335		1
5777.187		1
5777.631		1
5779.808		1
5780.046		1
5781.833		1
5782.036		1
5783.6665		1
5784.96338		1
5785.06		1
5785.29541		1
5786.7876		1
5787.98975		1
5794.211		1
5794.50928		1
5801.605		1
5802.682		1
5804.14453		1
5804.993		1
5806.62158		1
5810.911		1
5811.28662		1
5815.4707		1
5816.671		1
5819.007		1
5819.122		1
5821.387		1
5822.8667		1
5823.348		1
5826.652		1
5829.781		1
5831.82373		1
5832.169		1
5837.24072		1
5837.463		1
5838.35742		1
5838.74463		1
5840.77148		1
5844.28662		1
5844.36133		1
5845.9375		1
5849.016		1
5849.538		1
5849.6167		1
5851.934		1
5853.385		1
5856.0083		1
5858.96631		1
5864.581		1
5865.283		1
5865.59131		1
5869.639		1
5872.40771		1
5873.92627		1
5874.5166		1
5877.04639		1
5881.79248		1
5881.898		1
5884.931		1
5887.66748		1
5888.62061		1
5889.65771		1
5891.24463		1
5893.435		1
5893.78271		1
5899.23828		1
5899.581		1
5900.997		1
5901.998		1
5904.28271		1
5905.49365		1
5905.8877		1
5907.72949		1
5909.266		1
5909.57959		1
5911.767		1
5913.375		1
5914.11328		1
5914.564		1
5918.28174		1
5918.57666		1
5918.859		1
5919.271		1
5919.601		1
5920.92432		1
5924.26953		1
5927.57666		1
5928.93066		1
5930.37158		1
5930.579		1
5931.621		1
5932.06836		1
5932.567		1
5935.036		1
5940.15625		1
5941.746		1
5942.76855		1
5951.72461		1
5954.37549		1
5954.40674		1
5954.80127		1
5956.006		1
5962.71533		1
5970.18652		1
5972.10645		1
5974.59961		1
5975.39844		1
5976.78662		1
5978.60059		1
5980.03662		1
5981.205		1
5981.44		1
5982.644		1
5983.01953		1
5983.88525		1
5987.266		1
5987.85156		1
5990.70459		1
5992.437		1
5992.721		1
5993.42627		1
5994.583		1
5995.961		1
5996.099		1
5996.736		1
6000.14648		1
6000.568		1
6006.67		1
6007.79443		1
6008.899		1
6009.63232		1
6012.11572		1
6013.55225		1
6016.42871		1
6017.845		1
6020.62939		1
6023.04932		1
6026.47266		1
6027.97		1
6029.185		1
6030.08154		1
6031.23047		1
6032.71826		1
6034.34961		1
6035.68945		1
6036.544		1
6038.77		1
6039.874		1
6043.283		1
6043.86426		1
6044.507		1
6046.38867		1
6046.42139		1
6047.28857		1
6047.66553		1
6048.00439		1
6049.087		1
6051.373		1
6052.493		1
6052.735		1
6052.778		1
6054.41162		1
6054.934		1
6055.037		1
6055.80127		1
6057.26855		1
6058.27		1
6061.01563		1
6062.199		1
6062.711		1
6063.68262		1
6065.353		1
6066.00537		1
6068.507		1
6068.95361		1
6069.37		1
6070.87549		1
6073.62256		1
6075.4126		1
6076.35645		1
6076.534		1
6078.57959		1
6079.1875		1
6080.415		1
6080.56738		1
6081.374		1
6081.45361		1
6084.087		1
6085.296		1
6088.17529		1
6090.395		1
6092.173		1
6094.69043		1
6096.173		1
6096.94971		1
6098.28271		1
6098.378		1
6100.699		1
6101.737		1
6103.03027		1
6103.598		1
6103.93066		1
6104.51563		1
6104.92334		1
6107.35742		1
6108.53955		1
6111.18848		1
6111.71143		1
6111.793		1
6115.044		1
6115.139		1
6116.90869		1
6117.62158		1
6119.654		1
6120.2373		1
6126.962		1
6127.4126		1
6127.70654		1
6127.754		1
6128.18848		1
6129.18262		1
6133.06445		1
6133.704		1
6135.02637		1
6137.803		1
6138.20947		1
6141.149		1
6143.7666		1
6144.679		1
6144.71045		1
6150.456		1
6150.67139		1
6152.029		1
6152.59961		1
6156.63574		1
6156.76855		1
6156.92432		1
6158.467		1
6158.8374		1
6159.543		1
6161.745		1
6162.00537		1
6162.216		1
6164.751		1
6165.727		1
6166.36035		1
6167.72266		1
6170.33252		1
6172.457		1
6172.645		1
6176.916		1
6178.30469		1
6178.804		1
6180.318		1
6180.48975		1
6181.94		1
6187.97		1
6188.913		1
6189.56641		1
6191.276		1
6192.973		1
6196.55273		1
6197.13574		1
6198.014		1
6199.81348		1
6200.699		1
6201.46875		1
6206.102		1
6208.908		1
6210.97852		1
6211.23926		1
6211.272		1
6214.38525		1
6218.11035		1
6218.63037		1
6221.957		1
6222.49756		1
6226.55225		1
6226.86		1
6227.97949		1
6230.60352		1
6237.796		1
6238.56836		1
6239.339		1
6244.493		1
6244.8833		1
6247.988		1
6248.045		1
6251.00146		1
6251.24756		1
6251.28955		1
6253.08838		1
6254.09033		1
6255.005		1
6257.97949		1
6258.828		1
6260.71		1
6261.399		1
6263.25146		1
6264.21338		1
6264.70361		1
6265.70264		1
6268.37451		1
6269.45459		1
6269.92627		1
6270.479		1
6271.836		1
6272.82861		1
6273.061		1
6276.698		1
6278.396		1
6278.40234		1
6278.708		1
6280.56		1
6282.18262		1
6282.794		1
6283.59375		1
6283.872		1
6284.308		1
6285.32227		1
6286.964		1
6287.71045		1
6289.644		1
6290.413		1
6291.74365		1
6293.28564		1
6295.69336		1
6297.32129		1
6297.72852		1
6298.089		1
6298.54541		1
6300.652		1
6301.39844		1
6301.89648		1
6304.1416		1
6304.23926		1
6305.78857		1
6306.80225		1
6307.33252		1
6308.068		1
6310.737		1
6311.424		1
6312.38232		1
6312.611		1
6314.529		1
6314.7085		1
6315.366		1
6315.675		1
6316.297		1
6316.806		1
6321.77		1
6321.91		1
6322.464		1
6322.46973		1
6324.65771		1
6324.85156		1
6324.87646		1
6324.97852		1
6325.37451		1
6325.61475		1
6326.178		1
6326.69971		1
6327.95264		1
6328.7373		1
6331.76025		1
6333.22168		1
6337.12451		1
6337.918		1
6339.40527		1
6340.424		1
6341.026		1
6341.276		1
6343.725		1
6344.502		1
6344.564		1
6345.828		1
6347.644		1
6347.67334		1
6348.534		1
6348.97949		1
6349.001		1
6349.29932		1
6350.967		1
6352.73926		1
6352.932		1
6354.149		1
6354.736		1
6356.03857		1
6357.44		1
6358.079		1
6358.586		1
6358.6167		1
6358.8877		1
6359.46436		1
6359.594		1
6359.8457		1
6360.225		1
6361.07861		1
6362.82227		1
6362.953		1
6364.34131		1
6365.46729		1
6367.564		1
6369.378		1
6369.403		1
6369.71826		1
6370.673		1
6371.48145		1
6371.51758		1
6373.158		1
6373.924		1
6375.27		1
6375.96338		1
6376.651		1
6378.011		1
6378.388		1
6378.83252		1
6379.03174		1
6379.2124		1
6380.34375		1
6382.39355		1
6383.175		1
6383.35156		1
6384.30762		1
6388.05469		1
6388.822		1
6391.475		1
6392.257		1
6393.425		1
6393.868		1
6394.123		1
6394.23975		1
6394.37451		1
6394.562		1
6395.608		1
6396.314		1
6397.687		1
6397.848		1
6398.24951		1
6398.863		1
6399.644		1
6399.87842		1
6401.09668		1
6402.36035		1
6404.967		1
6407.463		1
6408.187		1
6408.394		1
6413.76563		1
6415.534		1
6415.78955		1
6416.582		1
6416.9126		1
6417.246		1
6417.42236		1
6418.515		1
6419.28174		1
6419.44434		1
6420.479		1
6420.761		1
6421.21436		1
6421.36572		1
6421.82764		1
6423.92773		1
6425.058		1
6425.149		1
6425.387		1
6425.94775		1
6426.46533		1
6426.58838		1
6427.20459		1
6427.84863		1
6427.863		1
6428.91553		1
6429.621		1
6430.147		1
6430.14746		1
6431.015		1
6431.959		1
6432.30957		1
6433.556		1
6434.88428		1
6434.945		1
6436.64648		1
6437.231		1
6438.932		1
6438.974		1
6440.61		1
6441.59668		1
6442.13525		1
6443.498		1
6444.574		1
6445.03125		1
6446.45459		1
6446.57666		1
6448.221		1
6450.8374		1
6451.17529		1
6451.21875		1
6454.53467		1
6454.55859		1
6455.84766		1
6456.25537		1
6456.79248		1
6458.702		1
6459.02637		1
6459.13428		1
6460.551		1
6462.78		1
6464.229		1
6464.883		1
6464.955		1
6465.633		1
6465.823		1
6467.80273		1
6469.13867		1
6470.10059		1
6470.2915		1
6471.074		1
6471.92969		1
6474.06055		1
6476.90234		1
6477.592		1
6478.33838		1
6478.54443		1
6478.56152		1
6479.0957		1
6479.55		1
6479.569		1
6480.2		1
6481.978		1
6482.0127		1
6482.1		1
6482.29541		1
6482.32959		1
6482.71631		1
6483.035		1
6485.0083		1
6485.42139		1
6487.19971		1
6488.485		1
6490.73633		1
6491.414		1
6494.14355		1
6495.218		1
6495.324		1
6495.37549		1
6496.009		1
6496.512		1
6496.91553		1
6498.35156		1
6498.895		1
6499.41064		1
6499.73242		1
6500.32031		1
6500.73		1
6500.86		1
6501.51855		1
6501.539		1
6502.01758		1
6502.848		1
6505.418		1
6506.3667		1
6506.974		1
6511.50928		1
6511.515		1
6513.70654		1
6514.40137		1
6514.434		1
6517.18359		1
6517.22852		1
6520.488		1
6521.89648		1
6522.202		1
6523.333		1
6523.48438		1
6525.29834		1
6527.94043		1
6527.958		1
6528.353		1
6529.625		1
6530.42236		1
6530.48438		1
6530.6333		1
6531.901		1
6532.06836		1
6532.647		1
6532.72168		1
6533.87939		1
6533.995		1
6537.176		1
6537.279		1
6537.79736		1
6538.992		1
6539.49072		1
6539.635		1
6540.856		1
6541.147		1
6541.71436		1
6543.972		1
6544.7334		1
6544.99		1
6545.343		1
6546.198		1
6547.99756		1
6550.671		1
6550.78955		1
6551.04639		1
6553.616		1
6554.012		1
6554.61328		1
6557.48975		1
6559.76855		1
6561.323		1
6561.532		1
6561.778		1
6562.15771		1
6563.166		1
6563.56836		1
6564.79248		1
6565.886		1
6566.035		1
6566.25635		1
6567.08447		1
6567.24561		1
6567.679		1
6567.839		1
6567.92773		1
6567.974		1
6568.9043		1
6569.169		1
6569.374		1
6569.389		1
6569.923		1
6570.27539		1
6570.61572		1
6572.62158		1
6572.657		1
6573.999		1
6575.543		1
6575.937		1
6576.32		1
6576.35156		1
6576.9126		1
6577.28125		1
6577.62354		1
6579.4165		1
6580.349		1
6580.621		1
6581.45459		1
6581.48438		1
6581.54443		1
6583.011		1
6583.286		1
6584.802		1
6584.866		1
6585.83		1
6586.59229		1
6586.983		1
6587.59668		1
6590.71533		1
6590.71973		1
6593.394		1
6593.426		1
6594.22461		1
6594.429		1
6594.552		1
6595.25		1
6595.52539		1
6596.025		1
6599.71533		1
6600.194		1
6600.33643		1
6602.039		1
6602.669		1
6602.868		1
6603.719		1
6604.181		1
6606.342		1
6606.46631		1
6607.057		1
6607.399		1
6608.4375		1
6608.49365		1
6609.303		1
6609.305		1
6610.9165		1
6612.55029		1
6614.79639		1
6614.86133		1
6614.88574		1
6615.53027		1
6615.877		1
6616.068		1
6616.22754		1
6616.27246		1
6616.633		1
6621.02344		1
6624.417		1
6624.716		1
6624.72852		1
6626.933		1
6627.70654		1
6628.917		1
6629.51074		1
6629.82959		1
6631.5127		1
6631.696		1
6631.71436		1
6631.76855		1
6631.89746		1
6632.406		1
6632.59961		1
6634.002		1
6634.23242		1
6638.2334		1
6638.902		1
6639.389		1
6639.85645		1
6640.613		1
6640.893		1
6641.15625		1
6641.505		1
6641.75244		1
6641.89453		1
6641.934		1
6641.99854		1
6642.09229		1
6646.00439		1
6647.76074		1
6648.995		1
6649.47949		1
6649.64453		1
6650.07861		1
6650.558		1
6650.622		1
6652.169		1
6652.74		1
6653.088		1
6653.26		1
6653.344		1
6653.591		1
6654.18262		1
6655.702		1
6655.911		1
6657.127		1
6657.612		1
6658.4165		1
6658.6		1
6658.825		1
6659.633		1
6660.269		1
6660.73926		1
6660.974		1
6662.3335		1
6662.88428		1
6663.784		1
6664.18		1
6664.657		1
6666.018		1
6666.193		1
6667.09033		1
6667.79639		1
6668.5415		1
6668.67773		1
6668.865		1
6669.68848		1
6669.93945		1
6669.981		1
6670.389		1
6670.581		1
6670.75146		1
6671.25635		1
6671.37		1
6671.723		1
6673.423		1
6673.85156		1
6673.975		1
6674.135		1
6675.229		1
6675.30029		1
6677.44775		1
6677.56445		1
6677.57031		1
6678.179		1
6678.502		1
6678.614		1
6678.99268		1
6680.1665		1
6680.9043		1
6681.301		1
6682.76025		1
6682.808		1
6683.55		1
6684.84961		1
6685.138		1
6686.183		1
6686.202		1
6687.864		1
6687.879		1
6688.24561		1
6688.84033		1
6690.059		1
6690.31934		1
6690.32227		1
6691.75537		1
6692.03467		1
6693.31543		1
6694.501		1
6694.699		1
6695.07373		1
6696.48926		1
6696.524		1
6697.664		1
6698.717		1
6699.18848		1
6699.55664		1
6700.233		1
6700.46729		1
6701.1416		1
6702.097		1
6702.4043		1
6703.16064		1
6703.41162		1
6703.536		1
6704.31836		1
6705.086		1
6705.12354		1
6707.753		1
6708.014		1
6708.27051		1
6708.86865		1
6709.081		1
6709.11475		1
6709.17529		1
6709.74561		1
6710.37354		1
6710.71729		1
6711.772		1
6712.472		1
6712.681		1
6715.785		1
6716.27637		1
6716.586		1
6716.89258		1
6717.23		1
6717.32		1
6717.496		1
6718.184		1
6721.96338		1
6722.12354		1
6722.171		1
6723.126		1
6724.267		1
6724.42432		1
6724.745		1
6725.172		1
6726.84033		1
6727.058		1
6727.4126		1
6727.705		1
6729.67725		1
6729.72168		1
6730.53955		1
6730.57471		1
6730.61133		1
6733.62451		1
6733.697		1
6733.978		1
6734.50635		1
6735.16162		1
6736.617		1
6737.166		1
6739.40967		1
6740.309		1
6740.68359		1
6741.13574		1
6741.217		1
6741.74561		1
6741.94727		1
6742.01074		1
6742.2417		1
6742.364		1
6743.911		1
6744.12158		1
6744.398		1
6745.261		1
6745.329		1
6746.906		1
6747.45654		1
6747.497		1
6748.77148		1
6749.35254		1
6750.293		1
6750.48926		1
6752.044		1
6753.19434		1
6753.202		1
6753.59863		1
6753.72168		1
6754.03369		1
6754.94629		1
6755.3623		1
6757.787		1
6758.8916		1
6759.40137		1
6759.75635		1
6760.73828		1
6760.823		1
6760.85938		1
6763.313		1
6763.90332		1
6764.50928		1
6765.199		1
6765.71875		1
6766.95752		1
6767.858		1
6767.97461		1
6768.468		1
6768.87		1
6768.93848		1
6769.16455		1
6770.01		1
6771.056		1
6771.262		1
6772.21		1
6772.316		1
6772.357		1
6773.14648		1
6773.84668		1
6774.61963		1
6774.955		1
6775.2417		1
6775.748		1
6776.2666		1
6776.45654		1
6776.836		1
6777.39		1
6778.121		1
6778.94238		1
6779.079		1
6779.19531		1
6780.94629		1
6780.951		1
6781.292		1
6781.319		1
6781.474		1
6782.178		1
6782.594		1
6782.797		1
6783.27		1
6783.31445		1
6785.93262		1
6786.967		1
6787.05127		1
6787.33447		1
6787.52		1
6788.49658		1
6788.94629		1
6790.471		1
6791.09766		1
6792.20166		1
6792.69531		1
6792.865		1
6793.09473		1
6794.29834		1
6796.1626		1
6796.375		1
6798.034		1
6799.785		1
6800.19873		1
6801.238		1
6801.67236		1
6801.78564		1
6802.16943		1
6802.516		1
6803.16357		1
6803.47168		1
6803.50732		1
6803.59		1
6804.117		1
6804.50146		1
6804.715		1
6804.8374		1
6807.24854		1
6807.881		1
6808.78369		1
6808.966		1
6809.07764		1
6809.677		1
6809.767		1
6810.06055		1
6810.27246		1
6810.3877		1
6811.3833		1
6811.77		1
6812.14453		1
6813.736		1
6814.22266		1
6814.271		1
6814.54443		1
6814.94141		1
6815.04541		1
6816.432		1
6816.489		1
6816.722		1
6817.053		1
6817.29443		1
6817.4834		1
6817.655		1
6817.96729		1
6818.078		1
6818.142		1
6818.341		1
6818.438		1
6818.612		1
6818.662		1
6818.756		1
6820.25		1
6820.7334		1
6820.755		1
6820.81348		1
6821.93945		1
6821.98633		1
6822.97852		1
6823.048		1
6823.217		1
6823.72461		1
6823.761		1
6823.893		1
6824.17725		1
6824.47949		1
6824.92725		1
6825.455		1
6825.905		1
6826.49756		1
6826.83252		1
6827.926		1
6828.95459		1
6829.33643		1
6830.695		1
6830.74951		1
6831.04443		1
6831.429		1
6831.48145		1
6833.173		1
6834.137		1
6834.336		1
6834.834		1
6835.78467		1
6836.238		1
6836.42		1
6837.026		1
6838.69434		1
6840.241		1
6840.583		1
6841.593		1
6841.614		1
6841.799		1
6843.25342		1
6843.641		1
6845.71045		1
6845.938		1
6846.23926		1
6846.47559		1
6846.498		1
6846.633		1
6847.207		1
6848.43066		1
6848.49658		1
6849.992		1
6850.537		1
6852.29932		1
6852.498		1
6852.612		1
6852.633		1
6853.06445		1
6853.16357		1
6853.241		1
6853.664		1
6854.049		1
6854.61133		1
6855.25		1
6855.32227		1
6855.775		1
6855.866		1
6855.878		1
6855.94531		1
6856.112		1
6856.238		1
6856.44971		1
6856.776		1
6856.79443		1
6856.986		1
6857.032		1
6857.631		1
6859.322		1
6859.692		1
6860.05664		1
6860.61035		1
6860.67334		1
6861.328		1
6861.756		1
6862.38037		1
6863.03955		1
6863.93164		1
6864.799		1
6865.42334		1
6865.98926		1
6866.0625		1
6867.11426		1
6867.249		1
6867.445		1
6867.915		1
6868.19775		1
6869.07471		1
6869.842		1
6869.89648		1
6869.943		1
6869.94336		1
6870.24561		1
6870.305		1
6870.38037		1
6870.40332		1
6871.165		1
6871.983		1
6872.00244		1
6872.686		1
6872.80469		1
6872.92139		1
6873.46436		1
6874.871		1
6874.921		1
6875.65967		1
6876.093		1
6877.26758		1
6877.534		1
6878.52148		1
6878.697		1
6878.84033		1
6879.74268		1
6879.82275		1
6879.91064		1
6880.11328		1
6880.969		1
6881.12354		1
6881.21143		1
6881.353		1
6881.56641		1
6882.131		1
6882.353		1
6882.81445		1
6883.49463		1
6883.581		1
6883.659		1
6884.06		1
6884.74268		1
6885.084		1
6885.53125		1
6886.32275		1
6886.90625		1
6886.99951		1
6887.23		1
6887.301		1
6887.355		1
6887.67773		1
6887.913		1
6887.984		1
6888.10645		1
6889.047		1
6889.64941		1
6890.12		1
6891.206		1
6891.619		1
6893.096		1
6894.62		1
6894.634		1
6894.83447		1
6895.41943		1
6895.54053		1
6895.574		1
6896.032		1
6896.06		1
6896.657		1
6896.71826		1
6897.903		1
6898.56934		1
6898.72363		1
6898.8		1
6899.20264		1
6899.848		1
6900.29736		1
6900.43945		1
6900.677		1
6901.035		1
6901.083		1
6901.131		1
6901.72656		1
6902.616		1
6902.651		1
6904.47656		1
6905.047		1
6906.197		1
6906.401		1
6906.41846		1
6906.5625		1
6906.641		1
6906.814		1
6907.47656		1
6907.65		1
6907.797		1
6907.82861		1
6907.915		1
6908.06152		1
6908.84863		1
6910.06152		1
6910.11035		1
6910.74		1
6910.829		1
6911.559		1
6911.886		1
6912.28662		1
6912.41748		1
6912.674		1
6913.919		1
6916.624		1
6917.645		1
6917.946		1
6918.108		1
6919.555		1
6919.80566		1
6919.85254		1
6919.8623		1
6920.284		1
6920.298		1
6920.356		1
6920.402		1
6920.70654		1
6920.897		1
6921.4126		1
6921.445		1
6921.8584		1
6921.966		1
6922.08252		1
6922.9917		1
6923.345		1
6924.0376		1
6924.846		1
6925.682		1
6925.783		1
6926.331		1
6926.528		1
6926.61572		1
6926.65039		1
6926.68262		1
6926.691		1
6929.394		1
6930.676		1
6930.796		1
6930.8916		1
6931.11		1
6931.329		1
6931.708		1
6931.7124		1
6932.14258		1
6932.32666		1
6932.38037		1
6933.223		1
6933.81934		1
6933.93262		1
6935.43262		1
6935.52637		1
6935.87646		1
6937.139		1
6937.264		1
6937.58057		1
6937.933		1
6938.496		1
6938.64063		1
6939.69727		1
6940.34863		1
6941.173		1
6942.12646		1
6942.53125		1
6942.71631		1
6943.546		1
6943.9917		1
6944.881		1
6946.78857		1
6946.969		1
6947.20947		1
6947.647		1
6949.278		1
6949.342		1
6949.968		1
6950.023		1
6951.892		1
6952.491		1
6953.347		1
6953.55469		1
6954.165		1
6954.974		1
6955.511		1
6955.78564		1
6955.80859		1
6955.82959		1
6956.0957		1
6956.21436		1
6956.443		1
6956.50342		1
6956.516		1
6956.7417		1
6957.295		1
6957.653		1
6957.73828		1
6958.71338		1
6959.08252		1
6959.578		1
6959.736		1
6961.66748		1
6961.97		1
6961.982		1
6963.439		1
6964.667		1
6965.21		1
6965.3623		1
6965.41553		1
6966.128		1
6966.16357		1
6966.284		1
6966.47168		1
6967.82129		1
6968.41		1
6968.435		1
6968.60352		1
6968.999		1
6969.25146		1
6969.518		1
6969.74854		1
6970.37451		1
6970.522		1
6971.31		1
6972.49658		1
6972.96533		1
6973.202		1
6973.576		1
6973.7915		1
6974.313		1
6974.41357		1
6974.7666		1
6975.22656		1
6975.332		1
6977.139		1
6977.43457		1
6977.44336		1
6978.005		1
6978.05127		1
6979.07666		1
6979.371		1
6979.677		1
6979.973		1
6981.26758		1
6981.435		1
6981.503		1
6981.60254		1
6982.34863		1
6982.40674		1
6983.287		1
6984.06055		1
6984.41553		1
6984.672		1
6985.38867		1
6985.39551		1
6985.52246		1
6985.58838		1
6985.624		1
6985.67529		1
6985.84961		1
6986.05273		1
6986.39648		1
6986.97		1
6987.52441		1
6987.635		1
6987.7876		1
6988.02832		1
6988.439		1
6988.645		1
6989.2124		1
6989.464		1
6989.58936		1
6989.64941		1
6989.697		1
6990.85059		1
6991.01074		1
6991.789		1
6992.56445		1
6992.975		1
6993.235		1
6993.43164		1
6993.74561		1
6993.77344		1
6993.846		1
6993.96875		1
6994.15967		1
6994.423		1
6994.4873		1
6995.32471		1
6995.884		1
6996.40527		1
6996.46338		1
6996.912		1
6997.7		1
6998.26074		1
6998.281		1
6999.07471		1
6999.48975		1
7000.19336		1
7000.47		1
7000.62354		1
7000.92139		1
7000.948		1
7001.37354		1
7001.54834		1
7002.11133		1
7002.11426		1
7002.582		1
7002.994		1
7003.21631		1
7003.717		1
7003.793		1
7004.177		1
7004.44873		1
7004.50049		1
7004.59375		1
7004.69629		1
7005.12256		1
7005.67627		1
7005.699		1
7006.166		1
7006.4		1
7007.112		1
7007.2583		1
7007.401		1
7007.65674		1
7008.109		1
7008.145		1
7008.661		1
7008.757		1
7008.95166		1
7009.94336		1
7010.07471		1
7010.187		1
7010.20947		1
7010.433		1
7010.55566		1
7011.221		1
7011.27148		1
7011.421		1
7011.457		1
7011.523		1
7012.652		1
7012.67773		1
7013.009		1
7013.927		1
7014.14941		1
7014.158		1
7014.494		1
7014.75635		1
7014.992		1
7015.104		1
7015.654		1
7016.7373		1
7017.039		1
7017.07959		1
7017.32666		1
7017.437		1
7017.89551		1
7018.68457		1
7019.061		1
7019.25439		1
7019.30127		1
7019.80225		1
7019.836		1
7020.103		1
7020.15967		1
7020.26758		1
7020.886		1
7020.972		1
7021.09863		1
7021.371		1
7021.43		1
7022.19873		1
7022.4585		1
7023.62549		1
7023.903		1
7024.03125		1
7024.368		1
7024.37256		1
7025.139		1
7025.288		1
7025.7207		1
7025.766		1
7026.07373		1
7026.56445		1
7026.77832		1
7027.1377		1
7027.409		1
7028.31055		1
7028.31348		1
7028.36963		1
7028.37256		1
7029.157		1
7029.357		1
7029.57471		1
7029.73047		1
7029.94873		1
7030.15869		1
7030.475		1
7030.76465		1
7030.9043		1
7031.247		1
7031.282		1
7031.971		1
7032.20947		1
7032.22559		1
7032.59229		1
7032.663		1
7032.781		1
7033.27051		1
7033.71826		1
7033.75049		1
7033.7666		1
7033.82568		1
7033.85		1
7034.164		1
7034.693		1
7035.225		1
7036.351		1
7036.376		1
7037.05029		1
7037.9165		1
7038.749		1
7039.00146		1
7039.00635		1
7039.013		1
7040.2915		1
7040.368		1
7040.57227		1
7040.669		1
7040.824		1
7040.91		1
7041.105		1
7041.572		1
7041.828		1
7042.00732		1
7042.277		1
7042.43066		1
7042.60645		1
7042.61475		1
7043.27148		1
7043.352		1
7043.6333		1
7043.759		1
7043.92236		1
7044.6084		1
7044.66		1
7044.82227		1
7045.58252		1
7045.859		1
7046.019		1
7046.41064		1
7046.761		1
7047.027		1
7047.08447		1
7047.101		1
7047.80127		1
7048.355		1
7048.404		1
7048.983		1
7049.1167		1
7049.649		1
7050.19727		1
7050.261		1
7050.534		1
7050.576		1
7050.875		1
7051.57031		1
7051.895		1
7051.988		1
7052.01074		1
7052.176		1
7052.20752		1
7052.34473		1
7052.34863		1
7052.93555		1
7053.05371		1
7053.38965		1
7053.47		1
7053.71436		1
7053.87061		1
7054.03027		1
7054.07861		1
7054.219		1
7054.24658		1
7054.601		1
7054.691		1
7054.85547		1
7054.986		1
7055.21631		1
7055.28467		1
7055.67627		1
7055.77539		1
7055.814		1
7055.952		1
7056.08643		1
7056.329		1
7056.516		1
7057.12158		1
7057.166		1
7057.17139		1
7057.46875		1
7057.502		1
7057.54		1
7057.8457		1
7058.201		1
7058.272		1
7058.507		1
7058.579		1
7059.33		1
7059.791		1
7059.79639		1
7059.92529		1
7060.17773		1
7060.336		1
7060.642		1
7060.84668		1
7060.92041		1
7061.0166		1
7061.1123		1
7061.52832		1
7061.701		1
7061.75049		1
7061.889		1
7061.90967		1
7062.142		1
7062.44043		1
7062.489		1
7062.989		1
7063.11426		1
7063.17432		1
7063.603		1
7063.6875		1
7063.849		1
7063.93164		1
7064.37842		1
7065.25342		1
7065.41846		1
7065.681		1
7065.75928		1
7065.90527		1
7066.084		1
7066.13428		1
7066.226		1
7066.57568		1
7066.692		1
7066.92		1
7067.091		1
7067.133		1
7067.144		1
7067.172		1
7067.232		1
7067.49		1
7067.676		1
7068.19141		1
7069.779		1
7069.82764		1
7070.205		1
7070.46973		1
7070.799		1
7071.632		1
7071.723		1
7071.87061		1
7072.387		1
7072.46436		1
7072.94629		1
7073.0957		1
7073.347		1
7073.4917		1
7073.618		1
7073.735		1
7074.23		1
7074.24951		1
7074.349		1
7074.769		1
7075.05225		1
7075.42871		1
7075.709		1
7075.9		1
7075.952		1
7076.186		1
7076.1875		1
7076.44141		1
7076.519		1
7076.544		1
7076.813		1
7077.12842		1
7077.1543		1
7077.19873		1
7077.42236		1
7077.70166		1
7077.89844		1
7078.042		1
7078.411		1
7078.58643		1
7078.67432		1
7078.8457		1
7079.19775		1
7079.579		1
7079.64063		1
7080.00244		1
7080.25		1
7080.25439		1
7080.273		1
7080.50439		1
7080.69873		1
7080.907		1
7081.062		1
7081.259		1
7081.48926		1
7081.54443		1
7081.643		1
7081.70166		1
7081.938		1
7082.09766		1
7082.143		1
7082.341		1
7082.368		1
7082.4917		1
7082.5166		1
7082.527		1
7082.91357		1
7082.949		1
7083.148		1
7083.16846		1
7083.40332		1
7083.431		1
7083.62842		1
7083.94775		1
7083.982		1
7084.63867		1
7084.769		1
7085.25928		1
7085.31348		1
7086.091		1
7086.361		1
7086.478		1
7086.77832		1
7087.02441		1
7087.12354		1
7087.168		1
7087.32764		1
7087.392		1
7087.604		1
7088.00439		1
7088.40234		1
7088.447		1
7088.67529		1
7088.83252		1
7088.895		1
7089.2915		1
7089.564		1
7089.7373		1
7090.086		1
7090.256		1
7090.2627		1
7090.366		1
7090.46826		1
7090.486		1
7090.526		1
7090.66748		1
7090.86426		1
7090.89941		1
7091.33154		1
7091.45166		1
7091.627		1
7091.721		1
7091.75049		1
7091.837		1
7092.266		1
7092.32568		1
7092.44775		1
7092.48975		1
7092.677		1
7093.035		1
7093.15332		1
7093.5127		1
7093.59229		1
7093.658		1
7093.78564		1
7094.043		1
7094.09229		1
7094.145		1
7094.215		1
7094.336		1
7095.09131		1
7095.15869		1
7095.9707		1
7096.027		1
7096.48438		1
7096.493		1
7096.523		1
7096.53857		1
7097.09229		1
7097.10254		1
7097.37061		1
7097.71		1
7098.164		1
7098.592		1
7098.6		1
7098.833		1
7098.842		1
7099.129		1
7099.576		1
7099.6377		1
7099.79346		1
7099.922		1
7099.923		1
7099.93555		1
7100.439		1
7100.598		1
7100.88672		1
7101.236		1
7101.46973		1
7101.601		1
7101.68066		1
7101.914		1
7101.956		1
7102.19043		1
7102.304		1
7102.345		1
7102.46875		1
7102.945		1
7102.95068		1
7102.971		1
7103.22461		1
7103.68		1
7103.78467		1
7103.791		1
7104.05469		1
7104.11963		1
7104.66357		1
7104.759		1
7104.795		1
7104.82764		1
7105.10645		1
7105.11328		1
7105.95361		1
7105.96		1
7106.86133		1
7106.98047		1
7107.024		1
7107.06055		1
7107.20166		1
7108.06348		1
7108.142		1
7108.431		1
7108.582		1
7109.08154		1
7109.455		1
7109.97754		1
7110.175		1
7110.242		1
7110.275		1
7110.35449		1
7110.48438		1
7110.82568		1
7110.87939		1
7111.14063		1
7111.50732		1
7111.913		1
7112.105		1
7112.2583		1
7112.4165		1
7112.531		1
7112.6123		1
7112.62354		1
7112.67139		1
7112.943		1
7113.11035		1
7113.50928		1
7113.51		1
7113.55664		1
7113.584		1
7113.771		1
7113.983		1
7114.136		1
7114.414		1
7114.874		1
7115.022		1
7115.581		1
7115.6875		1
7115.71338		1
7115.941		1
7116.108		1
7116.185		1
7116.285		1
7116.316		1
7116.844		1
7117.406		1
[truncated: 18,352 more rows]
