# Supplementary material for: Getting rid of ‘rain’ and ‘stars’: Mitigating inhibition effects on ddPCR data analysis, the case study of the invasive crayfish Pacifastacus leniusculus in the streams of Luxembourg
Source: PLoS One. 2022 Nov 16;17(11):e0275363. doi: 10.1371/journal.pone.0275363 (PMC9668142; doi:10.1371/journal.pone.0275363)
Supplement: S1 File — (ZIP) [file pone.0275363.s003.zip › raw data/27-pl1/27 Pl1-2019 Pl_C07_Amplitude.csv]

Ch1 Amplitude	Ch2 Amplitude	Cluster
4207.28564		1
5114.5874		1
5624.604		1
5640.6123		1
5642.94336		1
5649.25244		1
5670.315		1
5673.22461		1
5674.90234		1
5678.377		1
5681.872		1
5687		1
5694.502		1
5698.61768		1
5717.32959		1
5723.38135		1
5735.68359		1
5736.373		1
5744.404		1
5745.361		1
5745.43262		1
5751.34		1
5753.63672		1
5754.19238		1
5759.295		1
5761.59229		1
5765.425		1
5767.308		1
5772.603		1
5774.776		1
5781.698		1
5781.746		1
5788.718		1
5788.766		1
5791.421		1
5794.969		1
5799.764		1
5802.63428		1
5803.318		1
5808.46143		1
5811.193		1
5815.037		1
5820.551		1
5822.985		1
5825.387		1
5832.538		1
5836.33936		1
5838.14844		1
5840.32666		1
5847.822		1
5851.59668		1
5852.828		1
5855.69873		1
5855.93848		1
5856.486		1
5858.07764		1
5859.68164		1
5861.129		1
5869.439		1
5869.77441		1
5870.92		1
5871.13037		1
5872.41357		1
5873.346		1
5875.39746		1
5877.614		1
5878.40625		1
5880.45361		1
5880.77637		1
5882.95264		1
5884.113		1
5884.256		1
5890.758		1
5897.5415		1
5897.69434		1
5900.18262		1
5901.91357		1
5902.14		1
5909.82764		1
5910.13672		1
5912.55		1
5915.409		1
5917.557		1
5918.64355		1
5920.225		1
5928.90625		1
5929.9165		1
5930.407		1
5930.7124		1
5932.944		1
5933.68164		1
5935.288		1
5936.64355		1
5937.19531		1
5937.86768		1
5938.89355		1
5940.99658		1
5946.71045		1
5951.222		1
5954.451		1
5957.181		1
5957.41162		1
5960.83447		1
5962.592		1
5963.424		1
5964.448		1
5965.884		1
5970.56738		1
5971.836		1
5973.305		1
5975.769		1
5978.17969		1
5978.633		1
5981.878		1
5984.36		1
5984.384		1
5985.28174		1
5985.3877		1
5985.58		1
5986.263		1
5988.47363		1
5989.50146		1
5990.20557		1
5993.64063		1
5994.04053		1
5994.661		1
6003.45068		1
6006.72559		1
6010.042		1
6010.337		1
6012.01172		1
6012.64453		1
6012.794		1
6013.949		1
6013.982		1
6015.467		1
6017.44434		1
6018.62744		1
6018.67334		1
6021.253		1
6022.82		1
6024.258		1
6025.1167		1
6025.89355		1
6027.38965		1
6028.2124		1
6029.41553		1
6029.741		1
6030.666		1
6031.83252		1
6032.8457		1
6034.662		1
6034.824		1
6039.31445		1
6041.92236		1
6042.022		1
6042.34863		1
6042.562		1
6045.194		1
6045.238		1
6046.31738		1
6046.401		1
6049.25342		1
6049.43262		1
6050.14551		1
6057.21045		1
6058.80566		1
6058.85352		1
6059.448		1
6061.60547		1
6064.80859		1
6064.83252		1
6068.059		1
6069.05957		1
6071.16455		1
6072.376		1
6072.967		1
6073.67529		1
6073.75928		1
6074.556		1
6076.20557		1
6077.53857		1
6077.746		1
6078.897		1
6081.32227		1
6081.33		1
6082.983		1
6083.378		1
6083.4		1
6083.426		1
6085.54736		1
6087.98438		1
6089.03		1
6091.28955		1
6091.336		1
6093.77344		1
6095.517		1
6097.797		1
6097.915		1
6099.51367		1
6100.09326		1
6100.301		1
6101.178		1
6101.4707		1
6102.2666		1
6105.105		1
6105.342		1
6106.00439		1
6107.67725		1
6112.52539		1
6114.942		1
6115.02344		1
6115.89844		1
6116.67773		1
6117.21		1
6118.204		1
6119.21338		1
6119.546		1
6119.607		1
6119.76563		1
6120.57861		1
6120.58643		1
6120.624		1
6120.708		1
6123.94		1
6124.179		1
6124.30469		1
6125.59033		1
6126.91		1
6133.5166		1
6134.13232		1
6139.069		1
6141.449		1
6141.55762		1
6141.97168		1
6142.333		1
6144.55225		1
6144.755		1
6145.029		1
6145.44629		1
6145.76563		1
6145.98633		1
6146.48926		1
6147.23047		1
6149.213		1
6149.78369		1
6151.854		1
6152.61		1
6152.78174		1
6155.4834		1
6155.74072		1
6156.10352		1
6156.535		1
6159.88428		1
6160.57031		1
6162.271		1
6166.08252		1
6168.21973		1
6170.80957		1
6174.66943		1
6178.44531		1
6178.81738		1
6183.4		1
6183.70947		1
6184.25439		1
6188.11133		1
6188.91553		1
6189.107		1
6190.95		1
6191.97		1
6192.307		1
6194.07031		1
6194.24463		1
6196.38867		1
6200.15674		1
6200.17529		1
6201.87354		1
6203.385		1
6203.6123		1
6205.507		1
6207.44238		1
6209.863		1
6210.35645		1
6211.041		1
6212.10547		1
6213.197		1
6214.64844		1
6214.86768		1
6216.352		1
6217.751		1
6218.68555		1
6218.868		1
6219.688		1
6220.44		1
6222.19434		1
6222.23145		1
6222.59326		1
6223.25635		1
6223.45752		1
6224.441		1
6224.57471		1
6226.78564		1
6227.443		1
6227.561		1
6230.331		1
6231.5415		1
6234.95068		1
6237.168		1
6240.169		1
6240.967		1
6241.66455		1
6241.713		1
6242.47461		1
6242.53662		1
6243.082		1
6243.316		1
6243.40967		1
6247.31055		1
6250.525		1
6251.757		1
6252.28174		1
6252.72559		1
6253.448		1
6255.352		1
6257.55664		1
6259.94775		1
6262.17432		1
6262.177		1
6262.90625		1
6263.963		1
6265.553		1
6266.3335		1
6268.14063		1
6271.79		1
6272.168		1
6272.529		1
6272.962		1
6273.723		1
6274.68555		1
6276.175		1
6280.7207		1
6282.833		1
6283.457		1
6284.69531		1
6287.71338		1
6289.893		1
6294.24072		1
6295.12549		1
6295.53174		1
6298.122		1
6298.677		1
6299.051		1
6299.46143		1
6301.645		1
6303.29		1
6304.89746		1
6305.165		1
6305.30371		1
6306.415		1
6308.36		1
6311.105		1
6311.54834		1
6312.202		1
6312.627		1
6312.69336		1
6313.069		1
6313.7793		1
6314.29834		1
6315.203		1
6315.64551		1
6316.369		1
6316.54834		1
6317.16162		1
6318.55029		1
6318.9126		1
6319.063		1
6321.32		1
6321.99854		1
6322.39063		1
6323.288		1
6323.49756		1
6324.298		1
6324.534		1
6324.688		1
6324.776		1
6325.36328		1
6326.44238		1
6327.12354		1
6327.131		1
6328.55029		1
6329.54639		1
6330.03		1
6330.54443		1
6331.17432		1
6332.82129		1
6335.01025		1
6335.034		1
6336.794		1
6337.65625		1
6339.86328		1
6340.10156		1
6341.058		1
6341.322		1
6346.2583		1
6347.635		1
6349.195		1
6349.511		1
6350.202		1
6351.38		1
6352.02148		1
6355.54541		1
6357.30371		1
6357.84766		1
6360.41455		1
6362.48		1
6363.1		1
6363.2666		1
6365.2793		1
6365.93848		1
6366.01758		1
6367.02734		1
6369.714		1
6370.719		1
6370.75244		1
6371.83545		1
6374.27246		1
6375.20068		1
6375.532		1
6375.876		1
6381.013		1
6382.36865		1
6383.30371		1
6386.358		1
6388.281		1
6389.843		1
6390.447		1
6391.289		1
6392.725		1
6392.86035		1
6392.965		1
6393.455		1
6394.11133		1
6394.19434		1
6395.6626		1
6398.406		1
6398.58252		1
6399.542		1
6404.06543		1
6405.289		1
6405.4585		1
6405.916		1
6405.925		1
6406.732		1
6407.504		1
6410.63965		1
6412.75244		1
6412.9873		1
6413.268		1
6413.405		1
6414.7334		1
6415.92334		1
6416.7793		1
6417.30127		1
6417.32227		1
6418.90137		1
6419.21436		1
6419.71826		1
6419.95459		1
6420.322		1
6421.111		1
6422.14355		1
6422.49561		1
6424.871		1
6430.75635		1
6433.43164		1
6433.595		1
6434.00635		1
6435.05		1
6436.54736		1
6436.864		1
6437.73		1
6438.942		1
6439.396		1
6440.853		1
6443.69971		1
6444.05273		1
6444.204		1
6444.377		1
6445.608		1
6445.695		1
6447.18262		1
6447.37354		1
6447.61035		1
6447.88428		1
6448.12842		1
6449.011		1
6449.46045		1
6450.70361		1
6450.741		1
6451.4375		1
6452.47461		1
6453.267		1
6454.08057		1
6455.37744		1
6455.69434		1
6460.554		1
6461.56348		1
6462.72168		1
6462.883		1
6464.314		1
6465.425		1
6466.18066		1
6466.823		1
6467.04053		1
6467.189		1
6468.351		1
6470.05957		1
6471.77		1
6472.256		1
6474.20166		1
6474.412		1
6475.17627		1
6475.432		1
6478.29541		1
6478.34961		1
6479.16		1
6481.634		1
6482.35352		1
6484.392		1
6484.487		1
6484.742		1
6485.28857		1
6485.32666		1
6485.93		1
6486.297		1
6487.19531		1
6489.5127		1
6491.029		1
6491.23438		1
6491.833		1
6491.86475		1
6491.896		1
6492.158		1
6493.00146		1
6493.32568		1
6495.49463		1
6495.614		1
6496.06152		1
6496.418		1
6496.834		1
6497.529		1
6497.82959		1
6497.9043		1
6498.433		1
6499.705		1
6500.227		1
6501.19629		1
6502.211		1
6502.304		1
6502.608		1
6503.67969		1
6503.98438		1
6504.727		1
6505.328		1
6505.571		1
6505.94		1
6506.35156		1
6506.483		1
6506.71631		1
6508.12354		1
6508.78662		1
6510.03369		1
6510.716		1
6513.577		1
6517.15967		1
6517.22754		1
6517.344		1
6518.094		1
6518.567		1
6518.918		1
6518.932		1
6518.95		1
6519.95068		1
6519.98047		1
6520.462		1
6520.56152		1
6520.63672		1
6520.70459		1
6521.56		1
6521.65869		1
6522.23242		1
6523.878		1
6524.74658		1
6525.62158		1
6525.795		1
6525.897		1
6526.247		1
6526.873		1
6527.18		1
6527.28174		1
6528.281		1
6528.48		1
6528.664		1
6530.215		1
6531.19		1
6531.77344		1
6532.029		1
6532.943		1
6533.246		1
6536.62354		1
6536.944		1
6537.079		1
6537.135		1
6538.56348		1
6538.831		1
6538.84131		1
6539.6626		1
6539.78125		1
6540.11572		1
6540.55225		1
6543.17041		1
6543.25537		1
6545.51465		1
6545.848		1
6546.97168		1
6547.428		1
6547.56445		1
6547.797		1
6547.90967		1
6548.108		1
6549.59375		1
6551.05859		1
6551.14941		1
6551.83545		1
6552.38232		1
6552.524		1
6553.53467		1
6553.536		1
6554.201		1
6554.43359		1
6554.80127		1
6554.824		1
6555.105		1
6556.17969		1
6556.67725		1
6557.571		1
6558.359		1
6559.26		1
6561.717		1
6562.086		1
6562.2876		1
6562.78271		1
6563.804		1
6564.574		1
6565.06		1
6565.89551		1
6566.319		1
6566.64551		1
6567.2666		1
6567.35547		1
6568.11572		1
6568.5127		1
6568.63672		1
6568.92236		1
6569.655		1
6570.80225		1
6571.195		1
6571.3374		1
6571.44141		1
6571.571		1
6571.649		1
6571.72656		1
6571.902		1
6573.11		1
6573.915		1
6573.93164		1
6574.21973		1
6574.228		1
6574.483		1
6575.042		1
6575.37061		1
6575.684		1
6575.69238		1
6576.003		1
6576.71045		1
6578.018		1
6578.39		1
6579.351		1
6579.59326		1
6579.96631		1
6580.33252		1
6580.414		1
6580.499		1
6581.585		1
6581.62451		1
6582.40332		1
6583.393		1
6583.86		1
6584.25537		1
6584.51172		1
6584.60645		1
6585.32227		1
6585.62256		1
6585.73047		1
6586.30664		1
6587.011		1
6587.67		1
6588.188		1
6588.3916		1
6589.34229		1
6590.35156		1
6591.064		1
6591.45459		1
6591.6543		1
6592.166		1
6592.935		1
6593.42236		1
6593.507		1
6594.96973		1
6596.942		1
6597.096		1
6597.14941		1
6597.60645		1
6599.119		1
6599.469		1
6599.567		1
6600.165		1
6600.645		1
6600.646		1
6600.793		1
6601.565		1
6601.57031		1
6602.143		1
6602.236		1
6602.43066		1
6602.663		1
6603.46143		1
6604.02		1
6604.153		1
6604.468		1
6604.602		1
6605.12354		1
6605.24365		1
6605.589		1
6605.94238		1
6606.37646		1
6606.78564		1
6606.87		1
6606.99365		1
6607.326		1
6607.40137		1
6607.50146		1
6608.303		1
6608.49365		1
6608.54639		1
6608.58838		1
6610.517		1
6611.063		1
6611.217		1
6611.78662		1
6612.58936		1
6612.767		1
6614.874		1
6616.13965		1
6616.30029		1
6617.132		1
6617.912		1
6618.088		1
6618.34		1
6618.721		1
6620.09668		1
6620.601		1
6621.49268		1
6621.606		1
6621.734		1
6621.94141		1
6622.502		1
6622.66064		1
6622.78857		1
6623.076		1
6623.284		1
6623.91748		1
6624.006		1
6624.215		1
6624.78857		1
6625.21045		1
6625.94727		1
6626.61865		1
6626.74072		1
6626.80566		1
6627.359		1
6627.55029		1
6628.1		1
6628.192		1
6628.199		1
6628.32373		1
6628.375		1
6628.503		1
6629.02734		1
6629.031		1
6629.49561		1
6630.15527		1
6630.56		1
6631.017		1
6631.5166		1
6631.589		1
6631.875		1
6631.9375		1
6632.49854		1
6632.56641		1
6632.762		1
6633.44043		1
6633.72266		1
6633.83252		1
6634.652		1
6635.62061		1
6636.329		1
6636.73975		1
6636.809		1
6638.14453		1
6640.006		1
6640.134		1
6640.23242		1
6640.621		1
6640.71338		1
6640.723		1
6641.40967		1
6642.18848		1
6642.29736		1
6642.79346		1
6643.16846		1
6643.205		1
6643.666		1
6644.16064		1
6644.56543		1
6644.77734		1
6644.89063		1
6644.97656		1
6645.57666		1
6645.823		1
6645.98145		1
6647.939		1
6648.53125		1
6648.55127		1
6649.71436		1
6649.82764		1
6649.831		1
6649.938		1
6649.991		1
6650.11963		1
6650.406		1
6650.487		1
6651.06641		1
6651.353		1
6652.024		1
6653.40234		1
6653.816		1
6654.34473		1
6654.42432		1
6654.43164		1
6654.479		1
6654.49072		1
6654.51		1
6654.83057		1
6655.631		1
6655.742		1
6656.2627		1
6656.43652		1
6656.871		1
6657.238		1
6657.88		1
6657.97		1
6658.03174		1
6658.05		1
6658.712		1
6658.891		1
6658.92432		1
6659.524		1
6660.45654		1
6660.865		1
6661.36572		1
6661.702		1
6661.857		1
6662.32764		1
6662.42		1
6662.60938		1
6663.052		1
6663.316		1
6664.17432		1
6664.197		1
6664.691		1
6664.7		1
6664.827		1
6665.641		1
6665.714		1
6667.38135		1
6667.681		1
6667.80273		1
6667.96533		1
6668.698		1
6669.037		1
6669.185		1
6669.291		1
6670.44629		1
6671.06348		1
6671.54639		1
6671.67		1
6673.03662		1
6673.24463		1
6673.577		1
6673.60547		1
6674.022		1
6674.50244		1
6674.928		1
6675.129		1
6675.92432		1
6676.24951		1
6676.65674		1
6676.78857		1
6677.168		1
6677.44629		1
6677.52051		1
6678.137		1
6678.25146		1
6678.48		1
6679.18457		1
6679.28369		1
6679.457		1
6679.614		1
6679.823		1
6679.958		1
6680.01953		1
6680.0835		1
6680.19141		1
6680.27637		1
6680.92432		1
6680.96045		1
6681.18652		1
6681.297		1
6681.32227		1
6681.737		1
6681.75635		1
6681.808		1
6682.149		1
6682.23		1
6682.424		1
6682.441		1
6682.46		1
6682.46729		1
6682.50635		1
6682.81738		1
6683.024		1
6683.511		1
6683.606		1
6683.78955		1
6683.829		1
6684.62646		1
6684.687		1
6684.92139		1
6685.08154		1
6685.184		1
6685.332		1
6685.606		1
6685.655		1
6685.825		1
6685.865		1
6686.455		1
6686.482		1
6686.548		1
6686.614		1
6687.10059		1
6687.221		1
6687.25537		1
6687.367		1
6687.578		1
6687.651		1
6687.87061		1
6688.30859		1
6688.98535		1
6689.592		1
6690.36035		1
6690.42773		1
6690.45361		1
6690.52148		1
6690.99463		1
6691.011		1
6691.013		1
6691.07		1
6691.10645		1
6692.316		1
6692.3833		1
6692.524		1
6692.983		1
6693.148		1
6693.21973		1
6693.51074		1
6693.64551		1
6693.722		1
6694.05469		1
6694.091		1
6694.299		1
6694.39		1
6694.72266		1
6695.28		1
6695.47949		1
6695.535		1
6695.545		1
6695.8374		1
6695.83838		1
6696.267		1
6696.296		1
6696.445		1
6696.658		1
6696.82959		1
6697.59766		1
6697.915		1
6697.918		1
6698.229		1
6698.24365		1
6698.367		1
6698.41162		1
6698.545		1
6699.05859		1
6699.173		1
6699.929		1
6700.1543		1
6700.52734		1
6700.54736		1
6700.654		1
6701.23926		1
6701.29248		1
6701.53125		1
6701.641		1
6701.90967		1
6702.233		1
6702.46826		1
6702.53467		1
6702.585		1
6702.845		1
6702.954		1
6703.134		1
6703.61963		1
6704.032		1
6705.091		1
6705.631		1
6705.633		1
6705.712		1
6705.877		1
6705.88867		1
6705.94971		1
6706.029		1
6706.34473		1
6707.38525		1
6707.428		1
6707.821		1
6708.04346		1
6708.596		1
6708.64551		1
6709.062		1
6709.07764		1
6709.38428		1
6709.51758		1
6709.555		1
6709.5835		1
6709.69971		1
6710.148		1
6710.286		1
6710.30371		1
6710.461		1
6710.476		1
6710.87939		1
6711.27051		1
6711.47559		1
6712.70557		1
6713.253		1
6713.518		1
6713.866		1
6714.04541		1
6714.37646		1
6714.71338		1
6714.831		1
6715.045		1
6715.40039		1
6715.75439		1
6716.179		1
6716.336		1
6716.34863		1
6716.47168		1
6716.682		1
6716.777		1
6716.85645		1
6716.86768		1
6717.45068		1
6718.00146		1
6718.13428		1
6718.171		1
6718.28271		1
6718.342		1
6718.436		1
6718.54346		1
6718.627		1
6718.91357		1
6718.962		1
6719.113		1
6719.244		1
6719.2583		1
6719.263		1
6719.76172		1
6719.927		1
6719.99072		1
6720.13672		1
6720.21143		1
6720.321		1
6720.332		1
6720.497		1
6720.76		1
6720.963		1
6721.21436		1
6721.279		1
6721.48047		1
6721.572		1
6721.644		1
6721.94629		1
6722.14258		1
6722.167		1
6722.418		1
6722.46		1
6722.857		1
6723.04346		1
6723.254		1
6723.288		1
6723.352		1
6723.676		1
6723.89648		1
6723.94775		1
6724.08936		1
6724.15527		1
6724.18		1
6724.387		1
6724.4165		1
6724.516		1
6724.67773		1
6724.76074		1
6724.78662		1
6724.834		1
6725.003		1
6725.123		1
6725.601		1
6725.663		1
6725.70654		1
6725.9		1
6726.07861		1
6726.28564		1
6726.392		1
6726.72754		1
6726.85156		1
6726.937		1
6727.14746		1
6727.876		1
6728.172		1
6728.205		1
6728.31152		1
6728.525		1
6728.87842		1
6729.0415		1
6729.35742		1
6729.42871		1
6729.64258		1
6729.8584		1
6729.88135		1
6729.8916		1
6730.09375		1
6730.75146		1
6731.097		1
6731.21436		1
6731.328		1
6731.46631		1
6731.57568		1
6732.21533		1
6732.258		1
6732.32373		1
6732.48		1
6732.7793		1
6732.81738		1
6732.831		1
6732.94971		1
6733.03955		1
6733.26		1
6733.77734		1
6734.01855		1
6734.13		1
6734.17041		1
6734.444		1
6734.46973		1
6735.13037		1
6735.34229		1
6735.349		1
6735.42		1
6735.844		1
6735.896		1
6736.67432		1
6736.70947		1
6736.728		1
6736.771		1
6736.861		1
6736.896		1
6737.317		1
6737.52539		1
6737.526		1
6737.58154		1
6737.732		1
6737.865		1
6737.894		1
6738.095		1
6738.13867		1
6738.315		1
6738.406		1
6738.83545		1
6738.874		1
6738.89551		1
6738.91162		1
6739.15332		1
6739.272		1
6739.516		1
6740.29		1
6740.42969		1
6740.638		1
6740.79443		1
6740.851		1
6741.05859		1
6741.113		1
6741.317		1
6741.332		1
6741.663		1
6741.70166		1
6741.83447		1
6741.92725		1
6741.96533		1
6742.04053		1
6742.186		1
6742.45752		1
6742.48047		1
6742.52832		1
6742.92773		1
6743.172		1
6743.2666		1
6743.28955		1
6743.558		1
6743.6123		1
6743.71338		1
6744.053		1
6744.48438		1
6744.535		1
6744.884		1
6744.96338		1
6745.02441		1
6745.09033		1
6745.53467		1
6745.622		1
6745.879		1
6745.94141		1
6746.28564		1
6746.329		1
6746.39355		1
6746.86865		1
6747.12		1
6747.177		1
6747.21729		1
6747.3335		1
6747.35547		1
6747.8335		1
6747.90674		1
6747.94141		1
6747.98145		1
6748.1377		1
6748.487		1
6748.649		1
6748.92969		1
6749.03125		1
6749.335		1
6749.529		1
6749.905		1
6750.24561		1
6750.67773		1
6750.72852		1
6750.738		1
6750.90967		1
6751.159		1
6751.304		1
6751.75537		1
6751.85938		1
6751.88428		1
6752.029		1
6752.05469		1
6752.219		1
6752.54736		1
6753.044		1
6753.059		1
6753.734		1
6753.901		1
6753.906		1
6754.23828		1
6754.503		1
6754.53		1
6754.69		1
6754.76758		1
6754.8667		1
6754.90527		1
6754.9126		1
6755.01855		1
6755.068		1
6755.13135		1
6755.213		1
6755.43		1
6755.847		1
6755.92041		1
6756.12842		1
6756.21533		1
6756.28564		1
6756.297		1
6756.34961		1
6756.36572		1
6756.832		1
6757.0127		1
6757.081		1
6757.10059		1
6757.1665		1
6757.363		1
6757.429		1
6757.65674		1
6757.775		1
6758.34033		1
6758.35547		1
6758.39746		1
6758.563		1
6758.711		1
6758.72852		1
6758.7583		1
6758.79932		1
6758.86963		1
6759.07568		1
6759.247		1
6759.314		1
6759.42725		1
6759.667		1
6760.06055		1
6760.404		1
6760.44873		1
6760.455		1
6760.907		1
6761.114		1
6761.229		1
6761.322		1
6761.72949		1
6761.76		1
6761.99951		1
6762.02051		1
6762.084		1
6762.819		1
6762.82		1
6763.16553		1
6763.662		1
6763.67		1
6763.85645		1
6763.85938		1
6763.878		1
6764.137		1
6764.227		1
6764.52246		1
6764.63867		1
6764.97		1
6765.028		1
6765.19727		1
6765.3623		1
6765.39453		1
6765.492		1
6765.49658		1
6765.66846		1
6765.88135		1
6766.08643		1
6766.132		1
6766.166		1
6766.53564		1
6766.94434		1
6766.95752		1
6767.132		1
6767.286		1
6767.55371		1
6767.65967		1
6767.78174		1
6767.80762		1
6767.85547		1
6767.968		1
6768.15137		1
6768.34326		1
6768.606		1
6768.827		1
6769.33		1
6769.38574		1
6769.718		1
6769.86		1
6770.1167		1
6770.31543		1
6770.442		1
6770.59229		1
6770.61475		1
6770.632		1
6770.71875		1
6770.797		1
6770.90332		1
6771.06641		1
6771.318		1
6771.40771		1
6771.588		1
6771.65234		1
6771.9834		1
6771.997		1
6771.998		1
6772.145		1
6772.426		1
6772.439		1
6772.55566		1
6772.55762		1
6772.7583		1
6772.765		1
6772.87061		1
6773.116		1
6773.17432		1
6773.45264		1
6773.599		1
6773.626		1
6773.66748		1
6773.749		1
6773.816		1
6773.888		1
6774.17334		1
6774.464		1
6774.54541		1
6774.807		1
6774.826		1
6774.934		1
6774.98438		1
6775.061		1
6775.14453		1
6775.207		1
6775.37		1
6775.769		1
6775.781		1
6775.822		1
6775.82568		1
6775.875		1
6776.06543		1
6776.077		1
6776.07959		1
6776.30127		1
6776.383		1
6776.481		1
6776.5415		1
6776.66748		1
6777.117		1
6777.175		1
6777.46729		1
6777.502		1
6777.557		1
6777.56348		1
6777.58643		1
6777.64746		1
6777.65332		1
6777.77051		1
6777.879		1
6777.88		1
6778.0376		1
6778.457		1
6778.656		1
6778.96045		1
6779.0127		1
6779.17725		1
6779.297		1
6779.368		1
6779.386		1
6779.41455		1
6780.054		1
6780.35938		1
6780.5415		1
6780.65674		1
6780.65771		1
6780.68555		1
6781.197		1
6781.21533		1
6781.45068		1
6781.53857		1
6781.60449		1
6781.708		1
6781.7124		1
6781.741		1
6782.121		1
6782.2876		1
6782.46729		1
6782.468		1
6782.592		1
6782.63		1
6782.745		1
6782.95361		1
6783.05762		1
6783.066		1
6783.372		1
6783.481		1
6783.801		1
6783.84863		1
6784.20166		1
6784.22461		1
6784.25928		1
6784.30029		1
6784.571		1
6785.009		1
6785.07959		1
6785.238		1
6785.24268		1
6785.29248		1
6785.44336		1
6785.58643		1
6785.61426		1
6785.645		1
6785.709		1
6785.88867		1
6786.049		1
6786.174		1
6786.21973		1
6786.57666		1
6786.59961		1
6786.675		1
6786.73633		1
6786.778		1
6786.96875		1
6787.1333		1
6787.18164		1
6787.22363		1
6787.3623		1
6787.3877		1
6787.697		1
6787.77539		1
6788.021		1
6788.035		1
6788.23047		1
6788.24854		1
6788.35938		1
6788.368		1
6788.461		1
6788.48145		1
6788.79834		1
6789.143		1
6789.4126		1
6789.48535		1
6789.58936		1
6789.662		1
6789.689		1
6789.968		1
6790.009		1
6790.052		1
6790.125		1
6790.48828		1
6790.517		1
6790.674		1
6790.81934		1
6790.95		1
6791.195		1
6791.527		1
6791.761		1
6791.776		1
6791.973		1
6792.14844		1
6792.44434		1
6793.05859		1
6793.153		1
6793.218		1
6793.3335		1
6793.33447		1
6793.452		1
6793.49561		1
6793.518		1
6793.58936		1
6793.668		1
6793.66846		1
6793.89941		1
6793.933		1
6794.045		1
6794.19727		1
6794.20361		1
6794.354		1
6794.72		1
6794.74268		1
6794.84668		1
6795.084		1
6795.10156		1
6795.314		1
6795.855		1
6795.90137		1
6796.00635		1
6796.02246		1
6796.127		1
6796.19141		1
6796.24951		1
6796.353		1
6796.43262		1
6796.50635		1
6796.57373		1
6796.58252		1
6796.631		1
6797.009		1
6797.11		1
6797.127		1
6797.131		1
6797.45361		1
6797.7373		1
6797.75342		1
6797.767		1
6797.9375		1
6798.00342		1
6798.18945		1
6798.266		1
6798.331		1
6798.36768		1
6798.4585		1
6798.459		1
6798.513		1
6798.536		1
6798.755		1
6798.8125		1
6799.113		1
6799.177		1
6799.557		1
6799.634		1
6799.72949		1
6799.768		1
6799.965		1
6799.97656		1
6800.06152		1
6800.27832		1
6800.45557		1
6800.47852		1
6800.51465		1
6800.61133		1
6800.63867		1
6800.75537		1
6800.77148		1
6800.95361		1
6801.097		1
6801.09766		1
6801.156		1
6801.193		1
6801.248		1
6801.287		1
6801.439		1
6801.46631		1
6801.479		1
6801.58447		1
6801.945		1
6802.055		1
6802.078		1
6802.281		1
6802.33154		1
6802.757		1
6802.82373		1
6802.84961		1
6803.08447		1
6803.101		1
6803.106		1
6803.12451		1
6803.185		1
6803.23828		1
6803.308		1
6803.404		1
6803.49463		1
6803.498		1
6803.96045		1
6804.48047		1
6804.609		1
6805.11133		1
6805.11328		1
6805.234		1
6805.28125		1
6805.381		1
6805.662		1
6805.71045		1
6805.729		1
6805.93164		1
6805.94336		1
6805.98926		1
6806.13525		1
6806.156		1
6806.446		1
6806.45752		1
6806.53369		1
6806.63428		1
6806.65332		1
6806.7417		1
6806.751		1
6806.753		1
6807.04639		1
6807.13574		1
6807.19531		1
6807.23926		1
6807.359		1
6807.362		1
6807.453		1
6807.53467		1
6807.55957		1
6807.746		1
6808.07373		1
6808.207		1
6808.23828		1
6808.264		1
6808.30566		1
6808.3125		1
6808.58252		1
6808.61475		1
6809.024		1
6809.222		1
6809.27637		1
6809.329		1
6809.396		1
6809.688		1
6809.712		1
6809.86572		1
6809.927		1
6810.1377		1
6810.22168		1
6810.361		1
6810.444		1
6811.091		1
6811.145		1
6811.36865		1
6811.393		1
6811.57		1
6811.62		1
6811.70459		1
6811.71533		1
6811.77441		1
6811.841		1
6811.89551		1
6811.9585		1
6812.011		1
6812.22168		1
6812.321		1
6812.549		1
6812.73535		1
6812.743		1
6812.984		1
6813.389		1
6813.54639		1
6813.62842		1
6814.05273		1
6814.097		1
6814.255		1
6814.41455		1
6814.451		1
6814.47754		1
6814.58447		1
6814.61426		1
6814.711		1
6814.879		1
6814.93066		1
6815.06055		1
6815.317		1
6815.414		1
6815.611		1
6815.811		1
6815.846		1
6815.868		1
6816.1167		1
6816.48438		1
6816.486		1
6816.57861		1
6816.602		1
6816.60449		1
6816.61963		1
6816.81348		1
6817.008		1
6817.017		1
6817.09033		1
6817.228		1
6817.286		1
6817.59766		1
6817.776		1
6817.9043		1
6817.913		1
6817.917		1
6818.04932		1
6818.05		1
6818.1084		1
6818.11475		1
6818.3584		1
6818.41943		1
6818.42334		1
6818.536		1
6818.666		1
6818.976		1
6818.995		1
6819.102		1
6819.2417		1
6819.40332		1
6819.4585		1
6819.606		1
6819.60742		1
6819.611		1
6819.712		1
6819.863		1
6819.914		1
6819.99854		1
6820.061		1
6820.176		1
6820.19629		1
6820.37		1
6820.4		1
6820.56152		1
6820.62158		1
6820.697		1
6820.958		1
6821.106		1
6821.11035		1
6821.22754		1
6821.24854		1
6821.254		1
6821.27441		1
6821.439		1
6821.56934		1
6821.67529		1
6821.731		1
6821.831		1
6821.861		1
6821.893		1
6822.094		1
6822.12451		1
6822.16162		1
6822.21533		1
6822.29932		1
6822.31836		1
6822.373		1
6822.44043		1
6822.47949		1
6822.49268		1
6822.54834		1
6822.6084		1
6822.724		1
6822.809		1
6822.826		1
6823.018		1
6823.163		1
6823.296		1
6823.353		1
6823.509		1
6823.80029		1
6823.93359		1
6823.941		1
6824.0625		1
6824.143		1
6824.25928		1
6824.29932		1
6824.37842		1
6824.5083		1
6825.002		1
6825.083		1
6825.283		1
6825.295		1
6825.331		1
6825.4165		1
6825.427		1
6825.749		1
6825.78564		1
6825.78564		1
6825.933		1
6826.02051		1
6826.06		1
6826.171		1
6826.2915		1
6826.36475		1
6826.50049		1
6826.614		1
6826.625		1
6826.73633		1
6826.801		1
6826.80469		1
6826.819		1
6826.83936		1
6826.86475		1
6827.002		1
6827.02		1
6827.133		1
6827.13672		1
6827.391		1
6827.615		1
6827.848		1
6827.9126		1
6828.026		1
6828.048		1
6828.17236		1
6828.24854		1
6828.29443		1
6828.32		1
6828.381		1
6828.53271		1
6828.55762		1
6828.62354		1
6828.67773		1
6828.84033		1
6828.95		1
6828.972		1
6829.1377		1
6829.15332		1
6829.17725		1
6829.41		1
6829.564		1
6829.68457		1
6829.69531		1
6829.762		1
6829.777		1
6829.79346		1
6830.07764		1
6830.17529		1
6830.19043		1
6830.39355		1
6830.736		1
6830.75244		1
6830.899		1
6830.90869		1
6831.015		1
6831.066		1
6831.47559		1
6831.49		1
6831.88135		1
6831.98		1
6832.01465		1
6832.076		1
6832.20654		1
6832.21533		1
6832.244		1
6832.24756		1
6832.37158		1
6832.38867		1
6832.43359		1
6832.444		1
6832.521		1
6832.62256		1
6832.62549		1
6832.65332		1
6832.766		1
6832.78467		1
6832.82959		1
6832.972		1
6832.98		1
6833.13672		1
6833.145		1
6833.161		1
6833.229		1
6833.28467		1
6833.32861		1
6833.373		1
6833.513		1
6833.53		1
6833.54932		1
6833.62158		1
6833.94775		1
6833.969		1
6834.147		1
6834.20654		1
6834.26465		1
6834.31738		1
6834.5127		1
6834.63428		1
6834.667		1
6834.68164		1
6834.703		1
6834.70361		1
6834.77		1
6834.78369		1
6834.919		1
6834.92969		1
6834.9917		1
6835.10449		1
6835.119		1
6835.26172		1
6835.274		1
6835.35645		1
6835.421		1
6835.63		1
6835.656		1
6835.668		1
6835.72		1
6835.826		1
6835.8877		1
6835.979		1
6836.06543		1
6836.08545		1
6836.308		1
6836.42041		1
6836.4585		1
6836.46875		1
6836.544		1
6836.546		1
[truncated: 16,353 more rows]
