# Supplementary material for: Getting rid of ‘rain’ and ‘stars’: Mitigating inhibition effects on ddPCR data analysis, the case study of the invasive crayfish Pacifastacus leniusculus in the streams of Luxembourg
Source: PLoS One. 2022 Nov 16;17(11):e0275363. doi: 10.1371/journal.pone.0275363 (PMC9668142; doi:10.1371/journal.pone.0275363)
Supplement: S1 File — (ZIP) [file pone.0275363.s003.zip › raw data/27-pl1/27 Pl1-2019 Pl_C08_Amplitude.csv]

Ch1 Amplitude	Ch2 Amplitude	Cluster
280.314972		1
5619.113		1
5726.601		1
5743.5		1
5770.07471		1
5774.971		1
5812.99658		1
5831.929		1
5856.839		1
5859.36963		1
5859.65625		1
5860.6416		1
5866.65771		1
5872.715		1
5879.21631		1
5897.821		1
5899.85449		1
5901.491		1
5904.658		1
5906.851		1
5907.96533		1
5908.55127		1
5909.10156		1
5917.94043		1
5922.43359		1
5929.06348		1
5938.79346		1
5939.18555		1
5943.91846		1
5945.08057		1
5945.352		1
5958.24561		1
5973.51172		1
5973.96143		1
5974.054		1
5977.163		1
5979.688		1
5982.8623		1
5985.277		1
5985.72		1
5987.452		1
5988.06934		1
5990.85449		1
5992.11963		1
6000.99		1
6003.37158		1
6003.51		1
6005.453		1
6008.543		1
6009.59473		1
6009.885		1
6010.6543		1
6013.03369		1
6014.20068		1
6017.08447		1
6019.44141		1
6022.353		1
6032.143		1
6032.464		1
6034.04736		1
6034.70264		1
6034.92627		1
6036.597		1
6037.37354		1
6039.75244		1
6042.26074		1
6045.35742		1
6050.10254		1
6053.68		1
6054.459		1
6054.717		1
6056.415		1
6058.6084		1
6058.9624		1
6063.19238		1
6063.519		1
6063.56152		1
6064.74365		1
6066.854		1
6071.82764		1
6081.553		1
6081.64648		1
6082.46533		1
6082.77832		1
6086.59131		1
6087.20654		1
6088.188		1
6089.95654		1
6090.72852		1
6092.45		1
6093.4624		1
6094.27246		1
6097.449		1
6097.731		1
6099.708		1
6100.46729		1
6103.049		1
6104.34033		1
6110.29053		1
6110.98535		1
6114.94775		1
6117.78125		1
6119.255		1
6120.29541		1
6120.781		1
6121.245		1
6122.10156		1
6124.976		1
6126.984		1
6127.693		1
6127.73242		1
6130.82471		1
6135.1377		1
6135.253		1
6135.32129		1
6135.42725		1
6138.07764		1
6138.953		1
6139.32568		1
6141.878		1
6142.63965		1
6143.42236		1
6143.90869		1
6146.17773		1
6146.462		1
6147.574		1
6148.44		1
6150.11426		1
6156.257		1
6156.451		1
6156.47168		1
6158.87256		1
6160.42236		1
6160.469		1
6162.57764		1
6163.90869		1
6164.274		1
6165.8		1
6168.89355		1
6169.097		1
6169.835		1
6170.45361		1
6171.203		1
6172.529		1
6172.71973		1
6172.906		1
6172.93		1
6174.37061		1
6174.869		1
6180.372		1
6180.53027		1
6182.104		1
6184.4707		1
6186.87549		1
6188.822		1
6191.28467		1
6191.466		1
6191.708		1
6192.099		1
6192.20654		1
6193.978		1
6194.33154		1
6194.74854		1
6197.27344		1
6198.648		1
6198.70947		1
6199.29932		1
6200.8125		1
6201.22168		1
6201.69873		1
6202.05225		1
6202.14063		1
6203.737		1
6203.86865		1
6204.072		1
6204.70264		1
6204.816		1
6206.876		1
6207.53662		1
6207.56738		1
6208.5957		1
6209.61035		1
6209.96875		1
6210.096		1
6212.075		1
6212.86475		1
6213.32666		1
6213.577		1
6214.67529		1
6215.855		1
6216.58		1
6219.20557		1
6220.961		1
6226.42773		1
6228.538		1
6232.181		1
6232.36035		1
6233.602		1
6233.888		1
6234.67529		1
6235.20459		1
6235.52441		1
6236.004		1
6236.403		1
6236.73242		1
6237.49463		1
6242.43		1
6242.56152		1
6243.1875		1
6243.68457		1
6245.191		1
6245.307		1
6246.70264		1
6246.94		1
6248.788		1
6249.738		1
6249.87646		1
6255.358		1
6255.91553		1
6256.56348		1
6257.181		1
6257.25732		1
6257.584		1
6258.41455		1
6259.76563		1
6260.244		1
6260.258		1
6261.574		1
6262.27148		1
6262.46338		1
6266.11328		1
6266.794		1
6267.48145		1
6269.57275		1
6269.699		1
6270.05371		1
6272.471		1
6274.76074		1
6277.604		1
6277.903		1
6277.91455		1
6278.18262		1
6278.29053		1
6278.69		1
6278.97		1
6280.746		1
6280.838		1
6281.0874		1
6282.738		1
6285.089		1
6285.18555		1
6286.612		1
6287.768		1
6288.51025		1
6288.954		1
6290.03857		1
6290.09375		1
6290.641		1
6290.94043		1
6291.02246		1
6291.07861		1
6292.405		1
6292.449		1
6293.88428		1
6294.06641		1
6295.026		1
6296.35059		1
6296.69043		1
6297.076		1
6297.73633		1
6298.24072		1
6299.033		1
6300.655		1
6302.852		1
6303.50244		1
6305.46045		1
6305.759		1
6306.88525		1
6307.489		1
6307.5		1
6308.103		1
6310.127		1
6311.46		1
6313.152		1
6313.48145		1
6315.039		1
6315.5835		1
6317.29		1
6317.87061		1
6319.91162		1
6320.76074		1
6321.93457		1
6322.53857		1
6324.30664		1
6324.38135		1
6329.172		1
6329.491		1
6331.036		1
6332.7		1
6333.57		1
6333.603		1
6334.934		1
6335.549		1
6336.161		1
6338.679		1
6339.373		1
6341.089		1
6341.11572		1
6341.516		1
6341.695		1
6343.06641		1
6343.145		1
6343.69336		1
6343.867		1
6344.70068		1
6344.849		1
6347.259		1
6347.39		1
6347.75049		1
6347.91748		1
6347.92041		1
6348.612		1
6348.813		1
6349.18848		1
6349.747		1
6350.68359		1
6350.80029		1
6350.82129		1
6351.921		1
6352.646		1
6353.49756		1
6353.68652		1
6353.82861		1
6354.24365		1
6354.28467		1
6354.64746		1
6354.69043		1
6355.19434		1
6355.655		1
6356.03662		1
6358.689		1
6359.03369		1
6359.19		1
6359.321		1
6360.308		1
6360.422		1
6365.668		1
6367.175		1
6367.32275		1
6367.6333		1
6368.388		1
6368.46631		1
6368.696		1
6369.37		1
6369.652		1
6370.079		1
6370.21045		1
6370.67725		1
6370.737		1
6371.746		1
6372.09375		1
6372.226		1
6373.3374		1
6373.5166		1
6374.75		1
6375.13037		1
6375.325		1
6376.617		1
6376.80957		1
6376.96826		1
6377.244		1
6381.18848		1
6382.803		1
6383.68		1
6383.89		1
6385.102		1
6385.346		1
6386.24756		1
6387.42236		1
6387.56543		1
6387.607		1
6387.75		1
6387.87451		1
6388.34033		1
6389.398		1
6390.407		1
6391.13965		1
6392.0835		1
6392.42725		1
6392.645		1
6393.51025		1
6393.60059		1
6394.563		1
6395.69238		1
6396.191		1
6396.643		1
6396.976		1
6398.825		1
6399.49		1
6399.92627		1
6401.45361		1
6402.57959		1
6402.9126		1
6403.059		1
6403.23145		1
6403.90332		1
6404.596		1
6405.46436		1
6407.506		1
6408.0376		1
6408.661		1
6409.26172		1
6409.42041		1
6410.07666		1
6411.078		1
6411.391		1
6412.04639		1
6412.524		1
6413.052		1
6413.366		1
6413.45557		1
6413.4585		1
6414.963		1
6414.99463		1
6415.00342		1
6416.061		1
6416.12451		1
6416.271		1
6416.84326		1
6417.343		1
6417.604		1
6417.94043		1
6418.38135		1
6419.226		1
6423.408		1
6423.54443		1
6423.867		1
6424.42627		1
6424.473		1
6427.108		1
6429.201		1
6430.47		1
6431.07		1
6432.14844		1
6432.96338		1
6434.52832		1
6435.254		1
6435.72754		1
6436.68652		1
6436.69873		1
6439.53467		1
6440.36035		1
6441.764		1
6443.618		1
6444.68848		1
6444.833		1
6445.374		1
6445.403		1
6445.41553		1
6445.77344		1
6445.919		1
6445.962		1
6446.063		1
6446.158		1
6446.58057		1
6446.794		1
6446.93359		1
6447.022		1
6447.15771		1
6447.46045		1
6447.511		1
6447.771		1
6448.188		1
6450.02637		1
6450.44043		1
6453.97461		1
6455.50342		1
6455.658		1
6455.95752		1
6456.91		1
6457.55664		1
6458.94043		1
6459.039		1
6459.211		1
6460.223		1
6460.45361		1
6460.561		1
6462.58936		1
6463.07959		1
6463.44141		1
6463.77344		1
6463.84961		1
6464.56641		1
6465.1875		1
6466.445		1
6466.93164		1
6467.422		1
6468.214		1
6468.26855		1
6468.315		1
6468.3584		1
6469.098		1
6469.36963		1
6469.97461		1
6469.98145		1
6470.31152		1
6472.42529		1
6472.643		1
6473.64648		1
6473.86865		1
6474.43555		1
6474.60742		1
6474.799		1
6474.93848		1
6475.387		1
6476.3623		1
6476.40039		1
6476.42725		1
6476.62744		1
6476.71143		1
6476.75146		1
6477.35742		1
6478.211		1
6478.34473		1
6479.078		1
6479.192		1
6480.47754		1
6481.75537		1
6482.17871		1
6482.52734		1
6482.781		1
6482.838		1
6483.473		1
6487.688		1
6488.30273		1
6488.483		1
6488.65039		1
6488.763		1
6489.025		1
6489.09961		1
6489.73438		1
6490.28174		1
6490.381		1
6490.8584		1
6491.05957		1
6491.301		1
6491.60156		1
6492.92432		1
6493.85645		1
6493.877		1
6497.251		1
6497.459		1
6499.04736		1
6499.43066		1
6500.68359		1
6501.378		1
6501.53564		1
6502.366		1
6503.389		1
6503.69727		1
6503.78369		1
6504.508		1
6504.8125		1
6504.905		1
6505.444		1
6505.7876		1
6506.74		1
6506.923		1
6507.0127		1
6507.332		1
6507.34131		1
6507.78125		1
6509.584		1
6509.70361		1
6509.733		1
6509.789		1
6509.832		1
6510.166		1
6510.69873		1
6511.25537		1
6511.71143		1
6511.82373		1
6513.21973		1
6513.3125		1
6514.17725		1
6514.44		1
6514.52		1
6515.62646		1
6515.96973		1
6516.172		1
6516.893		1
6517.65771		1
6517.669		1
6518.13135		1
6518.39941		1
6520.69873		1
6520.97559		1
6521.06055		1
6521.402		1
6522.082		1
6522.88867		1
6523.17529		1
6524.247		1
6526.872		1
6526.983		1
6527.05029		1
6527.952		1
6529.24951		1
6530.5		1
6530.61		1
6532.136		1
6532.402		1
6532.52051		1
6532.798		1
6533.19531		1
6534.71338		1
6535.147		1
6535.445		1
6536.35		1
6536.823		1
6538.11572		1
6538.82373		1
6539.22949		1
6540.076		1
6541.73		1
6542.072		1
6542.13		1
6542.7334		1
6543.94141		1
6544.87354		1
6545.22168		1
6546.08838		1
6546.521		1
6546.83447		1
6547.01563		1
6547.71143		1
6548.388		1
6548.72656		1
6549.72949		1
6549.917		1
6549.94043		1
6550.30664		1
6550.767		1
6551.709		1
6551.811		1
6551.90967		1
6553.039		1
6553.17529		1
6553.39844		1
6554.08252		1
6554.33		1
6554.4585		1
6554.50635		1
6554.638		1
6554.7207		1
6554.76953		1
6555.73438		1
6556.06641		1
6556.712		1
6557.3623		1
6557.536		1
6557.684		1
6559.803		1
6560.70947		1
6561.371		1
6561.489		1
6563.11768		1
6565.53174		1
6566.1123		1
6567.07959		1
6567.268		1
6567.29834		1
6567.989		1
6568.07666		1
6568.30566		1
6568.402		1
6568.50928		1
6568.6123		1
6568.901		1
6569.144		1
6572.5874		1
6572.874		1
6574.05		1
6574.34375		1
6574.4585		1
6575.16455		1
6575.285		1
6575.472		1
6575.893		1
6575.92871		1
6576.86865		1
6578.99463		1
6579.767		1
6580.043		1
6580.946		1
6581.99658		1
6582.04		1
6583.26953		1
6584.25		1
6584.68066		1
6585.742		1
6585.87549		1
6586.14063		1
6586.756		1
6586.848		1
6587.031		1
6587.04736		1
6589.49365		1
6590.22266		1
6590.37		1
6590.533		1
6590.764		1
6590.94971		1
6591.464		1
6591.626		1
6592.333		1
6592.336		1
6592.55127		1
6592.96045		1
6593.214		1
6593.3916		1
6593.5127		1
6593.871		1
6593.89844		1
6594.36035		1
6595.154		1
6595.415		1
6595.579		1
6595.81543		1
6596.75635		1
6597.851		1
6598.75146		1
6598.909		1
6599.83057		1
6600.53125		1
6600.89063		1
6601.456		1
6601.58154		1
6601.98047		1
6602.33154		1
6603.06738		1
6604.08447		1
6605.02148		1
6605.78027		1
6605.848		1
6606.19727		1
6606.898		1
6607.094		1
6607.191		1
6607.531		1
6609.02		1
6609.869		1
6610.487		1
6610.79248		1
6611.62354		1
6612.15771		1
6612.161		1
6612.707		1
6613.17773		1
6613.718		1
6613.816		1
6614.624		1
6614.68066		1
6614.90527		1
6614.90771		1
6615.789		1
6615.8916		1
6615.89355		1
6616.211		1
6616.24756		1
6616.33643		1
6616.34473		1
6616.457		1
6616.59		1
6616.76563		1
6617.74072		1
6619.152		1
6619.62744		1
6621.07227		1
6621.47168		1
6621.56738		1
6623.713		1
6623.89648		1
6624.22656		1
6624.64453		1
6624.67334		1
6624.7085		1
6625.32227		1
6625.40674		1
6625.68		1
6626.902		1
6628.03955		1
6628.35		1
6628.667		1
6629.30664		1
6629.38232		1
6629.47949		1
6629.535		1
6630.49658		1
6631.48		1
6631.613		1
6631.717		1
6632.25732		1
6632.48975		1
6632.5293		1
6633.469		1
6634.144		1
6634.3374		1
6634.5		1
6634.66943		1
6635.264		1
6635.96533		1
6636.563		1
6636.65332		1
6636.809		1
6637.85		1
6638.238		1
6638.42529		1
6638.72852		1
6638.7793		1
6638.78174		1
6640.03125		1
6641.443		1
6641.63965		1
6641.70557		1
6642.21973		1
6644.4043		1
6644.84766		1
6645.57568		1
6645.67969		1
6647.39258		1
6647.42139		1
6647.78027		1
6647.831		1
6648.911		1
6649.049		1
6649.214		1
6649.53		1
6650.06641		1
6650.31		1
6650.34473		1
6650.928		1
6651.29		1
6651.383		1
6652.16748		1
6652.50342		1
6652.732		1
6652.873		1
6652.96533		1
6653.31152		1
6653.49951		1
6653.507		1
6653.82275		1
6654.66064		1
6654.929		1
6655.15869		1
6655.29443		1
6655.463		1
6656.10742		1
6656.71533		1
6656.791		1
6656.857		1
6657.08447		1
6657.54834		1
6658.059		1
6658.40332		1
6658.496		1
6658.58		1
6659.04541		1
6659.715		1
6659.72656		1
6660.034		1
6660.45166		1
6660.566		1
6661.05225		1
6661.293		1
6662.68555		1
6662.82959		1
6663.346		1
6664.17627		1
6665.27051		1
6666.615		1
6666.617		1
6666.932		1
6667.14844		1
6667.69971		1
6667.99658		1
6668.07861		1
6668.42139		1
6668.545		1
6669.02539		1
6669.19		1
6669.435		1
6670.00732		1
6670.38965		1
6671.057		1
6671.246		1
6672.09961		1
6672.34473		1
6673.07861		1
6673.60938		1
6673.757		1
6673.803		1
6674.124		1
6675.01758		1
6675.74951		1
6675.88232		1
6676.0625		1
6676.22949		1
6677.027		1
6677.68359		1
6677.93		1
6679.75		1
6680.713		1
6681.09326		1
6681.18066		1
6681.364		1
6683.12549		1
6683.80371		1
6683.96436		1
6684.26172		1
6684.65137		1
6684.94434		1
6686.43066		1
6686.53369		1
6686.82275		1
6686.9375		1
6686.941		1
6687.55273		1
6687.56738		1
6687.80762		1
6688.31641		1
6688.34326		1
6688.568		1
6689.74268		1
6690.31		1
6690.56445		1
6691.3623		1
6692.28		1
6692.38428		1
6693.199		1
6693.48633		1
6693.55029		1
6693.813		1
6693.919		1
6694.239		1
6694.992		1
6695.128		1
6695.196		1
6697.908		1
6698.2417		1
6698.30273		1
6698.40527		1
6699.037		1
6699.419		1
6699.44		1
6699.52637		1
6699.60938		1
6699.634		1
6701.178		1
6702.143		1
6702.63867		1
6702.74756		1
6703.382		1
6703.887		1
6704.21631		1
6705.55		1
6705.65674		1
6706.17773		1
6706.31641		1
6706.585		1
6706.736		1
6706.86133		1
6706.883		1
6706.925		1
6708.492		1
6709.38037		1
6710.90625		1
6711.16357		1
6711.33252		1
6711.91748		1
6712.029		1
6712.69629		1
6712.74		1
6713.009		1
6713.421		1
6713.48535		1
6713.5166		1
6713.53174		1
6713.86035		1
6715.04		1
6715.208		1
6715.31836		1
6715.805		1
6716.033		1
6716.099		1
6716.15332		1
6716.527		1
6717.38525		1
6717.43262		1
6717.80566		1
6718.562		1
6718.73		1
6720.29248		1
6721.507		1
6721.72559		1
6721.793		1
6722.61035		1
6723.05029		1
6723.079		1
6723.622		1
6723.71875		1
6724.504		1
6724.82373		1
6725.53955		1
6725.761		1
6725.946		1
6726.11963		1
6726.58545		1
6726.77832		1
6726.963		1
6727.1167		1
6727.117		1
6727.20361		1
6727.22168		1
6727.42529		1
6727.452		1
6727.543		1
6728.12842		1
6728.609		1
6729.182		1
6729.23242		1
6730.06348		1
6730.10449		1
6730.14648		1
6730.86963		1
6732.324		1
6733.39551		1
6734.502		1
6736.05664		1
6736.3877		1
6736.7		1
6737.04639		1
6737.741		1
6738.35254		1
6738.63232		1
6738.7417		1
6739.037		1
6739.363		1
6739.733		1
6739.79639		1
6740.032		1
6740.07861		1
6740.511		1
6740.515		1
6741.015		1
6743.31543		1
6743.465		1
6743.7		1
6743.827		1
6744.126		1
6744.25244		1
6744.353		1
6744.947		1
6745.06055		1
6745.177		1
6745.61328		1
6746.014		1
6746.84863		1
6746.851		1
6747.19238		1
6747.23633		1
6747.4		1
6747.903		1
6747.9585		1
6747.978		1
6748.489		1
6749.40967		1
6750.09229		1
6750.37842		1
6750.91162		1
6751.87451		1
6754.28857		1
6754.53857		1
6754.576		1
6754.6665		1
6754.859		1
6755.041		1
6755.44775		1
6755.666		1
6755.92334		1
6756.66162		1
6757.32568		1
6757.48535		1
6757.62451		1
6757.808		1
6757.93262		1
6758.04		1
6758.223		1
6758.54736		1
6760.1377		1
6760.199		1
6760.391		1
6760.40869		1
6760.84863		1
6761.505		1
6761.688		1
6762.02		1
6762.07959		1
6762.697		1
6763.018		1
6763.0415		1
6763.062		1
6763.34229		1
6763.50537		1
6763.55371		1
6764.45		1
6764.741		1
6765.03857		1
6765.193		1
6765.29053		1
6765.593		1
6765.619		1
6766.11768		1
6766.22461		1
6767.14941		1
6767.165		1
6767.466		1
6768.03174		1
6768.83		1
6769.419		1
6769.55762		1
6770.3457		1
6770.73926		1
6771.196		1
6771.30859		1
6771.57227		1
6771.65527		1
6772.73		1
6773.28125		1
6773.42871		1
6773.74		1
6773.847		1
6774.694		1
6774.797		1
6775.0083		1
6775.03125		1
6775.506		1
6775.998		1
6776.064		1
6776.34033		1
6776.411		1
6776.5127		1
6776.7915		1
6776.798		1
6776.86475		1
6777.23145		1
6777.303		1
6778.43457		1
6778.81641		1
6778.864		1
6779.196		1
6779.413		1
6779.672		1
6779.869		1
6779.949		1
6779.984		1
6780.897		1
6782.511		1
6783.09766		1
6784.279		1
6784.31348		1
6784.364		1
6785.00244		1
6786.079		1
6786.508		1
6786.91357		1
6786.952		1
6788.60059		1
6788.61768		1
6789.18359		1
6789.698		1
6790.53955		1
6790.5874		1
6790.634		1
6791.0957		1
6791.14453		1
6791.306		1
6791.33154		1
6792.03662		1
6792.269		1
6792.382		1
6792.441		1
6792.814		1
6792.815		1
6793.028		1
6793.392		1
6793.48828		1
6794.153		1
6794.2417		1
6794.292		1
6794.35156		1
6794.82959		1
6794.934		1
6795.91553		1
6795.986		1
6796.063		1
6797.26953		1
6797.63867		1
6797.67529		1
6797.889		1
6798.151		1
6798.542		1
6798.95752		1
6799.234		1
6799.827		1
6800.299		1
6800.32227		1
6800.61133		1
6800.636		1
6800.745		1
6800.8833		1
6801.231		1
6801.25049		1
6801.82275		1
6801.92432		1
6802.00732		1
6802.279		1
6802.69238		1
6802.753		1
6802.87549		1
6802.89648		1
6803.11		1
6803.43945		1
6803.63		1
6803.63574		1
6803.781		1
6803.84863		1
6803.996		1
6804.086		1
6804.667		1
6804.67725		1
6804.795		1
6805.1		1
6805.172		1
6805.713		1
6805.9		1
6806.27344		1
6806.356		1
6806.39648		1
6807.1123		1
6807.31348		1
6807.37646		1
6809.5127		1
6810.283		1
6810.301		1
6810.90332		1
6810.969		1
6811.234		1
6811.411		1
6812.851		1
6814.21631		1
6814.76855		1
6815.36426		1
6815.52637		1
6815.59326		1
6815.78		1
6816.232		1
6817.05957		1
6817.29834		1
6817.649		1
6819.898		1
6820.338		1
6820.727		1
6820.86426		1
6821.42		1
6821.44434		1
6821.531		1
6821.813		1
6822.386		1
6822.44531		1
6823.01563		1
6823.159		1
6823.947		1
6825.27539		1
6825.43		1
6825.90625		1
6826.25928		1
6826.374		1
6826.889		1
6827.16162		1
6828.11865		1
6828.127		1
6828.61572		1
6829.22852		1
6829.237		1
6830.919		1
6831.581		1
6831.78369		1
6831.813		1
6831.991		1
6832.06934		1
6832.374		1
6832.45947		1
6832.5835		1
6832.62646		1
6833.766		1
6834.32227		1
6834.33154		1
6834.36768		1
6835.132		1
6835.17871		1
6835.19873		1
6835.95459		1
6835.964		1
6836.222		1
6836.499		1
6836.71729		1
6837.2124		1
6837.294		1
6837.42627		1
6838.063		1
6838.63574		1
6838.69629		1
6839.256		1
6839.71		1
6839.90137		1
6840.167		1
6840.817		1
6840.96875		1
6841.142		1
6841.16455		1
6841.19629		1
6841.49951		1
6841.541		1
6842.017		1
6842.07666		1
6842.432		1
6842.534		1
6842.5376		1
6842.538		1
6842.601		1
6842.615		1
6843.313		1
6843.615		1
6843.786		1
6844.29248		1
6844.598		1
6844.60645		1
6845.2207		1
6845.34375		1
6845.443		1
6845.95166		1
6846.027		1
6846.30762		1
6847.57764		1
6847.792		1
6847.96436		1
6848.00537		1
6848.20459		1
6848.422		1
6848.845		1
6848.854		1
6849.15234		1
6849.63867		1
6849.64746		1
6849.75049		1
6849.754		1
6850.1665		1
6850.34375		1
6850.40137		1
6850.73		1
6850.78857		1
6852.009		1
6852.096		1
6853.12061		1
6853.536		1
6853.701		1
6853.90137		1
6853.93848		1
6854.56348		1
6854.669		1
6854.90137		1
6855.97266		1
6856.24		1
6856.26074		1
6856.48438		1
6856.49561		1
6856.57666		1
6856.674		1
6857.32129		1
6857.64844		1
6857.651		1
6858.272		1
6858.653		1
6859.064		1
6859.276		1
6859.376		1
6859.416		1
6859.554		1
6859.815		1
6860.14258		1
6860.21533		1
6860.247		1
6860.307		1
6860.622		1
6860.698		1
6861.05957		1
6861.975		1
6862.42432		1
6862.76367		1
6863.872		1
6864.07568		1
6864.73047		1
6864.952		1
6864.96826		1
6865.153		1
6865.28857		1
6865.404		1
6865.49072		1
6865.664		1
6865.786		1
6866.387		1
6866.72461		1
6866.91943		1
6866.943		1
6867.708		1
6868.067		1
6868.068		1
6868.26953		1
6868.92236		1
6868.95361		1
6869.015		1
6869.34033		1
6869.50928		1
6870.27441		1
6870.354		1
6870.88037		1
6870.93848		1
6871.306		1
6871.92725		1
6873.75342		1
6874.28955		1
6874.46436		1
6874.6665		1
6874.69727		1
6875.20068		1
6875.362		1
6875.73633		1
6876.98535		1
6877.073		1
6877.412		1
6877.67773		1
6877.72754		1
6877.89453		1
6878.052		1
6878.06348		1
6878.247		1
6878.752		1
6878.94336		1
6879.02832		1
6879.626		1
6879.64941		1
6879.80566		1
6879.82568		1
6879.985		1
6880.14941		1
6880.19043		1
6880.554		1
6880.581		1
6880.811		1
6881.4624		1
6881.99854		1
6882.02148		1
6882.051		1
6882.95557		1
6883.007		1
6883.33154		1
6883.827		1
6883.843		1
6883.8623		1
6884.934		1
6884.96045		1
6885.06445		1
6885.13428		1
6885.20361		1
6885.69971		1
6886.466		1
6886.61963		1
6886.76074		1
6886.836		1
6887.14063		1
6887.316		1
6887.76025		1
6887.926		1
6888.53467		1
6888.68457		1
6888.79443		1
6888.892		1
6889.11328		1
6889.163		1
6889.32471		1
6889.59961		1
6889.681		1
6889.741		1
6890.04932		1
6890.05566		1
6890.46533		1
6890.70752		1
6890.84326		1
6891.2793		1
6891.344		1
6891.765		1
6892.21826		1
6892.26		1
6892.9043		1
6893.118		1
6893.11865		1
6893.22168		1
6893.3916		1
6893.57666		1
6893.68359		1
6893.80225		1
6893.806		1
6893.878		1
6894.08838		1
6894.18		1
6894.64746		1
6895.09033		1
6895.388		1
6896.581		1
6896.589		1
6896.62354		1
6897.21533		1
6898.463		1
6899.011		1
6899.35449		1
6900.26074		1
6900.365		1
6901.392		1
6901.56836		1
6901.78564		1
6902.15771		1
6902.23926		1
6903.38		1
6903.56152		1
6904.20068		1
6904.464		1
6904.51758		1
6905.17432		1
6905.224		1
6905.367		1
6906.951		1
6907.00732		1
6907.07861		1
6907.411		1
6907.93848		1
6908.189		1
6908.567		1
6908.66553		1
6908.731		1
6909.01563		1
6909.169		1
6909.21533		1
6909.551		1
6909.66064		1
6909.9043		1
6910.01855		1
6910.023		1
6910.13232		1
6910.33154		1
6911.1377		1
6911.512		1
6912.1333		1
6912.267		1
6912.66064		1
6913.221		1
6913.343		1
6913.591		1
6913.959		1
6914.16553		1
6914.44971		1
6914.9		1
6914.914		1
6915.298		1
6915.30469		1
6915.44		1
6915.60547		1
6915.643		1
6916.24463		1
6916.28		1
6916.459		1
6916.527		1
6916.701		1
6917.018		1
6917.429		1
6917.542		1
6917.6665		1
6917.84375		1
6917.9126		1
6918.533		1
6918.53662		1
6918.71826		1
6919.433		1
6919.57129		1
6919.65039		1
6920.01563		1
6920.12158		1
6920.161		1
6920.171		1
6920.50732		1
6920.69971		1
6921.01074		1
6921.137		1
6922.38965		1
6924.039		1
6924.937		1
6925.046		1
6925.148		1
6925.41748		1
6925.557		1
6925.869		1
6926.098		1
6926.21875		1
6926.279		1
6926.91748		1
6927.37842		1
6927.841		1
6928.19043		1
6928.59863		1
6928.69727		1
6928.935		1
6929.105		1
6929.13037		1
6929.426		1
6930.274		1
6930.373		1
6930.397		1
6930.724		1
6931.178		1
6931.29639		1
6931.47656		1
6931.535		1
6931.55469		1
6931.74561		1
6932.044		1
6932.14941		1
6932.295		1
6932.47949		1
6932.75635		1
6932.82764		1
6933.427		1
6933.55859		1
6934.968		1
6934.992		1
6935.733		1
6936.092		1
6936.242		1
6936.84375		1
6937.00146		1
6937.195		1
6937.27246		1
6937.55127		1
6937.68652		1
6937.699		1
6937.81055		1
6937.81348		1
6938.025		1
6938.204		1
6938.297		1
6938.49658		1
6939.60352		1
6940.428		1
6940.63		1
6940.76		1
6940.852		1
6940.949		1
6941.00635		1
6941.21045		1
6941.34131		1
6941.34473		1
6941.94141		1
6942.12256		1
6942.246		1
6943.034		1
6943.13574		1
6943.406		1
6943.576		1
6943.90674		1
6944.07666		1
6944.09668		1
6944.72656		1
6945.55		1
6945.571		1
6946.45557		1
6946.539		1
6946.8833		1
6947.17334		1
6947.626		1
6947.748		1
6948.39551		1
6948.509		1
6948.69629		1
6948.75732		1
6949.00635		1
6949.319		1
6949.50635		1
6949.56445		1
6949.738		1
6949.859		1
6949.957		1
6950.33838		1
6950.369		1
6950.51074		1
6950.70264		1
6951.06738		1
6951.15234		1
6951.246		1
6951.3125		1
6951.393		1
6951.99854		1
6952.048		1
6952.103		1
6952.18945		1
6952.23438		1
6952.266		1
6952.684		1
6952.8623		1
6952.93945		1
6953.18		1
6953.42969		1
6953.62939		1
6953.67725		1
6953.71045		1
6953.934		1
6954.33643		1
6954.83545		1
6954.845		1
6954.962		1
6955.275		1
6955.465		1
6955.806		1
6956.09033		1
6956.27051		1
6956.36328		1
6956.51465		1
6956.803		1
6956.873		1
6957.10742		1
6957.27637		1
6957.292		1
6957.44336		1
6957.525		1
6957.997		1
6958.121		1
6958.342		1
6958.71143		1
6958.88965		1
6959.21338		1
6959.446		1
6959.78369		1
6960.23438		1
6960.439		1
6960.705		1
6960.732		1
6960.77441		1
6961.3916		1
6961.549		1
6962.195		1
6962.26563		1
6962.653		1
6963.159		1
6963.24658		1
6963.283		1
6963.4585		1
6963.609		1
6963.932		1
6964.00537		1
6964.679		1
6964.67969		1
6964.827		1
6964.9873		1
6965.36328		1
6965.493		1
6965.57959		1
6965.76074		1
6965.79834		1
6965.88672		1
6965.888		1
6966.105		1
6966.20752		1
6966.787		1
6967.05664		1
6967.98242		1
6968.287		1
6968.45557		1
6969.109		1
6969.19629		1
6969.285		1
6969.785		1
6969.92334		1
6969.939		1
6970.676		1
6970.76025		1
6970.84033		1
6970.85254		1
6970.96338		1
6970.99658		1
6971.21		1
6971.352		1
6971.76074		1
6971.76172		1
6972.00928		1
6972.60547		1
6972.691		1
6972.693		1
6972.80029		1
6973.29932		1
6973.476		1
6973.67432		1
6973.878		1
6974.265		1
6974.59766		1
6974.78		1
6975.11035		1
6975.2207		1
6975.653		1
6975.87549		1
6975.983		1
6975.999		1
6976.34766		1
6976.411		1
6976.47559		1
6976.579		1
6976.596		1
6976.708		1
6976.747		1
6976.75		1
6977.08447		1
6977.22266		1
6977.22266		1
6977.83838		1
6978.35059		1
6979.06543		1
6979.25		1
6979.25		1
6979.491		1
6979.73535		1
6980.138		1
6980.4707		1
6980.65		1
6980.74268		1
6980.924		1
6980.929		1
6981.317		1
6981.331		1
6981.43652		1
6982.66		1
6982.721		1
6982.962		1
6983.02051		1
6983.06738		1
6983.23633		1
6983.26		1
6983.379		1
6983.56		1
6983.64746		1
6984.26074		1
6984.37061		1
6984.661		1
6985.60352		1
6985.67627		1
6985.80273		1
6986.049		1
6986.138		1
6986.24		1
6986.377		1
6986.578		1
6986.99951		1
6987.159		1
6987.51367		1
6987.524		1
6988.118		1
6988.1665		1
6988.35352		1
6989.269		1
6989.33154		1
6989.377		1
6990.00244		1
6990.3623		1
6990.677		1
6990.862		1
6990.909		1
6991.05273		1
6991.327		1
6991.343		1
6991.81445		1
6991.94531		1
6992.216		1
6992.569		1
6992.73828		1
6992.778		1
6992.947		1
6993.03		1
6993.196		1
6993.312		1
6993.336		1
6993.51855		1
6993.56934		1
6993.765		1
6993.767		1
6993.93		1
6994.571		1
6994.858		1
6995.07666		1
6995.18945		1
6995.23975		1
6995.443		1
6995.54736		1
6995.557		1
6995.60254		1
6995.866		1
6996.417		1
6997.12549		1
6997.214		1
6998.11133		1
6998.20557		1
6998.64453		1
6998.979		1
6999.2		1
6999.205		1
6999.248		1
6999.427		1
6999.46		1
6999.622		1
6999.665		1
7000.07275		1
7000.518		1
7000.62744		1
7000.645		1
7000.664		1
7000.70459		1
7000.86768		1
7001.089		1
7001.13037		1
7001.2876		1
7001.43652		1
7001.70459		1
7002.155		1
7002.16943		1
7003.031		1
7003.401		1
7003.5957		1
7003.627		1
7003.68945		1
7003.999		1
7004.15332		1
7004.17773		1
7005.052		1
7005.38232		1
7005.71973		1
7006.285		1
7006.314		1
7006.37842		1
7006.4624		1
7006.62549		1
7006.85742		1
7007.18066		1
7007.193		1
7007.21826		1
7007.27441		1
7007.37842		1
7007.53027		1
7007.71533		1
7008.255		1
7008.39844		1
7008.644		1
7008.94775		1
7009.06543		1
7009.24072		1
7009.7417		1
7009.77		1
7009.90869		1
7010.097		1
7010.32764		1
7010.7207		1
7010.91357		1
7011.189		1
7011.32861		1
7011.342		1
7011.377		1
7011.641		1
7011.804		1
7011.93555		1
7012.056		1
7012.24658		1
7012.32861		1
7012.6		1
7012.685		1
[truncated: 18,783 more rows]
