# Supplementary material for: Getting rid of ‘rain’ and ‘stars’: Mitigating inhibition effects on ddPCR data analysis, the case study of the invasive crayfish Pacifastacus leniusculus in the streams of Luxembourg
Source: PLoS One. 2022 Nov 16;17(11):e0275363. doi: 10.1371/journal.pone.0275363 (PMC9668142; doi:10.1371/journal.pone.0275363)
Supplement: S1 File — (ZIP) [file pone.0275363.s003.zip › raw data/27-pl1/27 Pl1-2019 Pl_C09_Amplitude.csv]

Ch1 Amplitude	Ch2 Amplitude	Cluster
1551.52319		1
1769.60657		1
1983.77649		1
2009.985		1
2032.19812		1
2247.87451		1
2378.632		1
2381.93872		1
2413.78516		1
2430.20117		1
2506.24463		1
2570.938		1
2595.043		1
2605.73853		1
2632.787		1
2683.63232		1
2718.359		1
2732.74536		1
2807.52661		1
2827.71924		1
2867.61353		1
2900.12524		1
2912.85254		1
2989.28149		1
2990.94165		1
2993.286		1
3048.90552		1
3054.43433		1
3057.88184		1
3077.07178		1
3102.16772		1
3121.85034		1
3135.12939		1
3143.64258		1
3160.461		1
3226.104		1
3245.43335		1
3274.14966		1
3316.88428		1
3403.81787		1
3426.89746		1
3435.159		1
3475.31348		1
3486.87915		1
3656.601		1
3780.46265		1
3935.75439		1
4045.62622		1
4074.50732		1
4271.92236		1
4278.892		1
4284.629		1
4441.558		1
4574.21045		1
4598.046		1
4630.85742		1
4732.873		1
4834.79443		1
4943.58057		1
5022.836		1
5054.579		1
5186.548		1
5210.859		1
5245.667		1
5253.12939		1
5279.5166		1
5293.37939		1
5319.82373		1
5321.365		1
5334.182		1
5334.93359		1
5337.52		1
5355.31738		1
5373.508		1
5378.74072		1
5380.82861		1
5387.42529		1
5389.227		1
5394.595		1
5400.64941		1
5409.21045		1
5423.45264		1
5427.396		1
5431.411		1
5432.99072		1
5435.745		1
5443.55664		1
5445.293		1
5446.83		1
5448.502		1
5459.41553		1
5466.59766		1
5468.61133		1
5471.741		1
5474.899		1
5482.544		1
5484.5		1
5485.79639		1
5486.89746		1
5495.75342		1
5520.724		1
5526.365		1
5527.16357		1
5527.60449		1
5531.97363		1
5533.096		1
5533.237		1
5537.0625		1
5541.85		1
5544.879		1
5545.28857		1
5547.05127		1
5547.88		1
5567.429		1
5573.44727		1
5574.40527		1
5578.37061		1
5579.554		1
5585.437		1
5587.64258		1
5591.4126		1
5594.71875		1
5603.724		1
5604.702		1
5604.758		1
5605.177		1
5605.64258		1
5606.826		1
5608.01953		1
5611.2583		1
5611.79639		1
5612.18262		1
5612.781		1
5614.0957		1
5614.58057		1
5616.146		1
5616.66162		1
5621.863		1
5622.03955		1
5626.15967		1
5628.88574		1
5629.78662		1
5631.14		1
5637.619		1
5638.51953		1
5643.98633		1
5644.21875		1
5644.739		1
5645.18359		1
5647.719		1
5652.272		1
5663.23633		1
5663.859		1
5666.42627		1
5669.98633		1
5673.205		1
5683.819		1
5686.31836		1
5686.78955		1
5686.969		1
5687.478		1
5689.601		1
5693.78174		1
5700.157		1
5709.26		1
5711.883		1
5713.8335		1
5714.67529		1
5714.878		1
5724.90967		1
5727.28955		1
5730.46436		1
5730.492		1
5736.498		1
5740.4873		1
5741.225		1
5741.673		1
5743.257		1
5743.821		1
5744.54834		1
5744.845		1
5745.16553		1
5747.563		1
5747.623		1
5748.856		1
5749.2085		1
5750.31543		1
5753.008		1
5753.82373		1
5759.59		1
5763.61133		1
5764.33447		1
5771.317		1
5781.146		1
5781.571		1
5783.08		1
5783.879		1
5784.39844		1
5785.142		1
5786.577		1
5786.73242		1
5787.24658		1
5787.755		1
5787.954		1
5789.08		1
5789.827		1
5791.96436		1
5792.88672		1
5793.53125		1
5798.79932		1
5801.302		1
5803.606		1
5805.411		1
5805.85449		1
5806.271		1
5806.458		1
5811.13867		1
5815.03369		1
5815.255		1
5818.10254		1
5818.156		1
5819.27344		1
5827.478		1
5827.882		1
5828.89063		1
5830.05566		1
5830.57		1
5831.323		1
5836.101		1
5836.752		1
5838.502		1
5839.35352		1
5840.377		1
5840.38232		1
5841.93457		1
5843.35		1
5844.77441		1
5846.91748		1
5847.9375		1
5848.512		1
5848.56152		1
5849.566		1
5850.162		1
5851.01758		1
5851.749		1
5852.31641		1
5856.065		1
5861.132		1
5861.8833		1
5863.407		1
5865.137		1
5865.722		1
5867.27		1
5870.694		1
5871.988		1
5872.36865		1
5872.572		1
5873.59		1
5876.07373		1
5877.4707		1
5877.99		1
5880.509		1
5881.39355		1
5881.7793		1
5885.11		1
5885.933		1
5886.135		1
5886.14844		1
5888.17334		1
5888.27734		1
5889.796		1
5892.491		1
5894.135		1
5894.496		1
5899.124		1
5903.462		1
5903.7793		1
5903.939		1
5904.48535		1
5909.89844		1
5910.392		1
5915.34961		1
5916.47754		1
5917.75		1
5918.42725		1
5919.78467		1
5924.96973		1
5925.19531		1
5925.22852		1
5926.36768		1
5928.23		1
5929.17871		1
5929.768		1
5930.455		1
5931.1333		1
5931.256		1
5931.58643		1
5935.31543		1
5940.97656		1
5941.28662		1
5942.95		1
5949.97461		1
5950.50342		1
5952.0127		1
5954.144		1
5954.496		1
5955.94238		1
5956.24072		1
5957.06055		1
5959.32666		1
5962.98828		1
5963.019		1
5963.435		1
5963.75146		1
5966.405		1
5966.92969		1
5967.235		1
5967.30225		1
5967.74		1
5969.881		1
5970.61035		1
5972.22852		1
5972.733		1
5972.95459		1
5975.389		1
5975.571		1
5975.93555		1
5976.136		1
5977.05566		1
5977.37158		1
5977.506		1
5981.867		1
5982.77637		1
5984.239		1
5984.33936		1
5984.67		1
5989.8667		1
5990.597		1
5991.03125		1
5992.779		1
5994.952		1
5998.18652		1
5998.603		1
5999.224		1
5999.41162		1
6001.14063		1
6001.643		1
6002.63135		1
6004.98535		1
6005.19		1
6005.67871		1
6005.8335		1
6008.768		1
6009.0835		1
6009.289		1
6009.341		1
6010.03955		1
6010.885		1
6011.049		1
6012.78125		1
6012.882		1
6013.794		1
6014.405		1
6015.80859		1
6015.972		1
6017.44141		1
6017.948		1
6020.07764		1
6023.18		1
6023.812		1
6025.00537		1
6026.45264		1
6027.136		1
6027.793		1
6028.69043		1
6029.54932		1
6031.19873		1
6032.811		1
6033.70752		1
6034.356		1
6035.305		1
6035.737		1
6036.08643		1
6036.286		1
6037.444		1
6038.75342		1
6038.906		1
6039.139		1
6042.035		1
6042.18		1
6046.65234		1
6047.68945		1
6048.389		1
6048.574		1
6048.851		1
6050.29		1
6050.38867		1
6051.71729		1
6052.07		1
6052.34033		1
6054.739		1
6055.337		1
6058.81934		1
6060.02539		1
6060.05029		1
6062.57		1
6062.721		1
6064.26074		1
6064.293		1
6065.687		1
6067.89453		1
6068.752		1
6070.957		1
6071.10059		1
6071.734		1
6072.286		1
6073.096		1
6073.571		1
6074.52051		1
6074.6167		1
6075.37451		1
6075.3833		1
6075.6333		1
6077.10352		1
6077.39		1
6077.854		1
6078.39		1
6078.4917		1
6078.87451		1
6079.24658		1
6081.128		1
6081.65771		1
6082.56934		1
6082.655		1
6082.99854		1
6083.837		1
6085.194		1
6085.379		1
6085.625		1
6087.44971		1
6087.77832		1
6088.43945		1
6090.69775		1
6097.321		1
6098.40332		1
6098.87744		1
6099.62451		1
6099.666		1
6100.27832		1
6101.161		1
6102.20654		1
6102.34473		1
6103.136		1
6103.24854		1
6104.787		1
6105.8833		1
6107.036		1
6107.45459		1
6107.64746		1
6107.94727		1
6108.02		1
6110.491		1
6112.0415		1
6112.22852		1
6113.2085		1
6114.147		1
6115.597		1
6116.516		1
6117.052		1
6117.99463		1
6119.67725		1
6120.5166		1
6120.94775		1
6122.49365		1
6124.745		1
6124.8457		1
6125.86475		1
6128.44434		1
6129.39551		1
6131.695		1
6132.848		1
6133.387		1
6134.1626		1
6135.037		1
6135.039		1
6135.919		1
6136.9873		1
6137.568		1
6141.788		1
6143.41846		1
6143.812		1
6145.27734		1
6146.778		1
6149.205		1
6154.51465		1
6155.06641		1
6156.26855		1
6156.51855		1
6156.80566		1
6160.879		1
6161.30957		1
6163.13		1
6163.231		1
6164.33447		1
6164.61		1
6168.378		1
6169.515		1
6170.42432		1
6171.468		1
6171.68359		1
6173.62158		1
6177.716		1
6178.362		1
6179.036		1
6179.65039		1
6180.35938		1
6180.685		1
6182.228		1
6183.29541		1
6183.791		1
6185.273		1
6186.63574		1
6187.287		1
6188.12354		1
6189.322		1
6191.263		1
6193.14063		1
6193.35449		1
6193.707		1
6194.00537		1
6194.4126		1
6194.927		1
6197.871		1
6199.20361		1
6199.29932		1
6200.1084		1
6200.24072		1
6201.83545		1
6202.29736		1
6202.79932		1
6203.718		1
6204.65137		1
6206.161		1
6207.197		1
6207.291		1
6208.317		1
6208.37549		1
6208.753		1
6209.17041		1
6209.331		1
6210.3877		1
6210.929		1
6211.406		1
6211.706		1
6212.617		1
6216.19873		1
6218.35352		1
6219.319		1
6219.53955		1
6221.86865		1
6223.2085		1
6223.99658		1
6226.3125		1
6227.605		1
6227.82861		1
6228.79053		1
6230.06348		1
6231.466		1
6232.10254		1
6232.512		1
6233.43164		1
6234.06445		1
6234.654		1
6235.45752		1
6235.68359		1
6236.413		1
6236.57129		1
6238.00049		1
6239.722		1
6239.78662		1
6240.43262		1
6241.239		1
6243.27441		1
6243.5376		1
6243.58545		1
6247.7915		1
6247.80664		1
6248.56934		1
6248.76563		1
6249.451		1
6251.65771		1
6251.714		1
6251.863		1
6253.86426		1
6254.999		1
6255.05029		1
6256.12354		1
6257.35449		1
6257.7915		1
6258.185		1
6259.103		1
6259.38525		1
6260.02246		1
6260.154		1
6260.378		1
6260.61865		1
6260.96338		1
6261.55273		1
6262.91553		1
6263.99561		1
6264.78369		1
6264.859		1
6266.37842		1
6266.599		1
6266.825		1
6267.152		1
6267.53027		1
6267.64844		1
6267.89063		1
6269.386		1
6271.241		1
6272.81		1
6273.61572		1
6273.87354		1
6274.897		1
6275.15234		1
6277.57861		1
6278.591		1
6278.85645		1
6279.109		1
6279.813		1
6279.87646		1
6279.927		1
6281.564		1
6283.836		1
6285.11475		1
6285.189		1
6285.60938		1
6285.75049		1
6286.5166		1
6287.375		1
6287.685		1
6288.096		1
6288.48975		1
6288.80469		1
6289.432		1
6290.372		1
6291.26172		1
6291.342		1
6291.483		1
6291.733		1
6292.742		1
6293.443		1
6294.837		1
6297.557		1
6298.80469		1
6299.726		1
6300.236		1
6301.715		1
6302.26172		1
6302.358		1
6303.54541		1
6304.07666		1
6304.30371		1
6304.529		1
6304.599		1
6304.71		1
6307.179		1
6307.33154		1
6308.15674		1
6308.22852		1
6311.664		1
6313.15527		1
6313.94971		1
6314.235		1
6314.70166		1
6315.42627		1
6315.71		1
6315.725		1
6316.663		1
6317.679		1
6317.92529		1
6317.9624		1
6318.07373		1
6318.519		1
6319.299		1
6319.65137		1
6320.01367		1
6321.03027		1
6322.865		1
6323.821		1
6325.47949		1
6326.32129		1
6327.119		1
6328.40527		1
6328.43457		1
6329.2627		1
6330.085		1
6330.31934		1
6331.50049		1
6331.6626		1
6333.457		1
6333.95654		1
6334.256		1
6334.495		1
6335.46143		1
6337.30566		1
6337.586		1
6339.008		1
6339.34229		1
6340.90625		1
6341.455		1
6341.57666		1
6341.715		1
6343.87354		1
6344.17529		1
6344.884		1
6345.483		1
6345.488		1
6345.50342		1
6345.782		1
6346.19971		1
6347.381		1
6347.518		1
6349.036		1
6349.392		1
6349.997		1
6350.34229		1
6351.04639		1
6351.082		1
6351.09		1
6351.48438		1
6352.3623		1
6352.611		1
6353.266		1
6353.94141		1
6354.648		1
6354.69141		1
6354.827		1
6356.0127		1
6356.49365		1
6360.784		1
6362.01465		1
6362.3623		1
6363.79834		1
6364.99463		1
6366.7		1
6366.90674		1
6368.07764		1
6368.36963		1
6371.171		1
6371.201		1
6372.166		1
6372.17725		1
6372.406		1
6372.728		1
6372.925		1
6373.085		1
6373.71		1
6374.665		1
6377.67871		1
6378.166		1
6378.655		1
6378.833		1
6378.888		1
6379.29346		1
6381.3584		1
6382.458		1
6383.32275		1
6384.308		1
6386.07471		1
6386.228		1
6386.22949		1
6388.077		1
6389.313		1
6391.74365		1
6392.12256		1
6392.13867		1
6393.37061		1
6393.377		1
6394.31738		1
6394.466		1
6394.53		1
6395.50537		1
6396.05		1
6398.32666		1
6398.60547		1
6398.90625		1
6399.39258		1
6399.512		1
6399.84473		1
6400.01758		1
6400.34668		1
6401.71973		1
6402.184		1
6402.445		1
6402.48438		1
6404.93		1
6405.688		1
6405.865		1
6406.214		1
6406.71729		1
6407.787		1
6407.956		1
6407.985		1
6408.102		1
6409.15234		1
6410.07		1
6410.788		1
6411.044		1
6411.275		1
6411.742		1
6412.32568		1
6412.353		1
6412.57031		1
6412.92432		1
6413.467		1
6415.71436		1
6416.013		1
6417.044		1
6417.40039		1
6417.656		1
6417.738		1
6417.89746		1
6418.512		1
6418.94971		1
6419.155		1
6419.572		1
6419.61768		1
6419.74072		1
6420.452		1
6420.992		1
6421.688		1
6422.01465		1
6422.69238		1
6424.439		1
6426.52539		1
6426.79639		1
6427.57275		1
6430.256		1
6431.14844		1
6431.28		1
6431.649		1
6432.03857		1
6432.67529		1
6432.955		1
6433.0083		1
6433.103		1
6433.66064		1
6433.673		1
6433.76074		1
6433.9165		1
6434.27441		1
6434.447		1
6434.48438		1
6434.516		1
6434.691		1
6434.826		1
6435.33154		1
6435.42432		1
6436.51074		1
6436.88574		1
6438.11035		1
6438.83252		1
6438.84668		1
6439.651		1
6439.876		1
6440.501		1
6440.696		1
6440.852		1
6441.23		1
6444.161		1
6444.16846		1
6444.48047		1
6445.2124		1
6447.25928		1
6447.79541		1
6449.00244		1
6449.368		1
6449.853		1
6450.11426		1
6450.59375		1
6451.59375		1
6452.047		1
6452.29834		1
6452.53857		1
6452.96973		1
6454.134		1
6454.31		1
6454.467		1
6455.4126		1
6456.10645		1
6457.371		1
6458.24854		1
6459.14		1
6459.141		1
6459.33643		1
6459.52148		1
6459.988		1
6460.65332		1
6461.01758		1
6461.07764		1
6461.16846		1
6461.31543		1
6461.31836		1
6461.345		1
6462.494		1
6463.909		1
6464.055		1
6464.73535		1
6465.643		1
6465.742		1
6466.018		1
6466.43		1
6466.836		1
6467.04		1
6467.60254		1
6468.754		1
6468.81836		1
6470.458		1
6471.214		1
6471.55029		1
6472.614		1
6473.023		1
6473.48926		1
6474.26172		1
6475.21338		1
6475.55469		1
6475.817		1
6476.042		1
6476.17969		1
6477.557		1
6478.09131		1
6478.13		1
6478.25244		1
6478.287		1
6478.32471		1
6478.697		1
6479.01074		1
6479.36133		1
6480.129		1
6480.252		1
6480.278		1
6480.29053		1
6480.66162		1
6480.847		1
6481.765		1
6483.01172		1
6483.54053		1
6483.78857		1
6483.823		1
6483.98438		1
6484.00146		1
6484.96143		1
6485.251		1
6485.45		1
6485.853		1
6486.847		1
6487.54053		1
6487.70947		1
6487.741		1
6487.94727		1
6488.08252		1
6488.409		1
6489.21631		1
6489.50537		1
6489.591		1
6489.987		1
6490.20068		1
6491.198		1
6491.80762		1
6492.257		1
6493.19531		1
6495.914		1
6495.966		1
6496.75146		1
6497.36572		1
6497.384		1
6497.58252		1
6497.803		1
6498.437		1
6501.317		1
6501.95947		1
6502.39844		1
6502.677		1
6503.19141		1
6503.611		1
6504.93848		1
6505.096		1
6505.61768		1
6506.0127		1
6506.991		1
6507.33545		1
6507.8877		1
6509.86133		1
6510.59		1
6510.677		1
6510.85156		1
6510.892		1
6512.73047		1
6513.033		1
6513.84033		1
6514.153		1
6514.493		1
6514.927		1
6515.267		1
6515.413		1
6516.087		1
6516.646		1
6517.256		1
6518.63135		1
6518.93359		1
6518.94727		1
6519.73438		1
6519.831		1
6520.519		1
6520.55029		1
6520.647		1
6520.75439		1
6521.58154		1
6521.957		1
6522.37744		1
6522.40771		1
6523.01758		1
6524.17725		1
6524.571		1
6524.90674		1
6525.12451		1
6526.09229		1
6526.78369		1
6527.049		1
6527.567		1
6527.59033		1
6527.69873		1
6528.782		1
6528.96338		1
6528.99756		1
6530.138		1
6530.50635		1
6531.22266		1
6532.779		1
6533.848		1
6533.99		1
6534.022		1
6534.06445		1
6534.83057		1
6534.92725		1
6535.185		1
6535.19971		1
6536.42334		1
6536.59229		1
6536.763		1
6537.468		1
6537.481		1
6537.811		1
6537.90039		1
6539.284		1
6539.58154		1
6540.127		1
6540.55273		1
6540.593		1
6540.976		1
6541.43848		1
6543.713		1
6544.47		1
6544.7085		1
6545.20557		1
6545.42334		1
6546.046		1
6547.8374		1
6547.97754		1
6547.979		1
6548.263		1
6548.90137		1
6549.82227		1
6549.86		1
6550.082		1
6550.197		1
6550.5083		1
6550.54443		1
6550.733		1
6550.8457		1
6551.549		1
6551.97559		1
6552.46533		1
6552.52832		1
6553.08252		1
6553.966		1
6554.004		1
6554.439		1
6554.5127		1
6555.301		1
6555.824		1
6556.29639		1
6556.99365		1
6557.234		1
6557.421		1
6557.754		1
6558.086		1
6558.796		1
6558.80029		1
6559.71		1
6559.942		1
6560.07959		1
6560.31445		1
6560.799		1
6560.902		1
6561.028		1
6561.21045		1
6561.70752		1
6561.95557		1
6562.32568		1
6562.693		1
6563.20264		1
6563.861		1
6564.641		1
6564.93652		1
6565.20166		1
6565.457		1
6565.664		1
6565.892		1
6568.09961		1
6568.68652		1
6568.95264		1
6568.95459		1
6569.65		1
6570.16064		1
6570.78369		1
6570.829		1
6571.32666		1
6572.349		1
6572.88965		1
6572.89746		1
6573.078		1
6573.373		1
6573.566		1
6574.02637		1
6574.48		1
6574.99463		1
6575.17334		1
6575.81543		1
6576.00537		1
6576.09229		1
6576.32959		1
6576.487		1
6576.7		1
6576.951		1
6577.04639		1
6577.06348		1
6577.078		1
6578.7793		1
6578.88135		1
6579.28564		1
6579.61768		1
6579.99854		1
6580.1084		1
6580.25928		1
6580.656		1
6580.69		1
6580.721		1
6581.06		1
6581.597		1
6581.81348		1
6581.91943		1
6582.199		1
6582.525		1
6582.916		1
6583.547		1
6583.91		1
6584.69141		1
6584.823		1
6585.761		1
6585.977		1
6586.37646		1
6586.589		1
6586.72363		1
6586.92236		1
6587.37		1
6587.52539		1
6587.711		1
6587.754		1
6588.278		1
6588.784		1
6588.963		1
6589.07		1
6589.16357		1
6589.578		1
6589.66846		1
6589.88965		1
6589.97949		1
6590.36426		1
6590.42871		1
6590.87549		1
6591.311		1
6591.476		1
6592.021		1
6592.515		1
6593.219		1
6593.273		1
6593.32031		1
6593.6377		1
6593.894		1
6594.689		1
6594.88428		1
6595.33154		1
6595.369		1
6595.701		1
6595.8623		1
6596.97754		1
6597.10254		1
6597.582		1
6597.651		1
6597.794		1
6597.82568		1
6598.116		1
6598.235		1
6598.527		1
6599.475		1
6599.533		1
6599.581		1
6600.53955		1
6600.70557		1
6600.73145		1
6600.78857		1
6601.11865		1
6602.16		1
6602.529		1
6603.05273		1
6603.269		1
6603.71729		1
6603.827		1
6603.934		1
6604.27246		1
6604.577		1
6605.18555		1
6605.66357		1
6605.664		1
6606.163		1
6606.20947		1
6606.264		1
6606.616		1
6606.787		1
6606.887		1
6606.928		1
6607.402		1
6607.548		1
6607.61426		1
6608.091		1
6608.1543		1
6608.66943		1
6609.077		1
6609.43555		1
6609.74463		1
6609.993		1
6610.254		1
6610.25537		1
6610.31543		1
6610.55029		1
6610.88574		1
6611.07275		1
6611.406		1
6611.74854		1
6611.93555		1
6613.122		1
6613.168		1
6613.3877		1
6613.626		1
6613.79834		1
6614.33057		1
6614.427		1
6614.75537		1
6614.88525		1
6615.39355		1
6615.53467		1
6615.80664		1
6615.87		1
6615.96533		1
6616.166		1
6616.74561		1
6617.16162		1
6617.26465		1
6617.46		1
6617.57568		1
6617.95		1
6618.54346		1
6619.318		1
6619.461		1
6619.73		1
6619.781		1
6619.91		1
6620.54248		1
6621.09766		1
6621.17529		1
6621.21		1
6621.356		1
6621.81738		1
6622.01172		1
6622.28125		1
6622.976		1
6623.555		1
6623.938		1
6624.317		1
6624.88867		1
6624.94873		1
6624.953		1
6625.148		1
6626.029		1
6626.291		1
6626.634		1
6627.163		1
6627.186		1
6627.49268		1
6627.585		1
6627.706		1
6627.929		1
6628.75049		1
6629.01855		1
6629.169		1
6629.23828		1
6629.48047		1
6629.715		1
6629.89		1
6629.985		1
6630.365		1
6630.67969		1
6630.75635		1
6630.93848		1
6631.02539		1
6631.126		1
6631.15771		1
6631.748		1
6631.862		1
6631.9585		1
6631.96338		1
6632.24268		1
6632.3877		1
6632.959		1
6632.974		1
6634.46		1
6634.48242		1
6634.762		1
6634.80762		1
6635.13		1
6635.93262		1
6635.987		1
6636.072		1
6636.29834		1
6636.48535		1
6636.828		1
6637.37256		1
6637.573		1
6637.59766		1
6637.819		1
6637.91357		1
6637.924		1
6638.007		1
6638.12		1
6638.25		1
6638.41846		1
6639.037		1
6639.286		1
6639.42432		1
6639.43945		1
6639.72266		1
6639.733		1
6640.08643		1
6640.089		1
6640.40234		1
6640.492		1
6641.259		1
6641.44971		1
6641.647		1
6641.82129		1
6642.04736		1
6642.399		1
6642.538		1
6643.14746		1
6643.32471		1
6643.35547		1
6643.39746		1
6643.69336		1
6643.74365		1
6644.933		1
6644.93848		1
6644.958		1
6645.50537		1
6646.187		1
6647.598		1
6647.631		1
6648.39		1
6649.28271		1
6649.314		1
6649.7666		1
6649.81		1
6649.822		1
6650.249		1
6650.527		1
6650.81348		1
6650.88525		1
6651.085		1
6651.43652		1
6651.909		1
6651.92871		1
6651.96		1
6652.40039		1
6652.43066		1
6652.678		1
6653.397		1
6653.558		1
6654.124		1
6654.16357		1
6654.39063		1
6654.559		1
6655.22754		1
6656.2334		1
6656.277		1
6656.46826		1
6656.67871		1
6656.71826		1
6657.13428		1
6657.79248		1
6657.87354		1
6657.98145		1
6658.14844		1
6658.65332		1
6658.826		1
6659.27734		1
6659.302		1
6659.62158		1
6659.65137		1
6659.78467		1
6659.80664		1
6660.181		1
6660.4165		1
6660.656		1
6661.088		1
6661.29834		1
6661.30371		1
6661.95264		1
6662.11572		1
6662.124		1
6662.17041		1
6662.26074		1
6662.68848		1
6662.734		1
6663.68066		1
6665.408		1
6665.41846		1
6665.82959		1
6666.213		1
6666.38		1
6667.04834		1
6668.22461		1
6668.72559		1
6668.99854		1
6669.459		1
6669.591		1
6669.6543		1
6669.878		1
6670.051		1
6670.171		1
6670.577		1
6670.895		1
6671.278		1
6671.342		1
6672.059		1
6672.33057		1
6672.46045		1
6672.717		1
6672.797		1
6672.80762		1
6673.85352		1
6675.19336		1
6675.34473		1
6675.427		1
6675.6		1
6675.83447		1
6675.88965		1
6675.9834		1
6676.094		1
6676.133		1
6676.783		1
6678.09863		1
6678.18		1
6678.481		1
6678.53857		1
6678.548		1
6678.58643		1
6678.66		1
6678.706		1
6679.003		1
6679.45		1
6680.17871		1
6680.31055		1
6680.361		1
6680.769		1
6680.879		1
6680.94629		1
6681.055		1
6681.14844		1
6681.80225		1
6682.078		1
6682.17725		1
6682.395		1
6683.876		1
6683.937		1
6684.06934		1
6684.45361		1
6684.90967		1
6684.92236		1
6685.43262		1
6685.736		1
6685.82129		1
6685.88672		1
6685.94727		1
6686.313		1
6686.418		1
6686.794		1
6686.866		1
6686.88574		1
6687.02148		1
6687.11035		1
6687.514		1
6687.8457		1
6688.296		1
6688.37646		1
6688.39355		1
6688.62		1
6688.72949		1
6688.83447		1
6688.984		1
6689.51465		1
6689.604		1
6689.77441		1
6689.828		1
6689.968		1
6690.08154		1
6690.186		1
6690.516		1
6690.578		1
6690.63525		1
6691.654		1
6691.9043		1
6692.063		1
6692.089		1
6692.146		1
6692.26953		1
6692.341		1
6692.3457		1
6692.89		1
6693.054		1
6693.215		1
6693.627		1
6693.751		1
6693.82129		1
6694.62842		1
6694.68555		1
6694.925		1
6695.011		1
6695.02441		1
6695.06055		1
6695.54834		1
6695.67969		1
6695.763		1
6696.08057		1
6696.129		1
6696.573		1
6696.655		1
6696.838		1
6696.874		1
6696.919		1
6697.387		1
6697.466		1
6697.5376		1
6697.571		1
6697.7627		1
6697.915		1
6698.045		1
6698.2334		1
6698.69873		1
6698.84473		1
6698.95		1
6698.952		1
6698.953		1
6699.009		1
6699.296		1
6699.443		1
6699.68555		1
6700.027		1
6700.345		1
6700.44873		1
6700.5127		1
6700.59		1
6700.733		1
6700.84766		1
6700.98242		1
6701.263		1
6701.88232		1
6701.95361		1
6702.42432		1
6702.6377		1
6702.98438		1
6703.06934		1
6703.264		1
6703.302		1
6704.17529		1
6704.237		1
6704.49658		1
6704.885		1
6704.93652		1
6705.556		1
6705.778		1
6705.783		1
6706.02148		1
6706.07568		1
6706.35059		1
6706.97168		1
6707.35645		1
6707.38965		1
6708.18164		1
6708.342		1
6708.456		1
6708.732		1
6708.85156		1
6709.363		1
6709.513		1
6709.556		1
6710.268		1
6710.417		1
6710.64258		1
6710.659		1
6710.667		1
6711.14258		1
6711.176		1
6711.474		1
6711.96826		1
6712.05859		1
6712.12061		1
6712.221		1
6712.30029		1
6712.76367		1
6712.90771		1
6713.04443		1
6713.07129		1
6713.34375		1
6713.43262		1
6713.79639		1
6714.138		1
6714.606		1
6714.8667		1
6715.07861		1
6715.134		1
6715.654		1
6715.823		1
6716.015		1
6716.15332		1
6716.24854		1
6716.74463		1
6716.76		1
6716.77051		1
6716.906		1
6717.151		1
6717.338		1
6717.8125		1
6717.91846		1
6718.081		1
6718.68652		1
6718.75342		1
6719.384		1
6719.453		1
6719.79736		1
6721.0957		1
6721.905		1
6722.219		1
6722.91943		1
6723.258		1
6723.2793		1
6723.385		1
6723.38525		1
6723.778		1
6723.87842		1
6724.022		1
6724.56836		1
6724.78271		1
6724.86035		1
6725.101		1
6725.24463		1
6725.50342		1
6725.65869		1
6725.795		1
6725.99463		1
6726.282		1
6726.28955		1
6726.664		1
6726.8877		1
6726.89941		1
6726.98145		1
6727.16162		1
6727.84		1
6727.998		1
6728.054		1
6728.24854		1
6729.207		1
6729.311		1
6729.379		1
6729.392		1
6729.71045		1
6729.72656		1
6730.13574		1
6730.58154		1
6730.622		1
6730.647		1
6731.00146		1
6731.44971		1
6731.639		1
6731.7373		1
6732.0127		1
6732.12061		1
6732.161		1
6732.196		1
6732.983		1
6732.999		1
6733.173		1
6733.33838		1
6733.349		1
6733.388		1
6733.761		1
6733.796		1
6733.84326		1
6734.12061		1
6734.24072		1
6734.326		1
6734.38135		1
6734.413		1
6734.447		1
6734.567		1
6734.575		1
6734.943		1
6735.07568		1
6735.10254		1
6735.21045		1
6735.2583		1
6735.389		1
6735.674		1
6736.629		1
6736.63672		1
6736.82129		1
6736.869		1
6737.35156		1
6737.546		1
6737.78857		1
6737.84326		1
6737.887		1
6738.14746		1
6738.272		1
6739.04736		1
6739.119		1
6739.55273		1
6739.635		1
6739.77734		1
6739.983		1
6740.032		1
6740.06348		1
6740.09		1
6740.13135		1
6740.178		1
6740.202		1
6740.42773		1
6740.556		1
6740.57227		1
6740.57568		1
6740.79		1
6740.97		1
6741.13135		1
6741.443		1
6741.45361		1
6742.05469		1
6742.12549		1
6742.413		1
6742.45		1
6742.628		1
6742.708		1
6742.73047		1
6742.82959		1
6742.852		1
6742.96143		1
6743.389		1
6743.456		1
6743.479		1
6743.90771		1
6744.042		1
6744.25537		1
6744.405		1
6744.477		1
6744.5625		1
6744.69971		1
6744.90674		1
6744.97461		1
6745.106		1
6745.47363		1
6745.474		1
6745.74756		1
6746.25342		1
6746.33643		1
6746.368		1
6746.91064		1
6746.999		1
6747.128		1
6747.143		1
6747.174		1
6747.469		1
6747.609		1
6748.094		1
6748.09766		1
6748.167		1
6748.8125		1
6749.15332		1
6749.20068		1
6749.20166		1
6749.366		1
6749.70459		1
6749.77637		1
6750.098		1
6750.50049		1
6750.993		1
6751.114		1
6751.62256		1
6751.67725		1
6751.816		1
6752.00146		1
6752.036		1
6752.06738		1
6752.24854		1
6752.28125		1
6752.86328		1
6752.95361		1
6752.967		1
6753.25537		1
6753.328		1
6753.401		1
6753.73438		1
6753.90869		1
6753.931		1
6753.96631		1
6753.99561		1
6754.13135		1
6754.192		1
6754.36		1
6754.694		1
6754.84326		1
6754.8457		1
6755.02539		1
6755.221		1
6755.381		1
6755.75342		1
6755.803		1
6756.143		1
6756.302		1
6756.953		1
6757.36865		1
6757.65967		1
6757.76025		1
6757.87		1
6757.93945		1
6758.14648		1
6758.401		1
6758.62061		1
6758.98242		1
6759.05371		1
6759.064		1
6759.728		1
6759.73047		1
6760.134		1
6760.27		1
6760.36426		1
6760.56348		1
6760.71		1
6761.206		1
6761.43457		1
6761.852		1
6761.89746		1
6761.93164		1
6761.94434		1
6761.961		1
6762.151		1
6762.28027		1
6762.311		1
6762.471		1
6762.66846		1
6762.721		1
6763.89258		1
6764.014		1
6764.271		1
6764.328		1
6764.745		1
6765.09229		1
6765.22168		1
6765.514		1
6765.77637		1
6765.803		1
6766.215		1
6766.308		1
6766.44775		1
6766.4873		1
6766.66162		1
6767.038		1
6767.51		1
6767.674		1
6767.70557		1
6767.776		1
6767.927		1
6768.068		1
6768.234		1
6768.355		1
6768.437		1
6768.673		1
6768.923		1
6768.968		1
6769.173		1
6769.26025		1
6769.382		1
6769.698		1
6769.717		1
6769.911		1
6770.01		1
6770.153		1
6770.31152		1
6770.348		1
6770.98		1
6771.167		1
6771.297		1
6771.47		1
6771.547		1
6771.641		1
6771.6416		1
6772.23438		1
6772.249		1
6772.30273		1
6772.447		1
6772.60059		1
6772.815		1
6772.85352		1
6772.93359		1
6773.23926		1
6773.53662		1
6773.76465		1
6773.9375		1
6773.942		1
6773.981		1
6774.14648		1
6774.18164		1
6774.368		1
6774.44		1
6774.74365		1
6774.773		1
6774.801		1
6774.855		1
6774.92725		1
6775.431		1
6775.461		1
6775.502		1
6775.67773		1
6775.763		1
6775.773		1
6776.39063		1
6776.54639		1
6776.605		1
6776.83936		1
6776.905		1
6776.99658		1
6777.43555		1
6777.54248		1
6777.60059		1
6777.638		1
6778.2583		1
6778.29248		1
6778.613		1
6778.63574		1
6778.981		1
6779.28271		1
6779.313		1
6779.421		1
6779.534		1
6779.55664		1
6779.80127		1
6780.344		1
6780.40869		1
6780.54053		1
6780.704		1
6780.717		1
6780.78564		1
6780.817		1
6780.838		1
6780.946		1
6781.21045		1
6781.381		1
6781.52734		1
6781.683		1
6782.147		1
[truncated: 19,391 more rows]
