# Supplementary material for: Getting rid of ‘rain’ and ‘stars’: Mitigating inhibition effects on ddPCR data analysis, the case study of the invasive crayfish Pacifastacus leniusculus in the streams of Luxembourg
Source: PLoS One. 2022 Nov 16;17(11):e0275363. doi: 10.1371/journal.pone.0275363 (PMC9668142; doi:10.1371/journal.pone.0275363)
Supplement: S1 File — (ZIP) [file pone.0275363.s003.zip › raw data/27-pl1/27 Pl1-2019 Pl_C10_Amplitude.csv]

Ch1 Amplitude	Ch2 Amplitude	Cluster
2071.72046		1
3103.562		1
3153.371		1
3265.229		1
3436.195		1
3527.217		1
3654.16748		1
3793.586		1
4015.96265		1
4111.299		1
4919.441		1
4983.635		1
5000.96973		1
5246.807		1
5265.082		1
5268.158		1
5280.346		1
5292.07		1
5292.97559		1
5304.06445		1
5306.376		1
5325.134		1
5326.34326		1
5329.92432		1
5336.484		1
5346.14453		1
5347.77148		1
5362.962		1
5376.47168		1
5376.96875		1
5383.063		1
5384.39551		1
5387.69727		1
5388.71875		1
5390.464		1
5390.507		1
5392.071		1
5392.67236		1
5395.68359		1
5398.15		1
5398.716		1
5404.98438		1
5405.807		1
5407.047		1
5409.887		1
5411.8833		1
5415.916		1
5426.37939		1
5427.547		1
5427.611		1
5435.298		1
5437.15234		1
5439.67139		1
5441.207		1
5441.38867		1
5442.933		1
5444.40039		1
5445.75732		1
5449.54541		1
5450.3916		1
5450.795		1
5452.15		1
5454.6377		1
5456.579		1
5460.79		1
5460.847		1
5460.93652		1
5461.23		1
5461.332		1
5461.84326		1
5462.8623		1
5463.031		1
5465.23242		1
5467.46729		1
5468.42627		1
5468.83252		1
5474.34668		1
5477.205		1
5478.25342		1
5478.55859		1
5482.38867		1
5486.54346		1
5486.82471		1
5486.928		1
5490.15527		1
5491.339		1
5491.86133		1
5495.55957		1
5498.31055		1
5498.70459		1
5500.654		1
5500.892		1
5502.831		1
5504.38965		1
5510.966		1
5511.466		1
5512.35156		1
5517.823		1
5522.32568		1
5524.53857		1
5524.82568		1
5526.665		1
5527.33643		1
5529.49072		1
5529.98145		1
5530.884		1
5531.575		1
5532.48926		1
5534.599		1
5534.816		1
5535.494		1
5538.207		1
5538.33252		1
5541.05859		1
5542.126		1
5543.813		1
5546.063		1
5546.825		1
5547.346		1
5548.527		1
5548.659		1
5549.27246		1
5554.29443		1
5556.36768		1
5557.14648		1
5559.73		1
5560.69141		1
5565.12549		1
5566.10938		1
5569.771		1
5570.324		1
5571.41553		1
5571.77441		1
5572.554		1
5572.699		1
5574.81152		1
5575.099		1
5575.568		1
5576.55273		1
5576.70459		1
5578.55957		1
5579.05225		1
5579.3374		1
5581.19531		1
5581.617		1
5581.8457		1
5582.5957		1
5582.86426		1
5583.597		1
5585.6377		1
5587.46533		1
5587.644		1
5588.546		1
5588.65		1
5589.455		1
5590.03857		1
5590.065		1
5590.67529		1
5591.27734		1
5591.33545		1
5591.92432		1
5593.515		1
5594.127		1
5594.214		1
5594.911		1
5598.69629		1
5602.23975		1
5603.542		1
5603.746		1
5605.05664		1
5605.92871		1
5607.001		1
5608.74365		1
5609.233		1
5609.481		1
5609.80566		1
5610.31738		1
5612.47266		1
5613.63672		1
5613.73047		1
5613.91064		1
5615.6167		1
5616.932		1
5618.30664		1
5621.28857		1
5621.55664		1
5623.66064		1
5623.92969		1
5625.43457		1
5626.59		1
5628.11768		1
5629.56152		1
5630.42		1
5634.734		1
5634.827		1
5634.947		1
5636.871		1
5637.732		1
5639.379		1
5640.996		1
5643.14258		1
5643.72949		1
5643.945		1
5644.437		1
5646.081		1
5647.08545		1
5649.44629		1
5649.65527		1
5650.82861		1
5651.73145		1
5653.77246		1
5654.606		1
5655.317		1
5656.062		1
5656.64844		1
5658.085		1
5659.33936		1
5659.52637		1
5660.035		1
5660.344		1
5660.601		1
5661.99		1
5662.884		1
5663.704		1
5664.298		1
5664.35352		1
5664.84229		1
5665.485		1
5665.895		1
5666.271		1
5669.25		1
5672.14063		1
5672.94775		1
5673.7334		1
5673.914		1
5674.01367		1
5675.529		1
5675.8		1
5677.336		1
5678.06		1
5678.874		1
5678.9707		1
5679.25049		1
5679.72461		1
5679.829		1
5679.88672		1
5680.886		1
5681.877		1
5682.95557		1
5683.80371		1
5684.05273		1
5684.24463		1
5685.80029		1
5687.081		1
5688.54932		1
5689.47266		1
5691.174		1
5691.447		1
5691.759		1
5692.147		1
5692.211		1
5692.35449		1
5692.42139		1
5692.435		1
5693.50732		1
5693.96631		1
5694.01074		1
5694.224		1
5694.81934		1
5694.90625		1
5694.937		1
5695.52539		1
5695.678		1
5696.339		1
5697.71338		1
5697.80273		1
5698.68359		1
5699.176		1
5699.332		1
5699.42		1
5699.613		1
5700.08		1
5700.32031		1
5700.458		1
5701.26855		1
5701.31152		1
5701.472		1
5702.286		1
5702.56348		1
5702.65869		1
5703.6875		1
5704.26563		1
5705.236		1
5705.84229		1
5706.257		1
5708.40332		1
5708.50928		1
5708.614		1
5709.91357		1
5709.96		1
5710.41		1
5710.531		1
5710.67139		1
5712.049		1
5712.1377		1
5712.39063		1
5712.67		1
5713.057		1
5713.253		1
5715.8667		1
5716.67529		1
5716.966		1
5717.111		1
5718.305		1
5719.12354		1
5719.691		1
5720.265		1
5720.7085		1
5721.844		1
5723.56543		1
5724.319		1
5724.40137		1
5728.093		1
5728.41455		1
5728.51367		1
5730.96826		1
5731.254		1
5732.73438		1
5733.69238		1
5734.55566		1
5735.991		1
5736.678		1
5738.714		1
5739.135		1
5739.211		1
5739.47363		1
5739.711		1
5740.64453		1
5742.46		1
5742.50928		1
5742.804		1
5743.035		1
5743.235		1
5743.44775		1
5743.80762		1
5744.685		1
5745.05664		1
5745.385		1
5745.541		1
5745.7085		1
5746.80225		1
5747.889		1
5748.572		1
5749.3623		1
5749.861		1
5750.237		1
5750.40967		1
5751.174		1
5751.32568		1
5752.64258		1
5753.60352		1
5754.42627		1
5754.747		1
5755.392		1
5756.03369		1
5756.25439		1
5757.42139		1
5759.65234		1
5761.22168		1
5761.436		1
5761.635		1
5761.79541		1
5762.55469		1
5763.325		1
5764.37256		1
5765.66162		1
5766.29346		1
5766.566		1
5766.70459		1
5766.88672		1
5767.18457		1
5767.19629		1
5768.301		1
5769.20947		1
5769.91553		1
5770.34668		1
5770.998		1
5772.1167		1
5772.32227		1
5773.195		1
5774.00732		1
5774.99072		1
5775.414		1
5776.712		1
5777.28857		1
5777.36475		1
5779.017		1
5780.251		1
5781.53564		1
5783.019		1
5786.057		1
5786.393		1
5787.07227		1
5788.20947		1
5788.291		1
5788.30566		1
5790.44043		1
5793.49951		1
5794.23		1
5794.35938		1
5795.55859		1
5795.768		1
5796.663		1
5797.80225		1
5798.95		1
5799.116		1
5799.27344		1
5799.9707		1
5800.48438		1
5800.66846		1
5801.31543		1
5802.2915		1
5802.776		1
5802.917		1
5803.018		1
5804.70068		1
5804.732		1
5804.87256		1
5804.93848		1
5805.02637		1
5805.09375		1
5805.443		1
5806.93555		1
5806.973		1
5807.82959		1
5809.60254		1
5810.81		1
5810.815		1
5811.04736		1
5811.24268		1
5811.37061		1
5811.531		1
5813.34766		1
5813.61572		1
5814.078		1
5815.19531		1
5815.3916		1
5816.63037		1
5816.65967		1
5816.815		1
5816.97168		1
5817.079		1
5817.701		1
5817.73633		1
5818.12646		1
5818.22949		1
5819.14941		1
5819.159		1
5820.08838		1
5820.092		1
5820.8125		1
5821.193		1
5821.66		1
5822.955		1
5823.26025		1
5824.40625		1
5824.49463		1
5824.5625		1
5825.7666		1
5825.7915		1
5827.91162		1
5828.495		1
5828.75049		1
5829.82861		1
5831.72461		1
5832.436		1
5832.45947		1
5832.59375		1
5832.77		1
5832.794		1
5833.316		1
5833.93164		1
5834.106		1
5836.069		1
5836.56055		1
5837.25146		1
5837.757		1
5838.762		1
5840.09229		1
5840.13		1
5840.94971		1
5841.279		1
5841.39453		1
5841.59033		1
5841.70068		1
5842.265		1
5843.378		1
5843.9126		1
5844.20459		1
5844.92773		1
5844.976		1
5845.71729		1
5845.764		1
5845.80566		1
5845.9375		1
5846.45068		1
5847.872		1
5850.647		1
5850.74756		1
5852.502		1
5853.36426		1
5853.366		1
5855.69971		1
5856.251		1
5856.39844		1
5856.533		1
5856.888		1
5859.34		1
5859.869		1
5859.916		1
5860.267		1
5860.484		1
5861.48438		1
5861.56738		1
5862.767		1
5862.90039		1
5864.73926		1
5864.83447		1
5864.8584		1
5865.508		1
5865.82275		1
5866.11426		1
5866.93164		1
5867.257		1
5867.282		1
5867.60547		1
5868.02148		1
5868.425		1
5868.63867		1
5868.743		1
5868.786		1
5869.26025		1
5869.37939		1
5869.8374		1
5869.87451		1
5869.92969		1
5869.932		1
5870.48		1
5871.19531		1
5871.71973		1
5871.90137		1
5872.57568		1
5872.63135		1
5872.641		1
5873.077		1
5873.71826		1
5873.89844		1
5874.337		1
5874.779		1
5875.11572		1
5875.9873		1
5877.13232		1
5877.68		1
5877.75928		1
5878.51172		1
5878.571		1
5878.69043		1
5878.909		1
5880.651		1
5880.994		1
5881.357		1
5882.321		1
5882.385		1
5883.126		1
5883.17871		1
5883.8584		1
5884.065		1
5885.2334		1
5885.562		1
5885.61035		1
5886.67773		1
5888.103		1
5888.282		1
5888.842		1
5889.107		1
5889.36328		1
5889.68652		1
5890.752		1
5891.287		1
5891.93359		1
5892.81055		1
5893.02539		1
5893.073		1
5893.167		1
5893.578		1
5894.38037		1
5895.29736		1
5895.705		1
5896.28125		1
5896.655		1
5896.737		1
5897.14453		1
5897.23828		1
5897.331		1
5898.109		1
5898.18555		1
5899.44434		1
5899.557		1
5899.809		1
5900.52441		1
5901.10645		1
5901.23926		1
5901.477		1
5902.103		1
5902.151		1
5903.47656		1
5904.102		1
5905.024		1
5905.14453		1
5905.45264		1
5905.79639		1
5905.98438		1
5906.1416		1
5906.19141		1
5906.411		1
5906.472		1
5906.53955		1
5907.4624		1
5907.78662		1
5908.42041		1
5908.47852		1
5908.967		1
5909.851		1
5909.96826		1
5911.327		1
5911.361		1
5911.733		1
5911.861		1
5911.893		1
5912.02344		1
5912.149		1
5912.194		1
5912.501		1
5912.965		1
5913.74		1
5914.606		1
5914.84766		1
5915.15527		1
5915.725		1
5915.82227		1
5916.125		1
5916.25928		1
5917.315		1
5917.31641		1
5917.73975		1
5917.819		1
5918.03564		1
5918.5835		1
5918.72266		1
5918.96		1
5919.29736		1
5919.617		1
5922.17529		1
5922.62061		1
5923.13867		1
5923.73633		1
5925.21729		1
5925.264		1
5925.29248		1
5925.643		1
5927.10449		1
5927.186		1
5928.334		1
5929.8		1
5930.328		1
5930.608		1
5931.81348		1
5931.96338		1
5932.61572		1
5932.825		1
5933.334		1
5934.119		1
5934.32373		1
5934.464		1
5934.85938		1
5935.91357		1
5935.999		1
5936.39844		1
5936.89		1
5937.236		1
5938.19		1
5938.631		1
5938.643		1
5939.63867		1
5939.64551		1
5939.737		1
5940.35645		1
5940.54834		1
5940.75732		1
5940.982		1
5941.403		1
5941.691		1
5942.282		1
5942.9		1
5943.40332		1
5944.009		1
5945.372		1
5946.10938		1
5946.1377		1
5946.53857		1
5946.701		1
5946.75342		1
5947.34668		1
5948.01953		1
5948.2915		1
5949.013		1
5949.57764		1
5949.59473		1
5950.261		1
5950.411		1
5950.41846		1
5950.679		1
5951.53		1
5951.8833		1
5953.09229		1
5953.22559		1
5953.52148		1
5953.71973		1
5953.737		1
5955.32		1
5956.444		1
5957.10938		1
5958.18848		1
5958.425		1
5958.574		1
5958.7876		1
5958.986		1
5959.844		1
5959.997		1
5960.10742		1
5960.524		1
5961.05566		1
5961.42529		1
5961.5376		1
5961.709		1
5961.958		1
5961.9585		1
5961.99463		1
5962.059		1
5962.663		1
5962.691		1
5962.753		1
5963.31152		1
5964.095		1
5964.12842		1
5964.251		1
5964.846		1
5965.18848		1
5966.04		1
5966.14		1
5967.23438		1
5968.84766		1
5968.94775		1
5969.23926		1
5969.59766		1
5969.60742		1
5969.855		1
5969.937		1
5970.23535		1
5970.2793		1
5970.45654		1
5970.598		1
5970.946		1
5971.20459		1
5971.688		1
5971.96143		1
5973.30762		1
5973.365		1
5973.469		1
5973.639		1
5973.88232		1
5974.04346		1
5974.30371		1
5974.409		1
5975.355		1
5976.684		1
5976.7124		1
5976.76172		1
5977.34131		1
5977.61963		1
5977.68848		1
5978.514		1
5978.73145		1
5978.82		1
5979.00146		1
5979.1416		1
5979.19531		1
5979.311		1
5980.09131		1
5981.167		1
5982.329		1
5982.794		1
5983.022		1
5983.898		1
5984.21		1
5984.9		1
5984.996		1
5985.1		1
5985.61035		1
5985.838		1
5986.07764		1
5986.30371		1
5986.47852		1
5986.507		1
5986.582		1
5986.998		1
5987.97559		1
5988.615		1
5988.675		1
5989.202		1
5989.447		1
5989.63867		1
5990.296		1
5990.6626		1
5991.268		1
5991.73242		1
5991.777		1
5994.121		1
5994.27441		1
5994.70459		1
5995.46533		1
5995.672		1
5995.82227		1
5996.82764		1
5997.71533		1
5998.078		1
5998.477		1
5998.78564		1
5999.17871		1
5999.419		1
5999.843		1
6000.47559		1
6001.58936		1
6001.662		1
6001.69531		1
6002.72559		1
6003.321		1
6003.863		1
6003.919		1
6004.68945		1
6004.84961		1
6005.186		1
6005.482		1
6005.54		1
6005.87939		1
6007.928		1
6008.957		1
6009.69141		1
6010.069		1
6010.55029		1
6010.812		1
6011.923		1
6012.051		1
6012.277		1
6012.38525		1
6012.624		1
6012.741		1
6012.999		1
6013.13428		1
6013.259		1
6013.34961		1
6013.599		1
6013.876		1
6014.13232		1
6014.5415		1
6014.67627		1
6015.23975		1
6015.35547		1
6015.45654		1
6015.85254		1
6016.191		1
6016.43848		1
6016.5835		1
6016.648		1
6016.877		1
6018.97168		1
6019.19971		1
6019.52539		1
6019.87939		1
6019.90234		1
6020.075		1
6020.46436		1
6021.036		1
6021.117		1
6021.202		1
6021.536		1
6021.595		1
6021.71143		1
6021.80566		1
6021.824		1
6022.44		1
6023.09473		1
6023.206		1
6023.319		1
6023.651		1
6023.718		1
6024.55762		1
6025.215		1
6025.624		1
6025.664		1
6026.05		1
6027.07764		1
6027.251		1
6027.443		1
6027.58		1
6027.682		1
6027.725		1
6027.996		1
6028.16943		1
6028.277		1
6029.521		1
6029.692		1
6029.77637		1
6030.091		1
6030.095		1
6030.816		1
6031.597		1
6031.67139		1
6032.35059		1
6032.609		1
6033.70264		1
6034.711		1
6034.8		1
6034.91943		1
6034.94434		1
6035.579		1
6035.66357		1
6035.7627		1
6035.769		1
6035.895		1
6036.04053		1
6036.24951		1
6036.471		1
6037.68262		1
6037.96973		1
6038.23535		1
6038.52832		1
6038.843		1
6039		1
6039.41846		1
6039.493		1
6039.611		1
6039.735		1
6039.779		1
6040.227		1
6040.264		1
6040.97363		1
6041.178		1
6041.511		1
6042.09		1
6043.03125		1
6043.20459		1
6043.538		1
6043.71973		1
6043.90234		1
6044.265		1
6044.319		1
6044.553		1
6045.49854		1
6045.763		1
6046.257		1
6046.84766		1
6047.10059		1
6047.917		1
6048.055		1
6048.4		1
6048.604		1
6048.94727		1
6049.085		1
6049.394		1
6050.41162		1
6050.945		1
6051.11133		1
6051.36768		1
6051.96826		1
6052.19434		1
6053.381		1
6053.787		1
6053.917		1
6055.25146		1
6056.039		1
6056.14		1
6056.27051		1
6057.644		1
6057.86572		1
6058.97852		1
6059.09668		1
6059.27344		1
6059.59375		1
6060.55859		1
6060.953		1
6061.118		1
6061.96338		1
6062.011		1
6062.282		1
6062.283		1
6062.46973		1
6062.88232		1
6063.01953		1
6063.53467		1
6063.679		1
6063.91357		1
6064.072		1
6064.33		1
6064.744		1
6065.313		1
6065.42871		1
6065.813		1
6066.30225		1
6066.55566		1
6066.707		1
6066.89648		1
6067.581		1
6068.013		1
6068.705		1
6069.022		1
6069.239		1
6069.72754		1
6070.36768		1
6070.413		1
6070.65		1
6070.867		1
6072.048		1
6072.062		1
6073.137		1
6074.47754		1
6074.745		1
6075.15771		1
6075.371		1
6075.41		1
6075.69727		1
6075.931		1
6076.01758		1
6076.46045		1
6076.83643		1
6076.8877		1
6077.71338		1
6077.919		1
6077.96436		1
6078.799		1
6080.22266		1
6080.32568		1
6080.44531		1
6080.86865		1
6081.59668		1
6081.80859		1
6081.85352		1
6082.213		1
6082.38672		1
6082.61572		1
6082.758		1
6083.89648		1
6084.652		1
6084.927		1
6085.151		1
6085.28125		1
6085.8916		1
6086.43		1
6086.66553		1
6086.79248		1
6087.094		1
6087.92969		1
6088.101		1
6088.64941		1
6088.714		1
6088.77734		1
6089.141		1
6089.45264		1
6089.97852		1
6091.709		1
6092.10547		1
6094.203		1
6094.246		1
6094.51367		1
6094.818		1
6095.27148		1
6096.12061		1
6096.274		1
6096.69971		1
6097.026		1
6097.48145		1
6098.108		1
6098.38574		1
6098.53125		1
6098.70557		1
6098.7793		1
6098.915		1
6099.23242		1
6099.51465		1
6099.70068		1
6100.081		1
6100.15039		1
6100.44434		1
6100.62		1
6100.644		1
6101.55469		1
6101.579		1
6101.788		1
6101.97656		1
6104.18262		1
6104.451		1
6104.56055		1
6105.25		1
6106.339		1
6106.68652		1
6107.423		1
6108.02832		1
6108.23828		1
6108.2627		1
6108.58545		1
6108.6333		1
6108.63965		1
6108.933		1
6109.58		1
6110.19238		1
6110.223		1
6110.73145		1
6111.269		1
6111.56		1
6111.88525		1
6111.88867		1
6112.306		1
6113.56934		1
6114.07959		1
6114.442		1
6114.74756		1
6114.911		1
6116.17041		1
6116.177		1
6116.446		1
6116.683		1
6117.22656		1
6118.71973		1
6119.4126		1
6120.81738		1
6122.01953		1
6122.39355		1
6123.809		1
6124.09375		1
6124.389		1
6124.44775		1
6124.4585		1
6124.46338		1
6124.961		1
6125.78027		1
6125.82861		1
6126.005		1
6126.24365		1
6126.384		1
6127.262		1
6127.431		1
6128.62		1
6129.169		1
6130.04		1
6130.382		1
6130.499		1
6132.37354		1
6132.665		1
6132.87549		1
6133.105		1
6133.25244		1
6134.2793		1
6134.79932		1
6135.47656		1
6135.531		1
6135.729		1
6135.90137		1
6135.98145		1
6136.637		1
6136.69238		1
6137.128		1
6137.27637		1
6137.364		1
6137.752		1
6137.78174		1
6137.948		1
6138.38867		1
6138.574		1
6138.82373		1
6139.074		1
6139.22266		1
6139.87354		1
6141.277		1
6141.371		1
6141.691		1
6142.002		1
6142.912		1
6143.02246		1
6143.432		1
6143.47559		1
6143.525		1
6144.167		1
6144.786		1
6145.88135		1
6146.07275		1
6146.08057		1
6146.21875		1
6146.8		1
6149.09131		1
6149.52441		1
6149.546		1
6149.639		1
6149.80566		1
6149.835		1
6150.072		1
6150.725		1
6150.804		1
6150.929		1
6150.997		1
6151.24561		1
6152.576		1
6153.001		1
6153.181		1
6153.30127		1
6153.319		1
6153.99951		1
6154.17871		1
6154.381		1
6154.40869		1
6154.825		1
6155.161		1
6155.82129		1
6156.016		1
6156.056		1
6156.18164		1
6156.213		1
6156.254		1
6156.36035		1
6156.89453		1
6156.91064		1
6157.066		1
6157.14258		1
6158.196		1
6158.4		1
6158.48242		1
6158.947		1
6159.04346		1
6159.122		1
6159.389		1
6159.395		1
6160.017		1
6160.21143		1
6160.34033		1
6160.77832		1
6160.9624		1
6161.357		1
6161.63428		1
6162.387		1
6162.412		1
6162.642		1
6164.4873		1
6165.788		1
6166.881		1
6167.184		1
6167.672		1
6167.921		1
6168.188		1
6169.09863		1
6169.39063		1
6169.71973		1
6170.041		1
6170.50928		1
6170.56934		1
6170.578		1
6170.775		1
6171.42529		1
6171.65137		1
6171.89063		1
6172.058		1
6172.154		1
6172.429		1
6172.47168		1
6173.17529		1
6173.874		1
6173.963		1
6174.167		1
6174.57764		1
6174.60254		1
6174.75439		1
6175.10742		1
6175.30225		1
6176.676		1
6176.70361		1
6176.83838		1
6177.756		1
6177.80859		1
6177.989		1
6178.274		1
6178.46875		1
6178.492		1
6178.83252		1
6179.13525		1
6179.42627		1
6179.492		1
6179.719		1
6179.81348		1
6180.31348		1
6180.538		1
6180.563		1
6180.717		1
6181.12256		1
6181.221		1
6181.44336		1
6181.70166		1
6182.707		1
6182.9126		1
6183.42773		1
6183.66357		1
6183.75342		1
6183.80371		1
6184.71826		1
6184.725		1
6185.086		1
6185.35449		1
6186.07568		1
6186.65234		1
6187.259		1
6187.9		1
6188.02		1
6188.158		1
6188.3623		1
6188.366		1
6188.877		1
6189.05225		1
6189.349		1
6189.565		1
6189.616		1
6189.674		1
6190.30762		1
6190.52344		1
6190.81152		1
6191.07373		1
6191.301		1
6191.387		1
6191.548		1
6191.73		1
6191.78467		1
6192.232		1
6192.278		1
6192.279		1
6192.71875		1
6192.82129		1
6193.382		1
6193.654		1
6193.95947		1
6194.18066		1
6195.07227		1
6195.34375		1
6195.983		1
6196.08		1
6196.64453		1
6197.76025		1
6199.01		1
6199.629		1
6199.636		1
6199.67432		1
6199.76953		1
6199.87549		1
6200.23975		1
6200.319		1
6200.34229		1
6201.20264		1
6201.425		1
6201.467		1
6202.62451		1
6202.62744		1
6202.89355		1
6203.21436		1
6203.509		1
6204.694		1
6205.154		1
6206.05859		1
6206.35938		1
6206.812		1
6206.9707		1
6207.443		1
6207.71875		1
6208.12939		1
6208.21631		1
6208.499		1
6208.728		1
6208.92		1
6209.25537		1
6209.959		1
6210.08545		1
6210.13574		1
6210.174		1
6210.313		1
6210.32031		1
6210.32861		1
6210.44238		1
6211.786		1
6211.813		1
6212.1626		1
6212.43555		1
6212.481		1
6212.508		1
6212.574		1
6212.79736		1
6212.8833		1
6213.25049		1
6213.575		1
6213.72		1
6213.88037		1
6214.60742		1
6214.857		1
6214.87061		1
6214.89		1
6215.31836		1
6215.61572		1
6215.787		1
6215.79053		1
6217.416		1
6217.63965		1
6218.053		1
6218.055		1
6218.122		1
6218.86768		1
6218.92236		1
6218.94434		1
6219.334		1
6219.47656		1
6219.718		1
6219.78		1
6219.9624		1
6220.17871		1
6220.537		1
6220.94238		1
6221.021		1
6221.457		1
6221.884		1
6222.13135		1
6223.818		1
6223.93848		1
6224.109		1
6224.11328		1
6224.351		1
6224.733		1
6224.92627		1
6225.102		1
6225.25244		1
6225.325		1
6225.59229		1
6225.639		1
6225.86572		1
6226.61572		1
6226.94873		1
6227.137		1
6227.785		1
6228.199		1
6228.311		1
6228.456		1
6228.86768		1
6228.99365		1
6229.391		1
6229.598		1
6230.713		1
6230.824		1
6231.28467		1
6231.93848		1
6232.11426		1
6232.172		1
6232.388		1
6232.55029		1
6232.645		1
6233.73926		1
6234.46045		1
6234.532		1
6235.12158		1
6235.13867		1
6235.19775		1
6235.747		1
6236.264		1
6236.32373		1
6236.487		1
6236.72754		1
6237.017		1
6237.169		1
6237.43652		1
6237.516		1
6237.75342		1
6238.39258		1
6238.402		1
6238.50635		1
6238.993		1
6239.522		1
6239.665		1
6240.286		1
6241.54053		1
6241.83936		1
6241.951		1
6242.42		1
6243.26367		1
6243.31738		1
6243.65234		1
6243.873		1
6244.237		1
6244.539		1
6245.064		1
6245.192		1
6245.26855		1
6245.83545		1
6245.90234		1
6245.90967		1
6246.067		1
6246.359		1
6246.418		1
6246.892		1
6246.96045		1
6247.348		1
6247.62061		1
6247.6626		1
6247.95654		1
6248.19873		1
6248.29248		1
6248.399		1
6248.49561		1
6249.035		1
6249.12		1
6249.301		1
6249.51855		1
6249.70557		1
6249.981		1
6249.98828		1
6251.1333		1
6251.17871		1
6251.414		1
6251.528		1
6251.606		1
6251.99268		1
6252.0376		1
6252.28467		1
6252.358		1
6253.165		1
6253.337		1
6254.17139		1
6254.36		1
6255.133		1
6255.50928		1
6256.056		1
6256.457		1
6257.127		1
6257.142		1
6257.18066		1
6257.234		1
6257.305		1
6257.52148		1
6258.19238		1
6258.40137		1
6258.465		1
6258.97656		1
6259.57666		1
6259.93164		1
6260.19238		1
6260.21826		1
6260.877		1
6261.05273		1
6261.09229		1
6261.45459		1
6261.468		1
6261.52637		1
6261.65234		1
6262.848		1
6263.06055		1
6263.181		1
6263.22		1
6263.55029		1
6263.554		1
6263.559		1
6263.653		1
6263.767		1
6264.184		1
6264.59229		1
6264.634		1
6264.753		1
6264.85938		1
6265.03174		1
6265.204		1
6265.697		1
6265.733		1
6266.18652		1
6266.222		1
6266.371		1
6266.41162		1
6266.714		1
6266.961		1
6267.0376		1
6267.17236		1
6267.504		1
6267.717		1
6267.87451		1
6268.23438		1
6268.284		1
6268.29053		1
6269.24268		1
6269.332		1
6269.91553		1
6270.26563		1
6270.479		1
6271.66553		1
6271.88037		1
6272.01953		1
6272.523		1
6273.092		1
6273.36426		1
6273.44727		1
6273.599		1
6273.90137		1
6273.99072		1
6274.259		1
6274.50244		1
6274.51367		1
6274.80225		1
6276.12451		1
6276.22754		1
6276.408		1
6276.62354		1
6276.68555		1
6276.92773		1
6276.99561		1
6277.406		1
6277.80225		1
6278.00439		1
6278.02832		1
6278.214		1
6278.3623		1
6278.47656		1
6278.551		1
6278.77734		1
6278.934		1
6279.002		1
6279.20361		1
6279.495		1
6280.35059		1
6280.71		1
6280.91162		1
6281.03		1
6281.261		1
6281.349		1
6281.522		1
6281.527		1
6281.74463		1
6281.964		1
6282.12158		1
6282.212		1
6282.281		1
6282.43457		1
6282.494		1
6282.555		1
6283.02734		1
6283.511		1
6283.87842		1
6284.048		1
6284.27051		1
6284.55664		1
6285.538		1
6285.754		1
6286.11328		1
6286.26		1
6286.26563		1
6286.38		1
6286.646		1
6286.774		1
6287.557		1
6287.911		1
6288.078		1
6288.604		1
6288.84668		1
6289.057		1
6289.68066		1
6289.82275		1
6289.93848		1
6290.14551		1
6290.55762		1
6290.671		1
6291.09326		1
6291.24463		1
6292.17969		1
6292.227		1
6292.34		1
6292.50537		1
6293.116		1
6293.15527		1
6293.6333		1
6293.88		1
6294.16943		1
6294.34131		1
6294.57861		1
6294.59326		1
6294.917		1
6294.957		1
6295.062		1
6295.093		1
6295.223		1
6295.628		1
6296.306		1
6296.844		1
6296.982		1
6297.65674		1
6298.18066		1
6298.37842		1
6298.507		1
6298.705		1
6298.884		1
6299.01855		1
6299.15967		1
6299.4873		1
6299.58447		1
6299.88428		1
6300.16943		1
6300.59668		1
6301.03		1
6301.348		1
6301.51367		1
6301.52637		1
6301.725		1
6301.749		1
6302.112		1
6302.151		1
6302.179		1
6302.375		1
6302.886		1
6302.916		1
6302.94141		1
6303.12842		1
6303.21436		1
6303.529		1
6303.92627		1
6304.456		1
6304.98633		1
6305.017		1
6305.10352		1
6305.36572		1
6305.535		1
6305.66162		1
6305.8		1
6305.926		1
6306.073		1
6306.081		1
6306.79248		1
6307.241		1
6307.28564		1
6307.3		1
6307.311		1
6307.40332		1
6308.11572		1
6308.231		1
6308.29541		1
6308.639		1
6309.40137		1
6309.464		1
6309.488		1
6310.28271		1
6310.28369		1
6310.57373		1
6310.688		1
6310.94531		1
6311.167		1
6311.321		1
6311.57275		1
6311.612		1
6311.882		1
6311.918		1
6312.02246		1
6312.2085		1
6312.278		1
6312.78955		1
6313.023		1
6313.171		1
6313.44775		1
6313.604		1
6314.183		1
6314.24756		1
6314.32568		1
6314.43457		1
6314.643		1
6314.65625		1
6314.69531		1
6315.28662		1
6315.415		1
6315.868		1
6316.137		1
6316.64		1
6316.95752		1
6316.98438		1
6317.31		1
6317.33936		1
6317.59766		1
6317.601		1
6317.69238		1
6318.176		1
6318.39		1
6318.739		1
6318.74951		1
6318.799		1
6318.936		1
6318.957		1
6319.41943		1
6319.81738		1
6320.13525		1
6321.687		1
6321.8		1
6321.813		1
6322.02246		1
6322.398		1
6322.47559		1
6322.49951		1
6322.6167		1
6322.69775		1
6323.09863		1
6323.62158		1
6323.885		1
6323.972		1
6324.325		1
6324.478		1
6324.68555		1
6324.83838		1
6324.916		1
6325.019		1
6325.99561		1
6326.29541		1
6326.35547		1
6326.45166		1
6326.73145		1
6327.51		1
6327.76074		1
6327.769		1
6328.1626		1
6328.26758		1
6328.29248		1
6328.35938		1
6328.562		1
6328.914		1
6328.977		1
6329.048		1
6329.314		1
6329.543		1
6329.92		1
6331.079		1
6331.442		1
6331.53662		1
6332.02832		1
6332.048		1
6332.41748		1
6332.5		1
6332.62		1
6332.818		1
6333.038		1
6333.296		1
6333.45557		1
6333.54639		1
6333.89941		1
6333.90674		1
6333.98975		1
6334.043		1
6334.09766		1
6334.244		1
6334.58154		1
6335.03		1
6335.253		1
6335.28564		1
6336.51465		1
6336.601		1
6336.75439		1
6336.98975		1
6337.19336		1
6337.56055		1
6337.59961		1
6337.77441		1
6337.787		1
6338.03467		1
6338.638		1
6338.82861		1
6338.846		1
6339.41162		1
6339.415		1
6340.082		1
6340.31836		1
6340.71631		1
6340.96338		1
6341.12842		1
6341.175		1
6341.17871		1
6341.25635		1
6341.34033		1
6341.37646		1
6341.611		1
6341.94873		1
6341.97266		1
6342.007		1
6342.208		1
6342.36865		1
6342.70947		1
6342.773		1
6342.78662		1
6342.797		1
6342.933		1
6343.459		1
6343.717		1
6343.844		1
6343.871		1
6344.2207		1
6344.26465		1
6344.588		1
6344.602		1
6344.831		1
6345.55273		1
6345.992		1
6346.099		1
6346.13574		1
6346.231		1
6346.30566		1
6346.425		1
6346.82666		1
6347.2793		1
6347.344		1
6347.58936		1
6347.81445		1
6348.24951		1
6348.295		1
6348.673		1
6348.77539		1
6349.921		1
6350.14258		1
6350.39355		1
6350.44434		1
6350.50635		1
6350.67529		1
6350.966		1
6351.031		1
6351.17725		1
6351.78125		1
6351.86426		1
6351.989		1
6352.09		1
6352.257		1
6352.68		1
6352.82		1
6352.825		1
6352.85938		1
6353.054		1
6353.75439		1
6354.45752		1
6355.16		1
6355.162		1
6355.42139		1
6355.44775		1
6355.6416		1
6355.665		1
6355.77637		1
6355.855		1
6356.10938		1
6356.179		1
6356.18		1
6356.363		1
6356.423		1
6356.671		1
6356.68555		1
6356.869		1
6357.198		1
6357.30566		1
6357.31		1
6357.87549		1
6358.08252		1
6358.29053		1
6358.65137		1
6358.79		1
6359.161		1
6359.16162		1
6359.307		1
6359.5957		1
6360.05371		1
6360.178		1
6360.25244		1
6360.72754		1
6360.747		1
6360.89063		1
6361.15674		1
6361.3833		1
6361.545		1
6361.923		1
6362.02441		1
6362.2793		1
6362.46338		1
6362.92529		1
6363.91553		1
6364.16357		1
6364.299		1
6364.348		1
[truncated: 17,297 more rows]
