# Supplementary material for: Getting rid of ‘rain’ and ‘stars’: Mitigating inhibition effects on ddPCR data analysis, the case study of the invasive crayfish Pacifastacus leniusculus in the streams of Luxembourg
Source: PLoS One. 2022 Nov 16;17(11):e0275363. doi: 10.1371/journal.pone.0275363 (PMC9668142; doi:10.1371/journal.pone.0275363)
Supplement: S1 File — (ZIP) [file pone.0275363.s003.zip › raw data/27-pl1/27 Pl1-2019 Pl_C11_Amplitude.csv]

Ch1 Amplitude	Ch2 Amplitude	Cluster
388.44046		1
2801.628		1
2876.35254		1
2947.919		1
2979.98145		1
3109.764		1
3145.6		1
3149.63354		1
3154.06616		1
3164.85449		1
3166.16187		1
3173.44043		1
3175.005		1
3209.433		1
3210.84351		1
3211.592		1
3225.71655		1
3242.681		1
3248.0105		1
3255.93433		1
3263.18237		1
3265.40186		1
3269.32715		1
3270.54736		1
3279.94849		1
3285.14478		1
3289.34082		1
3295.386		1
3295.5144		1
3297.16162		1
3299.49854		1
3300.16821		1
3301.14185		1
3303.84546		1
3307.0874		1
3310.71753		1
3315.24316		1
3315.544		1
3320.85571		1
3321.06177		1
3323.46729		1
3326.299		1
3327.60645		1
3331.38647		1
3338.47363		1
3340.52148		1
3347.66675		1
3350.13428		1
3351.74219		1
3352.39355		1
3366.68481		1
3367.73022		1
3368.41113		1
3369.29443		1
3369.97583		1
3370.04053		1
3370.66772		1
3374.01636		1
3381.10449		1
3381.907		1
3382.80273		1
3383.76758		1
3384.99072		1
3389.08765		1
3390.34473		1
3391.37915		1
3393.0957		1
3393.64868		1
3393.89771		1
3394.10229		1
3395.94482		1
3396.6062		1
3398.68042		1
3400.91846		1
3402.877		1
3406.18872		1
3406.315		1
3407.969		1
3410.49951		1
3410.73779		1
3412.433		1
3412.65479		1
3415.52979		1
3416.14355		1
3418.30542		1
3418.79321		1
3419.022		1
3420.82227		1
3420.844		1
3421.88916		1
3422.855		1
3424.002		1
3427.32568		1
3429.94922		1
3430.70557		1
3432.91553		1
3433.674		1
3434.90845		1
3437.97485		1
3438.371		1
3438.5144		1
3439.082		1
3439.66479		1
3439.72559		1
3440.90381		1
3445.34131		1
3445.83228		1
3447.3457		1
3447.89624		1
3449.02832		1
3450.49048		1
3450.95776		1
3454.92432		1
3455.11475		1
3461.40234		1
3464.88452		1
3464.982		1
3465.11816		1
3468.92139		1
3472.80664		1
3473.54272		1
3474.59644		1
3475.89526		1
3476.302		1
3479.2937		1
3482.774		1
3483.91821		1
3485.292		1
3485.59253		1
3485.65869		1
3486.21777		1
3490.38428		1
3490.99487		1
3492.80859		1
3492.90576		1
3493.04565		1
3494.201		1
3494.225		1
3496.17944		1
3498.00586		1
3498.61133		1
3500.03564		1
3500.35376		1
3501.50562		1
3502.50854		1
3502.89355		1
3503.47754		1
3505.43213		1
3505.62256		1
3506.64282		1
3506.71436		1
3507.004		1
3508.43457		1
3508.53735		1
3509.11133		1
3514.46631		1
3515.11646		1
3515.39917		1
3516.07642		1
3518.58228		1
3519.55054		1
3520.31982		1
3523.6167		1
3524.48		1
3525.148		1
3525.25244		1
3525.324		1
3525.359		1
3525.74219		1
3531.87378		1
3533.04785		1
3533.64282		1
3535.18115		1
3535.43628		1
3535.89771		1
3538.564		1
3538.74316		1
3539.60669		1
3540.95728		1
3541.52051		1
3543.6333		1
3544.753		1
3545.35		1
3545.781		1
3546.06128		1
3546.067		1
3555.16016		1
3557.1936		1
3557.90967		1
3558.051		1
3558.237		1
3559.61572		1
3560.955		1
3561.02344		1
3561.6106		1
3561.9436		1
3566.662		1
3568.00635		1
3569.109		1
3570.25513		1
3571.26953		1
3571.53955		1
3571.738		1
3571.85962		1
3572.23877		1
3573.49951		1
3573.857		1
3575.56787		1
3575.995		1
3578.41724		1
3579.67554		1
3581.02881		1
3581.14136		1
3581.18335		1
3581.94653		1
3582.042		1
3582.42261		1
3582.889		1
3583.14478		1
3583.36279		1
3584.74		1
3587.058		1
3588.32153		1
3589.99731		1
3590.80786		1
3590.99438		1
3593.043		1
3593.243		1
3593.32349		1
3594.43652		1
3594.74072		1
3596.29175		1
3596.85474		1
3597.27954		1
3597.69653		1
3597.88354		1
3599.371		1
3600.67041		1
3601.06738		1
3603.11572		1
3604.64941		1
3605.63721		1
3606.22949		1
3606.59229		1
3607.966		1
3609.14185		1
3612.68335		1
3612.85815		1
3613.296		1
3613.31836		1
3613.42383		1
3614.511		1
3615.09155		1
3617.07422		1
3617.74731		1
3620.27417		1
3620.53613		1
3621.71533		1
3622.463		1
3622.898		1
3626.129		1
3626.68237		1
3630.11		1
3634.649		1
3634.79639		1
3635.03638		1
3636.33057		1
3636.55542		1
3636.94165		1
3637.84253		1
3637.89185		1
3638.96851		1
3639.68237		1
3641.06323		1
3641.609		1
3641.79956		1
3642.3833		1
3644.02319		1
3644.56152		1
3644.857		1
3645.89		1
3647.29517		1
3648.57666		1
3648.834		1
3649.05518		1
3649.1582		1
3649.24316		1
3650.014		1
3651.23657		1
3651.76025		1
3654.0957		1
3654.60767		1
3654.86646		1
3654.901		1
3655.24414		1
3655.34277		1
3656.5564		1
3656.64063		1
3657.008		1
3657.91772		1
3658.32031		1
3658.93652		1
3658.95044		1
3658.974		1
3659.31934		1
3660.035		1
3660.77417		1
3660.78052		1
3660.86646		1
3660.93677		1
3661.818		1
3661.94165		1
3664.40576		1
3665.06616		1
3666.299		1
3667.322		1
3667.397		1
3667.648		1
3668.12915		1
3672.15918		1
3672.303		1
3673.71		1
3673.84546		1
3675.18335		1
3675.24268		1
3675.782		1
3676.29346		1
3677.77051		1
3677.9856		1
3678.23853		1
3678.41943		1
3678.468		1
3678.701		1
3678.85913		1
3679.07764		1
3680.09058		1
3680.761		1
3681.83643		1
3683.1875		1
3683.749		1
3684.659		1
3685.174		1
3685.5022		1
3685.81445		1
3686.442		1
3690.10327		1
3690.25757		1
3690.94849		1
3691.68457		1
3691.746		1
3692.06274		1
3692.17114		1
3692.46143		1
3693.12646		1
3693.87622		1
3695.21045		1
3695.23413		1
3695.39185		1
3697.28662		1
3697.91748		1
3698.535		1
3699.028		1
3699.26929		1
3701.46948		1
3701.61963		1
3701.95264		1
3702.778		1
3703.90771		1
3704.10376		1
3704.44385		1
3705.51367		1
3707.09668		1
3707.57031		1
3707.997		1
3708.27539		1
3710.115		1
3710.20361		1
3710.709		1
3712.39		1
3712.668		1
3713.323		1
3713.41		1
3713.92554		1
3714.04126		1
3714.535		1
3718.07739		1
3718.45044		1
3719.71045		1
3720.06567		1
3721.21924		1
3721.92017		1
3723.52417		1
3724.92847		1
3725.71655		1
3726.01758		1
3726.79		1
3727.47119		1
3728.31128		1
3728.91113		1
3729.04468		1
3729.20654		1
3729.76123		1
3729.8418		1
3730.098		1
3731.21533		1
3732.88647		1
3733.39429		1
3733.60059		1
3736.45581		1
3740.14331		1
3740.329		1
3741.38159		1
3741.482		1
3743.246		1
3743.419		1
3746.23022		1
3746.76221		1
3747.324		1
3751.11		1
3751.54028		1
3751.68018		1
3751.83374		1
3752.183		1
3752.59644		1
3752.95044		1
3753.53979		1
3753.87134		1
3753.92334		1
3754.93433		1
3755.06738		1
3755.352		1
3755.48169		1
3756.25415		1
3756.78833		1
3757.11255		1
3757.85742		1
3759.95264		1
3761.75439		1
3762.22583		1
3763.04663		1
3763.078		1
3763.69751		1
3764.56665		1
3764.79248		1
3764.898		1
3764.97485		1
3765.00024		1
3765.06836		1
3765.45		1
3766.61279		1
3766.847		1
3767.226		1
3767.56445		1
3768.18066		1
3768.51831		1
3768.6394		1
3768.8042		1
3769.093		1
3769.85669		1
3770.14819		1
3770.75513		1
3771.01221		1
3773.81226		1
3774.52466		1
3774.98779		1
3775.10718		1
3775.79517		1
3776.122		1
3776.133		1
3776.64648		1
3776.69385		1
3777.9812		1
3778.0144		1
3778.36621		1
3779.17676		1
3779.42554		1
3780.21826		1
3780.21826		1
3780.29688		1
3780.69019		1
3780.8147		1
3781.81		1
3781.83813		1
3782.293		1
3784.42017		1
3784.50464		1
3784.61743		1
3785.426		1
3786.86279		1
3786.905		1
3787.5083		1
3789.22925		1
3789.902		1
3790.36743		1
3790.92114		1
3791.30249		1
3792.11035		1
3792.376		1
3792.79736		1
3793.42285		1
3794.21777		1
3794.57715		1
3795.07129		1
3795.36768		1
3795.38037		1
3796.203		1
3797.73218		1
3798.231		1
3798.23682		1
3798.33618		1
3798.75146		1
3799.227		1
3799.58179		1
3799.89429		1
3800.13354		1
3800.80029		1
3800.86572		1
3800.92847		1
3802.271		1
3802.86475		1
3803.16577		1
3803.68359		1
3803.86377		1
3804.85376		1
3804.88574		1
3808.9585		1
3809.16772		1
3809.27173		1
3809.494		1
3809.55933		1
3809.711		1
3810.2688		1
3810.29565		1
3811.273		1
3812.50464		1
3812.84082		1
3812.937		1
3812.946		1
3813.15137		1
3813.61426		1
3815.68286		1
3815.89355		1
3816.39038		1
3816.4917		1
3816.657		1
3817.48413		1
3818.70239		1
3818.80859		1
3819.32056		1
3819.93164		1
3820.61548		1
3821.15		1
3821.15527		1
3821.8938		1
3822.58838		1
3822.746		1
3826.67822		1
3827.097		1
3827.42578		1
3827.99414		1
3829.88379		1
3830.90161		1
3831.34375		1
3831.87817		1
3831.94727		1
3833.33887		1
3833.62769		1
3833.69434		1
3833.85352		1
3835.13062		1
3837.93018		1
3840.0188		1
3840.37158		1
3840.47144		1
3841.72168		1
3843.39648		1
3843.85327		1
3844.14087		1
3845.87549		1
3846.74414		1
3847.802		1
3848.8772		1
3849.21655		1
3849.8		1
3850.15039		1
3850.418		1
3850.429		1
3851.466		1
3851.94482		1
3852.13965		1
3852.45313		1
3853.908		1
3854.552		1
3857.09473		1
3857.92261		1
3858.02612		1
3859.637		1
3859.83228		1
3860.023		1
3860.2356		1
3860.51		1
3861.48657		1
3861.82813		1
3861.927		1
3862.12817		1
3863.975		1
3864.0083		1
3864.85352		1
3866.08545		1
3866.32422		1
3866.80615		1
3867.70923		1
3868.1543		1
3868.31323		1
3869.38159		1
3869.476		1
3869.94385		1
3870.49463		1
3870.53247		1
3871.82764		1
3872.6604		1
3873.02881		1
3873.61		1
3874.165		1
3874.62061		1
3875.12		1
3875.61572		1
3876.014		1
3876.117		1
3877.22485		1
3877.24561		1
3877.48315		1
3877.66		1
3877.794		1
3877.914		1
3877.9895		1
3878.474		1
3879.02539		1
3879.78979		1
3879.865		1
3879.91284		1
3880.62646		1
3881.16187		1
3883.119		1
3883.75024		1
3886.87524		1
3887.11865		1
3887.50024		1
3888.191		1
3890.11719		1
3891.286		1
3891.33057		1
3892.00977		1
3892.14		1
3892.423		1
3892.613		1
3892.91821		1
3893.55713		1
3894.28052		1
3894.40625		1
3894.46045		1
3894.5127		1
3894.6272		1
3895.12134		1
3896.078		1
3896.37549		1
3898.64233		1
3898.68237		1
3899.3313		1
3900.314		1
3901.286		1
3901.607		1
3903.30615		1
3903.47388		1
3904.13916		1
3904.37354		1
3904.63159		1
3905.141		1
3907.366		1
3907.708		1
3908.40112		1
3909.06226		1
3909.42676		1
3909.66675		1
3909.86133		1
3910.076		1
3910.52466		1
3910.7832		1
3911.169		1
3911.33276		1
3912.18774		1
3912.94971		1
3913.94653		1
3913.98682		1
3914.35156		1
3914.51		1
3915.06885		1
3916.47559		1
3917.52612		1
3917.99463		1
3918.27563		1
3918.77954		1
3920.089		1
3920.435		1
3921.18823		1
3921.92578		1
3922.25464		1
3922.50537		1
3924.01929		1
3924.02026		1
3924.39429		1
3924.843		1
3924.91846		1
3928.385		1
3928.44165		1
3928.56348		1
3928.927		1
3930.55762		1
3930.70654		1
3931.40674		1
3931.63574		1
3931.68457		1
3931.72827		1
3931.74536		1
3932.28564		1
3932.70435		1
3933.812		1
3935.87476		1
3936.82373		1
3937.413		1
3938.05249		1
3938.315		1
3938.50952		1
3938.63428		1
3939.25073		1
3940.09985		1
3941.5564		1
3942.259		1
3942.73682		1
3943.596		1
3943.82349		1
3943.85815		1
3943.928		1
3944.85986		1
3945.48779		1
3945.512		1
3946.37354		1
3947.395		1
3947.92969		1
3948.4		1
3948.8042		1
3949.682		1
3949.88		1
3950.463		1
3954.52466		1
3954.66455		1
3954.954		1
3955.201		1
3955.88745		1
3956.36182		1
3956.56934		1
3957.31		1
3957.524		1
3957.67871		1
3958.03931		1
3958.14526		1
3958.47241		1
3959.12964		1
3959.34741		1
3959.695		1
3959.727		1
3959.72925		1
3959.95166		1
3961.24243		1
3961.41772		1
3961.4812		1
3961.72144		1
3961.85229		1
3963.75684		1
3964.32275		1
3964.59888		1
3965.861		1
3966.28		1
3966.50244		1
3966.9292		1
3967.05835		1
3967.15112		1
3967.27173		1
3968.136		1
3969.15552		1
3969.53564		1
3969.696		1
3971.3125		1
3971.935		1
3972.973		1
3973.487		1
3973.72583		1
3973.75537		1
3974.86133		1
3975.48438		1
3975.56934		1
3976.18774		1
3976.6604		1
3976.9314		1
3976.93384		1
3977.113		1
3977.741		1
3977.92		1
3978.172		1
3978.38257		1
3979.91479		1
3980.42529		1
3980.48755		1
3980.84766		1
3981.14453		1
3981.49756		1
3982.01587		1
3982.035		1
3982.61475		1
3983.15674		1
3983.3938		1
3983.52539		1
3984.06665		1
3986.14771		1
3986.67017		1
3986.80127		1
3987.46924		1
3987.741		1
3988.84058		1
3989.58667		1
3989.594		1
3989.78027		1
3990.545		1
3991.60962		1
3991.92261		1
3992.18921		1
3993.01		1
3994.50732		1
3995.92017		1
3996.598		1
3996.90649		1
3999.2		1
4000.3147		1
4000.627		1
4001.174		1
4001.30127		1
4003.11255		1
4004.056		1
4004.12744		1
4004.28638		1
4004.523		1
4004.73975		1
4005.528		1
4006.17554		1
4006.23071		1
4006.57153		1
4006.57349		1
4006.797		1
4006.89		1
4007.09521		1
4007.41138		1
4008.8418		1
4008.8606		1
4009.85669		1
4009.986		1
4010.76367		1
4011.08667		1
4011.24731		1
4011.441		1
4012.03271		1
4013.24951		1
4014.167		1
4014.332		1
4014.357		1
4014.53418		1
4014.99878		1
4015.86035		1
4015.99341		1
4016.52		1
4017.66016		1
4017.95654		1
4018.07837		1
4018.73169		1
4019.38843		1
4019.57275		1
4019.718		1
4019.83813		1
4021.37354		1
4022.026		1
4023.24561		1
4023.35034		1
4023.82056		1
4024.01074		1
4025.37842		1
4025.43481		1
4025.58154		1
4025.99585		1
4026.26343		1
4026.44873		1
4027.06714		1
4028.194		1
4028.48633		1
4028.766		1
4029.30444		1
4029.651		1
4030.85425		1
4030.95264		1
4030.98145		1
4031.30054		1
4032.22363		1
4032.50854		1
4032.64355		1
4033.64331		1
4033.9353		1
4034.39624		1
4034.45459		1
4034.84814		1
4035.34		1
4035.62354		1
4036.03613		1
4036.58		1
4037.70117		1
4037.903		1
4038.04224		1
4038.115		1
4038.31836		1
4038.33984		1
4038.45728		1
4038.5293		1
4038.68		1
4041.55322		1
4042.07153		1
4042.22778		1
4042.52222		1
4042.555		1
4042.85254		1
4043.82422		1
4045.174		1
4046.716		1
4047.028		1
4047.8772		1
4048.57642		1
4048.92651		1
4049.77173		1
4050.18042		1
4050.39941		1
4051.49341		1
4052.866		1
4052.98584		1
4053.01929		1
4053.32568		1
4053.83936		1
4054.58472		1
4054.749		1
4055.61035		1
4055.906		1
4055.9585		1
4057.30444		1
4057.77271		1
4058.23779		1
4058.74121		1
4059.18677		1
4059.29785		1
4059.556		1
4059.71387		1
4060.344		1
4060.98535		1
4061.83325		1
4062.44678		1
4062.78125		1
4063.04		1
4063.9812		1
4064.20117		1
4064.7478		1
4065.37524		1
4065.58838		1
4065.928		1
4066.142		1
4066.17358		1
4066.186		1
4067.48364		1
4068.42383		1
4069.013		1
4069.82837		1
4069.83374		1
4070.41431		1
4070.47778		1
4071.013		1
4071.852		1
4071.934		1
4072.39819		1
4072.61523		1
4073.06616		1
4075.45142		1
4076.36279		1
4077.04224		1
4077.07324		1
4077.11572		1
4077.5376		1
4077.678		1
4077.849		1
4078.32031		1
4078.86182		1
4079.00879		1
4079.13379		1
4079.15454		1
4079.168		1
4079.481		1
4079.5144		1
4079.89575		1
4080.03345		1
4080.08228		1
4080.21777		1
4081.0105		1
4081.17456		1
4081.98657		1
4082.16284		1
4082.536		1
4082.75122		1
4083.53833		1
4083.78174		1
4084.218		1
4084.73071		1
4084.93555		1
4085.46582		1
4086.99634		1
4087.004		1
4087.11963		1
4088.262		1
4088.28223		1
4088.59		1
4089.18262		1
4089.3584		1
4089.42871		1
4089.97925		1
4090.63623		1
4090.71631		1
4091.45679		1
4093.68164		1
4094.362		1
4094.4624		1
4095.65039		1
4095.70435		1
4096.97656		1
4097.24561		1
4097.765		1
4097.82373		1
4097.92773		1
4098.88867		1
4099.97461		1
4100.80127		1
4101.134		1
4101.422		1
4101.803		1
4103.032		1
4104.02637		1
4104.21045		1
4104.432		1
4104.5166		1
4105.487		1
4106.41553		1
4107.03		1
4107.263		1
4108.079		1
4108.083		1
4109.15869		1
4109.6		1
4110.44727		1
4110.828		1
4112.01758		1
4112.479		1
4112.49365		1
4112.62451		1
4112.94775		1
4113.319		1
4113.8833		1
4114.745		1
4115.43		1
4115.44775		1
4116.18359		1
4116.47852		1
4117.03271		1
4117.49854		1
4117.565		1
4117.79346		1
4118.984		1
4119.5293		1
4119.808		1
4120.60352		1
4120.671		1
4121.0957		1
4121.164		1
4121.27148		1
4122.071		1
4122.453		1
4123.501		1
4123.63867		1
4123.736		1
4123.7876		1
4125.24561		1
4127.073		1
4128.25342		1
4128.294		1
4128.466		1
4128.624		1
4129.6665		1
4130.341		1
4130.643		1
4130.66553		1
4132.56934		1
4132.906		1
4133.066		1
4133.592		1
4134.596		1
4135.199		1
4135.61328		1
4135.98633		1
4136.783		1
4137.31055		1
4137.82568		1
4137.84033		1
4137.85547		1
4139.18457		1
4139.28271		1
4139.69531		1
4139.994		1
4140.147		1
4140.387		1
4140.3916		1
4140.47168		1
4140.764		1
4141.54248		1
4141.92		1
4142.3		1
4142.502		1
4142.954		1
4142.97		1
4143.52441		1
4143.921		1
4143.944		1
4144.16455		1
4144.22656		1
4144.603		1
4145.03564		1
4145.221		1
4145.416		1
4145.807		1
4146.239		1
4147.22168		1
4148.711		1
4148.88525		1
4149.61963		1
4149.766		1
4150.933		1
4151.683		1
4151.799		1
4151.87158		1
4152.761		1
4152.956		1
4153.10254		1
4153.235		1
4153.80957		1
4153.939		1
4154.48926		1
4154.94		1
4156.1333		1
4156.318		1
4156.485		1
4156.78857		1
4157.21338		1
4157.567		1
4157.586		1
4158.47461		1
4158.59131		1
4160.192		1
4160.30029		1
4160.68652		1
4160.77441		1
4160.88965		1
4161.56738		1
4161.569		1
4161.94971		1
4162.42		1
4162.65527		1
4163.21533		1
4163.778		1
4163.94971		1
4164.03955		1
4164.48145		1
4164.9834		1
4165.132		1
4166.232		1
4166.587		1
4166.76855		1
4169.038		1
4169.42725		1
4169.47559		1
4169.861		1
4169.863		1
4169.977		1
4170.378		1
4170.553		1
4170.968		1
4171.026		1
4171.28271		1
4171.81641		1
4172.05		1
4172.65234		1
4172.82031		1
4173.35449		1
4173.433		1
4173.54834		1
4173.815		1
4174.21143		1
4175.0293		1
4176.17969		1
4176.24463		1
4176.366		1
4176.55029		1
4176.81934		1
4177.38672		1
4178.814		1
4178.84668		1
4178.93066		1
4179.84375		1
4180.07		1
4180.817		1
4181.852		1
4182.38037		1
4182.391		1
4182.808		1
4182.9126		1
4183.12061		1
4183.27539		1
4183.42041		1
4183.76		1
4183.97559		1
4184.151		1
4184.453		1
4184.463		1
4185.24658		1
4185.87354		1
4187.04541		1
4187.27832		1
4187.782		1
4187.8374		1
4188.043		1
4188.141		1
4188.248		1
4188.299		1
4188.33838		1
4188.915		1
4189.32031		1
4189.42334		1
4189.704		1
4189.86426		1
4190.16553		1
4190.428		1
4190.79053		1
4191.2793		1
4191.36768		1
4191.515		1
4191.816		1
4191.832		1
4192.10742		1
4192.20166		1
4193.68164		1
4193.69336		1
4193.725		1
4193.787		1
4194.42		1
4194.502		1
4195.30127		1
4195.50732		1
4195.842		1
4195.84961		1
4196.08		1
4196.354		1
4196.52734		1
4197.157		1
4197.198		1
4198.06152		1
4198.23975		1
4198.468		1
4198.614		1
4198.666		1
4199.08252		1
4199.78369		1
4200.547		1
4201.26074		1
4201.36572		1
4201.97949		1
4202.41357		1
4202.77441		1
4203.124		1
4203.462		1
4203.66357		1
4203.7207		1
4204.11768		1
4204.1665		1
4204.731		1
4204.89453		1
4205.54248		1
4205.88525		1
4207.25439		1
4207.36426		1
4208.40039		1
4208.411		1
4209.04248		1
4209.176		1
4209.49658		1
4209.516		1
4209.604		1
4209.60547		1
4209.716		1
4210.288		1
4210.431		1
4210.442		1
4210.92871		1
4211.859		1
4212.43945		1
4212.94434		1
4213.40234		1
4213.54346		1
4213.75928		1
4213.93359		1
4214.076		1
4214.092		1
4214.285		1
4214.4165		1
4214.893		1
4215.276		1
4215.63135		1
4215.86865		1
4215.9165		1
4215.95361		1
4216.593		1
4217.069		1
4217.12256		1
4217.255		1
4217.31543		1
4217.38135		1
4217.431		1
4217.92041		1
4217.99561		1
4218.22949		1
4218.86475		1
4219.39063		1
4219.856		1
4220.186		1
4220.223		1
4220.39551		1
4220.48926		1
4221.0083		1
4221.09		1
4222.14941		1
4222.49072		1
4222.95166		1
4223.30371		1
4223.79053		1
4224.0127		1
4224.232		1
4224.58838		1
4225.28027		1
4225.88232		1
4226.44		1
4226.81641		1
4227.183		1
4227.29736		1
4227.425		1
4227.67139		1
4227.759		1
4227.802		1
4228.59033		1
4228.8374		1
4229.87354		1
4230.34668		1
4230.814		1
4231.044		1
4231.378		1
4231.43359		1
4231.712		1
4232.44727		1
4232.516		1
4232.90039		1
4233.4585		1
4235.34863		1
4236.23047		1
4236.88428		1
4237.35547		1
4237.404		1
4237.428		1
4238.04		1
4238.12354		1
4238.211		1
4238.59473		1
4238.8916		1
4238.90039		1
4239.15039		1
4239.53955		1
4239.6377		1
4240.031		1
4240.132		1
4240.429		1
4240.504		1
4240.83545		1
4242.238		1
4242.328		1
4242.779		1
4243.207		1
4244.20361		1
4244.273		1
4244.962		1
4245.246		1
4245.328		1
4245.53662		1
4245.891		1
4246.02441		1
4246.051		1
4246.197		1
4246.72559		1
4246.829		1
4246.94629		1
4247.15967		1
4247.59326		1
4248.171		1
4249.00439		1
4249.275		1
4250.05469		1
4250.72852		1
4250.84131		1
4250.861		1
4251.067		1
4251.15674		1
4251.703		1
4251.862		1
4251.88525		1
4252.05127		1
4252.19727		1
4252.267		1
4252.50049		1
4253.074		1
4253.27344		1
4253.543		1
4253.69434		1
4254.01855		1
4254.40332		1
4254.433		1
4254.772		1
4254.921		1
4255.475		1
4255.801		1
4256.12451		1
4256.53027		1
4257.704		1
4257.7124		1
4257.81836		1
4258.084		1
4258.21729		1
4258.23		1
4258.25342		1
4258.436		1
4258.72656		1
4258.94629		1
4259.26		1
4259.342		1
4259.758		1
4260.135		1
4260.222		1
4261.15039		1
4261.332		1
4261.765		1
4262.102		1
4263.1167		1
4263.15869		1
4263.44971		1
4263.747		1
4263.826		1
4264.09961		1
4264.57		1
4265.172		1
4265.727		1
4265.82764		1
4266.167		1
4266.433		1
4267.758		1
4267.86475		1
4268.365		1
4268.411		1
4268.442		1
4268.486		1
4268.7		1
4268.74		1
4268.78271		1
4269.06152		1
4269.13965		1
4269.155		1
4269.41846		1
4269.729		1
4270.81836		1
4270.84668		1
4271.432		1
4272.02051		1
4272.043		1
4272.488		1
4272.96338		1
4273.21826		1
4273.39355		1
4273.46338		1
4274.01563		1
4274.18066		1
4274.41553		1
4274.691		1
4274.87354		1
4274.99658		1
4275.72852		1
4276.10938		1
4276.51855		1
4276.563		1
4276.691		1
4276.72852		1
4276.96875		1
4276.99463		1
4277.726		1
4278.07373		1
4278.19141		1
4279.03467		1
4279.57568		1
4279.595		1
4280.05127		1
4280.064		1
4280.167		1
4280.31348		1
4280.31738		1
4280.3335		1
4280.43359		1
4280.58057		1
4281.25928		1
4281.411		1
4281.74463		1
4283.04053		1
4283.674		1
4283.699		1
4284.01953		1
4284.40527		1
4284.45459		1
4284.776		1
4285.04639		1
4286.27441		1
4286.416		1
4286.706		1
4287.188		1
4287.51367		1
4287.62		1
4287.7085		1
4288.18164		1
4288.611		1
4289.37256		1
4289.699		1
4289.80127		1
4290.267		1
4290.402		1
4290.779		1
4291.057		1
4291.155		1
4291.38525		1
4291.56055		1
4291.599		1
4292.172		1
4292.28027		1
4292.95166		1
4292.97754		1
4293.207		1
4293.306		1
4293.51172		1
4294		1
4294.0835		1
4294.323		1
4295.19531		1
4295.27246		1
4295.46		1
4295.732		1
4295.949		1
4296.58252		1
4296.786		1
4296.839		1
4296.87549		1
4296.965		1
4297.248		1
4297.493		1
4298.256		1
4298.28467		1
4298.47949		1
4298.72168		1
4298.80029		1
4298.85449		1
4298.87061		1
4299		1
4299.67334		1
4299.94629		1
4299.989		1
4300.0874		1
4300.67041		1
4301.55273		1
4301.55371		1
4301.77148		1
4301.785		1
4301.796		1
4302.13428		1
4302.76465		1
4303.86572		1
4304.14844		1
4304.70459		1
4305.168		1
4305.19629		1
4305.38867		1
4305.83936		1
4306.103		1
4306.279		1
4306.776		1
4306.81		1
4306.839		1
4306.89551		1
4306.998		1
4307.09766		1
4307.192		1
4307.673		1
4307.952		1
4308.01367		1
4308.815		1
4309.817		1
4310.10156		1
4310.28564		1
4310.91943		1
4311.00732		1
4311.17334		1
4311.199		1
4311.288		1
4311.42139		1
4311.505		1
4311.52246		1
4311.755		1
4311.96973		1
4312.33643		1
4312.501		1
4312.65674		1
4312.942		1
4312.963		1
4313.1626		1
4313.65137		1
4313.841		1
4314.42139		1
4314.72852		1
4315.066		1
4315.28955		1
4315.689		1
4315.82		1
4316.44531		1
4316.86865		1
4316.90625		1
4317.14355		1
4317.17773		1
4317.35352		1
4317.673		1
4317.76758		1
4318.20264		1
4318.78467		1
4318.854		1
4318.98926		1
4319.198		1
4319.23145		1
4319.349		1
4319.56934		1
4319.96973		1
4320.95459		1
4321.02		1
4321.76953		1
4321.94141		1
4322.155		1
4322.37061		1
4322.695		1
4322.768		1
4322.81738		1
4323.068		1
4323.088		1
4323.644		1
4324.31836		1
4324.333		1
4325.00439		1
4325.19873		1
4325.22754		1
4325.622		1
4325.72754		1
4326.055		1
4326.394		1
4326.894		1
4326.973		1
4327.244		1
4327.79443		1
4327.924		1
4328.13965		1
4328.24756		1
4328.48242		1
4328.74756		1
4328.962		1
4328.9834		1
4329.17627		1
4329.29		1
4329.70068		1
4329.832		1
4329.929		1
4330.053		1
4330.126		1
4330.55371		1
4330.589		1
4330.784		1
4331.284		1
4331.49		1
4331.52734		1
4331.562		1
4331.572		1
4331.8457		1
4331.848		1
4332.034		1
4332.12842		1
4332.306		1
4332.312		1
4332.40625		1
4333.25537		1
4333.80957		1
4334.312		1
4334.408		1
4334.44531		1
4334.801		1
4335.117		1
4335.34863		1
4335.53564		1
4335.912		1
4335.96143		1
4336.10742		1
4336.159		1
4336.5835		1
4336.62158		1
4336.75928		1
4336.818		1
4336.86865		1
4337.01367		1
4337.06348		1
4337.52		1
4337.698		1
4337.701		1
4337.881		1
4338.61035		1
4338.739		1
4338.91162		1
4339.207		1
4339.469		1
4339.812		1
4339.845		1
4340.092		1
4340.29		1
4340.42139		1
4340.748		1
4340.85352		1
4341.098		1
4341.24561		1
4341.27734		1
4341.32568		1
4342.068		1
4342.3374		1
4342.60938		1
4342.67236		1
4343.027		1
4343.144		1
4343.358		1
4343.46436		1
4343.52539		1
4343.554		1
4343.96045		1
4344.33838		1
4344.489		1
4344.54834		1
4344.55762		1
4344.76367		1
4344.906		1
4345.246		1
4345.38		1
4345.51563		1
4345.597		1
4345.999		1
4346.108		1
4346.70947		1
4346.84326		1
4347.40674		1
4348.09		1
4348.168		1
4348.45166		1
4348.45264		1
4348.62256		1
4348.663		1
4348.883		1
4349.102		1
4349.27734		1
4349.304		1
4349.778		1
4349.97852		1
4350.41553		1
4350.429		1
4350.449		1
4350.58		1
4350.63574		1
4350.714		1
4350.902		1
4350.917		1
4350.93066		1
4350.93262		1
4350.99268		1
4351.248		1
4351.36475		1
4351.557		1
4351.58154		1
4351.631		1
4351.873		1
4352.094		1
4352.168		1
4352.16846		1
4353.389		1
4353.697		1
4353.943		1
4353.995		1
4354.155		1
4354.156		1
4354.34326		1
4354.34375		1
4354.55859		1
4354.777		1
4354.81348		1
4355.089		1
4355.14		1
4355.421		1
4355.60352		1
4356.32129		1
4356.564		1
4356.5957		1
4356.603		1
4357.26074		1
4357.973		1
4358.0376		1
4358.157		1
4358.169		1
4358.33936		1
4359.83545		1
4360.023		1
4360.13428		1
4360.39258		1
4360.57275		1
4360.63232		1
4360.76025		1
4360.833		1
4360.851		1
4360.934		1
4360.986		1
4361.38867		1
4361.475		1
4361.69873		1
4361.95947		1
4362.796		1
4363.09		1
4363.14941		1
4363.16162		1
4363.706		1
4363.8623		1
4364.00635		1
4364.093		1
4364.18945		1
4364.29443		1
4364.41357		1
4364.46826		1
4364.561		1
4364.767		1
4364.86426		1
4364.88232		1
4365.089		1
4365.10547		1
4365.372		1
4365.43945		1
4365.587		1
4365.67969		1
4366.54		1
4366.95557		1
4367.68457		1
4367.82373		1
4368.20557		1
4368.25342		1
4368.35156		1
4368.41943		1
4368.536		1
4368.641		1
4368.908		1
4369.111		1
4369.31641		1
4369.35254		1
4369.493		1
4369.68359		1
4370.42969		1
4370.44629		1
4371.04834		1
4371.10645		1
4371.495		1
4372.043		1
4372.19629		1
4372.2627		1
4372.534		1
4373.196		1
4373.613		1
4373.957		1
4374.31055		1
4375.02246		1
4375.22266		1
4375.227		1
4375.853		1
4376.505		1
4376.62451		1
4376.69873		1
4377.04		1
4377.09131		1
4377.13135		1
4377.73047		1
4377.783		1
4377.93		1
4378.07959		1
4378.09961		1
4378.13965		1
4378.64941		1
4378.72168		1
4378.767		1
4378.8374		1
4379.015		1
4379.13672		1
4379.19629		1
4379.37939		1
4379.5293		1
4379.984		1
4380.187		1
4380.6333		1
4380.90234		1
4381.4624		1
4381.85938		1
4381.87158		1
4382.256		1
4382.30371		1
4382.43262		1
4382.9043		1
4383.62451		1
4383.74951		1
4383.859		1
4383.8916		1
4384.05		1
4384.219		1
4384.535		1
4384.566		1
4384.73438		1
4384.766		1
4385.104		1
4385.15527		1
4385.19629		1
4385.237		1
4385.55957		1
4385.87158		1
4386.255		1
4386.39844		1
4386.572		1
4386.576		1
4386.64		1
4386.802		1
4386.885		1
4387.056		1
4387.13037		1
4387.31055		1
4387.39551		1
4387.452		1
4387.689		1
4387.981		1
4388.12646		1
4388.231		1
4388.32861		1
4388.40674		1
4388.72949		1
4389.171		1
4389.214		1
4389.34961		1
4389.488		1
4389.6377		1
4389.80225		1
4390.02051		1
4390.218		1
4390.63		1
4390.72852		1
4390.81543		1
[truncated: 16,505 more rows]
