# Supplementary material for: Getting rid of ‘rain’ and ‘stars’: Mitigating inhibition effects on ddPCR data analysis, the case study of the invasive crayfish Pacifastacus leniusculus in the streams of Luxembourg
Source: PLoS One. 2022 Nov 16;17(11):e0275363. doi: 10.1371/journal.pone.0275363 (PMC9668142; doi:10.1371/journal.pone.0275363)
Supplement: S1 File — (ZIP) [file pone.0275363.s003.zip › raw data/27-pl1/27 Pl1-2019 Pl_C12_Amplitude.csv]

Ch1 Amplitude	Ch2 Amplitude	Cluster
232.924042		1
330.3079		1
399.114075		1
477.0878		1
668.007446		1
700.6016		1
703.390869		1
724.8286		1
803.6228		1
804.5547		1
1333.71692		1
2024.59924		1
2028.1012		1
2066.50049		1
2216.79932		1
2227.46655		1
2391.70483		1
2444.83569		1
2446.25879		1
2489.19531		1
2542.11035		1
2560.02686		1
2568.938		1
2572.899		1
2740.05933		1
2787.99927		1
2817.22437		1
2847.29028		1
2927.01221		1
2950.24341		1
3033.53271		1
3040.97144		1
3058.366		1
3073.78687		1
3154.71216		1
3191.295		1
3294.59546		1
3386.31445		1
3418.19556		1
3461.48779		1
3468.46167		1
3519.96558		1
3542.253		1
3550.43628		1
3552.76782		1
3591.05176		1
3591.84644		1
3598.322		1
3645.86865		1
3646.77271		1
3648.96045		1
3661.32886		1
3684.01733		1
3711.38013		1
3721.97119		1
3731.45044		1
3744.06738		1
3755.54346		1
3759.53662		1
3760.72583		1
3762.28125		1
3765.18237		1
3767.40137		1
3777.77856		1
3799.57275		1
3819.95166		1
3822.99		1
3830.22388		1
3830.39868		1
3830.65186		1
3843.522		1
3851.23071		1
3861.35132		1
3867.85278		1
3870.27515		1
3871.12549		1
3875.32056		1
3877.93213		1
3881.36523		1
3883.409		1
3884.4187		1
3884.99072		1
3885.657		1
3890.612		1
3890.89868		1
3894.65186		1
3901.291		1
3902.10767		1
3903.3916		1
3904.20313		1
3909.48315		1
3910.312		1
3917.09033		1
3925.522		1
3931.99976		1
3939.833		1
3940.29077		1
3940.34863		1
3940.70435		1
3946.56274		1
3949.053		1
3955.259		1
3959.076		1
3960.32349		1
3963.457		1
3966.72046		1
3966.93018		1
3975.84766		1
3976.20776		1
3981.569		1
3983.66064		1
3986.9126		1
3989.74		1
3990.86841		1
3991.607		1
3994.22632		1
3994.86353		1
3996.435		1
4004.77515		1
4005.908		1
4020.00171		1
4021.33472		1
4021.98364		1
4022.943		1
4023.71631		1
4025.54639		1
4027.431		1
4029.05981		1
4029.0835		1
4029.29785		1
4030.99854		1
4035.23926		1
4035.29224		1
4036.52832		1
4038.32471		1
4040.698		1
4041.121		1
4043.33252		1
4046.61035		1
4048.12549		1
4048.49219		1
4051.83032		1
4051.84619		1
4052.34619		1
4052.876		1
4061.405		1
4061.43774		1
4062.09131		1
4063.12769		1
4064.20874		1
4067.79761		1
4068.23462		1
4068.65381		1
4068.68262		1
4070.291		1
4071.377		1
4073.57153		1
4078.40918		1
4078.44336		1
4081.58179		1
4082.22217		1
4082.79858		1
4082.99561		1
4083.74829		1
4086.88916		1
4087.83		1
4088.08545		1
4090.15063		1
4093.33447		1
4094.56274		1
4094.97388		1
4096.23438		1
4097.455		1
4097.59		1
4097.65674		1
4098.792		1
4099.925		1
4106.47363		1
4107.17773		1
4107.91357		1
4109.442		1
4109.85547		1
4109.993		1
4116.248		1
4117.82275		1
4119.956		1
4120.4		1
4122.70068		1
4122.92334		1
4126.70752		1
4126.80664		1
4129.643		1
4129.896		1
4133.26563		1
4134.707		1
4135.03125		1
4135.088		1
4136.532		1
4136.8916		1
4137.11572		1
4138.94434		1
4139.341		1
4140.49		1
4142.958		1
4143.287		1
4147.07861		1
4147.366		1
4149.283		1
4149.719		1
4150.37451		1
4150.38672		1
4152.74463		1
4154.64844		1
4156.648		1
4158.0083		1
4158.757		1
4161.257		1
4162.589		1
4164.07471		1
4164.66553		1
4166.508		1
4167.368		1
4171.775		1
4171.947		1
4171.978		1
4173.00342		1
4173.753		1
4174.696		1
4176.80957		1
4178.56445		1
4178.78369		1
4181.4043		1
4181.6167		1
4182.25		1
4182.38		1
4182.832		1
4184.57129		1
4184.818		1
4185.31836		1
4186.10156		1
4187.30566		1
4188.76758		1
4188.98633		1
4191.114		1
4193.49463		1
4193.91064		1
4194.449		1
4194.509		1
4194.80225		1
4195.86768		1
4197.37451		1
4197.608		1
4197.839		1
4200.619		1
4200.68262		1
4202.39648		1
4206.15		1
4207.79346		1
4209.23145		1
4210.30957		1
4211.12939		1
4211.69141		1
4212.26563		1
4212.31152		1
4214.355		1
4214.561		1
4216.762		1
4217.47754		1
4218.12		1
4219.886		1
4220.70557		1
4221.391		1
4221.8833		1
4222.07129		1
4224.05273		1
4224.947		1
4227.98633		1
4228.03174		1
4228.31934		1
4229.885		1
4234.55371		1
4234.72		1
4235.244		1
4236.98828		1
4239.01025		1
4239.543		1
4240.02441		1
4240.70752		1
4240.86426		1
4241.084		1
4241.908		1
4243.585		1
4243.828		1
4245.27		1
4245.822		1
4246.84229		1
4247.34863		1
4248.04932		1
4248.394		1
4248.47559		1
4248.56934		1
4248.62939		1
4249.22559		1
4249.378		1
4252.59766		1
4254.01563		1
4257.609		1
4258.5376		1
4260.424		1
4261.83936		1
4261.95361		1
4262.17969		1
4262.297		1
4262.51465		1
4264.81738		1
4266.7915		1
4267.50732		1
4267.511		1
4267.55762		1
4269.751		1
4269.92432		1
4270.3877		1
4270.62646		1
4270.677		1
4272.57471		1
4273		1
4273.84863		1
4275.26172		1
4275.70947		1
4275.764		1
4275.828		1
4277.41846		1
4278.08936		1
4279.835		1
4280.09668		1
4280.181		1
4280.623		1
4282.088		1
4282.846		1
4282.91162		1
4283.05029		1
4284.39063		1
4285.26758		1
4286.71533		1
4287.44727		1
4287.54541		1
4289.257		1
4290.863		1
4292.71973		1
4294.2666		1
4295.53369		1
4296.18262		1
4300.231		1
4301.513		1
4301.82666		1
4302.05273		1
4304.16748		1
4304.19531		1
4306.354		1
4307.61963		1
4307.666		1
4308.314		1
4308.912		1
4310.058		1
4310.63428		1
4311.99365		1
4312.068		1
4312.60645		1
4313.296		1
4313.778		1
4316.59229		1
4317.129		1
4317.859		1
4319.45459		1
4321.948		1
4322.739		1
4323.941		1
4324.069		1
4324.241		1
4324.76758		1
4325.27		1
4325.924		1
4326.47754		1
4326.565		1
4326.991		1
4327.21973		1
4327.616		1
4328.176		1
4330.457		1
4330.463		1
4332.82764		1
4333.316		1
4333.567		1
4334.25635		1
4335.978		1
4336.57		1
4337.10645		1
4338.76855		1
4342.89355		1
4343.0874		1
4344.44629		1
4344.44873		1
4345.40234		1
4347.118		1
4347.513		1
4347.58		1
4348.435		1
4348.63965		1
4350.237		1
4350.567		1
4350.893		1
4352.272		1
4353.04541		1
4354.664		1
4355.20068		1
4355.38574		1
4355.84961		1
4356.153		1
4356.40625		1
4357.067		1
4357.5415		1
4358.72363		1
4359.81641		1
4360.869		1
4361.177		1
4361.235		1
4361.305		1
4361.90674		1
4362.48633		1
4363.80957		1
4363.975		1
4365.637		1
4366.797		1
4367.94336		1
4369.781		1
4369.92529		1
4369.976		1
4370.92969		1
4371.2793		1
4371.46875		1
4372.21826		1
4373.0625		1
4373.604		1
4373.975		1
4375.17236		1
4378.09473		1
4378.86133		1
4382.74		1
4383.315		1
4383.74072		1
4385.91748		1
4385.918		1
4388.1167		1
4389.11475		1
4391.09326		1
4391.755		1
4391.781		1
4392.56934		1
4396.11865		1
4396.21729		1
4396.35		1
4398.644		1
4399.278		1
4400.585		1
4403.22559		1
4403.511		1
4403.59		1
4404.028		1
4404.25635		1
4404.506		1
4404.864		1
4406.958		1
4406.96973		1
4407.433		1
4408.069		1
4409.055		1
4410.017		1
4411.552		1
4411.71143		1
4411.7627		1
4411.83936		1
4412.97266		1
4414.125		1
4415.58057		1
4415.72852		1
4415.98975		1
4416.52539		1
4416.62939		1
4416.74951		1
4416.959		1
4418.15674		1
4419.37744		1
4420.28027		1
4420.94336		1
4421.922		1
4421.96826		1
4422.272		1
4422.34473		1
4423.38135		1
4425.232		1
4425.33936		1
4425.45557		1
4425.59766		1
4426.46631		1
4426.799		1
4427.008		1
4428.46826		1
4428.623		1
4430.232		1
4431.19		1
4431.51		1
4433.52832		1
4433.551		1
4434.18164		1
4434.573		1
4435.63672		1
4436.82		1
4437.11035		1
4438.24072		1
4438.887		1
4439.4707		1
4439.52734		1
4440.79248		1
4441.112		1
4443.834		1
4444.667		1
4444.698		1
4446.61865		1
4447.139		1
4447.4165		1
4448.419		1
4448.88037		1
4450.49463		1
4450.70947		1
4450.72559		1
4450.915		1
4451.514		1
4452.27734		1
4452.463		1
4455.58936		1
4457.275		1
4457.34375		1
4457.925		1
4458.41064		1
4458.75		1
4459.499		1
4460.056		1
4461.506		1
4462.98535		1
4463.675		1
4463.76563		1
4463.87646		1
4464.01025		1
4464.679		1
4464.97363		1
4465.31348		1
4465.45557		1
4465.733		1
4467.78027		1
4467.857		1
4468.757		1
4468.956		1
4471.90332		1
4472.74951		1
4475.084		1
4475.91455		1
4476.51172		1
4476.726		1
4476.94043		1
4477.072		1
4478.008		1
4478.53027		1
4478.54053		1
4478.72754		1
4479.04443		1
4479.385		1
4479.72949		1
4480.005		1
4480.06934		1
4481.272		1
4481.895		1
4482.08545		1
4484.355		1
4484.83		1
4485.46		1
4485.55225		1
4486.405		1
4486.50928		1
4486.85156		1
4488.90527		1
4489.42969		1
4490.22559		1
4490.25244		1
4492.34863		1
4493.307		1
4493.36426		1
4493.69531		1
4493.754		1
4493.809		1
4494.12158		1
4494.967		1
4495.065		1
4495.3916		1
4496.559		1
4496.84863		1
4497.43		1
4498.203		1
4498.252		1
4498.298		1
4498.62744		1
4498.68		1
4498.935		1
4500.065		1
4500.24658		1
4500.484		1
4500.868		1
4501.318		1
4501.51172		1
4501.71		1
4505.064		1
4505.45166		1
4505.59863		1
4505.88672		1
4506.52148		1
4508.072		1
4508.08154		1
4509.296		1
4509.48535		1
4510.64453		1
4510.7627		1
4511.7373		1
4512.305		1
4513.55957		1
4514.52441		1
4514.77637		1
4514.893		1
4515.4585		1
4515.87646		1
4516.02539		1
4516.46533		1
4517.077		1
4517.22266		1
4517.51855		1
4518.16162		1
4518.375		1
4519.58154		1
4521.931		1
4521.964		1
4522.61328		1
4523.01563		1
4523.549		1
4524.30957		1
4524.5083		1
4524.645		1
4526.125		1
4528.16357		1
4528.611		1
4528.701		1
4528.938		1
4529.111		1
4529.6665		1
4530.09961		1
4531.564		1
4531.58252		1
4531.97		1
4533.431		1
4533.901		1
4535.18164		1
4535.721		1
4538.527		1
4539.239		1
4539.69141		1
4541.79736		1
4544.024		1
4544.06836		1
4545.562		1
4545.7876		1
4546.3877		1
4546.833		1
4547.20264		1
4547.37256		1
4547.827		1
4548.4		1
4550.922		1
4551.13135		1
4553.261		1
4553.54		1
4554.678		1
4554.994		1
4555.847		1
4556.85547		1
4557.26172		1
4558.32764		1
4558.818		1
4558.98633		1
4559.1875		1
4560.3916		1
4560.997		1
4562.07275		1
4564.032		1
4564.369		1
4565.297		1
4566.18457		1
4566.99561		1
4567.318		1
4568.339		1
4569.36133		1
4570.529		1
4570.585		1
4571.01953		1
4571.10742		1
4571.68945		1
4572.014		1
4572.399		1
4573.588		1
4573.832		1
4573.939		1
4574.44873		1
4574.886		1
4575.26563		1
4576.78027		1
4578.12		1
4578.339		1
4578.59863		1
4580.68652		1
4580.775		1
4581.67725		1
4581.72461		1
4582.409		1
4583.33447		1
4583.736		1
4585.21826		1
4585.469		1
4586.404		1
4587.889		1
4588.004		1
4588.10059		1
4589.04736		1
4589.93359		1
4590.69727		1
4591.274		1
4591.74463		1
4591.79932		1
4592.29		1
4592.831		1
4593.264		1
4593.39		1
4593.519		1
4594.572		1
4595.19727		1
4596.529		1
4596.69629		1
4596.82471		1
4597.34766		1
4597.572		1
4598.27637		1
4598.864		1
4598.92529		1
4598.992		1
4599.59375		1
4599.646		1
4599.792		1
4599.908		1
4600.865		1
4601.11572		1
4601.22852		1
4602.17041		1
4602.74951		1
4603.331		1
4603.34229		1
4604.421		1
4605.229		1
4605.71533		1
4606.43066		1
4607.36572		1
4607.581		1
4607.7417		1
4607.982		1
4608.29932		1
4608.95459		1
4610.12549		1
4611.148		1
4611.765		1
4611.88135		1
4612.2373		1
4612.62939		1
4613.48535		1
4613.70264		1
4614.274		1
4615.27734		1
4615.3335		1
4615.98535		1
4616.111		1
4617.492		1
4617.87354		1
4617.92773		1
4618.48		1
4618.548		1
4619.34375		1
4619.554		1
4620.898		1
4621.93262		1
4623.319		1
4624.51025		1
4624.883		1
4625.628		1
4626.127		1
4626.16943		1
4627.19727		1
4628.876		1
4629.1123		1
4629.48242		1
4629.698		1
4630.18555		1
4630.568		1
4630.829		1
4631.16162		1
4632.97		1
4633.69971		1
4635.05469		1
4635.51953		1
4636.00146		1
4636.14355		1
4637.28		1
4637.462		1
4638.29932		1
4638.66		1
4638.759		1
4639.04053		1
4639.31543		1
4639.417		1
4641.34766		1
4642.499		1
4642.91064		1
4644.69629		1
4645.56836		1
4646.084		1
4646.137		1
4646.145		1
4646.178		1
4646.298		1
4646.74756		1
4647.386		1
4647.42432		1
4647.617		1
4648.15869		1
4649.305		1
4649.38232		1
4650.31543		1
4650.48975		1
4650.71631		1
4650.719		1
4651.52637		1
4652.644		1
4652.972		1
4653.443		1
4653.54834		1
4653.97		1
4654.731		1
4655.59		1
4656.093		1
4656.9707		1
4657.568		1
4658.25146		1
4658.90625		1
4659.06055		1
4659.423		1
4659.641		1
4660.71143		1
4661.269		1
4661.3125		1
4661.685		1
4662.16357		1
4662.32764		1
4662.751		1
4662.883		1
4663.854		1
4664.243		1
4664.41553		1
4664.7417		1
4665.173		1
4665.781		1
4665.78662		1
4666.20361		1
4666.29736		1
4666.56152		1
4666.62939		1
4666.90137		1
4667.38867		1
4668.23926		1
4669.165		1
4669.192		1
4669.56055		1
4670.52734		1
4671.19629		1
4671.575		1
4671.6		1
4671.662		1
4673.046		1
4673.316		1
4673.539		1
4674.448		1
4674.70166		1
4675.506		1
4676.512		1
4677.206		1
4677.584		1
4678.291		1
4679.74658		1
4679.86426		1
4680.214		1
4680.764		1
4681.074		1
4682.61768		1
4682.68164		1
4682.77246		1
4685.261		1
4686.062		1
4686.57861		1
4687.05859		1
4688.273		1
4688.33057		1
4688.34131		1
4689.312		1
4690.10254		1
4692.05029		1
4692.99365		1
4693.08936		1
4693.71143		1
4693.91455		1
4694.631		1
4695.514		1
4695.85449		1
4695.893		1
4696.278		1
4696.434		1
4696.58545		1
4697.073		1
4697.60156		1
4697.8125		1
4697.98		1
4698.516		1
4698.77734		1
4698.92871		1
4699.28027		1
4699.795		1
4700.45264		1
4700.50928		1
4700.79541		1
4701.538		1
4701.53955		1
4701.87549		1
4703.60059		1
4704.14941		1
4704.50635		1
4704.725		1
4704.827		1
4705.48926		1
4705.883		1
4706.012		1
4706.699		1
4707.035		1
4707.103		1
4707.39		1
4707.68359		1
4708.715		1
4709.91162		1
4710.448		1
4710.572		1
4711.161		1
4711.252		1
4712.11133		1
4712.121		1
4712.36035		1
4712.508		1
4713.027		1
4714.19531		1
4714.21436		1
4714.29639		1
4715.474		1
4716.52734		1
4716.54248		1
4716.772		1
4716.95		1
4716.968		1
4718.016		1
4718.40332		1
4718.65625		1
4719.284		1
4719.469		1
4720.69		1
4721.525		1
4721.718		1
4722.849		1
4722.921		1
4722.93652		1
4723.02246		1
4723.404		1
4723.65869		1
4723.8667		1
4724.4873		1
4725.75		1
4725.8877		1
4726.204		1
4727.34131		1
4727.383		1
4727.536		1
4727.637		1
4727.73		1
4728.026		1
4728.22363		1
4728.94629		1
4729.12744		1
4729.36963		1
4730.141		1
4730.20068		1
4730.66064		1
4730.684		1
4730.97168		1
4731.82		1
4732.19971		1
4732.34473		1
4732.73828		1
4732.838		1
4733.588		1
4733.84766		1
4734.02734		1
4734.5874		1
4734.64		1
4735.22		1
4735.32373		1
4736.85547		1
4737.064		1
4737.566		1
4738.005		1
4738.07373		1
4738.266		1
4738.283		1
4738.362		1
4738.62061		1
4739.188		1
4739.26953		1
4739.4043		1
4739.58057		1
4740.27051		1
4740.273		1
4740.39063		1
4740.391		1
4740.73145		1
4740.735		1
4741.376		1
4741.949		1
4742.205		1
4742.48145		1
4743.57764		1
4743.95068		1
4744.38		1
4745.3335		1
4746.096		1
4746.974		1
4747.15869		1
4747.353		1
4747.60938		1
4748.6123		1
4749.07275		1
4749.232		1
4749.299		1
4749.60156		1
4750.213		1
4750.413		1
4750.41846		1
4750.449		1
4750.45068		1
4751.39648		1
4752.13135		1
4752.66455		1
4753.476		1
4754.132		1
4754.857		1
4754.92773		1
4755.00342		1
4755.602		1
4755.7666		1
4756.17773		1
4756.19727		1
4756.5415		1
4756.80273		1
4757.161		1
4757.4873		1
4757.55664		1
4757.687		1
4757.87451		1
4758.31348		1
4758.885		1
4759.033		1
4759.44629		1
4759.535		1
4760.264		1
4762.19336		1
4763.12		1
4763.75732		1
4764.088		1
4764.271		1
4764.968		1
4765.014		1
4766.05		1
4766.36133		1
4767.262		1
4767.332		1
4767.76563		1
4767.83643		1
4768.176		1
4768.351		1
4768.51855		1
4768.61768		1
4768.83545		1
4769.02148		1
4769.03564		1
4769.12744		1
4769.26025		1
4771.313		1
4771.555		1
4772.84229		1
4772.97656		1
4773.44336		1
4773.61768		1
4773.816		1
4774.113		1
4774.481		1
4774.56934		1
4774.71045		1
4774.887		1
4775.0957		1
4775.232		1
4775.44531		1
4775.67236		1
4776.37		1
4776.67529		1
4776.71973		1
4777.421		1
4777.72461		1
4778.203		1
4778.524		1
4778.558		1
4778.75		1
4778.85059		1
4779.106		1
4779.128		1
4779.49		1
4779.61328		1
4779.701		1
4780.008		1
4780.39941		1
4781.1543		1
4781.47168		1
4782.05127		1
4782.1167		1
4783.21533		1
4783.231		1
4783.477		1
4783.65234		1
4783.802		1
4785.032		1
4785.648		1
4786.5415		1
4786.54443		1
4786.82129		1
4786.98		1
4787.175		1
4787.43945		1
4787.668		1
4787.836		1
4787.84766		1
4788.26074		1
4789.0293		1
4789.05762		1
4789.208		1
4789.573		1
4790.205		1
4790.323		1
4790.401		1
4790.537		1
4790.54346		1
4790.62256		1
4790.852		1
4790.9043		1
4791.1626		1
4791.21826		1
4791.739		1
4791.839		1
4792.24		1
4792.3833		1
4792.60742		1
4793.103		1
4793.192		1
4793.68457		1
4794.02832		1
4794.305		1
4794.34961		1
4794.672		1
4794.828		1
4794.865		1
4794.986		1
4795.17529		1
4795.84229		1
4796.17432		1
4796.72363		1
4796.81152		1
4797.00439		1
4797.226		1
4797.37744		1
4797.756		1
4798.33		1
4798.57		1
4798.689		1
4799.118		1
4799.4624		1
4799.55225		1
4799.63		1
4799.93164		1
4800.74268		1
4801.112		1
4801.423		1
4801.88525		1
4802.46045		1
4802.851		1
4802.91455		1
4803.199		1
4803.33838		1
4803.421		1
4803.494		1
4803.73926		1
4805.00049		1
4805.532		1
4806.465		1
4807.275		1
4807.311		1
4807.96045		1
4808.234		1
4808.344		1
4808.39063		1
4808.823		1
4808.94		1
4809.08936		1
4809.135		1
4809.416		1
4809.706		1
4810.107		1
4810.26025		1
4810.616		1
4810.73145		1
4811.115		1
4811.289		1
4812.06348		1
4812.638		1
4812.707		1
4813.114		1
4813.159		1
4813.2334		1
4813.86963		1
4813.93262		1
4813.945		1
4813.965		1
4813.983		1
4814.01563		1
4814.25146		1
4814.61035		1
4814.81934		1
4815.718		1
4815.933		1
4816.02637		1
4816.48145		1
4816.64551		1
4817.26		1
4817.96826		1
4818.168		1
4818.741		1
4818.751		1
4818.91162		1
4818.95166		1
4819.024		1
4819.43359		1
4819.604		1
4819.801		1
4820.045		1
4820.86		1
4820.974		1
4822.01074		1
4822.558		1
4823.13525		1
4823.33447		1
4823.597		1
4823.652		1
4823.99854		1
4824.273		1
4824.4585		1
4824.72949		1
4824.8		1
4825.153		1
4825.522		1
4826.033		1
4826.06348		1
4826.486		1
4826.68262		1
4826.83936		1
4827.185		1
4827.32227		1
4827.32275		1
4827.3335		1
4827.78174		1
4827.93		1
4828.048		1
4828.23145		1
4828.479		1
4828.48535		1
4828.99463		1
4829.00928		1
4829.022		1
4829.244		1
4829.788		1
4830.055		1
4830.28467		1
4830.63867		1
4831.00146		1
4831.41943		1
4832.137		1
4832.233		1
4832.26074		1
4832.308		1
4832.353		1
4832.62549		1
4833.37256		1
4833.57129		1
4834.01074		1
4835.14551		1
4835.278		1
4835.48047		1
4835.63037		1
4835.786		1
4835.921		1
4835.95068		1
4836.01855		1
4836.09131		1
4836.3335		1
4836.50244		1
4836.73828		1
4836.745		1
4836.756		1
4836.902		1
4837.078		1
4837.322		1
4837.82568		1
4837.856		1
4837.98926		1
4838.09473		1
4838.10254		1
4838.14648		1
4838.16162		1
4838.29248		1
4838.35449		1
4838.36768		1
4839.515		1
4839.61768		1
4839.68359		1
4839.723		1
4839.74		1
4840.092		1
4840.27637		1
4840.88574		1
4841.03125		1
4841.27051		1
4841.6167		1
4841.68652		1
4841.96729		1
4842.202		1
4842.616		1
4843.08545		1
4843.173		1
4843.35645		1
4843.518		1
4843.55566		1
4843.66357		1
4843.71143		1
4844.07568		1
4844.47656		1
4844.632		1
4845.04053		1
4845.14258		1
4845.19043		1
4845.265		1
4845.585		1
4845.79053		1
4846.144		1
4846.174		1
4846.2373		1
4846.28369		1
4846.562		1
4846.605		1
4846.614		1
4846.651		1
4846.789		1
4847.045		1
4847.09668		1
4847.2373		1
4847.32568		1
4847.53467		1
4847.90869		1
4849.82031		1
4850.23242		1
4850.518		1
4850.527		1
4850.69727		1
4850.84326		1
4851.32471		1
4851.332		1
4851.343		1
4852.44629		1
4852.67432		1
4852.985		1
4853.293		1
4853.33154		1
4853.637		1
4853.73242		1
4854.21045		1
4854.24365		1
4855.082		1
4855.18066		1
4856.03369		1
4856.115		1
4856.35352		1
4856.35547		1
4856.84033		1
4857.004		1
4857.7627		1
4857.81836		1
4857.879		1
4858.16553		1
4858.18359		1
4858.24756		1
4858.63428		1
4859.19434		1
4859.389		1
4859.584		1
4859.726		1
4860.42041		1
4860.50537		1
4860.57568		1
4860.901		1
4861.20361		1
4861.49365		1
4861.63525		1
4862.13428		1
4862.14258		1
4862.27832		1
4862.444		1
4862.50732		1
4862.51465		1
4862.52734		1
4862.685		1
4862.706		1
4862.82568		1
4862.9043		1
4863.111		1
4863.209		1
4863.32471		1
4863.393		1
4864.31738		1
4864.494		1
4864.59131		1
4864.976		1
4865.05664		1
4865.11035		1
4865.119		1
4865.65		1
4865.914		1
4865.97		1
4866.13037		1
4866.2793		1
4866.64		1
4866.735		1
4866.979		1
4867.085		1
4867.097		1
4867.376		1
4867.583		1
4867.75439		1
4868.00439		1
4868.74365		1
4868.98145		1
4869.178		1
4869.193		1
4869.42432		1
4869.642		1
4869.87939		1
4870.09131		1
4870.511		1
4871.63135		1
4871.8833		1
4872.21045		1
4872.233		1
4872.261		1
4872.70557		1
4872.716		1
4872.78027		1
4872.807		1
4872.9834		1
4873.17		1
4873.565		1
4873.631		1
4873.73926		1
4874.36035		1
4874.66162		1
4874.66455		1
4874.711		1
4875.452		1
4875.66162		1
4875.75146		1
4875.75244		1
4876.055		1
4876.094		1
4876.153		1
4876.17773		1
4876.18262		1
4876.23438		1
4876.281		1
4876.441		1
4876.6123		1
4876.78		1
4876.956		1
4876.95947		1
4877.151		1
4877.72949		1
4878.48		1
4878.809		1
4878.847		1
4878.89648		1
4878.962		1
4878.98975		1
4879.132		1
4879.29053		1
4879.55371		1
4879.59229		1
4879.678		1
4879.7334		1
4879.913		1
4880.16748		1
4880.36035		1
4880.55		1
4880.64453		1
4880.68555		1
4880.79932		1
4881.287		1
4881.599		1
4881.693		1
4881.696		1
4882.2373		1
4883.312		1
4883.58838		1
4883.59229		1
4883.74658		1
4883.9624		1
4884.01074		1
4884.1543		1
4884.1543		1
4884.562		1
4884.59131		1
4884.90967		1
4885.039		1
4885.126		1
4885.16748		1
4885.206		1
4885.56152		1
4885.728		1
4886.353		1
4886.36035		1
4886.491		1
4886.7334		1
4886.88		1
4886.9165		1
4887.19043		1
4887.495		1
4887.67529		1
4888.184		1
4888.37842		1
4888.9375		1
4888.94531		1
4889.01758		1
4889.35742		1
4889.595		1
4889.81836		1
4889.82		1
4889.82129		1
4890.27051		1
4890.272		1
4890.558		1
4890.742		1
4890.81543		1
4890.8623		1
4891.347		1
4891.445		1
4891.91943		1
4891.993		1
4892.044		1
4892.34033		1
4892.38037		1
4892.388		1
4892.46533		1
4892.55371		1
4892.78369		1
4893.47461		1
4893.49072		1
4893.503		1
4893.7334		1
4893.81641		1
4893.841		1
4894.144		1
4894.615		1
4894.75049		1
4895.239		1
4895.82373		1
4895.97852		1
4896.19141		1
4896.49365		1
4896.7		1
4896.78857		1
4897.019		1
4897.148		1
4897.20264		1
4897.234		1
4897.30029		1
4897.691		1
4897.711		1
4897.78271		1
4898.498		1
4898.65		1
4898.887		1
4898.91748		1
4898.94141		1
4899.40625		1
4899.594		1
4899.625		1
4899.65137		1
4899.74561		1
4899.768		1
4899.991		1
4900.03955		1
4900.124		1
4900.18457		1
4900.32227		1
4900.4		1
4900.89355		1
4901.03467		1
4901.27344		1
4901.69531		1
4901.69775		1
4901.75537		1
4902.039		1
4902.09		1
4902.518		1
4902.53		1
4902.62061		1
4903.002		1
4903.105		1
4903.20459		1
4903.33838		1
4903.529		1
4903.81543		1
4904.05		1
4904.155		1
4904.58154		1
4904.67627		1
4905.3374		1
4905.37744		1
4905.554		1
4906.275		1
4906.536		1
4906.73145		1
4906.887		1
4906.99268		1
4907.40967		1
4907.75439		1
4908.056		1
4908.30029		1
4908.4873		1
4908.49268		1
4908.60059		1
4908.752		1
4909.38232		1
4909.764		1
4909.79443		1
4910.03564		1
4910.61		1
4910.8457		1
4911.957		1
4912.37354		1
4912.55029		1
4912.81934		1
4912.92871		1
4913.07666		1
4913.166		1
4913.23535		1
4913.24951		1
4913.36768		1
4914.03027		1
4914.056		1
4914.34473		1
4914.68848		1
4914.916		1
4915.67139		1
4915.73828		1
4915.959		1
4916.24		1
4916.45361		1
4917.002		1
4917.15039		1
4917.293		1
4917.324		1
4917.4		1
4917.58252		1
4917.64258		1
4917.7124		1
4918.02344		1
4918.14941		1
4918.22754		1
4918.364		1
4918.898		1
4918.89844		1
4919.02051		1
4919.133		1
4919.4375		1
4919.507		1
4919.61572		1
4919.628		1
4919.864		1
4919.92969		1
4919.96875		1
4920.02		1
4920.163		1
4920.28467		1
4920.493		1
4920.804		1
4921.019		1
4921.07227		1
4921.3667		1
4921.667		1
4921.72363		1
4921.978		1
4922.03125		1
4922.21973		1
4922.419		1
4922.4375		1
4922.478		1
4922.78		1
4922.821		1
4922.82373		1
4922.92627		1
4922.959		1
4922.976		1
4923.11426		1
4923.32		1
4923.32764		1
4923.404		1
4923.50049		1
4923.50635		1
4923.543		1
4923.971		1
4924.07275		1
4924.31445		1
4924.696		1
4924.764		1
4924.928		1
4925.1084		1
4925.14551		1
4925.29053		1
4925.32031		1
4925.596		1
4925.968		1
4926.104		1
4926.326		1
4926.369		1
4926.475		1
4927.12451		1
4927.694		1
4927.71045		1
4929.064		1
4929.28271		1
4929.508		1
4929.63232		1
4929.79834		1
4929.98633		1
4930.062		1
4930.09668		1
4930.1123		1
4930.257		1
4930.59		1
4930.75244		1
4931.493		1
4931.564		1
4931.96631		1
4932.363		1
4932.55664		1
4932.65234		1
4932.712		1
4933.10352		1
4933.114		1
4933.2876		1
4933.55		1
4933.70459		1
4933.78369		1
4933.79541		1
4934.186		1
4934.317		1
4934.82568		1
4934.84033		1
4934.88135		1
4934.88232		1
4935.166		1
4935.20947		1
4935.254		1
4935.333		1
4935.454		1
4935.65039		1
4935.78369		1
4935.89063		1
4936.068		1
4936.16943		1
4936.45557		1
4936.60449		1
4936.681		1
4936.802		1
4937.0957		1
4937.233		1
4937.34229		1
4937.52734		1
4937.754		1
4937.78027		1
4937.825		1
4937.95752		1
4938.12451		1
4938.17725		1
4938.658		1
4938.79736		1
4938.91846		1
4938.94043		1
4939.03		1
4939.106		1
4939.148		1
4939.172		1
4939.806		1
4939.812		1
4939.835		1
4939.85059		1
4939.90967		1
4940.07471		1
4940.233		1
4940.55029		1
4940.55225		1
4940.6167		1
4940.65869		1
4941.086		1
4941.245		1
4941.521		1
4941.70459		1
4941.714		1
4942.094		1
4942.10352		1
4942.25537		1
4942.414		1
4942.631		1
4942.88965		1
4943.44873		1
4943.449		1
4943.542		1
4943.725		1
4943.90674		1
4944.17432		1
4944.71826		1
4944.803		1
4945.12158		1
4945.17		1
4945.304		1
4945.59766		1
4945.74268		1
4946.01074		1
4946.362		1
4946.394		1
4946.51367		1
4946.75928		1
4946.82		1
4946.881		1
4946.97461		1
4947.05957		1
4947.227		1
4947.346		1
4947.547		1
4947.703		1
4947.81445		1
4947.96631		1
4948.16553		1
4948.36328		1
4948.492		1
4948.58643		1
4948.65527		1
4948.77246		1
4948.93		1
4949.02832		1
4949.31055		1
4949.437		1
4949.52734		1
4949.573		1
4949.809		1
4949.84668		1
4950.014		1
4950.2876		1
4950.521		1
4950.544		1
4950.563		1
4950.69873		1
4950.88525		1
4950.896		1
4950.94727		1
4951.077		1
4951.204		1
4951.54834		1
4951.56641		1
4951.6333		1
4951.7793		1
4951.854		1
4951.87744		1
4951.974		1
4952.284		1
4952.48828		1
4952.601		1
4952.832		1
4952.89844		1
4952.948		1
4952.98633		1
4953.271		1
4953.29346		1
4953.34229		1
4953.931		1
4954.03174		1
4954.091		1
4955.023		1
4955.08252		1
4955.43		1
4955.697		1
4955.85645		1
4955.87061		1
4955.92236		1
4955.96631		1
4956.042		1
4956.25439		1
4956.276		1
4956.70068		1
4956.739		1
4956.826		1
4957.083		1
4957.26025		1
4957.30225		1
4957.34668		1
4957.447		1
4957.466		1
4957.681		1
4957.88135		1
4958.05127		1
4958.11475		1
4958.239		1
4958.274		1
4958.323		1
4958.33154		1
4958.367		1
4959.138		1
4959.27441		1
4959.579		1
4960.031		1
4960.157		1
4960.363		1
4960.426		1
4960.7373		1
4961.06836		1
4961.22754		1
4961.412		1
4961.558		1
4961.688		1
4961.85547		1
4961.92334		1
4962.10742		1
4962.546		1
4963.262		1
4963.26953		1
4963.368		1
4963.387		1
4963.391		1
4963.70361		1
4963.75049		1
4963.79541		1
4963.83545		1
4963.92041		1
[truncated: 12,389 more rows]
