# Supplementary material for: Getting rid of ‘rain’ and ‘stars’: Mitigating inhibition effects on ddPCR data analysis, the case study of the invasive crayfish Pacifastacus leniusculus in the streams of Luxembourg
Source: PLoS One. 2022 Nov 16;17(11):e0275363. doi: 10.1371/journal.pone.0275363 (PMC9668142; doi:10.1371/journal.pone.0275363)
Supplement: S1 File — (ZIP) [file pone.0275363.s003.zip › raw data/27-pl1/27 Pl1-2019 Pl_D02_Amplitude.csv]

Ch1 Amplitude	Ch2 Amplitude	Cluster
5280.5376		1
5378.767		1
5498.16943		1
5526.308		1
5579.67432		1
5651.14746		1
5669.37939		1
5707.403		1
5742.985		1
5744.94336		1
5750.412		1
5754.13867		1
5772.74		1
5782.47559		1
5805.813		1
5806.452		1
5823.43		1
5836.014		1
5858.636		1
5865.62061		1
5879.55859		1
5883.123		1
5885.34863		1
5893.01465		1
5899.1084		1
5906.266		1
5918.25928		1
5920.74		1
5921.55664		1
5923.823		1
5924.72949		1
5929.43555		1
5937.637		1
5938.839		1
5940.046		1
5940.311		1
5941.632		1
5947.96143		1
5948.012		1
5949.47754		1
5950.542		1
5956.655		1
5957.78662		1
5958.935		1
5961.27051		1
5962.15771		1
5969.589		1
5969.833		1
5972.24268		1
5973.93555		1
5977.751		1
5980.35645		1
5984.664		1
5986.074		1
5989.78467		1
5990.94775		1
5991.376		1
5995.56738		1
5998.64844		1
6002.371		1
6012.23975		1
6012.259		1
6012.99756		1
6013.37744		1
6015.945		1
6018.593		1
6020.2085		1
6020.972		1
6025.26758		1
6033.33		1
6035.17529		1
6035.37354		1
6036.30664		1
6036.862		1
6036.983		1
6041.48633		1
6046.008		1
6046.248		1
6048.18262		1
6049.94531		1
6050.90625		1
6053.333		1
6055.258		1
6056.713		1
6064.298		1
6064.62646		1
6067.14648		1
6067.566		1
6073.09863		1
6076.78955		1
6079.37256		1
6079.63232		1
6080.466		1
6082.35547		1
6086.546		1
6088.46973		1
6089.435		1
6092.19775		1
6096.014		1
6096.67236		1
6097.08447		1
6097.73242		1
6099.884		1
6101.20654		1
6103.90967		1
6104.038		1
6105.69238		1
6110.84229		1
6111.326		1
6111.53564		1
6112.71		1
6113.467		1
6113.75928		1
6114.79736		1
6116.784		1
6117.9624		1
6118.157		1
6121.884		1
6122.16553		1
6123.58		1
6124.587		1
6125.592		1
6126.96		1
6127.235		1
6127.53271		1
6128.35352		1
6129.679		1
6130.323		1
6130.85449		1
6131.23828		1
6131.45361		1
6132.653		1
6133.48535		1
6134.817		1
6135.398		1
6137.53467		1
6138.76758		1
6140.08252		1
6141.215		1
6143.1875		1
6143.36865		1
6143.5376		1
6148.879		1
6148.9917		1
6151.08838		1
6156.97754		1
6158.14063		1
6158.587		1
6159.86963		1
6161.481		1
6163.09		1
6163.125		1
6163.32861		1
6163.535		1
6166.265		1
6166.35254		1
6166.67139		1
6167.42		1
6168.08643		1
6168.61768		1
6170.34473		1
6171.926		1
6172.30566		1
6172.391		1
6173.11768		1
6174.65869		1
6178.24951		1
6179.21436		1
6179.7666		1
6180.03564		1
6182.33838		1
6183.24463		1
6184.55566		1
6186.44531		1
6187.07373		1
6187.15039		1
6187.897		1
6187.91846		1
6190.758		1
6192.95654		1
6194.379		1
6194.502		1
6194.712		1
6195.708		1
6198.09229		1
6198.878		1
6199.17		1
6202.844		1
6204.177		1
6204.415		1
6205.52		1
6206.16748		1
6206.48828		1
6206.505		1
6206.505		1
6207.40674		1
6208.09		1
6208.62158		1
6212.60645		1
6213.06543		1
6214.856		1
6215.16846		1
6215.48975		1
6215.77637		1
6216.13574		1
6216.19873		1
6216.338		1
6217.28955		1
6217.8916		1
6221.785		1
6222.74365		1
6223.18848		1
6223.828		1
6225.08545		1
6228.615		1
6228.61768		1
6229.681		1
6230.15674		1
6230.549		1
6231.71436		1
6233.05225		1
6235.00439		1
6235.876		1
6235.946		1
6238.00732		1
6238.394		1
6238.60352		1
6239.75928		1
6239.941		1
6240.985		1
6241.181		1
6241.677		1
6242.28857		1
6242.882		1
6244.49268		1
6244.51855		1
6245.09131		1
6246.05127		1
6247.186		1
6247.581		1
6247.92334		1
6248.115		1
6248.178		1
6249.179		1
6250.93457		1
6251.08057		1
6252.36035		1
6252.37354		1
6255.67236		1
6255.94629		1
6257.37549		1
6258.30273		1
6258.42627		1
6260.992		1
6262.719		1
6263.49561		1
6263.74756		1
6263.92139		1
6264.1		1
6264.732		1
6265.419		1
6265.482		1
6265.558		1
6266.01855		1
6266.94727		1
6267.137		1
6267.57861		1
6267.80664		1
6268.1123		1
6270.059		1
6270.93		1
6271.90625		1
6272.097		1
6272.96729		1
6273.582		1
6275.234		1
6275.78662		1
6277.83252		1
6278.30859		1
6278.373		1
6279.423		1
6280.241		1
6280.45947		1
6281.428		1
6284.427		1
6285.38525		1
6288.37		1
6288.57764		1
6291.183		1
6291.671		1
6293.24756		1
6295.901		1
6296.037		1
6296.06836		1
6297.31445		1
6297.631		1
6298.18945		1
6298.99072		1
6299.401		1
6300.51953		1
6300.602		1
6300.76953		1
6301.41162		1
6303.22656		1
6303.593		1
6303.665		1
6303.86		1
6304.27148		1
6304.32959		1
6305.099		1
6305.19238		1
6305.45459		1
6306.267		1
6307.333		1
6308.98		1
6310.377		1
6310.727		1
6311.2915		1
6311.32959		1
6311.335		1
6313.241		1
6313.745		1
6315.52441		1
6316.76		1
6316.903		1
6317.13965		1
6317.689		1
6318.07275		1
6318.41357		1
6318.64648		1
6319.49072		1
6320.114		1
6320.125		1
6320.313		1
6320.4624		1
6320.50244		1
6321.32959		1
6324.50537		1
6325.38135		1
6325.508		1
6327.065		1
6328.106		1
6328.31543		1
6329.223		1
6329.33057		1
6330.12354		1
6330.43359		1
6330.597		1
6330.787		1
6330.96143		1
6331.37939		1
6331.43066		1
6332.282		1
6332.371		1
6332.888		1
6333.122		1
6335.202		1
6336.84863		1
6336.85059		1
6337.01		1
6337.83447		1
6339.499		1
6340.21973		1
6341.221		1
6342.57373		1
6343.6123		1
6343.76074		1
6343.85742		1
6343.858		1
6344.65332		1
6345.13525		1
6345.50732		1
6345.757		1
6347.19		1
6347.933		1
6348.39355		1
6348.60059		1
6348.62354		1
6349.269		1
6349.84473		1
6350.68945		1
6350.80273		1
6350.8125		1
6351.22168		1
6353.66748		1
6353.89063		1
6353.909		1
6353.937		1
6354.02		1
6354.76367		1
6355.18945		1
6355.22559		1
6355.3877		1
6355.93164		1
6355.93848		1
6355.97266		1
6356.0127		1
6356.66064		1
6357.579		1
6358.003		1
6358.044		1
6358.48145		1
6360.34375		1
6361.846		1
6362.536		1
6362.85449		1
6362.995		1
6363.28662		1
6363.88232		1
6363.88525		1
6364.55859		1
6365.029		1
6365.254		1
6365.995		1
6366.816		1
6366.92627		1
6368.408		1
6368.636		1
6369.05566		1
6370.408		1
6370.66064		1
6370.99		1
6371.54248		1
6372.35645		1
6372.447		1
6372.63428		1
6373.713		1
6374.3		1
6374.3		1
6374.62842		1
6375.425		1
6376.71875		1
6377.109		1
6377.32227		1
6377.90039		1
6377.913		1
6377.93164		1
6377.97266		1
6378.28857		1
6379.30225		1
6379.38135		1
6379.55762		1
6379.654		1
6379.733		1
6380.59		1
6380.67139		1
6380.95654		1
6381.3125		1
6381.748		1
6382.266		1
6382.498		1
6383.56445		1
6383.799		1
6385.153		1
6387.39355		1
6387.50635		1
6388.065		1
6388.1167		1
6388.202		1
6388.53027		1
6389.38525		1
6389.72168		1
6390.02051		1
6390.408		1
6390.692		1
6390.77051		1
6392.182		1
6392.358		1
6392.406		1
6392.54834		1
6392.617		1
6392.696		1
6392.85		1
6393.285		1
6393.933		1
6394.324		1
6394.49951		1
6394.868		1
6395.18457		1
6395.417		1
6396.103		1
6396.64746		1
6397.19531		1
6397.34766		1
6397.757		1
6398.63574		1
6399.26172		1
6400.06		1
6400.581		1
6400.669		1
6401.16553		1
6402.147		1
6402.38965		1
6402.55957		1
6403.421		1
6403.971		1
6404.71631		1
6405.22754		1
6405.55273		1
6405.82471		1
6406.483		1
6406.77734		1
6407.62158		1
6408.262		1
6408.879		1
6409.432		1
6410.401		1
6411.345		1
6411.481		1
6412.06738		1
6412.541		1
6412.55225		1
6413.117		1
6413.41553		1
6413.783		1
6414.24756		1
6414.58057		1
6415.371		1
6415.60547		1
6415.61		1
6415.991		1
6416.31543		1
6416.73145		1
6416.87451		1
6417.073		1
6417.11426		1
6417.43066		1
6418.20557		1
6418.696		1
6418.98		1
6419.162		1
6419.47266		1
6419.49268		1
6419.75		1
6420.046		1
6420.28369		1
6420.654		1
6420.70361		1
6420.99		1
6421.244		1
6421.6665		1
6421.776		1
6421.87646		1
6421.922		1
6422.2627		1
6422.50439		1
6422.513		1
6422.692		1
6422.769		1
6423.088		1
6423.66162		1
6423.84863		1
6423.891		1
6424.096		1
6424.472		1
6424.692		1
6426.854		1
6427.82227		1
6427.8374		1
6428.28955		1
6428.666		1
6429.19434		1
6429.247		1
6429.26563		1
6429.48926		1
6430.398		1
6430.93555		1
6431.022		1
6431.20947		1
6431.27246		1
6431.896		1
6432.223		1
6432.468		1
6432.721		1
6433.34229		1
6434.30469		1
6434.64941		1
6434.83643		1
6434.984		1
6435.421		1
6435.44775		1
6436.16064		1
6436.359		1
6436.862		1
6436.93		1
6437.353		1
6437.74		1
6437.75439		1
6438.25928		1
6438.62939		1
6438.811		1
6439.494		1
6439.723		1
6440.276		1
6440.28467		1
6440.559		1
6440.621		1
6440.71826		1
6440.775		1
6441.11865		1
6441.28369		1
6441.36035		1
6441.422		1
6441.571		1
6441.61		1
6441.922		1
6441.981		1
6442.152		1
6442.805		1
6443.49658		1
6443.62939		1
6443.69336		1
6443.70557		1
6444.28		1
6444.595		1
6445.913		1
6446.06348		1
6446.31934		1
6446.37549		1
6446.52734		1
6447.5		1
6447.65967		1
6447.97168		1
6448.008		1
6448.03271		1
6448.808		1
6448.84033		1
6448.89453		1
6449.171		1
6450.202		1
6450.7373		1
6451.64746		1
6451.759		1
6452.05469		1
6452.177		1
6453.19873		1
6453.28662		1
6454.03467		1
6454.80225		1
6455.133		1
6455.51465		1
6455.523		1
6456.06055		1
6456.065		1
6456.25049		1
6456.52051		1
6457.039		1
6457.22559		1
6457.66553		1
6457.93164		1
6458.03125		1
6458.31738		1
6458.84668		1
6459.58545		1
6459.59668		1
6460.309		1
6460.46973		1
6460.63428		1
6461.38428		1
6461.501		1
6461.76		1
6461.822		1
6462.04932		1
6462.59375		1
6462.82861		1
6462.984		1
6463.06641		1
6463.15771		1
6464.113		1
6464.12451		1
6464.285		1
6466.41357		1
6466.769		1
6466.77441		1
6467.1377		1
6468.538		1
6468.94336		1
6468.98242		1
6469.83		1
6469.835		1
6470.032		1
6470.51		1
6470.667		1
6470.73828		1
6470.773		1
6470.966		1
6471.04053		1
6471.247		1
6471.28467		1
6471.409		1
6471.73145		1
6471.73145		1
6472.423		1
6472.699		1
6472.98535		1
6473.506		1
6474.28125		1
6474.97754		1
6475.446		1
6476.36768		1
6476.831		1
6476.87451		1
6476.884		1
6477.276		1
6477.516		1
6477.80762		1
6477.849		1
6477.952		1
6478.67627		1
6478.781		1
6478.83643		1
6478.92627		1
6479.135		1
6479.32568		1
6479.476		1
6480.268		1
6480.39551		1
6480.794		1
6480.907		1
6481.6416		1
6482.25342		1
6482.449		1
6482.524		1
6482.637		1
6482.73975		1
6482.899		1
6482.97656		1
6483.364		1
6483.416		1
6483.729		1
6483.74365		1
6484.41943		1
6484.53125		1
6484.58		1
6484.69971		1
6484.883		1
6484.95752		1
6485.249		1
6485.28564		1
6485.62939		1
6485.646		1
6485.81738		1
6485.85547		1
6485.912		1
6486.014		1
6486.781		1
6486.903		1
6487.095		1
6487.161		1
6487.343		1
6488.7		1
6489.29248		1
6489.31055		1
6489.36328		1
6491.12549		1
6491.263		1
6491.76758		1
6491.84473		1
6492.042		1
6492.16943		1
6492.37		1
6492.48926		1
6493.252		1
6493.30273		1
6494.14941		1
6494.451		1
6494.55029		1
6494.596		1
6494.944		1
6495.03857		1
6495.068		1
6495.096		1
6495.31152		1
6495.395		1
6495.54639		1
6495.694		1
6495.82764		1
6495.86865		1
6495.945		1
6496.09033		1
6496.124		1
6496.203		1
6496.21826		1
6496.44434		1
6496.61865		1
6497.042		1
6497.17236		1
6497.18359		1
6497.275		1
6497.39063		1
6497.62158		1
6497.647		1
6497.98		1
6498.059		1
6498.28369		1
6499.10254		1
6499.196		1
6499.41064		1
6499.633		1
6499.634		1
6499.95752		1
6500.044		1
6500.06934		1
6500.30127		1
6500.37646		1
6500.45		1
6500.47949		1
6500.729		1
6500.83838		1
6500.897		1
6501.007		1
6501.22852		1
6502.095		1
6502.20068		1
6502.52148		1
6502.928		1
6503.19336		1
6503.239		1
6503.72363		1
6504.26855		1
6504.788		1
6504.98145		1
6505.10742		1
6505.10938		1
6505.42236		1
6505.45654		1
6505.631		1
6505.757		1
6505.95264		1
6506.60352		1
6506.62549		1
6506.63525		1
6506.681		1
6506.949		1
6507.012		1
6507.343		1
6507.69775		1
6508.415		1
6508.595		1
6508.65		1
6508.78027		1
6508.97754		1
6509.17139		1
6509.50732		1
6509.54932		1
6509.687		1
6509.80273		1
6510.066		1
6510.104		1
6510.742		1
6510.995		1
6511.2085		1
6511.542		1
6511.732		1
6511.747		1
6511.767		1
6511.794		1
6511.92969		1
6512.36426		1
6513.15332		1
6513.22363		1
6513.573		1
6513.914		1
6514.15234		1
6514.43066		1
6514.46		1
6514.62		1
6514.77051		1
6514.801		1
6514.986		1
6515.3457		1
6515.51758		1
6515.559		1
6515.72852		1
6515.761		1
6515.82666		1
6516.62744		1
6516.75244		1
6516.96973		1
6517.449		1
6517.54541		1
6517.65674		1
6517.6665		1
6517.882		1
6517.993		1
6518.801		1
6518.861		1
6518.921		1
6519.364		1
6519.388		1
6519.425		1
6519.56		1
6520.05029		1
6520.236		1
6520.657		1
6520.889		1
6521.20557		1
6521.476		1
6521.667		1
6521.869		1
6522.16455		1
6522.36572		1
6522.36572		1
6522.49365		1
6522.829		1
6522.922		1
6523.20264		1
6523.388		1
6523.77832		1
6523.98633		1
6524.221		1
6524.23828		1
6524.56836		1
6524.707		1
6525.08057		1
6525.383		1
6525.733		1
6526.153		1
6526.222		1
6526.27539		1
6526.541		1
6526.65967		1
6526.755		1
6526.94238		1
6526.99756		1
6527.018		1
6527.086		1
6527.202		1
6527.366		1
6527.71		1
6527.82031		1
6527.828		1
6527.98047		1
6528.04443		1
6528.36572		1
6528.366		1
6528.42		1
6529.05762		1
6529.20947		1
6529.294		1
6529.518		1
6529.61768		1
6529.665		1
6529.955		1
6530.05469		1
6530.06		1
6530.209		1
6530.481		1
6530.80371		1
6530.91357		1
6530.9917		1
6531.062		1
6531.16357		1
6531.617		1
6531.88232		1
6532.01953		1
6532.0835		1
6532.14551		1
6532.99268		1
6533.087		1
6533.117		1
6533.202		1
6533.25		1
6533.64941		1
6534.22168		1
6534.24268		1
6534.255		1
6534.37		1
6534.57471		1
6534.61865		1
6534.72266		1
6534.936		1
6535.694		1
6535.78174		1
6535.80225		1
6536.04		1
6536.63965		1
6536.74365		1
6536.84473		1
6537.315		1
6537.363		1
6537.54736		1
6537.928		1
6538.14941		1
6538.161		1
6538.16553		1
6538.31152		1
6538.5		1
6538.55762		1
6538.7666		1
6538.881		1
6539.097		1
6539.404		1
6539.852		1
6539.90332		1
6540.386		1
6540.57959		1
6540.817		1
6541.108		1
6541.22363		1
6541.30469		1
6541.34668		1
6541.46045		1
6541.538		1
6541.636		1
6541.764		1
6541.87744		1
6542.149		1
6542.181		1
6542.28174		1
6542.45361		1
6542.845		1
6543.36328		1
6543.87354		1
6543.95361		1
6544.07		1
6544.778		1
6545.21973		1
6545.283		1
6545.82275		1
6545.84326		1
6545.989		1
6546.14551		1
6546.19775		1
6546.41553		1
6546.51074		1
6546.55859		1
6546.669		1
6546.712		1
6547.032		1
6547.167		1
6547.48242		1
6547.51855		1
6547.8		1
6547.91846		1
6548.044		1
6548.24463		1
6548.41		1
6548.531		1
6549.05127		1
6549.158		1
6549.306		1
6549.31641		1
6549.34326		1
6549.38672		1
6549.416		1
6549.589		1
6549.64063		1
6549.791		1
6549.82		1
6549.94629		1
6550.03174		1
6550.034		1
6550.24		1
6550.374		1
6550.52734		1
6550.61572		1
6550.66553		1
6551.23535		1
6551.297		1
6551.405		1
6551.514		1
6551.762		1
6551.91455		1
6551.94434		1
6552.19971		1
6552.60156		1
6552.64453		1
6552.762		1
6552.76465		1
6552.7915		1
6553.07275		1
6553.22656		1
6553.43848		1
6553.904		1
6554.24365		1
6554.368		1
6554.475		1
6554.53857		1
6554.87842		1
6555.138		1
6555.46973		1
6555.812		1
6555.883		1
6556.154		1
6556.313		1
6556.537		1
6556.783		1
6556.82129		1
6557.054		1
6557.2583		1
6557.541		1
6558.01367		1
6558.075		1
6558.191		1
6558.24072		1
6558.3457		1
6558.69336		1
6558.90967		1
6559.4126		1
6559.507		1
6559.52051		1
6559.617		1
6559.6626		1
6559.74951		1
6560.057		1
6560.432		1
6560.57861		1
6560.75342		1
6561.175		1
6561.293		1
6561.387		1
6561.49951		1
6561.601		1
6561.78857		1
6561.80859		1
6561.885		1
6562.02		1
6562.256		1
6562.32031		1
6562.452		1
6562.6123		1
6563.29834		1
6563.31836		1
6563.36572		1
6563.46875		1
6563.55566		1
6563.57959		1
6563.68262		1
6563.795		1
6563.85254		1
6563.90869		1
6563.91943		1
6564.206		1
6564.705		1
6564.867		1
6565.44238		1
6565.72461		1
6566.115		1
6566.117		1
6566.36133		1
6566.36572		1
6566.704		1
6566.828		1
6566.92627		1
6567.16357		1
6567.22656		1
6567.40869		1
6567.432		1
6567.504		1
6567.589		1
6567.632		1
6568.025		1
6568.08936		1
6568.20264		1
6568.48975		1
6568.517		1
6568.659		1
6568.698		1
6568.7373		1
6568.895		1
6569.06836		1
6569.5874		1
6569.62158		1
6570.07129		1
6570.109		1
6570.20166		1
6570.32959		1
6570.371		1
6570.78027		1
6571.1377		1
6571.21		1
6571.555		1
6571.85742		1
6571.86133		1
6572.064		1
6572.098		1
6572.32		1
6572.377		1
6572.4834		1
6572.657		1
6572.80127		1
6572.864		1
6573.006		1
6573.04248		1
6573.10156		1
6573.82275		1
6573.944		1
6574.056		1
6574.49854		1
6574.59229		1
6574.758		1
6574.76172		1
6574.9375		1
6574.98535		1
6575.32568		1
6575.458		1
6575.482		1
6575.502		1
6575.585		1
6575.60938		1
6575.72656		1
6575.83447		1
6575.948		1
6576.036		1
6576.376		1
6576.57959		1
6576.635		1
6576.85449		1
6576.881		1
6576.983		1
6576.98975		1
6577.15771		1
6577.30859		1
6577.357		1
6577.391		1
6577.48145		1
6577.563		1
6577.66064		1
6577.759		1
6577.967		1
6578.0625		1
6578.15137		1
6578.74951		1
6578.75049		1
6578.83		1
6578.976		1
6579.47656		1
6579.62939		1
6579.7373		1
6579.86475		1
6580.05		1
6580.42529		1
6580.54346		1
6580.62256		1
6580.86133		1
6581.00342		1
6581.16064		1
6581.25928		1
6581.44434		1
6581.47461		1
6581.846		1
6581.95752		1
6581.979		1
6582.103		1
6582.387		1
6582.41162		1
6582.45654		1
6582.7207		1
6582.731		1
6582.841		1
6583.077		1
6583.228		1
6583.26465		1
6583.271		1
6583.463		1
6583.75049		1
6583.794		1
6583.84326		1
6583.99561		1
6584.002		1
6584.16162		1
6584.272		1
6584.393		1
6584.49658		1
6584.535		1
6584.603		1
6584.673		1
6584.723		1
6584.965		1
6585.46631		1
6585.58057		1
6585.69775		1
6585.73926		1
6585.80225		1
6585.905		1
6586.412		1
6586.454		1
6586.526		1
6586.542		1
6586.588		1
6586.846		1
6587.078		1
6587.115		1
6587.393		1
6587.442		1
6587.52832		1
6587.82471		1
6587.86572		1
6587.875		1
6588.333		1
6588.45264		1
6588.512		1
6588.64355		1
6588.812		1
6588.815		1
6589.065		1
6589.27832		1
6589.901		1
6590.06445		1
6590.283		1
6590.31055		1
6590.32861		1
6590.64258		1
6590.689		1
6590.87158		1
6591.27637		1
6591.642		1
6591.802		1
6591.88		1
6591.944		1
6591.998		1
6592.038		1
6592.03955		1
6592.041		1
6592.133		1
6592.354		1
6592.578		1
6592.766		1
6592.861		1
6592.89453		1
6593.143		1
6593.65967		1
6593.711		1
6593.98047		1
6594.186		1
6594.19043		1
6594.468		1
6594.55664		1
6594.71045		1
6594.74365		1
6594.75342		1
6594.86865		1
6594.96143		1
6595.188		1
6595.19238		1
6595.24756		1
6595.317		1
6595.44727		1
6595.513		1
6595.573		1
6595.737		1
6595.77246		1
6595.80859		1
6595.82764		1
6596.7207		1
6596.971		1
6597.0127		1
6597.11572		1
6597.257		1
6597.35254		1
6597.46338		1
6597.83154		1
6597.84961		1
6597.873		1
6597.904		1
6597.993		1
6598.131		1
6598.18359		1
6598.3125		1
6598.496		1
6598.5625		1
6598.59326		1
6598.90332		1
6598.965		1
6599.12061		1
6599.164		1
6599.329		1
6599.405		1
6599.542		1
6599.76855		1
6600.25928		1
6600.50049		1
6600.722		1
6600.819		1
6600.83643		1
6600.85059		1
6601.586		1
6601.74		1
6601.785		1
6601.81348		1
6601.829		1
6601.94238		1
6602.271		1
6602.46875		1
6603.26563		1
6603.30371		1
6603.63672		1
6603.672		1
6603.696		1
6603.71875		1
6603.88672		1
6604.03955		1
6604.052		1
6604.46045		1
6604.563		1
6604.566		1
6604.584		1
6604.778		1
6604.81445		1
6604.822		1
6604.89355		1
6604.958		1
6605.048		1
6605.114		1
6605.28125		1
6605.29443		1
6605.32031		1
6605.42529		1
6605.486		1
6605.526		1
6605.535		1
6605.71		1
6606.057		1
6606.09863		1
6606.133		1
6606.295		1
6606.41553		1
6606.722		1
6606.7334		1
6607.10254		1
6607.11572		1
6607.328		1
6607.64746		1
6607.814		1
6607.954		1
6607.975		1
6607.9917		1
6608.056		1
6608.22		1
6608.256		1
6608.28		1
6608.335		1
6608.44336		1
6608.508		1
6608.76		1
6608.964		1
6609.146		1
6609.385		1
6609.704		1
6609.853		1
6610.05859		1
6610.075		1
6610.10156		1
6610.123		1
6610.304		1
6610.362		1
6610.707		1
6610.99561		1
6611.058		1
6611.222		1
6611.24463		1
6611.26074		1
6611.262		1
6611.417		1
6611.807		1
6611.81348		1
6612.328		1
6612.454		1
6612.6167		1
6612.77		1
6612.78662		1
6612.84033		1
6612.86768		1
6612.97559		1
6613.01953		1
6613.148		1
6613.236		1
6613.247		1
6613.26953		1
6613.334		1
6613.453		1
6613.564		1
6613.752		1
6613.864		1
6614.27148		1
6614.55566		1
6614.566		1
6614.60352		1
6614.839		1
6614.94336		1
6614.956		1
6615.14648		1
6615.23438		1
6615.359		1
6615.476		1
6615.496		1
6615.625		1
6615.74365		1
6615.74463		1
6615.838		1
6615.88965		1
6615.95947		1
6616.05859		1
6616.08936		1
6616.10156		1
6616.208		1
6616.268		1
6616.3374		1
6616.3833		1
6616.547		1
6617.10059		1
6617.34326		1
6617.3667		1
6617.436		1
6617.45361		1
6617.575		1
6617.70264		1
6617.83447		1
6617.8374		1
6617.9043		1
6618.185		1
6618.204		1
6618.20459		1
6618.21533		1
6618.239		1
6618.42236		1
6618.538		1
6619.124		1
6619.201		1
6619.21045		1
6619.283		1
6619.43848		1
6619.463		1
6619.63232		1
6619.67236		1
6619.84		1
6619.971		1
6620.028		1
6620.029		1
6620.288		1
6620.37451		1
6620.75439		1
6620.757		1
6620.823		1
6620.85938		1
6620.92432		1
6620.93066		1
6620.996		1
6621.05859		1
6621.122		1
6621.182		1
6621.526		1
6621.99268		1
6622.17041		1
6622.17041		1
6622.26563		1
6622.2666		1
6622.327		1
6622.45654		1
6622.63965		1
6622.71533		1
6622.718		1
6622.907		1
6622.90869		1
6622.93066		1
6623.02051		1
6623.148		1
6623.18359		1
6623.274		1
6623.39063		1
6623.44775		1
6623.538		1
6623.74072		1
6623.848		1
6623.86963		1
6623.992		1
6624.11328		1
6624.152		1
6624.183		1
6624.38037		1
6624.628		1
6624.784		1
6624.947		1
6625.068		1
6625.07129		1
6625.14453		1
6625.565		1
6625.708		1
6625.78955		1
6625.96826		1
6625.9873		1
6626.00049		1
6626.18555		1
6626.317		1
6626.42871		1
6626.767		1
6626.787		1
6626.93066		1
6626.994		1
6627.128		1
6627.139		1
6627.226		1
6627.303		1
6627.49561		1
6627.51563		1
6627.53564		1
6627.573		1
6627.818		1
6628.179		1
6628.297		1
6628.309		1
6628.341		1
6628.34229		1
6628.343		1
6628.37939		1
6628.43945		1
6628.476		1
6628.627		1
6628.719		1
6628.725		1
6628.779		1
6628.999		1
6629.25		1
6629.614		1
6629.707		1
6629.8916		1
6630.15234		1
6630.23		1
6630.238		1
6630.258		1
6630.366		1
6630.61035		1
6630.804		1
6631.134		1
6631.138		1
6631.18262		1
6631.24561		1
6631.688		1
6631.761		1
6631.79736		1
6631.809		1
6631.88867		1
6631.93652		1
6632.012		1
6632.12939		1
6632.25146		1
6632.31		1
6632.373		1
6632.413		1
6632.53271		1
6632.7876		1
6632.887		1
6632.901		1
6633.135		1
6633.23		1
6633.251		1
6633.28467		1
6633.449		1
6633.68		1
6633.95		1
6633.956		1
6634.00342		1
6634.08936		1
6634.14258		1
6634.20557		1
6634.21826		1
6634.62256		1
6634.67529		1
6634.899		1
6634.92432		1
6634.997		1
6635.21631		1
6635.53857		1
6635.75049		1
6635.75928		1
6635.76758		1
6635.77246		1
6635.86		1
6635.866		1
6636.094		1
6636.75049		1
6636.912		1
6636.93		1
6637.067		1
6637.079		1
6637.16846		1
6637.18359		1
6637.21875		1
6637.254		1
6637.3667		1
6637.449		1
6637.494		1
6637.538		1
6637.671		1
6637.69336		1
6637.704		1
6637.7627		1
6637.796		1
6637.921		1
6637.93555		1
6637.96729		1
6638.08154		1
6638.179		1
6638.236		1
6638.33545		1
6638.35742		1
6638.5293		1
6638.535		1
6638.555		1
6638.723		1
6638.987		1
6639.135		1
6639.183		1
6639.49561		1
6639.53662		1
6639.64355		1
6639.64941		1
6639.69238		1
6639.731		1
6639.79053		1
6639.7915		1
6639.79932		1
6639.90771		1
6640.073		1
6640.125		1
6640.26367		1
6640.382		1
6640.40869		1
6640.44971		1
6640.576		1
6640.623		1
6640.766		1
6640.85254		1
6640.904		1
6640.949		1
6640.98047		1
6641.17236		1
6641.212		1
6641.245		1
6641.474		1
6641.56836		1
6641.699		1
6641.794		1
6642.04736		1
6642.127		1
6642.622		1
6642.672		1
6642.92041		1
6643.03125		1
6643.19873		1
6643.46		1
6643.59961		1
6643.73242		1
6643.79248		1
6643.97266		1
6644.22461		1
6644.519		1
6644.8667		1
6644.988		1
6645.26074		1
6645.339		1
6645.523		1
6645.59961		1
6645.717		1
6645.73926		1
6645.98975		1
6646.01025		1
6646.03857		1
6646.26074		1
6646.2666		1
6646.41846		1
6646.58838		1
6646.62061		1
6646.683		1
6646.70166		1
6647.025		1
6647.49854		1
6647.523		1
6647.56152		1
6647.60059		1
6647.681		1
6648.114		1
6648.365		1
6648.791		1
6648.83057		1
6649.08252		1
6649.21729		1
6649.22363		1
6649.282		1
6649.39941		1
6649.401		1
6649.50928		1
6649.52051		1
6649.708		1
6649.94873		1
6650.166		1
6650.209		1
6650.239		1
6650.44043		1
6650.44238		1
6650.61475		1
6650.61963		1
6650.63		1
6650.711		1
6650.859		1
6650.8623		1
6650.94434		1
6651.07764		1
6651.096		1
6651.11963		1
6651.141		1
6651.418		1
6651.54639		1
6651.67725		1
6651.7334		1
6651.79443		1
6651.851		1
6651.90771		1
6652.00928		1
6652.07861		1
6652.16064		1
6652.20752		1
6652.38037		1
6652.60156		1
6652.63574		1
6652.749		1
6652.759		1
6652.76563		1
6652.83		1
6652.879		1
6652.899		1
6652.95068		1
6652.9834		1
6653.11572		1
6653.261		1
6653.4126		1
6653.476		1
6653.7334		1
6653.774		1
6653.83154		1
6654		1
6654.05371		1
6654.05566		1
6654.08936		1
6654.21436		1
6654.233		1
6654.23975		1
6654.35156		1
6654.365		1
6654.406		1
6654.63574		1
6654.64063		1
6654.652		1
6654.949		1
6654.95		1
6655.26367		1
6655.346		1
6655.48047		1
6655.72949		1
6655.963		1
6656.00244		1
6656.2334		1
6656.49561		1
6656.60156		1
6656.63135		1
6656.6626		1
6656.72266		1
6656.93945		1
6657.05		1
6657.44434		1
6657.461		1
6657.565		1
6657.853		1
6657.86865		1
6657.92041		1
6658.05566		1
6658.28857		1
6658.56641		1
6658.57275		1
6658.58643		1
6658.651		1
6658.69043		1
6658.719		1
6658.73535		1
6658.808		1
6658.823		1
6658.971		1
6659.05664		1
6659.182		1
6659.268		1
6659.47168		1
6659.483		1
6659.496		1
6659.75537		1
6659.83838		1
6660.498		1
6660.523		1
6660.596		1
6660.76367		1
6661.0874		1
6661.168		1
6661.265		1
6661.322		1
6661.3374		1
6661.342		1
6661.43		1
6661.534		1
6661.6123		1
6661.63574		1
6661.71631		1
6662.00537		1
6662.0127		1
6662.02		1
6662.044		1
6662.16846		1
6662.198		1
6662.24756		1
6662.258		1
6662.295		1
6662.30127		1
6662.643		1
6662.985		1
6663.058		1
6663.08154		1
6663.152		1
6663.21533		1
6663.22949		1
6663.291		1
6663.49268		1
6663.61865		1
6663.749		1
6663.768		1
6663.894		1
6663.90137		1
6664.11426		1
6664.249		1
6664.50635		1
6664.556		1
6664.819		1
6664.834		1
6664.879		1
6665.03125		1
6665.15527		1
6665.25537		1
6665.325		1
6665.49		1
6665.50732		1
6665.56348		1
6665.605		1
6665.67		1
6665.69727		1
6665.70459		1
6665.812		1
6665.903		1
6666.02051		1
6666.22656		1
6666.302		1
6666.355		1
6666.406		1
6666.52637		1
6666.677		1
6666.81934		1
6666.99		1
6667.304		1
6667.307		1
6667.45		1
6667.597		1
6667.64746		1
6667.72656		1
6667.845		1
6667.848		1
6667.998		1
6668.00928		1
6668.05566		1
6668.06738		1
6668.115		1
6668.302		1
6668.37939		1
6668.60254		1
6668.614		1
6668.773		1
6669.206		1
6669.417		1
6669.65039		1
6669.661		1
6669.729		1
6669.96973		1
6670.018		1
6670.2373		1
6670.24268		1
6670.31641		1
6670.457		1
6670.85742		1
6670.937		1
6671.335		1
6671.546		1
6671.57373		1
6671.60547		1
6671.6665		1
6671.67969		1
6671.882		1
6671.905		1
6671.923		1
6672.14258		1
6672.34		1
6672.502		1
6672.599		1
6672.675		1
[truncated: 17,479 more rows]
