# Supplementary material for: Getting rid of ‘rain’ and ‘stars’: Mitigating inhibition effects on ddPCR data analysis, the case study of the invasive crayfish Pacifastacus leniusculus in the streams of Luxembourg
Source: PLoS One. 2022 Nov 16;17(11):e0275363. doi: 10.1371/journal.pone.0275363 (PMC9668142; doi:10.1371/journal.pone.0275363)
Supplement: S1 File — (ZIP) [file pone.0275363.s003.zip › raw data/27-pl1/27 Pl1-2019 Pl_D03_Amplitude.csv]

Ch1 Amplitude	Ch2 Amplitude	Cluster
4259.93066		1
5087.05127		1
5189.762		1
5205.358		1
5210.834		1
5274.081		1
5329.56348		1
5378.762		1
5403.10449		1
5403.678		1
5416.073		1
5440.8457		1
5445.51758		1
5477.769		1
5487.981		1
5488.30469		1
5494.43		1
5495.253		1
5504.98633		1
5505.19336		1
5506.11475		1
5506.332		1
5509.394		1
5513.322		1
5514.2417		1
5534.88672		1
5534.90625		1
5542.56641		1
5543.73145		1
5552.05566		1
5553.758		1
5558.509		1
5560.22		1
5566.56055		1
5578.57861		1
5579.722		1
5587.78125		1
5592.929		1
5595.45361		1
5599.03027		1
5602.37646		1
5604.14551		1
5606.869		1
5610.896		1
5611.867		1
5615.096		1
5616.692		1
5619.045		1
5620.12158		1
5627.0835		1
5630.15967		1
5631.72		1
5632.668		1
5636.39941		1
5636.841		1
5637.65234		1
5640.22754		1
5657.05225		1
5657.884		1
5658.73242		1
5669.19531		1
5671.321		1
5671.529		1
5672.408		1
5678.2915		1
5678.968		1
5680.564		1
5681.278		1
5681.896		1
5687.349		1
5693.06		1
5693.30762		1
5700.914		1
5703.718		1
5707.669		1
5711.88		1
5716.851		1
5716.94531		1
5717.58		1
5719.85		1
5720.14551		1
5723.73535		1
5724.35645		1
5730.862		1
5730.965		1
5731.721		1
5733.903		1
5735.146		1
5740.34863		1
5742.566		1
5743.098		1
5744.36572		1
5745.79736		1
5750.98438		1
5753.413		1
5757.74854		1
5764.47949		1
5772.07861		1
5774.547		1
5777.11865		1
5778.493		1
5783.36426		1
5786.287		1
5786.655		1
5787.676		1
5792.01		1
5792.81348		1
5793.7085		1
5794.712		1
5795.416		1
5795.538		1
5796.916		1
5797.38525		1
5799.012		1
5800.43848		1
5800.44873		1
5800.947		1
5803.6875		1
5806.50244		1
5806.90332		1
5808.151		1
5808.474		1
5808.533		1
5808.9624		1
5809.562		1
5810.0166		1
5813.565		1
5816.77246		1
5818.91		1
5819.446		1
5820.63232		1
5821.891		1
5821.95557		1
5824.97852		1
5825.28		1
5827.627		1
5828.89		1
5829.13135		1
5830.953		1
5831.29736		1
5832.79346		1
5834.553		1
5839.21826		1
5842.278		1
5843.378		1
5843.68262		1
5844.581		1
5845.02734		1
5846.595		1
5847.76367		1
5848.5376		1
5848.803		1
5849.74463		1
5850.08		1
5851.198		1
5852.15234		1
5853.26465		1
5854.393		1
5854.99951		1
5856.631		1
5866.372		1
5867.10352		1
5869.71		1
5872.961		1
5873.007		1
5877.353		1
5879.80957		1
5882.96875		1
5883.692		1
5883.909		1
5887.66553		1
5888.629		1
5890.3		1
5890.60449		1
5891.764		1
5892.04346		1
5895.022		1
5895.24		1
5896.45459		1
5897.42139		1
5901.398		1
5902.95		1
5905.426		1
5907.126		1
5913.257		1
5913.854		1
5913.968		1
5914.76465		1
5916.50146		1
5918.60449		1
5918.9917		1
5920.15869		1
5920.53125		1
5921.341		1
5922.023		1
5922.80371		1
5923.16748		1
5924.25244		1
5924.69		1
5924.828		1
5927.3584		1
5928.451		1
5928.48145		1
5928.91455		1
5936.20459		1
5936.7		1
5937.434		1
5940.90967		1
5942.508		1
5945.08154		1
5947.00049		1
5949.848		1
5952.143		1
5952.69531		1
5952.79053		1
5957.01758		1
5957.854		1
5959.695		1
5960.165		1
5961.14063		1
5961.25146		1
5962.083		1
5964.159		1
5967.07		1
5970.01172		1
5971.141		1
5972.56641		1
5974.34473		1
5975.027		1
5979.072		1
5983.56934		1
5987.72363		1
5987.83643		1
5989.697		1
5990.02051		1
5990.403		1
5991.421		1
5993.61035		1
5994.88232		1
5995.29639		1
5995.8125		1
5998.18359		1
5999.19629		1
5999.335		1
5999.532		1
6000.47949		1
6001.8584		1
6002.774		1
6003.78271		1
6004.40234		1
6004.612		1
6004.84131		1
6005.0874		1
6009.591		1
6009.774		1
6010.80469		1
6011.178		1
6012.96436		1
6014.9585		1
6015.695		1
6016.13232		1
6016.653		1
6016.793		1
6018.3833		1
6021.189		1
6022.537		1
6023.598		1
6026.13965		1
6026.673		1
6026.87549		1
6027.642		1
6027.78		1
6027.789		1
6028.431		1
6029.741		1
6037.23438		1
6038.841		1
6040.5127		1
6041.28857		1
6042.239		1
6056.2207		1
6057.676		1
6057.70947		1
6058.9707		1
6059.44434		1
6059.54443		1
6060.28662		1
6061.35547		1
6062.06445		1
6062.193		1
6062.361		1
6063.159		1
6063.848		1
6063.9585		1
6064.2373		1
6064.74		1
6065.649		1
6066.0835		1
6067.55762		1
6068.57764		1
6069.264		1
6070.558		1
6070.81836		1
6071.006		1
6072.677		1
6073.722		1
6074.069		1
6078.25537		1
6078.68262		1
6083.91162		1
6087.11035		1
6088.26074		1
6088.57568		1
6088.75928		1
6089.197		1
6089.584		1
6089.678		1
6090.73438		1
6091.135		1
6092.50928		1
6092.744		1
6093.016		1
6093.13428		1
6093.447		1
6097.623		1
6098.039		1
6098.688		1
6099.773		1
6101.4375		1
6102.167		1
6103.7334		1
6104.27832		1
6104.545		1
6105.03662		1
6105.129		1
6105.86865		1
6106.03564		1
6106.729		1
6106.9375		1
6107.131		1
6107.678		1
6109.123		1
6110.61768		1
6110.75732		1
6112.13037		1
6112.164		1
6112.50049		1
6112.56641		1
6112.844		1
6113.65869		1
6113.764		1
6114.743		1
6114.973		1
6116.50928		1
6120.102		1
6120.268		1
6120.276		1
6121.501		1
6122.396		1
6122.64551		1
6125.63672		1
6126.306		1
6127.14648		1
6127.147		1
6127.92139		1
6128.64551		1
6129.349		1
6132.351		1
6133.80127		1
6135.296		1
6137.964		1
6138.842		1
6139.006		1
6139.572		1
6140.17725		1
6140.596		1
6143.551		1
6144.994		1
6145.457		1
6145.72656		1
6148.448		1
6148.66553		1
6148.986		1
6149.072		1
6149.52637		1
6150.571		1
6151.34033		1
6154.515		1
6156.544		1
6157.03125		1
6158.50732		1
6160.00342		1
6160.78564		1
6162.09131		1
6162.80371		1
6164.07275		1
6164.2793		1
6165.95459		1
6166.00049		1
6168.662		1
6169.1543		1
6169.222		1
6169.717		1
6172.17		1
6173.496		1
6174.841		1
6175.58545		1
6176.38574		1
6177.271		1
6178.67432		1
6180.659		1
6180.80664		1
6181.23438		1
6182.092		1
6182.74072		1
6183.016		1
6183.199		1
6183.46729		1
6183.98145		1
6184.00342		1
6184.444		1
6184.743		1
6184.75		1
6185.67139		1
6186.04932		1
6186.243		1
6186.57		1
6188.745		1
6188.78662		1
6188.84473		1
6190.26074		1
6191.683		1
6191.84		1
6192.00928		1
6193.577		1
6194.39648		1
6195.61963		1
6195.91357		1
6196.587		1
6199.727		1
6203.02539		1
6204.93945		1
6205.38867		1
6205.578		1
6206.2876		1
6207.843		1
6208.33057		1
6209.39844		1
6210.21045		1
6210.6167		1
6213.111		1
6213.135		1
6213.34033		1
6213.58447		1
6215.24268		1
6216.204		1
6216.77539		1
6216.78125		1
6218.67725		1
6219.944		1
6220.69775		1
6222.269		1
6222.316		1
6222.405		1
6222.752		1
6223.96533		1
6224.021		1
6224.632		1
6225.05127		1
6225.17041		1
6226.4585		1
6227.33643		1
6227.84131		1
6229.23047		1
6229.88672		1
6230.60352		1
6232.43848		1
6233.266		1
6233.7207		1
6234.431		1
6234.776		1
6235.72		1
6236.341		1
6236.78467		1
6237.63037		1
6237.748		1
6237.75439		1
6237.99268		1
6239.07031		1
6239.81836		1
6241.552		1
6242.429		1
6243.755		1
6243.942		1
6244.00635		1
6246.10352		1
6246.32666		1
6246.76		1
6250.8584		1
6251.49365		1
6251.669		1
6251.934		1
6252.15625		1
6252.214		1
6253.601		1
6254.384		1
6254.694		1
6254.98926		1
6255.61963		1
6255.651		1
6257.53369		1
6259.313		1
6259.516		1
6259.96338		1
6260.076		1
6260.09131		1
6260.171		1
6261.18652		1
6261.622		1
6261.73926		1
6263.288		1
6265.90137		1
6267.79639		1
6268.732		1
6270.517		1
6270.70947		1
6270.99658		1
6271.17627		1
6272.325		1
6272.567		1
6272.83643		1
6273.325		1
6273.347		1
6274.46436		1
6275.033		1
6275.19971		1
6275.35938		1
6276.34131		1
6276.497		1
6276.579		1
6276.7915		1
6277.48438		1
6278.337		1
6279.737		1
6279.981		1
6280.74756		1
6280.847		1
6281.704		1
6281.957		1
6282.069		1
6283.948		1
6285.15527		1
6285.253		1
6286.465		1
6287.331		1
6287.709		1
6288.5625		1
6288.8584		1
6289.54834		1
6291.89		1
6292.559		1
6294.482		1
6297.00732		1
6297.16162		1
6297.824		1
6298.044		1
6298.076		1
6298.37939		1
6299.28125		1
6301.31836		1
6301.86865		1
6302.578		1
6302.92773		1
6303.13135		1
6303.299		1
6303.334		1
6305.48145		1
6305.55859		1
6307.148		1
6307.385		1
6308.537		1
6309.17725		1
6312.018		1
6312.8623		1
6313.03369		1
6314.592		1
6315.138		1
6316.09473		1
6316.32		1
6316.81543		1
6317.48926		1
6318.16064		1
6318.57568		1
6318.90869		1
6320.14844		1
6320.637		1
6320.663		1
6321.2583		1
6321.933		1
6322.099		1
6323.31836		1
6324.004		1
6324.50732		1
6324.683		1
6324.71826		1
6325.64		1
6325.99756		1
6326.07666		1
6326.4043		1
6326.81836		1
6326.938		1
6327.18164		1
6327.32959		1
6328.86963		1
6329.387		1
6330.08936		1
6330.374		1
6331.52246		1
6331.869		1
6332.238		1
6332.254		1
6332.7124		1
6333.849		1
6333.979		1
6334.082		1
6334.75635		1
6335.01074		1
6335.03174		1
6335.32861		1
6335.793		1
6336.03125		1
6336.115		1
6336.39355		1
6336.612		1
6337.638		1
6339.70068		1
6340.553		1
6340.796		1
6341.063		1
6341.093		1
6341.1084		1
6343.29639		1
6344.382		1
6344.57764		1
6344.66357		1
6344.78271		1
6344.878		1
6345.037		1
6346.69434		1
6346.9917		1
6349.10742		1
6349.87549		1
6349.912		1
6350.16748		1
6350.29443		1
6350.3833		1
6351.44238		1
6351.46826		1
6353.1167		1
6353.9707		1
6353.978		1
6354.356		1
6354.40039		1
6355.58154		1
6355.62549		1
6356.07764		1
6357.018		1
6357.238		1
6358.27734		1
6358.964		1
6359.76367		1
6360.03027		1
6360.47461		1
6360.548		1
6362.242		1
6363.072		1
6363.163		1
6363.51172		1
6364.035		1
6364.41162		1
6364.415		1
6364.756		1
6364.90527		1
6364.91357		1
6365.5083		1
6366.129		1
6366.42041		1
6366.478		1
6366.63232		1
6367.409		1
6368.2334		1
6368.963		1
6369.549		1
6369.71973		1
6370.19971		1
6370.61865		1
6370.648		1
6371.372		1
6371.536		1
6371.66357		1
6372.84863		1
6373.12		1
6373.53955		1
6374.21436		1
6374.23		1
6374.26465		1
6374.431		1
6375.25342		1
6375.88672		1
6375.90771		1
6375.95752		1
6376.039		1
6376.47363		1
6377.183		1
6377.494		1
6377.76953		1
6380.07		1
6380.4043		1
6380.94434		1
6381.473		1
6381.55566		1
6382.21338		1
6382.91943		1
6383.065		1
6383.594		1
6384.10352		1
6384.39453		1
6384.99365		1
6386.68555		1
6386.689		1
6386.71045		1
6386.90332		1
6387.068		1
6387.25146		1
6387.921		1
6388.99756		1
6389.061		1
6389.38672		1
6389.696		1
6390.34375		1
6390.38428		1
6390.428		1
6390.63574		1
6391.532		1
6393.232		1
6393.62646		1
6393.64941		1
6397.613		1
6397.614		1
6397.82031		1
6397.848		1
6398.083		1
6398.12158		1
6398.17432		1
6398.24658		1
6398.733		1
6400.51855		1
6401.209		1
6402.33057		1
6402.531		1
6402.97363		1
6402.974		1
6403.03174		1
6403.138		1
6403.33		1
6403.50439		1
6403.968		1
6405.046		1
6405.35938		1
6405.84473		1
6406.2373		1
6406.28564		1
6408.938		1
6409.874		1
6410.244		1
6410.311		1
6410.886		1
6410.91943		1
6411.099		1
6411.277		1
6412.0293		1
6412.85938		1
6413.649		1
6414.72656		1
6415.00439		1
6416.12939		1
6416.302		1
6416.57666		1
6416.843		1
6417.403		1
6417.4375		1
6417.88525		1
6418.285		1
6418.4624		1
6418.47		1
6419.522		1
6419.55		1
6419.806		1
6419.808		1
6420.631		1
6420.66455		1
6420.79346		1
6421.072		1
6421.091		1
6421.562		1
6422.17334		1
6424.02		1
6424.439		1
6424.67139		1
6424.68066		1
6424.85449		1
6425.448		1
6425.908		1
6427.07471		1
6427.53174		1
6427.67969		1
6427.89844		1
6428.32959		1
6428.38525		1
6429.738		1
6430.59		1
6430.827		1
6431.058		1
6431.15771		1
6431.29		1
6431.5625		1
6432.72461		1
6432.8374		1
6434.822		1
6435.574		1
6437.133		1
6438.09375		1
6438.17432		1
6438.693		1
6440.63574		1
6440.872		1
6441.93		1
6442.4		1
6442.506		1
6442.702		1
6442.726		1
6443.03125		1
6443.80664		1
6444.3125		1
6444.398		1
6445.0957		1
6445.56445		1
6445.645		1
6447.41357		1
6447.41455		1
6448.04639		1
6448.38867		1
6449.068		1
6449.95654		1
6450.282		1
6450.756		1
6451.47559		1
6452.57471		1
6452.73633		1
6452.964		1
6452.99072		1
6453.3667		1
6453.7627		1
6453.833		1
6455.00146		1
6455.18164		1
6456.02148		1
6456.37061		1
6456.96729		1
6457.10156		1
6457.292		1
6457.367		1
6457.5957		1
6457.70361		1
6458.789		1
6459.1377		1
6459.45947		1
6459.772		1
6459.93		1
6460.21436		1
6460.22461		1
6460.83838		1
6461.49951		1
6461.932		1
6462.44971		1
6462.99561		1
6463.248		1
6463.57568		1
6463.824		1
6464.19336		1
6464.519		1
6464.875		1
6465.645		1
6466.335		1
6466.69141		1
6466.86768		1
6467.024		1
6467.084		1
6467.12354		1
6467.543		1
6468.63574		1
6468.716		1
6470.04541		1
6470.23828		1
6470.5376		1
6471.02539		1
6471.47363		1
6472.0293		1
6472.081		1
6473.088		1
6473.374		1
6473.63428		1
6474.705		1
6475.2627		1
6475.37549		1
6475.65137		1
6475.775		1
6475.978		1
6476.068		1
6476.597		1
6476.75635		1
6477.699		1
6477.94		1
6478.71143		1
6479.39		1
6480.45166		1
6480.575		1
6480.84131		1
6480.861		1
6480.94775		1
6481.207		1
6482.68848		1
6483.135		1
6483.14063		1
6483.276		1
6483.45459		1
6483.837		1
6483.957		1
6484.00244		1
6484.872		1
6486.178		1
6486.395		1
6486.50732		1
6486.746		1
6487.058		1
6487.12744		1
6487.69629		1
6487.96338		1
6488.138		1
6488.64355		1
6490.21973		1
6490.75732		1
6492.26465		1
6492.31445		1
6492.90234		1
6492.90674		1
6494.07031		1
6494.61035		1
6494.67529		1
6495.486		1
6495.698		1
6496.144		1
6496.17529		1
6496.24951		1
6496.458		1
6496.745		1
6497.337		1
6497.477		1
6497.50537		1
6497.633		1
6498.23438		1
6498.48242		1
6501.7124		1
6502.43262		1
6502.52441		1
6503.16		1
6503.803		1
6504.13525		1
6504.18164		1
6505.99268		1
6506.287		1
6506.352		1
6506.42627		1
6506.68		1
6506.731		1
6507.3374		1
6507.58545		1
6507.65869		1
6508.123		1
6508.73828		1
6509.034		1
6509.07861		1
6509.185		1
6509.64551		1
6510.06738		1
6510.116		1
6510.28		1
6511.252		1
6511.838		1
6513.09		1
6513.44531		1
6513.547		1
6514.29053		1
6514.29346		1
6514.332		1
6514.527		1
6514.70361		1
6514.74268		1
6515.245		1
6515.28174		1
6515.5835		1
6517.231		1
6517.53662		1
6518.13		1
6518.456		1
6518.81055		1
6520.0127		1
6520.202		1
6521.27734		1
6521.96875		1
6522.209		1
6522.34473		1
6522.61963		1
6522.888		1
6524.272		1
6524.27539		1
6524.489		1
6524.50146		1
6525.849		1
6525.99072		1
6526.38867		1
6526.59668		1
6528.286		1
6528.612		1
6528.736		1
6528.85059		1
6529.28271		1
6529.808		1
6530.097		1
6530.175		1
6530.66162		1
6530.731		1
6530.80225		1
6530.97168		1
6531.156		1
6531.3623		1
6531.63965		1
6532.439		1
6532.55029		1
6532.88867		1
6533.246		1
6533.43164		1
6534.00049		1
6534.28174		1
6534.3335		1
6534.59375		1
6534.893		1
6534.954		1
6535.35254		1
6535.6665		1
6535.84863		1
6536.49658		1
6537.152		1
6537.279		1
6537.32031		1
6537.85156		1
6538.36328		1
6538.639		1
6538.798		1
6539.03662		1
6539.21		1
6539.387		1
6540.365		1
6540.369		1
6540.42041		1
6540.828		1
6541.299		1
6541.36572		1
6541.86133		1
6541.963		1
6542.726		1
6542.993		1
6543.489		1
6543.678		1
6544.087		1
6544.201		1
6544.741		1
6545.40527		1
6545.423		1
6545.5835		1
6545.82275		1
6546.221		1
6546.772		1
6547.24463		1
6547.29053		1
6547.707		1
6547.737		1
6547.90625		1
6548.83643		1
6548.896		1
6549.13135		1
6549.142		1
6550.325		1
6550.75244		1
6550.865		1
6551.25		1
6551.694		1
6551.89844		1
6551.98633		1
6552.273		1
6552.979		1
6553.77734		1
6553.84229		1
6554.46826		1
6554.83643		1
6555.426		1
6555.43652		1
6555.92432		1
6555.946		1
6556.46631		1
6556.517		1
6556.591		1
6557.05273		1
6557.074		1
6557.08154		1
6557.91357		1
6558.59766		1
6558.71875		1
6559.30273		1
6559.92871		1
6560.141		1
6560.6333		1
6561.1665		1
6561.29443		1
6561.53174		1
6561.57568		1
6563.37		1
6563.583		1
6563.626		1
6564.083		1
6564.101		1
6564.498		1
6564.70068		1
6564.78564		1
6564.832		1
6564.86426		1
6565.76172		1
6566.73633		1
6566.737		1
6566.877		1
6567.10645		1
6567.20361		1
6567.71143		1
6568.49		1
6568.49463		1
6568.71631		1
6568.85156		1
6569.17725		1
6569.229		1
6569.32031		1
6569.77		1
6569.97168		1
6570.17334		1
6570.586		1
6571.192		1
6571.463		1
6571.748		1
6572.591		1
6572.9707		1
6573.103		1
6573.21875		1
6574.502		1
6574.61035		1
6575.242		1
6575.24365		1
6575.91553		1
6576.61426		1
6576.772		1
6578.624		1
6579.021		1
6579.24951		1
6579.42529		1
6579.442		1
6579.472		1
6579.661		1
6580.26		1
6580.942		1
6582.082		1
6582.46631		1
6582.66846		1
6582.79443		1
6583.181		1
6583.294		1
6583.353		1
6583.357		1
6583.40332		1
6583.469		1
6583.518		1
6583.809		1
6584.038		1
6584.30957		1
6584.387		1
6584.62842		1
6584.76953		1
6584.79053		1
6585.32		1
6585.398		1
6585.67432		1
6586.06738		1
6586.27051		1
6586.354		1
6586.356		1
6586.38867		1
6586.47363		1
6586.99854		1
6587.093		1
6587.56836		1
6587.64941		1
6587.68945		1
6588.04248		1
6588.31543		1
6588.566		1
6588.627		1
6589.4126		1
6589.56934		1
6589.6626		1
6589.765		1
6590.05127		1
6590.19629		1
6590.26		1
6590.354		1
6590.361		1
6590.5083		1
6590.67236		1
6590.84033		1
6591.00732		1
6591.231		1
6591.25537		1
6591.25928		1
6591.82959		1
6591.836		1
6591.93		1
6591.974		1
6591.97949		1
6592.31055		1
6592.337		1
6592.684		1
6592.966		1
6593.483		1
6593.72656		1
6594.35449		1
6594.42041		1
6594.77637		1
6594.829		1
6594.979		1
6595.323		1
6595.721		1
6595.87		1
6596.184		1
6596.406		1
6596.44434		1
6596.68457		1
6596.686		1
6597.251		1
6597.59		1
6597.657		1
6597.87842		1
6597.958		1
6598.04736		1
6598.372		1
6598.50928		1
6598.768		1
6598.93945		1
6599.55957		1
6599.8374		1
6600.07373		1
6600.07373		1
6600.10742		1
6600.342		1
6600.72168		1
6600.902		1
6601.10352		1
6601.1084		1
6601.549		1
6601.56		1
6601.63525		1
6601.94727		1
6602.21338		1
6602.62549		1
6602.74365		1
6602.92334		1
6603.20557		1
6603.898		1
6604.18652		1
6604.41162		1
6604.6543		1
6604.84766		1
6605.25342		1
6605.259		1
6605.63232		1
6605.85938		1
6606.5127		1
6606.94531		1
6607.05225		1
6607.111		1
6607.17		1
6607.27		1
6607.44727		1
6607.64941		1
6608.375		1
6608.383		1
6608.624		1
6608.65527		1
6608.7085		1
6609.166		1
6609.46045		1
6610.20361		1
6610.293		1
6610.54736		1
6610.59961		1
6610.79443		1
6610.9707		1
6611.06738		1
6611.27344		1
6611.32959		1
6611.346		1
6611.44727		1
6611.70166		1
6612.07		1
6612.28564		1
6612.56152		1
6612.56836		1
6612.716		1
6613.1167		1
6613.15869		1
6613.24561		1
6613.839		1
6613.83936		1
6613.85156		1
6614.34473		1
6614.53		1
6614.714		1
6614.733		1
6614.893		1
6615.34033		1
6615.41		1
6615.489		1
6615.54248		1
6615.62354		1
6615.85352		1
6615.85645		1
6616.059		1
6616.07129		1
6616.12939		1
6616.22168		1
6616.521		1
6616.552		1
6616.87451		1
6616.918		1
6617.755		1
6618.081		1
6618.66943		1
6619.106		1
6619.12061		1
6619.496		1
6619.506		1
6619.61		1
6619.896		1
6620.646		1
6620.906		1
6621.072		1
6621.968		1
6622.536		1
6622.56348		1
6623.059		1
6623.0625		1
6623.52148		1
6623.57129		1
6623.7		1
6623.75		1
6624.017		1
6624.63232		1
6625.157		1
6625.29541		1
6625.767		1
6626.14844		1
6626.34033		1
6626.53		1
6626.62		1
6626.92529		1
6627.162		1
6627.16846		1
6627.322		1
6627.35254		1
6627.44775		1
6627.48535		1
6627.4917		1
6627.49756		1
6627.64844		1
6627.736		1
6627.974		1
6628.38965		1
6628.471		1
6628.83838		1
6628.871		1
6629.10938		1
6629.20654		1
6629.99463		1
6630.082		1
6630.111		1
6630.154		1
6630.29541		1
6630.50146		1
6630.649		1
6630.81641		1
6630.82861		1
6631.77832		1
6632.0083		1
6632.04639		1
6632.14355		1
6632.378		1
6632.425		1
6632.603		1
6633.24756		1
6633.481		1
6633.76758		1
6634.059		1
6634.20459		1
6634.6084		1
6634.90967		1
6634.94531		1
6635.15137		1
6635.152		1
6635.16553		1
6635.91943		1
6635.9707		1
6636.07275		1
6636.102		1
6636.226		1
6636.45166		1
6636.719		1
6636.931		1
6637.36963		1
6637.50439		1
6637.544		1
6637.616		1
6637.72266		1
6638.43457		1
6638.74		1
6639.023		1
6639.226		1
6639.326		1
6639.37646		1
6639.43457		1
6639.56641		1
6639.669		1
6639.93945		1
6639.99072		1
6640.666		1
6640.776		1
6641.091		1
6641.488		1
6641.94434		1
6642.37		1
6642.54834		1
6642.55		1
6642.863		1
6643.07275		1
6643.761		1
6643.925		1
6644.056		1
6644.204		1
6644.443		1
6645.02441		1
6645.069		1
6645.213		1
6645.464		1
6645.74658		1
6646.007		1
6646.171		1
6646.40674		1
6647.10254		1
6647.337		1
6647.44238		1
6647.5		1
6647.58447		1
6648.379		1
6648.43359		1
6648.53467		1
6648.88525		1
6648.93164		1
6649.30859		1
6649.315		1
6649.48535		1
6649.821		1
6650.071		1
6650.48145		1
6650.6167		1
6651.18066		1
6651.37256		1
6651.64746		1
6651.86328		1
6652.245		1
6652.245		1
6652.503		1
6652.526		1
6652.713		1
6653.1416		1
6653.30664		1
6653.373		1
6653.415		1
6653.46		1
6653.5835		1
6653.607		1
6653.665		1
6653.766		1
6653.89258		1
6653.914		1
6654.707		1
6654.847		1
6655.07031		1
6655.75342		1
6655.81		1
6656.0166		1
6656.285		1
6656.58545		1
6657.06836		1
6657.393		1
6657.40039		1
6657.515		1
6657.645		1
6657.688		1
6657.69141		1
6657.85547		1
6657.868		1
6657.8916		1
6657.971		1
6658.09375		1
6658.152		1
6658.173		1
6658.32959		1
6658.558		1
6658.618		1
6658.74463		1
6659.07373		1
6659.255		1
6659.49		1
6659.574		1
6659.81543		1
6659.851		1
6659.99854		1
6660.12061		1
6660.39		1
6660.48		1
6660.56836		1
6660.581		1
6660.77441		1
6660.7876		1
6660.8916		1
6661.4585		1
6661.488		1
6661.694		1
6662.073		1
6662.08057		1
6662.589		1
6662.87939		1
6662.891		1
6663.39		1
6663.571		1
6663.571		1
6664.078		1
6664.575		1
6664.74463		1
6665.27344		1
6665.3877		1
6665.607		1
6665.64258		1
6665.90527		1
6665.995		1
6666.056		1
6666.093		1
6666.137		1
6666.224		1
6666.716		1
6666.77		1
6667.07666		1
6667.23926		1
6667.42139		1
6667.65869		1
6667.993		1
6668.238		1
6668.42627		1
6668.767		1
6668.89941		1
6669.2666		1
6669.30859		1
6669.35		1
6669.70166		1
6670.02051		1
6670.0293		1
6670.277		1
6670.30957		1
6670.61426		1
6670.793		1
6670.97168		1
6671.064		1
6671.128		1
6671.13135		1
6671.194		1
6671.389		1
6671.503		1
6671.60449		1
6671.85156		1
6672.414		1
6672.82031		1
6673.088		1
6673.133		1
6673.209		1
6673.2124		1
6673.233		1
6673.42334		1
6673.536		1
6673.59473		1
6673.646		1
6673.667		1
6674.42139		1
6674.76563		1
6674.98633		1
6675.348		1
6675.496		1
6675.598		1
6675.76758		1
6675.793		1
6675.828		1
6675.972		1
6676.20166		1
6676.746		1
6676.8916		1
6677.17529		1
6677.221		1
6677.496		1
6677.522		1
6677.897		1
6677.93066		1
6677.94971		1
6678.051		1
6678.1167		1
6678.14355		1
6678.253		1
6678.548		1
6678.62256		1
6678.85645		1
6678.92334		1
6678.92871		1
6678.93		1
6678.976		1
6679.329		1
6679.478		1
6679.60742		1
6679.737		1
6679.88672		1
6679.9165		1
6680.24463		1
6680.4585		1
6680.57471		1
6680.64551		1
6680.73975		1
6681.07275		1
6681.07666		1
6681.1543		1
6681.247		1
6681.35449		1
6681.38574		1
6681.49268		1
6681.50537		1
6681.55469		1
6682.509		1
6682.51074		1
6682.537		1
6682.92871		1
6683.0166		1
6683.06641		1
6683.841		1
6683.962		1
6684.04639		1
6684.227		1
6684.22852		1
6684.592		1
6684.646		1
6684.744		1
6684.821		1
6685.223		1
6685.255		1
6685.56836		1
6685.6626		1
6685.78		1
6685.79736		1
6685.895		1
6686.11133		1
6686.24072		1
6686.39941		1
6686.536		1
6687.00635		1
6687.22754		1
6687.47168		1
6687.55029		1
6687.63867		1
6687.666		1
6687.678		1
6687.842		1
6687.96826		1
6688.25		1
6688.31055		1
6688.47754		1
6688.492		1
6688.714		1
6688.87158		1
6689.15967		1
6689.444		1
6689.47754		1
6689.623		1
6689.74561		1
6689.78369		1
6690.094		1
6690.11035		1
6690.245		1
6690.336		1
6690.419		1
6690.426		1
6690.45		1
6690.458		1
6690.574		1
6690.604		1
6690.611		1
6691.0166		1
6691.10254		1
6691.13965		1
6691.228		1
6691.30859		1
6691.41455		1
6691.51758		1
6691.94434		1
6692.297		1
6692.32275		1
6692.36865		1
6692.411		1
6692.551		1
6692.611		1
6692.762		1
6692.867		1
6692.92627		1
6693.019		1
6693.08		1
6693.21631		1
6693.23242		1
6693.328		1
6693.66064		1
6693.80469		1
6694.084		1
6694.233		1
6694.24854		1
6694.64941		1
6694.693		1
6694.806		1
6694.83057		1
6694.928		1
6694.99561		1
6695.08447		1
6695.1084		1
6695.21826		1
6695.265		1
6696.34326		1
6696.486		1
6696.535		1
6697.07129		1
6697.34375		1
6697.42334		1
6697.45068		1
6697.695		1
6697.763		1
6697.777		1
6697.87256		1
6697.92041		1
6697.925		1
6698.096		1
6698.1123		1
6698.20068		1
6698.27734		1
6698.35254		1
6698.38		1
6698.987		1
6699.07568		1
6699.6084		1
6699.639		1
6700.118		1
6700.22168		1
6700.461		1
6700.51758		1
6700.55225		1
6700.653		1
6700.895		1
6701.10059		1
6701.367		1
6701.405		1
6701.52051		1
6701.734		1
6701.892		1
6702.02344		1
6702.247		1
6702.28125		1
6702.509		1
6702.64551		1
6702.744		1
6702.80225		1
6702.826		1
6703.074		1
6703.122		1
6703.126		1
6703.26074		1
6703.383		1
6703.458		1
6703.51758		1
6703.685		1
6703.699		1
6703.811		1
6704.15674		1
6704.16357		1
6704.23438		1
6704.296		1
6704.51025		1
6704.69		1
6704.694		1
6704.764		1
6704.9126		1
6704.936		1
6705.01465		1
6705.541		1
6705.554		1
6705.683		1
6705.75537		1
6705.863		1
6706.202		1
6706.27051		1
6706.723		1
6707.08252		1
6707.112		1
6707.33936		1
6707.40234		1
6707.55225		1
6707.74		1
6708.07666		1
6708.147		1
6708.185		1
6708.4873		1
6708.82764		1
6709.068		1
6709.072		1
6709.175		1
6709.3667		1
6709.49561		1
6709.644		1
6709.6875		1
6709.845		1
6710.37842		1
6710.71973		1
6711.03467		1
6711.115		1
6711.18066		1
6711.248		1
6711.32471		1
6711.345		1
6711.459		1
6711.543		1
6711.718		1
6711.76465		1
6711.91162		1
6712.046		1
6712.188		1
6712.294		1
6712.348		1
6712.356		1
6712.43652		1
6712.43848		1
6712.55957		1
6712.56445		1
6712.59326		1
6712.71973		1
6712.796		1
6712.84033		1
6712.848		1
6712.94873		1
6713.259		1
6713.3877		1
6713.452		1
6713.74658		1
6714.14941		1
6714.18555		1
6714.28369		1
6714.326		1
6714.584		1
6714.66553		1
6714.71		1
6714.743		1
6714.806		1
6714.985		1
6715.175		1
6715.17871		1
6715.252		1
6715.26953		1
6715.27051		1
6715.395		1
6715.42		1
6715.664		1
6715.69727		1
6715.76563		1
6715.774		1
6715.78174		1
6715.862		1
6716.10449		1
6716.119		1
6716.18066		1
6716.40527		1
6716.53		1
6716.611		1
6716.628		1
6716.72852		1
6716.74268		1
6716.91064		1
6716.99365		1
6717.012		1
6717.012		1
6717.148		1
6717.18457		1
6717.639		1
6717.951		1
6718.0166		1
6718.28662		1
6718.55225		1
6718.577		1
6718.578		1
6718.62451		1
6718.92773		1
6718.968		1
6719.137		1
6719.788		1
6719.974		1
6720.091		1
6720.136		1
6720.1875		1
6720.22754		1
6720.399		1
6720.456		1
6720.467		1
6720.53		1
6720.91943		1
6721.082		1
6721.212		1
6721.3667		1
6721.673		1
6721.683		1
6721.804		1
6721.82		1
6721.87939		1
6722.001		1
6722.156		1
6722.28		1
6722.51074		1
6722.63965		1
6722.67		1
6722.951		1
6722.99365		1
6723.23975		1
6723.245		1
6723.429		1
6723.449		1
6723.594		1
6723.75732		1
6723.80762		1
6723.94531		1
6724.01855		1
6724.04541		1
6724.15967		1
6724.189		1
6724.219		1
6724.285		1
6724.371		1
6724.44775		1
6724.517		1
6724.53564		1
6724.57764		1
6724.679		1
6724.766		1
6724.80957		1
6724.84		1
6724.888		1
6724.918		1
6724.92773		1
6725.03467		1
6725.249		1
[truncated: 17,583 more rows]
