# Supplementary material for: Getting rid of ‘rain’ and ‘stars’: Mitigating inhibition effects on ddPCR data analysis, the case study of the invasive crayfish Pacifastacus leniusculus in the streams of Luxembourg
Source: PLoS One. 2022 Nov 16;17(11):e0275363. doi: 10.1371/journal.pone.0275363 (PMC9668142; doi:10.1371/journal.pone.0275363)
Supplement: S1 File — (ZIP) [file pone.0275363.s003.zip › raw data/27-pl1/27 Pl1-2019 Pl_D04_Amplitude.csv]

Ch1 Amplitude	Ch2 Amplitude	Cluster
519.4484		1
4672.341		1
4751.266		1
5064.79		1
5119.156		1
5141.662		1
5165.743		1
5215.068		1
5283.19434		1
5346.189		1
5466.13232		1
5499.10449		1
5557.39355		1
5598.45947		1
5602.506		1
5609.327		1
5676.344		1
5697.651		1
5725.309		1
5736.726		1
5739.35		1
5756.1665		1
5772.235		1
5784.2876		1
5786.55225		1
5789.26074		1
5804.59		1
5809.82275		1
5822.028		1
5822.69971		1
5830.609		1
5862.433		1
5869.02148		1
5870.254		1
5873.553		1
5874.105		1
5886.77148		1
5894.03662		1
5923.63867		1
5924.18945		1
5932.87939		1
5933.744		1
5956.53369		1
5957.93457		1
5984.17236		1
5984.757		1
5997.995		1
6001.73926		1
6002.359		1
6014.458		1
6016.45947		1
6024.69629		1
6025.2583		1
6027.114		1
6031.55762		1
6043.41553		1
6050.885		1
6053.424		1
6063.83838		1
6075.77539		1
6080.99756		1
6081.03125		1
6081.92432		1
6092.362		1
6096.553		1
6108.63037		1
6108.771		1
6109.28564		1
6110.967		1
6110.97656		1
6115.06543		1
6119.55371		1
6128.891		1
6131.298		1
6134.23438		1
6135.69531		1
6136.501		1
6139.42334		1
6141.03174		1
6145.118		1
6145.507		1
6147.547		1
6147.554		1
6152.283		1
6156.07227		1
6156.3833		1
6163.33545		1
6165.90137		1
6169.937		1
6171.18262		1
6172.824		1
6174.93262		1
6176.76367		1
6180.692		1
6180.704		1
6181.723		1
6185.01025		1
6189.76953		1
6189.95459		1
6191.63672		1
6194.3916		1
6194.58154		1
6196.8833		1
6200.26		1
6203.112		1
6203.17		1
6207.285		1
6209.2793		1
6209.433		1
6210.69336		1
6212.61768		1
6212.91748		1
6219.381		1
6219.825		1
6223.391		1
6225.11133		1
6225.37256		1
6228.51855		1
6229.504		1
6231.669		1
6233.30029		1
6235.943		1
6236.56445		1
6236.93652		1
6238.2583		1
6240.41455		1
6242.322		1
6245.73926		1
6246.82568		1
6251.55957		1
6255.59668		1
6255.6875		1
6261.978		1
6262.117		1
6263.836		1
6264.25342		1
6264.57129		1
6265.44043		1
6265.85059		1
6270.281		1
6270.36768		1
6270.60449		1
6271.77344		1
6273.577		1
6273.60156		1
6273.898		1
6274.34033		1
6275.46338		1
6275.77441		1
6275.79053		1
6276.758		1
6278.81152		1
6280.229		1
6281.111		1
6283.98145		1
6285.474		1
6287.4165		1
6289.945		1
6290.529		1
6294.40869		1
6295.42		1
6295.736		1
6298.832		1
6299.196		1
6299.595		1
6300.55225		1
6300.8335		1
6301.45166		1
6301.93652		1
6305.21045		1
6306.16064		1
6307.075		1
6310.746		1
6311.192		1
6312.19		1
6312.60352		1
6313.906		1
6313.919		1
6315.76025		1
6315.82471		1
6317.1167		1
6317.877		1
6318.259		1
6319.136		1
6321.679		1
6322.59375		1
6323.189		1
6323.556		1
6326.26172		1
6327.922		1
6328.31348		1
6329.01172		1
6329.99756		1
6330.364		1
6331.836		1
6331.847		1
6332.762		1
6332.791		1
6333.012		1
6334.814		1
6336.70166		1
6336.79248		1
6337.62939		1
6339.50342		1
6340.348		1
6340.971		1
6341.13135		1
6342.89941		1
6343.19043		1
6343.3457		1
6344.135		1
6344.44434		1
6344.918		1
6350.30469		1
6351.91943		1
6352.17236		1
6353.13		1
6354.89746		1
6356.77246		1
6357.42334		1
6357.50049		1
6358.797		1
6360.589		1
6361.143		1
6361.39453		1
6362.69873		1
6362.81641		1
6363.01563		1
6363.55029		1
6363.715		1
6364.56543		1
6365.113		1
6365.20264		1
6367.0166		1
6367.062		1
6367.79639		1
6369.292		1
6370.995		1
6371.08154		1
6371.32373		1
6372.16846		1
6372.21143		1
6373.962		1
6374.10352		1
6374.881		1
6375.65332		1
6375.766		1
6376.62842		1
6377.58936		1
6378.534		1
6378.95752		1
6380.279		1
6382.016		1
6382.091		1
6382.19336		1
6382.651		1
6383.801		1
6384.43945		1
6384.782		1
6384.80273		1
6384.874		1
6386.089		1
6386.45068		1
6386.53857		1
6386.633		1
6387.029		1
6388.92334		1
6389.65625		1
6390.815		1
6391.2666		1
6394.417		1
6394.578		1
6397.337		1
6397.67871		1
6397.73926		1
6398.758		1
6399.13037		1
6400.83936		1
6401.144		1
6401.74658		1
6403.28467		1
6405.087		1
6405.279		1
6405.283		1
6405.974		1
6406.43262		1
6407.276		1
6407.72949		1
6410.6123		1
6412.71		1
6413.289		1
6413.39746		1
6414.283		1
6414.836		1
6414.98		1
6415.81641		1
6416.2334		1
6416.98535		1
6419.001		1
6419.01074		1
6419.233		1
6420.417		1
6421.129		1
6421.236		1
6422.527		1
6425.061		1
6426.34766		1
6426.53369		1
6426.62744		1
6426.73828		1
6427.48535		1
6428.211		1
6429.18		1
6430.54639		1
6430.852		1
6433.313		1
6433.38867		1
6433.75635		1
6434.0376		1
6435.333		1
6435.96436		1
6436.35547		1
6436.402		1
6436.48145		1
6436.49951		1
6436.88037		1
6437.02441		1
6437.04443		1
6437.045		1
6437.217		1
6441.10156		1
6443.65625		1
6444.392		1
6444.41455		1
6446.071		1
6446.1416		1
6446.521		1
6446.59473		1
6446.72852		1
6446.998		1
6447.186		1
6447.2417		1
6449.73535		1
6449.93359		1
6451.31641		1
6451.607		1
6451.86865		1
6453.27539		1
6454.674		1
6455.916		1
6456.078		1
6456.801		1
6458.034		1
6458.13965		1
6458.16162		1
6458.85742		1
6458.90771		1
6459.199		1
6461.64941		1
6462.96973		1
6463.36328		1
6464.25049		1
6465.47		1
6465.494		1
6467.32275		1
6467.50146		1
6467.61328		1
6469.06055		1
6469.482		1
6470.801		1
6471.277		1
6471.37451		1
6471.706		1
6472.04932		1
6472.187		1
6472.477		1
6472.74951		1
6473.36572		1
6473.81641		1
6474.09668		1
6474.50732		1
6475.4624		1
6475.65869		1
6476.34033		1
6476.55762		1
6477.07129		1
6477.07764		1
6477.099		1
6477.1123		1
6478.37646		1
6479.352		1
6479.4873		1
6479.87158		1
6480.049		1
6480.19141		1
6480.34961		1
6480.78467		1
6481.597		1
6482.72363		1
6483.45947		1
6483.67773		1
6485.368		1
6485.36963		1
6485.424		1
6485.453		1
6486.42		1
6487.395		1
6487.44531		1
6487.47949		1
6487.61328		1
6488.1084		1
6488.14746		1
6488.621		1
6489.411		1
6490.12451		1
6491.03662		1
6492.341		1
6492.59668		1
6492.89941		1
6492.95557		1
6493.806		1
6494.336		1
6494.44971		1
6494.55566		1
6494.90137		1
6496.52734		1
6498.267		1
6499.057		1
6499.899		1
6500.68945		1
6500.87256		1
6502.139		1
6502.426		1
6502.49951		1
6502.60547		1
6503.56934		1
6505.17725		1
6505.54053		1
6506.617		1
6506.78467		1
6507.117		1
6507.13232		1
6507.357		1
6508.194		1
6508.231		1
6509.108		1
6511.50244		1
6511.88867		1
6512.01855		1
6512.76367		1
6513.862		1
6514.197		1
6514.414		1
6515.44434		1
6515.451		1
6515.534		1
6516.14941		1
6516.218		1
6516.37354		1
6517.98535		1
6518.276		1
6518.298		1
6518.82373		1
6519.434		1
6520.186		1
6521.11963		1
6521.48145		1
6521.958		1
6522.58643		1
6522.668		1
6522.75635		1
6522.994		1
6523.273		1
6523.75		1
6523.75146		1
6524.2793		1
6524.659		1
6527.72949		1
6527.80859		1
6528.54736		1
6529.28955		1
6529.29639		1
6531.34766		1
6531.609		1
6533.37549		1
6533.437		1
6533.97656		1
6534.14453		1
6534.34766		1
6534.75		1
6535.011		1
6535.89551		1
6535.92041		1
6536.0874		1
6536.3335		1
6536.562		1
6536.615		1
6536.886		1
6537.131		1
6538.03955		1
6538.04248		1
6538.325		1
6539.517		1
6539.86133		1
6540.69873		1
6541.634		1
6542.02734		1
6542.06738		1
6542.30029		1
6542.341		1
6542.728		1
6542.895		1
6542.94775		1
6543.006		1
6543.28174		1
6544.442		1
6544.523		1
6544.544		1
6544.72656		1
6544.7666		1
6544.94531		1
6545.404		1
6545.6543		1
6546.143		1
6547.41162		1
6548.12061		1
6548.1626		1
6548.491		1
6549.26074		1
6549.33252		1
6549.432		1
6549.561		1
6549.761		1
6550.606		1
6551.70459		1
6551.752		1
6552.065		1
6552.4624		1
6553.19727		1
6553.471		1
6553.663		1
6553.803		1
6554.45361		1
6555.40039		1
6555.46		1
6555.562		1
6555.586		1
6555.743		1
6556.53369		1
6557.116		1
6557.1333		1
6557.433		1
6558.197		1
6558.218		1
6558.50928		1
6558.592		1
6558.688		1
6558.80762		1
6559.52246		1
6560.263		1
6560.30664		1
6560.65625		1
6560.702		1
6561.175		1
6562.709		1
6562.966		1
6564.01367		1
6564.331		1
6564.542		1
6564.92041		1
6565.15771		1
6565.166		1
6566.278		1
6566.58936		1
6567.561		1
6567.867		1
6568.16064		1
6568.61035		1
6568.668		1
6568.69531		1
6569.46		1
6569.505		1
6569.62549		1
6569.724		1
6570.883		1
6571.226		1
6571.98535		1
6572.13867		1
6572.25146		1
6572.493		1
6573.518		1
6573.81445		1
6574.03125		1
6574.07275		1
6574.404		1
6574.451		1
6574.502		1
6574.517		1
6574.81348		1
6574.85547		1
6575.822		1
6575.99072		1
6576.045		1
6576.48145		1
6577.01025		1
6577.636		1
6577.64844		1
6578.959		1
6579.03467		1
6579.26855		1
6580.274		1
6580.28125		1
6580.987		1
6581.0127		1
6581.05762		1
6581.51025		1
6581.52734		1
6581.665		1
6581.8335		1
6582.269		1
6582.457		1
6582.55273		1
6583.057		1
6583.7085		1
6584.34229		1
6584.35547		1
6584.547		1
6584.7666		1
6584.78564		1
6585.23975		1
6585.568		1
6585.593		1
6585.686		1
6585.8916		1
6585.94629		1
6585.973		1
6586.491		1
6587.888		1
6587.98633		1
6588.34229		1
6588.35254		1
6588.45752		1
6588.49072		1
6588.86		1
6588.976		1
6589.17334		1
6589.49658		1
6589.588		1
6589.963		1
6590.408		1
6591.236		1
6591.47754		1
6591.644		1
6591.80664		1
6592.061		1
6592.351		1
6592.57568		1
6592.667		1
6593.034		1
6594.23633		1
6594.56152		1
6594.732		1
6594.96729		1
6595.06348		1
6595.119		1
6595.517		1
6595.90332		1
6596.197		1
6596.723		1
6596.798		1
6597.31543		1
6597.31641		1
6597.716		1
6597.87		1
6598.55		1
6599.357		1
6599.901		1
6599.946		1
6599.954		1
6599.987		1
6600.08057		1
6600.31445		1
6600.59668		1
6600.67529		1
6600.70654		1
6600.7085		1
6600.802		1
6601.173		1
6601.18164		1
6601.22949		1
6602.08838		1
6602.20654		1
6602.22754		1
6602.302		1
6602.49756		1
6602.556		1
6602.622		1
6602.665		1
6603.07568		1
6603.39063		1
6603.48145		1
6603.84375		1
6604.28662		1
6604.6084		1
6604.677		1
6604.986		1
6605.30273		1
6605.362		1
6605.438		1
6606.206		1
6606.384		1
6606.815		1
6606.956		1
6607.20459		1
6607.66455		1
6607.69		1
6607.79639		1
6607.874		1
6607.975		1
6608.27148		1
6608.818		1
6608.82861		1
6609.6416		1
6610.20068		1
6610.24365		1
6610.30762		1
6610.85352		1
6612.30371		1
6612.674		1
6612.72363		1
6612.791		1
6612.799		1
6612.80469		1
6614.347		1
6614.47266		1
6615.238		1
6615.37939		1
6615.40332		1
6615.467		1
6615.878		1
6616.286		1
6616.599		1
6617.186		1
6617.20654		1
6617.816		1
6618.096		1
6618.578		1
6618.69727		1
6619.00439		1
6619.804		1
6621.03857		1
6621.26		1
6621.342		1
6621.427		1
6622.494		1
6622.70068		1
6622.76758		1
6622.818		1
6622.87549		1
6622.998		1
6623.24951		1
6623.70264		1
6623.94629		1
6624.26758		1
6624.85156		1
6625.191		1
6626.07568		1
6626.253		1
6626.32959		1
6626.342		1
6626.39453		1
6626.40234		1
6626.465		1
6626.647		1
6627.03174		1
6627.28		1
6627.353		1
6627.59473		1
6627.821		1
6628.208		1
6628.249		1
6628.551		1
6628.63965		1
6628.63965		1
6628.695		1
6628.69727		1
6628.81641		1
6629.30469		1
6629.30762		1
6629.45459		1
6630.55371		1
6630.764		1
6630.8374		1
6631.312		1
6631.561		1
6631.913		1
6632.12842		1
6632.696		1
6633.038		1
6633.361		1
6633.484		1
6633.62354		1
6633.62646		1
6633.658		1
6633.827		1
6634.03662		1
6634.166		1
6634.342		1
6634.35449		1
6634.38232		1
6635.87354		1
6635.9375		1
6636.147		1
6636.163		1
6636.229		1
6636.34668		1
6636.97656		1
6637.18262		1
6637.42139		1
6638.59863		1
6638.7124		1
6638.713		1
6638.81348		1
6638.838		1
6639.485		1
6640.014		1
6640.10938		1
6640.154		1
6640.29639		1
6640.649		1
6640.794		1
6641.38965		1
6642.23438		1
6642.407		1
6643.49951		1
6643.56		1
6643.94971		1
6644.4375		1
6644.467		1
6644.50049		1
6644.833		1
6645.131		1
6645.273		1
6645.69971		1
6645.74756		1
6646.1416		1
6646.641		1
6646.676		1
6646.73438		1
6646.77539		1
6646.828		1
6646.91748		1
6647.17041		1
6647.45361		1
6647.628		1
6648.03857		1
6648.332		1
6648.38037		1
6648.77832		1
6648.83545		1
6648.864		1
6648.99561		1
6649.01		1
6649.17627		1
6649.76367		1
6650.12451		1
6650.132		1
6650.626		1
6650.67432		1
6650.684		1
6650.96631		1
6650.98		1
6651.38428		1
6651.39258		1
6651.551		1
6651.565		1
6651.782		1
6652.0957		1
6652.18164		1
6652.83936		1
6652.912		1
6652.93555		1
6652.9375		1
6653.32764		1
6653.448		1
6653.747		1
6654.029		1
6654.114		1
6654.15674		1
6654.25537		1
6654.398		1
6654.47949		1
6654.704		1
6654.71045		1
6654.759		1
6654.77832		1
6654.90967		1
6654.94873		1
6655.39		1
6655.6167		1
6656.499		1
6656.55127		1
6656.88574		1
6657.24951		1
6657.49854		1
6657.57764		1
6657.734		1
6657.75928		1
6657.779		1
6657.81543		1
6657.98535		1
6658.22266		1
6658.732		1
6659.019		1
6659.176		1
6659.52148		1
6659.5835		1
6659.66943		1
6659.877		1
6659.94873		1
6660.334		1
6660.60547		1
6660.775		1
6660.81348		1
6661.245		1
6661.27051		1
6661.288		1
6661.44238		1
6661.67529		1
6661.89648		1
6662.03174		1
6662.162		1
6662.3457		1
6662.352		1
6662.512		1
6662.513		1
6662.713		1
6662.76172		1
6663.205		1
6663.246		1
6663.265		1
6663.41748		1
6663.599		1
6664.107		1
6664.17236		1
6664.19434		1
6664.325		1
6664.652		1
6664.973		1
6665.4585		1
6665.664		1
6665.925		1
6665.971		1
6666.292		1
6666.418		1
6666.542		1
6666.575		1
6666.90527		1
6666.982		1
6667.23828		1
6667.54834		1
6668.133		1
6668.15137		1
6668.15234		1
6668.32666		1
6668.42		1
6668.578		1
6669.29346		1
6669.356		1
6669.59131		1
6669.999		1
6670.082		1
6670.25439		1
6670.47656		1
6670.60645		1
6671.255		1
6671.432		1
6671.69629		1
6671.85547		1
6671.857		1
6671.972		1
6672.02539		1
6672.06543		1
6672.297		1
6672.337		1
6672.4873		1
6672.517		1
6672.797		1
6673.0376		1
6673.0415		1
6673.142		1
6673.572		1
6673.92139		1
6674.06543		1
6674.09766		1
6674.158		1
6674.36475		1
6674.517		1
6674.777		1
6674.811		1
6675.298		1
6675.31641		1
6675.46729		1
6675.60645		1
6675.69238		1
6675.82666		1
6675.98242		1
6676.116		1
6676.254		1
6676.37646		1
6676.713		1
6676.89063		1
6676.967		1
6677.18457		1
6677.29736		1
6677.496		1
6677.82959		1
6677.933		1
6677.946		1
6678.201		1
6678.20166		1
6678.21143		1
6678.34375		1
6678.53125		1
6678.7666		1
6678.822		1
6678.932		1
6679.312		1
6679.485		1
6679.512		1
6679.57666		1
6679.811		1
6680.04443		1
6680.16162		1
6680.327		1
6680.367		1
6680.52		1
6680.62354		1
6680.79736		1
6680.814		1
6681.13135		1
6681.5293		1
6681.749		1
6682.144		1
6682.2085		1
6682.21045		1
6682.40771		1
6682.513		1
6682.65967		1
6682.95		1
6683.03467		1
6683.28369		1
6683.34326		1
6683.722		1
6684.24072		1
6684.6		1
6685.027		1
6685.464		1
6685.635		1
6685.70361		1
6685.99854		1
6686.25146		1
6686.297		1
6686.49561		1
6686.54541		1
6686.569		1
6686.644		1
6686.77		1
6686.85156		1
6687.116		1
6687.172		1
6687.182		1
6687.26172		1
6687.4043		1
6687.57129		1
6687.64258		1
6687.778		1
6688.016		1
6688.359		1
6688.51465		1
6688.9585		1
6689.057		1
6689.07471		1
6689.347		1
6689.689		1
6689.706		1
6689.987		1
6690.03564		1
6690.10742		1
6690.1333		1
6690.21		1
6690.2876		1
6690.5874		1
6690.604		1
6690.679		1
6690.721		1
6690.95459		1
6691.149		1
6691.232		1
6691.23633		1
6691.367		1
6691.576		1
6691.87158		1
6692.21533		1
6692.26025		1
6692.341		1
6692.39648		1
6692.561		1
6692.619		1
6692.728		1
6692.73828		1
6693.12646		1
6693.169		1
6693.192		1
6693.6875		1
6693.83		1
6693.875		1
6694.001		1
6694.109		1
6694.19		1
6694.427		1
6694.47852		1
6694.53125		1
6694.88135		1
6695.07568		1
6695.33838		1
6695.456		1
6695.59473		1
6695.688		1
6695.786		1
6695.79834		1
6695.91846		1
6695.96045		1
6696.175		1
6696.191		1
6696.19629		1
6696.51		1
6696.688		1
6696.79834		1
6696.98242		1
6697.315		1
6697.57861		1
6697.80469		1
6697.82031		1
6697.944		1
6697.96631		1
6698.009		1
6698.115		1
6698.57764		1
6698.762		1
6698.839		1
6698.907		1
6699.018		1
6699.1377		1
6699.35059		1
6699.37451		1
6699.722		1
6699.836		1
6699.901		1
6700.486		1
6700.6665		1
6700.764		1
6700.863		1
6700.86475		1
6700.8667		1
6700.89063		1
6700.93359		1
6701.072		1
6701.153		1
6701.32031		1
6701.37		1
6701.428		1
6701.50732		1
6701.566		1
6701.67529		1
6701.89		1
6701.951		1
6702.0376		1
6702.098		1
6702.23438		1
6702.274		1
6702.3916		1
6702.44727		1
6702.45557		1
6702.513		1
6702.515		1
6702.58545		1
6702.64746		1
6702.666		1
6702.758		1
6702.956		1
6703.07		1
6703.13574		1
6703.52539		1
6703.568		1
6703.644		1
6703.71143		1
6704.051		1
6704.27734		1
6704.76367		1
6705.026		1
6705.1167		1
6705.186		1
6705.29932		1
6705.42627		1
6705.47754		1
6705.60645		1
6705.94531		1
6706.036		1
6706.067		1
6706.10938		1
6706.183		1
6706.30127		1
6706.44873		1
6706.78		1
6706.8667		1
6706.88525		1
6707.086		1
6707.103		1
6707.15967		1
6707.218		1
6707.22		1
6707.268		1
6707.42871		1
6707.472		1
6707.507		1
6707.692		1
6707.76855		1
6707.79932		1
6707.84863		1
6707.84961		1
6707.907		1
6707.937		1
6707.991		1
6708.212		1
6708.263		1
6708.477		1
6708.51172		1
6708.636		1
6708.66748		1
6708.78174		1
6708.807		1
6708.942		1
6709.25537		1
6709.29541		1
6709.36328		1
6709.40137		1
6709.438		1
6709.718		1
6710.026		1
6710.529		1
6710.59473		1
6710.61865		1
6710.73975		1
6710.75928		1
6710.78467		1
6710.938		1
6711.19043		1
6711.333		1
6711.485		1
6711.4917		1
6711.588		1
6711.748		1
6712.309		1
6712.50244		1
6712.50537		1
6712.55566		1
6712.599		1
6712.683		1
6712.704		1
6712.76563		1
6713.02441		1
6713.24561		1
6713.32764		1
6713.329		1
6713.32959		1
6714.112		1
6714.14453		1
6714.155		1
6714.202		1
6714.25146		1
6714.51		1
6714.74658		1
6714.81445		1
6714.989		1
6715.023		1
6715.1167		1
6715.17627		1
6715.22363		1
6715.34766		1
6715.451		1
6715.55273		1
6715.705		1
6715.891		1
6715.92871		1
6716.0127		1
6716.051		1
6716.09766		1
6716.582		1
6716.72168		1
6716.73633		1
6716.814		1
6717.018		1
6717.17		1
6717.268		1
6717.44531		1
6717.70264		1
6717.71631		1
6717.728		1
6717.73		1
6717.768		1
6717.82227		1
6718.113		1
6718.22168		1
6718.486		1
6718.53564		1
6718.71973		1
6718.82373		1
6718.89063		1
6719.007		1
6719.104		1
6719.202		1
6719.548		1
6719.606		1
6719.72168		1
6719.75244		1
6719.92432		1
6719.99854		1
6720.03369		1
6720.133		1
6720.26172		1
6720.328		1
6720.68848		1
6720.78125		1
6721.279		1
6721.54346		1
6721.55762		1
6721.73633		1
6721.82227		1
6721.891		1
6721.908		1
6721.99		1
6722.01074		1
6722.058		1
6722.383		1
6722.5083		1
6722.53369		1
6722.829		1
6722.85352		1
6722.89844		1
6722.90625		1
6722.90967		1
6722.92236		1
6723.064		1
6723.06543		1
6723.147		1
6723.361		1
6723.431		1
6723.45752		1
6723.63		1
6723.64746		1
6723.674		1
6723.809		1
6723.812		1
6724.003		1
6724.179		1
6724.792		1
6725.12744		1
6725.28027		1
6725.304		1
6725.46533		1
6725.60547		1
6725.63037		1
6725.631		1
6725.64551		1
6725.67334		1
6725.706		1
6725.8		1
6725.938		1
6726.017		1
6726.092		1
6726.16943		1
6726.22754		1
6726.369		1
6726.369		1
6726.5625		1
6726.58447		1
6726.60938		1
6726.688		1
6726.72461		1
6726.794		1
6726.93848		1
6727.53955		1
6727.631		1
6727.76465		1
6727.936		1
6727.96973		1
6728.156		1
6728.19434		1
6728.275		1
6728.439		1
6728.682		1
6728.7085		1
6728.75049		1
6729.08154		1
6729.172		1
6729.23926		1
6729.25928		1
6729.37842		1
6729.4126		1
6729.47168		1
6729.579		1
6729.6		1
6729.68848		1
6729.69		1
6729.713		1
6729.83545		1
6729.84		1
6729.92334		1
6730.18066		1
6730.194		1
6730.217		1
6730.411		1
6730.42236		1
6730.50928		1
6730.615		1
6730.68457		1
6730.72754		1
6730.971		1
6730.978		1
6731.00928		1
6731.01953		1
6731.05371		1
6731.08643		1
6731.191		1
6731.30273		1
6731.558		1
6731.58838		1
6731.60352		1
6731.72852		1
6731.82031		1
6732.069		1
6732.08		1
6732.18652		1
6732.219		1
6732.47363		1
6732.68		1
6732.917		1
6732.91846		1
6733.11133		1
6733.14551		1
6733.281		1
6733.385		1
6733.46533		1
6733.47949		1
6733.665		1
6733.73633		1
6733.79443		1
6734.039		1
6734.21045		1
6734.25928		1
6734.32861		1
6734.41357		1
6734.60156		1
6734.7583		1
6734.82471		1
6734.83643		1
6734.932		1
6735.04346		1
6735.047		1
6735.05029		1
6735.18555		1
6735.278		1
6735.36035		1
6735.524		1
6735.61035		1
6735.844		1
6736.21973		1
6736.315		1
6736.374		1
6736.41		1
6736.49756		1
6736.569		1
6736.663		1
6736.801		1
6736.936		1
6736.942		1
6737.09375		1
6737.11		1
6737.49		1
6737.72656		1
6737.74268		1
6737.99854		1
6738.08643		1
6738.21143		1
6738.25928		1
6738.26367		1
6738.338		1
6738.69775		1
6738.72852		1
6738.818		1
6738.97754		1
6739.124		1
6739.214		1
6739.26025		1
6739.26074		1
6739.336		1
6739.521		1
6739.749		1
6739.75146		1
6739.86865		1
6739.915		1
6740.02637		1
6740.08		1
6740.13428		1
6740.20557		1
6740.22559		1
6740.24268		1
6740.28271		1
6740.45264		1
6740.539		1
6740.62061		1
6740.67236		1
6741.115		1
6741.12744		1
6741.18262		1
6741.29736		1
6741.46533		1
6741.486		1
6741.63525		1
6741.693		1
6741.7		1
6741.891		1
6741.91748		1
6741.98535		1
6742.241		1
6742.437		1
6742.509		1
6742.658		1
6742.724		1
6743.221		1
6743.274		1
6743.53955		1
6743.56348		1
6743.68457		1
6743.69043		1
6743.905		1
6744.205		1
6744.31152		1
6744.31641		1
6744.32275		1
6744.34131		1
6744.43945		1
6744.476		1
6744.734		1
6745.39		1
6745.474		1
6745.561		1
6745.58252		1
6745.60352		1
6745.70361		1
6745.716		1
6745.775		1
6745.95557		1
6745.967		1
6745.97949		1
6746.13525		1
6746.362		1
6746.487		1
6746.52		1
6746.81		1
6746.8335		1
6746.92871		1
6746.94531		1
6747.173		1
6747.17725		1
6747.26855		1
6747.566		1
6747.821		1
6747.926		1
6747.96875		1
6748.11865		1
6748.12744		1
6748.188		1
6748.247		1
6748.3		1
6748.535		1
6748.54932		1
6748.699		1
6748.88574		1
6748.896		1
6749.113		1
6749.11572		1
6749.2627		1
6749.46		1
6749.49756		1
6749.5874		1
6749.65674		1
6750.19629		1
6750.229		1
6750.2417		1
6750.59131		1
6750.612		1
6750.70068		1
6750.725		1
6750.81055		1
6750.91357		1
6751.0874		1
6751.187		1
6751.18848		1
6751.27246		1
6751.28857		1
6751.378		1
6751.42871		1
6752.04834		1
6752.136		1
6752.2627		1
6752.36963		1
6752.603		1
6752.819		1
6752.9165		1
6752.937		1
6752.976		1
6753.06641		1
6753.429		1
6753.637		1
6753.872		1
6753.90967		1
6753.914		1
6754.05225		1
6754.227		1
6754.341		1
6754.39453		1
6754.712		1
6754.99658		1
6755.053		1
6755.1416		1
6755.353		1
6755.38672		1
6755.50439		1
6755.60742		1
6755.638		1
6755.643		1
6755.675		1
6755.80371		1
6755.94971		1
6755.95459		1
6756.01025		1
6756.01465		1
6756.06348		1
6756.102		1
6756.19727		1
6756.232		1
6756.24854		1
6756.26465		1
6756.37256		1
6756.416		1
6756.484		1
6756.53467		1
6756.562		1
6756.663		1
6756.887		1
6756.952		1
6756.96436		1
6757.001		1
6757.09863		1
6757.342		1
6757.359		1
6757.393		1
6757.48242		1
6757.496		1
6757.56055		1
6757.66357		1
6757.68652		1
6757.767		1
6757.836		1
6757.98242		1
6758.465		1
6758.485		1
6758.709		1
6758.716		1
6758.718		1
6758.947		1
6758.96		1
6758.97754		1
6759.02344		1
6759.282		1
6759.362		1
6759.394		1
6759.456		1
6759.54932		1
6759.6416		1
6759.64355		1
6759.739		1
6759.764		1
6759.964		1
6760.05371		1
6760.087		1
6760.19043		1
6760.28857		1
6760.33838		1
6760.40967		1
6760.488		1
6760.54639		1
6760.63037		1
6760.71729		1
6761.105		1
6761.15674		1
6761.284		1
6761.386		1
6761.386		1
6761.46533		1
6761.69727		1
6761.71533		1
6761.72656		1
6761.79053		1
6761.88525		1
6762.1543		1
6762.17969		1
6762.20264		1
6762.249		1
6762.74756		1
6762.884		1
6762.93945		1
6762.9707		1
6763.03955		1
6763.05566		1
6763.0625		1
6763.069		1
6763.11475		1
6763.12842		1
6763.19434		1
6763.26367		1
6763.31836		1
6763.42773		1
6763.471		1
6763.549		1
6763.707		1
6763.729		1
6763.797		1
6763.804		1
6763.86475		1
6763.96		1
6763.97363		1
6764.041		1
6764.26074		1
6764.28125		1
6764.379		1
6764.401		1
6764.42041		1
6764.55762		1
6764.633		1
6765.02832		1
6765.03		1
6765.096		1
6765.77344		1
6765.80127		1
6765.836		1
6765.934		1
6765.98926		1
6766.18652		1
6766.28369		1
6766.29541		1
6766.38672		1
6766.65332		1
6766.77148		1
6766.80225		1
6766.83252		1
6766.97266		1
6767.036		1
6767.04639		1
6767.05957		1
6767.128		1
6767.307		1
6767.345		1
6767.352		1
6767.43848		1
6767.62939		1
6767.654		1
6767.81934		1
6767.83		1
6767.852		1
6767.875		1
6767.9707		1
6767.97363		1
6768.004		1
6768.136		1
6768.14355		1
6768.29248		1
6768.7373		1
6768.804		1
6768.902		1
6769.112		1
6769.134		1
6769.21875		1
6769.342		1
6769.38867		1
6769.53271		1
6769.56934		1
6769.658		1
6769.69434		1
6769.872		1
6769.897		1
6770.12451		1
6770.21436		1
6770.22852		1
6770.28271		1
6770.33154		1
6770.422		1
6770.58		1
6770.818		1
6770.981		1
6771.222		1
6771.36035		1
6771.36133		1
6771.49072		1
6771.82959		1
6772.10352		1
6772.114		1
6772.53662		1
6772.60059		1
6772.72852		1
6772.8335		1
6772.836		1
6772.949		1
6773.292		1
6773.33545		1
6773.511		1
6773.553		1
6773.71436		1
6773.80029		1
6773.85449		1
6773.87158		1
6773.94336		1
6773.9873		1
6774.03369		1
6774.057		1
6774.131		1
6774.17725		1
6774.215		1
6774.44434		1
6774.55566		1
6774.567		1
6774.65771		1
6774.805		1
6774.904		1
6774.929		1
6775.06348		1
6775.325		1
6775.354		1
6775.66162		1
6775.742		1
6775.83838		1
6775.96045		1
6775.97852		1
6776.206		1
6776.21875		1
6776.26025		1
6776.288		1
6776.31934		1
6776.40869		1
6776.41553		1
6776.42432		1
6776.50146		1
6776.765		1
6776.82227		1
6777.06152		1
6777.1875		1
6777.225		1
6777.252		1
6777.486		1
6777.571		1
6777.729		1
6777.77832		1
6777.838		1
6777.92871		1
6778.25342		1
6778.254		1
6778.2583		1
6778.26074		1
6778.552		1
6778.586		1
6778.623		1
6778.69629		1
6778.7085		1
6778.828		1
6778.992		1
6779.03271		1
6779.102		1
6779.31152		1
6779.38965		1
6779.40234		1
6779.53662		1
6779.55566		1
6779.62061		1
6779.824		1
6779.87744		1
6780.032		1
6780.22656		1
6780.261		1
6780.309		1
6780.311		1
6780.76953		1
6780.8		1
6780.848		1
6781.01855		1
6781.08838		1
6781.142		1
6781.296		1
6781.327		1
6781.3584		1
6781.42627		1
6781.49072		1
6781.495		1
6781.499		1
6781.51172		1
6781.5625		1
6781.60059		1
6781.64551		1
6781.69531		1
6781.803		1
6781.83643		1
6781.85449		1
6781.97363		1
6782.03174		1
6782.05273		1
6782.157		1
6782.2417		1
6782.34375		1
6782.369		1
6782.435		1
6782.44		1
6782.446		1
6782.51953		1
6782.53564		1
6782.769		1
6782.772		1
6782.803		1
6782.80859		1
6782.93652		1
6783.19727		1
6783.224		1
6783.25537		1
6783.28174		1
6783.343		1
6783.54834		1
6783.55957		1
6783.67236		1
6783.83643		1
6783.948		1
6783.97656		1
6783.98438		1
6784.03271		1
6784.065		1
6784.166		1
6784.18359		1
6784.20752		1
6784.44531		1
6784.458		1
6784.51465		1
6784.5957		1
6784.78857		1
6784.91455		1
6784.974		1
6785.042		1
6785.116		1
6785.132		1
6785.15869		1
6785.197		1
6785.27246		1
6785.28564		1
6785.28662		1
6785.297		1
6785.309		1
6785.35645		1
6785.38525		1
6785.40332		1
6785.451		1
6785.545		1
6785.68066		1
6785.764		1
6786.226		1
6786.308		1
6786.32129		1
6786.37451		1
6786.45068		1
6786.522		1
6786.60254		1
6786.612		1
6786.70752		1
6786.708		1
6786.71338		1
6786.72		1
6786.798		1
6786.952		1
6787.001		1
6787.151		1
6787.17236		1
6787.17432		1
[truncated: 18,478 more rows]
