# Supplementary material for: Getting rid of ‘rain’ and ‘stars’: Mitigating inhibition effects on ddPCR data analysis, the case study of the invasive crayfish Pacifastacus leniusculus in the streams of Luxembourg
Source: PLoS One. 2022 Nov 16;17(11):e0275363. doi: 10.1371/journal.pone.0275363 (PMC9668142; doi:10.1371/journal.pone.0275363)
Supplement: S1 File — (ZIP) [file pone.0275363.s003.zip › raw data/27-pl1/27 Pl1-2019 Pl_D05_Amplitude.csv]

Ch1 Amplitude	Ch2 Amplitude	Cluster
458.3381		1
1255.89478		1
6154.57861		1
6166.61		1
6300.547		1
6465.072		1
6473.13428		1
6496.07373		1
6505.90332		1
6519.91357		1
6531.00049		1
6551.46143		1
6584.94873		1
6590.33643		1
6624.65332		1
6650.07861		1
6680.83545		1
6681.216		1
6725.532		1
6743.69238		1
6744.946		1
6752.591		1
6755.52051		1
6757.4043		1
6762.098		1
6777.118		1
6778.67		1
6794.584		1
6808.197		1
6815.26953		1
6825.2334		1
6831.54053		1
6856.235		1
6860.30273		1
6869.469		1
6892.62646		1
6908.04346		1
6910.543		1
6910.69971		1
6914.887		1
6917.48926		1
6922.26367		1
6925.558		1
6932.79541		1
6934.416		1
6937.22852		1
6938.597		1
6940.53564		1
6965.027		1
6966.48242		1
6967.70752		1
6970.72266		1
6970.935		1
6973.2627		1
6985.349		1
6986.01172		1
6988.907		1
6995.299		1
7012.49951		1
7020.51855		1
7025.954		1
7027.89648		1
7028.235		1
7029.57		1
7033.65234		1
7036.02832		1
7039.597		1
7039.618		1
7046.11		1
7055.28857		1
7055.57031		1
7058.623		1
7065.142		1
7069.896		1
7070.78		1
7074.7417		1
7075.613		1
7076.68848		1
7077.20947		1
7085.0957		1
7085.773		1
7087.03369		1
7091.08838		1
7092.836		1
7113.96		1
7115.03662		1
7116.36572		1
7121.61572		1
7121.635		1
7123.02734		1
7134.805		1
7135.875		1
7136.84766		1
7146.422		1
7148.518		1
7149.05273		1
7150.615		1
7152.72363		1
7159.85156		1
7160.972		1
7161.274		1
7168.05127		1
7174.404		1
7174.717		1
7175.85547		1
7176.404		1
7177.905		1
7178.502		1
7180.933		1
7182.072		1
7190.60645		1
7195.466		1
7196.605		1
7198.023		1
7199.519		1
7199.931		1
7204.41943		1
7204.846		1
7206.142		1
7212.77051		1
7213.58252		1
7218.54932		1
7218.65771		1
7220.84473		1
7221.37939		1
7221.40674		1
7224.79834		1
7225.36963		1
7233.41064		1
7236.702		1
7236.874		1
7237.208		1
7237.24268		1
7238.734		1
7239.253		1
7242.29541		1
7243.138		1
7243.67725		1
7244.56055		1
7252.398		1
7252.86768		1
7252.929		1
7252.9624		1
7253.95459		1
7254.0166		1
7256.109		1
7259.645		1
7260.36		1
7262.828		1
7266.31		1
7267.00635		1
7269.742		1
7270.377		1
7270.734		1
7271.228		1
7271.384		1
7272.264		1
7275.43652		1
7276.969		1
7278.63037		1
7279.87939		1
7282.83643		1
7283.10449		1
7283.944		1
7284.86768		1
7285.24561		1
7285.678		1
7286.01025		1
7286.519		1
7286.994		1
7287.199		1
7288.95		1
7291.65869		1
7292.36865		1
7292.771		1
7293.684		1
7294.484		1
7295.16748		1
7296.18066		1
7297.16		1
7297.23		1
7297.52246		1
7298.452		1
7300.77832		1
7300.836		1
7301.018		1
7301.468		1
7301.714		1
7304.84863		1
7304.93848		1
7305.70654		1
7307.063		1
7307.61133		1
7308.006		1
7308.91748		1
7309.06543		1
7309.53		1
7310.452		1
7310.47656		1
7311.30859		1
7314.49658		1
7314.501		1
7314.61426		1
7314.734		1
7314.81445		1
7315.67236		1
7316.074		1
7317.629		1
7318.84033		1
7322.466		1
7322.72754		1
7323.079		1
7323.377		1
7323.93066		1
7325.65869		1
7326.24951		1
7327.77441		1
7329.013		1
7330.43555		1
7330.44043		1
7331.00244		1
7331.929		1
7333.33252		1
7333.82129		1
7333.97461		1
7335.45068		1
7335.838		1
7337.238		1
7337.681		1
7338.017		1
7339.00635		1
7340.093		1
7340.842		1
7341.046		1
7341.43652		1
7341.438		1
7344.746		1
7345.29639		1
7345.772		1
7345.81		1
7345.91064		1
7346.587		1
7347.259		1
7348.107		1
7350.32031		1
7350.47559		1
7352.079		1
7353.269		1
7354.693		1
7354.978		1
7355.358		1
7356.1377		1
7356.16455		1
7357.46826		1
7358.002		1
7358.13672		1
7358.15674		1
7358.66162		1
7358.672		1
7359.83057		1
7359.98535		1
7360.2627		1
7361.23047		1
7361.54443		1
7363.786		1
7364.061		1
7364.441		1
7365.06738		1
7366.714		1
7367.364		1
7369.87256		1
7370.161		1
7370.43848		1
7370.641		1
7370.78174		1
7371.14746		1
7371.22266		1
7371.42969		1
7371.44238		1
7371.646		1
7372.957		1
7373.21631		1
7373.291		1
7374.592		1
7375.946		1
7376.37939		1
7377.755		1
7378.801		1
7378.869		1
7379.279		1
7379.604		1
7379.86328		1
7380.9043		1
7381.03857		1
7381.708		1
7382.84131		1
7382.952		1
7383.31641		1
7383.3833		1
7385.532		1
7385.797		1
7385.879		1
7386.188		1
7386.324		1
7386.72266		1
7387.16064		1
7388.2124		1
7388.529		1
7388.69238		1
7389.241		1
7389.855		1
7390.28857		1
7391.227		1
7391.88574		1
7392.22754		1
7394.285		1
7394.59766		1
7394.86		1
7395.9585		1
7396.283		1
7396.31641		1
7396.63		1
7396.76172		1
7397.03467		1
7397.35742		1
7398.10156		1
7398.22754		1
7399.441		1
7400.28467		1
7400.9707		1
7400.981		1
7401.42627		1
7401.97559		1
7402.13037		1
7402.197		1
7402.398		1
7402.434		1
7402.811		1
7403.82129		1
7404.163		1
7405.04443		1
7405.23242		1
7405.631		1
7405.73828		1
7405.98975		1
7406.03125		1
7406.056		1
7406.12451		1
7407.03271		1
7407.12354		1
7407.145		1
7408.45947		1
7408.78369		1
7409.04248		1
7409.605		1
7409.757		1
7409.858		1
7410.66357		1
7411.573		1
7411.9917		1
7412.06152		1
7412.285		1
7413.76172		1
7413.7793		1
7414.56836		1
7414.57568		1
7414.82959		1
7415.31641		1
7415.404		1
7415.8125		1
7416.03467		1
7416.50439		1
7416.67139		1
7417.657		1
7417.872		1
7418.45264		1
7419.52344		1
7419.646		1
7419.926		1
7420.212		1
7420.492		1
7421.149		1
7422.15869		1
7422.53369		1
7423.12744		1
7423.409		1
7423.792		1
7423.94629		1
7424.7373		1
7424.802		1
7425.363		1
7425.70459		1
7425.98535		1
7426.333		1
7426.96436		1
7427.78564		1
7428.08057		1
7428.374		1
7428.595		1
7428.59863		1
7428.75146		1
7428.87061		1
7429.242		1
7429.68457		1
7430.945		1
7431.378		1
7431.827		1
7431.86768		1
7433.038		1
7433.257		1
7433.62158		1
7433.639		1
7433.81445		1
7433.92334		1
7434.1875		1
7434.73975		1
7435.026		1
7435.36426		1
7436.03174		1
7436.105		1
7436.14551		1
7436.96143		1
7437.39941		1
7437.826		1
7438.32373		1
7438.609		1
7439.013		1
7439.03564		1
7439.30762		1
7439.45068		1
7439.65039		1
7439.70361		1
7440.915		1
7440.962		1
7441.11768		1
7441.164		1
7441.27344		1
7441.94		1
7442.378		1
7442.385		1
7442.5874		1
7442.62451		1
7442.742		1
7443.488		1
7443.74561		1
7443.76172		1
7444.85742		1
7445.7124		1
7446.0415		1
7446.77637		1
7446.9126		1
7447.23975		1
7447.775		1
7447.887		1
7448.227		1
7448.487		1
7448.64258		1
7448.69775		1
7448.952		1
7450.17969		1
7450.18359		1
7450.248		1
7450.793		1
7451.315		1
7451.31934		1
7451.40234		1
7451.42139		1
7451.666		1
7451.67041		1
7451.76172		1
7451.964		1
7452.177		1
7452.2334		1
7452.694		1
7452.99072		1
7453.42529		1
7454.33		1
7455.60742		1
7455.85645		1
7457.114		1
7457.13965		1
7457.38525		1
7458.02344		1
7458.12158		1
7458.21729		1
7458.30957		1
7458.426		1
7458.77637		1
7459.01465		1
7459.09961		1
7459.165		1
7459.57275		1
7459.637		1
7460.119		1
7460.37842		1
7461.053		1
7461.08838		1
7461.496		1
7461.93		1
7462.39551		1
7462.708		1
7462.7417		1
7462.773		1
7462.81055		1
7462.99365		1
7463.68262		1
7464.22168		1
7464.62549		1
7464.883		1
7465.521		1
7465.752		1
7465.77246		1
7465.98145		1
7466.67334		1
7466.85449		1
7467.207		1
7467.52441		1
7468.00342		1
7468.203		1
7468.38867		1
7469.06934		1
7469.26855		1
7469.281		1
7469.44238		1
7469.55469		1
7469.858		1
7470.46973		1
7470.523		1
7470.61768		1
7470.775		1
7471.20459		1
7471.6377		1
7472.03125		1
7472.44043		1
7472.62354		1
7472.65332		1
7473.08838		1
7473.409		1
7473.57031		1
7474.85449		1
7474.94971		1
7475.335		1
7475.34131		1
7475.41846		1
7475.47656		1
7475.971		1
7475.98242		1
7476.133		1
7476.532		1
7476.55		1
7476.75146		1
7476.90332		1
7477.081		1
7477.086		1
7477.22		1
7477.288		1
7477.559		1
7478.1123		1
7478.322		1
7479.69971		1
7480.605		1
7480.92725		1
7481.43164		1
7481.96533		1
7482.436		1
7482.518		1
7482.63672		1
7482.654		1
7482.85352		1
7483.3877		1
7483.441		1
7484.36328		1
7484.456		1
7484.56934		1
7485.313		1
7485.563		1
7485.656		1
7486.14258		1
7486.261		1
7486.904		1
7487.031		1
7487.17334		1
7487.2124		1
7487.491		1
7487.71826		1
7487.748		1
7487.7583		1
7487.799		1
7488.30859		1
7488.524		1
7489.228		1
7489.456		1
7489.4624		1
7489.655		1
7489.83447		1
7490.25439		1
7490.673		1
7490.81		1
7491.518		1
7491.565		1
7491.59863		1
7491.73		1
7491.86963		1
7492.466		1
7492.704		1
7493.007		1
7493.131		1
7493.146		1
7493.205		1
7493.74072		1
7494.95557		1
7495.291		1
7495.435		1
7495.84326		1
7496.317		1
7497.062		1
7497.68945		1
7497.884		1
7497.937		1
7498.604		1
7498.96436		1
7499.72		1
7499.946		1
7500.7666		1
7501.428		1
7501.44141		1
7501.875		1
7501.98242		1
7501.99854		1
7502.478		1
7502.564		1
7502.63232		1
7503.021		1
7503.14941		1
7503.199		1
7503.253		1
7503.36035		1
7504.187		1
7504.36475		1
7504.625		1
7504.65332		1
7504.73828		1
7505.338		1
7506.03955		1
7506.412		1
7506.577		1
7506.58447		1
7506.66064		1
7506.94873		1
7507.606		1
7507.65234		1
7507.722		1
7508.045		1
7508.072		1
7508.40234		1
7508.583		1
7508.88232		1
7509.02832		1
7509.64648		1
7509.81738		1
7509.845		1
7510.73633		1
7510.859		1
7510.864		1
7510.913		1
7511.037		1
7511.14941		1
7511.27734		1
7511.29834		1
7511.60742		1
7511.71436		1
7511.79639		1
7511.92041		1
7512.235		1
7512.4707		1
7512.471		1
7512.522		1
7512.56543		1
7512.704		1
7512.902		1
7513.21826		1
7513.23242		1
7513.322		1
7513.581		1
7514.14941		1
7514.20361		1
7514.42041		1
7514.611		1
7514.61768		1
7515.01758		1
7515.46143		1
7515.741		1
7515.80273		1
7516.02344		1
7516.024		1
7516.211		1
7516.34961		1
7516.42725		1
7516.61035		1
7516.815		1
7517.05225		1
7517.17773		1
7517.52		1
7517.601		1
7517.80957		1
7518.479		1
7518.5166		1
7518.58		1
7518.837		1
7518.84229		1
7519.55		1
7519.984		1
7520.193		1
7520.22656		1
7520.767		1
7520.80029		1
7521.54736		1
7521.836		1
7521.84033		1
7521.87549		1
7522.04736		1
7522.08838		1
7522.31543		1
7522.582		1
7522.65625		1
7522.756		1
7522.9375		1
7523.208		1
7523.624		1
7523.648		1
7524.206		1
7524.27		1
7524.51367		1
7524.926		1
7524.99365		1
7525.40234		1
7525.46338		1
7525.87061		1
7526.46436		1
7526.51025		1
7527.00635		1
7527.673		1
7527.686		1
7528.08936		1
7528.097		1
7528.3335		1
7528.353		1
7528.91455		1
7528.983		1
7529.05371		1
7529.36		1
7529.36328		1
7529.479		1
7529.58838		1
7529.71631		1
7529.874		1
7530.134		1
7530.1377		1
7530.16162		1
7530.18457		1
7531.40137		1
7531.46338		1
7531.538		1
7531.5415		1
7531.57031		1
7531.632		1
7531.641		1
7531.85156		1
7531.95459		1
7532.34668		1
7532.35		1
7532.747		1
7532.914		1
7533.711		1
7533.754		1
7534.002		1
7534.178		1
7534.183		1
7534.296		1
7534.3125		1
7534.449		1
7534.70068		1
7534.76074		1
7534.878		1
7535.478		1
7535.522		1
7535.828		1
7535.8833		1
7536.19775		1
7536.289		1
7536.29053		1
7536.31152		1
7536.369		1
7536.41943		1
7536.57471		1
7536.96		1
7537.525		1
7537.53027		1
7537.667		1
7538.386		1
7538.468		1
7538.562		1
7538.94043		1
7539.03174		1
7539.11865		1
7539.13574		1
7539.144		1
7539.41455		1
7539.78		1
7539.856		1
7539.933		1
7540.001		1
7540.231		1
7540.70557		1
7540.7085		1
7541.00928		1
7541.106		1
7541.12061		1
7541.25342		1
7541.26074		1
7541.40039		1
7541.669		1
7541.707		1
7542.29248		1
7542.6416		1
7543.20068		1
7543.391		1
7543.453		1
7543.706		1
7543.725		1
7543.90674		1
7544.17773		1
7544.73047		1
7545.55469		1
7545.92334		1
7546.17432		1
7546.181		1
7546.54932		1
7546.6416		1
7546.64941		1
7546.919		1
7547.14844		1
7547.58643		1
7547.74854		1
7547.79443		1
7547.964		1
7548.197		1
7548.28564		1
7548.70068		1
7548.97363		1
7549.02148		1
7549.14258		1
7549.20068		1
7549.42334		1
7549.46973		1
7549.479		1
7549.47949		1
7549.662		1
7549.855		1
7549.971		1
7550.095		1
7550.342		1
7550.501		1
7550.506		1
7550.51074		1
7550.994		1
7551.15674		1
7551.18848		1
7551.2		1
7551.94727		1
7552.747		1
7552.85		1
7552.87549		1
7553.28369		1
7553.452		1
7553.581		1
7554.10547		1
7554.628		1
7554.63525		1
7554.78857		1
7554.891		1
7555.07129		1
7555.106		1
7555.166		1
7555.346		1
7555.77441		1
7556.074		1
7556.827		1
7556.886		1
7557.029		1
7557.165		1
7557.48438		1
7557.608		1
7557.80273		1
7557.90967		1
7558.067		1
7558.42969		1
7558.701		1
7558.9624		1
7559.062		1
7559.178		1
7559.27734		1
7559.48975		1
7559.56543		1
7559.643		1
7559.75732		1
7559.82959		1
7560.09668		1
7560.164		1
7560.26953		1
7560.374		1
7560.523		1
7560.535		1
7560.648		1
7560.7666		1
7560.838		1
7561.45752		1
7561.524		1
7561.54248		1
7561.793		1
7561.80127		1
7561.87744		1
7561.885		1
7561.95752		1
7561.97754		1
7562.091		1
7562.37549		1
7563.043		1
7563.06445		1
7563.131		1
7563.23828		1
7563.41455		1
7563.88		1
7564.334		1
7564.67139		1
7564.8833		1
7565.263		1
7565.321		1
7565.449		1
7565.58643		1
7565.75439		1
7566.099		1
7566.153		1
7566.333		1
7566.3457		1
7566.44775		1
7566.84473		1
7567.43945		1
7567.44531		1
7567.52148		1
7567.56738		1
7567.67725		1
7567.93457		1
7567.9873		1
7568.621		1
7568.65967		1
7568.878		1
7569.017		1
7569.249		1
7569.35		1
7569.36		1
7569.37		1
7569.436		1
7569.5083		1
7569.52148		1
7570.125		1
7570.345		1
7570.478		1
7570.546		1
7570.553		1
7570.6875		1
7570.707		1
7570.93457		1
7570.94		1
7571.059		1
7571.25732		1
7571.53369		1
7571.859		1
7572.016		1
7572.41748		1
7572.939		1
7572.964		1
7573.014		1
7573.14258		1
7573.143		1
7573.465		1
7573.603		1
7574.20947		1
7574.443		1
7574.95		1
7575.11768		1
7575.132		1
7575.17236		1
7575.558		1
7575.7793		1
7575.92041		1
7576.374		1
7576.38672		1
7576.959		1
7577.73828		1
7577.75049		1
7577.827		1
7577.828		1
7578.03125		1
7578.20264		1
7578.24561		1
7578.388		1
7578.39355		1
7578.4917		1
7578.49268		1
7578.6084		1
7578.641		1
7578.88867		1
7578.954		1
7578.95459		1
7579.034		1
7579.26465		1
7579.295		1
7579.346		1
7579.4043		1
7579.53		1
7580.27051		1
7580.28271		1
7580.701		1
7580.915		1
7581.419		1
7581.45361		1
7581.571		1
7581.74365		1
7582.031		1
7582.30371		1
7582.602		1
7582.68555		1
7582.94971		1
7583.351		1
7583.619		1
7583.68945		1
7583.80225		1
7584.05566		1
7584.10352		1
7584.16846		1
7584.258		1
7584.415		1
7584.51855		1
7584.64648		1
7584.94629		1
7585.42969		1
7585.505		1
7585.5625		1
7585.625		1
7585.86865		1
7586.097		1
7586.409		1
7586.504		1
7586.52246		1
7586.5874		1
7586.61133		1
7586.62744		1
7586.63672		1
7586.74365		1
7586.7583		1
7587.155		1
7587.288		1
7587.31055		1
7587.36035		1
7587.394		1
7587.484		1
7587.59668		1
7587.69727		1
7588.06543		1
7588.106		1
7588.194		1
7588.316		1
7588.516		1
7589.051		1
7589.21436		1
7589.422		1
7589.519		1
7589.836		1
7590.12256		1
7590.18652		1
7590.393		1
7590.46631		1
7590.567		1
7590.64		1
7590.84131		1
7590.99854		1
7591.192		1
7591.298		1
7591.39258		1
7591.64355		1
7592.03027		1
7592.03271		1
7592.09		1
7592.12061		1
7592.26		1
7592.40674		1
7592.793		1
7592.87549		1
7593.114		1
7593.458		1
7593.54		1
7593.562		1
7593.778		1
7593.86		1
7593.893		1
7594.05664		1
7594.277		1
7594.306		1
7594.52		1
7594.5293		1
7594.589		1
7594.698		1
7594.89844		1
7595.165		1
7595.266		1
7595.38428		1
7595.45264		1
7595.52051		1
7595.78369		1
7595.94141		1
7596.08643		1
7596.22363		1
7596.287		1
7596.299		1
7596.63037		1
7596.873		1
7596.93066		1
7597.03564		1
7597.12842		1
7597.207		1
7597.26855		1
7597.317		1
7597.52441		1
7597.53467		1
7597.59961		1
7597.78271		1
7598.018		1
7598.11328		1
7598.68		1
7598.846		1
7598.89648		1
7598.986		1
7599.36865		1
7599.94971		1
7600.02539		1
7600.318		1
7600.509		1
7600.6416		1
7600.77734		1
7600.96436		1
7601.15625		1
7601.193		1
7601.435		1
7601.552		1
7601.85059		1
7601.89746		1
7601.899		1
7602.31738		1
7602.36768		1
7603.01855		1
7603.03857		1
7603.07471		1
7603.149		1
7603.24854		1
7603.495		1
7603.502		1
7603.55127		1
7603.74658		1
7603.93		1
7604.099		1
7604.11035		1
7604.124		1
7604.2627		1
7604.45752		1
7604.458		1
7604.777		1
7604.802		1
7604.86572		1
7605.118		1
7605.163		1
7605.26025		1
7605.356		1
7605.592		1
7605.617		1
7605.644		1
7605.8623		1
7606.21436		1
7606.41553		1
7606.66455		1
7607.15869		1
7607.22754		1
7607.3374		1
7607.44971		1
7607.73047		1
7607.929		1
7608.27		1
7608.43457		1
7608.451		1
7608.50635		1
7608.594		1
7608.70166		1
7608.73535		1
7608.819		1
7608.965		1
7609.028		1
7609.056		1
7609.066		1
7609.171		1
7609.37158		1
7609.73975		1
7609.778		1
7609.93066		1
7609.99561		1
7610.2207		1
7610.241		1
7610.41357		1
7610.53271		1
7610.556		1
7610.58936		1
7610.598		1
7610.90674		1
7611.257		1
7611.421		1
7611.51		1
7611.647		1
7611.746		1
7611.804		1
7612.317		1
7612.54639		1
7612.60547		1
7612.698		1
7612.79443		1
7612.828		1
7612.83		1
7613.19434		1
7613.256		1
7613.40967		1
7613.43652		1
7613.727		1
7613.82031		1
7613.82959		1
7613.84668		1
7613.853		1
7614.064		1
7614.10742		1
7614.149		1
7614.23438		1
7614.91		1
7614.964		1
7615.03955		1
7615.06934		1
7615.242		1
7615.366		1
7615.477		1
7615.48145		1
7615.55225		1
7615.56348		1
7615.67969		1
7616.12256		1
7616.19043		1
7616.229		1
7616.25146		1
7616.419		1
7616.611		1
7616.81543		1
7616.93555		1
7617.24854		1
7617.274		1
7617.509		1
7617.552		1
7617.572		1
7617.992		1
7618.003		1
7618.171		1
7618.23926		1
7618.44775		1
7618.584		1
7618.593		1
7618.717		1
7619.053		1
7619.062		1
7619.07568		1
7619.105		1
7619.13965		1
7619.29639		1
7619.387		1
7619.47		1
7619.531		1
7619.773		1
7619.786		1
7619.79541		1
7620.036		1
7620.35547		1
7620.40039		1
7620.71143		1
7620.87744		1
7621.127		1
7621.236		1
7621.248		1
7621.426		1
7621.639		1
7621.776		1
7621.92432		1
7622.02441		1
7622.04346		1
7622.146		1
7622.263		1
7622.32373		1
7622.52832		1
7622.683		1
7622.755		1
7622.84033		1
7622.84766		1
7622.8584		1
7623.10156		1
7623.25732		1
7623.47656		1
7623.54248		1
7624.14551		1
7624.19727		1
7624.212		1
7624.479		1
7624.524		1
7624.558		1
7624.59961		1
7624.675		1
7624.68262		1
7624.7793		1
7624.83545		1
7624.931		1
7625.02344		1
7625.13965		1
7625.317		1
7625.4624		1
7625.637		1
7625.879		1
7625.974		1
7626.095		1
7626.166		1
7626.169		1
7626.188		1
7626.256		1
7626.29932		1
7626.335		1
7626.36035		1
7626.395		1
7626.56934		1
7626.597		1
7626.673		1
7626.80273		1
7626.82373		1
7626.906		1
7626.94531		1
7627.046		1
7627.12646		1
7627.32275		1
7627.327		1
7627.39551		1
7627.43164		1
7627.55371		1
7627.75635		1
7627.794		1
7627.798		1
7628.71729		1
7628.7915		1
7628.82666		1
7628.86426		1
7628.891		1
7629.365		1
7629.511		1
7629.538		1
7629.547		1
7629.62549		1
7629.62646		1
7629.7876		1
7629.8833		1
7629.89		1
7629.97559		1
7630.00049		1
7630.19141		1
7630.295		1
7630.296		1
7630.339		1
7630.58154		1
7630.667		1
7630.781		1
7630.803		1
7630.94873		1
7631.04736		1
7631.285		1
7631.561		1
7631.61426		1
7631.734		1
7631.762		1
7631.9917		1
7632.057		1
7632.07227		1
7632.08936		1
7632.17139		1
7632.286		1
7632.292		1
7632.33154		1
7632.43945		1
7632.7627		1
7632.785		1
7632.94434		1
7633.015		1
7633.12256		1
7633.227		1
7633.28662		1
7633.363		1
7633.38428		1
7633.39844		1
7633.518		1
7633.555		1
7633.565		1
7633.64355		1
7633.755		1
7634.29248		1
7634.706		1
7634.716		1
7634.975		1
7635.07373		1
7635.09229		1
7635.126		1
7635.40771		1
7635.558		1
7635.62		1
7635.6875		1
7635.75342		1
7635.829		1
7636.352		1
7636.545		1
7636.81445		1
7637.25342		1
7637.57227		1
7637.634		1
7637.667		1
7637.67432		1
7637.70752		1
7637.71631		1
7637.911		1
7638.13525		1
7638.21875		1
7638.35059		1
7638.36		1
7638.56641		1
7638.683		1
7638.69629		1
7638.777		1
7638.82275		1
7638.914		1
7638.96875		1
7639.015		1
7639.0415		1
7639.218		1
7639.379		1
7639.45654		1
7639.45947		1
7639.621		1
7639.707		1
7640.081		1
7640.08936		1
7640.17871		1
7640.472		1
7640.72		1
7640.783		1
7640.8916		1
7640.972		1
7641.006		1
7641.031		1
7641.114		1
7641.195		1
7641.20459		1
7641.231		1
7641.36035		1
7641.382		1
7641.613		1
7641.704		1
7641.968		1
7642.0957		1
7642.284		1
7642.32275		1
7642.359		1
7642.37842		1
7642.383		1
7642.709		1
7642.735		1
7642.813		1
7642.88672		1
7642.942		1
7643.31641		1
7643.405		1
7643.50146		1
7643.727		1
7643.74854		1
7643.843		1
7644.03125		1
7644.22461		1
7644.269		1
7644.3584		1
7644.49268		1
7644.599		1
7644.7793		1
7644.89941		1
7644.94434		1
7645.22461		1
7645.233		1
7645.26953		1
7645.389		1
7645.89941		1
7645.89941		1
7645.94971		1
7646.04248		1
7646.125		1
7646.126		1
7646.35156		1
7646.5293		1
7646.588		1
7646.60938		1
7646.66553		1
7646.75537		1
7646.82031		1
7646.82666		1
7647.024		1
7647.08838		1
7647.41846		1
7647.622		1
7647.635		1
7647.981		1
7648.145		1
7648.29053		1
7648.61572		1
7648.646		1
7649.004		1
7649.012		1
7649.079		1
7649.27246		1
7649.30957		1
7649.474		1
7649.58643		1
7649.87061		1
7649.87354		1
7649.88037		1
7649.93262		1
7650.05566		1
7650.165		1
7650.19531		1
7650.398		1
7650.642		1
7650.87158		1
7651.00635		1
7651.16357		1
7651.43262		1
7651.44434		1
7651.611		1
7651.72266		1
7651.754		1
7651.82764		1
7652.037		1
7652.151		1
7652.222		1
7652.24658		1
7652.318		1
7652.52637		1
7652.58154		1
7653.01465		1
7653.35254		1
7653.361		1
7653.45947		1
7653.53125		1
7653.70264		1
7653.876		1
7653.897		1
7653.9043		1
7653.947		1
7654.03174		1
7654.112		1
7654.122		1
7654.464		1
7654.47656		1
7654.723		1
7654.90674		1
7654.974		1
7655.012		1
7655.04053		1
7655.06445		1
7655.084		1
7655.358		1
7655.35938		1
7655.47		1
7655.59766		1
7656.00049		1
7656.025		1
7656.031		1
7656.079		1
7656.367		1
7656.676		1
7656.77051		1
7656.96143		1
7657.453		1
7657.529		1
7657.552		1
7657.55566		1
7657.596		1
7657.605		1
7657.823		1
7657.89844		1
7658.174		1
7658.17969		1
7658.18		1
7658.20068		1
7658.23		1
7658.53174		1
7658.59326		1
7658.66162		1
7659.214		1
7659.26367		1
7659.272		1
7659.362		1
7659.42773		1
7659.56641		1
7659.729		1
7659.86133		1
7659.893		1
7659.89355		1
7659.925		1
7660.08447		1
7660.121		1
7660.219		1
7660.282		1
7660.404		1
7660.52637		1
7660.55371		1
7660.712		1
7660.802		1
7660.938		1
7660.989		1
7661.03857		1
7661.653		1
7661.735		1
7661.74		1
7661.992		1
7662.38428		1
7662.401		1
7662.43555		1
7662.44971		1
7662.51		1
7662.601		1
7662.61475		1
7662.663		1
7662.7085		1
7662.736		1
7662.736		1
7662.81		1
7662.92041		1
7662.9834		1
7663.001		1
7663.023		1
7663.12354		1
7663.142		1
7663.31		1
7663.585		1
7663.605		1
7663.78369		1
7663.86963		1
7663.91846		1
7663.982		1
7664.047		1
7664.31152		1
7664.40625		1
7664.588		1
7664.60156		1
7664.753		1
7664.80664		1
7664.83		1
7664.88037		1
7665.05957		1
7665.069		1
7665.108		1
7665.115		1
7665.121		1
7665.287		1
7665.295		1
7665.331		1
7665.39844		1
7665.414		1
7665.481		1
7665.55		1
7665.742		1
7665.77441		1
7665.92236		1
7666.04346		1
7666.18164		1
7666.44873		1
7666.495		1
7666.665		1
7666.692		1
7666.70166		1
7666.889		1
7667.014		1
7667.06445		1
7667.45068		1
7667.46		1
7667.57031		1
7667.584		1
7667.85254		1
7667.93848		1
7668.298		1
7668.42773		1
7668.57227		1
7668.64648		1
7668.68262		1
7668.69531		1
7668.805		1
7669.134		1
7669.20947		1
7669.245		1
7669.27246		1
7669.326		1
7669.40332		1
7669.41		1
7669.637		1
7669.849		1
7669.86133		1
7669.9126		1
7669.93066		1
7669.97949		1
7670.16357		1
7671.02246		1
7671.097		1
7671.10938		1
7671.21729		1
7671.422		1
7671.424		1
7671.588		1
7671.81445		1
7671.9834		1
7672.004		1
7672.056		1
7672.06738		1
7672.144		1
7672.25146		1
7672.26172		1
7672.274		1
7672.371		1
7672.512		1
7672.517		1
7672.63867		1
7672.84229		1
7672.89355		1
7673.007		1
7673.10938		1
7673.306		1
7673.47754		1
7673.697		1
7673.97852		1
7674.08		1
7674.08545		1
7674.386		1
7674.44141		1
7674.482		1
7674.56348		1
7674.576		1
7674.62549		1
7674.719		1
7674.74463		1
7674.805		1
7674.84961		1
7674.96533		1
7674.972		1
7674.991		1
7675.0166		1
7675.162		1
7675.165		1
7675.179		1
7675.18066		1
7675.29346		1
7675.30127		1
7675.342		1
7675.35645		1
7675.4624		1
7675.67236		1
7675.739		1
7675.8457		1
7675.85938		1
7676.095		1
7676.238		1
7676.26		1
7676.337		1
7676.338		1
7676.381		1
7676.40039		1
7676.44043		1
7676.45752		1
7676.742		1
7676.77		1
7677.056		1
7677.13428		1
7677.20068		1
7677.213		1
7677.31055		1
7677.332		1
7677.36475		1
7677.365		1
7677.41		1
7677.599		1
7677.601		1
7677.69043		1
7677.715		1
7677.78467		1
7677.87939		1
7677.89355		1
7677.98633		1
7678.068		1
7678.13037		1
7678.2417		1
7678.26465		1
7678.741		1
7678.756		1
7678.777		1
7678.85		1
7678.93		1
7678.96338		1
7679.343		1
7679.805		1
7679.97168		1
7680.106		1
7680.1084		1
7680.174		1
7680.224		1
7680.279		1
7680.388		1
7680.539		1
7680.80225		1
7680.84668		1
7680.88574		1
7680.89746		1
7680.921		1
7681.033		1
7681.1		1
7681.139		1
7681.179		1
7681.186		1
7681.30371		1
7681.427		1
7681.49756		1
7681.58252		1
7681.71338		1
7681.86426		1
7681.92871		1
7681.9624		1
7682.49268		1
7682.49756		1
7682.55957		1
7682.56836		1
7682.587		1
7682.64746		1
7682.70947		1
7682.75342		1
7682.786		1
7682.81543		1
7682.83057		1
7682.844		1
7682.899		1
7682.92529		1
7682.92871		1
7682.94629		1
7683.06152		1
7683.158		1
7683.174		1
7683.24561		1
7683.29053		1
7683.29541		1
7683.301		1
7683.324		1
7683.35254		1
7683.63965		1
7683.843		1
7683.991		1
7684.14063		1
7684.41064		1
7684.53271		1
7684.656		1
7684.66162		1
7684.731		1
7684.79834		1
7684.8		1
7684.837		1
7684.94		1
7685.092		1
7685.09766		1
7685.265		1
7685.38525		1
7685.506		1
7686.064		1
7686.079		1
7686.328		1
7686.37354		1
7686.4624		1
7686.58154		1
7686.60547		1
7686.625		1
7686.64551		1
7686.672		1
7686.71143		1
7686.83838		1
7687.03857		1
7687.12061		1
7687.54		1
7687.643		1
7687.77734		1
7687.86035		1
7687.86865		1
7687.88525		1
7687.912		1
7688.148		1
7688.324		1
7688.34033		1
7688.46436		1
7688.66064		1
7688.78467		1
7688.879		1
7688.957		1
7689.21533		1
7689.42432		1
7689.47363		1
7689.5415		1
7689.59961		1
7689.83057		1
7689.93		1
7690.05762		1
7690.296		1
7690.49072		1
7690.51758		1
7690.526		1
7690.67871		1
7690.69629		1
7690.98633		1
7691.085		1
7691.22		1
7691.26172		1
7691.309		1
7691.417		1
7691.424		1
7691.48047		1
7691.51855		1
7691.587		1
7691.6416		1
7691.74561		1
7692.099		1
7692.17334		1
7692.186		1
7692.20068		1
7692.36768		1
7692.40039		1
7692.40625		1
7692.46143		1
7692.517		1
7692.699		1
7692.75635		1
7693.23		1
7693.384		1
7693.483		1
7693.579		1
7693.655		1
7693.80371		1
7693.846		1
7693.89453		1
7693.9		1
7693.944		1
7693.996		1
7694.41943		1
7694.51465		1
7694.55664		1
7694.73438		1
7694.809		1
7694.96		1
7694.9624		1
7694.98242		1
7695.085		1
7695.155		1
7695.2334		1
7695.34375		1
7695.344		1
7695.427		1
7695.51367		1
7695.64063		1
7695.75928		1
7695.81836		1
7695.82373		1
7695.86		1
7695.919		1
7695.93945		1
7696.003		1
7696.082		1
7696.104		1
7696.223		1
[truncated: 17,976 more rows]
