# Supplementary material for: Getting rid of ‘rain’ and ‘stars’: Mitigating inhibition effects on ddPCR data analysis, the case study of the invasive crayfish Pacifastacus leniusculus in the streams of Luxembourg
Source: PLoS One. 2022 Nov 16;17(11):e0275363. doi: 10.1371/journal.pone.0275363 (PMC9668142; doi:10.1371/journal.pone.0275363)
Supplement: S1 File — (ZIP) [file pone.0275363.s003.zip › raw data/27-pl1/27 Pl1-2019 Pl_D06_Amplitude.csv]

Ch1 Amplitude	Ch2 Amplitude	Cluster
5424.24951		1
5848.028		1
5874.52344		1
5919.703		1
5941.52246		1
5968.616		1
5980.5415		1
5984.374		1
5986.328		1
5992.85449		1
6003.849		1
6015.88965		1
6016.84863		1
6016.887		1
6017.953		1
6037.458		1
6038.3877		1
6038.487		1
6053.74951		1
6056.067		1
6057.54346		1
6059.95		1
6060.331		1
6076.99463		1
6086.64941		1
6088.91357		1
6089.12939		1
6097.253		1
6099.552		1
6109.432		1
6109.43457		1
6119.132		1
6119.666		1
6120.123		1
6121.90137		1
6124.1123		1
6125.45459		1
6126.82861		1
6128.731		1
6130.034		1
6130.171		1
6130.598		1
6130.98145		1
6131.58936		1
6133.35		1
6133.4585		1
6138.153		1
6139.567		1
6145.457		1
6149.19727		1
6150.084		1
6151.835		1
6157.251		1
6164.99561		1
6165.022		1
6169.04639		1
6171.64746		1
6174.68164		1
6175.79932		1
6177.071		1
6179.14941		1
6179.23828		1
6184.28369		1
6185.61865		1
6186.28		1
6186.70557		1
6188.0874		1
6188.67773		1
6189.35938		1
6191.711		1
6192.121		1
6192.328		1
6192.36426		1
6195.16064		1
6195.859		1
6196.87		1
6198.32031		1
6198.944		1
6200.61475		1
6203.156		1
6203.18		1
6203.49951		1
6204.249		1
6205.48828		1
6206.753		1
6208.163		1
6209.63867		1
6210.60352		1
6211.186		1
6213.34326		1
6213.887		1
6214.7793		1
6214.911		1
6215.10742		1
6215.32568		1
6216.359		1
6221.714		1
6222.3623		1
6223.04834		1
6224.62061		1
6224.64		1
6224.805		1
6226.44873		1
6228.47754		1
6229.169		1
6229.24268		1
6233.66748		1
6235.36133		1
6236.697		1
6237.588		1
6239.20752		1
6241.621		1
6242.555		1
6242.60449		1
6242.835		1
6242.931		1
6242.967		1
6243.099		1
6244.938		1
6249.55029		1
6250.284		1
6250.429		1
6251.306		1
6252.48828		1
6253.18652		1
6254.286		1
6254.66846		1
6255.87646		1
6260.07764		1
6262.733		1
6264.16846		1
6265.79541		1
6266.19971		1
6267.045		1
6268.11		1
6268.323		1
6271.05664		1
6271.527		1
6275.21533		1
6275.855		1
6276.796		1
6279.78		1
6280.433		1
6280.49072		1
6281.19238		1
6281.41943		1
6285.388		1
6287.58545		1
6288.107		1
6288.34326		1
6292.24951		1
6292.407		1
6293.13867		1
6294.253		1
6294.503		1
6294.61768		1
6294.883		1
6298.42139		1
6299.37646		1
6300.008		1
6302.42871		1
6303.92773		1
6304.894		1
6305.8335		1
6306.73047		1
6307.202		1
6307.37451		1
6309.00146		1
6309.08		1
6309.401		1
6312.492		1
6314.686		1
6314.756		1
6314.795		1
6315.056		1
6317.1377		1
6317.341		1
6318.791		1
6321.399		1
6322.7373		1
6323.252		1
6323.38135		1
6325.59033		1
6325.872		1
6327.19238		1
6328.01025		1
6328.19043		1
6328.21631		1
6330.198		1
6331.082		1
6334.581		1
6335.28027		1
6335.51074		1
6335.854		1
6336.631		1
6337.47656		1
6338.65332		1
6338.93555		1
6339.569		1
6340.16748		1
6340.99756		1
6341.17236		1
6341.808		1
6341.81152		1
6343.28369		1
6343.77734		1
6344.59961		1
6345.5083		1
6345.70264		1
6346.144		1
6346.377		1
6346.757		1
6347.602		1
6348.109		1
6351.782		1
6352.38428		1
6353.191		1
6353.468		1
6355.61133		1
6355.87256		1
6357.5376		1
6357.642		1
6358.22852		1
6358.52734		1
6358.55273		1
6358.65869		1
6358.76074		1
6358.85059		1
6359.64355		1
6361.841		1
6362.20264		1
6362.52148		1
6363.558		1
6365.542		1
6366.212		1
6367.606		1
6368.699		1
6368.93848		1
6370.04639		1
6370.74658		1
6372.292		1
6372.84766		1
6372.98242		1
6374.90771		1
6376.784		1
6376.97266		1
6377.0415		1
6378.94		1
6379.152		1
6379.512		1
6380.40674		1
6380.81934		1
6382.121		1
6382.51025		1
6383.381		1
6384.85742		1
6385.84033		1
6385.85449		1
6385.971		1
6387.077		1
6388.368		1
6388.717		1
6389.054		1
6391.53125		1
6391.57		1
6391.7915		1
6392.50732		1
6392.73535		1
6393.64551		1
6394.04736		1
6397.11963		1
6397.16162		1
6397.86133		1
6402.086		1
6403.657		1
6406.04443		1
6406.063		1
6408.683		1
6409.484		1
6409.48975		1
6410.43		1
6410.45166		1
6411.44336		1
6412.4		1
6412.771		1
6414.26953		1
6415.28271		1
6417.598		1
6417.952		1
6418.101		1
6418.6416		1
6418.721		1
6419.328		1
6420.332		1
6420.87256		1
6422.936		1
6423.23926		1
6423.885		1
6424.539		1
6426.952		1
6427.70654		1
6428.07373		1
6428.42773		1
6428.9707		1
6429.52637		1
6429.68359		1
6431.44238		1
6432.25146		1
6432.71631		1
6432.80664		1
6433.13574		1
6434.332		1
6435.334		1
6435.64258		1
6436.07		1
6437.85547		1
6440.065		1
6442.37744		1
6442.71143		1
6442.841		1
6443.45947		1
6444.32959		1
6447.79834		1
6447.851		1
6449.17432		1
6449.389		1
6449.924		1
6450.44238		1
6450.708		1
6451.908		1
6452.81543		1
6453.44238		1
6454.92236		1
6455.83		1
6455.937		1
6456.8916		1
6457.594		1
6458.578		1
6461.203		1
6462.66357		1
6464.172		1
6464.98242		1
6466.85645		1
6467.081		1
6470.621		1
6471.02637		1
6471.354		1
6472.851		1
6473.827		1
6474.672		1
6475.29346		1
6476.87451		1
6476.88037		1
6476.894		1
6477.37646		1
6478.55859		1
6480.25342		1
6480.837		1
6480.905		1
6482.032		1
6482.44434		1
6484.04		1
6484.17773		1
6484.49463		1
6484.974		1
6485.53271		1
6485.96		1
6486.6333		1
6487.01855		1
6487.18652		1
6488.67139		1
6490.22949		1
6491.46436		1
6491.89746		1
6492.577		1
6492.67969		1
6493.79932		1
6493.88428		1
6494.08838		1
6494.16		1
6494.66455		1
6496.92139		1
6497.88135		1
6498.018		1
6498.867		1
6498.933		1
6499.52344		1
6499.86035		1
6500.69336		1
6500.98438		1
6501.15869		1
6501.21143		1
6501.318		1
6501.66455		1
6503.34		1
6504.35742		1
6504.4917		1
6504.93457		1
6505.83252		1
6506.564		1
6506.631		1
6508.57568		1
6509.101		1
6510.48926		1
6511.3335		1
6511.622		1
6512.61133		1
6514.337		1
6514.95947		1
6516.797		1
6517.664		1
6517.74365		1
6518.338		1
6518.69873		1
6518.934		1
6520.396		1
6520.551		1
6520.709		1
6521.598		1
6521.789		1
6522.394		1
6524.579		1
6525.117		1
6525.296		1
6525.84033		1
6525.87158		1
6526.091		1
6527.361		1
6527.69971		1
6529.689		1
6531.044		1
6531.219		1
6531.41064		1
6532.63525		1
6532.69727		1
6534.06543		1
6534.147		1
6534.59668		1
6534.79736		1
6537.447		1
6539.331		1
6539.436		1
6540.824		1
6542.398		1
6542.633		1
6543.2085		1
6543.84863		1
6544.52148		1
6544.911		1
6545.065		1
6546.1123		1
6546.217		1
6546.72949		1
6546.80127		1
6546.96729		1
6547.81934		1
6549.66943		1
6551.074		1
6551.1875		1
6553.0835		1
6553.214		1
6554.97754		1
6555.07764		1
6555.464		1
6556.47		1
6556.65039		1
6556.982		1
6557.49658		1
6557.848		1
6557.871		1
6557.88232		1
6557.89		1
6557.94727		1
6557.975		1
6559.05371		1
6559.55273		1
6559.553		1
6562.04248		1
6562.42432		1
6562.425		1
6563.116		1
6563.15869		1
6564.83057		1
6565.42432		1
6565.772		1
6566.72168		1
6567.782		1
6569.237		1
6569.356		1
6569.747		1
6570.29932		1
6570.764		1
6572.36768		1
6572.626		1
6572.95459		1
6573.47852		1
6573.823		1
6574.06934		1
6574.64941		1
6575.491		1
6575.78027		1
6576.06543		1
6576.204		1
6576.51172		1
6577.54248		1
6578.166		1
6578.48535		1
6578.77148		1
6580.14746		1
6580.33545		1
6580.64746		1
6580.80225		1
6583.17725		1
6583.94727		1
6584.453		1
6585.992		1
6587.21045		1
6587.339		1
6588.60254		1
6588.61426		1
6588.837		1
6588.999		1
6589.34668		1
6589.84131		1
6590.568		1
6590.71729		1
6590.8877		1
6591.209		1
6591.968		1
6592.62549		1
6594.392		1
6595.15967		1
6596.494		1
6596.693		1
6596.9834		1
6597.165		1
6599.897		1
6600.08154		1
6600.16162		1
6601.00244		1
6601.63428		1
6601.66357		1
6601.76025		1
6603.01465		1
6603.879		1
6606.54443		1
6608.207		1
6608.345		1
6608.368		1
6608.48828		1
6609.78125		1
6610.228		1
6610.707		1
6610.90527		1
6611.63574		1
6612.23242		1
6612.824		1
6612.931		1
6613.1626		1
6614.03125		1
6614.30029		1
6614.46826		1
6615.16846		1
6615.51953		1
6615.65967		1
6616.057		1
6616.26172		1
6616.482		1
6617.277		1
6618.54053		1
6619.73535		1
6620.528		1
6621.90967		1
6624.3584		1
6624.596		1
6625.769		1
6626.4165		1
6627.444		1
6628.17969		1
6628.216		1
6628.40625		1
6628.67432		1
6629.72		1
6630.40234		1
6631.15869		1
6631.238		1
6631.46729		1
6631.589		1
6632.322		1
6632.322		1
6632.327		1
6632.57568		1
6633.116		1
6633.146		1
6633.24268		1
6634.231		1
6635.919		1
6636.19141		1
6636.861		1
6636.89258		1
6637.75439		1
6639.04736		1
6639.81		1
6639.84229		1
6640.04736		1
6641.341		1
6641.597		1
6641.64844		1
6641.824		1
6642.48242		1
6642.79736		1
6643.20459		1
6643.42041		1
6643.57373		1
6644.71		1
6644.77051		1
6645.82861		1
6646.105		1
6647.372		1
6647.408		1
6647.45166		1
6649.82227		1
6649.8335		1
6651.38867		1
6651.47461		1
6651.79932		1
6652.30371		1
6653.95557		1
6654.96631		1
6656.131		1
6656.80225		1
6658.49463		1
6659.17871		1
6659.86865		1
6660.53174		1
6660.994		1
6661.061		1
6661.518		1
6662.20752		1
6662.41455		1
6662.59033		1
6663.67139		1
6664.85156		1
6664.95947		1
6665.36865		1
6665.761		1
6666.407		1
6666.56055		1
6666.92969		1
6668.92334		1
6669.11475		1
6669.6377		1
6670.663		1
6670.915		1
6670.964		1
6670.98535		1
6671.01367		1
6671.3877		1
6671.429		1
6671.632		1
6672.444		1
6672.6377		1
6674.223		1
6674.365		1
6674.762		1
6674.97363		1
6674.98975		1
6675.45264		1
6676.041		1
6676.396		1
6676.60547		1
6677.695		1
6677.94043		1
6678.1		1
6678.536		1
6679.013		1
6680.99756		1
6681.605		1
6681.98535		1
6682.651		1
6683.47266		1
6683.68652		1
6683.922		1
6684.44727		1
6684.977		1
6685.16357		1
6685.45459		1
6686.31152		1
6686.40039		1
6686.66455		1
6686.802		1
6687.692		1
6687.915		1
6687.932		1
6688.33252		1
6688.721		1
6688.722		1
6688.982		1
6689.279		1
6689.42529		1
6689.74561		1
6689.864		1
6690.39648		1
6690.58		1
6691.15625		1
6691.18359		1
6692.31934		1
6692.907		1
6693.19873		1
6694.568		1
6696.09131		1
6696.12061		1
6696.954		1
6698.06738		1
6698.53564		1
6698.92236		1
6699.63135		1
6700.23047		1
6701.448		1
6702.36572		1
6702.41846		1
6703.29639		1
6703.30957		1
6704.25342		1
6705.392		1
6705.565		1
6705.99854		1
6706.18457		1
6706.366		1
6707.12549		1
6707.823		1
6708.083		1
6708.12354		1
6708.315		1
6709.761		1
6709.875		1
6710.18066		1
6710.20361		1
6710.806		1
6712.24268		1
6712.541		1
6713.28027		1
6714.95166		1
6715.012		1
6715.30127		1
6716.346		1
6716.432		1
6716.44141		1
6718.024		1
6718.84375		1
6719.08252		1
6719.31445		1
6720.19336		1
6720.35254		1
6720.888		1
6721.206		1
6721.617		1
6722.152		1
6722.34668		1
6722.96		1
6722.98633		1
6723.16455		1
6724.27051		1
6724.459		1
6724.519		1
6724.94336		1
6725.598		1
6725.71826		1
6726.60059		1
6727.04346		1
6727.232		1
6728.47656		1
6728.90625		1
6729.81152		1
6729.956		1
6730.026		1
6730.74561		1
6731.098		1
6731.364		1
6732.429		1
6732.455		1
6732.93262		1
6733.136		1
6734.51367		1
6735.43848		1
6735.836		1
6736.28369		1
6737.504		1
6738.507		1
6738.61475		1
6738.61572		1
6738.88574		1
6740.297		1
6740.48828		1
6740.56543		1
6741.01855		1
6741.38525		1
6742.39063		1
6743.47852		1
6744.15674		1
6744.67139		1
6745.99854		1
6746.046		1
6746.34033		1
6746.87		1
6748.112		1
6748.139		1
6748.548		1
6749.292		1
6749.8584		1
6750.05273		1
6750.31		1
6750.986		1
6751.102		1
6751.357		1
6751.943		1
6753.973		1
6754.00928		1
6755.12646		1
6755.19043		1
6755.364		1
6755.79541		1
6756.0835		1
6756.24561		1
6756.78564		1
6758.34229		1
6758.58545		1
6758.758		1
6759.482		1
6759.539		1
6760.14648		1
6760.552		1
6760.79736		1
6761.28271		1
6762.10449		1
6762.17139		1
6762.862		1
6762.96143		1
6763.14844		1
6763.30371		1
6763.52539		1
6763.815		1
6764.11133		1
6764.80225		1
6765.56		1
6766		1
6766.10645		1
6766.21729		1
6766.872		1
6767.38232		1
6767.445		1
6768.49658		1
6768.79248		1
6768.894		1
6768.992		1
6769.195		1
6770.52441		1
6770.78857		1
6770.836		1
6771.397		1
6771.428		1
6772.277		1
6772.716		1
6772.78662		1
6772.96436		1
6772.981		1
6773.81445		1
6773.96045		1
6774.201		1
6775.06543		1
6775.066		1
6775.80029		1
6776.3335		1
6776.40674		1
6776.60059		1
6776.72949		1
6777.80957		1
6778.325		1
6778.78564		1
6779.00049		1
6779.08838		1
6779.152		1
6779.64		1
6779.96631		1
6780.1626		1
6780.503		1
6782.873		1
6782.95068		1
6783.18945		1
6783.20166		1
6783.563		1
6784.04541		1
6784.58936		1
6786.518		1
6788.67627		1
6788.97852		1
6790.303		1
6790.82666		1
6791.17432		1
6791.793		1
6792.01		1
6792.56152		1
6793.29443		1
6794.162		1
6794.791		1
6795.11133		1
6795.277		1
6795.38867		1
6795.982		1
6797.03		1
6797.389		1
6797.75049		1
6798.02051		1
6798.18		1
6798.795		1
6799.09326		1
6799.80225		1
6799.84131		1
6800.46729		1
6800.953		1
6801.169		1
6801.22656		1
6801.69336		1
6802.573		1
6803.846		1
6803.9917		1
6804.71631		1
6804.8877		1
6805.43262		1
6805.87061		1
6806.95557		1
6807.271		1
6807.28271		1
6807.952		1
6808.43262		1
6809.01855		1
6809.37		1
6809.43164		1
6810.771		1
6811.342		1
6812.1626		1
6812.30273		1
6813.32373		1
6813.9585		1
6815.24756		1
6816.70654		1
6817.71826		1
6818.088		1
6818.139		1
6818.484		1
6818.876		1
6819.31152		1
6819.514		1
6819.673		1
6819.9917		1
6820.337		1
6820.56641		1
6820.575		1
6821.013		1
6821.014		1
6822.55762		1
6822.59961		1
6822.946		1
6823.409		1
6823.7334		1
6823.822		1
6824.48145		1
6824.76758		1
6825.163		1
6826.754		1
6827.987		1
6828.71973		1
6829.22168		1
6829.69531		1
6829.878		1
6830.04053		1
6830.109		1
6830.27441		1
6830.51172		1
6831.846		1
6832.084		1
6832.314		1
6832.708		1
6832.739		1
6833.1084		1
6833.131		1
6833.16162		1
6834.08936		1
6834.921		1
6835.17334		1
6835.324		1
6835.464		1
6835.62939		1
6835.961		1
6836.39		1
6836.5625		1
6837.189		1
6837.42334		1
6837.66162		1
6837.728		1
6838.062		1
6839.05225		1
6839.152		1
6839.35742		1
6839.833		1
6840.07471		1
6840.287		1
6840.459		1
6840.46338		1
6840.884		1
6841.61		1
6841.92432		1
6842.148		1
6842.21533		1
6842.49854		1
6843.45947		1
6844.407		1
6844.548		1
6844.783		1
6845.36426		1
6845.989		1
6846.42041		1
6846.761		1
6847.39		1
6848.704		1
6848.72559		1
6848.774		1
6849.10352		1
6849.134		1
6849.37256		1
6850.652		1
6851.369		1
6852.524		1
6852.584		1
6852.639		1
6852.78857		1
6853.04		1
6853.07		1
6853.239		1
6853.46045		1
6854.13037		1
6854.15527		1
6854.4585		1
6855.336		1
6855.41846		1
6855.60156		1
6856.302		1
6856.6377		1
6858.78174		1
6858.81055		1
6858.856		1
6858.883		1
6859.24		1
6859.241		1
6859.34326		1
6859.545		1
6859.663		1
6859.71338		1
6860.05762		1
6861.234		1
6861.49854		1
6861.64648		1
6862.02344		1
6862.91455		1
6863.17236		1
6863.79932		1
6863.92041		1
6864.85645		1
6865.033		1
6865.053		1
6865.2085		1
6865.388		1
6866.514		1
6867.132		1
6867.1543		1
6867.16064		1
6867.518		1
6868.11035		1
6868.434		1
6868.66943		1
6869.131		1
6869.22852		1
6869.23828		1
6869.42432		1
6869.775		1
6870.419		1
6870.459		1
6870.572		1
6871.71973		1
6873.548		1
6874.31543		1
6874.34131		1
6874.48		1
6874.526		1
6874.909		1
6875.03027		1
6875.07861		1
6875.86572		1
6876.6875		1
6877.47559		1
6877.55469		1
6877.82227		1
6878.1		1
6878.492		1
6878.848		1
6879.049		1
6879.143		1
6879.35742		1
6879.45459		1
6879.78955		1
6879.88525		1
6880.05664		1
6880.13		1
6881.18359		1
6881.68457		1
6881.963		1
6882.237		1
6882.261		1
6883.189		1
6885.01		1
6885.09766		1
6885.59473		1
6885.83252		1
6886.06348		1
6886.59033		1
6886.661		1
6886.987		1
6887.671		1
6887.767		1
6888.01563		1
6888.037		1
6888.241		1
6888.24951		1
6888.46826		1
6888.55859		1
6888.712		1
6889.11865		1
6889.17725		1
6890.345		1
6890.46045		1
6890.938		1
6890.94629		1
6890.98242		1
6890.997		1
6891.026		1
6892.776		1
6893.18		1
6893.401		1
6893.509		1
6893.54248		1
6893.60156		1
6893.66		1
6893.928		1
6894.82031		1
6895.38		1
6895.631		1
6896.43066		1
6896.555		1
6897.057		1
6898.10449		1
6898.18359		1
6898.254		1
6899.79		1
6900.25342		1
6900.312		1
6900.55127		1
6900.86328		1
6901.93359		1
6902.477		1
6902.655		1
6902.85449		1
6903.215		1
6903.35		1
6903.927		1
6903.94434		1
6904.22949		1
6904.481		1
6904.6123		1
6905.311		1
6905.40137		1
6905.59131		1
6905.971		1
6906.07666		1
6907.1123		1
6907.22559		1
6907.42529		1
6907.55029		1
6907.57959		1
6907.91846		1
6908.19727		1
6908.308		1
6908.34131		1
6908.961		1
6909.446		1
6909.743		1
6909.83057		1
6909.903		1
6909.92773		1
6910.21973		1
6910.777		1
6910.869		1
6910.9707		1
6912.47949		1
6912.576		1
6913.161		1
6913.187		1
6914.32373		1
6914.513		1
6914.621		1
6914.856		1
6915.269		1
6915.42236		1
6916.967		1
6917.074		1
6918.606		1
6918.92334		1
6919.1123		1
6919.45654		1
6919.48926		1
6919.535		1
6919.82861		1
6920.09863		1
6920.19043		1
6920.40967		1
6920.545		1
6920.54541		1
6920.595		1
6921.021		1
6921.582		1
6921.763		1
6922.358		1
6922.5415		1
6922.662		1
6922.66455		1
6923.22		1
6923.82031		1
6924.2915		1
6924.563		1
6925.079		1
6926.593		1
6927.032		1
6927.104		1
6927.625		1
6927.93164		1
6928.601		1
6929.35645		1
6929.37744		1
6929.602		1
6930.118		1
6930.37451		1
6930.50439		1
6931.122		1
6931.275		1
6931.599		1
6931.92725		1
6932.29346		1
6932.501		1
6932.88037		1
6932.90234		1
6933.17725		1
6933.926		1
6934.2334		1
6934.35449		1
6934.36426		1
6934.691		1
6934.69873		1
6935.076		1
6936.347		1
6936.50342		1
6936.69141		1
6936.882		1
6937.011		1
6937.33643		1
6938.05664		1
6938.2334		1
6938.269		1
6938.735		1
6938.893		1
6939.16162		1
6939.42969		1
6939.612		1
6939.62646		1
6939.86133		1
6940.07275		1
6940.10742		1
6940.60645		1
6940.66943		1
6940.80127		1
6941.07666		1
6941.1167		1
6941.359		1
6941.448		1
6941.491		1
6941.76758		1
6941.78125		1
6942.312		1
6942.37158		1
6942.72		1
6942.805		1
6942.926		1
6943.1084		1
6943.439		1
6945.74854		1
6947.17969		1
6947.488		1
6948.30566		1
6948.403		1
6948.80664		1
6949.339		1
6949.66943		1
6949.766		1
6949.843		1
6949.9375		1
6950.41		1
6950.63672		1
6951.19971		1
6951.60059		1
6951.8125		1
6951.85449		1
6952.135		1
6952.74854		1
6952.78369		1
6953.044		1
6953.331		1
6953.6626		1
6953.867		1
6954.442		1
6954.63672		1
6955.179		1
6955.22656		1
6955.385		1
6956.101		1
6956.342		1
6956.384		1
6956.61328		1
6956.644		1
6956.925		1
6956.9585		1
6957.025		1
6957.146		1
6957.858		1
6958.258		1
6958.85352		1
6960.095		1
6960.258		1
6960.616		1
6961.366		1
6961.81836		1
6961.84033		1
6962.012		1
6962.14844		1
6962.215		1
6962.37		1
6962.42139		1
6962.767		1
6963.008		1
6963.29736		1
6963.417		1
6963.67969		1
6963.99658		1
6964.512		1
6964.77637		1
6965.15869		1
6965.166		1
6965.28857		1
6965.46826		1
6965.704		1
6966.037		1
6966.381		1
6966.505		1
6966.59668		1
6967.064		1
6967.233		1
6967.498		1
6967.567		1
6967.98633		1
6969.027		1
6969.652		1
6970.218		1
6970.627		1
6970.71338		1
6970.75049		1
6971.137		1
6971.358		1
6971.79736		1
6971.934		1
6971.98145		1
6972.416		1
6972.60938		1
6972.81152		1
6972.87744		1
6972.92334		1
6972.96436		1
6972.987		1
6973.856		1
6974.06445		1
6974.122		1
6974.802		1
6975.08643		1
6975.38965		1
6975.54053		1
6976.07227		1
6976.74072		1
6976.76758		1
6977.002		1
6977.4624		1
6977.621		1
6977.70068		1
6977.94238		1
6978.045		1
6978.058		1
6978.231		1
6978.31641		1
6978.35352		1
6978.38672		1
6978.948		1
6979.65137		1
6980.15137		1
6980.236		1
6980.275		1
6980.79639		1
6981.105		1
6981.279		1
6981.415		1
6981.76074		1
6981.893		1
6982.09668		1
6982.584		1
6983.226		1
6983.55762		1
6983.68359		1
6983.75732		1
6983.8877		1
6983.90967		1
6984.498		1
6984.62354		1
6984.699		1
6984.85		1
6986.25342		1
6986.873		1
6986.89941		1
6987.389		1
6987.56348		1
6987.615		1
6987.619		1
6987.941		1
6988.045		1
6988.42139		1
6988.5166		1
6988.58447		1
6989.357		1
6989.68555		1
6990.12451		1
6990.12842		1
6990.14844		1
6990.33154		1
6990.44531		1
6990.549		1
6990.81		1
6990.96045		1
6991.01855		1
6992.31738		1
6992.75439		1
6993.05664		1
6993.186		1
6993.52148		1
6993.572		1
6993.997		1
6994.367		1
6994.48975		1
6994.70068		1
6994.91357		1
6995.086		1
6995.56445		1
6995.947		1
6996.17871		1
6997.07129		1
6997.72559		1
6997.947		1
6998.33252		1
6998.35742		1
6999.53857		1
6999.578		1
6999.62842		1
6999.887		1
7000.342		1
7000.364		1
7000.63428		1
7000.82031		1
7000.82129		1
7000.91553		1
7001.03955		1
7001.05225		1
7001.38232		1
7001.54053		1
7001.81		1
7001.92969		1
7002.024		1
7002.031		1
7002.069		1
7002.36328		1
7002.691		1
7002.73438		1
7003.30859		1
7003.49365		1
7003.61035		1
7003.66553		1
7004.346		1
7004.491		1
7005.119		1
7005.19971		1
7005.37451		1
7005.481		1
7005.709		1
7005.7666		1
7005.906		1
7006.146		1
7006.337		1
7006.45264		1
7006.465		1
7006.664		1
7007.35449		1
7007.39941		1
7007.443		1
7007.695		1
7007.94434		1
7008.46875		1
7008.5		1
7008.705		1
7008.706		1
7008.753		1
7009.32471		1
7009.62549		1
7009.65234		1
7009.822		1
7009.995		1
7010.126		1
7010.61035		1
7010.80762		1
7010.9126		1
7010.94238		1
7010.972		1
7011.009		1
7011.05029		1
7011.11426		1
7011.28027		1
7011.44434		1
7011.71143		1
7011.81836		1
7012.36426		1
7012.387		1
7012.699		1
7012.72852		1
7012.763		1
7013.371		1
7013.399		1
7013.43		1
7013.95068		1
7014.117		1
7014.18848		1
7014.287		1
7014.58545		1
7014.705		1
7014.751		1
7014.97266		1
7015.095		1
7015.42529		1
7015.469		1
7015.56055		1
7015.69531		1
7016.443		1
7016.77344		1
7017.092		1
7017.13428		1
7017.224		1
7017.582		1
7018.08252		1
7018.185		1
7018.429		1
7018.488		1
7018.63965		1
7018.974		1
7019.12		1
7019.12939		1
7019.309		1
7019.47168		1
7019.724		1
7019.765		1
7021.17236		1
7021.2627		1
7021.435		1
7021.4873		1
7021.61475		1
7021.709		1
7021.729		1
7021.908		1
7021.944		1
7022.181		1
7022.50342		1
7022.873		1
7022.92		1
7022.93359		1
7023.0874		1
7023.10645		1
7023.46973		1
7023.7627		1
7023.84961		1
7024.007		1
7024.05127		1
7024.31934		1
7024.738		1
7025.035		1
7025.21338		1
7025.27148		1
7025.516		1
7025.536		1
7026.17871		1
7027.02637		1
7027.239		1
7027.251		1
7027.61572		1
7027.939		1
7028.02539		1
7028.287		1
7028.4043		1
7028.508		1
7028.90869		1
7028.97168		1
7029.36768		1
7030.287		1
7030.437		1
7030.71875		1
7031.037		1
7031.14258		1
7031.28662		1
7031.377		1
7032.399		1
7032.44971		1
7032.707		1
7032.71436		1
7032.73242		1
7032.75928		1
7032.86426		1
7033.523		1
7034.13574		1
7034.989		1
7034.99951		1
7035.508		1
7035.81		1
7035.91553		1
7036.30469		1
7036.33643		1
7036.76855		1
7036.78955		1
7037.00244		1
7037.1		1
7037.174		1
7037.24072		1
7037.574		1
7038.97754		1
7039.538		1
7039.671		1
7039.67236		1
7039.85938		1
7039.936		1
7040.169		1
7040.24365		1
7040.393		1
7040.431		1
7040.525		1
7040.74561		1
7040.89746		1
7040.937		1
7041.36133		1
7041.51465		1
7041.61572		1
7042.00928		1
7042.39355		1
7042.91064		1
7043.37061		1
7043.452		1
7043.6333		1
7043.824		1
7043.841		1
7043.867		1
7044.23047		1
7044.231		1
7044.3335		1
7044.938		1
7044.95752		1
7045.23535		1
7045.29834		1
7045.71875		1
7045.82666		1
7045.851		1
7045.878		1
7046.05469		1
7046.537		1
7046.742		1
7047.08838		1
7047.18		1
7047.30029		1
7047.44336		1
7047.549		1
7047.588		1
7047.67871		1
7047.77734		1
7047.8125		1
7047.95557		1
7048.132		1
7048.227		1
7048.262		1
7048.46875		1
7048.525		1
7049.065		1
7049.358		1
7049.44775		1
7049.45361		1
7049.4707		1
7049.92139		1
7050.52734		1
7050.665		1
7050.7373		1
7050.941		1
7050.99365		1
7051.25928		1
7051.264		1
7051.454		1
7052.28027		1
7052.516		1
7052.60254		1
7053.00146		1
7053.537		1
7053.58154		1
7053.64063		1
7053.77539		1
7053.87061		1
7054.138		1
7054.1875		1
7054.525		1
7054.979		1
7054.989		1
7054.98926		1
7055.059		1
7055.27637		1
7055.34766		1
7055.4		1
7055.424		1
7055.86328		1
7056.53662		1
7056.62744		1
7056.87		1
7057.168		1
7057.29834		1
7057.48047		1
7057.56543		1
7057.81934		1
7057.866		1
7058.35645		1
7058.58936		1
7058.74268		1
7058.82		1
7058.995		1
7059.34229		1
7059.3667		1
7059.44531		1
7059.9043		1
7059.918		1
7060.01953		1
7060.057		1
7060.24756		1
7060.283		1
7061.07275		1
7061.12451		1
7061.17969		1
7061.20654		1
7061.43945		1
7061.58252		1
7061.911		1
7062.0166		1
7062.126		1
7062.136		1
7063.13574		1
7063.312		1
7063.3667		1
7063.805		1
7063.806		1
7063.99365		1
7064.141		1
7064.141		1
7064.537		1
7064.73		1
7064.80127		1
7065.615		1
7065.66357		1
7065.998		1
7066.16357		1
7066.32471		1
7066.42773		1
7066.477		1
7066.72949		1
7067.02637		1
7067.52246		1
7068.01563		1
7068.06055		1
7068.50244		1
7068.859		1
7068.938		1
7068.951		1
7068.98535		1
7069.20264		1
7069.224		1
7069.289		1
7069.307		1
7069.455		1
7069.509		1
7069.80029		1
7070.01855		1
7070.165		1
7070.47168		1
7070.6333		1
7070.708		1
7070.898		1
7070.94238		1
7071.4165		1
7071.429		1
7071.60742		1
7071.709		1
7071.82764		1
7071.82959		1
7072.01465		1
7072.083		1
7072.59326		1
7072.911		1
7073.303		1
7073.308		1
7073.318		1
7073.5415		1
7073.62354		1
7073.6333		1
7073.981		1
7074.05469		1
7074.089		1
7074.362		1
7074.43652		1
7074.47754		1
7074.584		1
7074.702		1
7074.7417		1
7074.817		1
7074.88		1
7075.09473		1
7075.242		1
7075.827		1
7075.869		1
7075.96533		1
7076.085		1
7076.271		1
7076.323		1
7076.35254		1
7076.38525		1
7076.45361		1
7076.752		1
7076.799		1
7077.147		1
7077.17529		1
7077.39941		1
7077.703		1
7077.82227		1
7077.91846		1
7078.093		1
7078.09668		1
7078.09668		1
7078.136		1
7078.15137		1
7078.751		1
7079.05225		1
7079.088		1
7079.09375		1
7079.144		1
7079.55127		1
7079.557		1
7079.562		1
7079.616		1
7079.708		1
7079.84131		1
7079.897		1
7080.34033		1
7080.521		1
7080.584		1
7080.74463		1
7081.04443		1
7081.351		1
7081.5293		1
7081.69238		1
7081.89453		1
7081.98975		1
7082.59473		1
7082.81738		1
7083.03125		1
7083.1665		1
7083.936		1
7084.142		1
7084.25439		1
7084.575		1
7084.747		1
7084.85645		1
7085.011		1
7085.69971		1
7086.062		1
7086.149		1
7086.436		1
7086.592		1
7086.88232		1
7086.905		1
7087.41553		1
7087.602		1
7087.603		1
7087.696		1
7088.051		1
7088.137		1
7088.15039		1
7088.299		1
7088.691		1
7088.766		1
7088.86426		1
7088.963		1
7089.00146		1
7089.0293		1
7089.14941		1
7089.16455		1
7089.241		1
7089.3833		1
7089.521		1
7089.5957		1
7089.715		1
7089.845		1
7090.15039		1
7090.20459		1
7090.27637		1
7090.277		1
7090.36865		1
7090.404		1
7090.48975		1
7090.55371		1
7090.605		1
7090.79346		1
7090.91162		1
7091.0083		1
7091.23145		1
7091.23242		1
7091.47852		1
7091.57275		1
7092.00732		1
7092.062		1
7092.083		1
7092.54541		1
7092.555		1
7092.7373		1
7093.08057		1
7093.29346		1
7093.577		1
7093.88574		1
7093.91455		1
7093.975		1
7093.997		1
7094.00635		1
7094.15		1
7094.29		1
7094.322		1
7094.35449		1
7094.70264		1
7094.83643		1
7094.95361		1
7095.079		1
7095.15625		1
7095.291		1
7095.32471		1
7095.41064		1
7095.43457		1
7095.492		1
7095.78027		1
7095.993		1
7096.273		1
7096.32764		1
7096.349		1
7096.382		1
7096.43359		1
7096.761		1
7096.77637		1
7096.807		1
7096.878		1
7096.94775		1
7096.98145		1
7096.98535		1
7097.094		1
7097.16553		1
7097.17432		1
7097.307		1
[truncated: 17,786 more rows]
