# Supplementary material for: Getting rid of ‘rain’ and ‘stars’: Mitigating inhibition effects on ddPCR data analysis, the case study of the invasive crayfish Pacifastacus leniusculus in the streams of Luxembourg
Source: PLoS One. 2022 Nov 16;17(11):e0275363. doi: 10.1371/journal.pone.0275363 (PMC9668142; doi:10.1371/journal.pone.0275363)
Supplement: S1 File — (ZIP) [file pone.0275363.s003.zip › raw data/27-pl1/27 Pl1-2019 Pl_D07_Amplitude.csv]

Ch1 Amplitude	Ch2 Amplitude	Cluster
3728.892		1
5231.359		1
5374.97363		1
5393.183		1
5414.46973		1
5452.019		1
5459.818		1
5473.618		1
5477.31641		1
5483.7417		1
5492.57031		1
5505.57031		1
5510.27637		1
5535.067		1
5545.592		1
5565.843		1
5567.55029		1
5570.6665		1
5573.04834		1
5579.61426		1
5588.658		1
5592.968		1
5599.39258		1
5599.667		1
5604.57764		1
5605.58643		1
5621.43359		1
5625.988		1
5628.298		1
5632.12		1
5635.358		1
5650.9043		1
5653.775		1
5654.62646		1
5654.82471		1
5658.586		1
5661.27246		1
5661.5293		1
5666.613		1
5668.57666		1
5671.66064		1
5677.019		1
5681.027		1
5690.209		1
5693.28955		1
5695.737		1
5701.106		1
5701.36		1
5704.613		1
5706.748		1
5710.65039		1
5712.802		1
5713.77441		1
5714.30762		1
5715.52246		1
5717.19727		1
5721.478		1
5721.93457		1
5725.604		1
5727.101		1
5728.806		1
5729.70361		1
5732.16553		1
5734.38867		1
5734.67236		1
5737.21631		1
5740.393		1
5741.82227		1
5742.432		1
5743.28271		1
5743.945		1
5744.02539		1
5745.17529		1
5746.69336		1
5747.0415		1
5747.168		1
5751.38232		1
5752.003		1
5752.56738		1
5753.78125		1
5757.809		1
5758.13574		1
5761.131		1
5763.02441		1
5765.82959		1
5766.71973		1
5777.818		1
5781.219		1
5783.07861		1
5783.20264		1
5783.92236		1
5784.292		1
5786.49658		1
5787.734		1
5788.058		1
5794.45752		1
5797.86475		1
5801.545		1
5803.164		1
5803.58154		1
5805.1875		1
5807.36328		1
5809.52051		1
5810.47		1
5813.594		1
5823.06		1
5823.863		1
5826.94531		1
5827.78271		1
5830.79346		1
5832.624		1
5833.34863		1
5835.995		1
5842.071		1
5844.80762		1
5847.43457		1
5848.17871		1
5853.20459		1
5855.62744		1
5857.67871		1
5858.76758		1
5859.35742		1
5860.41455		1
5865.41553		1
5866.79639		1
5867.272		1
5867.46533		1
5871.09863		1
5872.65625		1
5873.246		1
5873.442		1
5874.95264		1
5876.17041		1
5878.846		1
5880.3833		1
5881.64453		1
5885.208		1
5885.25049		1
5885.31348		1
5885.80273		1
5887.42		1
5887.71826		1
5891.179		1
5892.09668		1
5892.21045		1
5893.4917		1
5895.24		1
5898.709		1
5898.82666		1
5901.25439		1
5901.78857		1
5902.284		1
5903.65137		1
5905.645		1
5906.52832		1
5906.70654		1
5906.93066		1
5909.088		1
5910.341		1
5911.1		1
5911.99072		1
5913.107		1
5913.405		1
5913.49561		1
5916.64551		1
5917.657		1
5917.749		1
5917.95361		1
5917.96729		1
5918.30762		1
5918.878		1
5919.08447		1
5920.617		1
5921.57129		1
5921.716		1
5922.619		1
5922.806		1
5923.197		1
5923.22363		1
5925.84131		1
5926.55029		1
5927.52539		1
5929.63037		1
5930.155		1
5930.372		1
5930.38867		1
5931.14746		1
5931.681		1
5931.80664		1
5933.079		1
5933.474		1
5934.524		1
5936.513		1
5936.88		1
5938.248		1
5939.699		1
5940.075		1
5940.3457		1
5940.55859		1
5942.715		1
5943.67041		1
5944.17871		1
5945.16748		1
5946.13965		1
5946.613		1
5946.759		1
5948.67432		1
5953.15527		1
5954.32031		1
5954.69		1
5954.918		1
5955.57471		1
5955.57959		1
5956.54346		1
5957.01953		1
5957.46631		1
5957.603		1
5958.524		1
5960.07666		1
5960.36426		1
5962.84033		1
5962.968		1
5963.0957		1
5963.39453		1
5964.247		1
5964.53027		1
5964.839		1
5965.53125		1
5966.5166		1
5966.613		1
5967.995		1
5968.91455		1
5969.82031		1
5970.967		1
5972.412		1
5972.55664		1
5973.634		1
5974.00732		1
5975.2334		1
5975.373		1
5975.657		1
5976.89648		1
5977.349		1
5981.9917		1
5983.1543		1
5986.27246		1
5988.014		1
5989.281		1
5991.358		1
5992.76563		1
5995.92725		1
5997.35938		1
5998.37939		1
5998.985		1
6001.56055		1
6002.262		1
6004.408		1
6004.75928		1
6004.7793		1
6005.18652		1
6005.604		1
6006.327		1
6006.5625		1
6007.093		1
6007.65332		1
6007.821		1
6008.06055		1
6009.444		1
6012.80273		1
6013.33838		1
6014.484		1
6015.3374		1
6015.888		1
6016.66162		1
6016.868		1
6017.776		1
6018.61328		1
6018.839		1
6018.992		1
6019.555		1
6023.112		1
6023.255		1
6023.6543		1
6026.01465		1
6026.925		1
6027.74658		1
6028.044		1
6028.56543		1
6030.52		1
6030.928		1
6031.0293		1
6031.641		1
6031.913		1
6032.442		1
6033.813		1
6034.01953		1
6034.468		1
6036.318		1
6036.87939		1
6037.393		1
6037.522		1
6037.54639		1
6038.07959		1
6038.50439		1
6038.901		1
6039.234		1
6041.389		1
6042.133		1
6044.81934		1
6046.021		1
6046.78662		1
6048.24268		1
6049.50049		1
6050.194		1
6050.704		1
6051.22461		1
6052.98926		1
6054.83936		1
6055.84033		1
6057.17041		1
6058.155		1
6058.96729		1
6059.09		1
6059.42		1
6060.19727		1
6060.7915		1
6060.92773		1
6061.32568		1
6061.546		1
6063.14941		1
6063.193		1
6063.492		1
6063.7417		1
6063.93457		1
6065.1875		1
6065.39746		1
6066.272		1
6069.084		1
6069.502		1
6070.32		1
6070.794		1
6071.168		1
6071.55		1
6072.191		1
6073.19		1
6073.70459		1
6073.74		1
6075.239		1
6076.76758		1
6079.42725		1
6079.62061		1
6079.931		1
6079.971		1
6080.13867		1
6081.6		1
6081.6084		1
6083.589		1
6084.92725		1
6084.95361		1
6085.26465		1
6088.267		1
6088.32373		1
6088.88965		1
6089.166		1
6089.354		1
6089.40771		1
6089.771		1
6090.07568		1
6091.05		1
6091.861		1
6092.02051		1
6092.5415		1
6092.86572		1
6093.2417		1
6093.56152		1
6093.598		1
6094.9375		1
6095.47949		1
6096.211		1
6097.814		1
6099.59766		1
6100.43		1
6100.78369		1
6100.813		1
6102.03369		1
6102.489		1
6103.62842		1
6103.80225		1
6106.17139		1
6107.695		1
6108.1		1
6108.344		1
6108.661		1
6109.61035		1
6110.2124		1
6111.15869		1
6112.145		1
6113.693		1
6113.806		1
6114.138		1
6114.96875		1
6116.579		1
6118.53027		1
6118.786		1
6119.796		1
6121.48926		1
6121.518		1
6122.45		1
6123.736		1
6124.88232		1
6125.63672		1
6125.86328		1
6127.208		1
6127.37549		1
6127.64453		1
6127.78174		1
6128.001		1
6128.61475		1
6129.889		1
6130.1167		1
6130.372		1
6130.82		1
6132.3457		1
6133.325		1
6133.345		1
6133.49951		1
6137.92		1
6138.15674		1
6138.92432		1
6139.34961		1
6140.16357		1
6142.01953		1
6142.572		1
6143.46729		1
6143.52539		1
6143.711		1
6145.072		1
6146.35742		1
6146.389		1
6147.091		1
6148.191		1
6148.91		1
6150.38232		1
6151.146		1
6151.659		1
6151.774		1
6152.351		1
6154.96875		1
6155.237		1
6155.31152		1
6156.14453		1
6157.10059		1
6157.12939		1
6159.48047		1
6159.708		1
6161.073		1
6161.61328		1
6162.022		1
6162.376		1
6162.99951		1
6164.39		1
6164.60156		1
6165.017		1
6165.50928		1
6165.728		1
6166.05029		1
6167.759		1
6167.939		1
6168.586		1
6169.718		1
6171.092		1
6171.67725		1
6172.0083		1
6172.054		1
6172.6416		1
6174.31641		1
6175.42236		1
6175.44873		1
6175.615		1
6175.696		1
6175.906		1
6176.39746		1
6176.648		1
6177.4375		1
6177.505		1
6178.96631		1
6179.132		1
6179.22		1
6180.70459		1
6181.14941		1
6181.303		1
6181.9043		1
6182.15137		1
6182.17139		1
6183.45		1
6184.9834		1
6185.937		1
6186.033		1
6186.21338		1
6188.115		1
6188.678		1
6188.928		1
6189.577		1
6189.8667		1
6190.14551		1
6190.236		1
6190.318		1
6190.97461		1
6191.878		1
6192.741		1
6193.309		1
6193.78271		1
6195.44727		1
6195.64355		1
6196.38525		1
6197.75049		1
6198.14648		1
6199.93262		1
6200.28662		1
6201.561		1
6202.14355		1
6203.38574		1
6204.77637		1
6205.612		1
6207.39063		1
6209.065		1
6212.86865		1
6213.35059		1
6213.80127		1
6214.585		1
6214.74365		1
6215.18359		1
6216.274		1
6216.584		1
6217.146		1
6217.29		1
6218.495		1
6219.106		1
6219.15527		1
6219.54443		1
6219.97656		1
6220.38867		1
6220.514		1
6220.60645		1
6221.80225		1
6221.96045		1
6222.49854		1
6222.71973		1
6223.002		1
6223.415		1
6223.816		1
6223.94336		1
6226.198		1
6226.4126		1
6226.41553		1
6227.51953		1
6227.52148		1
6227.70752		1
6227.80664		1
6228.283		1
6228.30566		1
6228.521		1
6229.004		1
6229.265		1
6229.31934		1
6229.45654		1
6229.63672		1
6230.99658		1
6231.9126		1
6232.858		1
6234.75146		1
6235.066		1
6235.432		1
6236.24365		1
6236.69336		1
6237.15		1
6237.193		1
6237.50342		1
6237.71045		1
6237.80127		1
6238.037		1
6239.182		1
6239.62744		1
6239.84375		1
6240.38574		1
6240.74658		1
6241.16064		1
6241.862		1
6242.08252		1
6242.367		1
6243.22754		1
6243.554		1
6244.16553		1
6244.44873		1
6244.77		1
6245.536		1
6245.8833		1
6246.13135		1
6246.607		1
6246.61		1
6247.305		1
6247.5835		1
6249.459		1
6250.839		1
6252.239		1
6252.734		1
6253.44727		1
6255.60059		1
6255.87744		1
6256.76855		1
6257.55029		1
6258.23047		1
6258.362		1
6259.679		1
6259.7666		1
6260.531		1
6261.85938		1
6262.084		1
6262.643		1
6262.974		1
6263.44434		1
6264.331		1
6264.8457		1
6265.18555		1
6265.23145		1
6265.558		1
6266.6665		1
6267.888		1
6268.179		1
6268.262		1
6268.48		1
6268.881		1
6269.29248		1
6269.35645		1
6269.49268		1
6269.985		1
6270.42041		1
6270.42139		1
6270.67236		1
6270.8833		1
6272.06738		1
6272.16162		1
6272.424		1
6272.584		1
6272.723		1
6273.216		1
6274.45557		1
6274.765		1
6274.9707		1
6275.4917		1
6275.62158		1
6276.34473		1
6276.481		1
6276.80371		1
6276.81152		1
6277.051		1
6277.321		1
6277.475		1
6278.169		1
6278.70654		1
6279.61572		1
6280.28467		1
6281.637		1
6282.18555		1
6283.08545		1
6283.425		1
6284.51172		1
6284.60254		1
6284.8584		1
6285.39258		1
6287.90674		1
6288.294		1
6288.88965		1
6289.079		1
6289.93848		1
6291.293		1
6292.332		1
6292.72266		1
6293.116		1
6293.20166		1
6293.23438		1
6293.242		1
6293.54346		1
6293.558		1
6293.72852		1
6295.94		1
6296.1		1
6296.632		1
6296.694		1
6297.383		1
6298.10254		1
6298.17773		1
6298.55		1
6299.155		1
6299.206		1
6299.71631		1
6300.676		1
6301.263		1
6301.30566		1
6302.716		1
6303.618		1
6303.62646		1
6303.789		1
6303.80029		1
6303.916		1
6304.303		1
6304.939		1
6305.1626		1
6305.182		1
6305.61572		1
6305.6875		1
6306.4043		1
6306.77832		1
6306.858		1
6307.30664		1
6308.50537		1
6310.03369		1
6310.866		1
6310.91553		1
6310.9165		1
6312.363		1
6312.439		1
6312.639		1
6312.76025		1
6312.961		1
6313.771		1
6313.89551		1
6314.68945		1
6314.76953		1
6314.956		1
6315.155		1
6315.92432		1
6316.99658		1
6317.70361		1
6317.859		1
6319.25732		1
6319.36035		1
6319.647		1
6320.471		1
6320.655		1
6321.744		1
6322.493		1
6325.586		1
6326.25439		1
6326.379		1
6327.11963		1
6328.09131		1
6328.92871		1
6329.36		1
6330.0835		1
6330.612		1
6330.635		1
6330.69727		1
6331.18848		1
6331.63428		1
6332.15771		1
6332.67969		1
6332.88		1
6333.05664		1
6333.20947		1
6333.234		1
6333.76		1
6334.06934		1
6334.06934		1
6334.893		1
6335.191		1
6335.781		1
6335.79639		1
6336.11		1
6336.19043		1
6336.404		1
6336.978		1
6337.16162		1
6337.568		1
6338.34375		1
6338.50049		1
6339.32568		1
6340.675		1
6340.71143		1
6340.718		1
6340.966		1
6341.126		1
6341.19775		1
6342.89941		1
6344.26953		1
6344.93164		1
6345.006		1
6345.474		1
6346.383		1
6346.83447		1
6347.055		1
6347.788		1
6348.172		1
6348.625		1
6349.12842		1
6350.05127		1
6350.43555		1
6351.39941		1
6351.903		1
6353.15869		1
6353.49561		1
6354.72754		1
6355.68652		1
6356.405		1
6356.57666		1
6356.70654		1
6357.23535		1
6357.606		1
6357.754		1
6358.70166		1
6358.78369		1
6359.637		1
6360.453		1
6362.357		1
6362.621		1
6362.762		1
6362.77734		1
6363.22363		1
6363.355		1
6364.449		1
6364.989		1
6365.62549		1
6365.88232		1
6365.997		1
6366.064		1
6366.424		1
6366.74		1
6367.837		1
6367.984		1
6368.213		1
6368.294		1
6368.49854		1
6368.632		1
6368.75439		1
6369.149		1
6369.76367		1
6369.98828		1
6370.105		1
6370.202		1
6370.29		1
6370.395		1
6370.80273		1
6371.12354		1
6371.241		1
6371.49561		1
6371.56055		1
6372.313		1
6372.73		1
6372.923		1
6373.0874		1
6374.116		1
6374.45361		1
6375.32373		1
6375.465		1
6375.789		1
6376.26758		1
6377.02		1
6377.98633		1
6378.39941		1
6378.46045		1
6378.49072		1
6378.717		1
6378.857		1
6378.946		1
6379.41455		1
6379.90137		1
6380.39063		1
6380.45459		1
6380.51758		1
6380.724		1
6381.245		1
6381.912		1
6382.11035		1
6382.22363		1
6382.42334		1
6382.495		1
6382.81934		1
6383.26367		1
6383.952		1
6384.24463		1
6386.439		1
6386.87061		1
6387.029		1
6387.23242		1
6388.114		1
6388.90869		1
6389.124		1
6389.29541		1
6389.93945		1
6390.827		1
6391.00732		1
6391.059		1
6391.095		1
6391.56		1
6392.55762		1
6393.46436		1
6393.65869		1
6393.957		1
6394.63428		1
6395.311		1
6395.69043		1
6395.84		1
6396.082		1
6396.64		1
6396.806		1
6396.956		1
6396.959		1
6397.215		1
6397.508		1
6398.2085		1
6398.319		1
6401.03		1
6401.121		1
6401.159		1
6401.42773		1
6401.828		1
6401.878		1
6402.199		1
6403.428		1
6403.483		1
6405.2627		1
6406.033		1
6406.29053		1
6406.344		1
6406.81348		1
6408.45557		1
6408.76855		1
6409.27539		1
6409.70557		1
6409.77734		1
6410.04736		1
6410.75439		1
6410.9126		1
6411.54248		1
6412.641		1
6412.958		1
6413.17236		1
6413.289		1
6413.65771		1
6414.155		1
6414.274		1
6414.4		1
6414.934		1
6415.284		1
6415.711		1
6415.942		1
6416.27344		1
6416.77637		1
6417.67773		1
6418.084		1
6418.42		1
6418.76367		1
6418.79248		1
6418.85059		1
6418.87744		1
6419.062		1
6419.44531		1
6420.03027		1
6420.16357		1
6420.262		1
6420.43848		1
6420.45752		1
6420.483		1
6420.96143		1
6422.261		1
6422.33643		1
6422.41553		1
6422.996		1
6423.258		1
6423.403		1
6423.759		1
6423.77344		1
6424.55469		1
6424.63		1
6424.7876		1
6425.698		1
6426.04736		1
6426.37061		1
6426.38037		1
6426.72168		1
6426.83154		1
6428.21826		1
6428.257		1
6429.439		1
6430.216		1
6430.596		1
6430.865		1
6431.822		1
6431.853		1
6431.87		1
6431.924		1
6432.357		1
6432.503		1
6433.32275		1
6433.427		1
6434.544		1
6434.706		1
6436.83936		1
6437.289		1
6437.456		1
6437.555		1
6437.735		1
6438.334		1
6438.96533		1
6439.171		1
6439.606		1
6439.65527		1
6439.931		1
6440.592		1
6441.35938		1
6441.44043		1
6441.77539		1
6442.849		1
6443.30225		1
6444.52441		1
6445.316		1
6445.372		1
6445.47559		1
6445.697		1
6446.00928		1
6446.107		1
6446.51465		1
6446.7417		1
6446.88574		1
6447.31		1
6447.808		1
6448.048		1
6448.67725		1
6449.11475		1
6449.31543		1
6450.041		1
6450.27344		1
6451.23145		1
6451.661		1
6452.154		1
6452.585		1
6452.94775		1
6452.97266		1
6453.263		1
6453.56836		1
6454.30127		1
6455.25635		1
6455.64355		1
6456.03857		1
6456.04346		1
6456.05664		1
6456.33		1
6456.35938		1
6456.402		1
6457.248		1
6457.341		1
6457.63965		1
6458.874		1
6460.00049		1
6460.741		1
6460.861		1
6461.62354		1
6462.0166		1
6462.74854		1
6463.128		1
6463.194		1
6463.776		1
6465.111		1
6465.393		1
6465.617		1
6466.285		1
6467.259		1
6467.40527		1
6467.55664		1
6468.04932		1
6468.823		1
6469.40137		1
6469.40527		1
6470.638		1
6470.6875		1
6470.919		1
6471.32		1
6471.474		1
6471.89844		1
6472.14941		1
6472.31738		1
6472.36768		1
6472.71338		1
6472.956		1
6473.219		1
6473.261		1
6473.33936		1
6473.717		1
6473.80273		1
6473.84473		1
6474.713		1
6474.79834		1
6474.80127		1
6475.00439		1
6475.296		1
6475.798		1
6475.947		1
6476.00244		1
6476.19873		1
6477.16748		1
6477.26758		1
6477.32031		1
6477.65332		1
6478.154		1
6478.295		1
6478.347		1
6478.41064		1
6478.99561		1
6479.69971		1
6480.2583		1
6480.57959		1
6481.33154		1
6481.61475		1
6482.38574		1
6482.46533		1
6482.99268		1
6483.124		1
6483.569		1
6484.94873		1
6485.221		1
6485.515		1
6485.595		1
6486.114		1
6486.42529		1
6486.953		1
6487.56641		1
6487.776		1
6488.624		1
6488.82568		1
6489.509		1
6491.28		1
6491.6084		1
6492.725		1
6492.83		1
6492.9707		1
6493.88574		1
6493.99951		1
6494.232		1
6494.654		1
6495.402		1
6495.61		1
6495.68555		1
6495.834		1
6497.435		1
6497.895		1
6498.052		1
6498.17773		1
6498.39063		1
6498.679		1
6498.734		1
6498.918		1
6499.244		1
6499.78467		1
6499.8125		1
6500.283		1
6500.38672		1
6500.549		1
6500.921		1
6501.374		1
6502.72656		1
6503.049		1
6503.17969		1
6503.8335		1
6503.869		1
6503.87158		1
6505.067		1
6505.26855		1
6505.69043		1
6505.89355		1
6506.07471		1
6506.0874		1
6506.385		1
6506.5127		1
6506.633		1
6506.915		1
6507.332		1
6508.199		1
6508.285		1
6508.302		1
6508.955		1
6508.965		1
6510.20166		1
6510.7085		1
6510.768		1
6510.87842		1
6511.21631		1
6511.554		1
6511.59229		1
6511.77148		1
6511.991		1
6512.05566		1
6512.361		1
6514.023		1
6514.02344		1
6514.04736		1
6514.4873		1
6514.72852		1
6515.12354		1
6515.254		1
6515.537		1
6515.573		1
6515.998		1
6516.34229		1
6516.5083		1
6516.733		1
6516.787		1
6516.81445		1
6516.91748		1
6519.09473		1
6519.47461		1
6519.552		1
6520.03174		1
6520.33057		1
6520.66162		1
6520.713		1
6521.44141		1
6521.45		1
6521.512		1
6521.701		1
6522.04834		1
6522.14941		1
6522.47168		1
6522.755		1
6523.082		1
6523.28467		1
6524.403		1
6524.947		1
6525.753		1
6526.2876		1
6526.902		1
6527.166		1
6527.19141		1
6527.59668		1
6527.74951		1
6527.94043		1
6528.24561		1
6528.848		1
6529.019		1
6529.051		1
6529.4		1
6530.068		1
6530.507		1
6530.537		1
6530.88037		1
6531.42529		1
6531.791		1
6531.79541		1
6531.9707		1
6531.993		1
6532.407		1
6532.696		1
6532.77246		1
6534.04053		1
6535.67627		1
6536.127		1
6536.589		1
6536.794		1
6539.63965		1
6539.80566		1
6539.99268		1
6540.08		1
6541.58252		1
6541.67871		1
6541.999		1
6542.274		1
6543.70264		1
6544.226		1
6544.265		1
6544.658		1
6545.01074		1
6545.883		1
6545.90967		1
6545.934		1
6545.93945		1
6546.039		1
6546.1084		1
6546.188		1
6546.271		1
6546.343		1
6546.714		1
6547.021		1
6547.598		1
6547.81		1
6547.895		1
6547.92236		1
6548.139		1
6548.203		1
6549.122		1
6549.17139		1
6549.19141		1
6549.95654		1
6550.19		1
6550.739		1
6550.759		1
6550.866		1
6551.268		1
6551.39355		1
6551.87451		1
6551.875		1
6552.80469		1
6553.33643		1
6553.641		1
6554.19727		1
6554.363		1
6554.65869		1
6555.043		1
6555.449		1
6555.486		1
6555.683		1
6556.15869		1
6556.22168		1
6556.44336		1
6556.504		1
6556.803		1
6556.95068		1
6557.131		1
6557.224		1
6557.27539		1
6557.49951		1
6557.603		1
6557.729		1
6557.80566		1
6557.8833		1
6558.66846		1
6559.75049		1
6559.96533		1
6560.034		1
6560.13037		1
6560.36963		1
6560.42041		1
6560.60645		1
6560.816		1
6560.899		1
6561.08252		1
6561.13867		1
6561.412		1
6561.456		1
6561.472		1
6561.933		1
6563.46533		1
6564.06348		1
6564.196		1
6564.306		1
6564.548		1
6564.72363		1
6565.481		1
6565.543		1
6566.09668		1
6566.30127		1
6567.267		1
6567.29		1
6567.487		1
6567.897		1
6568.32031		1
6568.33838		1
6568.431		1
6568.53		1
6568.54541		1
6568.61328		1
6569.05273		1
6569.446		1
6570.8374		1
6571.05859		1
6571.90039		1
6572.113		1
6572.41357		1
6572.714		1
6572.995		1
6573.49951		1
6573.5957		1
6573.687		1
6574.16162		1
6574.75928		1
6574.98926		1
6575.304		1
6575.819		1
6576.159		1
6576.46631		1
6576.51172		1
6577.005		1
6577.22852		1
6577.92041		1
6579.26465		1
6579.28369		1
6579.293		1
6579.34033		1
6579.48975		1
6579.725		1
6579.741		1
6580.176		1
6580.475		1
6581.023		1
6581.125		1
6581.28271		1
6582.06		1
6582.09863		1
6582.2124		1
6582.39355		1
6582.51367		1
6583.21045		1
6583.564		1
6584.38232		1
6585.62646		1
6585.635		1
6586.69238		1
6586.95		1
6587.718		1
6588.22		1
6588.32861		1
6588.42		1
6589.37744		1
6589.57959		1
6589.77637		1
6590.04053		1
6590.237		1
6590.45654		1
6590.584		1
6590.766		1
6590.79		1
6590.92871		1
6591.17969		1
6591.33643		1
6591.571		1
6591.65039		1
6591.94336		1
6592.458		1
6592.947		1
6593.149		1
6593.53027		1
6593.544		1
6594.21533		1
6594.26367		1
6594.837		1
6594.866		1
6595.555		1
6595.75635		1
6595.96973		1
6596.00928		1
6596.51563		1
6598.418		1
6598.63965		1
6599.108		1
6599.383		1
6599.759		1
6599.76074		1
6599.77		1
6599.956		1
6599.973		1
6600.185		1
6600.82129		1
6601.465		1
6601.606		1
6601.925		1
6602.44238		1
6602.77734		1
6602.889		1
6603.13135		1
6603.313		1
6603.33838		1
6603.34		1
6603.74268		1
6603.75537		1
6603.82275		1
6603.909		1
6604.216		1
6605.307		1
6605.382		1
6605.606		1
6606.07129		1
6606.288		1
6606.4		1
6606.4		1
6607.141		1
6607.981		1
6608.826		1
6609.165		1
6609.229		1
6609.39258		1
6609.45947		1
6609.531		1
6609.99365		1
6610.05029		1
6610.11475		1
6610.373		1
6610.46143		1
6610.65527		1
6610.67041		1
6610.7915		1
6610.939		1
6611.46631		1
6611.478		1
6611.628		1
6611.77		1
6611.88965		1
6612.119		1
6612.20654		1
6612.52637		1
6612.63965		1
6612.836		1
6612.93555		1
6613.047		1
6613.267		1
6613.3335		1
6613.47461		1
6614.07666		1
6614.175		1
6614.24658		1
6615.264		1
6615.752		1
6615.81738		1
6616.08447		1
6616.228		1
6616.37646		1
6616.473		1
6616.75342		1
6617.00146		1
6617.296		1
6617.46		1
6617.48047		1
6617.50244		1
6617.73633		1
6618.24854		1
6618.784		1
6618.78857		1
6618.99854		1
6619.02441		1
6619.113		1
6619.23633		1
6619.32373		1
6619.37158		1
6619.37549		1
6619.744		1
6619.79		1
6620.09131		1
6620.22754		1
6620.74756		1
6620.9624		1
6621.323		1
6621.666		1
6622.378		1
6622.49365		1
6622.69531		1
6622.983		1
6623.07		1
6623.12256		1
6623.40137		1
6623.55		1
6623.696		1
6623.79346		1
6623.884		1
6623.92236		1
6624.507		1
6624.694		1
6624.78467		1
6624.88232		1
6625.78662		1
6626.201		1
6626.3833		1
6626.387		1
6626.48633		1
6626.52344		1
6627.18848		1
6627.27441		1
6627.67		1
6627.80957		1
6627.836		1
6627.84375		1
6627.84473		1
6628.00244		1
6628.05127		1
6628.429		1
6628.49072		1
6628.516		1
6628.603		1
6629.004		1
6629.419		1
6629.54834		1
6629.83545		1
6630.02734		1
6630.159		1
6630.91943		1
6631.02539		1
6631.1665		1
6631.22363		1
6631.343		1
6632.037		1
6632.326		1
6632.426		1
6632.513		1
6632.82959		1
6633.658		1
6634.078		1
6634.7334		1
6634.902		1
6635.13135		1
6635.38135		1
6635.574		1
6635.636		1
6635.675		1
6636.1167		1
6637.169		1
6637.272		1
6637.721		1
6637.97363		1
6638.126		1
6638.315		1
6638.58057		1
6638.81738		1
6639.01953		1
6639.03564		1
6639.169		1
6639.231		1
6639.936		1
6640.101		1
6640.18066		1
6640.387		1
6641.26		1
6641.384		1
6641.569		1
6641.58		1
6641.634		1
6641.825		1
6642.00439		1
6642.009		1
6642.476		1
6643.01563		1
6643.559		1
6643.58057		1
6643.62158		1
6643.622		1
6644.12451		1
6644.22168		1
6644.40332		1
6644.68945		1
6644.832		1
6644.96143		1
6645.26855		1
6645.59033		1
6646.438		1
6646.506		1
6646.751		1
6647.374		1
6647.43		1
6647.44531		1
6647.642		1
6648.25146		1
6648.262		1
6648.693		1
6648.71533		1
6648.777		1
6648.85156		1
6648.94727		1
6649.07227		1
6649.07275		1
6649.17725		1
6649.531		1
6649.739		1
6650.054		1
6650.2666		1
6650.57568		1
6650.689		1
6650.90527		1
6650.91		1
6651.09326		1
6651.241		1
6651.2627		1
6651.536		1
6651.65869		1
6651.828		1
6651.829		1
6651.967		1
6652.483		1
6652.842		1
6652.91553		1
6653.108		1
6653.16846		1
6653.205		1
6653.3623		1
6653.51		1
6655.2085		1
6655.392		1
6655.59668		1
6655.74		1
6655.87061		1
6656.066		1
6656.08057		1
6656.27637		1
6656.27734		1
6656.78027		1
6657.708		1
6658.11133		1
6658.12354		1
6658.145		1
6658.213		1
6658.581		1
6658.5874		1
6658.62158		1
6659.272		1
6659.282		1
6659.34033		1
6659.662		1
6659.70752		1
6659.723		1
6659.738		1
6659.97559		1
6660.02441		1
6660.252		1
6660.42334		1
6660.46533		1
6660.52246		1
6660.65674		1
6660.796		1
6661.17529		1
6661.33447		1
6661.4917		1
6661.82275		1
6662.15771		1
6662.62744		1
6662.87158		1
6663.406		1
6663.75439		1
6663.80225		1
6664.33838		1
6664.563		1
6664.621		1
6664.936		1
6665.025		1
6665.135		1
6665.265		1
6665.29248		1
6665.34863		1
6665.38428		1
6665.48633		1
6665.916		1
6666.00244		1
6666.81934		1
6667.321		1
6667.41846		1
6667.70068		1
6668.228		1
6668.74463		1
6671.45654		1
6671.871		1
6671.91943		1
6673.216		1
6673.251		1
6673.314		1
6673.515		1
6673.53271		1
6673.60645		1
6673.99		1
6674.091		1
6674.11328		1
6674.13867		1
6674.40771		1
6674.48145		1
6674.63135		1
6674.764		1
6675.17236		1
6675.253		1
6675.338		1
6675.397		1
6675.651		1
6675.67		1
6675.7876		1
6675.80957		1
6675.966		1
6676.057		1
6676.285		1
6676.32568		1
6676.39453		1
6676.584		1
6676.672		1
6676.677		1
6676.87158		1
6677.11768		1
6677.12451		1
6677.208		1
6677.20947		1
6677.44238		1
6677.714		1
6678.193		1
6678.462		1
6678.50537		1
6678.569		1
6678.66748		1
6678.68457		1
6678.69873		1
6679.07373		1
6679.17139		1
6679.488		1
6679.58		1
6679.953		1
6679.96		1
6680.46973		1
6680.55957		1
6680.65527		1
6680.699		1
6680.7627		1
6681.53		1
6681.764		1
6682		1
6682.375		1
6682.448		1
6682.58252		1
6682.77441		1
6682.92334		1
6683.342		1
6683.417		1
6683.81543		1
6683.99365		1
6684.25635		1
6684.43945		1
6684.50146		1
6684.643		1
6684.761		1
6684.82861		1
6685.18555		1
6685.506		1
6685.51465		1
6685.806		1
6685.819		1
6685.82959		1
6686.36035		1
6686.465		1
6686.471		1
6686.69775		1
6686.88428		1
6687.46436		1
6688.03369		1
6688.47		1
6688.69971		1
6688.73633		1
6688.81738		1
6689.3877		1
6689.49951		1
6689.631		1
6690.15234		1
6690.49854		1
6690.896		1
6690.962		1
6691.223		1
6691.278		1
6691.49951		1
6691.98926		1
6692.10547		1
6692.18359		1
6692.22656		1
6692.66455		1
6692.93652		1
6693.05859		1
6693.307		1
6693.418		1
6693.648		1
6693.74		1
6693.74658		1
6693.85254		1
6694.17		1
6694.33936		1
6694.412		1
6694.51025		1
6695.02344		1
6695.14648		1
6695.16064		1
6695.20166		1
6695.25049		1
6695.51025		1
6695.609		1
6695.61475		1
6695.74072		1
6695.77148		1
6695.796		1
6696.18066		1
6696.20068		1
6696.31		1
6696.41455		1
6696.609		1
6696.651		1
6696.67041		1
6696.76758		1
6696.801		1
6696.8125		1
6697.2207		1
6697.227		1
6697.274		1
6697.3125		1
6697.62744		1
6697.79541		1
6697.946		1
6698.019		1
6698.176		1
6698.30762		1
6698.36572		1
6698.41455		1
6698.75635		1
6699.482		1
6699.94043		1
6700.12939		1
6700.18		1
6700.215		1
6700.37		1
6700.537		1
6700.615		1
6700.65625		1
6700.68555		1
6700.76074		1
6700.77539		1
6700.86865		1
6701.171		1
6701.45166		1
6701.722		1
6701.879		1
6701.96338		1
6702.15674		1
6702.64355		1
6702.838		1
6703.006		1
6703.05371		1
6703.45459		1
6703.81738		1
6703.917		1
6704.476		1
6704.84375		1
6705.314		1
6705.54		1
6705.55859		1
6706.147		1
6706.15527		1
6706.15625		1
6706.36572		1
6706.40332		1
6706.46533		1
6706.61572		1
6706.789		1
6709.035		1
6709.406		1
6709.44336		1
6709.464		1
6709.71533		1
6709.75244		1
6709.88232		1
6710.143		1
6710.588		1
6710.801		1
6710.96826		1
6711.21		1
6711.21045		1
6711.306		1
6711.34473		1
6711.42432		1
6711.51953		1
6711.60156		1
6711.75		1
6711.893		1
6711.922		1
6711.97266		1
6712.247		1
6712.28027		1
6712.34229		1
6712.375		1
6712.43555		1
6712.842		1
6712.85547		1
6713.00342		1
6713.154		1
6713.43848		1
6713.51074		1
6713.647		1
6713.66748		1
6713.67334		1
6713.759		1
6713.94727		1
6714.033		1
6714.34229		1
6714.94873		1
6715.14746		1
6715.333		1
6715.661		1
6715.678		1
6715.84229		1
6715.95264		1
6715.985		1
6716.034		1
6716.145		1
6716.207		1
6716.28564		1
6716.32666		1
6716.44971		1
6716.72559		1
6717.007		1
6717.061		1
6717.091		1
6717.35449		1
6717.491		1
6717.62061		1
6717.72266		1
6717.873		1
6718.085		1
6718.31738		1
[truncated: 16,302 more rows]
