# Supplementary material for: Getting rid of ‘rain’ and ‘stars’: Mitigating inhibition effects on ddPCR data analysis, the case study of the invasive crayfish Pacifastacus leniusculus in the streams of Luxembourg
Source: PLoS One. 2022 Nov 16;17(11):e0275363. doi: 10.1371/journal.pone.0275363 (PMC9668142; doi:10.1371/journal.pone.0275363)
Supplement: S1 File — (ZIP) [file pone.0275363.s003.zip › raw data/27-pl1/27 Pl1-2019 Pl_D08_Amplitude.csv]

Ch1 Amplitude	Ch2 Amplitude	Cluster
385.6386		1
1172.46948		1
3285.536		1
3648.38745		1
3831.88257		1
4277.787		1
4885.53027		1
5152.213		1
5171.104		1
5655.672		1
5782.39941		1
5953.0083		1
5973.478		1
5974.007		1
5981.505		1
5989.662		1
6096.05566		1
6098.13		1
6099.096		1
6115.8457		1
6158.168		1
6170.11426		1
6175.987		1
6187.5415		1
6193.88672		1
6196.693		1
6228.078		1
6232.38672		1
6246.09131		1
6259.01953		1
6266.47363		1
6270.653		1
6277.66		1
6287.144		1
6304.89551		1
6341.98926		1
6343.9043		1
6344.57666		1
6353.466		1
6355.376		1
6364.77734		1
6366.51367		1
6367.787		1
6368.797		1
6370.19238		1
6379.68		1
6381.01367		1
6397.289		1
6397.74756		1
6401.82764		1
6403.634		1
6409.138		1
6411.275		1
6417.686		1
6420.968		1
6426.737		1
6427.57666		1
6429.161		1
6432.6333		1
6436.787		1
6437.51855		1
6442.38672		1
6442.989		1
6446.799		1
6447.693		1
6449.343		1
6450.55		1
6454.548		1
6455.9624		1
6456.12256		1
6465.275		1
6466.08447		1
6475.21338		1
6492.61572		1
6494.223		1
6494.695		1
6495.20361		1
6503.83447		1
6504.15332		1
6506.78662		1
6508.82031		1
6515.37		1
6516.687		1
6520.122		1
6520.76953		1
6521.214		1
6523.36		1
6532.07764		1
6532.22559		1
6533.42871		1
6534.504		1
6536.09863		1
6538.025		1
6541.30566		1
6548.86328		1
6550.39746		1
6551.52734		1
6556.14063		1
6557.632		1
6558.035		1
6558.354		1
6558.89		1
6563.22363		1
6564.883		1
6565.679		1
6565.74		1
6567.02832		1
6568.42432		1
6568.79248		1
6569.04541		1
6572.73242		1
6573.158		1
6573.7207		1
6577.5874		1
6580.972		1
6586.28857		1
6587.69043		1
6588.754		1
6590.2085		1
6594.62061		1
6597.381		1
6600.19629		1
6603.936		1
6604.847		1
6613.94727		1
6614.351		1
6614.99268		1
6615.93164		1
6616.3584		1
6618.59473		1
6618.81		1
6624.16455		1
6627.96436		1
6628.519		1
6628.76563		1
6631.939		1
6642.029		1
6643.486		1
6643.69531		1
6643.83		1
6644.296		1
6644.4043		1
6646.396		1
6646.92725		1
6647.61035		1
6649.527		1
6650.159		1
6651.34473		1
6653.26563		1
6654.426		1
6659.57959		1
6661.596		1
6662.37646		1
6662.56		1
6663.147		1
6667.27441		1
6668.50342		1
6668.618		1
6668.783		1
6671.426		1
6675.21826		1
6677.705		1
6677.79346		1
6682.51465		1
6684.0835		1
6684.78		1
6686.45361		1
6686.61475		1
6689.14746		1
6691.362		1
6692.741		1
6696.88965		1
6700.80566		1
6702.881		1
6704.735		1
6711.04834		1
6713.224		1
6713.36328		1
6713.513		1
6719.474		1
6725.904		1
6729.862		1
6731.164		1
6731.794		1
6731.89258		1
6732.797		1
6732.984		1
6737.204		1
6738.06641		1
6740.043		1
6742.53857		1
6744.47168		1
6745.78125		1
6748.748		1
6749.465		1
6749.67139		1
6751.83154		1
6751.961		1
6753.0376		1
6753.52148		1
6753.53955		1
6754.09863		1
6755.778		1
6755.80029		1
6756.13574		1
6756.739		1
6756.95264		1
6757.19141		1
6758.11		1
6758.41846		1
6762.6		1
6762.6665		1
6762.89941		1
6765.795		1
6771.122		1
6771.273		1
6773.12256		1
6777.847		1
6778.45459		1
6780.2583		1
6780.497		1
6782.85254		1
6787.72461		1
6788.39258		1
6789.84863		1
6791.355		1
6800.20947		1
6800.988		1
6802.56		1
6803.24072		1
6805.079		1
6805.241		1
6811.017		1
6814.2334		1
6817.69971		1
6818.804		1
6820.63965		1
6820.69727		1
6822.807		1
6823.26758		1
6823.37354		1
6823.549		1
6829.2793		1
6830.099		1
6830.55762		1
6832.483		1
6833.263		1
6833.41846		1
6834.2334		1
6835.78857		1
6835.84863		1
6837.35156		1
6838.5		1
6840.43262		1
6840.595		1
6841.189		1
6842.969		1
6843.27441		1
6844.787		1
6845.70068		1
6845.934		1
6847.912		1
6848.15234		1
6849.53027		1
6849.57373		1
6850.0625		1
6850.41357		1
6861.223		1
6861.362		1
6861.813		1
6862.57031		1
6862.68945		1
6864.26367		1
6865.14746		1
6866.775		1
6867.14453		1
6868.10645		1
6869.818		1
6878.05029		1
6879.29834		1
6881.59		1
6882.659		1
6883.06738		1
6886.601		1
6890.73633		1
6893.61865		1
6893.692		1
6897.27051		1
6898.882		1
6901.425		1
6902.014		1
6902.041		1
6902.55957		1
6905.467		1
6906.219		1
6906.27637		1
6909.65967		1
6910.993		1
6911.43262		1
6913.645		1
6913.89063		1
6914.533		1
6915.497		1
6916.10938		1
6916.95654		1
6918.80273		1
6920.341		1
6920.67627		1
6922.4707		1
6922.59668		1
6925.727		1
6926.20947		1
6928.07959		1
6928.44043		1
6930.411		1
6930.463		1
6932.11572		1
6933.282		1
6934.205		1
6934.57568		1
6934.948		1
6936.279		1
6936.87451		1
6938.556		1
6940.32861		1
6941.31738		1
6941.788		1
6943.371		1
6943.78027		1
6944.44873		1
6944.863		1
6945.653		1
6945.83154		1
6946.623		1
6946.95557		1
6947.268		1
6947.465		1
6948.584		1
6949.231		1
6951.02344		1
6952.18848		1
6952.99756		1
6953.61		1
6955.00732		1
6956.463		1
6957.045		1
6959.12061		1
6961.72559		1
6961.97461		1
6962.341		1
6963.16455		1
6964.67334		1
6966.527		1
6967.949		1
6967.95947		1
6969.41846		1
6969.616		1
6971.3916		1
6973.267		1
6973.777		1
6973.886		1
6974.25537		1
6974.40674		1
6974.72363		1
6974.756		1
6978.95459		1
6979.23828		1
6979.94775		1
6980.8833		1
6981.40039		1
6982.054		1
6983.253		1
6983.66748		1
6983.906		1
6984.142		1
6985.15771		1
6988.33447		1
6990.45752		1
6990.82471		1
6991.59375		1
6991.92139		1
6992.77734		1
6992.811		1
6993.83838		1
6994.56445		1
6995.44043		1
7000.352		1
7003.524		1
7004.30664		1
7006.2417		1
7006.88232		1
7007.15771		1
7007.571		1
7007.771		1
7008.301		1
7010.835		1
7011.02344		1
7011.92041		1
7014.967		1
7015.90234		1
7017.301		1
7018.185		1
7018.88574		1
7019.98535		1
7021.46338		1
7021.993		1
7022.99756		1
7026.137		1
7026.95557		1
7027.86328		1
7029.18066		1
7029.37354		1
7030.4873		1
7031.443		1
7031.656		1
7032.327		1
7032.966		1
7033.05029		1
7034.07227		1
7034.403		1
7034.65039		1
7034.859		1
7035.155		1
7035.36035		1
7036.247		1
7036.94531		1
7037.1377		1
7037.3916		1
7038.32031		1
7039.425		1
7041.07		1
7041.09668		1
7042.659		1
7042.72852		1
7043.56152		1
7044.12646		1
7045.094		1
7045.481		1
7046.246		1
7047.70264		1
7047.73145		1
7047.741		1
7048.78125		1
7049.31		1
7049.84326		1
7051.00342		1
7051.026		1
7051.704		1
7051.7793		1
7051.86426		1
7053.5957		1
7054.939		1
7055.313		1
7055.737		1
7058.407		1
7059.0293		1
7059.44873		1
7060.29248		1
7060.4		1
7060.84668		1
7062.906		1
7063.00635		1
7064.847		1
7066.67969		1
7066.96875		1
7067.39844		1
7067.58643		1
7069.05273		1
7069.98047		1
7070.92773		1
7072.77539		1
7073.28955		1
7073.90234		1
7074.73926		1
7077.682		1
7079.482		1
7079.55664		1
7080.29834		1
7082.079		1
7082.358		1
7082.914		1
7083.295		1
7084.827		1
7085.75635		1
7086.71826		1
7086.888		1
7087.376		1
7087.69873		1
7088.895		1
7089.135		1
7093.13525		1
7094.056		1
7094.125		1
7094.17725		1
7094.186		1
7094.90869		1
7095.26172		1
7095.692		1
7097.04443		1
7097.361		1
7101.64844		1
7102.11426		1
7103.70068		1
7103.83936		1
7104.727		1
7105.12549		1
7105.89746		1
7107.46533		1
7107.515		1
7108.51758		1
7108.909		1
7109.699		1
7110.907		1
7112.16553		1
7113.71973		1
7114.347		1
7114.42627		1
7116.5083		1
7116.978		1
7117.74756		1
7117.775		1
7119.18848		1
7119.44775		1
7120.00928		1
7120.334		1
7121.26953		1
7124.463		1
7124.59473		1
7125.693		1
7127.792		1
7128.12744		1
7128.944		1
7129.29248		1
7129.77637		1
7131.34229		1
7131.48535		1
7131.879		1
7131.9707		1
7134.04639		1
7134.17969		1
7134.60938		1
7134.954		1
7135.32		1
7136.143		1
7136.399		1
7138.294		1
7138.30127		1
7138.326		1
7138.84229		1
7139.759		1
7140.059		1
7140.384		1
7141.57764		1
7141.94336		1
7142.33838		1
7142.74658		1
7144.92529		1
7145.17432		1
7145.39355		1
7145.573		1
7146.14941		1
7148.747		1
7151.323		1
7152.697		1
7152.98535		1
7153.514		1
7154.05225		1
7155.295		1
7155.406		1
7157.51074		1
7157.6626		1
7157.81543		1
7158.45166		1
7159.002		1
7161.10059		1
7162.56836		1
7162.806		1
7163.26367		1
7164.154		1
7165.1377		1
7165.291		1
7165.82861		1
7166.035		1
7166.12744		1
7166.24854		1
7166.37158		1
7167.01758		1
7167.79541		1
7167.833		1
7169.15674		1
7169.41357		1
7169.962		1
7170.092		1
7170.90869		1
7171.564		1
7172.762		1
7173.04834		1
7174.129		1
7174.331		1
7175.228		1
7175.399		1
7176.41		1
7176.72656		1
7179.0293		1
7180.60547		1
7181.37158		1
7182.228		1
7182.35254		1
7183.20557		1
7184.83643		1
7185.23926		1
7185.51025		1
7186.021		1
7188.222		1
7189.06641		1
7189.761		1
7189.99		1
7190.03467		1
7190.30029		1
7190.661		1
7190.76074		1
7191.792		1
7192.478		1
7192.5376		1
7193.63428		1
7193.92		1
7194.892		1
7195.42773		1
7196.623		1
7197.27832		1
7198.101		1
7198.31348		1
7199.151		1
7199.45752		1
7200.10352		1
7200.22656		1
7200.24658		1
7201.17139		1
7202.48535		1
7203.61133		1
7203.835		1
7204.48633		1
7204.525		1
7205.898		1
7206.081		1
7209.4873		1
7211.31543		1
7211.32959		1
7211.76855		1
7212.516		1
7212.88037		1
7213.128		1
7213.241		1
7214.276		1
7215.78125		1
7216.33838		1
7216.96338		1
7217.17432		1
7217.37549		1
7220.75		1
7221.909		1
7222.934		1
7223.211		1
7223.504		1
7224.226		1
7224.495		1
7224.566		1
7226.74365		1
7227.482		1
7228.028		1
7228.2334		1
7228.776		1
7228.823		1
7228.851		1
7230.12842		1
7231.203		1
7231.26367		1
7231.80469		1
7231.91846		1
7232.82861		1
7233.747		1
7233.81152		1
7234.87		1
7235.06641		1
7235.28467		1
7235.297		1
7236.15039		1
7237.106		1
7237.51563		1
7238.159		1
7238.78125		1
7239.19531		1
7239.40771		1
7240.677		1
7240.78857		1
7241.15		1
7242.423		1
7243.69775		1
7244.019		1
7244.0874		1
7244.216		1
7244.32129		1
7246.048		1
7246.20068		1
7247.16		1
7247.59473		1
7248.178		1
7248.56543		1
7251.62256		1
7252.05859		1
7252.74365		1
7253.62158		1
7255.69971		1
7256.416		1
7256.49365		1
7257.445		1
7257.537		1
7257.73975		1
7258.20068		1
7258.36572		1
7258.7627		1
7258.82031		1
7259.72		1
7260.116		1
7260.308		1
7260.40527		1
7260.837		1
7261.192		1
7263.17236		1
7263.763		1
7264.084		1
7264.74		1
7264.75049		1
7264.76025		1
7265.93359		1
7266.309		1
7266.703		1
7266.75049		1
7266.95459		1
7268.16357		1
7268.669		1
7269.068		1
7269.082		1
7269.46533		1
7270.985		1
7271.30957		1
7271.443		1
7271.98		1
7272.16357		1
7272.297		1
7272.569		1
7273.16064		1
7273.325		1
7273.493		1
7273.784		1
7274.23926		1
7274.573		1
7274.65771		1
7274.792		1
7276.63574		1
7277.224		1
7277.313		1
7277.508		1
7278.07959		1
7278.533		1
7279.075		1
7279.19043		1
7279.43359		1
7279.58		1
7279.811		1
7282.75439		1
7283.13672		1
7283.247		1
7283.48047		1
7283.92773		1
7284.54248		1
7285.70752		1
7286.308		1
7286.4834		1
7286.872		1
7287.483		1
7288.632		1
7289.251		1
7290.408		1
7291.116		1
7291.338		1
7291.45264		1
7292.927		1
7294.52734		1
7295.4624		1
7296.92969		1
7297.283		1
7297.65869		1
7298.63428		1
7298.79834		1
7299.42432		1
7299.72559		1
7299.95752		1
7300.06152		1
7300.1333		1
7300.23975		1
7300.37061		1
7300.446		1
7301.0874		1
7302.04248		1
7302.349		1
7303.47168		1
7303.79		1
7304.244		1
7305.35059		1
7305.488		1
7306.331		1
7306.9624		1
7309.88428		1
7310.523		1
7311.04248		1
7311.241		1
7311.751		1
7312.04053		1
7312.10938		1
7312.566		1
7312.93945		1
7313.498		1
7314.591		1
7315.894		1
7317.003		1
7317.36035		1
7318.601		1
7320.67432		1
7321.034		1
7321.31055		1
7321.947		1
7322.141		1
7322.26		1
7322.46729		1
7323.04639		1
7323.1333		1
7323.504		1
7324.20166		1
7324.43555		1
7324.512		1
7324.7915		1
7325.642		1
7326.246		1
7327.14		1
7327.34033		1
7327.4375		1
7327.69873		1
7328.44873		1
7328.474		1
7328.63672		1
7328.63965		1
7328.647		1
7329.31934		1
7330.83447		1
7330.9126		1
7331.371		1
7331.82227		1
7331.92139		1
7332.27637		1
7333.6377		1
7333.69434		1
7333.95264		1
7334.37		1
7335.55273		1
7337.07		1
7337.326		1
7337.84473		1
7338.023		1
7338.032		1
7338.68652		1
7338.91846		1
7340.93164		1
7340.96875		1
7341.74561		1
7342.9375		1
7343.36		1
7343.44873		1
7343.85		1
7344.04248		1
7344.358		1
7344.601		1
7344.66064		1
7346.619		1
7347.178		1
7347.558		1
7347.96143		1
7348.482		1
7349.634		1
7349.97		1
7350.55029		1
7351.06836		1
7351.15625		1
7352.17041		1
7353.233		1
7353.605		1
7354.38965		1
7355.6123		1
7355.73145		1
7355.84375		1
7356.015		1
7356.093		1
7356.167		1
7356.565		1
7356.702		1
7356.80957		1
7357.124		1
7357.87744		1
7358.774		1
7359.0127		1
7359.664		1
7359.85742		1
7360.921		1
7361.137		1
7361.32		1
7362.181		1
7362.19043		1
7362.384		1
7362.71729		1
7362.744		1
7364.003		1
7364.72559		1
7365.32959		1
7366.927		1
7367.44238		1
7368.854		1
7369.238		1
7370.275		1
7370.57129		1
7372.40039		1
7373.64746		1
7375.712		1
7375.99463		1
7378.205		1
7378.91162		1
7379.933		1
7380.115		1
7380.44434		1
7382.3584		1
7382.36328		1
7382.69775		1
7383.92773		1
7383.94434		1
7384.4		1
7384.54639		1
7385.148		1
7385.16553		1
7385.6416		1
7385.81543		1
7385.824		1
7386.58447		1
7386.974		1
7388.776		1
7388.907		1
7389.311		1
7389.4707		1
7390.037		1
7390.464		1
7390.76172		1
7390.93262		1
7391.594		1
7391.71973		1
7392.72754		1
7392.84668		1
7392.98633		1
7393.164		1
7393.41		1
7393.71875		1
7394.32227		1
7394.332		1
7394.40039		1
7394.40137		1
7394.92725		1
7395.263		1
7396.822		1
7396.85352		1
7396.94238		1
7397.08		1
7397.228		1
7397.573		1
7397.785		1
7397.8667		1
7398.10547		1
7398.425		1
7398.69873		1
7398.96631		1
7399.081		1
7399.829		1
7400.62061		1
7400.81		1
7401.06934		1
7401.791		1
7401.82471		1
7401.96875		1
7402.654		1
7403.03271		1
7403.10547		1
7403.2207		1
7403.37061		1
7404.038		1
7404.62158		1
7404.641		1
7406.36572		1
7406.994		1
7407.01953		1
7407.33838		1
7407.43945		1
7408.0625		1
7408.06543		1
7408.90869		1
7408.94873		1
7409.034		1
7409.513		1
7409.66553		1
7409.69629		1
7410.951		1
7411.47168		1
7411.826		1
7412.92969		1
7412.93945		1
7413.42432		1
7413.471		1
7413.53125		1
7413.54834		1
7414.18652		1
7414.342		1
7414.54541		1
7415.155		1
7416.07031		1
7416.25342		1
7416.51758		1
7416.85449		1
7417.015		1
7417.596		1
7418.832		1
7419.64551		1
7420.04639		1
7420.13232		1
7420.2876		1
7420.943		1
7421.21973		1
7421.38037		1
7422.397		1
7422.829		1
7423.29248		1
7423.98047		1
7424.304		1
7425.94873		1
7425.9624		1
7426.177		1
7427.414		1
7427.47559		1
7427.70361		1
7429.89355		1
7430.6416		1
7431.84961		1
7432.166		1
7433.257		1
7433.69043		1
7434.024		1
7434.07275		1
7434.76		1
7434.7666		1
7435.17041		1
7435.176		1
7435.34229		1
7435.565		1
7435.666		1
7436.458		1
7436.905		1
7437.128		1
7437.43		1
7437.86475		1
7437.886		1
7438.41846		1
7438.44873		1
7438.588		1
7438.86963		1
7439.421		1
7439.978		1
7440.07861		1
7440.22		1
7440.717		1
7440.872		1
7441.51758		1
7441.85		1
7442.133		1
7442.18164		1
7442.2876		1
7442.767		1
7443.0083		1
7443.84668		1
7444.334		1
7444.888		1
7444.98047		1
7445.933		1
7446.46875		1
7446.758		1
7446.792		1
7447.25049		1
7447.96		1
7448.09668		1
7448.127		1
7448.928		1
7449.19531		1
7449.85156		1
7450.025		1
7450.25537		1
7450.36328		1
7450.479		1
7451.343		1
7451.914		1
7452.06		1
7452.17969		1
7452.32275		1
7452.435		1
7453.2		1
7453.45		1
7453.85547		1
7453.92871		1
7454.56641		1
7455.12646		1
7455.237		1
7455.40869		1
7455.44531		1
7455.77148		1
7455.80859		1
7456.52246		1
7456.578		1
7456.66357		1
7456.997		1
7457.232		1
7457.25537		1
7457.491		1
7458.2666		1
7458.433		1
7458.631		1
7458.79443		1
7458.83447		1
7459.53857		1
7459.727		1
7459.78125		1
7460.357		1
7460.371		1
7460.636		1
7460.895		1
7461.02441		1
7461.172		1
7461.511		1
7462.239		1
7462.242		1
7462.26074		1
7462.292		1
7462.40332		1
7462.42627		1
7462.83252		1
7463.11		1
7463.132		1
7463.459		1
7463.508		1
7463.659		1
7464.67139		1
7464.72754		1
7464.96338		1
7465.078		1
7465.121		1
7465.53662		1
7465.69434		1
7465.71338		1
7465.8374		1
7465.86328		1
7466.47949		1
7466.54053		1
7466.93066		1
7467.562		1
7468.174		1
7468.37646		1
7468.58252		1
7469.508		1
7469.698		1
7469.79346		1
7470.362		1
7470.47656		1
7470.8623		1
7471.008		1
7471.59473		1
7473.12939		1
7473.428		1
7473.5835		1
7474.13135		1
7474.41943		1
7474.66943		1
7474.9834		1
7475.066		1
7475.42627		1
7475.67041		1
7475.70361		1
7476.279		1
7476.96973		1
7477.439		1
7477.767		1
7477.79932		1
7477.99658		1
7478.246		1
7478.29443		1
7478.625		1
7479.10645		1
7480.26953		1
7480.51465		1
7480.57568		1
7480.87549		1
7481.23633		1
7481.56641		1
7481.87158		1
7482.29541		1
7482.491		1
7483.07373		1
7483.084		1
7483.3457		1
7483.65967		1
7483.861		1
7484.48		1
7484.517		1
7485.414		1
7485.902		1
7486.049		1
7486.06543		1
7486.33936		1
7487.07568		1
7487.19775		1
7487.221		1
7487.231		1
7487.61768		1
7487.63428		1
7487.707		1
7488.01074		1
7488.0293		1
7488.401		1
7488.62549		1
7488.78271		1
7489.08447		1
7489.17529		1
7490.28174		1
7490.7124		1
7491.265		1
7491.305		1
7491.398		1
7491.47		1
7491.646		1
7491.826		1
7492.53467		1
7493.11133		1
7493.11865		1
7493.142		1
7494.02539		1
7494.36133		1
7494.421		1
7495.34863		1
7495.459		1
7495.98828		1
7496.13672		1
7496.426		1
7496.44434		1
7496.97363		1
7497.07275		1
7497.46		1
7497.51953		1
7497.762		1
7498.067		1
7498.397		1
7498.96533		1
7499.018		1
7499.033		1
7499.41		1
7499.63672		1
7499.77148		1
7499.78271		1
7500.139		1
7500.339		1
7500.43066		1
7500.55762		1
7501.068		1
7501.559		1
7502.088		1
7502.08936		1
7502.56348		1
7502.999		1
7503.008		1
7503.05225		1
7503.21143		1
7503.86426		1
7503.97559		1
7504.08643		1
7504.608		1
7504.619		1
7504.63525		1
7504.68457		1
7505.535		1
7505.732		1
7505.9		1
7505.94531		1
7506.053		1
7506.13037		1
7506.218		1
7506.369		1
7506.396		1
7506.57764		1
7507.162		1
7507.34473		1
7507.478		1
7507.665		1
7507.68457		1
7508.004		1
7508.189		1
7508.27344		1
7508.926		1
7509.07471		1
7509.784		1
7509.97168		1
7510.04346		1
7510.12646		1
7510.14258		1
7510.34033		1
7510.93848		1
7511.32861		1
7512.066		1
7512.156		1
7512.28955		1
7512.34863		1
7512.371		1
7512.707		1
7512.945		1
7513.65527		1
7514.06055		1
7514.14648		1
7514.17334		1
7514.28369		1
7514.86768		1
7515.26465		1
7515.676		1
7516.38037		1
7516.43457		1
7516.4834		1
7516.82373		1
7516.91064		1
7517.139		1
7517.43262		1
7517.58057		1
7517.77637		1
7518.07861		1
7518.157		1
7518.17773		1
7518.788		1
7518.96		1
7519.21		1
7519.288		1
7519.73047		1
7520.33057		1
7520.388		1
7520.567		1
7520.774		1
7520.839		1
7521.242		1
7521.40869		1
7521.556		1
7521.80371		1
7521.9873		1
7522.00928		1
7522.327		1
7522.74951		1
7523.339		1
7524.09473		1
7524.40771		1
7524.5376		1
7524.65674		1
7524.65674		1
7524.69238		1
7524.694		1
7524.873		1
7524.94043		1
7525.06934		1
7525.15771		1
7525.39063		1
7525.47949		1
7525.879		1
7527.111		1
7527.13428		1
7527.193		1
7527.39		1
7527.412		1
7527.56152		1
7527.679		1
7528.134		1
7528.33252		1
7528.45166		1
7528.54932		1
7528.571		1
7528.63037		1
7528.8667		1
7529.53027		1
7529.87549		1
7529.94		1
7530.20557		1
7530.3335		1
7530.3877		1
7530.458		1
7530.691		1
7530.71436		1
7530.795		1
7530.99463		1
7531.07031		1
7531.111		1
7531.14258		1
7531.574		1
7531.672		1
7532.025		1
7532.15625		1
7532.3584		1
7532.50146		1
7532.641		1
7533.022		1
7533.259		1
7533.27637		1
7533.604		1
7533.66064		1
7533.67139		1
7534.22656		1
7534.34		1
7534.54346		1
7534.64941		1
7535.487		1
7535.53662		1
7535.66943		1
7536.679		1
7536.82		1
7536.9873		1
7537.50928		1
7537.557		1
7537.67627		1
7537.77441		1
7537.96338		1
7538.02246		1
7538.04932		1
7538.497		1
7538.80859		1
7539.099		1
7539.10547		1
7539.31836		1
7539.99463		1
7540.48975		1
7540.63135		1
7540.678		1
7540.71875		1
7540.76855		1
7540.831		1
7540.902		1
7540.91		1
7541.033		1
7541.1333		1
7541.44141		1
7541.622		1
7541.67041		1
7542.116		1
7542.12646		1
7542.216		1
7542.802		1
7542.817		1
7543.011		1
7543.055		1
7543.61865		1
7543.76025		1
7543.766		1
7543.893		1
7544.055		1
7544.3667		1
7544.41162		1
7544.46631		1
7545.028		1
7545.035		1
7545.07227		1
7545.201		1
7545.486		1
7545.545		1
7545.591		1
7545.59766		1
7545.611		1
7545.626		1
7545.63574		1
7546.22949		1
7546.32		1
7546.375		1
7546.433		1
7546.565		1
7546.683		1
7546.77344		1
7547.01758		1
7547.126		1
7547.84766		1
7547.90625		1
7547.93359		1
7548.33057		1
7548.445		1
7548.545		1
7548.57031		1
7548.90234		1
7549.03857		1
7549.361		1
7549.45459		1
7549.646		1
7549.657		1
7550.10547		1
7550.146		1
7550.33545		1
7550.97		1
7551.39551		1
7552.259		1
7552.266		1
7552.507		1
7552.66943		1
7552.87354		1
7552.925		1
7553.22168		1
7553.24463		1
7553.94775		1
7554.094		1
7554.29541		1
7554.418		1
7554.88867		1
7555.1626		1
7555.179		1
7555.233		1
7555.476		1
7555.80859		1
7555.901		1
7555.955		1
7555.957		1
7556.109		1
7556.45459		1
7556.4707		1
7556.52832		1
7556.585		1
7556.934		1
7557.058		1
7557.3457		1
7557.42969		1
7557.50928		1
7557.59863		1
7557.7876		1
7557.96		1
7558.36426		1
7558.40332		1
7558.636		1
7558.79346		1
7558.79736		1
7559.00342		1
7559.14941		1
7559.27148		1
7559.335		1
7559.35938		1
7559.366		1
7559.82959		1
7560.238		1
7560.28271		1
7560.398		1
7560.58154		1
7560.6626		1
7560.79443		1
7560.845		1
7560.899		1
7561.00049		1
7561.40771		1
7561.74		1
7562.00342		1
7562.012		1
7562.114		1
7562.19238		1
7562.21631		1
7562.36		1
7562.721		1
7562.91162		1
7562.9375		1
7563.25049		1
7563.29639		1
7563.35742		1
7563.42627		1
7563.62		1
7563.768		1
7564.12256		1
7564.18262		1
7564.396		1
7564.47754		1
7564.55029		1
7565.059		1
7565.283		1
7565.4043		1
7565.52832		1
7565.67041		1
7565.69629		1
7565.73		1
7565.75244		1
7566.03467		1
7566.22363		1
7566.506		1
7566.671		1
7566.708		1
7566.71875		1
7566.76465		1
7566.846		1
7567.009		1
7567.672		1
7567.79053		1
7568.67432		1
7568.69434		1
7568.89941		1
7568.94336		1
7569.03564		1
7569.42041		1
7569.427		1
7569.67529		1
7569.70068		1
7570.18066		1
7570.202		1
7570.23242		1
7570.31738		1
7570.404		1
7570.715		1
7570.74951		1
7570.93457		1
7571.53271		1
7571.55371		1
7571.702		1
7571.835		1
7572.086		1
7572.34961		1
7572.49854		1
7572.56055		1
7572.967		1
7573.319		1
7573.364		1
7573.464		1
7573.50049		1
7573.69629		1
7573.71973		1
7573.992		1
7574.69873		1
7575.019		1
7575.039		1
7575.511		1
7575.542		1
7575.835		1
7575.923		1
7576.215		1
7576.25146		1
7576.2583		1
7576.392		1
7576.64648		1
7576.64648		1
7576.66		1
7576.999		1
7577.374		1
7577.98975		1
7578.47852		1
7578.513		1
7578.82373		1
7579.017		1
7579.02734		1
7579.577		1
7579.58643		1
7579.675		1
7579.68066		1
7579.946		1
7580.14355		1
7580.161		1
7580.246		1
7580.298		1
7580.31055		1
7580.546		1
7580.5874		1
7580.75049		1
7580.957		1
7580.98975		1
7581.50146		1
7581.875		1
7581.938		1
7582.304		1
7582.32275		1
7582.55273		1
7582.55957		1
7582.664		1
7582.696		1
7582.729		1
7582.877		1
7583.02734		1
7583.30566		1
7583.383		1
7583.9624		1
7584.218		1
7584.369		1
7584.369		1
7584.401		1
7584.418		1
7584.67773		1
7585.24951		1
7585.60254		1
7585.714		1
7586.14355		1
7586.208		1
7586.86035		1
7587.17871		1
7587.35449		1
7587.433		1
7587.446		1
7587.514		1
7587.849		1
7587.86133		1
7588.019		1
7588.07568		1
7588.194		1
7588.514		1
7588.70361		1
7588.777		1
7588.785		1
7588.851		1
7588.93262		1
7589.01953		1
7589.051		1
7589.138		1
7589.23242		1
7589.37256		1
7589.379		1
7589.684		1
7589.86035		1
7589.929		1
7590.28125		1
7590.42773		1
7590.586		1
7590.59668		1
7590.62354		1
7590.85352		1
7591.087		1
7591.17871		1
7591.27734		1
7591.475		1
7591.627		1
7591.677		1
7591.73047		1
7591.918		1
7592.061		1
7592.12939		1
7592.141		1
7592.22559		1
7592.637		1
7592.70361		1
7592.76758		1
7592.96729		1
7593.321		1
7593.342		1
7593.61475		1
7593.787		1
7593.83447		1
7594.08838		1
7594.186		1
7594.19336		1
7594.198		1
7594.38428		1
7594.429		1
7594.43848		1
7594.51367		1
7594.6665		1
7594.72363		1
7594.91748		1
7595.27539		1
7595.32861		1
7596.27		1
7596.743		1
7596.80957		1
7597.036		1
7597.107		1
7597.17236		1
7597.43848		1
7597.95752		1
7598.4043		1
7598.43164		1
7598.614		1
7598.639		1
7598.793		1
7598.79443		1
7598.866		1
7599.17236		1
7599.837		1
7599.899		1
7600.042		1
7600.28369		1
7600.49561		1
7600.54639		1
7600.65332		1
7600.927		1
7601.086		1
7601.10254		1
7601.115		1
7601.15039		1
7601.278		1
7601.665		1
7601.716		1
7601.723		1
7602.33154		1
7602.432		1
7602.458		1
7602.53		1
7602.558		1
7602.578		1
7603.07373		1
7603.27051		1
7603.42041		1
7603.469		1
7603.59131		1
7603.65332		1
7603.874		1
7603.905		1
7604.229		1
7604.32		1
7604.406		1
7604.41357		1
7604.549		1
7604.79932		1
7604.815		1
7604.862		1
7604.924		1
7605.015		1
7605.388		1
7605.39258		1
7605.419		1
7605.488		1
7605.964		1
7606.084		1
7606.18457		1
7606.26074		1
7606.28174		1
7606.36963		1
7606.80664		1
7607.01855		1
7607.119		1
7607.15674		1
7607.202		1
7607.349		1
7607.86133		1
7608.11475		1
7608.2793		1
7608.43457		1
7608.513		1
7608.51953		1
7608.69727		1
7608.983		1
7609.09473		1
7609.39		1
7609.427		1
7609.813		1
7609.82		1
7609.9165		1
7609.96631		1
7609.968		1
7610.048		1
7610.085		1
7610.11		1
7610.17432		1
7610.2876		1
7610.439		1
7610.775		1
7610.89258		1
7610.90527		1
7611.102		1
7611.16064		1
7611.23047		1
7611.3		1
7611.375		1
7611.413		1
7611.479		1
7611.487		1
7611.50439		1
7611.672		1
7611.715		1
7611.80273		1
7611.833		1
7612.2876		1
7613.02		1
7613.03		1
7613.406		1
7613.471		1
7613.557		1
7613.84326		1
7613.89		1
7614.31836		1
7614.51025		1
7614.692		1
7614.85547		1
7615.02832		1
7615.10938		1
7615.133		1
7615.87744		1
7615.91064		1
7615.93		1
7616.24072		1
7616.3		1
7616.497		1
7616.543		1
7616.68		1
7616.804		1
7617.86768		1
7618.055		1
7618.108		1
7618.25146		1
7618.305		1
7618.42334		1
7618.434		1
7618.67969		1
7618.78857		1
7618.82275		1
7618.84668		1
7618.9		1
7619.35156		1
7619.56445		1
7619.78369		1
7619.802		1
7619.814		1
7619.82031		1
7619.871		1
7619.88965		1
7619.9873		1
7619.991		1
7620.08252		1
7620.203		1
7620.305		1
7620.438		1
7620.569		1
7620.642		1
7620.917		1
7621.679		1
7621.891		1
7621.961		1
7622.01367		1
7622.06836		1
7622.268		1
7622.30127		1
7622.317		1
7622.481		1
7622.519		1
7622.56641		1
7622.682		1
7622.71631		1
7622.71973		1
7622.766		1
7623.10938		1
7623.12		1
7623.186		1
7623.34131		1
7623.40771		1
7623.40869		1
7623.69727		1
7623.904		1
7623.99072		1
7624.049		1
7624.10742		1
7624.16064		1
7624.21533		1
7624.27344		1
7624.387		1
7624.7334		1
7624.92		1
7625.2583		1
7625.298		1
7625.349		1
7625.39063		1
7625.50537		1
7625.53271		1
7625.621		1
7625.72		1
7625.76367		1
7625.84473		1
7625.87		1
7625.97		1
7626.10156		1
7626.1543		1
7626.2583		1
7626.354		1
7626.38965		1
7626.513		1
7626.739		1
7627.144		1
7627.15234		1
7627.174		1
7627.219		1
7627.2373		1
7627.32373		1
7627.36426		1
7627.43359		1
7628.003		1
7628.217		1
7628.38672		1
7628.865		1
[truncated: 12,762 more rows]
