# Supplementary material for: Getting rid of ‘rain’ and ‘stars’: Mitigating inhibition effects on ddPCR data analysis, the case study of the invasive crayfish Pacifastacus leniusculus in the streams of Luxembourg
Source: PLoS One. 2022 Nov 16;17(11):e0275363. doi: 10.1371/journal.pone.0275363 (PMC9668142; doi:10.1371/journal.pone.0275363)
Supplement: S1 File — (ZIP) [file pone.0275363.s003.zip › raw data/27-pl1/27 Pl1-2019 Pl_D09_Amplitude.csv]

Ch1 Amplitude	Ch2 Amplitude	Cluster
257.8471		1
845.9668		1
1852.95813		1
2175.30444		1
2311.44971		1
2330.625		1
2471.36255		1
2538.06714		1
2616.71338		1
2634.736		1
2679.97266		1
2704.98145		1
2784.52515		1
2871.65137		1
2876.77271		1
2878.161		1
2921.17871		1
3013.56226		1
3049.83		1
3063.122		1
3127.37		1
3225.08374		1
3286.21387		1
3305.342		1
3389.84546		1
3413.73828		1
3442.174		1
3467.70923		1
3483.65845		1
3579.06372		1
3657.95337		1
3725.76514		1
3871.0542		1
3895.51221		1
3896.33325		1
3917.63623		1
3929.06323		1
3948.60547		1
4182.56152		1
4369.791		1
4411.37451		1
4433.319		1
4477.15137		1
4496.46436		1
4601.22852		1
4621.953		1
4684.18945		1
4708.85254		1
4720.998		1
4759.51025		1
4894.20361		1
5019.671		1
5116.82568		1
5179.377		1
5192.259		1
5194.071		1
5194.84668		1
5201.186		1
5202.5625		1
5243.263		1
5257.92969		1
5273.61035		1
5280.296		1
5284.5376		1
5289.567		1
5292.66064		1
5302.92		1
5309.17		1
5328.85742		1
5333.79443		1
5342.75342		1
5343.635		1
5343.933		1
5359.304		1
5364.564		1
5370.08447		1
5375.429		1
5375.471		1
5382.30029		1
5386.666		1
5388.909		1
5395.603		1
5395.63965		1
5398.754		1
5404.642		1
5405.523		1
5405.825		1
5416.494		1
5419.8833		1
5424.098		1
5427.454		1
5440.04736		1
5440.92871		1
5441.08545		1
5445.833		1
5447.50439		1
5447.71045		1
5453.695		1
5458.084		1
5459.291		1
5463.70947		1
5464.324		1
5465.845		1
5470.47656		1
5471.36035		1
5479.45654		1
5480.67725		1
5486.44238		1
5488.536		1
5489.132		1
5490.3877		1
5505.28174		1
5510.51953		1
5510.719		1
5511.27832		1
5511.78369		1
5513.517		1
5513.812		1
5514.756		1
5515.605		1
5518.95361		1
5519.60254		1
5520.1084		1
5524.733		1
5525.37061		1
5525.94873		1
5526.027		1
5527.849		1
5527.987		1
5528.33643		1
5533.444		1
5536.07373		1
5542.34326		1
5543.19043		1
5543.386		1
5549.56152		1
5549.93945		1
5552.95361		1
5554.582		1
5561.79541		1
5561.966		1
5569.267		1
5571.782		1
5572.937		1
5573.92627		1
5574.24951		1
5578.569		1
5579.017		1
5579.0293		1
5582.44629		1
5585.381		1
5585.44727		1
5586.60645		1
5586.66455		1
5591.398		1
5591.93945		1
5592.004		1
5592.36963		1
5597.82275		1
5597.963		1
5598.27832		1
5602.858		1
5604.032		1
5605.3833		1
5606.455		1
5606.566		1
5609.384		1
5610.80225		1
5610.87939		1
5615.07129		1
5616.30127		1
5618.574		1
5620.88574		1
5621.53		1
5621.807		1
5622.31738		1
5623.39648		1
5624.816		1
5626.74		1
5627.184		1
5631.284		1
5638.73633		1
5640.4043		1
5644.272		1
5644.66553		1
5646.093		1
5646.3		1
5648.227		1
5650.265		1
5650.461		1
5650.915		1
5654.953		1
5655.01855		1
5655.98828		1
5656.156		1
5660.96338		1
5662.7915		1
5664.984		1
5665.17773		1
5668.76953		1
5669.40039		1
5670.298		1
5677.14746		1
5678.308		1
5679.837		1
5680.96631		1
5681.82129		1
5681.907		1
5682.23		1
5682.63232		1
5684.62939		1
5688.53369		1
5692.78125		1
5692.87158		1
5695.54		1
5703.82568		1
5704.28174		1
5705.627		1
5708.66162		1
5709.697		1
5712.73975		1
5713.87061		1
5714.133		1
5718.843		1
5722.23828		1
5723.11572		1
5724.4		1
5728.17139		1
5730.659		1
5731.457		1
5732.77637		1
5734.71875		1
5744.298		1
5745.33838		1
5745.544		1
5745.679		1
5747.797		1
5750.43652		1
5752.061		1
5752.0874		1
5753.159		1
5753.287		1
5755.85938		1
5758.12		1
5767.487		1
5767.542		1
5767.673		1
5771.67334		1
5772.64258		1
5773.34033		1
5773.7876		1
5776.80127		1
5778.411		1
5778.453		1
5778.564		1
5780.379		1
5780.48828		1
5781.139		1
5782.89648		1
5785.51465		1
5785.595		1
5786.607		1
5787.29346		1
5788.391		1
5790.937		1
5792.31836		1
5799.9624		1
5800.784		1
5803.85156		1
5804.041		1
5805.46		1
5807.39		1
5807.753		1
5811.122		1
5811.37451		1
5814.191		1
5814.969		1
5815.11768		1
5815.513		1
5817.192		1
5817.574		1
5817.933		1
5818.64355		1
5819.308		1
5819.345		1
5819.93359		1
5821.18945		1
5821.652		1
5823.91		1
5824.2085		1
5824.37939		1
5827.78271		1
5829.706		1
5836.628		1
5837.221		1
5837.53271		1
5837.795		1
5839.95654		1
5843.80469		1
5844.184		1
5844.476		1
5847.17725		1
5847.412		1
5847.57275		1
5848.262		1
5850.35156		1
5850.546		1
5851.354		1
5852.02		1
5852.99854		1
5853.85547		1
5854.8374		1
5855.948		1
5856.57861		1
5857.4624		1
5858.58545		1
5859.1665		1
5859.213		1
5862.70361		1
5863.84766		1
5864.136		1
5865.696		1
5868.87061		1
5869.568		1
5871.03662		1
5872.11		1
5873.05469		1
5873.20459		1
5874.65674		1
5875.59473		1
5877.458		1
5880.546		1
5888.759		1
5890.61572		1
5891.28369		1
5892.873		1
5892.92871		1
5893.07861		1
5893.347		1
5893.50635		1
5893.509		1
5894.02148		1
5895.953		1
5896.23145		1
5898.69336		1
5898.79248		1
5899.15332		1
5899.44531		1
5900.4375		1
5900.69971		1
5902.85254		1
5903.47559		1
5905.705		1
5906.486		1
5908.50244		1
5911.698		1
5915.186		1
5918.78564		1
5919.361		1
5921.15039		1
5922.49561		1
5922.58545		1
5923.661		1
5925.83252		1
5927.211		1
5928.93		1
5931.524		1
5931.60547		1
5933.985		1
5935.78125		1
5941.731		1
5942.348		1
5942.43359		1
5943.63574		1
5944.711		1
5944.81445		1
5945.446		1
5946.21338		1
5950.28271		1
5951.00049		1
5952.007		1
5952.04639		1
5952.848		1
5953.68652		1
5954.1875		1
5955.451		1
5955.80469		1
5955.82129		1
5957.2666		1
5957.83936		1
5958.25732		1
5958.939		1
5959.351		1
5959.394		1
5961.368		1
5961.467		1
5963.58		1
5964.297		1
5964.898		1
5964.905		1
5966.886		1
5967.355		1
5967.44		1
5967.69043		1
5967.844		1
5967.881		1
5968.19434		1
5969.699		1
5969.768		1
5971.25		1
5973.62354		1
5976.736		1
5977.30762		1
5977.52441		1
5977.55371		1
5980.73047		1
5980.75537		1
5980.82861		1
5981.13525		1
5981.46631		1
5982.421		1
5984.189		1
5986.111		1
5986.19		1
5986.70264		1
5987.206		1
5988.88428		1
5990.64746		1
5990.703		1
5993.474		1
5995.19141		1
5996.635		1
5998.254		1
5998.592		1
5999.626		1
6001.283		1
6002.08447		1
6002.655		1
6004.06445		1
6004.07		1
6005.681		1
6008.91		1
6009.61		1
6012.53		1
6012.7		1
6015.21973		1
6018.30469		1
6018.80371		1
6019.367		1
6022.55859		1
6022.98535		1
6023.545		1
6024.14648		1
6024.80566		1
6027.20068		1
6027.739		1
6027.929		1
6028.584		1
6029.59668		1
6030.532		1
6031.171		1
6031.89		1
6034.05566		1
6034.4585		1
6035.923		1
6035.96533		1
6036.175		1
6039.35156		1
6039.42529		1
6040.75342		1
6040.94434		1
6041.446		1
6042.291		1
6042.38574		1
6042.66162		1
6044.70557		1
6045.53955		1
6045.842		1
6047.12158		1
6049.033		1
6049.801		1
6050.66748		1
6051.3667		1
6051.82275		1
6052.56836		1
6053.58936		1
6053.661		1
6056.143		1
6056.91943		1
6056.98438		1
6058.03125		1
6059.754		1
6060.345		1
6062.39063		1
6062.83545		1
6063.33154		1
6063.733		1
6064.483		1
6066.138		1
6066.35		1
6067.2334		1
6067.861		1
6068.807		1
6070.73		1
6072.794		1
6074.08545		1
6077.175		1
6077.76758		1
6078.18359		1
6078.186		1
6079.7124		1
6079.80127		1
6080.48438		1
6080.621		1
6081.54541		1
6081.921		1
6082.717		1
6083.85352		1
6084.976		1
6086.11133		1
6086.649		1
6087.7793		1
6088.05029		1
6088.416		1
6089.37354		1
6089.433		1
6091.00244		1
6091.741		1
6092.648		1
6093.97168		1
6095.87744		1
6096.144		1
6096.49854		1
6096.71533		1
6096.84326		1
6097.209		1
6097.32		1
6099.806		1
6100.228		1
6100.60352		1
6102.151		1
6103.101		1
6103.77148		1
6105.731		1
6105.914		1
6106.19		1
6107.864		1
6108.399		1
6109.638		1
6109.859		1
6112.37256		1
6112.91553		1
6114.11328		1
6114.57861		1
6114.58447		1
6114.85449		1
6116.1665		1
6116.904		1
6117.058		1
6117.85156		1
6121.867		1
6122.34961		1
6122.761		1
6122.7915		1
6123.18945		1
6123.327		1
6123.93359		1
6125.18164		1
6126.134		1
6128.127		1
6128.29248		1
6129.21973		1
6130.077		1
6130.647		1
6130.86572		1
6130.98535		1
6131.141		1
6131.9585		1
6132.299		1
6133.61768		1
6134.18848		1
6135.041		1
6136.948		1
6138.492		1
6140.832		1
6142.384		1
6143.982		1
6146.31934		1
6152.88965		1
6154.501		1
6154.562		1
6154.69336		1
6156.40234		1
6156.54		1
6158.85938		1
6158.923		1
6160.215		1
6161.083		1
6162.57275		1
6162.93652		1
6166.32764		1
6166.96436		1
6167.065		1
6168.1167		1
6168.24		1
6169.466		1
6170.029		1
6170.151		1
6170.34766		1
6171.20459		1
6171.729		1
6172.402		1
6172.80664		1
6173.03467		1
6173.919		1
6174.3584		1
6175.969		1
6176.006		1
6176.07373		1
6177.03662		1
6179.223		1
6180.062		1
6180.672		1
6181.41		1
6183.125		1
6184.217		1
6184.865		1
6187.003		1
6188.064		1
6188.943		1
6189.33643		1
6190.117		1
6190.35547		1
6191.828		1
6194.78125		1
6195.232		1
6197.628		1
6199.745		1
6200.929		1
6201.11426		1
6201.906		1
6203.378		1
6203.701		1
6204.41748		1
6204.862		1
6205.777		1
6205.976		1
6210.95264		1
6211.055		1
6211.40332		1
6212.02441		1
6212.896		1
6213.08936		1
6215.202		1
6217.24365		1
6217.55371		1
6220.92334		1
6222.039		1
6222.21338		1
6223.2666		1
6224.359		1
6226.778		1
6226.868		1
6229.67139		1
6235.447		1
6236.11		1
6236.24854		1
6236.925		1
6237.381		1
6237.91553		1
6238.30225		1
6239.156		1
6239.233		1
6239.31055		1
6239.94531		1
6240.32666		1
6242.832		1
6243.833		1
6243.879		1
6245.7207		1
6246.21045		1
6246.845		1
6247.58057		1
6250.72168		1
6250.80859		1
6251.62451		1
6253.41553		1
6254.628		1
6255.077		1
6255.16		1
6256.34863		1
6256.44629		1
6256.97266		1
6257.51563		1
6257.819		1
6258.678		1
6258.71729		1
6259.911		1
6260.01172		1
6260.01465		1
6260.02051		1
6260.819		1
6260.911		1
6262.157		1
6263.43066		1
6263.703		1
6264.072		1
6264.2		1
6265.072		1
6268.553		1
6268.87451		1
6269.574		1
6270.054		1
6270.799		1
6272.56738		1
6272.796		1
6273.55762		1
6275.12		1
6275.623		1
6275.70361		1
6277.784		1
6278.28467		1
6279.101		1
6279.134		1
6279.179		1
6279.69		1
6280.60449		1
6280.95654		1
6281.1626		1
6283.488		1
6285.03174		1
6285.088		1
6285.30859		1
6286.987		1
6287.182		1
6287.224		1
6290.453		1
6290.72559		1
6290.85156		1
6290.95068		1
6293.231		1
6293.264		1
6294.17627		1
6294.29346		1
6294.87744		1
6295.1377		1
6295.604		1
6295.9585		1
6296.96875		1
6297.376		1
6297.87744		1
6298.268		1
6298.445		1
6298.771		1
6298.858		1
6298.96729		1
6299.64355		1
6300.28662		1
6300.3916		1
6301.40674		1
6301.67334		1
6302.3584		1
6302.48633		1
6305.24756		1
6305.82764		1
6306.71		1
6306.90869		1
6307.24072		1
6307.346		1
6307.56836		1
6307.691		1
6308.48926		1
6310.4707		1
6310.99		1
6311.36572		1
6313.05		1
6313.53		1
6313.67773		1
6314.52344		1
6315.654		1
6319.451		1
6319.867		1
6320.172		1
6321.691		1
6321.938		1
6321.98926		1
6322.435		1
6324.50537		1
6325.894		1
6326.458		1
6328.385		1
6329.71631		1
6331.583		1
6335.36475		1
6335.52051		1
6336.14		1
6337.78564		1
6338.189		1
6338.403		1
6339.626		1
6339.88135		1
6340.378		1
6340.4624		1
6340.99854		1
6342.78955		1
6343.319		1
6343.90527		1
6346.776		1
6347.589		1
6347.80371		1
6347.953		1
6348.335		1
6349.335		1
6349.39063		1
6349.7124		1
6349.90137		1
6350.08936		1
6351.76025		1
6352.165		1
6352.4		1
6352.4585		1
6352.86133		1
6354.30566		1
6354.778		1
6354.895		1
6355.15674		1
6356.7085		1
6357.23145		1
6357.27832		1
6357.303		1
6357.43652		1
6357.927		1
6358.02637		1
6358.18652		1
6358.462		1
6359.11572		1
6359.329		1
6359.37842		1
6361.107		1
6361.343		1
6361.69		1
6361.92773		1
6363.981		1
6364.107		1
6365.103		1
6365.786		1
6366.70361		1
6368.19336		1
6368.21826		1
6369.439		1
6369.49756		1
6369.75244		1
6369.95068		1
6371.62451		1
6371.9375		1
6372.47656		1
6372.53027		1
6372.76855		1
6375.04834		1
6376.00146		1
6377.2334		1
6377.44531		1
6377.734		1
6377.96826		1
6378.35		1
6378.62061		1
6378.82		1
6379.432		1
6379.526		1
6381.134		1
6381.23145		1
6381.62842		1
6381.96338		1
6382.312		1
6382.88135		1
6383.41064		1
6383.957		1
6384.5376		1
6384.9375		1
6385.14258		1
6385.736		1
6385.83		1
6386.563		1
6386.762		1
6387.59131		1
6387.976		1
6388.5415		1
6388.67627		1
6389.01758		1
6392.4		1
6393.42725		1
6393.723		1
6393.791		1
6394.70459		1
6394.87842		1
6394.91357		1
6395.69238		1
6395.725		1
6396.067		1
6397.02148		1
6397.983		1
6398.64551		1
6398.84961		1
6400.858		1
6401.878		1
6401.91357		1
6402.19141		1
6402.53271		1
6403.56445		1
6405.804		1
6406.42139		1
6407.37158		1
6407.684		1
6409.567		1
6411.09473		1
6411.198		1
6411.44238		1
6412.41748		1
6412.46		1
6413.266		1
6413.45068		1
6413.4834		1
6414.35156		1
6415.348		1
6418.325		1
6418.83		1
6418.953		1
6419.47461		1
6420.12256		1
6421.59326		1
6421.812		1
6422.705		1
6423.627		1
6423.709		1
6423.96973		1
6424.029		1
6424.321		1
6424.7666		1
6424.84961		1
6424.96		1
6426.978		1
6427.288		1
6427.422		1
6427.72		1
6427.9917		1
6428.096		1
6428.389		1
6428.429		1
6428.77441		1
6429.53174		1
6429.964		1
6430.16748		1
6430.588		1
6430.92		1
6431.056		1
6432.002		1
6434.36133		1
6434.391		1
6435.0293		1
6435.13867		1
6435.317		1
6435.37744		1
6436.38867		1
6436.52		1
6437.80273		1
6438.47754		1
6439.038		1
6439.83252		1
6440.05371		1
6440.623		1
6441.08643		1
6442.26025		1
6444.893		1
6444.91		1
6444.96533		1
6445.633		1
6445.69		1
6445.947		1
6446.94775		1
6447.364		1
6448.11328		1
6448.246		1
6448.841		1
6448.96631		1
6450.57568		1
6450.8916		1
6451.25537		1
6451.67871		1
6452.2915		1
6453.54248		1
6454.00244		1
6454.11475		1
6454.71973		1
6455.819		1
6456.148		1
6456.57031		1
6457.12		1
6457.93262		1
6458.112		1
6458.553		1
6458.809		1
6459.043		1
6459.3833		1
6459.5293		1
6459.878		1
6460.62939		1
6461.589		1
6461.71826		1
6462.74658		1
6462.7627		1
6462.939		1
6466.134		1
6467.453		1
6468.49365		1
6470.10449		1
6472.23047		1
6473.182		1
6473.806		1
6474.50244		1
6474.66		1
6474.931		1
6477.856		1
6478.775		1
6479.58252		1
6480.141		1
6480.751		1
6481.88574		1
6481.956		1
6482.014		1
6483.2583		1
6483.307		1
6483.47168		1
6483.58447		1
6484.41455		1
6484.65		1
6485.158		1
6485.192		1
6485.32861		1
6486.441		1
6486.5166		1
6486.559		1
6487.292		1
6487.956		1
6487.983		1
6488.31836		1
6488.57568		1
6489.2583		1
6489.73975		1
6489.792		1
6489.95752		1
6491.127		1
6491.165		1
6492.66162		1
6492.771		1
6494.44043		1
6494.455		1
6495.47852		1
6495.57568		1
6496.13135		1
6496.222		1
6497.621		1
6498.734		1
6498.77637		1
6499.38672		1
6501.95166		1
6502.537		1
6502.936		1
6503.412		1
6503.44629		1
6503.82666		1
6504.146		1
6504.18652		1
6504.45947		1
6504.634		1
6505.02		1
6505.214		1
6505.81934		1
6506.2		1
6506.679		1
6506.92334		1
6506.94971		1
6507.264		1
6507.601		1
6507.65674		1
6508.124		1
6510.53271		1
6512.255		1
6512.584		1
6512.716		1
6514.603		1
6514.65039		1
6515.63232		1
6515.659		1
6516.73145		1
6516.93359		1
6517.823		1
6517.873		1
6518.07568		1
6518.142		1
6518.22		1
6519.198		1
6520.432		1
6520.46		1
6520.538		1
6520.552		1
6520.79639		1
6521.472		1
6522.124		1
6522.27441		1
6522.406		1
6522.774		1
6523.865		1
6523.98828		1
6524.367		1
6527.76		1
6527.89453		1
6528.062		1
6528.472		1
6528.60059		1
6529.221		1
6529.46045		1
6530.471		1
6530.786		1
6530.86963		1
6531.26855		1
6531.774		1
6532.976		1
6533.07666		1
6533.25342		1
6533.301		1
6533.338		1
6533.37		1
6533.45557		1
6533.80127		1
6534.77734		1
6535.383		1
6535.75244		1
6536.1084		1
6536.62354		1
6536.8		1
6537.151		1
6538.16943		1
6538.869		1
6538.96875		1
6539.11865		1
6539.309		1
6539.346		1
6539.44434		1
6540.49463		1
6540.57959		1
6541.50537		1
6543.025		1
6544.124		1
6544.783		1
6545.19141		1
6545.194		1
6546.08		1
6546.45752		1
6546.964		1
6547.12842		1
6547.642		1
6547.90332		1
6548.14		1
6548.244		1
6549.326		1
6549.64648		1
6550.5293		1
6551.014		1
6551.22461		1
6551.43555		1
6552.453		1
6552.68652		1
6553.445		1
6553.68555		1
6553.779		1
6553.78125		1
6553.908		1
6557.48145		1
6557.56445		1
6558.048		1
6558.50928		1
6558.90967		1
6558.926		1
6559.1416		1
6559.947		1
6560.32764		1
6560.664		1
6560.78174		1
6562.09961		1
6563.107		1
6563.61963		1
6564.24268		1
6564.44043		1
6564.614		1
6564.624		1
6564.629		1
6565.314		1
6565.51025		1
6565.638		1
6565.85		1
6566.2583		1
6566.556		1
6567.43066		1
6567.76074		1
6567.78467		1
6569.329		1
6569.348		1
6569.687		1
6571.11768		1
6572.16162		1
6572.244		1
6572.4834		1
6573.048		1
6573.897		1
6574.211		1
6574.27832		1
6574.282		1
6574.436		1
6574.811		1
6576.293		1
6576.894		1
6577.76025		1
6577.791		1
6577.94336		1
6578.427		1
6578.50439		1
6578.94727		1
6579.861		1
6580.63232		1
6581.44775		1
6581.526		1
6581.66553		1
6581.78955		1
6581.92725		1
6582.39844		1
6583.14		1
6583.15527		1
6583.2373		1
6583.5293		1
6584.383		1
6584.614		1
6586.249		1
6586.32		1
6586.925		1
6586.96143		1
6587.23535		1
6587.781		1
6589.009		1
6589.08545		1
6589.129		1
6590.14648		1
6590.362		1
6590.816		1
6590.88232		1
6591.284		1
6591.527		1
6591.538		1
6592.154		1
6592.46729		1
6592.838		1
6593.06641		1
6595.001		1
6595.227		1
6595.31055		1
6595.9707		1
6596.03467		1
6596.384		1
6596.4126		1
6596.42773		1
6596.875		1
6597.228		1
6597.2373		1
6597.40771		1
6598.01172		1
6598.19531		1
6598.85547		1
6599.939		1
6600.645		1
6600.663		1
6600.70166		1
6601.38672		1
6601.38867		1
6601.6543		1
6602.218		1
6602.414		1
6602.571		1
6602.841		1
6603.12744		1
6603.797		1
6604.42041		1
6604.471		1
6604.80273		1
6605.353		1
6605.501		1
6605.521		1
6605.57031		1
6605.663		1
6605.75		1
6605.91		1
6606.074		1
6606.21045		1
6606.26074		1
6606.39551		1
6607.12646		1
6608.24072		1
6608.445		1
6608.61963		1
6608.92627		1
6609.54248		1
6610.59033		1
6610.82129		1
6611.435		1
6612.275		1
6613.037		1
6613.7583		1
6613.78662		1
6614.358		1
6614.46045		1
6614.486		1
6614.683		1
6614.74072		1
6614.768		1
6614.934		1
6615.05		1
6615.065		1
6615.07227		1
6615.18945		1
6615.86963		1
6616.151		1
6616.25		1
6616.56934		1
6617.11768		1
6617.3335		1
6617.36133		1
6617.39355		1
6618.285		1
6618.33252		1
6618.44531		1
6618.66357		1
6618.724		1
6618.94531		1
6618.95459		1
6619.02734		1
6619.21973		1
6619.44238		1
6619.52539		1
6619.551		1
6619.90527		1
6620.02539		1
6620.123		1
6620.429		1
6621.79248		1
6622.23633		1
6622.409		1
6622.481		1
6623.688		1
6623.713		1
6625.23535		1
6625.33545		1
6625.35		1
6625.3584		1
6626.111		1
6626.13672		1
6626.472		1
6627.011		1
6627.066		1
6627.161		1
6627.409		1
6627.92041		1
6628.235		1
6628.45		1
6628.865		1
6629.33154		1
6630.09326		1
6630.357		1
6631.05029		1
6633.43164		1
6633.61328		1
6633.945		1
6634.244		1
6634.53857		1
6634.98535		1
6635.45459		1
6635.887		1
6635.99951		1
6636.293		1
6636.33057		1
6636.359		1
6637.10938		1
6637.32		1
6637.52148		1
6637.86475		1
6638.49658		1
6639.14258		1
6639.186		1
6639.61475		1
6639.649		1
6639.80469		1
6640.32031		1
6640.337		1
6640.688		1
6641.05127		1
6641.54736		1
6641.90527		1
6641.986		1
6642.46436		1
6643.22754		1
6643.231		1
6643.78125		1
6643.788		1
6644.22949		1
6644.32031		1
6644.444		1
6644.54834		1
6645.108		1
6645.256		1
6645.523		1
6645.823		1
6645.919		1
6646.307		1
6646.516		1
6646.5625		1
6647.07		1
6647.18945		1
6647.34033		1
6647.44		1
6647.841		1
6648.559		1
6648.59033		1
6649.002		1
6649.834		1
6650.50732		1
6651.1123		1
6651.453		1
6651.527		1
6651.80762		1
6651.895		1
6652.19629		1
6652.27051		1
6652.58643		1
6652.931		1
6653.32666		1
6653.74		1
6653.799		1
6653.848		1
6653.87256		1
6653.87549		1
6654.40039		1
6655.30664		1
6655.56348		1
6655.6		1
6655.81055		1
6656.1333		1
6656.67041		1
6656.75146		1
6656.91943		1
6657.487		1
6657.679		1
6657.891		1
6658.41455		1
6658.45361		1
6658.47363		1
6659.45361		1
6659.46143		1
6659.48047		1
6659.76172		1
6659.975		1
6660.913		1
6661.10742		1
6661.15527		1
6661.586		1
6661.665		1
6661.765		1
6662.82129		1
6662.8833		1
6662.94434		1
6663.07764		1
6663.57129		1
6664.351		1
6664.735		1
6664.988		1
6665.168		1
6665.45654		1
6666.14941		1
6666.493		1
6666.538		1
6666.63867		1
6666.8667		1
6666.97461		1
6667.075		1
6667.195		1
6667.901		1
6668.20166		1
6668.91162		1
6669.02344		1
6669.427		1
6669.74072		1
6670.662		1
6670.86475		1
6671.13		1
6671.237		1
6671.863		1
6672.2334		1
6672.292		1
6672.80566		1
6673.342		1
6673.404		1
6673.55273		1
6673.574		1
6673.611		1
6673.848		1
6675.613		1
6675.70752		1
6675.726		1
6675.9		1
6675.92041		1
6676.10547		1
6676.115		1
6676.25049		1
6676.724		1
6676.90625		1
6677.411		1
6677.75146		1
6677.785		1
6677.82227		1
6677.87744		1
6678.1377		1
6678.413		1
6678.44336		1
6678.582		1
6678.983		1
6679.41553		1
6679.45947		1
6679.69043		1
6680.345		1
6680.381		1
6680.46		1
6680.51465		1
6680.967		1
6681.06152		1
6681.56934		1
6681.819		1
6682.44873		1
6682.45166		1
6682.53564		1
6682.671		1
6683.05127		1
6683.123		1
6683.58		1
6683.6333		1
6683.979		1
6684.521		1
6684.58447		1
6684.60547		1
6684.974		1
6685.65674		1
6685.90234		1
6685.984		1
6686.13		1
6686.737		1
6687.257		1
6687.27148		1
6687.39844		1
6687.88135		1
6688.24561		1
6688.52246		1
6688.61		1
6688.97		1
6688.98242		1
6689.112		1
6689.51758		1
6690.26074		1
6690.32471		1
6690.657		1
6690.688		1
6691.53467		1
6692.0874		1
6692.135		1
6692.28271		1
6692.689		1
6692.835		1
6692.972		1
6693.045		1
6693.70557		1
6693.893		1
6694.343		1
6694.89648		1
6695.216		1
6695.30029		1
6695.77344		1
6696.19043		1
6696.569		1
6696.805		1
6697.133		1
6697.339		1
6697.35156		1
6697.462		1
6697.667		1
6697.692		1
6697.78467		1
6698.19141		1
6698.576		1
6698.823		1
6698.97656		1
6699.023		1
6699.0293		1
6699.093		1
6699.499		1
6699.522		1
6699.68066		1
6700.37939		1
6700.449		1
6700.953		1
6701.116		1
6701.501		1
6701.544		1
6701.8584		1
6701.8833		1
6702.04346		1
6702.13574		1
6702.273		1
6702.584		1
6702.60547		1
6703.553		1
6704.17334		1
6704.323		1
6704.454		1
6704.64844		1
6704.76025		1
6704.97559		1
6705.05225		1
6705.16455		1
6705.24		1
6705.2417		1
6705.60352		1
6705.99756		1
6706.105		1
6706.857		1
6707.0127		1
6707.031		1
6707.08447		1
6707.095		1
6707.269		1
6707.345		1
6708.23		1
6708.45557		1
6708.831		1
6708.85645		1
6709.221		1
6709.2334		1
6709.281		1
6709.504		1
6709.86		1
6710.609		1
6710.73242		1
6710.789		1
6710.94336		1
6712.1333		1
6712.31		1
6712.406		1
6712.81445		1
6712.98633		1
6713.025		1
6713.168		1
6713.20361		1
6713.56348		1
6713.811		1
6713.95654		1
6714.223		1
6714.40332		1
6715.05371		1
6715.32666		1
6715.40137		1
6715.4165		1
6715.719		1
6715.96875		1
6716.112		1
6716.15		1
6716.55371		1
6716.617		1
6716.67		1
6717.04639		1
6717.14		1
6717.738		1
6717.91846		1
6718.068		1
6718.28564		1
6718.43457		1
6718.985		1
6719.52344		1
6719.541		1
6719.76758		1
6720.112		1
6720.187		1
6720.51172		1
6721.03857		1
6721.238		1
6721.244		1
6721.264		1
6721.266		1
6721.476		1
6722.101		1
6722.2627		1
6722.323		1
6722.476		1
6722.507		1
6722.90771		1
6723.29639		1
6723.34473		1
6723.50537		1
6723.682		1
6723.81543		1
6724.13135		1
6724.161		1
6724.22461		1
6724.399		1
6724.622		1
6724.93652		1
6725.18652		1
6725.292		1
6725.46436		1
6725.56445		1
6725.83447		1
6726.0166		1
6726.2666		1
6726.29346		1
6726.30469		1
6726.8		1
6727.034		1
6727.23438		1
6727.375		1
6727.463		1
6727.78027		1
6728.13428		1
6728.21826		1
6728.358		1
6728.562		1
6728.72266		1
6728.79834		1
6729.627		1
6729.75928		1
6729.79834		1
6729.862		1
6729.97656		1
6729.98633		1
6730.051		1
6730.181		1
6730.32227		1
6731.069		1
6731.35938		1
6731.3667		1
6731.49854		1
6731.733		1
6731.90967		1
6732.10742		1
6732.273		1
6732.419		1
6732.50244		1
6732.521		1
6732.607		1
6733.212		1
6733.323		1
6733.53174		1
6733.69727		1
6733.73242		1
6733.763		1
6734.011		1
6734.11768		1
6734.365		1
6734.774		1
6735.235		1
6735.302		1
6735.5		1
6735.68457		1
6735.68652		1
6735.933		1
6736.82861		1
6736.83057		1
6737.182		1
6737.48926		1
6737.69141		1
6737.811		1
6737.83057		1
6737.931		1
6738.06348		1
6738.112		1
6738.432		1
6739.273		1
6739.27637		1
6739.539		1
6739.83		1
6739.92139		1
6740.199		1
6740.74365		1
6740.90527		1
6741.11768		1
6741.123		1
6741.28027		1
6741.498		1
6741.828		1
6742.203		1
6742.49		1
6742.594		1
6743.042		1
6743.15234		1
6743.352		1
6743.54541		1
6743.685		1
6743.77441		1
6744.082		1
6744.09863		1
6744.44531		1
6744.641		1
6745.015		1
6745.11328		1
6745.468		1
6745.69141		1
6746.042		1
6746.116		1
6746.13037		1
6746.197		1
6746.29346		1
6746.363		1
6746.44238		1
6746.45		1
6746.62939		1
6746.80957		1
6746.868		1
6747.005		1
6747.108		1
6747.33545		1
6748.00342		1
6748.03027		1
6748.071		1
6748.11572		1
6748.34766		1
6748.445		1
6748.54639		1
6748.628		1
6748.68262		1
6749.021		1
6749.07031		1
6749.10449		1
6749.48047		1
6749.73145		1
6750.042		1
6750.065		1
6750.194		1
6750.29736		1
6750.37744		1
6750.80859		1
6750.84766		1
6750.97266		1
6751.54		1
6751.543		1
6751.585		1
6751.761		1
6751.94434		1
6751.975		1
6752.07861		1
6752.27539		1
6752.315		1
6752.49463		1
6752.61572		1
6752.76		1
6753.084		1
6753.12939		1
6753.146		1
6753.6416		1
6753.698		1
6754.04443		1
6754.07031		1
6755.2		1
6755.24561		1
6755.51367		1
6755.63135		1
6755.646		1
6755.778		1
6755.955		1
6756.148		1
6756.216		1
6756.60449		1
6756.695		1
6757.003		1
6757.325		1
6757.39648		1
6757.94727		1
6758.048		1
6758.123		1
6758.69727		1
6758.907		1
6758.925		1
6759.18848		1
6759.399		1
6759.414		1
6759.7207		1
6759.767		1
6759.82373		1
6759.84033		1
6759.846		1
6759.87256		1
6760.083		1
6760.134		1
6760.16162		1
6760.22949		1
6760.31055		1
6760.33545		1
6760.534		1
6760.56836		1
6760.658		1
6760.83252		1
6761.01563		1
6761.10352		1
6761.66553		1
6761.69629		1
6762.079		1
6762.15674		1
6762.57471		1
6762.85742		1
6762.96045		1
6763.04639		1
6763.095		1
6763.2		1
6763.446		1
6763.511		1
6763.561		1
6763.584		1
6763.717		1
6763.885		1
6764.135		1
6764.207		1
6764.36035		1
6764.54932		1
6764.69238		1
6764.73535		1
6764.786		1
6764.811		1
6765.24365		1
6765.26025		1
6765.31055		1
6765.34473		1
6765.422		1
6765.493		1
6765.666		1
6766.16455		1
6766.6377		1
6766.86426		1
6766.99072		1
6767.28027		1
6767.32764		1
6767.35059		1
6767.36328		1
6767.5415		1
6767.6167		1
6767.652		1
6767.682		1
6767.805		1
6768.001		1
6768.032		1
6768.14063		1
6768.175		1
6768.257		1
6768.408		1
6768.555		1
6768.99658		1
6769.36426		1
6769.378		1
6769.429		1
6769.839		1
6769.83936		1
6770.25244		1
6770.536		1
6770.70752		1
6770.723		1
6770.81348		1
6771.18		1
6771.268		1
6771.493		1
6771.68945		1
6771.776		1
6771.98828		1
6772.02344		1
6772.117		1
6772.376		1
6772.407		1
6772.54541		1
6772.6123		1
6772.67725		1
6772.759		1
6772.898		1
6773.0127		1
6773.3584		1
6773.43359		1
6773.777		1
6773.777		1
6773.95264		1
6773.99854		1
6774.03467		1
6774.07764		1
[truncated: 11,190 more rows]
