# Supplementary material for: Getting rid of ‘rain’ and ‘stars’: Mitigating inhibition effects on ddPCR data analysis, the case study of the invasive crayfish Pacifastacus leniusculus in the streams of Luxembourg
Source: PLoS One. 2022 Nov 16;17(11):e0275363. doi: 10.1371/journal.pone.0275363 (PMC9668142; doi:10.1371/journal.pone.0275363)
Supplement: S1 File — (ZIP) [file pone.0275363.s003.zip › raw data/27-pl1/27 Pl1-2019 Pl_D10_Amplitude.csv]

Ch1 Amplitude	Ch2 Amplitude	Cluster
320.328156		1
332.038177		1
360.859772		1
676.55835		1
1847.23108		1
3149.3457		1
3492.98486		1
3893.62354		1
4034.17871		1
4595.573		1
4734.114		1
5038.887		1
5170.704		1
5221.3374		1
5228.327		1
5245.373		1
5302.543		1
5329.22		1
5362.419		1
5393.5415		1
5394.57959		1
5445.35352		1
5459.37744		1
5468.45		1
5469.75244		1
5482.90967		1
5500.442		1
5500.467		1
5506.758		1
5513.2334		1
5529.09033		1
5530.034		1
5530.76563		1
5532.23926		1
5535.023		1
5536.57666		1
5540.29		1
5546.423		1
5548.058		1
5559.82227		1
5568.435		1
5569.87549		1
5573.44971		1
5577.40674		1
5584.15332		1
5589.84326		1
5590.279		1
5590.436		1
5593.58545		1
5595.298		1
5596.708		1
5597.11426		1
5598.974		1
5605.87646		1
5620.136		1
5623.09131		1
5624.59033		1
5625.01563		1
5628.732		1
5629.32373		1
5631.537		1
5645.49365		1
5648.168		1
5648.634		1
5648.962		1
5651.94434		1
5653.59033		1
5656.325		1
5656.559		1
5659.395		1
5662.1875		1
5665.8335		1
5669.89551		1
5672.36328		1
5673.06055		1
5676.92529		1
5678.62158		1
5683.04		1
5687.959		1
5688.80566		1
5688.927		1
5691.452		1
5692.268		1
5693.65137		1
5693.68555		1
5694.3916		1
5696.32861		1
5700.32129		1
5704.35		1
5708.19		1
5710.296		1
5714.663		1
5716.063		1
5716.32373		1
5717.975		1
5718.36865		1
5721.116		1
5723.16064		1
5726.91357		1
5727.36035		1
5727.74854		1
5728.19		1
5737.522		1
5741.76172		1
5742.36133		1
5744.467		1
5753.09131		1
5753.767		1
5755.74268		1
5759.82666		1
5760.93848		1
5766.815		1
5767.03125		1
5768.325		1
5769.877		1
5771.26465		1
5774.52344		1
5774.87549		1
5776.90674		1
5777.607		1
5784.358		1
5784.6084		1
5786.863		1
5787.04736		1
5788.5166		1
5790.825		1
5792.352		1
5793.248		1
5793.29346		1
5795.76953		1
5796.6626		1
5797.12842		1
5800.793		1
5808.475		1
5808.6875		1
5809.81543		1
5815.0083		1
5815.27051		1
5816.29248		1
5817.677		1
5819.76172		1
5820.668		1
5820.871		1
5823.25049		1
5823.853		1
5824.383		1
5825.44141		1
5827.33936		1
5834.83643		1
5835.4		1
5837.689		1
5838.76855		1
5841.07227		1
5841.823		1
5844.496		1
5844.876		1
5845.131		1
5849.476		1
5851.1		1
5853.7207		1
5855.383		1
5856.185		1
5858.171		1
5858.268		1
5859.6665		1
5860.17		1
5862.66455		1
5864.10938		1
5864.93652		1
5869.344		1
5870.65674		1
5873.37646		1
5873.443		1
5875.704		1
5875.96		1
5876.33545		1
5878.438		1
5879.101		1
5879.24		1
5879.314		1
5881.522		1
5883.42627		1
5885.25928		1
5887.386		1
5888.79248		1
5889.041		1
5890.108		1
5890.42139		1
5893.56641		1
5894.15039		1
5894.389		1
5894.49561		1
5894.72656		1
5895.61		1
5896.85		1
5897.188		1
5897.913		1
5898.2085		1
5898.75049		1
5900.05957		1
5901.70654		1
5901.726		1
5902.93262		1
5903.66553		1
5904.985		1
5911.5376		1
5917.384		1
5917.631		1
5918.036		1
5920.18164		1
5921.723		1
5921.834		1
5923.324		1
5923.42334		1
5923.856		1
5925.88965		1
5929.014		1
5929.044		1
5931.51758		1
5932.958		1
5933.97168		1
5934.14355		1
5934.845		1
5935.598		1
5936.25928		1
5936.54834		1
5936.7793		1
5936.83057		1
5938.319		1
5938.42334		1
5939.18262		1
5941.998		1
5942.38135		1
5942.387		1
5942.93066		1
5945.20264		1
5945.52246		1
5946.22852		1
5947.19141		1
5947.61426		1
5947.83057		1
5948.6416		1
5950.01465		1
5950.09		1
5951.815		1
5953.64746		1
5953.888		1
5954.485		1
5954.77734		1
5956.67627		1
5960.87061		1
5961.27246		1
5961.29834		1
5961.677		1
5962.43262		1
5963.68945		1
5965.50342		1
5965.87451		1
5965.875		1
5966.812		1
5966.90332		1
5969.00244		1
5970.773		1
5971.25244		1
5971.876		1
5972.495		1
5973.61572		1
5973.78662		1
5974.51172		1
5975.20166		1
5977.5127		1
5978.85547		1
5980.26		1
5981.71631		1
5983.05762		1
5983.122		1
5983.30273		1
5984.328		1
5985.12744		1
5985.73438		1
5986.42627		1
5987.04639		1
5987.146		1
5987.541		1
5987.90625		1
5990.81836		1
5992.72852		1
5992.98828		1
5993.92871		1
5994.34033		1
5996.586		1
5996.749		1
5998.96045		1
5999.18945		1
6004.90527		1
6007.14844		1
6007.61768		1
6009.53467		1
6009.622		1
6010.721		1
6013.75146		1
6014.038		1
6014.412		1
6014.454		1
6017.05127		1
6019.76		1
6019.774		1
6020.851		1
6021.51025		1
6023.2085		1
6024.762		1
6024.949		1
6025.55469		1
6028.98926		1
6029.016		1
6031.222		1
6031.46826		1
6031.64844		1
6032.751		1
6033.28174		1
6034.791		1
6035.05		1
6035.209		1
6035.611		1
6036.3916		1
6037.27344		1
6037.362		1
6037.557		1
6037.86426		1
6039.501		1
6040.96973		1
6041.555		1
6041.74072		1
6043.021		1
6045.39551		1
6046.906		1
6047.075		1
6047.90674		1
6047.915		1
6048.584		1
6049.6416		1
6049.698		1
6050.504		1
6050.54834		1
6052.224		1
6053.208		1
6053.26465		1
6053.74854		1
6053.832		1
6055.53564		1
6055.73926		1
6055.767		1
6057.3125		1
6058.77539		1
6058.883		1
6060.012		1
6061.48828		1
6062.86035		1
6063.255		1
6067.29248		1
6071.38428		1
6071.47559		1
6071.87451		1
6072.577		1
6073.19629		1
6074.536		1
6074.57227		1
6076.06445		1
6076.82373		1
6077.071		1
6077.106		1
6077.908		1
6079.203		1
6079.576		1
6079.727		1
6079.945		1
6080.34863		1
6082.62061		1
6084.524		1
6086.10645		1
6086.762		1
6086.948		1
6087.455		1
6087.54443		1
6088.033		1
6088.224		1
6091.43457		1
6091.94629		1
6093.95947		1
6096.464		1
6099.405		1
6099.556		1
6100.75049		1
6102.036		1
6103.19238		1
6103.702		1
6104.13672		1
6104.49268		1
6105.173		1
6106.50439		1
6106.82275		1
6108.437		1
6109.113		1
6109.786		1
6111.10254		1
6111.334		1
6113.09473		1
6113.329		1
6114.683		1
6117.11963		1
6117.55762		1
6118.5		1
6118.518		1
6119.22656		1
6121.272		1
6122.928		1
6124.04443		1
6125.683		1
6125.889		1
6126.169		1
6126.534		1
6126.77		1
6127.071		1
6127.26367		1
6127.655		1
6127.851		1
6128.13574		1
6128.30225		1
6129.63037		1
6130.393		1
6130.999		1
6131.61865		1
6132.046		1
6133.298		1
6136.146		1
6137.027		1
6138.484		1
6139.26563		1
6141.104		1
6141.254		1
6141.575		1
6142.194		1
6145.466		1
6145.7666		1
6146.875		1
6147.308		1
6148.276		1
6148.65771		1
6148.94141		1
6149.24268		1
6149.646		1
6154.008		1
6154.8		1
6156.53125		1
6157.35254		1
6158.82764		1
6159.211		1
6159.3623		1
6159.43262		1
6160.601		1
6160.614		1
6160.93652		1
6161.879		1
6162.578		1
6162.862		1
6163.786		1
6164.117		1
6164.669		1
6165.918		1
6166.76074		1
6167.71729		1
6169.06836		1
6170.215		1
6170.4		1
6171.695		1
6172.777		1
6173.64453		1
6174.869		1
6175.809		1
6176.14941		1
6176.393		1
6178.17627		1
6178.93		1
6179.132		1
6179.97363		1
6180.863		1
6180.8667		1
6182.208		1
6183.031		1
6183.62061		1
6183.75732		1
6183.90625		1
6184.28662		1
6184.9917		1
6185.44336		1
6185.705		1
6188.25049		1
6190.115		1
6190.13867		1
6192.04053		1
6192.394		1
6193.422		1
6193.46338		1
6195.039		1
6196.031		1
6196.498		1
6196.964		1
6197.10645		1
6197.232		1
6197.25049		1
6197.42529		1
6199.63428		1
6199.84		1
6200.118		1
6201.14844		1
6202.30225		1
6203.362		1
6204.112		1
6204.38		1
6204.44873		1
6205.071		1
6206.03955		1
6206.109		1
6206.743		1
6207.051		1
6207.584		1
6207.65137		1
6207.845		1
6208.888		1
6209.462		1
6209.96533		1
6210.396		1
6210.90332		1
6211.541		1
6213.146		1
6213.436		1
6214.08447		1
6215.927		1
6215.99365		1
6217.05469		1
6217.06934		1
6217.36768		1
6218.455		1
6219.151		1
6219.156		1
6219.50439		1
6219.94238		1
6220.042		1
6222.88		1
6222.9585		1
6223.09326		1
6223.721		1
6223.9707		1
6224.0166		1
6224.67969		1
6224.99756		1
6225.823		1
6227.148		1
6228.14746		1
6228.29		1
6230.541		1
6230.864		1
6231.714		1
6231.90967		1
6232.10449		1
6232.371		1
6233.7876		1
6235.246		1
6236.436		1
6236.82031		1
6237.07		1
6238.016		1
6238.062		1
6238.438		1
6238.672		1
6239.81641		1
6240.961		1
6243.03467		1
6244.35156		1
6244.4624		1
6245.038		1
6245.78271		1
6246.869		1
6247.426		1
6247.81055		1
6248.05469		1
6248.191		1
6248.66		1
6248.819		1
6249.203		1
6250.384		1
6250.424		1
6250.95264		1
6251.69873		1
6255.6416		1
6255.82227		1
6257.47754		1
6259.899		1
6260.437		1
6260.52734		1
6260.956		1
6261.161		1
6262.18359		1
6263.195		1
6263.26953		1
6264.379		1
6265.3457		1
6265.42236		1
6266.038		1
6267.96973		1
6270.04248		1
6270.13		1
6270.65234		1
6271.53271		1
6271.999		1
6273.149		1
6273.562		1
6273.75537		1
6274.364		1
6274.746		1
6275.42871		1
6275.965		1
6278.361		1
6278.964		1
6278.98242		1
6279.48633		1
6281.27		1
6281.63037		1
6282.17627		1
6282.71875		1
6283.15		1
6287.146		1
6288.204		1
6288.88525		1
6289.57568		1
6290.157		1
6292.307		1
6293.097		1
6293.529		1
6293.54834		1
6293.797		1
6294.393		1
6294.39453		1
6294.40137		1
6294.85645		1
6295.36572		1
6295.568		1
6296.512		1
6297.65869		1
6298.58057		1
6299.788		1
6300.19971		1
6301.11035		1
6301.39063		1
6302.64453		1
6302.648		1
6302.86768		1
6302.929		1
6302.971		1
6303.216		1
6304.812		1
6304.84961		1
6305.4126		1
6305.459		1
6305.68848		1
6305.861		1
6306.508		1
6307.375		1
6307.50537		1
6307.702		1
6308.03564		1
6308.342		1
6309.504		1
6310.488		1
6310.62158		1
6311.595		1
6312.359		1
6313.4707		1
6314.13135		1
6314.80664		1
6314.91748		1
6315.038		1
6315.077		1
6315.16357		1
6315.30371		1
6315.4		1
6317.108		1
6318.186		1
6318.969		1
6319.965		1
6320.355		1
6320.819		1
6321.27246		1
6321.35547		1
6321.56		1
6322.1084		1
6322.123		1
6322.29053		1
6322.774		1
6323.102		1
6323.86035		1
6324.20947		1
6324.321		1
6327.151		1
6327.18652		1
6327.595		1
6328.46973		1
6329.516		1
6329.913		1
6330.18164		1
6330.82227		1
6330.87354		1
6331.82		1
6333.1665		1
6334.259		1
6334.817		1
6335.66846		1
6337.71045		1
6338.6377		1
6338.849		1
6338.867		1
6338.95		1
6339.94141		1
6341.83252		1
6342.53857		1
6342.609		1
6342.936		1
6343.913		1
6344.131		1
6344.84033		1
6345.84863		1
6346.55127		1
6350.00244		1
6350.83643		1
6350.995		1
6351.615		1
6351.789		1
6351.904		1
6352.474		1
6353.45361		1
6353.76367		1
6354.672		1
6354.95557		1
6355.28467		1
6355.572		1
6355.60254		1
6355.61		1
6355.752		1
6356		1
6356.62256		1
6356.99561		1
6357.37549		1
6358.7124		1
6360.04		1
6360.19629		1
6360.23975		1
6361.21631		1
6362.256		1
6365.72852		1
6366.167		1
6366.272		1
6366.613		1
6367.664		1
6369.14844		1
6369.709		1
6370.12256		1
6370.6626		1
6371.19971		1
6373.16455		1
6373.4126		1
6373.489		1
6374.016		1
6376.344		1
6376.471		1
6376.665		1
6378.131		1
6379.27539		1
6379.32373		1
6379.595		1
6380.694		1
6381.91		1
6382.654		1
6382.84473		1
6384.06348		1
6385.187		1
6385.308		1
6386.39258		1
6386.45654		1
6387.235		1
6387.852		1
6388.234		1
6388.94141		1
6390.227		1
6390.489		1
6390.66162		1
6390.847		1
6390.901		1
6391.17529		1
6391.871		1
6391.88965		1
6392.34229		1
6392.539		1
6392.5625		1
6392.977		1
6393.09863		1
6393.657		1
6395.463		1
6395.56934		1
6396.278		1
6396.303		1
6396.62744		1
6397.494		1
6398.57471		1
6398.583		1
6398.713		1
6398.97754		1
6400.201		1
6402.13574		1
6402.179		1
6402.44		1
6402.454		1
6402.786		1
6403.96338		1
6404.32		1
6405.074		1
6405.27539		1
6405.94531		1
6406.84326		1
6406.88232		1
6406.986		1
6408.052		1
6409.3667		1
6409.737		1
6410.50732		1
6410.559		1
6411.28027		1
6411.492		1
6411.594		1
6411.65		1
6412.0083		1
6412.23145		1
6412.302		1
6412.45752		1
6413.893		1
6414.065		1
6414.669		1
6415.156		1
6416.05127		1
6418.054		1
6418.07666		1
6418.495		1
6419.65869		1
6420.263		1
6420.377		1
6420.785		1
6420.93457		1
6421.868		1
6422.10449		1
6422.72363		1
6423.57861		1
6424.04		1
6424.26025		1
6424.389		1
6424.711		1
6424.73		1
6424.869		1
6425.202		1
6425.38672		1
6426.186		1
6426.258		1
6426.941		1
6428.366		1
6429.22168		1
6429.679		1
6429.931		1
6430.07959		1
6430.343		1
6430.64551		1
6430.778		1
6430.90625		1
6431.52539		1
6431.97266		1
6432.037		1
6432.104		1
6432.472		1
6432.73047		1
6433.42041		1
6433.636		1
6434.325		1
6434.48975		1
6435.322		1
6435.5293		1
6435.6333		1
6436.96875		1
6437.69873		1
6438.68848		1
6438.86865		1
6438.912		1
6439.039		1
6439.142		1
6439.837		1
6441.081		1
6441.37256		1
6441.426		1
6441.94629		1
6443.336		1
6443.36328		1
6443.49561		1
6443.7		1
6444.20361		1
6444.20361		1
6445.047		1
6445.1377		1
6445.29346		1
6445.944		1
6446.68848		1
6447.561		1
6447.72		1
6447.726		1
6448.061		1
6448.428		1
6449.55762		1
6449.797		1
6450.06543		1
6450.081		1
6450.80225		1
6451.286		1
6451.39551		1
6452.183		1
6452.27		1
6452.89551		1
6452.96973		1
6453.374		1
6453.82129		1
6453.852		1
6453.9873		1
6454.29736		1
6454.95166		1
6455.61475		1
6456.19775		1
6456.29736		1
6457.15674		1
6457.43457		1
6457.448		1
6457.50244		1
6457.563		1
6458.14355		1
6458.237		1
6458.43164		1
6458.835		1
6459.82031		1
6460.24463		1
6460.908		1
6461.2915		1
6461.817		1
6461.872		1
6462.17969		1
6462.943		1
6463.286		1
6463.51172		1
6464.139		1
6464.461		1
6464.607		1
6464.65674		1
6464.73975		1
6465.033		1
6465.505		1
6465.76172		1
6466.4834		1
6467.694		1
6468.782		1
6468.929		1
6469.389		1
6469.76563		1
6470.09961		1
6470.78467		1
6471.08154		1
6471.093		1
6471.969		1
6472.0415		1
6472.359		1
6472.75732		1
6472.76758		1
6473.806		1
6474.784		1
6475.18		1
6476.38		1
6476.409		1
6476.42139		1
6476.63428		1
6476.66748		1
6477.44873		1
6477.99561		1
6478.062		1
6478.29834		1
6478.53662		1
6479.79736		1
6479.891		1
6480.077		1
6480.29834		1
6480.672		1
6480.676		1
6481.087		1
6481.259		1
6481.86963		1
6481.913		1
6482.11572		1
6482.37939		1
6482.744		1
6482.796		1
6483.285		1
6483.594		1
6483.65137		1
6483.759		1
6483.957		1
6484.006		1
6484.1543		1
6484.20752		1
6485.458		1
6485.51025		1
6485.53564		1
6486.49268		1
6486.638		1
6486.726		1
6487.151		1
6487.24854		1
6488.14746		1
6488.44238		1
6488.963		1
6489.24756		1
6489.40332		1
6490.206		1
6490.71045		1
6490.74658		1
6490.779		1
6491.112		1
6491.568		1
6491.851		1
6492.77246		1
6492.93		1
6493.008		1
6493.125		1
6493.44141		1
6493.44434		1
6493.477		1
6493.71826		1
6494.5625		1
6495.025		1
6495.055		1
6496.498		1
6496.6167		1
6497.21631		1
6498.063		1
6498.773		1
6499.359		1
6499.73975		1
6500.57275		1
6501.52051		1
6501.65039		1
6502.115		1
6502.23242		1
6502.7417		1
6502.974		1
6503.404		1
6503.41		1
6503.761		1
6504.106		1
6504.39844		1
6505.03027		1
6505.774		1
6506.5415		1
6506.798		1
6506.813		1
6506.92432		1
6507.358		1
6507.74365		1
6508.251		1
6508.64648		1
6508.8584		1
6509.214		1
6509.313		1
6509.52344		1
6509.675		1
6509.86768		1
6510.098		1
6510.142		1
6510.191		1
6510.442		1
6510.697		1
6511.408		1
6511.71533		1
6511.99854		1
6512.54639		1
6513.0166		1
6513.36475		1
6513.40625		1
6513.477		1
6513.768		1
6513.916		1
6514.60645		1
6514.607		1
6514.664		1
6515.01465		1
6515.08838		1
6515.502		1
6516.41943		1
6516.6084		1
6518.029		1
6518.59131		1
6518.80762		1
6518.97461		1
6519.065		1
6519.08643		1
6519.216		1
6519.54541		1
6519.80371		1
6519.87842		1
6521.044		1
6521.22363		1
6521.34229		1
6521.846		1
6522.117		1
6522.30566		1
6523.016		1
6523.288		1
6523.37158		1
6523.385		1
6524.18848		1
6524.258		1
6524.34326		1
6524.882		1
6525.36963		1
6525.61426		1
6526.063		1
6527.307		1
6527.41943		1
6527.74463		1
6527.759		1
6528.00732		1
6528.045		1
6528.11035		1
6528.255		1
6528.65332		1
6528.72168		1
6528.807		1
6529.30225		1
6529.359		1
6530.445		1
6530.58154		1
6530.817		1
6532.042		1
6532.65674		1
6532.68262		1
6532.886		1
6533.065		1
6533.09		1
6533.11963		1
6533.16846		1
6533.305		1
6533.95459		1
6533.972		1
6534.185		1
6534.20947		1
6534.53564		1
6535.116		1
6535.31641		1
6535.343		1
6535.42871		1
6535.918		1
6536.6084		1
6536.796		1
6537.978		1
6538.13867		1
6538.60938		1
6538.8584		1
6539.10938		1
6539.35547		1
6539.4707		1
6539.912		1
6539.98047		1
6540.246		1
6540.99365		1
6541.701		1
6542.505		1
6542.50732		1
6542.658		1
6543.13965		1
6543.33545		1
6543.43164		1
6543.589		1
6543.639		1
6543.824		1
6543.856		1
6543.8877		1
6544.452		1
6544.713		1
6544.723		1
6545.46631		1
6545.77441		1
6545.92871		1
6546.15625		1
6546.97168		1
6547.10938		1
6547.491		1
6547.646		1
6547.73535		1
6547.941		1
6548.26855		1
6548.33447		1
6548.53027		1
6550.293		1
6550.80127		1
6551.747		1
6552.173		1
6552.64844		1
6552.76367		1
6552.79053		1
6552.81543		1
6552.885		1
6553.0127		1
6553.407		1
6553.43		1
6553.73242		1
6553.79346		1
6553.944		1
6553.968		1
6554.17432		1
6554.957		1
6555.05957		1
6555.13867		1
6555.247		1
6555.59229		1
6556.23047		1
6556.464		1
6556.683		1
6557.6543		1
6557.87158		1
6558.06738		1
6558.18457		1
6558.604		1
6559.6084		1
6559.825		1
6559.84131		1
6560.21631		1
6560.26074		1
6560.719		1
6560.896		1
6561.04346		1
6561.198		1
6561.244		1
6561.51		1
6561.966		1
6561.97266		1
6562.438		1
6562.771		1
6564.0293		1
6564.567		1
6565.18		1
6565.501		1
6566.315		1
6566.54541		1
6566.67773		1
6566.688		1
6567.02539		1
6567.96826		1
6569.06152		1
6569.25732		1
6569.309		1
6569.333		1
6569.44971		1
6569.47852		1
6569.70264		1
6570.67432		1
6570.69629		1
6570.8457		1
6570.849		1
6570.96436		1
6571.06543		1
6571.4126		1
6571.70264		1
6572.006		1
6572.51367		1
6572.67041		1
6573.20557		1
6573.293		1
6573.69336		1
6573.99756		1
6574.36768		1
6574.50732		1
6574.51172		1
6574.5835		1
6574.99365		1
6575.0166		1
6575.069		1
6575.23633		1
6575.28174		1
6575.655		1
6575.689		1
6575.87451		1
6575.9834		1
6576.185		1
6576.55		1
6576.642		1
6576.87939		1
6576.97168		1
6577.09473		1
6577.2373		1
6577.544		1
6577.684		1
6577.74365		1
6578.719		1
6578.813		1
6578.83057		1
6579.48535		1
6579.63525		1
6579.709		1
6579.747		1
6579.927		1
6580.06055		1
6580.27539		1
6580.50537		1
6580.74072		1
6581.89		1
6581.904		1
6582.04932		1
6582.61963		1
6582.92529		1
6583.116		1
6583.227		1
6583.308		1
6583.78955		1
6584.054		1
6584.40869		1
6584.45557		1
6584.768		1
6584.76953		1
6584.966		1
6584.97168		1
6584.97559		1
6585.52734		1
6585.78564		1
6585.91162		1
6586.33447		1
6586.57568		1
6586.583		1
6586.76563		1
6587.73633		1
6587.74561		1
6587.912		1
6588.09766		1
6588.622		1
6588.636		1
6588.882		1
6589.108		1
6589.231		1
6589.347		1
6589.50537		1
6590.00732		1
6590.02148		1
6590.03369		1
6590.41553		1
6590.62354		1
6590.981		1
6591.193		1
6591.41064		1
6591.5874		1
6591.71338		1
6591.8667		1
6591.997		1
6592.253		1
6592.908		1
6593.16455		1
6593.201		1
6593.51172		1
6593.95361		1
6594.05273		1
6594.14941		1
6594.41357		1
6594.992		1
6596.126		1
6596.2373		1
6596.761		1
6596.8374		1
6596.979		1
6597.35254		1
6597.35449		1
6597.47363		1
6597.667		1
6597.78271		1
6597.92725		1
6598		1
6598.011		1
6598.303		1
6598.423		1
6598.89063		1
6598.984		1
6599.349		1
6599.3584		1
6599.60352		1
6599.88135		1
6600.38135		1
6600.428		1
6600.5		1
6600.59863		1
6600.83057		1
6600.86426		1
6601.142		1
6601.446		1
6601.857		1
6601.93457		1
6602.39648		1
6603.723		1
6603.801		1
6604.7915		1
6604.93164		1
6605.47168		1
6605.82861		1
6606.06738		1
6606.1123		1
6606.24658		1
6606.50439		1
6606.618		1
6606.889		1
6606.963		1
6607.4834		1
6607.528		1
6607.83154		1
6607.903		1
6607.906		1
6608.18262		1
6608.224		1
6608.63		1
6608.868		1
6609.01172		1
6609.493		1
6609.63037		1
6609.74756		1
6609.968		1
6610.00244		1
6610.117		1
6610.136		1
6610.424		1
6610.491		1
6610.783		1
6610.7876		1
6610.79053		1
6611.02441		1
6611.093		1
6611.20264		1
6611.736		1
6611.77539		1
6612.20166		1
6612.215		1
6612.688		1
6613.185		1
6613.801		1
6613.895		1
6614.09766		1
6614.24951		1
6614.321		1
6614.369		1
6615.09766		1
6615.55225		1
6615.66553		1
6615.87939		1
6615.895		1
6615.916		1
6616.056		1
6616.7124		1
6616.891		1
6617.095		1
6617.422		1
6617.51563		1
6617.94043		1
6618.01		1
6618.087		1
6618.289		1
6619.09375		1
6619.46533		1
6619.51		1
6619.591		1
6619.99756		1
6620.17334		1
6620.42041		1
6620.66		1
6620.74658		1
6620.747		1
6620.867		1
6620.94043		1
6621.36768		1
6621.593		1
6621.62061		1
6621.77441		1
6621.94775		1
6621.96436		1
6622.04053		1
6622.116		1
6622.15		1
6622.259		1
6622.60645		1
6622.72559		1
6623.143		1
6623.5835		1
6623.644		1
6623.751		1
6624.128		1
6624.22363		1
6624.283		1
6624.299		1
6624.4707		1
6624.593		1
6624.68848		1
6624.936		1
6625.241		1
6625.4873		1
6625.59033		1
6625.851		1
6625.939		1
6626.20947		1
6626.70459		1
6627.08447		1
6627.20361		1
6627.211		1
6627.30029		1
6627.35742		1
6627.366		1
6627.782		1
6627.79346		1
6628.30469		1
6628.367		1
6628.495		1
6628.70361		1
6628.85254		1
6629.209		1
6629.2124		1
6629.289		1
6629.458		1
6629.53271		1
6630.236		1
6630.823		1
6630.93		1
6631.663		1
6631.84		1
6631.85742		1
6631.93262		1
6632.01		1
6632.21875		1
6632.356		1
6632.369		1
6632.407		1
6632.522		1
6632.61572		1
6632.77		1
6632.77539		1
6633.21875		1
6634.227		1
6634.655		1
6634.712		1
6634.764		1
6634.768		1
6634.78125		1
6634.912		1
6634.95068		1
6635.39844		1
6635.549		1
6635.65234		1
6635.658		1
6635.718		1
6636.24		1
6636.33936		1
6636.44141		1
6636.538		1
6636.76172		1
6636.777		1
6636.93555		1
6637.077		1
6637.20166		1
6637.33447		1
6637.341		1
6637.432		1
6637.516		1
6637.52637		1
6637.564		1
6637.727		1
6637.916		1
6637.979		1
6638.07764		1
6638.21533		1
6638.332		1
6638.54346		1
6638.593		1
6639.15234		1
6639.681		1
6640.486		1
6640.63135		1
6640.793		1
6641.28174		1
6641.323		1
6641.647		1
6641.97363		1
6641.984		1
6642.16162		1
6642.185		1
6642.66		1
6642.789		1
6642.903		1
6643.225		1
6643.344		1
6643.53662		1
6643.66		1
6643.94141		1
6644.09473		1
6644.259		1
6644.33447		1
6644.34		1
6644.49463		1
6644.51025		1
6645.386		1
6645.475		1
6645.865		1
6646.11768		1
6646.118		1
6646.168		1
6646.503		1
6646.80469		1
6646.81836		1
6647		1
6647.29639		1
6647.306		1
6647.467		1
6647.73975		1
6647.89648		1
6647.96436		1
6648.205		1
6648.211		1
6648.235		1
6648.58643		1
6648.894		1
6648.936		1
6649.06836		1
6649.204		1
6649.23633		1
6649.36		1
6649.442		1
6649.59863		1
6649.65967		1
6649.9834		1
6650.048		1
6650.12939		1
6650.195		1
6650.23438		1
6650.444		1
6650.45		1
6650.50537		1
6650.804		1
6650.84326		1
6650.95068		1
6651.1665		1
6651.713		1
6652.30273		1
6652.50342		1
6652.691		1
6652.76172		1
6652.897		1
6652.926		1
6652.956		1
6652.99		1
6653.05469		1
6653.17139		1
6653.21631		1
6653.591		1
6653.59863		1
6653.738		1
6654.0874		1
6654.66553		1
6654.699		1
6654.804		1
6655.07		1
6655.1543		1
6655.65		1
6655.72461		1
6655.896		1
6655.90674		1
6655.92334		1
6656.31543		1
6656.493		1
6656.50537		1
6656.588		1
6657.18457		1
6657.234		1
6657.6		1
6657.734		1
6658.178		1
6658.207		1
6658.2417		1
6658.37842		1
6658.388		1
6658.39063		1
6658.46729		1
6658.623		1
6658.639		1
6658.82861		1
6658.831		1
6658.885		1
6658.975		1
6658.989		1
6659.0166		1
6659.43848		1
6659.636		1
6659.638		1
6659.651		1
6659.74854		1
6659.90869		1
6659.942		1
6660.08643		1
6660.182		1
6660.285		1
6660.31738		1
6660.442		1
6660.508		1
6660.649		1
6660.797		1
6660.89844		1
6661.17334		1
6661.178		1
6661.19629		1
6661.88135		1
6661.89453		1
6661.966		1
6662.09668		1
6662.12		1
6662.1333		1
6662.18945		1
6662.20752		1
6662.439		1
6662.923		1
6663.056		1
6663.28027		1
6663.608		1
6663.862		1
6663.9126		1
6664.262		1
6664.397		1
6664.477		1
6664.57861		1
6664.616		1
6664.708		1
6664.875		1
6665.007		1
6665.09033		1
6665.14941		1
6665.249		1
6665.373		1
6665.4126		1
6665.49658		1
6665.769		1
6665.798		1
6665.898		1
6665.987		1
6666.02539		1
6666.136		1
6666.171		1
6666.173		1
6666.24365		1
6666.443		1
6666.525		1
6666.67627		1
6666.939		1
6667.481		1
6667.5625		1
6667.72266		1
6667.781		1
6668.27539		1
6668.43		1
6668.462		1
6668.67969		1
6668.69		1
6668.737		1
6668.91		1
6669.033		1
6669.06		1
6669.343		1
6669.362		1
6669.4707		1
6669.53662		1
6669.57275		1
6669.84961		1
6669.87158		1
6670.21826		1
6670.27734		1
6670.40527		1
6670.40625		1
6670.42041		1
6670.589		1
6670.65869		1
6670.78174		1
6670.91553		1
6671.19238		1
6671.30029		1
6671.366		1
6671.509		1
6671.54		1
6671.74854		1
6671.872		1
6672.027		1
6672.10449		1
6672.15137		1
6672.309		1
6672.41162		1
6672.48926		1
6672.70752		1
6672.92529		1
6673.016		1
6673.08447		1
6673.34375		1
6673.798		1
6673.94238		1
6674.045		1
6674.14746		1
6674.30566		1
6674.406		1
6674.46		1
6674.54639		1
6674.563		1
6674.82666		1
6675.353		1
6675.56934		1
6675.777		1
6675.82227		1
6675.952		1
6676.08		1
6676.287		1
6676.331		1
6676.404		1
6676.59473		1
6676.78564		1
6676.84131		1
6676.922		1
6677.044		1
6677.205		1
6677.35059		1
6677.39453		1
6677.42139		1
6677.42871		1
6677.45459		1
6677.498		1
6677.61133		1
6677.691		1
6677.86865		1
6677.89648		1
6678.37842		1
6678.419		1
6678.72754		1
6678.74		1
6678.8374		1
6679.0083		1
6679.166		1
6679.28174		1
6679.386		1
6679.501		1
6679.55225		1
6679.57471		1
6679.62842		1
6679.79248		1
6679.96143		1
6680.048		1
6680.146		1
6680.2		1
6680.21533		1
6680.34766		1
6680.40234		1
6680.411		1
6680.534		1
6680.653		1
6680.752		1
6681.05		1
6681.07373		1
6681.223		1
6681.267		1
6681.44141		1
6681.58154		1
6681.672		1
6681.81348		1
6681.98242		1
6682.01953		1
6682.07959		1
6682.17627		1
6682.241		1
6682.422		1
6682.7627		1
6682.822		1
6682.87549		1
6683.138		1
6683.516		1
6683.537		1
6683.85		1
6683.92529		1
6683.96973		1
6684.055		1
6684.10156		1
6684.308		1
6684.314		1
6684.377		1
6684.58838		1
6684.622		1
6684.652		1
6684.65771		1
6685		1
6685.18457		1
6685.24951		1
6685.303		1
6685.32959		1
6685.3667		1
6685.39551		1
6685.56055		1
6685.65039		1
6685.66943		1
6685.751		1
6685.7876		1
6685.82568		1
6685.8916		1
6686.30371		1
6686.872		1
6687.01855		1
6687.027		1
6687.077		1
6687.15137		1
6687.24854		1
6687.27441		1
6687.34668		1
6687.44336		1
6687.46436		1
6687.55273		1
6687.649		1
6687.65039		1
6687.856		1
6687.98		1
6688.119		1
6688.165		1
6688.46875		1
6688.84961		1
6689.01025		1
6689.034		1
6689.23242		1
6689.35059		1
6689.426		1
6689.51		1
6689.58643		1
6689.606		1
6689.918		1
6689.944		1
6690.045		1
6690.166		1
6690.22266		1
6690.26758		1
6690.36328		1
6690.59229		1
6690.674		1
6690.717		1
6690.833		1
6691.00928		1
6691.049		1
6691.31445		1
6691.738		1
6691.914		1
6692		1
6692.09375		1
6692.28027		1
6692.46		1
6692.54834		1
6692.7207		1
6692.733		1
6692.85059		1
6693.007		1
6693.064		1
6693.37744		1
6693.716		1
6693.8125		1
6693.815		1
6694.013		1
6694.058		1
6694.19043		1
6694.21		1
6694.22168		1
6694.36133		1
6694.74756		1
6694.827		1
6694.885		1
6694.92334		1
6694.968		1
6695.12		1
6695.629		1
6695.67334		1
6695.91		1
6695.953		1
6696.02344		1
6696.11133		1
6696.30859		1
6696.549		1
[truncated: 10,123 more rows]
