# Supplementary material for: Getting rid of ‘rain’ and ‘stars’: Mitigating inhibition effects on ddPCR data analysis, the case study of the invasive crayfish Pacifastacus leniusculus in the streams of Luxembourg
Source: PLoS One. 2022 Nov 16;17(11):e0275363. doi: 10.1371/journal.pone.0275363 (PMC9668142; doi:10.1371/journal.pone.0275363)
Supplement: S1 File — (ZIP) [file pone.0275363.s003.zip › raw data/27-pl1/27 Pl1-2019 Pl_D11_Amplitude.csv]

Ch1 Amplitude	Ch2 Amplitude	Cluster
1071.28467		1
2204.89868		1
2909.848		1
3127.56567		1
3132.80444		1
3150.88135		1
3172.478		1
3184.36646		1
3198.94434		1
3201.52319		1
3203.641		1
3205.01245		1
3206.16553		1
3206.94556		1
3220.9873		1
3225.77637		1
3239.78564		1
3245.71729		1
3250.23755		1
3251.16968		1
3265.92676		1
3272.845		1
3275.01025		1
3281.36182		1
3288.66748		1
3289.14673		1
3290.95215		1
3291.16138		1
3300.36865		1
3303.00024		1
3305.57422		1
3307.27954		1
3308.01		1
3308.19287		1
3310.02539		1
3313.07031		1
3320.377		1
3327.40332		1
3329.96973		1
3332.47632		1
3337.50366		1
3339.91431		1
3342.717		1
3343.566		1
3344.72778		1
3349.154		1
3350.984		1
3353.74658		1
3356.13281		1
3362.19067		1
3365.76514		1
3368.41113		1
3369.295		1
3372.91748		1
3373.15845		1
3373.6687		1
3377.17627		1
3381.29224		1
3382.06274		1
3387.81421		1
3387.81641		1
3388.0603		1
3391.22241		1
3395.50073		1
3395.54517		1
3398.27612		1
3399.16064		1
3400.223		1
3401.05273		1
3402.50146		1
3405.68677		1
3406.80273		1
3407.83838		1
3410.52637		1
3411.92261		1
3414.14917		1
3415.04468		1
3418.76758		1
3418.897		1
3419.10156		1
3419.78467		1
3421.43481		1
3423.08472		1
3424.685		1
3424.9397		1
3425.288		1
3427.05225		1
3428.63721		1
3430.687		1
3430.76147		1
3433.027		1
3433.183		1
3434.35		1
3434.607		1
3436.35547		1
3438.452		1
3439.4292		1
3439.687		1
3442.4104		1
3444.08252		1
3445.26367		1
3446.93848		1
3447.44434		1
3448.801		1
3450.062		1
3450.14233		1
3450.14355		1
3451.039		1
3451.905		1
3452.133		1
3454.48853		1
3454.686		1
3456.08667		1
3457.55518		1
3457.62036		1
3462.70435		1
3463.04126		1
3464.46655		1
3464.83813		1
3465.2395		1
3465.46021		1
3466.879		1
3466.98022		1
3472.165		1
3473.52612		1
3473.85547		1
3475.90967		1
3477.08667		1
3477.67114		1
3478.99121		1
3479.841		1
3480.11084		1
3480.45752		1
3481.19971		1
3481.85156		1
3482.59937		1
3482.61523		1
3484.59521		1
3485.32251		1
3485.85		1
3486.221		1
3486.739		1
3487.39185		1
3488.1438		1
3488.34961		1
3492.35425		1
3492.80713		1
3493.39429		1
3493.81885		1
3495.021		1
3495.70679		1
3496.76221		1
3501.86157		1
3501.97754		1
3502.4397		1
3502.70825		1
3503.27222		1
3504.39868		1
3505.015		1
3506.55273		1
3507.39966		1
3507.80615		1
3509.25562		1
3509.433		1
3509.84033		1
3510.42944		1
3511.21436		1
3512.795		1
3513.745		1
3514.24756		1
3514.2478		1
3514.428		1
3514.77124		1
3514.84131		1
3517.64722		1
3519.28735		1
3520.30859		1
3520.40649		1
3521.21118		1
3521.281		1
3521.42456		1
3523.811		1
3523.98438		1
3524.62256		1
3526.148		1
3526.50269		1
3526.97461		1
3528.188		1
3528.22144		1
3528.80835		1
3528.962		1
3529.584		1
3531.29565		1
3534.62622		1
3536.72388		1
3536.7478		1
3537.21021		1
3539.86572		1
3540.17188		1
3540.77539		1
3540.825		1
3542.32739		1
3544.85645		1
3546.32153		1
3547.47852		1
3548.0686		1
3549.019		1
3549.774		1
3554.24756		1
3555.811		1
3557.03149		1
3557.52222		1
3558.84473		1
3559.28516		1
3560.62476		1
3562.606		1
3562.948		1
3564.17114		1
3566.527		1
3567.15552		1
3568.94141		1
3570.66748		1
3571.02026		1
3571.6084		1
3571.77832		1
3571.978		1
3572.144		1
3572.29736		1
3573.30249		1
3574.8645		1
3575.6377		1
3575.75562		1
3576.58179		1
3576.721		1
3577.52466		1
3577.54761		1
3577.88086		1
3578.55859		1
3578.949		1
3580.56543		1
3581.37427		1
3582.75928		1
3582.89478		1
3582.96167		1
3583.00317		1
3584.8833		1
3585.47046		1
3586.19922		1
3587.42383		1
3587.9126		1
3588.2146		1
3588.63379		1
3589.36865		1
3589.88354		1
3591.72485		1
3592.71924		1
3593.1604		1
3593.78418		1
3595.25317		1
3595.40674		1
3595.48047		1
3595.90479		1
3596.18164		1
3596.20166		1
3597.424		1
3599.77979		1
3600.37915		1
3600.92065		1
3600.99829		1
3601.12573		1
3601.97		1
3603.83936		1
3604.32837		1
3604.44		1
3604.66479		1
3606.481		1
3606.9624		1
3607.17114		1
3607.41333		1
3607.82739		1
3608.935		1
3611.595		1
3611.84253		1
3612.42773		1
3613.39258		1
3613.54126		1
3613.63037		1
3613.783		1
3614.20044		1
3616.44165		1
3616.91235		1
3618.84		1
3619.53442		1
3619.91675		1
3620.83862		1
3621.26782		1
3622.0144		1
3623.28516		1
3623.476		1
3623.66162		1
3624.04		1
3625.48145		1
3625.684		1
3625.87183		1
3625.973		1
3626.37085		1
3628.90674		1
3629.35669		1
3630.20581		1
3631.155		1
3631.92676		1
3631.959		1
3632.027		1
3633.65942		1
3633.874		1
3634.054		1
3634.92627		1
3635.437		1
3635.67822		1
3636.65381		1
3637.39819		1
3637.96143		1
3638.54883		1
3638.71		1
3638.7915		1
3639.06763		1
3640.659		1
3642.119		1
3645.05713		1
3645.58569		1
3647.17065		1
3647.18823		1
3647.353		1
3648.00269		1
3649.44336		1
3649.503		1
3650.27734		1
3650.77441		1
3651.77881		1
3651.84		1
3651.85767		1
3652.28125		1
3652.731		1
3653.25366		1
3653.825		1
3654.80933		1
3655.8374		1
3656.92285		1
3657.05371		1
3657.53955		1
3657.95654		1
3658.17261		1
3658.33813		1
3659.744		1
3659.91553		1
3660.598		1
3660.61963		1
3661.10449		1
3661.16821		1
3661.22437		1
3661.85718		1
3662.80322		1
3664.4126		1
3664.42114		1
3664.77417		1
3665.636		1
3667.437		1
3668.98218		1
3669.19116		1
3669.44067		1
3669.518		1
3669.68115		1
3670.42139		1
3670.88867		1
3671.36426		1
3671.43		1
3671.49438		1
3672.5127		1
3672.51831		1
3672.641		1
3673.07983		1
3673.24756		1
3673.43115		1
3674.17578		1
3674.36255		1
3674.79028		1
3675.75854		1
3676.51685		1
3676.70264		1
3677.05		1
3678.16626		1
3678.22		1
3678.87817		1
3680.184		1
3681.032		1
3682.12329		1
3682.25122		1
3682.88745		1
3683.46826		1
3684.03979		1
3684.05176		1
3685.002		1
3685.067		1
3686.345		1
3686.77637		1
3687.795		1
3687.88452		1
3688.94067		1
3689.69873		1
3690.2		1
3692.21069		1
3692.31714		1
3692.75732		1
3692.76172		1
3693.4248		1
3694.02637		1
3694.075		1
3694.16772		1
3695.859		1
3695.98145		1
3696.10132		1
3696.7522		1
3697.07568		1
3697.15039		1
3697.80176		1
3697.90063		1
3698.02075		1
3698.09766		1
3698.22778		1
3699.3833		1
3699.59839		1
3700.38379		1
3701.16479		1
3701.34253		1
3702.418		1
3702.62524		1
3703.30273		1
3703.55859		1
3703.8772		1
3703.96436		1
3704.11816		1
3705.01074		1
3705.74756		1
3706.14063		1
3706.20776		1
3706.487		1
3706.82568		1
3706.9624		1
3707.75244		1
3708.03		1
3708.81885		1
3708.98462		1
3709.631		1
3709.97632		1
3710.072		1
3712.043		1
3713.25732		1
3713.8894		1
3714.59058		1
3716.48682		1
3716.90576		1
3717.65845		1
3717.99243		1
3718.02759		1
3718.97363		1
3719.13428		1
3719.64648		1
3720.11963		1
3720.72217		1
3721.04077		1
3721.048		1
3721.23315		1
3721.72339		1
3722.13159		1
3724.25635		1
3724.30225		1
3724.42163		1
3724.6		1
3725.80249		1
3726.45825		1
3726.70483		1
3728.27173		1
3728.39014		1
3728.54761		1
3728.946		1
3729.76563		1
3730.8103		1
3731.33765		1
3733.80737		1
3734.61182		1
3735.202		1
3735.27759		1
3735.33813		1
3735.44263		1
3736.87524		1
3737.55615		1
3738.71436		1
3739.15015		1
3739.586		1
3740.0293		1
3740.3916		1
3740.432		1
3740.82129		1
3741.74463		1
3741.97583		1
3742.12573		1
3742.34375		1
3742.57959		1
3745.14429		1
3745.71		1
3745.82251		1
3746.447		1
3747.279		1
3747.978		1
3748.09741		1
3748.94		1
3749.10254		1
3749.288		1
3749.75952		1
3750.268		1
3750.628		1
3751.52222		1
3752.00732		1
3752.17041		1
3753.47241		1
3753.58228		1
3753.66846		1
3754.52124		1
3754.63379		1
3755.064		1
3755.725		1
3756.7876		1
3757.90649		1
3758.00977		1
3758.29541		1
3758.29614		1
3758.307		1
3758.652		1
3758.80786		1
3759.16577		1
3759.44458		1
3759.89551		1
3760.60718		1
3760.92017		1
3762.21948		1
3762.236		1
3762.41		1
3762.49023		1
3763.40576		1
3763.6687		1
3763.958		1
3764.21558		1
3764.52075		1
3764.60767		1
3764.887		1
3765.27075		1
3765.80566		1
3765.94238		1
3766.01		1
3766.19922		1
3766.44824		1
3767.04688		1
3767.51221		1
3767.821		1
3768.36865		1
3768.72632		1
3769.40918		1
3769.46387		1
3769.58618		1
3769.94434		1
3770.24854		1
3770.7207		1
3771.55566		1
3771.806		1
3771.95264		1
3772.05151		1
3773.621		1
3774.78467		1
3774.917		1
3775.80566		1
3775.84546		1
3776.99316		1
3777.11426		1
3777.147		1
3777.28174		1
3777.405		1
3778.84448		1
3779.49023		1
3779.89355		1
3780.88135		1
3781.267		1
3782.00317		1
3783.28931		1
3783.391		1
3783.635		1
3783.79541		1
3783.97949		1
3784.56738		1
3784.81787		1
3786.11621		1
3786.27075		1
3786.43213		1
3787.54224		1
3788.9353		1
3789.45776		1
3789.77124		1
3789.77368		1
3790.99341		1
3791.87085		1
3792.70923		1
3793.03125		1
3793.43115		1
3793.634		1
3794.495		1
3794.58813		1
3794.67163		1
3795.18042		1
3795.194		1
3795.29		1
3796.58374		1
3796.801		1
3797.2207		1
3797.42969		1
3797.70923		1
3798.62744		1
3799.334		1
3799.72485		1
3799.74487		1
3800.98		1
3801.194		1
3801.235		1
3801.55		1
3801.566		1
3801.90454		1
3802.02539		1
3802.11768		1
3802.25879		1
3802.88135		1
3802.90283		1
3803.58765		1
3803.6853		1
3806.50732		1
3806.57935		1
3808.12231		1
3808.91748		1
3809.00342		1
3809.03345		1
3809.93823		1
3811.02441		1
3811.97681		1
3812.0144		1
3812.44263		1
3812.63062		1
3813.07373		1
3814.19116		1
3814.47559		1
3814.61743		1
3815.03		1
3815.40747		1
3816.45557		1
3816.55273		1
3816.59644		1
3817.13745		1
3817.39575		1
3817.46387		1
3819.11646		1
3821.00635		1
3821.13062		1
3821.34863		1
3821.96973		1
3822.05322		1
3822.54834		1
3822.74951		1
3823.596		1
3824.30127		1
3824.73242		1
3824.75073		1
3824.98853		1
3825.10767		1
3825.15649		1
3825.47729		1
3826.11572		1
3826.50269		1
3826.93042		1
3827.20581		1
3827.47681		1
3827.77734		1
3828.13037		1
3828.32764		1
3828.697		1
3828.7395		1
3829.2312		1
3829.579		1
3829.62427		1
3830.301		1
3830.6333		1
3830.65625		1
3831.3562		1
3831.79834		1
3831.88721		1
3832.23975		1
3832.24878		1
3832.627		1
3832.68384		1
3832.8855		1
3833.182		1
3833.5		1
3834.17676		1
3834.20459		1
3834.54053		1
3834.655		1
3834.91724		1
3835.17773		1
3835.755		1
3836.09546		1
3836.24878		1
3836.573		1
3836.79663		1
3837.36743		1
3837.432		1
3837.87744		1
3838.326		1
3838.36914		1
3839.39941		1
3839.54053		1
3840.92358		1
3840.9502		1
3841.36987		1
3841.51123		1
3841.84839		1
3842.46582		1
3842.52173		1
3843.02539		1
3843.3208		1
3843.845		1
3843.923		1
3844.364		1
3845.27		1
3845.53418		1
3846.38232		1
3847.60449		1
3847.88062		1
3848.29688		1
3849.22314		1
3849.28247		1
3849.96216		1
3850.143		1
3850.66626		1
3850.88843		1
3851.39648		1
3852.36938		1
3853.465		1
3853.96875		1
3854.07031		1
3854.194		1
3854.43823		1
3855.23071		1
3857.13135		1
3857.24365		1
3857.483		1
3857.67871		1
3857.891		1
3859.10034		1
3859.69849		1
3859.83862		1
3860.03223		1
3860.23022		1
3860.34277		1
3860.70044		1
3860.72534		1
3861.74146		1
3861.80176		1
3862.05737		1
3862.08984		1
3862.197		1
3862.51978		1
3862.607		1
3862.658		1
3863.62061		1
3864.17188		1
3864.324		1
3864.375		1
3865.37842		1
3865.87769		1
3866.025		1
3866.07764		1
3866.26514		1
3866.62646		1
3866.72168		1
3867.35547		1
3867.51758		1
3868.29053		1
3868.76953		1
3868.86475		1
3868.947		1
3869.081		1
3869.48535		1
3870.25049		1
3870.50635		1
3870.632		1
3871.22876		1
3871.7937		1
3871.99536		1
3872.01563		1
3872.43652		1
3872.78076		1
3873.004		1
3873.76343		1
3875.02783		1
3875.598		1
3876.05737		1
3876.2168		1
3876.5415		1
3876.6665		1
3876.98486		1
3878.41382		1
3878.497		1
3878.53247		1
3878.57349		1
3878.92456		1
3879.286		1
3879.41016		1
3879.58325		1
3880.397		1
3880.44263		1
3882.09961		1
3882.12939		1
3882.23682		1
3882.68		1
3882.79541		1
3884.26538		1
3884.37085		1
3885.362		1
3885.76538		1
3886.02246		1
3886.65039		1
3886.748		1
3887.07446		1
3887.07666		1
3887.69		1
3887.72339		1
3888.03882		1
3888.20825		1
3888.792		1
3888.85986		1
3888.95532		1
3889.8147		1
3889.87451		1
3890.16748		1
3890.302		1
3890.53955		1
3890.60254		1
3890.64		1
3890.64941		1
3890.66162		1
3891.14063		1
3891.221		1
3891.344		1
3892.30444		1
3892.41162		1
3892.43555		1
3893.379		1
3893.48682		1
3893.96948		1
3894.07153		1
3894.28979		1
3894.6228		1
3895.13477		1
3897.03418		1
3897.07764		1
3898.34424		1
3898.38354		1
3898.41528		1
3898.72363		1
3899.29272		1
3899.81372		1
3900.05884		1
3900.56763		1
3900.95117		1
3901.34		1
3901.74072		1
3902.08887		1
3903.334		1
3903.58765		1
3903.739		1
3904.09644		1
3904.94629		1
3905.01636		1
3906.1228		1
3906.53052		1
3907.13159		1
3907.13623		1
3907.3877		1
3907.90039		1
3908.11841		1
3908.778		1
3909.205		1
3909.59375		1
3909.66431		1
3910.43433		1
3910.83862		1
3911.098		1
3911.115		1
3911.53857		1
3912.08569		1
3912.23169		1
3912.41162		1
3912.55884		1
3913.22534		1
3913.24634		1
3913.29419		1
3913.87451		1
3913.88281		1
3915.06982		1
3915.20728		1
3915.459		1
3915.78955		1
3915.811		1
3915.82959		1
3915.919		1
3915.98071		1
3916.34521		1
3916.517		1
3917.28174		1
3917.311		1
3917.331		1
3917.37158		1
3919.088		1
3919.28369		1
3919.456		1
3919.91675		1
3920.27		1
3920.27368		1
3922.08252		1
3923.4397		1
3923.52856		1
3923.88		1
3923.93481		1
3924.76953		1
3925.025		1
3925.615		1
3926.21118		1
3926.30273		1
3926.57129		1
3926.836		1
3926.87842		1
3927.015		1
3927.08936		1
3927.32		1
3927.38843		1
3928.10718		1
3929.12329		1
3929.252		1
3929.97583		1
3930.42749		1
3930.79175		1
3930.97729		1
3931.36719		1
3931.884		1
3932.19531		1
3932.852		1
3932.9248		1
3933.17944		1
3933.32275		1
3933.9436		1
3934.411		1
3935.65942		1
3935.83057		1
3936.17017		1
3937.38086		1
3937.48779		1
3937.73364		1
3938.48047		1
3938.65942		1
3939.10474		1
3939.25073		1
3940.01221		1
3940.1936		1
3940.31348		1
3940.84473		1
3941.54956		1
3942.19067		1
3942.321		1
3942.84058		1
3942.98584		1
3943.00464		1
3943.05957		1
3943.23877		1
3943.53857		1
3944.123		1
3944.519		1
3944.75781		1
3944.91479		1
3945.03052		1
3945.07764		1
3945.08		1
3945.24731		1
3945.80737		1
3945.91943		1
3946.34131		1
3947.46753		1
3947.5564		1
3947.90479		1
3948.20532		1
3948.239		1
3948.574		1
3948.87549		1
3948.97144		1
3948.99048		1
3950.305		1
3951.24683		1
3951.787		1
3951.99585		1
3953.527		1
3953.80981		1
3953.85083		1
3953.855		1
3954.223		1
3954.37866		1
3954.38135		1
3954.84473		1
3955.6958		1
3955.941		1
3956.301		1
3956.93579		1
3957.17554		1
3957.44165		1
3957.94556		1
3957.96313		1
3958.38086		1
3958.404		1
3958.46973		1
3958.71021		1
3959.62622		1
3960.548		1
3960.65454		1
3960.75732		1
3961.3894		1
3963.17944		1
3963.21655		1
3963.35645		1
3963.61865		1
3964.10278		1
3966.27783		1
3966.91113		1
3967.44751		1
3969.16675		1
3969.937		1
3970.41162		1
3970.79785		1
3970.98413		1
3970.98633		1
3971.5144		1
3971.82153		1
3972.57349		1
3973.011		1
3973.0144		1
3974.11914		1
3974.124		1
3974.41577		1
3975.53784		1
3976.31714		1
3977.02271		1
3977.20435		1
3977.35327		1
3977.975		1
3977.98755		1
3978.157		1
3978.28418		1
3980.0105		1
3980.4375		1
3980.61621		1
3980.8208		1
3981.00684		1
3981.18555		1
3982.17065		1
3982.21118		1
3982.40112		1
3982.827		1
3983.21		1
3983.44043		1
3983.92676		1
3984.309		1
3984.551		1
3985.802		1
3986.11768		1
3986.438		1
3986.80933		1
3986.82568		1
3986.93823		1
3987.33		1
3987.43286		1
3987.615		1
3987.697		1
3987.926		1
3987.92969		1
3988.78247		1
3989.80371		1
3989.95313		1
3990.27979		1
3990.61157		1
3990.946		1
3991.001		1
3991.32422		1
3991.45679		1
3992.1814		1
3992.90259		1
3993.086		1
3993.35156		1
3994.35571		1
3994.719		1
3995.58276		1
3995.97241		1
3995.99414		1
3996.21045		1
3996.29419		1
3996.30713		1
3996.52344		1
3996.633		1
3996.86426		1
3997.25562		1
3997.7937		1
3997.8562		1
3998.08813		1
3998.82764		1
3998.90356		1
3999.00952		1
3999.012		1
3999.599		1
4000.047		1
4000.279		1
4000.64917		1
4000.77979		1
4001.0437		1
4001.28833		1
4001.37671		1
4001.664		1
4002.01929		1
4002.53369		1
4002.55127		1
4002.78467		1
4003.156		1
4003.31128		1
4003.64282		1
4004.05566		1
4005.378		1
4006.11377		1
4006.24365		1
4006.691		1
4006.94653		1
4007.29321		1
4007.601		1
4007.71558		1
4007.98		1
4008.06738		1
4008.26147		1
4008.71924		1
4009.08472		1
4009.09058		1
4009.96387		1
4010.2		1
4010.28687		1
4010.40234		1
4010.75757		1
4011.8374		1
4011.95825		1
4012.11963		1
4012.39453		1
4012.47534		1
4012.66187		1
4012.9834		1
4013.01831		1
4013.139		1
4013.17		1
4013.69653		1
4013.73682		1
4013.81274		1
4013.98535		1
4014.32373		1
4014.47		1
4014.502		1
4015.41943		1
4015.50684		1
4015.65747		1
4015.84741		1
4015.883		1
4015.886		1
4016.09985		1
4016.16821		1
4017.291		1
4017.591		1
4017.92871		1
4018.34375		1
4018.869		1
4018.91968		1
4019.12964		1
4019.136		1
4019.78687		1
4019.83423		1
4020.59619		1
4021.32251		1
4021.59326		1
4022.1272		1
4022.18481		1
4022.37		1
4023.016		1
4023.06519		1
4023.131		1
4024.322		1
4025.05615		1
4025.12061		1
4025.22119		1
4025.65259		1
4025.70435		1
4026.5437		1
4028.29126		1
4028.39722		1
4028.61768		1
4029.40625		1
4030.604		1
4031.04639		1
4031.72168		1
4032.89648		1
4032.92358		1
4032.92944		1
4033.49365		1
4033.77979		1
4034.23779		1
4034.542		1
4035.79224		1
4035.90137		1
4036.29858		1
4036.42163		1
4037.0376		1
4037.14233		1
4037.65723		1
4037.686		1
4038.053		1
4038.38062		1
4038.47559		1
4038.61377		1
4038.62061		1
4039.0437		1
4039.52344		1
4039.866		1
4039.9458		1
4040.95		1
4041.16333		1
4042.08813		1
4042.35547		1
4042.432		1
4042.831		1
4042.90186		1
4043.252		1
4043.86035		1
4043.8623		1
4043.93677		1
4043.967		1
4044.58228		1
4044.822		1
4045.3457		1
4045.77856		1
4045.99365		1
4046.0896		1
4046.236		1
4046.354		1
4046.55835		1
4046.76416		1
4047.19263		1
4047.531		1
4047.551		1
4047.67432		1
4047.788		1
4048.08838		1
4048.59766		1
4048.801		1
4050.04248		1
4050.135		1
4050.52661		1
4050.53027		1
4050.80762		1
4051.085		1
4051.09546		1
4052.11841		1
4052.23022		1
4053.53125		1
4054.03955		1
4054.318		1
4054.46021		1
4055.13062		1
4055.63672		1
4055.70483		1
4055.928		1
4056.54565		1
4057.41		1
4057.81641		1
4057.94385		1
4058.10645		1
4058.11963		1
4058.532		1
4058.6936		1
4058.72119		1
4058.80615		1
4059.1		1
4059.25464		1
4059.702		1
4059.83521		1
4060.07153		1
4060.246		1
4060.724		1
4061.036		1
4061.10962		1
4061.19946		1
4061.23169		1
4061.25513		1
4061.302		1
4061.59351		1
4061.64575		1
4061.769		1
4062.70728		1
4062.81055		1
4063.39014		1
4063.87427		1
4063.89014		1
4063.96216		1
4064.39087		1
4065.17334		1
4065.42529		1
4065.72583		1
4066.12842		1
4066.34351		1
4066.45532		1
4067.71924		1
4067.891		1
4068.33838		1
4068.52		1
4068.52173		1
4068.68945		1
4068.8186		1
4068.91431		1
4069.33057		1
4069.77515		1
4069.83		1
4070.07227		1
4070.11768		1
4070.13062		1
4070.76074		1
4071.13721		1
4071.216		1
4071.34473		1
4072.00513		1
4072.156		1
4072.79785		1
4073.12329		1
4073.30933		1
4073.45435		1
4073.5752		1
4073.82		1
4073.89722		1
4073.94629		1
4073.96777		1
4074.1748		1
4074.30981		1
4074.42041		1
4076.19824		1
4076.86475		1
4076.90967		1
4077.712		1
4078.02319		1
4078.208		1
4078.506		1
4078.538		1
4078.72681		1
4078.90771		1
4078.95142		1
4079.11621		1
4079.128		1
4079.32544		1
4079.919		1
4080.22656		1
4080.643		1
4080.74658		1
4080.81616		1
4081.12549		1
4081.28564		1
4081.29175		1
4081.34033		1
4081.59985		1
4081.74854		1
4082.173		1
4082.26733		1
4082.45142		1
4082.73584		1
4082.99146		1
4083.17456		1
4083.65259		1
4083.767		1
4084.075		1
4084.52051		1
4085.05542		1
4085.24683		1
4086.29541		1
4086.4314		1
4086.48877		1
4086.52734		1
4087.692		1
4088.19043		1
4088.25586		1
4088.38184		1
4088.41357		1
4088.67163		1
4088.70654		1
4088.75269		1
4088.84644		1
4088.9292		1
4088.95313		1
4089.23535		1
4089.6875		1
4089.85913		1
4089.98315		1
4090.04		1
4090.5752		1
4091.01367		1
4091.252		1
4091.4624		1
4091.72		1
4091.91675		1
4092.206		1
4092.22778		1
4092.247		1
4093.06323		1
4093.10547		1
4093.30151		1
4093.35645		1
4093.36		1
4093.83643		1
4094.13037		1
4095.103		1
4095.229		1
4095.46582		1
4095.46631		1
4095.6394		1
4095.71631		1
4095.89868		1
4096.065		1
4097.094		1
4097.289		1
4097.31348		1
4097.444		1
4097.843		1
4097.895		1
4098.05957		1
4098.33936		1
4098.71826		1
4098.817		1
4099.092		1
4099.477		1
4099.7793		1
4099.93457		1
4099.938		1
4100.12354		1
4100.28125		1
4100.508		1
4100.857		1
4100.86426		1
4100.906		1
4101.25732		1
4101.314		1
4101.319		1
4101.45947		1
4101.51563		1
4101.635		1
4102.03174		1
4102.354		1
4102.58936		1
4102.98535		1
4103.078		1
4103.32666		1
4103.32764		1
4103.644		1
4103.909		1
4103.95166		1
4104.16357		1
4104.2793		1
4104.281		1
4104.34961		1
4105.3		1
4105.9707		1
4106.04443		1
4107.24		1
4107.869		1
4108.31055		1
4108.62646		1
4109.3		1
4110.60547		1
4110.74756		1
4110.783		1
4111.01563		1
4111.04932		1
4111.05469		1
4111.17529		1
4111.44531		1
4111.654		1
4111.7373		1
4111.814		1
4112.2583		1
4112.37354		1
4112.48975		1
4112.62744		1
4112.88		1
4113.01172		1
4113.69		1
4114.50146		1
4114.566		1
4114.63525		1
4115.00244		1
4115.10449		1
4115.727		1
4115.87451		1
4115.91455		1
4116.175		1
4116.41553		1
4116.456		1
4116.82373		1
4117.09131		1
4117.322		1
4117.46143		1
4117.49268		1
4117.602		1
4118.40869		1
4118.46875		1
4118.604		1
4119.00439		1
4119.722		1
4120.175		1
4122.109		1
4122.64844		1
4122.77148		1
4122.851		1
4122.85938		1
4123.31738		1
4123.6543		1
4123.717		1
4123.719		1
4123.73633		1
4123.812		1
4123.90527		1
4124.23926		1
4124.95166		1
4125.5127		1
4125.92236		1
4126.493		1
4126.855		1
4127.1416		1
4127.17041		1
4127.35352		1
4127.43945		1
4127.549		1
4128.018		1
4128.10352		1
4128.12939		1
4128.149		1
4128.579		1
4128.624		1
4128.71338		1
4128.731		1
4128.939		1
4129.03467		1
4129.508		1
4129.607		1
4129.84668		1
4130.6543		1
4130.69727		1
4132.90967		1
4133.29834		1
4133.616		1
4133.896		1
4134.23438		1
4134.9624		1
4135.106		1
4135.87646		1
4136.09375		1
4136.50439		1
4136.98975		1
4137.032		1
4137.257		1
4137.39941		1
4137.45752		1
4137.58		1
4138.08447		1
4138.27051		1
4138.318		1
4138.84131		1
4138.88867		1
4139.08643		1
4140.51465		1
4140.78857		1
4141.389		1
4141.77734		1
4142.09668		1
4142.42627		1
4142.678		1
4142.686		1
4143.161		1
4143.1875		1
4143.58057		1
4143.751		1
4143.807		1
4144.10059		1
4144.626		1
4145.079		1
4146.09473		1
4146.39258		1
4146.533		1
4146.93164		1
4146.93262		1
4147.05273		1
4147.05469		1
4147.407		1
4148.15527		1
4148.60645		1
4148.84668		1
4149.02246		1
4149.374		1
4149.462		1
4149.48		1
4149.713		1
4149.732		1
4150.033		1
4150.29		1
4150.315		1
4150.52734		1
4150.837		1
4151.03271		1
4151.096		1
4151.32666		1
4151.898		1
4152.128		1
4152.261		1
4152.663		1
4152.67773		1
4152.9585		1
4153.15234		1
4153.22363		1
4153.44043		1
4153.62842		1
4154.89941		1
4155.37354		1
4155.382		1
4155.423		1
4155.744		1
4155.838		1
4156.431		1
4156.5376		1
4156.853		1
4156.94238		1
4157.11768		1
4157.65137		1
4157.86572		1
4157.883		1
4158.274		1
4158.376		1
4158.4707		1
4159.108		1
4159.19434		1
4159.738		1
4160.057		1
4160.134		1
4160.15		1
4160.61768		1
4161.14453		1
4161.979		1
4162.095		1
4162.1416		1
4162.14746		1
4162.29053		1
4162.9126		1
4163.306		1
4163.33154		1
4163.59131		1
4163.63867		1
4163.871		1
4164.288		1
4164.616		1
4164.632		1
4165.421		1
4166.45166		1
4166.716		1
4166.789		1
4167.42725		1
4167.85059		1
4168.688		1
4169.39258		1
4169.584		1
4169.72852		1
4169.793		1
4170.45557		1
4170.59229		1
4170.597		1
4170.75342		1
4171.128		1
4171.77734		1
4172.092		1
4172.11572		1
4172.16455		1
4172.25537		1
4172.63037		1
4173.32666		1
4173.49854		1
4173.77441		1
4173.956		1
4174.48047		1
4174.59863		1
4174.66357		1
4174.709		1
4175.186		1
4175.359		1
4175.989		1
4177.369		1
4177.693		1
4177.827		1
4177.968		1
4178.566		1
4178.85352		1
4179.7124		1
4179.971		1
4180.047		1
4180.125		1
4180.305		1
4180.8125		1
4180.98975		1
4181.149		1
4181.202		1
4182.14648		1
4182.519		1
4182.703		1
4183.004		1
4183.10449		1
4183.18		1
4183.26855		1
4183.32471		1
4183.63037		1
4183.799		1
4184.30273		1
4184.41553		1
4184.44727		1
4185.14355		1
4185.168		1
4185.213		1
4185.45264		1
4185.455		1
4185.636		1
4185.88232		1
4186.931		1
4187.31445		1
4187.98926		1
4188.152		1
4188.36328		1
4188.3667		1
4188.42725		1
4188.805		1
4188.82373		1
4189.22461		1
4190.07861		1
4190.318		1
4190.406		1
4191.023		1
4191.193		1
4191.287		1
4191.29736		1
4191.35645		1
4191.448		1
4192.05859		1
4192.22754		1
4192.249		1
4192.27637		1
4192.38135		1
4192.80371		1
4192.8457		1
4192.906		1
4192.974		1
4193.032		1
4193.174		1
4193.42969		1
4194.114		1
4194.29932		1
4194.31152		1
4194.505		1
4194.747		1
4194.76855		1
4194.8374		1
4195.2793		1
4195.367		1
4195.408		1
4195.96631		1
4196.023		1
4196.35254		1
4196.893		1
4196.983		1
4197.19		1
4197.50049		1
4198.46143		1
4198.564		1
4198.57861		1
4199.27637		1
4199.984		1
4200.10352		1
4200.81641		1
4200.964		1
4201.09473		1
4201.31055		1
4201.439		1
4201.56348		1
4201.992		1
4202.119		1
4202.35059		1
4203.15967		1
4203.635		1
4204.109		1
4204.27734		1
4204.35254		1
4204.50439		1
4204.508		1
4204.661		1
4204.7583		1
4204.98633		1
4205.01025		1
4205.241		1
4205.49854		1
4205.648		1
4205.67969		1
4205.969		1
4206.237		1
4206.40625		1
4206.427		1
4206.67334		1
4206.68457		1
4207.539		1
4207.828		1
4208.217		1
4208.60938		1
4209.084		1
4209.46875		1
4210.18164		1
4210.503		1
4210.627		1
4210.70264		1
4210.934		1
4211.24		1
4212.319		1
4212.766		1
4212.811		1
4212.881		1
4213.037		1
4213.066		1
4213.41162		1
4214.101		1
4214.1084		1
4214.44434		1
4214.607		1
4214.975		1
4215.59668		1
4215.664		1
4215.68457		1
4215.748		1
4216.12061		1
4216.32373		1
4216.40039		1
4216.431		1
4216.51563		1
4216.61572		1
4216.94238		1
4217.05273		1
4217.54443		1
4217.753		1
4217.784		1
4217.79541		1
4217.92139		1
4218.049		1
4218.19629		1
4218.3833		1
4218.3916		1
4218.464		1
4218.505		1
4218.65869		1
4218.89551		1
4219.0083		1
4219.075		1
4219.52		1
4219.598		1
4219.66748		1
4219.72363		1
4219.83154		1
4220.233		1
4220.29834		1
4220.43555		1
4220.56445		1
4220.62354		1
4220.77441		1
4220.844		1
4221.685		1
4222.11572		1
4222.681		1
4222.862		1
4223.00342		1
4223.191		1
4224.015		1
4225.227		1
4225.604		1
4225.62		1
4225.96631		1
4226.117		1
4226.1333		1
4226.165		1
4226.39063		1
4226.508		1
4226.518		1
4226.57031		1
4226.58936		1
4226.6333		1
4226.7627		1
4226.849		1
4226.92627		1
4227.31152		1
4227.564		1
4227.76563		1
4228.0625		1
4228.16064		1
4228.19336		1
4228.37		1
4228.876		1
4228.99072		1
4230.68359		1
4230.792		1
4230.84131		1
4230.98242		1
4231.10254		1
4231.10547		1
4231.212		1
4231.5127		1
4231.53174		1
4231.54639		1
4231.585		1
4232.34766		1
4232.597		1
4232.95068		1
4233.25439		1
4233.31445		1
4233.46045		1
4233.791		1
4233.81		1
4234.161		1
4234.225		1
4234.22559		1
4234.41162		1
4235.007		1
4235.627		1
4235.96826		1
4235.97754		1
4236.0415		1
4236.178		1
4236.385		1
4236.412		1
4236.739		1
4236.81055		1
4236.962		1
4237.05957		1
4237.34668		1
4237.39844		1
4238.20752		1
4238.279		1
4238.289		1
4238.3584		1
4238.55029		1
4238.56445		1
4238.632		1
4239.075		1
4239.19141		1
4239.208		1
4239.435		1
4239.563		1
4239.71973		1
4239.77734		1
4240.3833		1
4240.637		1
4240.736		1
4240.78857		1
4240.794		1
4241.522		1
4241.873		1
4241.903		1
4241.97266		1
4242.112		1
4242.608		1
4242.711		1
4243.50537		1
4243.546		1
4243.585		1
4243.59229		1
[truncated: 16,953 more rows]
