# Supplementary material for: Getting rid of ‘rain’ and ‘stars’: Mitigating inhibition effects on ddPCR data analysis, the case study of the invasive crayfish Pacifastacus leniusculus in the streams of Luxembourg
Source: PLoS One. 2022 Nov 16;17(11):e0275363. doi: 10.1371/journal.pone.0275363 (PMC9668142; doi:10.1371/journal.pone.0275363)
Supplement: S1 File — (ZIP) [file pone.0275363.s003.zip › raw data/27-pl1/27 Pl1-2019 Pl_D12_Amplitude.csv]

Ch1 Amplitude	Ch2 Amplitude	Cluster
239.698883		1
245.5519		1
272.5468		1
324.673828		1
622.6305		1
675.818848		1
724.7239		1
767.230652		1
769.818848		1
840.641663		1
901.9774		1
962.588562		1
1045.22461		1
1099.58936		1
1167.53455		1
1186.96375		1
1193.87891		1
1236.20935		1
1269.84106		1
1300.74731		1
1372.52124		1
1385.934		1
1392.591		1
1406.014		1
1419.00439		1
1504.9834		1
1513.53381		1
1518.97168		1
1540.125		1
1540.69409		1
1558.3031		1
1576.56238		1
1592.4021		1
1600.54785		1
1603.27747		1
1614.61023		1
1658.26648		1
1662.07825		1
1677.42847		1
1698.346		1
1724.5498		1
1768.85107		1
1775.56372		1
1793.484		1
1800.43921		1
1805.60608		1
1806.346		1
1810.12927		1
1810.2384		1
1847.89282		1
1859.32288		1
1867.29614		1
1889.68311		1
1913.6427		1
1918.09875		1
1924.64429		1
1947.25464		1
1960.11035		1
1966.47693		1
1969.1814		1
1977.6095		1
1977.89648		1
1982.81458		1
1986.51245		1
1993.66052		1
1994.71008		1
2002.09021		1
2004.50366		1
2018.73511		1
2037.09314		1
2038.83972		1
2047.84021		1
2072.32373		1
2088.099		1
2088.76245		1
2100.052		1
2105.59033		1
2117.8186		1
2132.99023		1
2136.05029		1
2150.9436		1
2158.948		1
2159.604		1
2232.083		1
2245.119		1
2247.29443		1
2254.25024		1
2267.34277		1
2304.77515		1
2330.44751		1
2333.05029		1
2335.09033		1
2336.965		1
2356.635		1
2361.8		1
2389.14038		1
2397.96826		1
2404.25		1
2410.3103		1
2440.16821		1
2444.25049		1
2469.51074		1
2486.077		1
2529.8606		1
2540.64966		1
2544.796		1
2591.45874		1
2609.52148		1
2648.54956		1
2668.62817		1
2668.79834		1
2695.63		1
2697.82373		1
2741.26538		1
2757.599		1
2771.2312		1
2852.58154		1
2899.90674		1
2911.20459		1
2920.11279		1
2938.438		1
2970.09717		1
2970.262		1
2983.76343		1
3014.70532		1
3053.06763		1
3068.3667		1
3247.70728		1
3326.689		1
3374.03149		1
3462.99658		1
3486.331		1
3499.01636		1
3536.901		1
3537.27368		1
3546.07861		1
3547.12231		1
3550.299		1
3572.412		1
3612.329		1
3635.4458		1
3641.09521		1
3672.93164		1
3676.92358		1
3679.248		1
3696.724		1
3697.01587		1
3716.05347		1
3720.8833		1
3736.75244		1
3743.004		1
3754.622		1
3774.34326		1
3781.671		1
3786.961		1
3788.35229		1
3797.78345		1
3807.22632		1
3810.295		1
3811.19214		1
3813.722		1
3826.00928		1
3830.67		1
3837.58472		1
3841.92578		1
3844.7915		1
3856.92871		1
3859.37256		1
3862.35669		1
3864.0144		1
3869.71851		1
3872.08		1
3876.0896		1
3878.497		1
3878.73779		1
3878.739		1
3897.07251		1
3897.32129		1
3903.27783		1
3903.64014		1
3911.263		1
3913.20313		1
3913.22		1
3914.47363		1
3917.446		1
3919.60449		1
3921.26953		1
3921.6897		1
3921.78687		1
3933.95557		1
3939.21631		1
3939.44		1
3941.3833		1
3942.505		1
3945.664		1
3947.12134		1
3947.604		1
3948.81738		1
3951.80737		1
3952.243		1
3958.91357		1
3964.14331		1
3964.19043		1
3965.93628		1
3968.86621		1
3970.74316		1
3970.94116		1
3977.33545		1
3980.726		1
3982.637		1
3986.27686		1
3992.71387		1
3994.06738		1
3994.359		1
3994.372		1
3995.169		1
3996.90649		1
3997.69556		1
3998.04224		1
4000.873		1
4002.04248		1
4003.00977		1
4003.91333		1
4003.968		1
4006.88745		1
4007.19751		1
4011.94336		1
4011.95386		1
4014.60547		1
4015.07715		1
4015.17969		1
4015.75049		1
4016.56763		1
4019.686		1
4022.06836		1
4023.78418		1
4023.85522		1
4026.07446		1
4027.62964		1
4028.126		1
4029.20874		1
4029.5708		1
4031.866		1
4034.048		1
4034.14819		1
4035.894		1
4038.93018		1
4040.4917		1
4040.65137		1
4040.78027		1
4045.19775		1
4046.024		1
4046.347		1
4046.702		1
4047.85986		1
4047.93286		1
4048.28052		1
4051.81665		1
4052.21484		1
4052.26465		1
4052.40015		1
4053.593		1
4055.65137		1
4056.75317		1
4059.34888		1
4063.58423		1
4065.31714		1
4066.94		1
4067.666		1
4071.138		1
4071.66919		1
4071.90552		1
4072.99585		1
4073.895		1
4075.22217		1
4076.24658		1
4078.52051		1
4080.563		1
4086.375		1
4089.36523		1
4089.849		1
4093.72656		1
4095.37329		1
4095.48779		1
4095.93872		1
4097.346		1
4099.04053		1
4100.46436		1
4102.2627		1
4102.74658		1
4106.40137		1
4113.385		1
4113.457		1
4116.72168		1
4120.20361		1
4121.4873		1
4123.489		1
4123.82568		1
4123.983		1
4124.324		1
4125.96143		1
4127.37256		1
4128.34		1
4129.74463		1
4130.12256		1
4130.291		1
4132.508		1
4133.289		1
4133.83838		1
4134.54834		1
4135.26465		1
4136.48535		1
4137.46533		1
4137.63525		1
4138.70947		1
4140.00244		1
4140.19336		1
4140.29541		1
4140.43		1
4143.56934		1
4145.723		1
4146.56055		1
4146.82373		1
4147.733		1
4148.082		1
4148.5		1
4148.71436		1
4151.01		1
4151.283		1
4152.31836		1
4152.666		1
4153.07275		1
4153.17871		1
4153.426		1
4153.63037		1
4153.862		1
4154.05762		1
4154.926		1
4156.21		1
4157.505		1
4157.78857		1
4158.598		1
4159.404		1
4160.11475		1
4160.616		1
4161.835		1
4162.741		1
4164.59766		1
4164.784		1
4166.93848		1
4168.933		1
4170.131		1
4171.635		1
4173.069		1
4173.21973		1
4173.302		1
4173.428		1
4174.253		1
4174.812		1
4175.247		1
4176.199		1
4176.48242		1
4176.59033		1
4177.458		1
4177.571		1
4177.6333		1
4178.412		1
4178.45264		1
4180.703		1
4181.892		1
4182.212		1
4182.572		1
4183.364		1
4183.40674		1
4183.601		1
4183.80225		1
4183.861		1
4184.46		1
4185.564		1
4185.97266		1
4187.15527		1
4187.522		1
4188.716		1
4188.781		1
4189.267		1
4189.37451		1
4189.47949		1
4192.19		1
4193.69727		1
4194.101		1
4194.58936		1
4194.82129		1
4195.50537		1
4195.69873		1
4197.167		1
4197.541		1
4197.85449		1
4198.20752		1
4198.46631		1
4199.091		1
4199.66943		1
4201.847		1
4201.87744		1
4202.43		1
4202.797		1
4203.245		1
4203.24658		1
4203.491		1
4203.60449		1
4203.928		1
4204.19775		1
4204.66846		1
4205.289		1
4205.577		1
4207.09326		1
4207.82666		1
4208.33057		1
4208.905		1
4209.295		1
4210.09229		1
4210.125		1
4210.146		1
4210.335		1
4212.84326		1
4213.677		1
4213.694		1
4215.12		1
4217.168		1
4217.62451		1
4218.511		1
4224.73926		1
4225.35645		1
4226.05859		1
4226.25928		1
4226.32471		1
4227.36		1
4227.999		1
4228.502		1
4228.61865		1
4229.18652		1
4229.19873		1
4230.37354		1
4230.688		1
4232.07861		1
4232.40137		1
4232.754		1
4232.84375		1
4233.208		1
4233.437		1
4233.81055		1
4234.24854		1
4234.312		1
4234.905		1
4235		1
4235.645		1
4236.57031		1
4236.982		1
4237.32373		1
4237.71631		1
4238.72		1
4238.77		1
4238.8833		1
4239.102		1
4239.27734		1
4239.78		1
4239.862		1
4240.15869		1
4240.197		1
4240.649		1
4241.782		1
4242.411		1
4242.80762		1
4244.059		1
4245.19873		1
4245.30957		1
4245.5415		1
4247.01367		1
4247.05371		1
4247.303		1
4248.16064		1
4248.193		1
4248.747		1
4250.19043		1
4251.465		1
4251.514		1
4251.83545		1
4252.208		1
4252.867		1
4253.10352		1
4253.827		1
4255.55664		1
4255.83252		1
4257.342		1
4257.849		1
4258.10254		1
4258.322		1
4258.921		1
4262.071		1
4262.113		1
4264.331		1
4264.39551		1
4266.581		1
4266.84229		1
4269.16553		1
4269.17334		1
4272.06836		1
4273.61963		1
4273.88525		1
4273.91846		1
4274.94434		1
4279.79053		1
4281.005		1
4281.665		1
4281.841		1
4281.988		1
4283.018		1
4283.44238		1
4284.47168		1
4284.755		1
4284.97559		1
4285.47754		1
4285.70654		1
4286.32471		1
4286.33		1
4287.03662		1
4288.11328		1
4289.59766		1
4290.491		1
4290.71533		1
4290.846		1
4290.941		1
4291.382		1
4291.79248		1
4292.7915		1
4293.03564		1
4294.08545		1
4294.712		1
4294.775		1
4295.24561		1
4295.34131		1
4295.986		1
4296.283		1
4296.83057		1
4297.14453		1
4297.393		1
4298.53857		1
4300.022		1
4300.21729		1
4300.43652		1
4300.655		1
4301.9		1
4302.494		1
4303.1		1
4304.828		1
4305.975		1
4307.26074		1
4307.509		1
4307.91357		1
4308.62061		1
4310.22266		1
4311.609		1
4311.91748		1
4312.423		1
4313.266		1
4314.99658		1
4315.09326		1
4315.397		1
4317.00928		1
4317.14063		1
4317.33057		1
4318.12354		1
4318.72949		1
4319.558		1
4321.304		1
4321.43555		1
4321.827		1
4322.49268		1
4325.05762		1
4325.588		1
4326.121		1
4326.75732		1
4326.806		1
4327.93164		1
4328.59326		1
4328.595		1
4330.489		1
4330.95361		1
4331.366		1
4331.8374		1
4333.66748		1
4334.12158		1
4334.73438		1
4334.97363		1
4334.994		1
4335.95654		1
4336.509		1
4336.936		1
4337.34863		1
4337.72168		1
4338.66748		1
4338.742		1
4339.05273		1
4340.10254		1
4340.16455		1
4340.508		1
4340.80469		1
4341.081		1
4342.299		1
4342.49951		1
4343.04443		1
4343.443		1
4343.94043		1
4344.39355		1
4344.46533		1
4345.02246		1
4345.56152		1
4345.85059		1
4347.14453		1
4347.992		1
4348.275		1
4348.35938		1
4348.69775		1
4350.322		1
4350.75		1
4352.586		1
4352.87549		1
4353.00146		1
4353.04248		1
4354.33057		1
4355.32666		1
4356.461		1
4356.77148		1
4357.91		1
4358.281		1
4358.466		1
4360.375		1
4360.48047		1
4361.33643		1
4362.053		1
4362.767		1
4363.103		1
4363.277		1
4363.422		1
4364.32129		1
4365.12158		1
4365.69336		1
4366.95		1
4368.27246		1
4369.20752		1
4369.897		1
4370.23828		1
4370.42725		1
4370.541		1
4370.85059		1
4373.199		1
4373.96045		1
4374.43		1
4376.32031		1
4377.40234		1
4377.82373		1
4378.225		1
4379.71436		1
4380.518		1
4381.55469		1
4382.38672		1
4382.783		1
4383.163		1
4383.214		1
4383.9917		1
4384.38574		1
4384.798		1
4386.03271		1
4386.18555		1
4386.721		1
4387.613		1
4387.951		1
4388.249		1
4388.47754		1
4389.16846		1
4389.311		1
4390.014		1
4391.1416		1
4391.46436		1
4391.886		1
4392.602		1
4392.92139		1
4393.009		1
4394.268		1
4394.534		1
4394.637		1
4394.73145		1
4395.16455		1
4395.575		1
4397.367		1
4398.56152		1
4398.742		1
4398.86963		1
4398.919		1
4399.13574		1
4399.456		1
4399.84766		1
4401.42432		1
4402.472		1
4402.71		1
4403.689		1
4403.93945		1
4404.24756		1
4404.545		1
4404.68164		1
4404.775		1
4406.458		1
4406.521		1
4407.389		1
4408.858		1
4409.144		1
4409.80469		1
4411.387		1
4411.52344		1
4411.56934		1
4411.654		1
4411.831		1
4413.76367		1
4414.18555		1
4414.94336		1
4415.218		1
4415.78271		1
4415.876		1
4416.602		1
4417.25244		1
4417.94727		1
4417.99463		1
4418.081		1
4418.67334		1
4419.07666		1
4419.25049		1
4419.5083		1
4419.702		1
4420.323		1
4420.383		1
4420.42871		1
4421.03369		1
4421.65332		1
4421.998		1
4422.91846		1
4423.07471		1
4423.393		1
4425.216		1
4425.556		1
4426.05762		1
4426.48828		1
4426.689		1
4429.632		1
4429.672		1
4429.739		1
4429.861		1
4429.86475		1
4431.451		1
4432.21875		1
4432.37549		1
4433.09326		1
4433.51074		1
4433.68652		1
4434.745		1
4435.02051		1
4436.164		1
4436.956		1
4437.298		1
4438.276		1
4439.122		1
4439.70947		1
4439.95947		1
4439.96338		1
4440.15869		1
4440.551		1
4440.76074		1
4441.157		1
4441.1875		1
4441.615		1
4441.92334		1
4445.662		1
4446.261		1
4446.263		1
4446.415		1
4446.508		1
4447.38525		1
4447.87		1
4448.32129		1
4448.99854		1
4449.442		1
4450.91943		1
4453.136		1
4453.285		1
4453.634		1
4453.952		1
4455.649		1
4456.664		1
4456.675		1
4457.44434		1
4457.851		1
4459.32275		1
4460.033		1
4460.041		1
4460.49951		1
4461.471		1
4462.17627		1
4462.70557		1
4463.56152		1
4464.571		1
4466.61		1
4466.924		1
4467.287		1
4467.948		1
4468.35938		1
4469.39844		1
4469.837		1
4470.03662		1
4470.64		1
4470.989		1
4471.55273		1
4472.445		1
4473.219		1
4473.46436		1
4474.02637		1
4474.48535		1
4474.69629		1
4474.71973		1
4475.09961		1
4475.51953		1
4475.67139		1
4476.119		1
4477.285		1
4477.45654		1
4477.58057		1
4478.095		1
4478.15234		1
4478.83936		1
4480.492		1
4480.75244		1
4481.518		1
4481.97168		1
4483.17041		1
4484.363		1
4484.47461		1
4485.546		1
4485.652		1
4487.61328		1
4487.987		1
4488.345		1
4488.634		1
4489.298		1
4490.613		1
4490.98975		1
4491.281		1
4491.92773		1
4492.61133		1
4493.09473		1
4493.61865		1
4493.919		1
4494.091		1
4494.214		1
4495.77734		1
4496.002		1
4496.534		1
4496.901		1
4498.66064		1
4498.994		1
4499.96729		1
4500.34033		1
4501.21436		1
4501.83643		1
4502.88037		1
4503.98828		1
4504.075		1
4504.193		1
4504.316		1
4504.50635		1
4504.52246		1
4504.542		1
4504.82031		1
4505.372		1
4506.08		1
4506.34473		1
4506.56		1
4506.57227		1
4507.09668		1
4507.90625		1
4508.332		1
4508.619		1
4508.95166		1
4509.042		1
4509.09326		1
4509.48438		1
4511.14746		1
4511.6167		1
4514.441		1
4514.97461		1
4515.052		1
4515.6665		1
4515.913		1
4516.55225		1
4516.56348		1
4517.07129		1
4518.327		1
4519.21436		1
4519.65039		1
4520.193		1
4521.28467		1
4521.42627		1
4522.132		1
4523.141		1
4523.319		1
4523.64258		1
4524.32471		1
4524.36426		1
4524.39746		1
4525.12256		1
4525.2793		1
4526.682		1
4527.045		1
4527.41162		1
4527.82471		1
4528.06445		1
4528.53662		1
4529.20264		1
4529.8374		1
4529.85059		1
4530.243		1
4530.688		1
4530.94336		1
4532.012		1
4533.092		1
4535.329		1
4535.75439		1
4536.00537		1
4536.132		1
4536.19434		1
4536.33643		1
4536.43262		1
4536.49463		1
4536.765		1
4537.1543		1
4539.31445		1
4540.831		1
4542.012		1
4542.068		1
4542.878		1
4544.528		1
4545.764		1
4546.02246		1
4546.06836		1
4546.681		1
4546.903		1
4546.916		1
4547.12158		1
4547.474		1
4547.833		1
4548.76855		1
4549.636		1
4549.95459		1
4550.43652		1
4550.48535		1
4550.87646		1
4551.241		1
4551.642		1
4552.448		1
4552.888		1
4554.094		1
4554.26953		1
4554.277		1
4555.15869		1
4555.37939		1
4555.387		1
4555.5376		1
4555.67871		1
4555.78271		1
4555.84375		1
4556.39648		1
4557.06641		1
4557.50537		1
4557.75928		1
4558.32666		1
4558.62842		1
4559.09668		1
4559.543		1
4560.425		1
4561.28467		1
4562.33643		1
4562.66064		1
4562.70947		1
4563.093		1
4563.464		1
4563.879		1
4564.251		1
4564.428		1
4566.6167		1
4566.86572		1
4568.04053		1
4568.923		1
4569.1665		1
4569.56934		1
4569.92432		1
4569.94531		1
4570.33252		1
4570.681		1
4571.042		1
4571.25342		1
4571.532		1
4571.721		1
4572.55762		1
4573.466		1
4573.928		1
4574.55371		1
4574.96973		1
4575.02441		1
4576.849		1
4577.417		1
4577.55566		1
4577.56836		1
4578.059		1
4578.08545		1
4578.404		1
4578.993		1
4579.021		1
4579.14063		1
4579.99561		1
4581.706		1
4582.09863		1
4582.95947		1
4583.067		1
4584.68945		1
4584.93555		1
4585.01		1
4586.799		1
4587.344		1
4588.63574		1
4588.70166		1
4588.86768		1
4589.174		1
4589.34131		1
4589.82959		1
4589.899		1
4590.229		1
4590.83252		1
4591.089		1
4591.445		1
4591.84961		1
4592.14355		1
4592.245		1
4593.08		1
4593.09131		1
4593.474		1
4594.167		1
4594.706		1
4594.929		1
4595.207		1
4595.649		1
4597.112		1
4598.213		1
4598.59473		1
4598.747		1
4599.368		1
4600.3667		1
4600.398		1
4601.894		1
4602.071		1
4603.45947		1
4603.88135		1
4604.05664		1
4604.37061		1
4604.51367		1
4605.651		1
4606.066		1
4606.556		1
4606.5957		1
4606.973		1
4607.09766		1
4607.44873		1
4607.616		1
4607.64258		1
4608.2417		1
4608.443		1
4608.894		1
4609.286		1
4609.45459		1
4609.481		1
4609.66064		1
4610.15234		1
4610.85059		1
4610.92432		1
4611.237		1
4611.46338		1
4611.636		1
4612.495		1
4613.071		1
4613.297		1
4614.30273		1
4616.13232		1
4616.15527		1
4616.899		1
4617.086		1
4617.76172		1
4618.406		1
4618.719		1
4619.582		1
4619.686		1
4619.927		1
4621.47266		1
4622.16455		1
4622.51025		1
4622.74365		1
4623.2583		1
4623.298		1
4623.412		1
4624.087		1
4624.20361		1
4624.961		1
4625.611		1
4626.52		1
4626.631		1
4627.017		1
4627.078		1
4627.39746		1
4627.75635		1
4627.99756		1
4628.28027		1
4628.312		1
4628.56934		1
4628.75537		1
4629.23145		1
4629.27734		1
4629.418		1
4629.939		1
4630.04		1
4630.086		1
4630.27832		1
4630.67725		1
4630.69873		1
4631.459		1
4631.524		1
4631.599		1
4632.74072		1
4633.493		1
4633.51		1
4634.04736		1
4634.22461		1
4634.241		1
4634.306		1
4634.35		1
4634.41455		1
4634.711		1
4635.147		1
4636.12		1
4636.20459		1
4636.42871		1
4636.49365		1
4636.59473		1
4636.66748		1
4636.67236		1
4636.7793		1
4637.28		1
4637.35938		1
4638.727		1
4639.24658		1
4639.4707		1
4640.639		1
4640.84375		1
4641.477		1
4641.68066		1
4642.02246		1
4642.667		1
4642.709		1
4643.13428		1
4643.17432		1
4643.979		1
4644.68652		1
4644.776		1
4645.26367		1
4645.82227		1
4646.157		1
4646.351		1
4647.01		1
4647.018		1
4647.034		1
4647.90527		1
4648.744		1
4648.889		1
4649.25439		1
4649.42		1
4649.8877		1
4649.88965		1
4650.77637		1
4651.209		1
4651.674		1
4652.211		1
4652.50342		1
4652.6626		1
4652.831		1
4653.348		1
4654.1543		1
4654.96143		1
4655.09		1
4655.429		1
4655.438		1
4655.50928		1
4655.94873		1
4655.95557		1
4656.24756		1
4657.14453		1
4657.58447		1
4658.37		1
4658.441		1
4658.68262		1
4659.137		1
4659.14453		1
4659.56934		1
4659.587		1
4659.67139		1
4660.189		1
4660.231		1
4660.245		1
4660.4043		1
4661.06543		1
4661.49658		1
4662.599		1
4662.62158		1
4662.753		1
4662.9585		1
4662.98828		1
4663.01172		1
4663.46		1
4663.643		1
4663.79932		1
4664.0415		1
4664.07861		1
4664.276		1
4664.607		1
4664.68262		1
4664.93066		1
4666.42432		1
4666.759		1
4666.893		1
4667.42139		1
4667.48047		1
4667.86328		1
4667.93359		1
4668.687		1
4668.776		1
4668.87256		1
4668.99951		1
4669.03564		1
4669.41455		1
4670.19336		1
4670.26953		1
4670.502		1
4670.64258		1
4670.766		1
4671.84961		1
4671.949		1
4672.00342		1
4673.162		1
4673.7417		1
4673.976		1
4674.59473		1
4674.64258		1
4674.925		1
4675.084		1
4675.23828		1
4675.34961		1
4675.368		1
4675.3877		1
4675.4		1
4675.48975		1
4675.71875		1
4676.19141		1
4676.35059		1
4677.42627		1
4677.44775		1
4677.78467		1
4677.794		1
4678.20068		1
4678.27051		1
4678.5957		1
4678.619		1
4678.80225		1
4678.93066		1
4678.939		1
4679.714		1
4680.12842		1
4680.13232		1
4680.19336		1
4680.621		1
4680.71875		1
4681.604		1
4681.65771		1
4681.852		1
4681.91748		1
4682.348		1
4682.685		1
4683.18945		1
4684.289		1
4684.53271		1
4684.643		1
4684.898		1
4685.5625		1
4686.294		1
4686.782		1
4687.004		1
4688.05225		1
4688.45264		1
4688.656		1
4688.70166		1
4688.79932		1
4689.14355		1
4689.391		1
4689.80859		1
4690.955		1
4691.618		1
4691.623		1
4692.29736		1
4692.652		1
4693.272		1
4693.607		1
4693.83		1
4694.305		1
4694.535		1
4695.64551		1
4695.67529		1
4696.339		1
4696.984		1
4697.02344		1
4697.94775		1
4698.167		1
4698.231		1
4699.27344		1
4699.60254		1
4699.797		1
4701.175		1
4701.177		1
4701.689		1
4701.691		1
4701.739		1
4701.92725		1
4702.00146		1
4703.2373		1
4703.26758		1
4703.297		1
4703.32275		1
4703.424		1
4703.8833		1
4704.0293		1
4704.15674		1
4704.7876		1
4705.11		1
4705.134		1
4705.42139		1
4705.8667		1
4706.395		1
4706.61426		1
4706.82227		1
4707.102		1
4708.24463		1
4708.663		1
4708.66748		1
4708.745		1
4709.15332		1
4709.17529		1
4709.288		1
4709.782		1
4709.80957		1
4709.939		1
4709.997		1
4710.238		1
4711.34961		1
4711.56641		1
4711.802		1
4712.213		1
4712.992		1
4713.54834		1
4713.667		1
4713.793		1
4713.85547		1
4714.07129		1
4714.31348		1
4714.40527		1
4714.44238		1
4714.66064		1
4714.92236		1
4715.207		1
4715.76465		1
4715.97461		1
4716.2373		1
4716.38965		1
4716.476		1
4716.66748		1
4717.061		1
4717.09033		1
4717.28662		1
4717.533		1
4718.21729		1
4718.82		1
4719.464		1
4719.66553		1
4720.311		1
4720.82227		1
4721.112		1
4721.282		1
4721.57861		1
4721.89063		1
4721.955		1
4722.095		1
4723.12744		1
4723.737		1
4724.32764		1
4724.357		1
4725.184		1
4725.512		1
4725.814		1
4726.481		1
4726.99365		1
4727.04		1
4727.65039		1
4727.86328		1
4727.92529		1
4728.172		1
4728.212		1
4728.6084		1
4728.61768		1
4728.67871		1
4728.709		1
4728.77		1
4729.30762		1
4729.37256		1
4729.69434		1
4729.90771		1
4730.119		1
4731.02051		1
4731.10547		1
4731.37842		1
4731.50244		1
4731.77441		1
4732.13135		1
4732.44971		1
4732.45068		1
4732.629		1
4733.206		1
4733.33447		1
4734.57568		1
4734.60156		1
4734.8457		1
4735.00732		1
4735.068		1
4735.12256		1
4735.352		1
4735.559		1
4735.728		1
4735.816		1
4735.82		1
4735.85449		1
4736.03125		1
4736.245		1
4736.415		1
4736.499		1
4736.5293		1
4737.04		1
4737.76953		1
4737.878		1
4738.317		1
4738.501		1
4738.72754		1
4738.917		1
4739.14355		1
4739.21973		1
4739.493		1
4739.957		1
4740.41846		1
4740.772		1
4741.17334		1
4741.34863		1
4741.83154		1
4741.88525		1
4741.97168		1
4742.08545		1
4742.13135		1
4743.6123		1
4743.61475		1
4744.212		1
4744.35645		1
4744.96826		1
4745.53271		1
4746.779		1
4747.46973		1
4751.045		1
4751.381		1
4752.11426		1
4752.46826		1
4752.899		1
4752.988		1
4753.152		1
4753.529		1
4753.8335		1
4754.351		1
4754.435		1
4754.445		1
4754.80273		1
4754.8833		1
4755.01758		1
4755.0957		1
4755.899		1
4756.339		1
4757.14		1
4757.24854		1
4757.316		1
4757.55762		1
4758.47559		1
4759.02051		1
4759.055		1
4759.38867		1
4760.912		1
4761.11035		1
4761.22		1
4761.269		1
4761.331		1
4761.349		1
4761.451		1
4761.73242		1
4761.9873		1
4762.49561		1
4762.827		1
4762.82959		1
4763.316		1
4763.81836		1
4763.824		1
4763.985		1
4764.00146		1
4764.245		1
4764.889		1
4765.072		1
4765.26855		1
4765.55566		1
4766.658		1
4766.84033		1
4767.16748		1
4767.27539		1
4767.593		1
4767.77344		1
4767.888		1
4768.18652		1
4768.27637		1
4768.4707		1
4768.66846		1
4768.71143		1
4768.714		1
4768.80371		1
4769.17139		1
4769.75342		1
4769.776		1
4769.88525		1
4770.29		1
4770.529		1
4770.55371		1
4770.67236		1
4770.69238		1
4770.924		1
4770.948		1
4770.988		1
4771.32031		1
4771.59473		1
4771.716		1
4771.78174		1
4772.15234		1
4772.32471		1
4772.90332		1
4772.931		1
4773.013		1
4773.05664		1
4773.563		1
4773.57568		1
4773.63965		1
4773.67432		1
4774.032		1
4774.5083		1
4774.874		1
4775.50049		1
4775.57666		1
4776.14844		1
4776.42041		1
4776.66455		1
4777.40967		1
4777.681		1
4777.80762		1
4778.10352		1
4778.197		1
4778.51074		1
4778.52832		1
4778.677		1
4778.70654		1
4778.938		1
4779.13672		1
4779.24561		1
4779.424		1
4780.295		1
4780.43		1
4780.60254		1
4780.82031		1
4780.84668		1
4780.86035		1
4780.97656		1
4781.319		1
4781.59326		1
4782.10742		1
4783.12354		1
4783.733		1
4784.101		1
4784.272		1
4785.05957		1
4785.642		1
4785.724		1
4785.73633		1
4785.8335		1
4786.133		1
4786.63		1
4786.75		1
4786.91357		1
4787.00928		1
4787.165		1
4787.411		1
4788.25732		1
4788.307		1
4788.62939		1
4789.079		1
4789.286		1
4789.37549		1
4790.25049		1
4790.322		1
4790.529		1
4790.86133		1
4791.149		1
4791.51367		1
4791.92871		1
4792.17627		1
4792.726		1
4792.849		1
4793.291		1
4793.687		1
4794.588		1
4794.635		1
4794.91162		1
4795.352		1
4795.373		1
4796.05566		1
4796.351		1
4796.844		1
4797.221		1
4797.25146		1
4797.376		1
4798.508		1
4799.01855		1
4799.11572		1
4799.24756		1
4799.30469		1
4800.04834		1
4800.154		1
4800.18457		1
4800.21045		1
4800.56738		1
4800.822		1
4800.96045		1
4801.06348		1
4801.52441		1
4802.03		1
4802.153		1
4802.28369		1
4802.302		1
4802.44727		1
4802.62939		1
4802.90234		1
4803.01074		1
4803.479		1
4803.565		1
4803.6665		1
4803.67969		1
4804.29736		1
4804.383		1
4804.48145		1
4804.65137		1
4804.71338		1
4804.805		1
4805.099		1
4805.677		1
4805.687		1
4805.73535		1
4806.07031		1
4806.467		1
4806.58936		1
4807.046		1
4807.739		1
4807.879		1
4808.14355		1
4808.461		1
4809.175		1
4809.30225		1
4809.35645		1
4809.80957		1
4809.969		1
4810.19727		1
4810.27441		1
4810.432		1
4810.82		1
4810.88965		1
4810.90527		1
4811.042		1
4811.70557		1
4811.983		1
4812.24658		1
4813.659		1
4813.845		1
4813.99072		1
4814.232		1
4814.341		1
4814.93		1
4815.092		1
4815.47		1
4815.60449		1
4815.61572		1
4815.831		1
4816.22656		1
4816.417		1
4816.76367		1
4816.94238		1
4817.17432		1
4817.26563		1
4817.389		1
4817.93555		1
4818.117		1
4818.157		1
4818.378		1
4819.583		1
4819.82764		1
4819.892		1
4820.26367		1
4820.32471		1
4820.784		1
4820.97363		1
4820.985		1
4821.234		1
4821.32227		1
4821.70459		1
4822.07		1
4822.381		1
4822.693		1
4823.32861		1
4823.839		1
4823.885		1
4824.003		1
4824.02344		1
4824.19971		1
4824.363		1
4824.47461		1
4824.932		1
4825.424		1
4825.54541		1
4825.73047		1
4825.79932		1
4825.92969		1
4825.987		1
4826.23242		1
4826.71		1
4827.13965		1
4827.23242		1
4827.444		1
4827.76367		1
4828.14		1
4828.49561		1
4828.689		1
4828.70752		1
4828.717		1
4828.742		1
4829.15234		1
4829.38525		1
4829.597		1
4830.059		1
4830.381		1
4830.44971		1
4830.792		1
4831.182		1
4831.34766		1
4831.59473		1
4833.125		1
4833.608		1
4834.24658		1
4834.32861		1
4836.08252		1
4836.7417		1
4836.82275		1
4837.04346		1
4837.185		1
4837.32275		1
4837.635		1
4837.77441		1
4838.33252		1
4838.527		1
4839.311		1
4839.41553		1
4839.518		1
4839.698		1
4840.113		1
4840.345		1
4840.58		1
4840.597		1
4841.627		1
4841.684		1
4841.7793		1
4841.892		1
4842.033		1
4842.04736		1
4842.317		1
4842.379		1
4843.15967		1
4843.198		1
4843.62646		1
4843.82666		1
4843.918		1
4844.39355		1
4844.48145		1
4844.55273		1
4844.74756		1
4845.07373		1
4845.276		1
4845.589		1
4845.96729		1
4846.03027		1
4846.1377		1
4846.41943		1
4846.44		1
4846.45361		1
4847.03662		1
4847.51563		1
4847.53027		1
4847.80762		1
4848.074		1
4848.12		1
4848.52148		1
4848.569		1
4848.81934		1
4849.17139		1
4849.32861		1
4849.678		1
4849.894		1
4850.00537		1
4850.12842		1
4851.21826		1
4851.691		1
4851.794		1
4852.132		1
4852.2876		1
4852.47754		1
4852.503		1
4852.66553		1
4852.689		1
4852.90332		1
4853.01		1
4853.13		1
4853.847		1
4853.89258		1
4854.25928		1
4854.36963		1
4854.4585		1
4854.893		1
4854.896		1
4855.49463		1
4855.819		1
4856.089		1
4856.114		1
4856.483		1
4856.52441		1
4856.787		1
4856.943		1
4856.952		1
4857.361		1
4857.801		1
4858.06055		1
4858.273		1
4858.74365		1
4858.76855		1
4858.80664		1
4858.87061		1
4859.051		1
4859.11865		1
4859.203		1
4859.357		1
4859.91162		1
4860.03174		1
4860.377		1
4860.64453		1
4861.136		1
4861.884		1
4862.0874		1
4862.121		1
4862.86426		1
4862.90137		1
4862.965		1
4862.969		1
4863.47754		1
4863.51367		1
4863.558		1
4864.13867		1
4864.29053		1
4864.48145		1
4864.677		1
4864.74854		1
4865.19238		1
4865.642		1
4865.82666		1
4865.888		1
4866.091		1
4866.224		1
4866.278		1
4866.93945		1
4867.21533		1
4867.3877		1
4868.18359		1
4868.455		1
4868.542		1
4868.56152		1
4868.75928		1
4868.762		1
4868.898		1
4869.11475		1
4869.27246		1
4869.48145		1
4869.64648		1
4869.945		1
4870.034		1
4870.191		1
4870.20947		1
4870.22461		1
4870.33936		1
4870.4375		1
4870.515		1
4870.625		1
4870.82568		1
4870.85352		1
4870.86035		1
4871.376		1
4871.43555		1
4871.876		1
4871.88965		1
4871.95361		1
4872.19775		1
4872.31055		1
4872.52734		1
4872.62256		1
4872.89648		1
4873.101		1
4873.972		1
4874		1
4874.60254		1
4874.76953		1
4875.005		1
4875.22266		1
4875.241		1
4875.282		1
4875.55371		1
4875.67432		1
4876.101		1
4876.21875		1
4876.2417		1
4876.35938		1
4876.405		1
4876.66748		1
4876.74756		1
4876.764		1
4876.793		1
4877.153		1
4877.37354		1
4878.01855		1
4878.069		1
4878.192		1
4878.23828		1
4878.37061		1
4878.43555		1
4878.493		1
4878.6875		1
4879.136		1
4879.246		1
4879.57373		1
4879.924		1
4880.247		1
4880.322		1
4880.39453		1
4880.473		1
4880.886		1
4880.93457		1
4880.94043		1
4881.186		1
4881.21533		1
4881.244		1
4881.248		1
4881.37646		1
[truncated: 14,128 more rows]
