# Supplementary material for: Getting rid of ‘rain’ and ‘stars’: Mitigating inhibition effects on ddPCR data analysis, the case study of the invasive crayfish Pacifastacus leniusculus in the streams of Luxembourg
Source: PLoS One. 2022 Nov 16;17(11):e0275363. doi: 10.1371/journal.pone.0275363 (PMC9668142; doi:10.1371/journal.pone.0275363)
Supplement: S1 File — (ZIP) [file pone.0275363.s003.zip › raw data/27-pl1/27 Pl1-2019 Pl_E03_Amplitude.csv]

Ch1 Amplitude	Ch2 Amplitude	Cluster
279.493378		1
4807.316		1
5023.961		1
5070.034		1
5074.70654		1
5113.293		1
5175.87256		1
5182.18		1
5187.568		1
5191.82471		1
5203.423		1
5211.0874		1
5211.67041		1
5215.74463		1
5216.094		1
5223.49365		1
5244.06543		1
5245.28857		1
5257.992		1
5260.46973		1
5276.851		1
5280.938		1
5281.67236		1
5282.71826		1
5284.08		1
5294.92334		1
5299.44434		1
5305.6543		1
5311.00146		1
5315.001		1
5322.56348		1
5322.7627		1
5323.05664		1
5326.59		1
5329.81348		1
5331.259		1
5334.84		1
5337.74951		1
5345.305		1
5348.253		1
5362.49756		1
5371.09668		1
5383.63135		1
5385.80273		1
5389.79053		1
5395.053		1
5400.24951		1
5402.84131		1
5406.41748		1
5409.29541		1
5410.422		1
5411.207		1
5414.583		1
5425.19775		1
5426.498		1
5431.45752		1
5432.53271		1
5438.838		1
5440.33		1
5441.378		1
5456.759		1
5460.422		1
5469.97168		1
5473.38135		1
5474.944		1
5475.24561		1
5475.342		1
5482.365		1
5483.66455		1
5488.25635		1
5488.45654		1
5490.97		1
5492.48828		1
5499.49951		1
5500.307		1
5501.22656		1
5506.977		1
5507.64453		1
5512.489		1
5512.692		1
5517.568		1
5525.138		1
5525.37549		1
5530.756		1
5534.25146		1
5536.188		1
5539.72461		1
5541.74		1
5545.30566		1
5545.921		1
5554.53271		1
5555.54053		1
5555.93066		1
5556.80566		1
5558.67969		1
5559.55225		1
5560.139		1
5561.82861		1
5565.57275		1
5570.65625		1
5570.93652		1
5572.125		1
5574.292		1
5575.602		1
5578.86865		1
5579.367		1
5580.041		1
5581.205		1
5583.42871		1
5584.393		1
5585.48828		1
5588.649		1
5589.16357		1
5591.015		1
5592.80957		1
5595.29736		1
5596.049		1
5597.942		1
5599.05566		1
5600.955		1
5601.83545		1
5602.062		1
5603.00146		1
5603.171		1
5604.215		1
5608.902		1
5609.21533		1
5610.98047		1
5614.765		1
5616.797		1
5617.449		1
5617.583		1
5625.11426		1
5626.762		1
5626.921		1
5628.686		1
5629.09668		1
5630.61133		1
5631.94238		1
5632.94		1
5632.95752		1
5634.35449		1
5637.555		1
5637.633		1
5641.95068		1
5643.44238		1
5643.61572		1
5644.439		1
5648.49072		1
5652.273		1
5652.59766		1
5653.965		1
5654.61865		1
5655.53271		1
5656.201		1
5658.371		1
5658.55957		1
5660.51855		1
5660.90527		1
5663.654		1
5663.692		1
5664.94434		1
5671.531		1
5671.63428		1
5672.129		1
5672.872		1
5675.409		1
5679.52344		1
5681.28174		1
5684.18		1
5685.33252		1
5687.07568		1
5688.107		1
5691.645		1
5691.946		1
5693.15137		1
5694.54932		1
5698.274		1
5698.51074		1
5706.122		1
5706.42041		1
5706.974		1
5709.303		1
5710.56055		1
5712.275		1
5716.27637		1
5716.367		1
5716.76563		1
5719.34033		1
5720.073		1
5721.77539		1
5721.78271		1
5725.619		1
5725.64648		1
5726.09326		1
5727.563		1
5727.696		1
5728.643		1
5734.765		1
5735.7627		1
5735.909		1
5738.884		1
5739.55762		1
5739.767		1
5741.812		1
5742.23		1
5747.94873		1
5748.976		1
5753.632		1
5755.207		1
5755.621		1
5756.888		1
5757.499		1
5757.54736		1
5757.989		1
5758.98145		1
5762.853		1
5763.997		1
5764.642		1
5765.82959		1
5766.76025		1
5766.902		1
5768.19531		1
5768.25537		1
5770.03		1
5770.287		1
5770.587		1
5771.05762		1
5771.607		1
5774.66		1
5774.883		1
5776.733		1
5776.82031		1
5778.411		1
5779.90234		1
5780.01367		1
5780.16846		1
5780.74756		1
5782.3335		1
5783.423		1
5783.438		1
5784.083		1
5784.70166		1
5785.342		1
5786.891		1
5786.996		1
5788.82129		1
5791.52246		1
5791.77246		1
5792.36572		1
5792.47754		1
5794.091		1
5796.09961		1
5797.592		1
5798.694		1
5799.29541		1
5800.05371		1
5801.00537		1
5801.17432		1
5801.636		1
5803.969		1
5804.271		1
5805.326		1
5806.371		1
5807.667		1
5808.1377		1
5808.46143		1
5811.83643		1
5812.164		1
5812.42773		1
5812.99561		1
5813.05371		1
5813.40625		1
5813.87061		1
5815.901		1
5816.98828		1
5817.02832		1
5817.22949		1
5817.637		1
5818.15039		1
5821.062		1
5821.2		1
5821.41553		1
5821.617		1
5823.566		1
5824.21826		1
5824.59033		1
5824.688		1
5827.63		1
5831.95166		1
5833.5835		1
5833.61572		1
5838.544		1
5839.94727		1
5840.53125		1
5841.183		1
5842.306		1
5844.73242		1
5847.26465		1
5848.262		1
5848.92969		1
5849.3667		1
5851.13135		1
5852.21143		1
5853.88		1
5854.8584		1
5855.293		1
5855.329		1
5856.097		1
5856.428		1
5857.436		1
5857.5835		1
5858.466		1
5858.59863		1
5859.32373		1
5861.754		1
5861.832		1
5862.261		1
5862.30127		1
5862.62842		1
5862.874		1
5864.872		1
5865.46973		1
5866.40967		1
5869.182		1
5869.859		1
5871.353		1
5872.102		1
5872.3667		1
5873.444		1
5873.66064		1
5874.56934		1
5875.65625		1
5878.092		1
5878.346		1
5879.727		1
5881.53		1
5881.67871		1
5883.12061		1
5883.72266		1
5886.72461		1
5888.28369		1
5888.52539		1
5891.10742		1
5891.30762		1
5892.235		1
5892.657		1
5892.92529		1
5893.28369		1
5894.802		1
5895.96		1
5897.727		1
5900.87842		1
5901.97266		1
5902.43457		1
5903.08154		1
5903.552		1
5903.644		1
5904.11475		1
5906.78467		1
5906.86328		1
5907.794		1
5911.16748		1
5911.88574		1
5913.58447		1
5913.8335		1
5914.498		1
5915.731		1
5917.969		1
5918.01172		1
5918.49854		1
5927.37158		1
5929.239		1
5929.925		1
5931.99268		1
5932.087		1
5933.884		1
5934.563		1
5935.355		1
5939.44043		1
5939.608		1
5944.74463		1
5945.09863		1
5945.46436		1
5946.74658		1
5946.87549		1
5947.36572		1
5947.439		1
5947.768		1
5948.523		1
5948.852		1
5949.697		1
5950.31934		1
5952.47656		1
5953.096		1
5955.65332		1
5956.299		1
5958.39063		1
5959.603		1
5960.688		1
5963.04346		1
5963.446		1
5964.68555		1
5965.22		1
5965.6167		1
5966.259		1
5967.505		1
5969.03271		1
5969.067		1
5969.2124		1
5969.46436		1
5971.14		1
5971.33838		1
5973.45361		1
5974.04736		1
5974.153		1
5974.45068		1
5976.22266		1
5976.64648		1
5977.08057		1
5979.71436		1
5980.164		1
5980.531		1
5980.556		1
5981.46		1
5981.89844		1
5983.22656		1
5983.444		1
5983.819		1
5984.789		1
5985.741		1
5985.875		1
5986.28955		1
5987.50732		1
5987.75928		1
5988.76465		1
5989.57129		1
5990.53857		1
5991.525		1
5991.557		1
5992.544		1
5992.72363		1
5992.87939		1
5993.58447		1
5995.22168		1
5999.5625		1
6002.72949		1
6003.662		1
6003.97852		1
6004.60449		1
6007.53271		1
6007.83		1
6008.974		1
6009.57471		1
6009.73145		1
6011.583		1
6011.65869		1
6012.613		1
6013.288		1
6014.82275		1
6014.85449		1
6015.817		1
6015.851		1
6017.25		1
6017.42139		1
6019.447		1
6020.202		1
6020.53174		1
6021.08838		1
6022.07275		1
6022.52637		1
6023.36475		1
6026.038		1
6026.73145		1
6027.44531		1
6028.796		1
6030.24365		1
6030.25928		1
6030.399		1
6030.581		1
6030.862		1
6031.64258		1
6032.02832		1
6033.0376		1
6033.10547		1
6034.025		1
6034.805		1
6035.18066		1
6036.24658		1
6039.085		1
6039.78564		1
6040.331		1
6040.45166		1
6043.83		1
6045.082		1
6045.70264		1
6046.38672		1
6047.529		1
6051.365		1
6051.893		1
6052.20459		1
6052.342		1
6053.46826		1
6053.88867		1
6056.96533		1
6058.306		1
6058.891		1
6059.87744		1
6061.284		1
6063.479		1
6064.25049		1
6065.132		1
6065.867		1
6066.15527		1
6066.66846		1
6066.99365		1
6067.58447		1
6067.59766		1
6069.51172		1
6070.833		1
6071.301		1
6073.32		1
6073.32129		1
6074.9585		1
6075.99365		1
6077.44775		1
6077.95166		1
6078.81055		1
6079.81738		1
6080.60938		1
6085.01172		1
6086.831		1
6086.83838		1
6087.59961		1
6087.81055		1
6089.83545		1
6089.94434		1
6090.10547		1
6090.66943		1
6090.929		1
6091.51367		1
6092.52051		1
6094.471		1
6094.6123		1
6095.22949		1
6096.14355		1
6097.311		1
6097.609		1
6097.92139		1
6099.707		1
6099.92773		1
6101.526		1
6102.158		1
6103.25244		1
6104.29932		1
6104.519		1
6105.034		1
6106.122		1
6106.849		1
6107.68652		1
6108.633		1
6108.783		1
6109.57		1
6110.33936		1
6111.936		1
6112.621		1
6112.78467		1
6116.599		1
6117.851		1
6118.23047		1
6118.315		1
6120.50928		1
6120.586		1
6120.657		1
6121.94629		1
6122.754		1
6122.981		1
6123.7666		1
6130.06543		1
6130.57227		1
6132.97559		1
6133.78125		1
6134.788		1
6135.62158		1
6136.87354		1
6137.9624		1
6138.17		1
6138.52441		1
6140.87744		1
6141.426		1
6141.48		1
6141.76953		1
6141.947		1
6142.72266		1
6145.013		1
6146.378		1
6146.537		1
6148.87354		1
6149.997		1
6151.27246		1
6151.82959		1
6152.475		1
6153.098		1
6153.96631		1
6154.277		1
6156.105		1
6156.611		1
6158.254		1
6158.4917		1
6159.164		1
6159.28857		1
6159.83936		1
6159.935		1
6160.647		1
6161.96875		1
6162.374		1
6162.82861		1
6163.45947		1
6163.699		1
6164.928		1
6165.431		1
6165.66357		1
6167.1543		1
6167.663		1
6169.55566		1
6169.8916		1
6170.21826		1
6170.69		1
6170.885		1
6171.52441		1
6172.47754		1
6174.74561		1
6175.16846		1
6175.228		1
6175.738		1
6176.158		1
6179.017		1
6180.035		1
6180.17725		1
6181.257		1
6181.68945		1
6181.927		1
6182.032		1
6183.632		1
6184.946		1
6186.84863		1
6187.05029		1
6190.804		1
6191.85		1
6193.33447		1
6194.03174		1
6194.55225		1
6195.508		1
6195.73047		1
6196.062		1
6196.52148		1
6196.824		1
6198.051		1
6198.24756		1
6200.16162		1
6201.243		1
6202.529		1
6203.654		1
6204.12158		1
6204.47266		1
6204.759		1
6204.818		1
6205.194		1
6205.47363		1
6205.885		1
6206.96143		1
6207.76025		1
6208.152		1
6208.37061		1
6210.9126		1
6211.522		1
6211.68164		1
6211.949		1
6212.12646		1
6212.32227		1
6212.62939		1
6214.27051		1
6215.0957		1
6215.3623		1
6215.902		1
6218.27148		1
6219.34326		1
6220.426		1
6220.894		1
6221.01758		1
6222.16553		1
6222.591		1
6223.23828		1
6224.29541		1
6224.7334		1
6225.28955		1
6225.82861		1
6226.1875		1
6226.654		1
6226.986		1
6227.342		1
6229.06934		1
6230.999		1
6231.28027		1
6231.35		1
6232.18164		1
6232.64746		1
6233.585		1
6235.00146		1
6236.061		1
6237.64551		1
6238.73242		1
6238.90527		1
6239.29639		1
6239.689		1
6239.796		1
6240.15527		1
6240.61133		1
6242.256		1
6242.593		1
6242.90332		1
6243.08838		1
6244.135		1
6244.17969		1
6246.791		1
6248.29736		1
6248.76563		1
6250.03027		1
6250.948		1
6251.195		1
6252.514		1
6252.853		1
6253.088		1
6253.19141		1
6253.219		1
6254.27441		1
6254.982		1
6255.49		1
6256.43359		1
6256.48828		1
6256.622		1
6257.173		1
6258.283		1
6258.32861		1
6260.10742		1
6261.83252		1
6264.68555		1
6265.08643		1
6267.633		1
6268.86426		1
6268.99365		1
6271.669		1
6272.181		1
6273.60352		1
6276.16455		1
6276.75537		1
6277.582		1
6277.85352		1
6278.156		1
6278.599		1
6279.769		1
6281.66162		1
6281.9624		1
6284.506		1
6284.666		1
6287.26		1
6289.84033		1
6290.161		1
6291.198		1
6291.568		1
6292.944		1
6294.44531		1
6295.40869		1
6295.459		1
6295.499		1
6297.463		1
6298.12744		1
6298.42041		1
6300.89063		1
6301.175		1
6302.00342		1
6303.92773		1
6304.25146		1
6304.752		1
6305.67871		1
6305.837		1
6305.895		1
6308.802		1
6309.70068		1
6310.79834		1
6310.929		1
6311.299		1
6312.0625		1
6313.334		1
6313.39844		1
6314.677		1
6315.058		1
6315.735		1
6315.879		1
6316.163		1
6316.50635		1
6318.276		1
6318.67432		1
6318.747		1
6320.337		1
6321.139		1
6322.34131		1
6322.988		1
6323.071		1
6323.40332		1
6324.19775		1
6325.07959		1
6326.12939		1
6327.539		1
6328.21143		1
6329.60547		1
6329.997		1
6331.087		1
6331.20654		1
6331.209		1
6331.363		1
6331.954		1
6332.72363		1
6333.682		1
6334.22852		1
6334.87256		1
6335.53955		1
6335.889		1
6336.22461		1
6338.279		1
6339.043		1
6341.71631		1
6343.112		1
6343.37451		1
6346.51953		1
6347.519		1
6347.566		1
6348.38232		1
6349.51758		1
6349.758		1
6350.25635		1
6350.396		1
6350.81348		1
6350.952		1
6352.416		1
6354.198		1
6354.736		1
6355.824		1
6355.882		1
6356.033		1
6356.38525		1
6358.17432		1
6358.869		1
6359.272		1
6359.80127		1
6359.921		1
6360.446		1
6360.66		1
6361.157		1
6361.61963		1
6363.116		1
6363.12646		1
6363.87		1
6364.1543		1
6364.396		1
6364.52		1
6364.554		1
6364.86768		1
6368.039		1
6368.99365		1
6369.102		1
6369.386		1
6369.44238		1
6369.46729		1
6369.767		1
6370.137		1
6370.27344		1
6370.31641		1
6370.742		1
6371.66748		1
6372.361		1
6372.59766		1
6373.227		1
6373.7793		1
6374.233		1
6374.62646		1
6375.128		1
6375.365		1
6375.45947		1
6375.67334		1
6376.74756		1
6377.85059		1
6378.127		1
6378.29053		1
6378.949		1
6379.22949		1
6379.26172		1
6380.81641		1
6380.91162		1
6381.054		1
6382.15674		1
6384.166		1
6384.75732		1
6385.22559		1
6385.56836		1
6386.1626		1
6386.44775		1
6386.452		1
6386.916		1
6387.28467		1
6387.347		1
6388.821		1
6389.40039		1
6389.98242		1
6390.16455		1
6391.273		1
6391.4		1
6391.94434		1
6392.11426		1
6392.285		1
6394.45166		1
6394.857		1
6395.6333		1
6395.958		1
6396.05371		1
6396.45361		1
6396.686		1
6396.76025		1
6397.10156		1
6397.176		1
6397.264		1
6397.64453		1
6398.528		1
6400.45166		1
6401.116		1
6401.76563		1
6401.799		1
6402.187		1
6402.26758		1
6402.92969		1
6403.316		1
6405.273		1
6406.37061		1
6406.629		1
6406.981		1
6407.26855		1
6407.741		1
6408.54541		1
6409.106		1
6409.52344		1
6410.297		1
6410.67236		1
6411.27051		1
6411.39453		1
6412.037		1
6413.435		1
6413.618		1
6413.98633		1
6414.60547		1
6414.639		1
6414.84668		1
6414.95557		1
6415.041		1
6415.254		1
6415.58545		1
6415.71973		1
6417.03564		1
6418.78027		1
6419.20557		1
6419.561		1
6419.78		1
6420.09		1
6420.18555		1
6421.214		1
6421.29346		1
6422.407		1
6422.76074		1
6423.05273		1
6423.72		1
6424.86865		1
6425.41357		1
6425.847		1
6426.55029		1
6426.67334		1
6428.192		1
6429.64		1
6430.57861		1
6430.80566		1
6431.00732		1
6431.81836		1
6432.128		1
6432.534		1
6434.90527		1
6435.527		1
6435.534		1
6435.83545		1
6436.88037		1
6437.841		1
6437.984		1
6438.272		1
6438.314		1
6440.22461		1
6440.37451		1
6440.918		1
6441.067		1
6441.681		1
6442.52148		1
6443.17334		1
6443.87451		1
6444.77051		1
6444.96045		1
6445.335		1
6445.378		1
6446.504		1
6448.41064		1
6448.49		1
6449.5957		1
6450.11328		1
6450.72754		1
6451.14258		1
6451.52539		1
6451.613		1
6452.00439		1
6452.46826		1
6453.337		1
6453.55371		1
6453.632		1
6453.658		1
6454.163		1
6454.2876		1
6455.90967		1
6456.198		1
6456.24951		1
6456.62354		1
6456.96045		1
6457.449		1
6458.58838		1
6458.8916		1
6459.409		1
6459.61328		1
6460.30469		1
6462.40869		1
6462.464		1
6462.58057		1
6463.56836		1
6464.4165		1
6464.542		1
6464.652		1
6465.0376		1
6468.068		1
6469.19336		1
6469.216		1
6469.7		1
6472.99854		1
6473.47559		1
6473.659		1
6473.81934		1
6474.174		1
6474.92627		1
6476.52441		1
6476.78564		1
6477.99365		1
6478.149		1
6478.44336		1
6478.67432		1
6478.78125		1
6478.87		1
6480.153		1
6480.876		1
6481.958		1
6482.9165		1
6483.001		1
6483.16846		1
6483.9585		1
6484.94971		1
6486.71875		1
6487.513		1
6489.83936		1
6489.946		1
6491.39453		1
6491.42969		1
6491.70459		1
6492.09326		1
6493.318		1
6494.24268		1
6495.07471		1
6495.441		1
6495.851		1
6496.10156		1
6496.55371		1
6496.78857		1
6496.948		1
6498.205		1
6498.207		1
6498.467		1
6499.074		1
6499.466		1
6499.683		1
6500.615		1
6501.46973		1
6501.58838		1
6503.25928		1
6504.033		1
6504.544		1
6505.391		1
6506.39746		1
6506.53955		1
6507.7207		1
6507.905		1
6509.74951		1
6511.527		1
6512.00342		1
6512.67529		1
6513.068		1
6514.69531		1
6515.20166		1
6516.099		1
6517.963		1
6518.341		1
6518.898		1
6519.08545		1
6520.843		1
6521.245		1
6521.388		1
6523.01563		1
6523.254		1
6524.06445		1
6525.49463		1
6526.45557		1
6526.78857		1
6527.33643		1
6527.64648		1
6527.94971		1
6528.321		1
6528.48828		1
6529.48		1
6529.74854		1
6531.007		1
6531.58643		1
6531.86035		1
6532.13037		1
6532.44043		1
6533.566		1
6534.46729		1
6534.59961		1
6534.876		1
6535.60449		1
6536.18		1
6536.377		1
6536.925		1
6538.20654		1
6539.13574		1
6539.27246		1
6539.51367		1
6539.584		1
6540.65		1
6541.03467		1
6541.176		1
6542.67529		1
6543.263		1
6543.427		1
6544.111		1
6544.402		1
6544.50732		1
6544.573		1
6545.124		1
6545.343		1
6546.152		1
6547.521		1
6547.83838		1
6548.192		1
6549.35254		1
6551.22852		1
6551.304		1
6551.62158		1
6551.82		1
6552.215		1
6552.812		1
6553.50244		1
6553.50342		1
6553.762		1
6554.07373		1
6555.258		1
6555.6626		1
6556.07471		1
6559.2417		1
6559.34229		1
6559.88232		1
6560.78125		1
6561.19727		1
6561.2876		1
6561.585		1
6562.43457		1
6562.769		1
6563.09326		1
6563.434		1
6564.35254		1
6564.825		1
6564.945		1
6565.727		1
6566.178		1
6566.266		1
6566.356		1
6566.42139		1
6566.715		1
6567.06836		1
6568.625		1
6569.07471		1
6570.30859		1
6570.3584		1
6571.07227		1
6571.158		1
6571.58643		1
6571.59		1
6571.677		1
6571.92334		1
6572.193		1
6572.8125		1
6572.84326		1
6573.06055		1
6573.587		1
6573.628		1
6574.69238		1
6575.61572		1
6575.983		1
6576.704		1
6577.83252		1
6577.997		1
6579.93945		1
6580.504		1
6581.156		1
6581.40527		1
6581.558		1
6582.66553		1
6582.816		1
6582.859		1
6583.6123		1
6583.95752		1
6584.12744		1
6584.32373		1
6584.399		1
6584.98828		1
6585.664		1
6586.062		1
6586.2207		1
6586.69629		1
6586.80957		1
6587.04736		1
6587.52051		1
6588.11865		1
6589.22559		1
6589.835		1
6590.179		1
6590.42773		1
6590.67529		1
6591.17725		1
6591.583		1
6591.62646		1
6591.89551		1
6592.184		1
6592.24756		1
6592.986		1
6593.06543		1
6593.42725		1
6593.57031		1
6594.2417		1
6594.416		1
6594.63232		1
6595.09131		1
6595.248		1
6596.28955		1
6597.18652		1
6597.299		1
6597.982		1
6598.07666		1
6598.295		1
6598.58936		1
6598.722		1
6600.406		1
6601.207		1
6601.386		1
6601.586		1
6602.945		1
6603.517		1
6604.09229		1
6605.0083		1
6605.40967		1
6606.0127		1
6606.13574		1
6606.8457		1
6607.086		1
6607.864		1
6608.40527		1
6608.589		1
6608.694		1
6609.3877		1
6609.66357		1
6610.493		1
6610.516		1
6610.67969		1
6613.056		1
6613.88672		1
6614.695		1
6615.654		1
6615.932		1
6615.94971		1
6616.70459		1
6617.486		1
6617.70264		1
6618.748		1
6618.853		1
6619.771		1
6619.921		1
6619.958		1
6620.298		1
6620.4585		1
6620.97754		1
6621.018		1
6621.387		1
6621.613		1
6622.333		1
6622.347		1
6622.52539		1
6623.047		1
6623.5415		1
6623.56		1
6623.599		1
6624.672		1
6624.75928		1
6624.77344		1
6625.22168		1
6625.384		1
6626.07031		1
6626.74658		1
6627.661		1
6627.79248		1
6628.71875		1
6628.768		1
6629.07373		1
6629.07764		1
6629.24951		1
6629.73145		1
6630.02441		1
6631.07568		1
6631.21826		1
6631.617		1
6632.57568		1
6632.66455		1
6633.288		1
6633.39844		1
6633.508		1
6634.041		1
6634.04736		1
6634.44971		1
6634.496		1
6634.515		1
6634.556		1
6634.807		1
6635.127		1
6636.07031		1
6636.13672		1
6636.29639		1
6636.88428		1
6637.03		1
6638.18262		1
6638.435		1
6639.078		1
6639.17432		1
6639.84668		1
6640.125		1
6640.54346		1
6641.15039		1
6641.169		1
6641.64746		1
6642.2334		1
6642.294		1
6642.90137		1
6643.18262		1
6643.291		1
6643.30762		1
6643.56641		1
6643.93066		1
6644.78027		1
6644.80664		1
6645.154		1
6645.7124		1
6646.29932		1
6646.411		1
6646.544		1
6646.56445		1
6647.13965		1
6647.622		1
6647.987		1
6648.4707		1
6648.626		1
6648.798		1
6649.428		1
6649.527		1
6649.78125		1
6650.49072		1
6650.50244		1
6650.702		1
6650.89		1
6651.794		1
6652.244		1
6652.27734		1
6652.64		1
6652.80566		1
6653.184		1
6653.227		1
6653.38574		1
6653.406		1
6653.43457		1
6653.878		1
6656.061		1
6656.13574		1
6656.19		1
6656.68945		1
6656.76074		1
6656.81445		1
6656.864		1
6657.20459		1
6657.26025		1
6657.26855		1
6657.509		1
6657.75146		1
6659.44775		1
6659.46973		1
6660.02734		1
6660.31152		1
6660.52		1
6660.772		1
6660.855		1
6660.952		1
6661.031		1
6661.13672		1
6661.606		1
6661.61426		1
6661.771		1
6661.798		1
6663.535		1
6664.104		1
6664.733		1
6664.969		1
6664.97559		1
6665.229		1
6665.42236		1
6665.78174		1
6665.78174		1
6665.9165		1
6666.12		1
6666.331		1
6666.80371		1
6667.647		1
6667.97266		1
6668.011		1
6668.232		1
6668.265		1
6668.61133		1
6669.79541		1
6670.167		1
6670.24268		1
6670.43359		1
6670.55		1
6670.672		1
6671.12646		1
6671.134		1
6671.31836		1
6671.405		1
6671.41162		1
6671.56934		1
6671.673		1
6671.712		1
6672.337		1
6672.43		1
6672.498		1
6672.61328		1
6673.092		1
6673.17871		1
6673.66064		1
6674.11		1
6674.39355		1
6674.5293		1
6674.676		1
6674.75342		1
6675.385		1
6675.55		1
6675.89941		1
6676.425		1
6676.655		1
6676.69434		1
6676.709		1
6676.75146		1
6677.04541		1
6677.17627		1
6677.577		1
6678.25928		1
6678.452		1
6678.539		1
6678.559		1
6678.575		1
6678.696		1
6678.82764		1
6678.84131		1
6679.29248		1
6679.317		1
6679.396		1
6679.43164		1
6679.43945		1
6679.663		1
6679.964		1
6680.665		1
6681.038		1
6681.26367		1
6681.384		1
6681.74561		1
6681.943		1
6682.231		1
6682.771		1
6682.867		1
6683.05664		1
6683.223		1
6683.414		1
6683.53		1
6684.02148		1
6684.45166		1
6684.768		1
6684.914		1
6684.99		1
6685.349		1
6685.548		1
6685.554		1
6685.59863		1
6685.615		1
6686.95752		1
6687.844		1
6687.877		1
6687.898		1
6688.352		1
6688.4165		1
6688.5127		1
6688.63037		1
6688.80371		1
6689.7124		1
6689.71826		1
6689.74		1
6690.34		1
6690.36963		1
6690.37354		1
6690.415		1
6690.717		1
6691.57959		1
6691.95654		1
6692.505		1
6693.11963		1
6693.12158		1
6693.546		1
6693.571		1
6693.5957		1
6693.87451		1
6693.88867		1
6693.996		1
6694.587		1
6695.883		1
6696.13574		1
6696.31738		1
6696.805		1
6697.171		1
6697.45264		1
6697.457		1
6697.69971		1
6697.7666		1
6697.83643		1
6697.909		1
6698.225		1
6698.72461		1
6699.074		1
6699.411		1
6699.699		1
6699.71729		1
6699.827		1
6699.898		1
6700.18164		1
6701.454		1
6701.658		1
6701.831		1
6701.84		1
6702.06738		1
6702.13232		1
6702.19629		1
6702.216		1
6702.315		1
6702.50049		1
6702.682		1
6702.723		1
6702.728		1
6702.97266		1
6703.7793		1
6704.41162		1
6704.468		1
6704.75049		1
6705.318		1
6705.38867		1
6705.524		1
6705.81738		1
6706.003		1
6706.00635		1
6706.049		1
6706.26172		1
6706.367		1
6706.533		1
6706.8374		1
6706.861		1
6707.00635		1
6707.16064		1
6707.18262		1
6707.26367		1
6707.495		1
6707.612		1
6708.21631		1
6708.53027		1
6708.75732		1
6708.83545		1
6708.84033		1
6708.957		1
6709.08		1
6709.13135		1
6709.954		1
6710.01855		1
6710.0293		1
6710.382		1
6710.715		1
6711.17139		1
6711.53		1
6711.677		1
6712.05664		1
6712.10156		1
6712.17529		1
6712.5415		1
6712.63965		1
6713.005		1
6713.536		1
6713.742		1
6714.117		1
6714.26563		1
6714.356		1
6714.70068		1
6714.747		1
6714.871		1
6714.871		1
6714.9707		1
6715.08252		1
6715.30566		1
6715.57373		1
6716.06		1
6716.167		1
6716.634		1
6716.75146		1
6717.07031		1
6717.18555		1
6717.329		1
6717.628		1
6717.96045		1
6718.03027		1
6718.50537		1
6718.654		1
6718.73		1
6718.97754		1
6719.16357		1
6719.68848		1
6719.787		1
6719.87354		1
6719.88525		1
6719.935		1
6720.29053		1
6720.55		1
6720.674		1
6720.721		1
6720.758		1
6720.83643		1
6721.075		1
6721.432		1
6721.59668		1
6721.69141		1
6721.81152		1
6721.96436		1
6722.52246		1
6722.56836		1
6722.757		1
6722.771		1
6723.177		1
6723.232		1
6723.264		1
6723.35547		1
6723.601		1
6723.65		1
6724.05859		1
6724.11768		1
6724.163		1
6724.31641		1
6724.82764		1
6724.872		1
6725.179		1
6725.204		1
6725.29346		1
6725.857		1
6726.02832		1
6726.277		1
6726.87354		1
6727.207		1
6727.21826		1
6727.265		1
6727.40332		1
6727.55127		1
6727.61035		1
6727.6626		1
6727.841		1
6728.15137		1
6728.4375		1
6728.469		1
6728.55029		1
6728.899		1
6728.90332		1
6728.90869		1
6729.073		1
6729.161		1
6729.36475		1
6729.454		1
6729.50342		1
6729.80225		1
6729.951		1
6730.12549		1
6730.39453		1
6730.398		1
6730.41455		1
6730.673		1
6730.967		1
6731.09668		1
6731.43555		1
6731.59229		1
6731.96826		1
6732.027		1
6732.15869		1
6732.345		1
6732.36		1
6732.52246		1
6732.52832		1
6733.09131		1
6733.11035		1
6733.869		1
6734.073		1
6734.13037		1
6734.16064		1
6734.25928		1
6734.43359		1
6734.4585		1
6734.63		1
6734.6377		1
6734.765		1
6734.852		1
6734.88428		1
6735.147		1
6735.214		1
6735.25537		1
6735.351		1
6735.35645		1
6735.42041		1
6735.552		1
6735.66553		1
6735.75439		1
6736.22656		1
6736.44531		1
6736.52051		1
6736.673		1
6736.88525		1
6736.9		1
6737.19141		1
6737.28369		1
6737.555		1
6737.7583		1
6737.881		1
6738.07764		1
6738.479		1
6738.483		1
6738.72168		1
6738.895		1
6738.973		1
6739.08838		1
6739.18359		1
6739.203		1
6739.295		1
6739.71045		1
6740.30029		1
6740.418		1
6740.453		1
6740.705		1
6740.962		1
6741.39844		1
6741.482		1
6741.70068		1
6741.983		1
6742.00537		1
6742.512		1
6742.51367		1
6742.576		1
6742.72559		1
6742.967		1
6743.40039		1
6743.4375		1
6743.59		1
6743.7417		1
6744.032		1
6744.06348		1
6744.15		1
6744.26074		1
6744.262		1
6744.66455		1
6744.90039		1
6744.91455		1
6745.042		1
6745.31836		1
6745.393		1
6745.5625		1
6745.73926		1
6745.89355		1
6746.21973		1
6746.56445		1
6747.123		1
6747.45068		1
6747.50146		1
6747.57031		1
6747.5957		1
6748.201		1
6748.34668		1
6748.58252		1
6748.644		1
6748.846		1
6748.88965		1
6748.93066		1
6749.02051		1
6749.308		1
6749.365		1
6749.378		1
6749.543		1
6749.68457		1
6749.77832		1
6749.799		1
6749.899		1
6749.93652		1
6749.999		1
6750.159		1
6750.219		1
6750.345		1
6750.3916		1
6750.49		1
6750.543		1
6750.7627		1
6750.76367		1
6750.81836		1
6750.904		1
6750.90527		1
6751.154		1
6751.23145		1
6751.493		1
6751.567		1
6751.95166		1
6752.046		1
6752.075		1
6752.77637		1
6752.892		1
6752.956		1
6753.12549		1
6753.22852		1
6753.44		1
6754.10547		1
6754.197		1
6754.20361		1
6754.25049		1
6754.68457		1
6754.87744		1
6754.90137		1
6755.06543		1
6755.176		1
6755.26025		1
6755.371		1
6755.91357		1
6755.92529		1
6756.326		1
6756.63574		1
6756.64551		1
6757.454		1
6757.561		1
6757.653		1
6757.72656		1
6757.944		1
6757.97656		1
6757.997		1
6758.122		1
6758.30225		1
6758.32959		1
6758.39		1
6758.45361		1
6758.624		1
6758.671		1
6758.8335		1
6758.98633		1
6759.21729		1
6759.241		1
6759.46045		1
6759.528		1
6759.949		1
6760.09668		1
6760.10742		1
6760.483		1
6760.552		1
6760.55225		1
6760.639		1
6760.838		1
6761.05		1
6761.41162		1
6761.809		1
6761.87451		1
6761.88037		1
6761.97559		1
6762.142		1
6762.496		1
6762.93457		1
6763.262		1
6763.297		1
6763.42529		1
6763.492		1
6763.58643		1
6763.787		1
6763.843		1
6763.949		1
6764.172		1
6764.207		1
6764.26855		1
6764.37744		1
6764.853		1
6764.86035		1
6764.94		1
6765.09326		1
6765.13232		1
6765.152		1
6765.73438		1
6765.968		1
6765.972		1
6765.97949		1
6766.04		1
6766.064		1
6766.117		1
6766.21338		1
6766.23633		1
6766.653		1
6766.65527		1
6766.703		1
6766.90625		1
6766.921		1
6767.226		1
6767.334		1
6768.005		1
6768.0957		1
6768.197		1
6768.564		1
6768.879		1
6768.90674		1
6768.95459		1
6769.24561		1
6769.305		1
6769.393		1
6769.47168		1
6769.813		1
6769.892		1
6769.975		1
6770.319		1
6770.3877		1
6770.41162		1
6770.46631		1
6770.625		1
6770.66455		1
6770.943		1
6771.373		1
6771.50342		1
6771.744		1
6771.78027		1
6771.82		1
6771.884		1
6772.11963		1
6772.125		1
6772.16455		1
6772.17236		1
6772.297		1
6772.47754		1
6772.496		1
6772.744		1
6772.959		1
6773.427		1
6773.42871		1
[truncated: 17,061 more rows]
