# Supplementary material for: Getting rid of ‘rain’ and ‘stars’: Mitigating inhibition effects on ddPCR data analysis, the case study of the invasive crayfish Pacifastacus leniusculus in the streams of Luxembourg
Source: PLoS One. 2022 Nov 16;17(11):e0275363. doi: 10.1371/journal.pone.0275363 (PMC9668142; doi:10.1371/journal.pone.0275363)
Supplement: S1 File — (ZIP) [file pone.0275363.s003.zip › raw data/27-pl1/27 Pl1-2019 Pl_E04_Amplitude.csv]

Ch1 Amplitude	Ch2 Amplitude	Cluster
6152.707		1
6210.40674		1
6259.78027		1
6315.281		1
6383.947		1
6429.57275		1
6448.626		1
6458.35156		1
6484.97461		1
6491.608		1
6497.426		1
6499.086		1
6503.508		1
6513.131		1
6516.03027		1
6532.844		1
6542.23926		1
6552.02637		1
6558.58252		1
6565.73975		1
6568.18555		1
6581.602		1
6605.61865		1
6606.75537		1
6612.664		1
6615.276		1
6621.87646		1
6622.46533		1
6626.04639		1
6628.464		1
6632.17334		1
6636.54053		1
6643.88574		1
6649.951		1
6655.957		1
6655.95947		1
6660.34131		1
6670.022		1
6671.61328		1
6673.798		1
6677.626		1
6677.915		1
6678.388		1
6678.578		1
6684.512		1
6684.5957		1
6687.862		1
6708.573		1
6713.91943		1
6713.93555		1
6716.00732		1
6720.48242		1
6720.944		1
6726.06543		1
6726.81348		1
6729.77734		1
6730.78		1
6733.35938		1
6735.448		1
6736.7627		1
6736.892		1
6738.79639		1
6740.2793		1
6745.96729		1
6747.432		1
6748.053		1
6749.16846		1
6750.61963		1
6753.666		1
6754.118		1
6755.263		1
6756.844		1
6760.60449		1
6762.953		1
6773.33838		1
6773.79932		1
6774.55127		1
6776.18066		1
6776.78271		1
6778.16		1
6778.99365		1
6779.07764		1
6779.467		1
6779.97363		1
6780.506		1
6781.74268		1
6781.76758		1
6781.814		1
6783.717		1
6783.741		1
6784.746		1
6786.53		1
6786.70459		1
6787.51563		1
6788.856		1
6788.97852		1
6789.622		1
6789.711		1
6797.008		1
6802.106		1
6802.288		1
6802.744		1
6803.283		1
6804.70264		1
6806.203		1
6806.67969		1
6806.934		1
6809.917		1
6811.35547		1
6812.52148		1
6813.55127		1
6813.968		1
6815.035		1
6816.664		1
6817.026		1
6818.574		1
6820.15967		1
6821.09863		1
6821.996		1
6822.18262		1
6824.927		1
6829.199		1
6831.373		1
6832.90039		1
6833.371		1
6833.749		1
6834.66		1
6835.686		1
6836.42		1
6836.462		1
6837.53125		1
6839.70557		1
6839.72461		1
6840.78955		1
6841.326		1
6842.025		1
6842.647		1
6846.82275		1
6850.148		1
6851.445		1
6856.54541		1
6856.86328		1
6859.2417		1
6859.677		1
6861.079		1
6861.24365		1
6861.691		1
6867.442		1
6867.943		1
6868.39		1
6869.126		1
6869.23828		1
6870.56836		1
6871.19238		1
6871.216		1
6871.65527		1
6873.319		1
6877.642		1
6878.537		1
6880.67969		1
6880.768		1
6882.451		1
6883.25342		1
6883.302		1
6884.216		1
6884.55469		1
6885.25		1
6885.67725		1
6887.225		1
6888.49463		1
6888.719		1
6888.9585		1
6890.227		1
6892.559		1
6897.114		1
6897.6416		1
6901.992		1
6902.84375		1
6903.101		1
6909.01025		1
6910.036		1
6910.47754		1
6910.701		1
6910.98		1
6911.216		1
6911.3		1
6911.839		1
6912.277		1
6914.01025		1
6915.621		1
6915.79053		1
6916.147		1
6918.40771		1
6918.44971		1
6919.87158		1
6920.23047		1
6920.59131		1
6921.616		1
6923.286		1
6923.991		1
6924.236		1
6924.65869		1
6924.86963		1
6925.687		1
6926.0083		1
6926.60352		1
6928.07959		1
6930.035		1
6933.90234		1
6935.11475		1
6937.01074		1
6937.117		1
6937.78955		1
6939.362		1
6939.68457		1
6939.932		1
6941.58057		1
6943.30859		1
6943.62646		1
6945.18457		1
6947.72266		1
6953.17969		1
6954.30029		1
6954.37549		1
6956.30566		1
6958.53564		1
6959.526		1
6960.036		1
6960.27832		1
6960.48		1
6962.14		1
6962.152		1
6962.40137		1
6963.26953		1
6963.76465		1
6965.30273		1
6965.377		1
6965.744		1
6967.065		1
6967.686		1
6968.82		1
6969.84033		1
6971.10645		1
6971.548		1
6971.702		1
6972.993		1
6973.05		1
6973.23		1
6975.50439		1
6977.94727		1
6978.04443		1
6978.0835		1
6978.87939		1
6979.38965		1
6979.655		1
6979.704		1
6984.859		1
6985.78662		1
6985.945		1
6986.54053		1
6986.678		1
6989.308		1
6991.74658		1
6992.368		1
6996.135		1
6997.86475		1
6998.78467		1
6999.361		1
7001.269		1
7002.20557		1
7002.809		1
7003.21826		1
7003.819		1
7004.923		1
7005.15527		1
7005.771		1
7007.16064		1
7008.012		1
7008.81		1
7008.891		1
7011.212		1
7012.948		1
7014.4585		1
7015.30127		1
7015.60156		1
7015.88672		1
7016.652		1
7017.07666		1
7017.09375		1
7019.00342		1
7019.311		1
7020.6665		1
7021.94238		1
7024.031		1
7024.841		1
7024.894		1
7025.82227		1
7027.462		1
7027.99463		1
7028.437		1
7028.46436		1
7028.998		1
7030.0835		1
7030.17041		1
7030.58838		1
7032.131		1
7033.54053		1
7034.03467		1
7034.4375		1
7035.7627		1
7035.873		1
7035.987		1
7037.33154		1
7037.47949		1
7039.55762		1
7039.924		1
7041.6377		1
7042.505		1
7042.662		1
7043.756		1
7045.196		1
7045.312		1
7046.583		1
7047.06348		1
7050.05127		1
7050.194		1
7050.347		1
7050.811		1
7052.08838		1
7052.562		1
7052.887		1
7052.936		1
7053.05371		1
7053.338		1
7053.54932		1
7053.855		1
7054.903		1
7055.748		1
7056.43945		1
7056.684		1
7057.10449		1
7057.16		1
7058.194		1
7059.53857		1
7060.36133		1
7060.56445		1
7060.662		1
7062.133		1
7063.13574		1
7064.33936		1
7064.478		1
7065.20654		1
7065.748		1
7067.34766		1
7067.386		1
7068.54		1
7068.801		1
7069.44141		1
7069.91357		1
7070.05		1
7071.219		1
7071.351		1
7071.94043		1
7072.032		1
7073.145		1
7073.90527		1
7074.328		1
7076.66064		1
7077.2666		1
7078.06055		1
7079.40967		1
7079.79834		1
7080.618		1
7081.192		1
7081.941		1
7082.11		1
7082.66162		1
7082.86572		1
7083.04932		1
7083.212		1
7083.45		1
7084.072		1
7084.15674		1
7085.022		1
7085.356		1
7085.76465		1
7086.387		1
7086.90967		1
7087.409		1
7087.46631		1
7087.516		1
7087.82568		1
7088.07275		1
7088.298		1
7088.813		1
7088.89648		1
7091.012		1
7091.166		1
7091.19336		1
7091.3877		1
7091.5083		1
7092.462		1
7092.64648		1
7092.674		1
7092.99756		1
7094.2666		1
7094.71729		1
7094.74561		1
7094.78662		1
7095.024		1
7095.083		1
7095.16553		1
7095.217		1
7095.2793		1
7095.48242		1
7095.65234		1
7095.659		1
7095.852		1
7096.42627		1
7096.76		1
7096.82129		1
7098.15234		1
7098.49658		1
7098.62		1
7098.85156		1
7099.61328		1
7099.614		1
7100.011		1
7100.162		1
7102.509		1
7103.761		1
7103.8374		1
7103.94141		1
7103.98145		1
7106.474		1
7107.39844		1
7107.47363		1
7107.64355		1
7108.05664		1
7108.125		1
7108.15527		1
7108.984		1
7109.12158		1
7109.544		1
7109.67969		1
7110.58643		1
7110.65527		1
7111.113		1
7111.99365		1
7112.365		1
7113.097		1
7113.13037		1
7114.521		1
7114.83057		1
7115.70361		1
7115.89648		1
7117.754		1
7118.691		1
7120.80371		1
7122.09473		1
7122.6333		1
7122.836		1
7124.325		1
7125.09961		1
7125.65674		1
7125.704		1
7125.894		1
7126.3623		1
7127.415		1
7127.878		1
7130.48633		1
7130.9585		1
7132.521		1
7132.64		1
7133.029		1
7133.44238		1
7136.827		1
7137.29834		1
7137.3		1
7137.31836		1
7137.55566		1
7137.621		1
7137.637		1
7137.88672		1
7138.21436		1
7138.28662		1
7138.31543		1
7138.36426		1
7139.1123		1
7139.498		1
7141.3916		1
7141.566		1
7141.60645		1
7141.745		1
7142.247		1
7142.974		1
7143.44775		1
7143.74268		1
7143.75635		1
7143.80859		1
7143.942		1
7144.12354		1
7145.125		1
7145.13574		1
7145.41553		1
7145.78271		1
7146.729		1
7147.55469		1
7147.60352		1
7147.776		1
7148.05273		1
7148.217		1
7149.17139		1
7149.22363		1
7149.57861		1
7150.26025		1
7150.443		1
7150.562		1
7150.5625		1
7150.785		1
7151.24463		1
7151.50635		1
7151.681		1
7151.772		1
7151.80762		1
7151.885		1
7152.149		1
7152.99463		1
7153.041		1
7153.297		1
7153.57471		1
7153.738		1
7153.866		1
7154.613		1
7154.72559		1
7154.771		1
7154.78564		1
7156.658		1
7157.236		1
7157.27344		1
7157.551		1
7160.12		1
7160.178		1
7160.42236		1
7160.908		1
7161.04346		1
7161.293		1
7161.488		1
7161.834		1
7162.198		1
7162.881		1
7163.24463		1
7164.8125		1
7165.11328		1
7165.363		1
7166.579		1
7166.88037		1
7166.927		1
7167.147		1
7167.31348		1
7167.7876		1
7168.13672		1
7168.344		1
7168.37451		1
7168.8833		1
7169.019		1
7169.545		1
7169.667		1
7170.105		1
7170.671		1
7170.96338		1
7171.0625		1
7171.2627		1
7171.698		1
7171.834		1
7172.187		1
7172.25146		1
7172.745		1
7172.75244		1
7172.79541		1
7172.883		1
7173.19775		1
7173.327		1
7173.36133		1
7173.684		1
7173.73926		1
7174.155		1
7174.76		1
7175.256		1
7175.28174		1
7176.12061		1
7176.411		1
7176.719		1
7177.137		1
7177.36328		1
7177.38428		1
7177.507		1
7177.538		1
7178.4375		1
7178.8		1
7179.716		1
7180.43164		1
7180.479		1
7180.588		1
7180.98047		1
7181.1333		1
7181.57275		1
7182.16846		1
7183.173		1
7183.345		1
7183.959		1
7184.311		1
7184.64063		1
7184.984		1
7185.31		1
7185.44043		1
7185.604		1
7185.62256		1
7186.192		1
7186.30273		1
7186.702		1
7187.006		1
7187.47363		1
7187.507		1
7187.5415		1
7187.57666		1
7187.718		1
7188.14941		1
7188.73828		1
7189.11768		1
7189.355		1
7189.355		1
7189.45166		1
7189.523		1
7189.97656		1
7190.048		1
7190.306		1
7190.485		1
7190.58936		1
7190.62842		1
7190.783		1
7191.109		1
7192.26563		1
7192.90039		1
7193.0835		1
7193.298		1
7193.45166		1
7193.58057		1
7193.98975		1
7194.65234		1
7194.769		1
7194.98242		1
7195.394		1
7196.15625		1
7196.826		1
7196.837		1
7197.17334		1
7197.644		1
7197.897		1
7198.367		1
7198.433		1
7198.875		1
7199.09473		1
7199.353		1
7199.62256		1
7200.078		1
7200.4707		1
7200.793		1
7201.111		1
7201.34766		1
7201.40039		1
7201.519		1
7201.65625		1
7202.18848		1
7202.41748		1
7202.47266		1
7202.56738		1
7202.60449		1
7203.447		1
7203.46631		1
7203.971		1
7204.045		1
7204.804		1
7205.114		1
7205.326		1
7206.098		1
7206.54346		1
7206.77246		1
7206.797		1
7206.8877		1
7206.89551		1
7207.27832		1
7207.58057		1
7207.61		1
7208.13672		1
7208.22461		1
7209.487		1
7209.49658		1
7209.69531		1
7209.95654		1
7210.06152		1
7210.13037		1
7210.394		1
7210.729		1
7211.21973		1
7211.85547		1
7211.88574		1
7212.133		1
7212.217		1
7212.22559		1
7212.44		1
7212.80273		1
7213.09326		1
7213.12549		1
7214.062		1
7214.087		1
7215.417		1
7215.76465		1
7215.92773		1
7216.674		1
7216.922		1
7217.175		1
7217.17627		1
7217.24463		1
7217.36035		1
7217.661		1
7217.661		1
7217.74658		1
7217.83154		1
7217.981		1
7218.167		1
7218.21875		1
7218.71045		1
7218.83545		1
7218.86963		1
7218.902		1
7219.277		1
7219.30225		1
7219.333		1
7220.15039		1
7220.318		1
7220.34131		1
7220.519		1
7220.78		1
7220.80127		1
7220.881		1
7220.939		1
7221.3		1
7221.969		1
7222.03564		1
7222.06641		1
7222.19141		1
7223.002		1
7223.29639		1
7223.38965		1
7223.40137		1
7223.43848		1
7223.4585		1
7224.062		1
7224.13		1
7224.467		1
7224.668		1
7224.7915		1
7224.81738		1
7225.296		1
7225.392		1
7225.765		1
7226.133		1
7226.16		1
7226.163		1
7226.423		1
7226.47559		1
7226.60352		1
7226.77246		1
7227.06934		1
7227.26563		1
7227.321		1
7227.402		1
7227.45		1
7227.5957		1
7227.79443		1
7227.8125		1
7228.17236		1
7228.259		1
7228.669		1
7228.84131		1
7229.3335		1
7229.704		1
7229.808		1
7229.98438		1
7230.265		1
7230.307		1
7230.369		1
7230.377		1
7231.673		1
7232.02051		1
7232.129		1
7232.21729		1
7232.97266		1
7233.18457		1
7233.8125		1
7233.842		1
7234.186		1
7234.38965		1
7234.41553		1
7234.752		1
7234.926		1
7235.031		1
7235.277		1
7235.434		1
7235.48633		1
7235.513		1
7235.557		1
7235.9126		1
7236.15967		1
7236.642		1
7237.01855		1
7237.05029		1
7237.17529		1
7237.218		1
7237.42627		1
7237.453		1
7237.94775		1
7237.95752		1
7238.12646		1
7238.182		1
7238.55127		1
7238.99756		1
7239.10547		1
7239.32373		1
7239.834		1
7240.4707		1
7240.564		1
7240.795		1
7241.31152		1
7241.922		1
7241.94727		1
7241.953		1
7241.97559		1
7242.03271		1
7243.218		1
7243.224		1
7243.32275		1
7243.41		1
7243.514		1
7243.881		1
7244.175		1
7244.23438		1
7244.48926		1
7244.707		1
7245.131		1
7245.19434		1
7245.385		1
7245.411		1
7245.544		1
7245.609		1
7245.80371		1
7245.89453		1
7246.21875		1
7246.29248		1
7246.531		1
7246.58447		1
7246.712		1
7247.10449		1
7247.47168		1
7247.47461		1
7247.571		1
7247.583		1
7247.612		1
7247.89355		1
7248.046		1
7248.194		1
7248.72363		1
7249.476		1
7249.72461		1
7249.788		1
7249.9624		1
7250.004		1
7250.05566		1
7250.161		1
7250.675		1
7250.724		1
7250.882		1
7250.89648		1
7250.95361		1
7251.8125		1
7252.001		1
7252.10938		1
7252.134		1
7252.212		1
7252.22949		1
7252.442		1
7252.574		1
7252.66553		1
7252.8833		1
7253.5		1
7253.54248		1
7253.76025		1
7254.237		1
7254.31348		1
7254.866		1
7255.05225		1
7255.198		1
7255.22461		1
7255.37		1
7255.43555		1
7255.64941		1
7255.66748		1
7255.67529		1
7255.85254		1
7255.941		1
7256.05859		1
7256.408		1
7256.47559		1
7256.696		1
7256.94775		1
7257.434		1
7257.63525		1
7257.878		1
7257.997		1
7258.273		1
7258.43262		1
7258.481		1
7258.50244		1
7258.703		1
7258.735		1
7258.84229		1
7258.88232		1
7258.92041		1
7259.10547		1
7259.826		1
7259.852		1
7259.863		1
7259.864		1
7259.87		1
7260.085		1
7260.145		1
7260.29736		1
7260.488		1
7261.56934		1
7261.67871		1
7261.77441		1
7262.154		1
7262.479		1
7262.80762		1
7263.40771		1
7263.595		1
7263.617		1
7263.764		1
7263.79		1
7263.81641		1
7263.81934		1
7263.88965		1
7264.35742		1
7264.565		1
7264.61865		1
7264.61963		1
7264.676		1
7264.921		1
7264.92529		1
7264.94434		1
7265.149		1
7265.227		1
7265.78857		1
7265.943		1
7266.07959		1
7266.23828		1
7266.295		1
7266.318		1
7266.429		1
7266.44238		1
7266.82568		1
7267.036		1
7267.22266		1
7267.25537		1
7267.62158		1
7267.991		1
7268.199		1
7268.2334		1
7268.288		1
7268.45361		1
7268.493		1
7268.49463		1
7268.758		1
7268.771		1
7268.784		1
7268.84326		1
7268.936		1
7269.005		1
7269.118		1
7269.196		1
7269.61035		1
7269.674		1
7269.735		1
7269.886		1
7269.90674		1
7270.226		1
7270.294		1
7270.337		1
7270.357		1
7270.39746		1
7270.414		1
7270.657		1
7271.08643		1
7271.20068		1
7271.55371		1
7271.58643		1
7271.62451		1
7271.82		1
7272.06		1
7272.21729		1
7272.2417		1
7273.056		1
7273.62158		1
7273.71729		1
7273.90234		1
7273.976		1
7274.2666		1
7274.483		1
7274.662		1
7274.77832		1
7275.10352		1
7275.11475		1
7275.158		1
7275.19336		1
7275.22656		1
7275.338		1
7275.446		1
7276.09473		1
7276.14844		1
7276.193		1
7276.222		1
7276.235		1
7276.54346		1
7276.829		1
7276.936		1
7277.05273		1
7277.174		1
7277.402		1
7277.75537		1
7277.90234		1
7278.337		1
7278.65674		1
7279.03857		1
7279.24854		1
7279.327		1
7279.611		1
7279.757		1
7280.05566		1
7280.098		1
7280.20947		1
7280.235		1
7280.403		1
7280.577		1
7280.59375		1
7280.685		1
7281.03125		1
7281.201		1
7281.378		1
7281.432		1
7281.55		1
7281.644		1
7281.68		1
7281.74854		1
7281.773		1
7281.944		1
7281.97949		1
7282.293		1
7282.444		1
7282.48145		1
7282.712		1
7282.75146		1
7282.992		1
7283.205		1
7283.531		1
7283.77734		1
7283.83057		1
7284.0835		1
7284.253		1
7284.34473		1
7284.399		1
7284.611		1
7284.686		1
7284.705		1
7284.93945		1
7284.982		1
7285.0127		1
7285.01855		1
7285.21973		1
7285.24463		1
7285.45068		1
7285.61133		1
7285.88672		1
7285.898		1
7285.97656		1
7286.14063		1
7286.19336		1
7286.329		1
7286.60449		1
7286.82861		1
7286.849		1
7287.549		1
7287.554		1
7287.9585		1
7288.123		1
7288.5083		1
7288.515		1
7288.708		1
7288.759		1
7288.83643		1
7289.335		1
7289.47363		1
7290.008		1
7290.012		1
7290.062		1
7290.21826		1
7290.254		1
7290.383		1
7290.56543		1
7290.95752		1
7291.053		1
7291.22754		1
7291.277		1
7291.512		1
7291.826		1
7291.93		1
7292.27832		1
7292.32227		1
7292.50928		1
7292.744		1
7292.915		1
7293.253		1
7293.35352		1
7293.41162		1
7293.55957		1
7294.017		1
7294.061		1
7294.22		1
7294.23828		1
7294.35449		1
7294.36		1
7294.589		1
7294.61035		1
7294.67969		1
7294.76758		1
7294.79248		1
7294.9707		1
7294.98		1
7295.02734		1
7295.068		1
7295.12061		1
7295.15674		1
7295.23242		1
7295.80371		1
7295.854		1
7295.881		1
7296.31543		1
7296.44531		1
7296.477		1
7296.482		1
7296.521		1
7296.78564		1
7296.799		1
7296.93		1
7296.953		1
7296.975		1
7297.18164		1
7297.3623		1
7297.42773		1
7297.46631		1
7297.64355		1
7297.734		1
7297.82129		1
7297.87939		1
7298.143		1
7298.18359		1
7298.209		1
7298.329		1
7298.372		1
7298.43652		1
7298.439		1
7298.45361		1
7298.72461		1
7298.83936		1
7298.85449		1
7299.171		1
7299.17871		1
7299.191		1
7299.194		1
7299.312		1
7299.39648		1
7299.5		1
7299.87646		1
7299.921		1
7300.05859		1
7300.06738		1
7300.131		1
7300.38525		1
7300.55469		1
7300.57764		1
7300.76074		1
7301.31		1
7301.338		1
7301.35156		1
7301.385		1
7301.451		1
7301.64941		1
7301.869		1
7302.14355		1
7302.46631		1
7302.565		1
7302.654		1
7302.78369		1
7302.792		1
7302.876		1
7303.03		1
7303.07373		1
7303.176		1
7303.41357		1
7303.42236		1
7303.727		1
7303.74756		1
7303.86426		1
7304.238		1
7304.77637		1
7305.05371		1
7305.12		1
7305.192		1
7305.585		1
7305.65674		1
7305.78125		1
7306.08838		1
7306.254		1
7306.329		1
7306.43555		1
7306.5293		1
7306.636		1
7306.68066		1
7306.71533		1
7306.84863		1
7306.9043		1
7307.151		1
7307.155		1
7307.169		1
7307.42139		1
7308.008		1
7308.135		1
7308.26172		1
7308.40771		1
7308.56		1
7308.59766		1
7308.8		1
7308.881		1
7308.951		1
7309.173		1
7309.265		1
7309.275		1
7309.341		1
7309.429		1
7309.432		1
7309.797		1
7309.928		1
7309.97266		1
7310.04248		1
7310.396		1
7310.59131		1
7310.69043		1
7311.19043		1
7311.43457		1
7311.54053		1
7311.63135		1
7311.82666		1
7311.979		1
7311.997		1
7312.20166		1
7312.22		1
7312.27832		1
7312.46045		1
7312.59033		1
7313.0835		1
7313.27344		1
7313.53271		1
7313.62		1
7313.76		1
7313.774		1
7313.92969		1
7313.937		1
7314.04		1
7314.043		1
7314.06543		1
7314.127		1
7314.13672		1
7314.214		1
7314.543		1
7314.569		1
7314.58057		1
7314.79932		1
7314.97559		1
7315.227		1
7315.367		1
7315.682		1
7315.814		1
7315.85547		1
7316.137		1
7316.347		1
7316.401		1
7316.606		1
7316.626		1
7316.66357		1
7316.721		1
7316.74756		1
7316.82227		1
7316.92969		1
7316.97		1
7316.99756		1
7317.028		1
7317.081		1
7317.21045		1
7317.217		1
7317.424		1
7317.451		1
7317.471		1
7317.65332		1
7317.73438		1
7317.86133		1
7318.22168		1
7318.267		1
7318.453		1
7318.48145		1
7318.53857		1
7318.6416		1
7318.86426		1
7319.151		1
7319.23242		1
7319.40234		1
7319.608		1
7319.84229		1
7319.868		1
7319.923		1
7319.943		1
7320.018		1
7320.235		1
7320.39648		1
7320.692		1
7320.899		1
7320.95		1
7320.95264		1
7321.14746		1
7321.18848		1
7321.29248		1
7321.30127		1
7321.37451		1
7321.55273		1
7321.56		1
7321.567		1
7321.64		1
7321.69141		1
7321.862		1
7321.93164		1
7321.94531		1
7321.95264		1
7322.112		1
7322.17236		1
7322.32373		1
7322.51563		1
7322.5874		1
7322.60449		1
7322.702		1
7322.711		1
7322.739		1
7322.81641		1
7322.82471		1
7323.18457		1
7323.214		1
7323.473		1
7323.62061		1
7323.67236		1
7323.971		1
7324.032		1
7324.04834		1
7324.053		1
7324.109		1
7324.17139		1
7324.32568		1
7324.393		1
7324.482		1
7324.55957		1
7324.575		1
7324.602		1
7324.71631		1
7324.89746		1
7325.11328		1
7325.12646		1
7325.385		1
7325.439		1
7325.583		1
7325.67		1
7325.677		1
7325.71631		1
7325.822		1
7325.921		1
7325.958		1
7326.088		1
7326.17871		1
7326.21143		1
7326.23		1
7326.406		1
7326.449		1
7326.49951		1
7326.513		1
7326.5293		1
7326.658		1
7326.67871		1
7326.685		1
7326.829		1
7327.264		1
7327.27051		1
7327.61768		1
7327.66162		1
7327.7627		1
7327.96875		1
7328.19043		1
7328.229		1
7328.25049		1
7328.27051		1
7328.341		1
7328.366		1
7328.52148		1
7328.61		1
7328.86133		1
7328.911		1
7329.189		1
7329.262		1
7329.2915		1
7329.29346		1
7329.44629		1
7329.57		1
7329.629		1
7329.851		1
7329.9165		1
7330.26758		1
7330.538		1
7330.54834		1
7330.661		1
7330.87744		1
7331.025		1
7331.131		1
7331.21631		1
7331.22754		1
7331.25244		1
7331.32764		1
7331.47852		1
7331.578		1
7331.58545		1
7331.62158		1
7331.722		1
7331.777		1
7331.91		1
7332.20557		1
7332.266		1
7332.32373		1
7332.32959		1
7332.573		1
7332.57666		1
7332.61328		1
7332.71338		1
7332.78125		1
7332.799		1
7332.909		1
7333.08643		1
7333.32568		1
7333.387		1
7333.419		1
7333.74463		1
7334.074		1
7334.2373		1
7334.44971		1
7334.53		1
7334.56348		1
7334.591		1
7334.973		1
7335.24268		1
7335.29932		1
7335.39551		1
7335.41		1
7335.45068		1
7335.501		1
7335.68359		1
7335.78369		1
7335.86963		1
7336.031		1
7336.08643		1
7336.24658		1
7336.40039		1
7336.40234		1
7336.42236		1
7336.452		1
7336.7915		1
7336.958		1
7337.095		1
7337.153		1
7337.211		1
7337.366		1
7337.38		1
7337.726		1
7337.78857		1
7337.849		1
7338.116		1
7338.149		1
7338.2207		1
7338.229		1
7338.3125		1
7338.48926		1
7338.613		1
7338.62		1
7338.64648		1
7338.67725		1
7338.823		1
7338.88672		1
7338.92969		1
7339.163		1
7339.21973		1
7339.266		1
7339.39258		1
7339.47363		1
7339.475		1
7339.50049		1
7339.529		1
7339.915		1
7339.99268		1
7340.16748		1
7340.235		1
7340.27246		1
7340.31543		1
7340.336		1
7340.535		1
7340.57129		1
7340.58447		1
7340.6626		1
7340.70752		1
7340.739		1
7340.84473		1
7340.87744		1
7340.92139		1
7341.20947		1
7341.23242		1
7341.248		1
7341.422		1
7341.49268		1
7341.65		1
7341.738		1
7341.746		1
7341.799		1
7341.878		1
7341.98926		1
7342.095		1
7342.124		1
7343.155		1
7343.27344		1
7343.33		1
7343.44434		1
7343.46436		1
7343.47		1
7343.57227		1
7343.645		1
7343.728		1
7343.8584		1
7344.106		1
7344.23		1
7344.419		1
7344.46729		1
7344.649		1
7344.72656		1
7344.827		1
7344.922		1
7345.091		1
7345.23047		1
7345.27539		1
7345.28369		1
7345.551		1
7345.552		1
7345.583		1
7345.62256		1
7345.69775		1
7345.75		1
7345.77441		1
7345.86865		1
7345.91357		1
7346.032		1
7346.129		1
7346.187		1
7346.23242		1
7346.269		1
7346.49561		1
7346.51172		1
7346.567		1
7346.736		1
7346.747		1
7346.755		1
7346.79834		1
7346.81055		1
7346.81055		1
7346.83447		1
7347.13135		1
7347.16748		1
7347.322		1
7347.394		1
7347.419		1
7347.49072		1
7347.533		1
7347.82959		1
7347.882		1
7347.885		1
7347.91455		1
7347.932		1
7347.95166		1
7348.046		1
7348.14648		1
7348.347		1
7348.374		1
7348.37646		1
7348.40234		1
7348.43164		1
7348.53467		1
7348.568		1
7348.652		1
7348.884		1
7349.0293		1
7349.088		1
7349.175		1
7349.497		1
7349.9834		1
7350.034		1
7350.067		1
7350.07471		1
7350.08		1
7350.128		1
7350.31348		1
7350.36035		1
7350.45557		1
7350.52539		1
7350.55029		1
7350.627		1
7350.62744		1
7350.912		1
7350.95459		1
7351.009		1
7351.02832		1
7351.066		1
7351.145		1
7351.14844		1
7351.2583		1
7351.3125		1
7351.37451		1
7351.465		1
7351.49951		1
7351.57471		1
7351.6123		1
7351.71631		1
7351.809		1
7351.8335		1
7352.01563		1
7352.06055		1
7352.185		1
7352.371		1
7352.378		1
7352.40527		1
7352.523		1
7352.54053		1
7352.55273		1
7352.6377		1
7352.701		1
7352.7793		1
7352.822		1
7352.85938		1
7352.881		1
7352.90771		1
7353.022		1
7353.11475		1
7353.235		1
7353.268		1
7353.36328		1
7353.5376		1
7353.55762		1
7353.60938		1
7353.64941		1
7353.65869		1
7353.856		1
7353.86426		1
7353.919		1
7353.926		1
7354.171		1
7354.18652		1
7354.223		1
7354.277		1
7354.28857		1
7354.34766		1
7354.471		1
7354.47754		1
7354.48145		1
7354.57471		1
7354.587		1
7354.65625		1
7354.788		1
7354.82129		1
7354.90771		1
7354.981		1
7355.316		1
7355.38		1
7355.418		1
7356.0083		1
7356.069		1
7356.302		1
7356.313		1
7356.48047		1
7356.51563		1
7356.56641		1
7356.609		1
7356.673		1
7356.708		1
7356.81445		1
7357.017		1
7357.203		1
7357.2583		1
7357.28		1
7357.29736		1
7357.483		1
7357.49365		1
7357.576		1
7357.61865		1
7357.83838		1
7357.966		1
7358.03857		1
7358.227		1
7358.234		1
7358.25928		1
7358.31445		1
7358.34229		1
7358.40625		1
7358.4873		1
7358.506		1
7358.524		1
7358.68652		1
7358.702		1
7358.75049		1
7358.76367		1
7358.87256		1
7358.893		1
7358.96729		1
7359.038		1
7359.0957		1
7359.127		1
7359.22852		1
7359.39648		1
7359.49756		1
7359.57373		1
7359.5835		1
7359.604		1
7359.61865		1
7359.676		1
7359.78125		1
7359.79248		1
7359.94971		1
7359.954		1
7360.156		1
7360.1626		1
7360.547		1
7360.617		1
7360.644		1
7360.709		1
7360.74561		1
7360.88428		1
7361.207		1
7361.28857		1
7361.332		1
7361.574		1
7361.619		1
7361.76465		1
7362.04443		1
7362.073		1
7362.32764		1
7362.337		1
7362.35938		1
7362.74561		1
7362.85		1
7362.90234		1
7362.96826		1
7363.08154		1
7363.11		1
7363.22461		1
7363.295		1
7363.34375		1
7363.38037		1
7363.52539		1
7363.549		1
7363.56836		1
7363.751		1
7363.81738		1
7363.829		1
7363.932		1
7364.08643		1
7364.18164		1
7364.236		1
7364.29639		1
7364.301		1
7364.65771		1
7364.666		1
7364.75244		1
7364.794		1
7364.865		1
7365.04		1
7365.07031		1
7365.17725		1
7365.271		1
7365.29932		1
7365.392		1
7365.45361		1
7365.825		1
7365.884		1
7365.98535		1
7366.289		1
7366.58154		1
7366.642		1
7366.81543		1
7366.974		1
7367.303		1
7367.38965		1
7367.4834		1
7367.50732		1
7367.515		1
7367.59375		1
7367.649		1
7367.749		1
7367.93164		1
7368.03662		1
7368.074		1
7368.125		1
7368.171		1
7368.182		1
7368.26953		1
7368.33		1
7368.374		1
7368.392		1
7368.516		1
7368.55		1
7368.684		1
7368.7876		1
7368.814		1
7368.88672		1
7368.964		1
7369.0293		1
7369.15039		1
7369.155		1
7369.16		1
7369.216		1
7369.30127		1
7369.341		1
7369.448		1
7369.476		1
7369.4873		1
7369.515		1
7369.82568		1
7369.854		1
7369.99658		1
7370.19238		1
7370.228		1
7370.532		1
7370.54		1
7370.594		1
7370.602		1
7370.782		1
7370.815		1
7370.83057		1
7370.962		1
7370.98926		1
7371.09863		1
7371.134		1
7371.54053		1
7371.57129		1
7371.6626		1
7371.69238		1
7371.707		1
7371.7417		1
7371.845		1
7371.89551		1
7371.98535		1
7372.05225		1
7372.05469		1
7372.15		1
7372.17		1
7372.238		1
7372.23926		1
7372.259		1
7372.328		1
7372.4834		1
7372.512		1
7372.57861		1
7372.582		1
7372.585		1
7372.7417		1
7372.77734		1
7372.922		1
7372.995		1
7373.00537		1
7373.091		1
7373.151		1
7373.31641		1
7373.343		1
7373.378		1
7373.40234		1
7373.55		1
7373.59766		1
7373.869		1
7373.876		1
7374.00635		1
7374.154		1
7374.186		1
7374.19		1
7374.305		1
7374.493		1
7374.519		1
7374.70752		1
7374.789		1
7374.836		1
7374.857		1
7374.8623		1
7374.976		1
7375.00928		1
7375.071		1
7375.301		1
7375.40137		1
7375.40674		1
7375.46826		1
7375.48438		1
7375.7207		1
7375.74		1
7375.7876		1
7375.966		1
7375.988		1
7376.00244		1
7376.03174		1
7376.053		1
7376.2583		1
7376.39453		1
7376.463		1
7376.51074		1
7376.704		1
7376.75342		1
7376.943		1
7376.943		1
7376.94531		1
7376.94971		1
7377.024		1
7377.03564		1
7377.552		1
7377.62061		1
7377.643		1
7377.81641		1
7377.817		1
7377.818		1
7377.85059		1
7377.86		1
7377.91455		1
7378.175		1
7378.219		1
7378.22		1
7378.251		1
7378.27344		1
7378.38232		1
7378.38574		1
7378.436		1
7378.64355		1
7378.64844		1
7378.697		1
7378.738		1
7378.76758		1
7378.82275		1
7378.946		1
7378.99756		1
7378.99951		1
7379.027		1
7379.094		1
7379.155		1
7379.26		1
7379.366		1
7379.373		1
7379.4		1
7379.41455		1
7379.99268		1
7380.036		1
7380.10547		1
7380.126		1
7380.24658		1
7380.27148		1
7380.287		1
7380.384		1
7380.47949		1
7380.5376		1
7380.54053		1
[truncated: 17,770 more rows]
