# Supplementary material for: Getting rid of ‘rain’ and ‘stars’: Mitigating inhibition effects on ddPCR data analysis, the case study of the invasive crayfish Pacifastacus leniusculus in the streams of Luxembourg
Source: PLoS One. 2022 Nov 16;17(11):e0275363. doi: 10.1371/journal.pone.0275363 (PMC9668142; doi:10.1371/journal.pone.0275363)
Supplement: S1 File — (ZIP) [file pone.0275363.s003.zip › raw data/27-pl1/27 Pl1-2019 Pl_E05_Amplitude.csv]

Ch1 Amplitude	Ch2 Amplitude	Cluster
7123.10156		1
7127.818		1
7195.893		1
7196.352		1
7201.972		1
7215.7876		1
7242.68164		1
7249.551		1
7271.35645		1
7276.797		1
7293.399		1
7293.46		1
7293.527		1
7295.876		1
7297.461		1
7302.435		1
7312.993		1
7324.233		1
7338.773		1
7339.97168		1
7369.739		1
7390.71826		1
7394.551		1
7396.2085		1
7401.121		1
7401.462		1
7407.54053		1
7408.10352		1
7410.192		1
7414.058		1
7419.73926		1
7429.393		1
7436.73		1
7438.36		1
7445.70459		1
7445.83643		1
7456.64941		1
7457.057		1
7461.042		1
7461.7666		1
7464.10059		1
7466.47559		1
7475.964		1
7481.74561		1
7484.742		1
7490.423		1
7494.57764		1
7499.784		1
7505.68262		1
7507.98145		1
7509.44043		1
7511.221		1
7513.122		1
7534.076		1
7540.26		1
7555.45068		1
7562.67969		1
7563.30273		1
7564.79		1
7567.18848		1
7569.526		1
7571.707		1
7571.80225		1
7586.01025		1
7588.975		1
7590.559		1
7597.86		1
7600.298		1
7603.66748		1
7607.55371		1
7614.852		1
7615.78857		1
7618.81		1
7627.57959		1
7627.9		1
7631.665		1
7631.69		1
7632.26		1
7633.94531		1
7634.8623		1
7634.90674		1
7637.99854		1
7638.01367		1
7638.773		1
7644.97754		1
7650.06738		1
7652.857		1
7654.167		1
7662.495		1
7667.117		1
7672.54443		1
7675.962		1
7681.856		1
7682.313		1
7686.899		1
7686.941		1
7688.962		1
7692.3833		1
7694.224		1
7695.86328		1
7702.419		1
7702.722		1
7703.88867		1
7708.78857		1
7710.396		1
7710.771		1
7715.74463		1
7716.096		1
7718.77051		1
7719.85742		1
7725.1377		1
7728.73047		1
7729.755		1
7730.10742		1
7730.96631		1
7733.341		1
7734.206		1
7739.363		1
7752.4873		1
7752.558		1
7753.708		1
7755.006		1
7755.53125		1
7761.012		1
7762.304		1
7762.447		1
7765.6167		1
7767.45166		1
7767.771		1
7768.225		1
7768.76855		1
7772.738		1
7772.991		1
7774.07568		1
7784.24854		1
7787.13428		1
7787.374		1
7790.97363		1
7794.18848		1
7798.134		1
7798.449		1
7799.818		1
7800.731		1
7801.01172		1
7801.19531		1
7801.59		1
7801.649		1
7804.508		1
7805.17969		1
7805.996		1
7807.822		1
7807.83252		1
7808.71631		1
7811.519		1
7813.12451		1
7815.14746		1
7815.3125		1
7815.33057		1
7815.491		1
7817.31348		1
7819.53174		1
7820.13232		1
7821.43262		1
7822.234		1
7822.45557		1
7824.42334		1
7824.66846		1
7824.72266		1
7828.32373		1
7829.622		1
7830.652		1
7831.14844		1
7831.72		1
7833.07666		1
7833.64063		1
7834.039		1
7834.2124		1
7834.34961		1
7835.198		1
7836.2124		1
7836.299		1
7837.10645		1
7841.059		1
7841.111		1
7841.84033		1
7842.89551		1
7843.163		1
7850.65234		1
7851.961		1
7853.47461		1
7855.81543		1
7856.879		1
7857.386		1
7860.94775		1
7862.171		1
7863.18945		1
7865.523		1
7865.768		1
7871.29541		1
7871.798		1
7872.088		1
7874.06055		1
7874.32471		1
7874.901		1
7878.219		1
7882.56152		1
7883.58447		1
7883.83057		1
7885.025		1
7887.15771		1
7887.834		1
7888.135		1
7888.55664		1
7889.056		1
7889.502		1
7890.77148		1
7893.39648		1
7893.53662		1
7894.76172		1
7894.923		1
7896.61963		1
7896.80762		1
7897.176		1
7899.23975		1
7899.28955		1
7901.25146		1
7901.35254		1
7901.363		1
7901.545		1
7901.59473		1
7901.818		1
7902.562		1
7904.22949		1
7904.603		1
7904.833		1
7905.069		1
7905.462		1
7905.57275		1
7905.82764		1
7906.227		1
7906.83545		1
7906.844		1
7908.303		1
7911.228		1
7911.445		1
7912.746		1
7912.98145		1
7913.03271		1
7913.62549		1
7913.92725		1
7914.61		1
7916.157		1
7916.234		1
7917.71436		1
7918.013		1
7918.54346		1
7918.62939		1
7918.79248		1
7918.80029		1
7919.62744		1
7922.32861		1
7922.38232		1
7922.665		1
7922.851		1
7923.48828		1
7925.462		1
7925.489		1
7926.09131		1
7926.62		1
7926.795		1
7926.81641		1
7926.828		1
7927.206		1
7928.23535		1
7930.201		1
7930.65869		1
7930.91		1
7931.274		1
7931.65137		1
7933.148		1
7933.55225		1
7933.584		1
7933.8833		1
7934.89746		1
7935.47		1
7935.96533		1
7937.125		1
7937.929		1
7938.1123		1
7939.631		1
7939.671		1
7944.69336		1
7946.17773		1
7947.37		1
7947.7		1
7948.474		1
7949.029		1
7949.719		1
7950.26074		1
7951.54053		1
7952.112		1
7952.294		1
7954.633		1
7955.03564		1
7955.19629		1
7957.566		1
7957.836		1
7957.86133		1
7958.27344		1
7959.022		1
7959.61865		1
7959.82373		1
7960.285		1
7960.8374		1
7961.464		1
7961.75732		1
7961.99		1
7964.22852		1
7964.65625		1
7965.68		1
7966.128		1
7966.44531		1
7966.65674		1
7967.0376		1
7967.315		1
7967.77734		1
7967.804		1
7967.89844		1
7968.076		1
7969.13525		1
7969.548		1
7970.486		1
7970.795		1
7970.82		1
7970.983		1
7971.259		1
7973.469		1
7973.61328		1
7974.09131		1
7974.82471		1
7975.555		1
7975.66553		1
7975.72266		1
7976.601		1
7976.84961		1
7977.33252		1
7977.41455		1
7978.505		1
7978.93848		1
7979.35156		1
7979.54932		1
7980.41553		1
7980.57764		1
7980.702		1
7980.775		1
7981.5293		1
7981.95557		1
7982.032		1
7982.194		1
7983.44775		1
7983.44873		1
7983.45557		1
7983.677		1
7984.32959		1
7984.38135		1
7984.67529		1
7984.77051		1
7985.28564		1
7985.32666		1
7986.3916		1
7986.804		1
7986.865		1
7986.898		1
7987.45752		1
7989.27		1
7989.905		1
7991.28955		1
7991.29443		1
7991.386		1
7992.215		1
7992.808		1
7993.161		1
7993.312		1
7993.44775		1
7993.582		1
7993.975		1
7994.06934		1
7994.351		1
7994.531		1
7994.692		1
7994.807		1
7995.23047		1
7995.84326		1
7996.88037		1
7997.19434		1
7997.839		1
7998.11768		1
7998.70068		1
7998.728		1
7998.877		1
7998.95947		1
7999.05029		1
7999.455		1
7999.558		1
8000.075		1
8000.148		1
8000.214		1
8000.53		1
8000.644		1
8000.774		1
8001.11768		1
8001.34668		1
8001.462		1
8001.78125		1
8002.581		1
8004.13525		1
8004.26367		1
8004.29736		1
8005.689		1
8005.826		1
8005.926		1
8005.96973		1
8006.6084		1
8006.6167		1
8006.8877		1
8006.921		1
8007.126		1
8007.224		1
8007.57031		1
8007.90771		1
8008.87451		1
8008.95		1
8009.016		1
8009.242		1
8009.2915		1
8010.09033		1
8010.21875		1
8010.46729		1
8010.57471		1
8011.09668		1
8012.05664		1
8012.333		1
8013.144		1
8013.28271		1
8013.7666		1
8013.81445		1
8014.14453		1
8014.56152		1
8014.62		1
8014.804		1
8014.927		1
8014.948		1
8015.049		1
8015.345		1
8015.563		1
8015.99561		1
8016.10742		1
8016.57959		1
8017.33838		1
8017.792		1
8017.87744		1
8018.101		1
8018.75342		1
8019.69238		1
8020.157		1
8020.34668		1
8020.41846		1
8020.584		1
8020.709		1
8022.44238		1
8023.262		1
8023.266		1
8023.4043		1
8023.83252		1
8023.865		1
8024.009		1
8024.218		1
8024.252		1
8024.26074		1
8024.45557		1
8024.654		1
8024.97266		1
8025.1167		1
8025.28125		1
8025.461		1
8025.62744		1
8025.711		1
8026.12		1
8026.276		1
8026.44336		1
8027.272		1
8027.577		1
8028.04443		1
8029.29		1
8029.538		1
8029.89551		1
8030.10449		1
8030.166		1
8030.26855		1
8030.748		1
8031.885		1
8032.105		1
8032.419		1
8032.591		1
8032.689		1
8033.74072		1
8034.069		1
8034.34033		1
8034.602		1
8034.88037		1
8035.084		1
8035.709		1
8035.855		1
8036.0835		1
8036.34961		1
8036.383		1
8036.656		1
8036.842		1
8037.57764		1
8037.605		1
8037.6416		1
8037.669		1
8038.386		1
8038.52637		1
8038.74756		1
8038.7876		1
8039.7915		1
8040.0415		1
8040.13		1
8040.31934		1
8040.473		1
8040.59961		1
8040.61475		1
8041.00537		1
8041.39		1
8042.173		1
8042.77		1
8042.93066		1
8043.0127		1
8043.222		1
8043.26		1
8043.39		1
8043.82129		1
8043.986		1
8044.075		1
8044.12354		1
8044.626		1
8044.63672		1
8044.803		1
8045.008		1
8045.09668		1
8045.16162		1
8045.25732		1
8045.428		1
8045.49		1
8046.048		1
8046.209		1
8046.62646		1
8046.857		1
8047.567		1
8047.81348		1
8048.271		1
8048.72		1
8048.80225		1
8048.97461		1
8048.975		1
8049.33154		1
8049.337		1
8049.37256		1
8049.80469		1
8049.82568		1
8049.92041		1
8050.419		1
8050.51563		1
8050.707		1
8050.79053		1
8050.818		1
8050.95361		1
8051.06055		1
8051.24561		1
8051.284		1
8051.28662		1
8051.35254		1
8051.639		1
8052.01025		1
8052.088		1
8052.20459		1
8052.92334		1
8052.9624		1
8053.201		1
8053.3584		1
8053.56055		1
8053.67529		1
8053.72		1
8054.06738		1
8054.59766		1
8055.062		1
8055.078		1
8055.40771		1
8055.709		1
8055.826		1
8056.281		1
8056.469		1
8056.486		1
8057.431		1
8057.6		1
8057.7124		1
8057.7373		1
8057.73926		1
8057.94873		1
8058.01172		1
8058.017		1
8058.547		1
8058.711		1
8058.73047		1
8058.77344		1
8059.031		1
8059.04053		1
8059.54443		1
8060.4		1
8060.522		1
8061.02637		1
8061.194		1
8061.36768		1
8061.6084		1
8062.039		1
8062.14746		1
8062.59326		1
8062.871		1
8063.315		1
8063.602		1
8063.86		1
8063.89551		1
8064.2583		1
8064.62744		1
8064.65771		1
8064.98438		1
8065.069		1
8065.19238		1
8065.40967		1
8065.58447		1
8066.155		1
8066.185		1
8066.23828		1
8066.703		1
8067.579		1
8067.803		1
8067.80469		1
8068.0957		1
8068.20361		1
8068.451		1
8068.739		1
8068.778		1
8068.93457		1
8069.05273		1
8069.07031		1
8069.694		1
8069.764		1
8069.801		1
8070.298		1
8070.363		1
8070.904		1
8070.907		1
8070.912		1
8070.99854		1
8071.24561		1
8071.317		1
8071.32861		1
8072.15527		1
8072.934		1
8073.00537		1
8073.119		1
8073.173		1
8073.209		1
8073.23242		1
8073.286		1
8073.649		1
8073.685		1
8073.741		1
8074.26563		1
8074.35059		1
8074.4707		1
8074.53125		1
8074.694		1
8074.80371		1
8074.85059		1
8075.076		1
8075.28125		1
8075.46436		1
8075.64258		1
8076.23633		1
8076.44775		1
8076.55029		1
8076.69775		1
8076.95947		1
8077.06543		1
8077.118		1
8077.152		1
8077.269		1
8077.32959		1
8077.341		1
8077.341		1
8077.352		1
8077.56641		1
8077.59229		1
8077.71143		1
8077.745		1
8077.94434		1
8077.958		1
8077.978		1
8078.18164		1
8078.47266		1
8078.72949		1
8078.76563		1
8078.938		1
8079.08643		1
8079.39551		1
8079.57959		1
8079.615		1
8079.738		1
8079.889		1
8080.092		1
8080.14258		1
8080.25537		1
8080.556		1
8080.561		1
8080.585		1
8080.773		1
8080.801		1
8080.8335		1
8080.933		1
8081.14453		1
8081.20361		1
8081.229		1
8081.63965		1
8081.82959		1
8082.503		1
8082.76074		1
8083.33154		1
8083.421		1
8083.458		1
8083.60938		1
8083.62939		1
8083.748		1
8083.75146		1
8083.93262		1
8084.07227		1
8084.51465		1
8084.605		1
8084.8877		1
8084.914		1
8084.92725		1
8085.006		1
8085.433		1
8085.47168		1
8085.56836		1
8085.78467		1
8085.79932		1
8085.966		1
8086.11426		1
8086.17529		1
8086.77734		1
8086.80225		1
8087.27734		1
8087.39063		1
8087.488		1
8087.514		1
8087.76074		1
8087.91064		1
8087.93652		1
8088.337		1
8088.65527		1
8088.862		1
8089.18262		1
8089.27		1
8089.5874		1
8089.624		1
8089.673		1
8089.86133		1
8090.40332		1
8090.42236		1
8090.425		1
8090.448		1
8090.976		1
8091.141		1
8091.27		1
8091.55371		1
8091.652		1
8092.15869		1
8092.215		1
8092.60742		1
8092.623		1
8092.72266		1
8093.06836		1
8093.103		1
8093.24268		1
8093.361		1
8093.50244		1
8093.53662		1
8094.113		1
8094.31836		1
8094.436		1
8094.97461		1
8095.036		1
8095.038		1
8095.1333		1
8095.2207		1
8095.47266		1
8095.50146		1
8095.602		1
8095.62744		1
8096.01074		1
8096.32227		1
8096.34033		1
8096.381		1
8096.526		1
8096.625		1
8096.7124		1
8096.723		1
8097.134		1
8097.45654		1
8097.50244		1
8097.954		1
8098.03027		1
8098.09961		1
8098.17		1
8098.172		1
8098.36475		1
8098.443		1
8098.69141		1
8098.828		1
8099.062		1
8099.318		1
8099.721		1
8099.7334		1
8099.927		1
8100.484		1
8100.679		1
8100.737		1
8100.95947		1
8100.981		1
8101.27148		1
8101.685		1
8101.72461		1
8101.75537		1
8102.202		1
8102.244		1
8102.55957		1
8102.572		1
8102.9624		1
8102.964		1
8103.26025		1
8103.495		1
8103.58		1
8103.623		1
8103.902		1
8104.387		1
8104.71533		1
8104.95068		1
8105.065		1
8105.16846		1
8105.24072		1
8105.291		1
8105.34961		1
8105.558		1
8105.57031		1
8105.98926		1
8106.4043		1
8106.426		1
8106.433		1
8106.4707		1
8106.55469		1
8106.602		1
8106.618		1
8106.80127		1
8106.8833		1
8106.98633		1
8107.073		1
8107.11572		1
8107.18066		1
8107.875		1
8107.97852		1
8108.397		1
8108.849		1
8109.113		1
8109.239		1
8109.342		1
8109.51563		1
8109.56641		1
8109.593		1
8109.661		1
8109.69629		1
8109.88574		1
8110.006		1
8110.03564		1
8110.27441		1
8110.28		1
8110.329		1
8110.46631		1
8110.562		1
8110.71729		1
8110.865		1
8110.87061		1
8111.038		1
8111.547		1
8111.991		1
8112.46826		1
8112.61963		1
8112.627		1
8112.64063		1
8112.84668		1
8112.99854		1
8113.20557		1
8113.54443		1
8113.752		1
8113.94434		1
8114.03857		1
8114.138		1
8114.413		1
8114.53125		1
8114.632		1
8114.692		1
8114.71143		1
8114.864		1
8114.88574		1
8115.042		1
8115.09229		1
8115.17		1
8115.23975		1
8115.536		1
8115.551		1
8115.721		1
8116.183		1
8116.2373		1
8116.25439		1
8116.387		1
8116.413		1
8116.58838		1
8116.75146		1
8116.81836		1
8117.04736		1
8117.19531		1
8117.352		1
8117.362		1
8117.50732		1
8117.767		1
8117.782		1
8117.914		1
8117.94238		1
8118.102		1
8118.5376		1
8118.703		1
8118.7793		1
8118.808		1
8119.13		1
8119.189		1
8119.192		1
8119.344		1
8119.455		1
8119.486		1
8119.505		1
8119.6416		1
8119.75537		1
8119.796		1
8120.05127		1
8120.33447		1
8120.40869		1
8120.429		1
8120.746		1
8120.767		1
8120.912		1
8120.982		1
8121.502		1
8121.60547		1
8121.839		1
8122.045		1
8122.248		1
8122.32129		1
8122.5293		1
8122.53174		1
8122.782		1
8123.33936		1
8123.413		1
8123.635		1
8123.635		1
8123.69629		1
8124.091		1
8124.09863		1
8124.14453		1
8124.28955		1
8124.30127		1
8124.32		1
8124.32031		1
8124.398		1
8124.41064		1
8124.46729		1
8124.706		1
8124.73145		1
8124.78662		1
8125.176		1
8125.349		1
8126.011		1
8126.0166		1
8126.113		1
8126.323		1
8126.363		1
8126.36768		1
8126.55		1
8126.646		1
8126.983		1
8127.15625		1
8127.37256		1
8127.42236		1
8127.55957		1
8127.78467		1
8127.879		1
8127.927		1
8128.40039		1
8128.5127		1
8128.56934		1
8128.65967		1
8128.892		1
8128.96631		1
8128.99561		1
8129.2373		1
8129.37158		1
8129.412		1
8129.52344		1
8129.96436		1
8130.0127		1
8130.066		1
8130.1084		1
8130.21143		1
8130.57129		1
8130.96875		1
8131.00146		1
8131.05957		1
8131.132		1
8131.14844		1
8131.252		1
8131.258		1
8131.37451		1
8131.59131		1
8131.78857		1
8131.83936		1
8131.97656		1
8132.12842		1
8132.189		1
8132.293		1
8132.429		1
8132.692		1
8133.097		1
8133.281		1
8133.294		1
8133.401		1
8133.44336		1
8133.46436		1
8133.498		1
8133.867		1
8133.93457		1
8134.01758		1
8134.138		1
8134.28271		1
8134.49561		1
8134.512		1
8134.65137		1
8134.685		1
8134.78662		1
8134.81836		1
8134.864		1
8134.88		1
8134.95557		1
8135.012		1
8135.02		1
8135.17969		1
8135.389		1
8135.4585		1
8135.59668		1
8135.771		1
8135.923		1
8136.044		1
8136.127		1
8136.22		1
8136.388		1
8136.4165		1
8136.48828		1
8136.53564		1
8136.72949		1
8136.76074		1
8136.877		1
8137.198		1
8137.20166		1
8137.2085		1
8137.37061		1
8137.683		1
8137.694		1
8137.861		1
8137.946		1
8138.038		1
8138.2876		1
8138.42		1
8138.42627		1
8138.477		1
8138.643		1
8138.693		1
8139.03174		1
8139.07227		1
8139.09766		1
8139.10254		1
8139.11035		1
8139.36475		1
8139.408		1
8139.84375		1
8139.84961		1
8140.33		1
8140.364		1
8140.57666		1
8140.57861		1
8140.706		1
8140.7417		1
8140.773		1
8141.389		1
8141.52734		1
8141.55029		1
8141.74951		1
8141.77539		1
8141.81641		1
8142.055		1
8142.066		1
8142.21826		1
8142.282		1
8142.32		1
8142.471		1
8142.515		1
8142.55273		1
8142.839		1
8143.018		1
8143.02		1
8143.067		1
8143.205		1
8143.406		1
8143.439		1
8143.67139		1
8143.79248		1
8143.8335		1
8143.84668		1
8143.897		1
8144.05127		1
8144.46973		1
8144.52832		1
8144.55469		1
8144.567		1
8144.586		1
8144.72363		1
8144.733		1
8145.014		1
8145.37158		1
8145.385		1
8145.43066		1
8145.54		1
8145.59229		1
8145.647		1
8145.68652		1
8145.69434		1
8145.808		1
8145.95947		1
8146.40332		1
8146.48535		1
8146.513		1
8146.51367		1
8146.56738		1
8146.96338		1
8146.99365		1
8147.081		1
8147.51953		1
8147.54639		1
8147.58936		1
8147.736		1
8147.74		1
8147.845		1
8147.90527		1
8147.915		1
8147.99658		1
8147.99854		1
8148.07		1
8148.128		1
8148.244		1
8148.288		1
8148.33252		1
8148.49		1
8148.672		1
8148.71875		1
8149.04932		1
8149.23242		1
8149.44775		1
8149.4917		1
8149.723		1
8149.72559		1
8149.995		1
8150.03027		1
8150.159		1
8150.18848		1
8150.35449		1
8150.485		1
8150.564		1
8150.876		1
8151.03125		1
8151.07129		1
8151.106		1
8151.204		1
8151.346		1
8151.79346		1
8151.93652		1
8152.121		1
8152.38232		1
8152.438		1
8152.45752		1
8152.56348		1
8152.57471		1
8152.674		1
8153.003		1
8153.051		1
8153.098		1
8153.14		1
8153.144		1
8153.233		1
8153.241		1
8153.369		1
8153.45654		1
8153.48633		1
8153.965		1
8154.05371		1
8154.30225		1
8154.3877		1
8154.406		1
8154.71875		1
8154.956		1
8155.0957		1
8155.177		1
8155.17725		1
8155.181		1
8155.192		1
8155.20557		1
8155.23		1
8155.315		1
8155.673		1
8155.68555		1
8155.68555		1
8155.69336		1
8155.76953		1
8155.91553		1
8155.91943		1
8155.94		1
8155.978		1
8156.25635		1
8156.3623		1
8156.573		1
8156.697		1
8156.787		1
8156.80029		1
8156.84326		1
8157.067		1
8157.26367		1
8157.345		1
8157.41357		1
8157.838		1
8157.94775		1
8157.96		1
8158.51172		1
8158.55566		1
8158.68164		1
8158.689		1
8158.72949		1
8158.75635		1
8158.8125		1
8158.824		1
8159.092		1
8159.286		1
8159.28857		1
8159.421		1
8159.52148		1
8159.7207		1
8159.851		1
8160.132		1
8160.36328		1
8160.37939		1
8160.52148		1
8160.629		1
8161.09		1
8161.147		1
8161.14941		1
8161.20947		1
8161.303		1
8161.541		1
8161.541		1
8161.575		1
8161.65039		1
8161.677		1
8161.735		1
8161.73975		1
8161.77148		1
8161.84131		1
8161.90967		1
8161.918		1
8161.93457		1
8161.9917		1
8162.20361		1
8162.564		1
8162.904		1
8162.943		1
8162.979		1
8163.298		1
8163.3916		1
8163.48535		1
8163.56		1
8163.61426		1
8163.762		1
8163.90137		1
8163.9834		1
8163.99561		1
8164.087		1
8164.273		1
8164.293		1
8164.293		1
8164.31152		1
8164.37256		1
8164.418		1
8164.616		1
8164.65967		1
8164.68457		1
8164.73438		1
8164.8125		1
8164.897		1
8164.898		1
8164.91943		1
8165.079		1
8165.105		1
8165.123		1
8165.1543		1
8165.178		1
8165.449		1
8165.63867		1
8165.65234		1
8165.74		1
8165.797		1
8165.91943		1
8165.96533		1
8166.12646		1
8166.1416		1
8166.27148		1
8166.38672		1
8166.44775		1
8166.54834		1
8166.68848		1
8166.70264		1
8166.72266		1
8166.75		1
8166.77		1
8166.94775		1
8167.063		1
8167.099		1
8167.117		1
8167.238		1
8167.393		1
8167.41455		1
8167.45		1
8167.59326		1
8167.598		1
8167.897		1
8168.035		1
8168.13525		1
8168.13574		1
8168.14258		1
8168.37061		1
8168.422		1
8168.64648		1
8168.67725		1
8168.782		1
8168.99		1
8169.006		1
8169.028		1
8169.1416		1
8169.142		1
8169.156		1
8169.47266		1
8169.57861		1
8169.627		1
8169.687		1
8170.17725		1
8170.598		1
8170.812		1
8170.85938		1
8170.96436		1
8170.974		1
8171.22656		1
8171.25049		1
8171.303		1
8171.42		1
8171.53		1
8171.557		1
8172.00439		1
8172.073		1
8172.094		1
8172.17773		1
8172.331		1
8172.401		1
8172.465		1
8172.48047		1
8172.52539		1
8172.55469		1
8172.59033		1
8172.795		1
8172.98975		1
8173.22754		1
8173.272		1
8173.57568		1
8173.629		1
8173.718		1
8173.82959		1
8173.89258		1
8174.2666		1
8174.374		1
8174.46533		1
8174.517		1
8174.54541		1
8174.659		1
8174.75439		1
8174.86426		1
8175.1333		1
8175.27539		1
8175.29639		1
8175.33447		1
8175.345		1
8175.4126		1
8175.558		1
8175.57129		1
8175.87354		1
8176.23926		1
8176.26074		1
8176.396		1
8176.479		1
8176.59326		1
8176.66748		1
8176.686		1
8176.73438		1
8176.795		1
8176.86035		1
8177.12158		1
8177.2627		1
8177.27148		1
8177.39648		1
8177.41357		1
8177.76367		1
8177.81		1
8177.901		1
8177.981		1
8177.99756		1
8178.065		1
8178.31641		1
8178.446		1
8178.584		1
8178.71631		1
8178.825		1
8178.90039		1
8178.993		1
8179.11963		1
8179.163		1
8179.426		1
8179.473		1
8179.679		1
8179.7334		1
8179.868		1
8179.899		1
8180.22363		1
8180.4585		1
8180.469		1
8180.48926		1
8180.609		1
8180.72168		1
8181.02441		1
8181.057		1
8181.29639		1
8181.31152		1
8181.362		1
8181.451		1
8181.508		1
8181.516		1
8181.52		1
8181.70557		1
8181.789		1
8181.80029		1
8181.89355		1
8181.92529		1
8181.935		1
8182.059		1
8182.17969		1
8182.267		1
8182.29443		1
8182.32471		1
8182.462		1
8182.471		1
8182.61426		1
8182.689		1
8182.84766		1
8182.941		1
8183.276		1
8183.32471		1
8183.885		1
8184.04932		1
8184.051		1
8184.16846		1
8184.22656		1
8184.23926		1
8184.27637		1
8184.301		1
8184.365		1
8184.59668		1
8184.74658		1
8184.8		1
8184.84131		1
8184.88574		1
8184.93262		1
8184.937		1
8184.98438		1
8185.21		1
8185.259		1
8185.27051		1
8185.293		1
8185.325		1
8185.39844		1
8185.414		1
8185.71631		1
8185.745		1
8185.97266		1
8185.983		1
8186.11035		1
8186.11133		1
8186.16748		1
8186.168		1
8186.25635		1
8186.305		1
8186.36475		1
8186.387		1
8186.406		1
8186.451		1
8186.458		1
8186.466		1
8186.504		1
8186.67773		1
8186.84229		1
8186.86475		1
8186.9043		1
8186.91162		1
8187.154		1
8187.193		1
8187.21875		1
8187.27246		1
8187.277		1
8187.38135		1
8187.39355		1
8187.59961		1
8187.805		1
8187.94		1
8187.96338		1
8188.025		1
8188.099		1
8188.139		1
8188.15771		1
8188.3833		1
8188.448		1
8188.448		1
8188.4585		1
8188.56		1
8188.588		1
8188.877		1
8188.9165		1
8188.92041		1
8188.99561		1
8189.09131		1
8189.2627		1
8189.314		1
8189.397		1
8189.42236		1
8189.50537		1
8189.548		1
8189.5625		1
8189.564		1
8189.64844		1
8189.73828		1
8189.95166		1
8190.051		1
8190.1167		1
8190.183		1
8190.21973		1
8190.22363		1
8190.468		1
8190.675		1
8190.72852		1
8190.74		1
8190.82		1
8190.8584		1
8190.861		1
8190.90771		1
8191.03857		1
8191.084		1
8191.263		1
8191.327		1
8191.43457		1
8191.44238		1
8191.4707		1
8191.47266		1
8191.49268		1
8191.504		1
8191.567		1
8191.584		1
8191.89		1
8191.89844		1
8191.939		1
8192.033		1
8192.222		1
8192.265		1
8192.392		1
8192.458		1
8192.741		1
8192.8		1
8192.8125		1
8192.822		1
8192.91		1
8192.971		1
8193.008		1
8193.033		1
8193.155		1
8193.307		1
8193.358		1
8193.575		1
8194.069		1
8194.074		1
8194.168		1
8194.321		1
8194.405		1
8194.7		1
8194.743		1
8194.825		1
8194.884		1
8194.885		1
8195.17		1
8195.276		1
8195.426		1
8195.465		1
8195.504		1
8195.607		1
8195.718		1
8195.724		1
8195.773		1
8195.961		1
8195.963		1
8196.10449		1
8196.138		1
8196.256		1
8196.298		1
8196.308		1
8196.357		1
8196.462		1
8196.485		1
8196.732		1
8196.794		1
8197.01		1
8197.062		1
8197.415		1
8197.813		1
8198.067		1
8198.071		1
8198.108		1
8198.113		1
8198.355		1
8198.619		1
8198.678		1
8198.934		1
8199.021		1
8199.049		1
8199.104		1
8199.106		1
8199.141		1
8199.238		1
8199.375		1
8199.421		1
8199.44		1
8199.632		1
8199.695		1
8199.776		1
8199.815		1
8199.919		1
8200.015		1
8200.258		1
8200.312		1
8200.625		1
8200.711		1
8200.796		1
8200.863		1
8200.901		1
8200.943		1
8201.284		1
8201.296		1
8201.298		1
8201.447		1
8201.51		1
8201.511		1
8201.533		1
8201.555		1
8201.579		1
8201.718		1
8201.735		1
8201.741		1
8201.829		1
8201.873		1
8201.966		1
8202.11		1
8202.117		1
8202.363		1
8202.382		1
8202.569		1
8202.657		1
8202.708		1
8202.739		1
8202.775		1
8202.826		1
8202.89551		1
8202.919		1
8203.058		1
8203.387		1
8203.4		1
8203.49		1
8203.503		1
8203.545		1
8203.611		1
8203.813		1
8203.86		1
8203.902		1
8204.075		1
8204.341		1
8204.42		1
8204.491		1
8204.532		1
8204.56		1
8204.561		1
8204.679		1
8204.696		1
8205.13		1
8205.274		1
8205.304		1
8205.317		1
8205.51		1
8205.54		1
8205.639		1
8205.85449		1
8205.958		1
8206.077		1
8206.132		1
8206.14		1
8206.229		1
8206.304		1
8206.327		1
8206.356		1
8206.692		1
8206.703		1
8206.82		1
8206.886		1
8206.903		1
8206.908		1
8207.076		1
8207.14		1
8207.162		1
8207.199		1
8207.21		1
8207.335		1
8207.377		1
8207.536		1
8207.549		1
8207.603		1
8207.738		1
8207.89		1
8207.901		1
8207.948		1
8207.956		1
8208.022		1
8208.05		1
8208.226		1
8208.299		1
8208.323		1
8208.334		1
8208.458		1
8208.6		1
8208.62		1
8208.677		1
8208.72949		1
8208.732		1
8208.734		1
8208.77051		1
8208.776		1
8208.782		1
8208.823		1
8208.849		1
8209.008		1
8209.327		1
8209.41		1
8209.504		1
8209.731		1
8209.884		1
8209.993		1
8210.036		1
8210.09		1
8210.114		1
8210.155		1
8210.282		1
8210.292		1
8210.297		1
8210.495		1
8210.554		1
8210.628		1
8210.662		1
8210.676		1
8210.76		1
8210.761		1
8210.854		1
8210.881		1
8210.892		1
8211.072		1
8211.14		1
8211.377		1
8211.484		1
8211.51		1
8211.672		1
8211.683		1
8211.697		1
8211.722		1
8211.918		1
8211.949		1
8212.025		1
8212.09		1
8212.105		1
8212.131		1
8212.699		1
8212.716		1
8212.721		1
8212.835		1
8212.913		1
8212.955		1
8213.117		1
8213.188		1
8213.227		1
8213.304		1
8213.335		1
8213.351		1
8213.448		1
8213.461		1
8213.509		1
8213.604		1
8213.76		1
8214.092		1
8214.196		1
8214.442		1
8214.481		1
8214.641		1
8214.686		1
8214.701		1
8214.783		1
8214.832		1
8214.937		1
8214.945		1
8215.012		1
8215.014		1
8215.139		1
8215.342		1
8215.38		1
8215.414		1
8215.43		1
8215.474		1
8215.514		1
8215.515		1
8215.529		1
8215.601		1
8215.64551		1
8215.672		1
8215.759		1
8215.911		1
8215.927		1
8215.988		1
8216.117		1
8216.153		1
8216.446		1
8216.598		1
8216.656		1
8216.775		1
8216.793		1
8216.82		1
8216.895		1
8216.972		1
8217.024		1
8217.028		1
8217.108		1
8217.212		1
8217.248		1
8217.279		1
8217.31		1
8217.37		1
8217.388		1
8217.561		1
8217.759		1
8218.051		1
8218.144		1
8218.235		1
8218.282		1
8218.52051		1
8218.59		1
8218.669		1
8218.745		1
8218.844		1
8218.85449		1
8218.899		1
8218.952		1
8219.024		1
8219.042		1
8219.094		1
8219.105		1
8219.112		1
8219.158		1
8219.186		1
8219.368		1
8219.463		1
8219.486		1
8219.567		1
8219.592		1
8219.661		1
8219.77051		1
8219.854		1
8220.058		1
8220.119		1
8220.267		1
8220.312		1
8220.318		1
8220.354		1
8220.394		1
8220.396		1
8220.477		1
8220.478		1
8220.503		1
8220.518		1
8220.643		1
8220.645		1
8220.648		1
8220.731		1
8220.778		1
8220.8		1
8220.89551		1
8220.966		1
8221.126		1
8221.135		1
8221.16		1
8221.277		1
8221.342		1
8221.521		1
8221.528		1
8221.628		1
8221.726		1
8221.797		1
8221.88		1
8221.974		1
8222.016		1
8222.023		1
8222.07		1
8222.071		1
8222.082		1
8222.13		1
8222.165		1
8222.282		1
8222.288		1
8222.434		1
8222.452		1
8222.474		1
8222.52		1
8222.679		1
8222.995		1
8223.117		1
8223.22		1
8223.244		1
8223.3		1
8223.419		1
8223.479		1
8223.533		1
8223.77051		1
8223.969		1
8224.051		1
8224.128		1
8224.135		1
8224.194		1
8224.322		1
8224.324		1
8224.423		1
8224.542		1
[truncated: 17,873 more rows]
