# Supplementary material for: Getting rid of ‘rain’ and ‘stars’: Mitigating inhibition effects on ddPCR data analysis, the case study of the invasive crayfish Pacifastacus leniusculus in the streams of Luxembourg
Source: PLoS One. 2022 Nov 16;17(11):e0275363. doi: 10.1371/journal.pone.0275363 (PMC9668142; doi:10.1371/journal.pone.0275363)
Supplement: S1 File — (ZIP) [file pone.0275363.s003.zip › raw data/27-pl1/27 Pl1-2019 Pl_E06_Amplitude.csv]

Ch1 Amplitude	Ch2 Amplitude	Cluster
3679.80859		1
5687.69775		1
5762.15625		1
5875.40674		1
5900.412		1
5916.491		1
5946.19336		1
5961.91846		1
5976.41943		1
6005.36865		1
6016.92		1
6028.74		1
6029.43359		1
6034.357		1
6048.48926		1
6061.52148		1
6061.74072		1
6062.629		1
6064.704		1
6067.758		1
6071.816		1
6075.94141		1
6122.956		1
6129.27344		1
6130.56836		1
6132.03		1
6147.18945		1
6155.74268		1
6164.63965		1
6181.209		1
6182.53467		1
6187.13574		1
6190.944		1
6198.349		1
6199.62939		1
6208.415		1
6210.11475		1
6213.89648		1
6215.513		1
6216.84863		1
6218.575		1
6221.63428		1
6222.261		1
6234.20264		1
6234.36		1
6239.7334		1
6240.88428		1
6241.995		1
6250.609		1
6251.57861		1
6258.38965		1
6258.50342		1
6260.15967		1
6260.26074		1
6265.91846		1
6266.18555		1
6277.585		1
6281.424		1
6281.686		1
6287.449		1
6293.382		1
6298.129		1
6298.296		1
6301.9165		1
6302.525		1
6307.66748		1
6309.138		1
6312.43359		1
6312.961		1
6315.00342		1
6317.2876		1
6317.386		1
6317.53369		1
6318.63135		1
6318.85742		1
6319.18066		1
6320.32227		1
6322.21631		1
6322.9375		1
6328.40869		1
6330.80859		1
6330.89063		1
6331.551		1
6332.44336		1
6333.76		1
6336.78027		1
6339.909		1
6344.972		1
6346.078		1
6348.28174		1
6351.17432		1
6352.37256		1
6353.70166		1
6355.268		1
6358.021		1
6363.991		1
6365.361		1
6366.08545		1
6368.073		1
6370.74561		1
6371.1416		1
6374.33838		1
6375.744		1
6377.785		1
6377.84326		1
6383.56348		1
6383.64453		1
6386.293		1
6388.007		1
6395.01025		1
6396.1377		1
6398.914		1
6403.563		1
6407.356		1
6414.6333		1
6424.031		1
6424.94727		1
6427.45459		1
6427.919		1
6428.60156		1
6430.29541		1
6431.33643		1
6433.03467		1
6436.24756		1
6440.1416		1
6441.346		1
6442.242		1
6442.912		1
6443.693		1
6446.867		1
6447.855		1
6448.555		1
6453.556		1
6456.6875		1
6459.074		1
6460.30127		1
6460.957		1
6461.869		1
6462.777		1
6463.335		1
6463.492		1
6467.54736		1
6469.57666		1
6472.77		1
6474.92139		1
6479.76025		1
6485.82471		1
6486.24854		1
6488.16162		1
6490.232		1
6491.547		1
6495.92041		1
6499.11328		1
6500.14844		1
6501.66162		1
6502.08545		1
6505.526		1
6505.64941		1
6507.88867		1
6508.373		1
6511.715		1
6513.80127		1
6516.85645		1
6519.82275		1
6519.94531		1
6520.09668		1
6520.411		1
6524.135		1
6524.619		1
6527.36328		1
6529.38135		1
6535.51465		1
6538.22656		1
6540.414		1
6542.17139		1
6543.01855		1
6543.29834		1
6544.23828		1
6546.33447		1
6548.10352		1
6548.235		1
6548.369		1
6549.951		1
6552.038		1
6553.53467		1
6553.876		1
6557.645		1
6558.77344		1
6565.15967		1
6566.49756		1
6566.712		1
6567.92		1
6573.0625		1
6575.80371		1
6576.344		1
6578.795		1
6580.45557		1
6580.53125		1
6580.688		1
6581.471		1
6581.74951		1
6581.973		1
6582.603		1
6588.79932		1
6588.91846		1
6591.66064		1
6593.85742		1
6594.32275		1
6595.789		1
6596.79		1
6599.07764		1
6599.08		1
6599.45947		1
6603.646		1
6605.4126		1
6606.439		1
6608.126		1
6608.456		1
6609.30566		1
6610.334		1
6611.21729		1
6611.226		1
6614.034		1
6614.6084		1
6615.44434		1
6615.929		1
6617.285		1
6617.839		1
6619.17969		1
6620.685		1
6624.514		1
6625.288		1
6626.925		1
6627.22754		1
6627.63672		1
6628.154		1
6629.15039		1
6631.699		1
6632.69336		1
6633.857		1
6634.88232		1
6635.31543		1
6635.364		1
6635.95654		1
6636.16748		1
6636.586		1
6636.65869		1
6638.322		1
6639.23047		1
6640.686		1
6641.62549		1
6642.36572		1
6642.714		1
6642.802		1
6643.67139		1
6644.252		1
6644.57373		1
6644.805		1
6654.142		1
6655.743		1
6656.36475		1
6659.53174		1
6662.73975		1
6663.219		1
6664.51		1
6665.028		1
6665.32031		1
6665.486		1
6666.209		1
6667.18555		1
6667.281		1
6668.838		1
6668.94141		1
6669.7373		1
6670.163		1
6670.65967		1
6675.444		1
6675.62842		1
6676.812		1
6676.92871		1
6677.267		1
6678.835		1
6680.953		1
6681.709		1
6683.502		1
6684.115		1
6684.374		1
6685.835		1
6688.158		1
6688.912		1
6691.05859		1
6691.5625		1
6691.8916		1
6692.025		1
6694.12744		1
6695.757		1
6696.163		1
6696.29932		1
6696.38		1
6698.48438		1
6700.15967		1
6700.394		1
6702.148		1
6703.02441		1
6704.406		1
6704.475		1
6708.875		1
6709.59375		1
6710.26563		1
6710.968		1
6710.979		1
6711.084		1
6711.101		1
6716.106		1
6716.28467		1
6716.399		1
6718.792		1
6722.625		1
6723.278		1
6723.783		1
6725.48		1
6725.73633		1
6726.497		1
6727.91943		1
6732.25537		1
6733.11768		1
6733.953		1
6734.993		1
6737.24951		1
6740.366		1
6740.619		1
6741.3833		1
6741.55957		1
6742.82568		1
6744.39746		1
6744.50439		1
6745.60059		1
6749.072		1
6749.23438		1
6750.499		1
6750.739		1
6752.13232		1
6753.01563		1
6754.437		1
6755.605		1
6755.81738		1
6756.07959		1
6757.501		1
6757.781		1
6757.969		1
6758.173		1
6758.445		1
6760.25342		1
6760.52637		1
6760.583		1
6761.306		1
6762.463		1
6762.83838		1
6762.847		1
6762.88525		1
6763.38574		1
6763.476		1
6765.42236		1
6766.586		1
6767.86963		1
6768.378		1
6769.26953		1
6769.85742		1
6771.64		1
6772.69043		1
6774.50342		1
6774.54736		1
6775.60156		1
6778.094		1
6778.449		1
6779.33643		1
6780.3833		1
6780.54639		1
6781.814		1
6782.041		1
6784.687		1
6784.7207		1
6784.75		1
6785.99756		1
6786.12354		1
6786.96973		1
6787.58447		1
6788.31055		1
6789.15527		1
6789.93066		1
6792.7666		1
6793.079		1
6796.933		1
6797.095		1
6797.769		1
6798.944		1
6802.08838		1
6802.82764		1
6802.926		1
6803.1665		1
6803.422		1
6804.283		1
6805.84375		1
6807.58447		1
6809.69775		1
6810.24658		1
6811.04346		1
6811.083		1
6811.68262		1
6814.167		1
6814.66357		1
6815.87256		1
6816.87256		1
6820.295		1
6820.929		1
6820.929		1
6821.05127		1
6821.48975		1
6821.95557		1
6825.768		1
6825.963		1
6826.341		1
6828.325		1
6830.25928		1
6831.21436		1
6832.76172		1
6834.45068		1
6834.841		1
6834.976		1
6835.126		1
6835.587		1
6836.088		1
6839.105		1
6839.248		1
6840.19629		1
6840.229		1
6841.442		1
6842.99951		1
6844.44141		1
6844.536		1
6844.731		1
6846.019		1
6846.119		1
6846.222		1
6846.4917		1
6848.23		1
6849.2583		1
6851.864		1
6852.67236		1
6858.2876		1
6858.41162		1
6858.675		1
6859.149		1
6860.48975		1
6860.64648		1
6861.732		1
6862.81543		1
6864.019		1
6864.77734		1
6865.962		1
6866.22363		1
6867.025		1
6867.14453		1
6869.507		1
6870.38672		1
6870.749		1
6871.907		1
6872.117		1
6872.53662		1
6872.6626		1
6873.373		1
6875.90967		1
6876.59		1
6877.28467		1
6878.899		1
6879.02832		1
6879.92725		1
6880.628		1
6881.127		1
6881.7666		1
6881.817		1
6885.536		1
6886.51172		1
6886.92		1
6887.32959		1
6888.947		1
6891.72		1
6892.162		1
6892.659		1
6893.99268		1
6895.65234		1
6896.951		1
6897.269		1
6898.22		1
6898.29443		1
6899.18652		1
6900.33643		1
6900.46		1
6900.99756		1
6902.56934		1
6903.9165		1
6903.94238		1
6904.063		1
6908.825		1
6909.362		1
6910.756		1
6910.908		1
6911.75439		1
6912.265		1
6912.81836		1
6916.921		1
6917.111		1
6917.23926		1
6918.63135		1
6918.729		1
6918.77734		1
6920.282		1
6922.94238		1
6923.52344		1
6923.789		1
6924.171		1
6928.50928		1
6928.882		1
6929.084		1
6929.18066		1
6929.18945		1
6929.44		1
6929.818		1
6929.95166		1
6930.20361		1
6931.14355		1
6931.88428		1
6932.774		1
6932.86865		1
6933.28564		1
6934.53		1
6934.536		1
6934.695		1
6936.1875		1
6936.406		1
6936.57373		1
6936.6543		1
6938.60352		1
6938.612		1
6938.78		1
6938.84863		1
6939.14844		1
6941.84766		1
6941.92432		1
6942.762		1
6942.94336		1
6943.68359		1
6943.75732		1
6944.72656		1
6945.88232		1
6945.90039		1
6946.36865		1
6946.7334		1
6946.93848		1
6948.21875		1
6950.97168		1
6951.612		1
6952.479		1
6953.40137		1
6953.969		1
6954.13428		1
6955.18262		1
6956.63		1
6956.652		1
6957.759		1
6957.891		1
6958.436		1
6959.184		1
6960.09326		1
6960.44141		1
6960.494		1
6962.039		1
6962.105		1
6962.236		1
6962.57959		1
6963.143		1
6963.51563		1
6963.51855		1
6963.636		1
6963.81152		1
6964.084		1
6964.57471		1
6964.97266		1
6966.14258		1
6966.887		1
6969.45947		1
6970.53		1
6971.30225		1
6971.759		1
6972.538		1
6972.948		1
6973.14746		1
6973.615		1
6973.88965		1
6974.22852		1
6974.9873		1
6976.215		1
6976.57568		1
6978.006		1
6979.878		1
6980.12		1
6980.41		1
6981.376		1
6982.275		1
6983.57373		1
6983.72363		1
6983.775		1
6984.19873		1
6984.586		1
6984.82764		1
6985.084		1
6985.60254		1
6986.391		1
6987.639		1
6988.988		1
6989.82471		1
6989.968		1
6990.26172		1
6990.332		1
6990.45166		1
6991.684		1
6991.715		1
6992.53125		1
6993.931		1
6994.812		1
6995.03467		1
6995.139		1
6995.563		1
6995.749		1
6996.06		1
6996.56738		1
6996.846		1
6997.017		1
6997.66455		1
6998.185		1
6998.614		1
6998.974		1
6999.72949		1
6999.865		1
7000.21		1
7001.7124		1
7002.03125		1
7002.67773		1
7003.28027		1
7003.63574		1
7004.107		1
7005.555		1
7006.045		1
7006.23975		1
7006.88965		1
7007.59229		1
7008.22		1
7008.8125		1
7009.198		1
7010.40674		1
7011.54346		1
7011.598		1
7012.81445		1
7013.07		1
7013.66846		1
7014.10547		1
7014.11768		1
7014.13867		1
7014.83838		1
7015.237		1
7015.43066		1
7015.955		1
7017.925		1
7018.08		1
7018.33838		1
7019.20166		1
7019.38672		1
7021.06934		1
7021.39941		1
7022.10547		1
7023.446		1
7023.52		1
7023.66064		1
7024.96533		1
7025.597		1
7025.658		1
7026.043		1
7026.281		1
7028.38965		1
7028.472		1
7028.70752		1
7028.87256		1
7028.983		1
7029.378		1
7029.86768		1
7030.09		1
7030.185		1
7030.436		1
7030.669		1
7031.15869		1
7032.3667		1
7032.452		1
7032.483		1
7033.45166		1
7034.514		1
7035.18457		1
7035.31445		1
7036.24854		1
7036.384		1
7036.918		1
7037.15039		1
7037.34473		1
7037.484		1
7037.56738		1
7038.861		1
7038.89648		1
7039.29053		1
7039.722		1
7039.846		1
7040.21436		1
7040.29443		1
7041.39648		1
7042.86035		1
7043.65137		1
7043.71143		1
7043.75049		1
7044.143		1
7044.666		1
7045.136		1
7045.43359		1
7045.51074		1
7045.66064		1
7046.97559		1
7048.79541		1
7049.258		1
7049.398		1
7049.61426		1
7049.97852		1
7050.3916		1
7050.482		1
7050.82764		1
7051.37744		1
7051.64551		1
7052.146		1
7052.885		1
7054.124		1
7055.483		1
7055.79834		1
7056.499		1
7057.073		1
7057.60645		1
7057.90332		1
7058.23242		1
7059.39453		1
7059.706		1
7059.86572		1
7060.57764		1
7061.4624		1
7061.525		1
7061.649		1
7061.928		1
7064.01025		1
7064.0625		1
7064.74365		1
7064.95361		1
7064.97168		1
7065.589		1
7065.593		1
7065.835		1
7066.11426		1
7066.844		1
7067.34033		1
7067.81		1
7067.927		1
7069.028		1
7070.90967		1
7071.00635		1
7071.032		1
7071.256		1
7071.84375		1
7073.31445		1
7073.561		1
7074.26025		1
7075.92529		1
7076.09473		1
7076.20752		1
7076.511		1
7077.51074		1
7078.03		1
7078.05664		1
7079.76953		1
7079.77539		1
7079.81055		1
7079.94043		1
7080.033		1
7080.463		1
7081.21631		1
7081.358		1
7081.57		1
7081.89		1
7082.52539		1
7082.65		1
7083.39355		1
7083.81641		1
7084.53662		1
7084.863		1
7085.05127		1
7085.94238		1
7086.714		1
7087.341		1
7087.388		1
7087.94336		1
7088.15625		1
7088.336		1
7088.55127		1
7089.60645		1
7090.094		1
7090.529		1
7090.86572		1
7092.943		1
7093.152		1
7093.599		1
7094.763		1
7095.776		1
7095.861		1
7096.25		1
7096.308		1
7096.837		1
7097.48047		1
7097.679		1
7098.71729		1
7098.90234		1
7099.17334		1
7100.496		1
7100.70459		1
7102.0625		1
7103.88965		1
7104.734		1
7105.63135		1
7106.824		1
7106.82666		1
7107.31348		1
7107.492		1
7107.50342		1
7107.92773		1
7108.91846		1
7108.96436		1
7109.099		1
7109.564		1
7109.596		1
7109.6		1
7110.02637		1
7110.197		1
7110.4873		1
7110.67		1
7110.9		1
7110.982		1
7111.12744		1
7111.453		1
7111.695		1
7112.297		1
7112.90674		1
7113.924		1
7114.024		1
7114.15		1
7115.099		1
7115.234		1
7115.304		1
7115.35156		1
7117.59326		1
7117.705		1
7118.61963		1
7118.742		1
7120.20166		1
7120.74854		1
7120.983		1
7121.1665		1
7121.48047		1
7121.48438		1
7121.618		1
7121.69336		1
7122.33		1
7122.40527		1
7122.44873		1
7123.3667		1
7123.43		1
7123.703		1
7123.918		1
7124.094		1
7124.584		1
7124.73047		1
7124.791		1
7125.2583		1
7125.785		1
7125.973		1
7126.121		1
7126.192		1
7126.80469		1
7127.01563		1
7127.345		1
7127.446		1
7127.814		1
7128.644		1
7129.43848		1
7129.845		1
7130.44043		1
7130.69141		1
7130.86572		1
7131.87354		1
7131.924		1
7131.955		1
7132.08057		1
7132.523		1
7133.62744		1
7134.323		1
7134.46436		1
7134.554		1
7134.6		1
7135.43359		1
7135.54736		1
7135.78857		1
7135.82568		1
7136.396		1
7136.62451		1
7137.68555		1
7137.786		1
7138.385		1
7138.45068		1
7138.49561		1
7139.614		1
7140.98242		1
7141.5625		1
7142.069		1
7142.5376		1
7142.885		1
7143.322		1
7144.5415		1
7144.65869		1
7144.83545		1
7145.07471		1
7145.34668		1
7145.664		1
7146.50635		1
7146.729		1
7146.99463		1
7147.033		1
7147.082		1
7147.292		1
7148.14648		1
7148.67139		1
7148.716		1
7149.3584		1
7149.64355		1
7150.138		1
7150.15332		1
7151.405		1
7152.023		1
7152.243		1
7152.69336		1
7153.31445		1
7153.728		1
7154.237		1
7154.44971		1
7154.73926		1
7155.08252		1
7155.40332		1
7155.51025		1
7155.813		1
7156.004		1
7156.09766		1
7156.351		1
7157.03467		1
7157.74365		1
7157.98633		1
7158.08154		1
7158.462		1
7158.529		1
7158.612		1
7158.915		1
7159.161		1
7159.328		1
7159.473		1
7160.092		1
7160.17773		1
7160.70264		1
7160.7583		1
7160.96631		1
7161.08252		1
7162.21875		1
7162.221		1
7163.38		1
7163.544		1
7164.34863		1
7164.64		1
7165.03027		1
7165.141		1
7165.283		1
7165.44629		1
7165.70264		1
7166.45557		1
7166.456		1
7167.46875		1
7167.85742		1
7168.82373		1
7168.91		1
7169.002		1
7169.413		1
7169.653		1
7169.71338		1
7169.738		1
7171.086		1
7171.477		1
7171.766		1
7171.817		1
7172.32129		1
7173.111		1
7173.27246		1
7173.427		1
7173.43359		1
7173.52051		1
7173.96631		1
7174.44775		1
7174.96729		1
7175.072		1
7175.217		1
7175.54		1
7175.671		1
7175.69141		1
7176.60938		1
7177.227		1
7177.23975		1
7177.349		1
7177.618		1
7178.09131		1
7178.197		1
7178.32227		1
7178.57129		1
7178.705		1
7179.4834		1
7180.01563		1
7180.125		1
7181.349		1
7181.36035		1
7182.018		1
7182.034		1
7182.296		1
7182.30957		1
7183.14648		1
7183.47559		1
7183.515		1
7183.60938		1
7183.80664		1
7183.81445		1
7183.87842		1
7183.941		1
7183.9917		1
7184.04443		1
7184.295		1
7184.681		1
7184.90234		1
7185.596		1
7186.25		1
7186.33838		1
7186.7124		1
7187.18945		1
7187.677		1
7187.773		1
7187.96143		1
7188.19043		1
7188.722		1
7188.735		1
7188.90039		1
7189.377		1
7190.0376		1
7190.13525		1
7190.217		1
7190.253		1
7190.816		1
7191.124		1
7192.182		1
7192.427		1
7192.51367		1
7193.462		1
7193.865		1
7193.991		1
7194.14453		1
7194.188		1
7194.807		1
7194.907		1
7195.62939		1
7196.04248		1
7196.285		1
7196.43262		1
7196.522		1
7196.632		1
7196.78467		1
7196.859		1
7197.21533		1
7197.226		1
7197.873		1
7198.189		1
7198.393		1
7198.596		1
7198.605		1
7199.056		1
7199.545		1
7199.75439		1
7199.872		1
7200.166		1
7200.445		1
7200.51		1
7201.014		1
7201.22461		1
7201.31738		1
7201.32861		1
7201.49463		1
7201.617		1
7201.874		1
7202.28271		1
7202.59229		1
7202.95459		1
7203.21533		1
7203.506		1
7203.59131		1
7203.623		1
7203.81445		1
7204.05469		1
7204.08545		1
7204.09131		1
7204.139		1
7204.176		1
7204.40234		1
7204.70459		1
7204.784		1
7205.05762		1
7205.37549		1
7205.475		1
7205.47852		1
7205.805		1
7206.037		1
7206.238		1
7206.59326		1
7206.69		1
7206.988		1
7207.69629		1
7207.861		1
7208.08545		1
7208.12842		1
7208.209		1
7208.601		1
7209.237		1
7209.942		1
7210.176		1
7210.66748		1
7210.852		1
7210.923		1
7211.234		1
7211.3374		1
7211.46631		1
7211.807		1
7211.95068		1
7212.281		1
7212.50244		1
7212.65967		1
7212.756		1
7212.77		1
7212.78467		1
7212.92432		1
7213.011		1
7213.436		1
7213.70654		1
7213.71		1
7213.882		1
7213.981		1
7214.36426		1
7214.567		1
7214.704		1
7214.72		1
7214.78174		1
7214.81543		1
7215.916		1
7216.0415		1
7216.14063		1
7216.191		1
7216.2627		1
7216.491		1
7216.6626		1
7216.82275		1
7216.869		1
7217.1875		1
7217.23926		1
7217.642		1
7217.746		1
7218.546		1
7218.64648		1
7219.077		1
7219.356		1
7219.416		1
7219.449		1
7219.54053		1
7219.67627		1
7219.819		1
7219.869		1
7219.95361		1
7220.137		1
7220.2334		1
7220.407		1
7220.472		1
7220.54346		1
7220.722		1
7220.72656		1
7221.049		1
7221.28857		1
7221.612		1
7221.86475		1
7221.94141		1
7222.166		1
7222.167		1
7222.26855		1
7222.435		1
7222.496		1
7222.80664		1
7222.87061		1
7223.167		1
7223.202		1
7223.58447		1
7223.63574		1
7223.72852		1
7224.261		1
7224.47168		1
7224.63232		1
7224.64		1
7225.32471		1
7226.267		1
7226.678		1
7226.783		1
7226.93		1
7226.98828		1
7227.21729		1
7227.42432		1
7227.601		1
7227.7373		1
7228.204		1
7228.2915		1
7228.354		1
7228.483		1
7228.598		1
7228.87		1
7228.901		1
7229.22266		1
7229.314		1
7230.34863		1
7230.649		1
7230.737		1
7230.74365		1
7231.132		1
7231.209		1
7231.455		1
7231.467		1
7231.79541		1
7231.901		1
7231.98975		1
7232.681		1
7233.299		1
7233.48		1
7233.93945		1
7234.403		1
7234.423		1
7234.4375		1
7234.704		1
7235.04346		1
7235.118		1
7235.327		1
7235.38135		1
7235.571		1
7235.60254		1
7235.62646		1
7236.13		1
7236.213		1
7236.831		1
7236.86865		1
7236.88867		1
7236.95068		1
7237.07959		1
7237.241		1
7237.467		1
7237.939		1
7237.96533		1
7237.96875		1
7238.07471		1
7238.27539		1
7238.40625		1
7238.463		1
7238.59668		1
7239.199		1
7239.441		1
7240.427		1
7240.958		1
7241.4624		1
7241.48975		1
7241.511		1
7241.558		1
7241.77148		1
7242.0083		1
7242.03857		1
7242.284		1
7242.666		1
7242.905		1
7242.935		1
7243.127		1
7243.348		1
7243.651		1
7243.67627		1
7244.423		1
7244.487		1
7244.554		1
7244.775		1
7244.863		1
7244.97461		1
7245.12158		1
7245.30957		1
7245.54248		1
7245.71973		1
7245.722		1
7245.888		1
7246.2373		1
7246.359		1
7246.393		1
7246.521		1
7246.585		1
7247.07959		1
7247.37744		1
7247.862		1
7247.92969		1
7247.955		1
7248.19238		1
7248.249		1
7248.58252		1
7248.63672		1
7248.673		1
7248.70166		1
7248.72168		1
7248.85547		1
7248.916		1
7249.225		1
7249.24561		1
7249.52148		1
7249.648		1
7249.687		1
7249.931		1
7250.062		1
7250.418		1
7250.42627		1
7250.722		1
7250.75537		1
7250.778		1
7250.92969		1
7250.97168		1
7251.518		1
7251.56055		1
7252.00537		1
7252.04932		1
7252.242		1
7252.383		1
7252.396		1
7252.54541		1
7252.58252		1
7252.84473		1
7253.16455		1
7253.22266		1
7253.484		1
7253.61		1
7254.11133		1
7254.155		1
7254.20557		1
7254.385		1
7254.503		1
7254.558		1
7255.226		1
7255.28857		1
7255.522		1
7255.64355		1
7255.858		1
7256.24268		1
7256.264		1
7256.30762		1
7256.34375		1
7256.78467		1
7256.802		1
7256.925		1
7256.981		1
7257.094		1
7257.203		1
7257.29932		1
7257.61328		1
7257.63232		1
7257.79346		1
7257.89258		1
7258.355		1
7258.53271		1
7258.623		1
7258.69434		1
7258.82861		1
7259.115		1
7259.15527		1
7259.187		1
7259.302		1
7259.36475		1
7259.87744		1
7259.97949		1
7260.0835		1
7260.236		1
7260.3877		1
7260.455		1
7260.466		1
7260.65674		1
7260.80127		1
7260.906		1
7261.149		1
7261.31738		1
7261.43555		1
7261.52344		1
7261.555		1
7261.66064		1
7262.191		1
7262.19531		1
7262.29736		1
7262.35059		1
7262.364		1
7262.69727		1
7262.74		1
7263.21436		1
7263.31641		1
7263.80664		1
7263.90625		1
7264.123		1
7264.52734		1
7265.237		1
7265.356		1
7265.46143		1
7265.485		1
7265.69531		1
7265.72852		1
7265.82031		1
7266.019		1
7266.02148		1
7266.08643		1
7266.13965		1
7266.343		1
7266.365		1
7266.741		1
7267.564		1
7267.609		1
7267.666		1
7267.69336		1
7267.729		1
7267.898		1
7268.13965		1
7268.42041		1
7268.482		1
7268.494		1
7268.792		1
7269.13037		1
7269.139		1
7269.182		1
7269.41455		1
7269.71143		1
7269.7915		1
7269.80566		1
7269.88135		1
7270.25146		1
7270.31934		1
7270.459		1
7270.58545		1
7270.58936		1
7270.605		1
7270.757		1
7270.79639		1
7270.871		1
7271.489		1
7271.69		1
7271.704		1
7271.76025		1
7271.81		1
7271.86865		1
7271.89355		1
7272.29443		1
7272.5376		1
7272.58154		1
7272.668		1
7272.71631		1
7272.98		1
7273.048		1
7273.073		1
7273.52539		1
7273.57959		1
7273.641		1
7273.65137		1
7273.893		1
7273.989		1
7274.19336		1
7274.46631		1
7274.56055		1
7274.59863		1
7274.64063		1
7274.87549		1
7274.972		1
7275.206		1
7275.54443		1
7276.02051		1
7276.29639		1
7276.344		1
7276.35742		1
7276.477		1
7276.483		1
7276.5415		1
7276.56445		1
7276.656		1
7277.2417		1
7277.827		1
7277.84131		1
7277.96436		1
7278.003		1
7278.177		1
7278.35		1
7278.48975		1
7278.77		1
7278.78369		1
7279.107		1
7279.50635		1
7279.51		1
7279.608		1
7279.62256		1
7279.89844		1
7280.03857		1
7280.32568		1
7280.503		1
7280.57471		1
7281.01465		1
7281.09961		1
7281.328		1
7281.61865		1
7281.715		1
7281.812		1
7282.08643		1
7282.19971		1
7282.2085		1
7282.21		1
7282.399		1
7282.48242		1
7282.59375		1
7282.701		1
7282.74		1
7283.004		1
7283.02734		1
7283.09863		1
7283.246		1
7283.395		1
7283.54053		1
7283.67725		1
7283.69336		1
7283.86		1
7284.129		1
7284.14063		1
7284.171		1
7284.188		1
7284.231		1
7284.253		1
7284.339		1
7284.45557		1
7284.469		1
7284.692		1
7284.715		1
7284.72852		1
7284.828		1
7284.92139		1
7284.926		1
7285.22852		1
7285.255		1
7285.36963		1
7285.409		1
7285.78369		1
7285.899		1
7286.013		1
7286.04541		1
7286.65771		1
7286.91162		1
7287.08154		1
7287.111		1
7287.323		1
7287.453		1
7287.55		1
7288.154		1
7288.20557		1
7288.24854		1
7288.338		1
7288.401		1
7288.44434		1
7288.462		1
7288.49951		1
7288.51953		1
7288.651		1
7288.702		1
7288.71826		1
7289.35059		1
7289.39941		1
7289.43359		1
7289.537		1
7289.59131		1
7289.64746		1
7289.72		1
7289.812		1
7289.92773		1
7290.05225		1
7290.06		1
7290.08		1
7290.176		1
7290.18652		1
7290.2373		1
7290.457		1
7290.55469		1
7290.587		1
7290.659		1
7291.00732		1
7291.38574		1
7291.465		1
7291.47168		1
7291.61475		1
7291.651		1
7291.815		1
7291.88037		1
7292.017		1
7292.13037		1
7292.252		1
7292.45947		1
7292.6123		1
7292.68945		1
7292.701		1
7292.744		1
7292.79932		1
7292.841		1
7292.88428		1
7293.02441		1
7293.341		1
7293.34668		1
7293.421		1
7293.546		1
7293.787		1
7294.175		1
7294.288		1
7294.524		1
7294.63037		1
7294.99561		1
7295.00537		1
7295.09473		1
7295.39844		1
7295.40771		1
7295.435		1
7295.59863		1
7295.65771		1
7295.807		1
7295.87354		1
7295.8916		1
7295.94727		1
7295.98145		1
7296.172		1
7296.33		1
7296.33252		1
7296.39941		1
7296.46143		1
7296.54053		1
7296.842		1
7296.944		1
7297.37451		1
7297.57		1
7297.73926		1
7297.824		1
7297.85254		1
7298.216		1
7298.2793		1
7298.323		1
7298.52441		1
7298.56348		1
7298.757		1
7298.77832		1
7298.96436		1
7299.1416		1
7299.2085		1
7299.284		1
7299.593		1
7299.60645		1
7299.7876		1
7299.871		1
7300.001		1
7300.02832		1
7300.048		1
7300.19873		1
7300.27		1
7300.27246		1
7300.3		1
7300.306		1
7300.46875		1
7300.562		1
7300.577		1
7300.765		1
7301.02832		1
7301.04443		1
7301.194		1
7301.216		1
7301.323		1
7301.34131		1
7301.5166		1
7301.634		1
7301.743		1
7301.882		1
7302.19043		1
7302.2417		1
7302.35254		1
7302.39746		1
7302.578		1
7302.631		1
7302.88		1
7302.88525		1
7303.045		1
7303.0835		1
7303.399		1
7303.424		1
7303.606		1
7303.82959		1
7303.85547		1
7303.863		1
7303.94043		1
7303.96729		1
7304.1333		1
7304.16357		1
7304.27148		1
7304.29834		1
7304.40771		1
7304.57373		1
7304.80127		1
7304.98		1
7305.0835		1
7305.207		1
7305.39648		1
7305.492		1
7305.55029		1
7305.817		1
7306.044		1
7306.10645		1
7306.13525		1
7306.142		1
7306.41553		1
7306.563		1
7306.826		1
7306.938		1
7307.09766		1
7307.26563		1
7307.32764		1
7307.524		1
7307.744		1
7307.771		1
7307.85352		1
7308.12061		1
7308.17432		1
7308.244		1
7308.28027		1
7308.404		1
7308.55957		1
7308.593		1
7308.70166		1
7308.7334		1
7308.80225		1
7309.05127		1
7309.281		1
7309.4		1
7309.42969		1
7309.453		1
7309.674		1
7309.726		1
7309.76855		1
7310.0957		1
7310.12		1
7310.30273		1
7310.47461		1
7310.577		1
7310.84766		1
7311.46533		1
7311.52832		1
7311.612		1
7311.832		1
7311.854		1
7312.16943		1
7312.25049		1
7312.29248		1
7312.361		1
7312.42627		1
7312.578		1
7312.759		1
7312.869		1
7312.9126		1
7312.9624		1
7313.008		1
7313.03		1
7313.11328		1
7313.30859		1
7313.504		1
7313.66455		1
7313.7373		1
7313.7915		1
7313.799		1
7313.881		1
7314.181		1
7314.452		1
7314.463		1
7315.00049		1
7315.022		1
7315.25342		1
7315.51367		1
7315.56		1
7315.816		1
7315.89453		1
7315.96143		1
7316.07275		1
7316.131		1
7316.479		1
7316.71826		1
7316.88867		1
7316.89453		1
7317.08936		1
7317.14063		1
7317.477		1
7317.82031		1
7317.944		1
7317.9707		1
7318.04248		1
7318.052		1
7318.06738		1
7318.1123		1
7318.169		1
7318.19775		1
7318.3374		1
7318.40332		1
7318.52734		1
7318.75049		1
7318.79639		1
7318.868		1
7318.98242		1
7319.00244		1
7319.0127		1
7319.094		1
7319.114		1
7319.17773		1
7319.278		1
7319.462		1
7319.77539		1
7319.955		1
7319.98975		1
7320.08838		1
7320.16357		1
7320.271		1
7320.466		1
7320.705		1
7320.711		1
7320.97266		1
7320.992		1
7321.008		1
7321.021		1
7321.043		1
7321.09		1
7321.237		1
7321.374		1
7321.46631		1
7321.48975		1
7321.494		1
7321.536		1
7321.56445		1
7321.72266		1
7321.849		1
7321.87		1
7322.1084		1
7322.1333		1
7322.306		1
7322.51465		1
7322.543		1
7322.611		1
7322.64551		1
7322.74463		1
7322.80273		1
7322.82275		1
7322.828		1
7322.852		1
7322.94971		1
7323.55371		1
7323.65869		1
7323.848		1
7324.00146		1
7324.16		1
7324.68262		1
7324.688		1
7324.693		1
7324.768		1
7325.254		1
7325.32129		1
7325.591		1
7325.771		1
7326.106		1
7326.381		1
7326.40332		1
7326.495		1
7326.532		1
7326.64063		1
7326.71436		1
7326.81		1
7326.97266		1
7327.04053		1
7327.316		1
7327.47363		1
7327.53174		1
7327.73438		1
7327.77148		1
7328.089		1
7328.17529		1
7328.387		1
7328.53467		1
7328.72266		1
7328.75439		1
7328.7876		1
7328.79834		1
7328.84766		1
7328.85547		1
7328.879		1
7328.92		1
7328.981		1
7329.256		1
7329.33643		1
7329.424		1
7329.66455		1
7329.72461		1
7329.752		1
7329.85352		1
7329.93359		1
7330.06738		1
7330.117		1
7330.121		1
7330.214		1
7330.232		1
7330.341		1
7330.34375		1
7330.46973		1
7330.572		1
7330.57471		1
7330.63672		1
7330.68652		1
7330.92		1
7331.108		1
7331.11572		1
7331.15332		1
7331.21875		1
7331.23828		1
7331.27539		1
7331.30859		1
7331.575		1
7331.78369		1
7332.082		1
7332.08252		1
7332.30273		1
7332.386		1
7332.544		1
7332.71875		1
7332.886		1
7332.91064		1
7332.93		1
7333.028		1
7333.09961		1
7333.186		1
7333.26172		1
7333.305		1
7333.351		1
7333.661		1
7333.70557		1
7333.779		1
7333.87256		1
7333.902		1
7334.06934		1
7334.385		1
7334.393		1
7334.466		1
7334.499		1
7334.508		1
7334.582		1
7334.77539		1
7334.819		1
7335.014		1
7335.40332		1
7335.421		1
7335.46631		1
7335.48975		1
7335.66943		1
7335.856		1
[truncated: 17,402 more rows]
