# Supplementary material for: Getting rid of ‘rain’ and ‘stars’: Mitigating inhibition effects on ddPCR data analysis, the case study of the invasive crayfish Pacifastacus leniusculus in the streams of Luxembourg
Source: PLoS One. 2022 Nov 16;17(11):e0275363. doi: 10.1371/journal.pone.0275363 (PMC9668142; doi:10.1371/journal.pone.0275363)
Supplement: S1 File — (ZIP) [file pone.0275363.s003.zip › raw data/27-pl1/27 Pl1-2019 Pl_E07_Amplitude.csv]

Ch1 Amplitude	Ch2 Amplitude	Cluster
5438.06738		1
5749.11		1
5819.70459		1
5826.48975		1
5920.409		1
5980.137		1
6039.154		1
6056.416		1
6064.77734		1
6140.37451		1
6165.358		1
6183.26172		1
6187.768		1
6205.545		1
6209.678		1
6210.665		1
6220.95752		1
6224.878		1
6249.6626		1
6261.31836		1
6261.846		1
6271.546		1
6290.369		1
6293.024		1
6294.607		1
6298.8457		1
6299.384		1
6306.47559		1
6310.75049		1
6312.407		1
6332.9585		1
6339.486		1
6340.628		1
6341.73047		1
6345.78174		1
6348.04		1
6349.48633		1
6355.671		1
6358.10156		1
6360.776		1
6362.92871		1
6363.22656		1
6367.37256		1
6369.0376		1
6371.452		1
6374.31934		1
6375.09131		1
6385.92432		1
6388.57471		1
6395.06641		1
6399.152		1
6399.62354		1
6402.47559		1
6404.48975		1
6404.58447		1
6405.14551		1
6412.886		1
6414.233		1
6415.36963		1
6419.848		1
6422.96338		1
6424.88672		1
6425.82568		1
6427.92139		1
6435.32861		1
6446.03564		1
6448.833		1
6450.17529		1
6456.86133		1
6462.81641		1
6463.19043		1
6468.56055		1
6469.02832		1
6469.266		1
6472.582		1
6476.36426		1
6478.024		1
6479.44727		1
6483.253		1
6506.511		1
6506.51172		1
6508.73438		1
6511.452		1
6514.508		1
6514.55762		1
6515.79443		1
6518.415		1
6519.776		1
6524.152		1
6525.485		1
6530.21729		1
6530.706		1
6532.405		1
6532.678		1
6532.871		1
6535.505		1
6535.998		1
6536.129		1
6537.03857		1
6538.285		1
6543.49463		1
6548.37646		1
6553.171		1
6563.547		1
6566.88574		1
6570.78027		1
6573.399		1
6576.072		1
6584.45361		1
6585.008		1
6585.564		1
6589.234		1
6592.849		1
6592.889		1
6595.32568		1
6602.18164		1
6605.119		1
6608.175		1
6608.446		1
6611.34668		1
6612.92041		1
6614.454		1
6615.437		1
6617.14746		1
6617.632		1
6618.02734		1
6618.16162		1
6620.332		1
6620.72461		1
6622.39063		1
6622.453		1
6623.014		1
6623.92334		1
6624.895		1
6625.202		1
6629.709		1
6630.41455		1
6631.184		1
6631.259		1
6632.185		1
6635.419		1
6637.0957		1
6638.56152		1
6638.813		1
6639.86328		1
6648.38135		1
6649.154		1
6649.243		1
6649.36133		1
6649.59668		1
6651.348		1
6652.05859		1
6652.632		1
6653.51855		1
6653.872		1
6654.7876		1
6655.19727		1
6661.579		1
6662.904		1
6664.6665		1
6665.398		1
6666.80469		1
6666.94971		1
6669.67871		1
6669.89941		1
6670.7793		1
6671.89355		1
6672.28662		1
6673.271		1
6677.732		1
6680.12354		1
6680.46143		1
6682.00049		1
6683.29639		1
6685.868		1
6687.05762		1
6687.388		1
6691.76855		1
6691.91357		1
6694.75732		1
6695.09473		1
6696.328		1
6700.682		1
6701.385		1
6701.42139		1
6703.90527		1
6705.279		1
6706.44775		1
6706.644		1
6709.06641		1
6709.09131		1
6713.52246		1
6714.11768		1
6714.395		1
6715.371		1
6720.713		1
6720.983		1
6721.59375		1
6721.67725		1
6722.33447		1
6727.61865		1
6734.73438		1
6739.38525		1
6739.74072		1
6740.039		1
6741.25537		1
6741.27148		1
6741.999		1
6745.53857		1
6746.466		1
6749.40674		1
6750.14063		1
6752.391		1
6753.63672		1
6753.91943		1
6757.21533		1
6757.519		1
6761.126		1
6762.948		1
6766.21436		1
6767.04541		1
6771.606		1
6772.119		1
6772.2666		1
6773.423		1
6775.44238		1
6776.424		1
6777.507		1
6778.046		1
6782.576		1
6783.34		1
6783.83643		1
6784.43652		1
6785.307		1
6785.34131		1
6785.56348		1
6787.34033		1
6788.323		1
6789.775		1
6789.81543		1
6790.87		1
6794.17725		1
6794.723		1
6796.19727		1
6796.22461		1
6797.3457		1
6799.817		1
6800.77539		1
6801.2334		1
6802.67236		1
6802.685		1
6803.009		1
6803.261		1
6805.51074		1
6806.339		1
6807.419		1
6810.49658		1
6810.57764		1
6811.9126		1
6811.934		1
6814.32031		1
6814.95752		1
6818.53027		1
6820.072		1
6821.51855		1
6823.256		1
6823.88135		1
6825.233		1
6826.14648		1
6827.92969		1
6828.608		1
6830.8457		1
6833.02051		1
6833.87842		1
6835.64844		1
6835.88135		1
6838.736		1
6839.382		1
6841.15		1
6842.936		1
6845.35		1
6847.19727		1
6847.54443		1
6847.62842		1
6848.52344		1
6850.253		1
6850.422		1
6851.277		1
6853.594		1
6855.657		1
6856.013		1
6856.58838		1
6858		1
6860.965		1
6861.09766		1
6861.20459		1
6861.63428		1
6862.171		1
6866.14648		1
6867.83447		1
6868.888		1
6874.306		1
6874.95068		1
6877.05127		1
6877.495		1
6878.83838		1
6878.90869		1
6879.3623		1
6880.25928		1
6880.96436		1
6881.08643		1
6881.89941		1
6882.46533		1
6883.85742		1
6884.746		1
6886.462		1
6887.73828		1
6889.258		1
6892.1167		1
6893.093		1
6896.081		1
6900.21533		1
6900.726		1
6900.764		1
6900.885		1
6901.575		1
6903.42627		1
6906.03125		1
6908.274		1
6908.625		1
6908.68555		1
6908.804		1
6909.056		1
6910.589		1
6911.28662		1
6912.277		1
6913.723		1
6914.02246		1
6914.54736		1
6915.72363		1
6916.208		1
6917.577		1
6917.59766		1
6917.77051		1
6918.96		1
6920.76172		1
6923.30957		1
6923.39746		1
6923.41455		1
6924.94873		1
6926.527		1
6926.55859		1
6927.035		1
6927.556		1
6927.78662		1
6928.65527		1
6929.268		1
6929.471		1
6929.695		1
6930.808		1
6933.30029		1
6934.221		1
6934.45557		1
6934.82666		1
6935.19336		1
6935.88672		1
6936.543		1
6938.49365		1
6940.382		1
6940.584		1
6940.5874		1
6941.324		1
6941.703		1
6941.929		1
6944.096		1
6945.514		1
6945.53467		1
6945.609		1
6945.947		1
6946.38428		1
6947.5127		1
6948.80566		1
6949.143		1
6949.39648		1
6949.578		1
6949.87646		1
6950.187		1
6952.30762		1
6952.82275		1
6953.33		1
6953.87646		1
6955.0874		1
6955.22		1
6955.94775		1
6956.47852		1
6957.711		1
6958.05273		1
6958.57		1
6958.718		1
6959.022		1
6959.071		1
6959.37256		1
6961.781		1
6963.0957		1
6965.494		1
6965.53857		1
6966.69141		1
6966.824		1
6968.277		1
6973.29932		1
6973.511		1
6975.08936		1
6975.43555		1
6975.84473		1
6976.96973		1
6977.952		1
6979.5		1
6982.962		1
6983.90234		1
6984.44336		1
6985.06348		1
6987.74463		1
6988.30371		1
6988.569		1
6989.509		1
6990.377		1
6990.434		1
6990.93457		1
6992.63965		1
6994.79639		1
6994.812		1
6994.8667		1
6995.41064		1
6995.518		1
6996.514		1
6996.879		1
6998.94434		1
7001.42041		1
7001.83		1
7002.16357		1
7002.73438		1
7003.65771		1
7004.117		1
7004.677		1
7005.639		1
7005.83545		1
7006.60645		1
7007.14063		1
7007.874		1
7008.62061		1
7009.393		1
7009.99658		1
7010.74951		1
7010.808		1
7012.58252		1
7012.823		1
7014.344		1
7014.778		1
7016.09		1
7016.25439		1
7016.436		1
7017.29053		1
7017.867		1
7018.32		1
7019.56543		1
7019.801		1
7020.69043		1
7020.70459		1
7022.014		1
7022.201		1
7023.51953		1
7025.48828		1
7026.00146		1
7027.90137		1
7028.96826		1
7029.66357		1
7032.29541		1
7034.95947		1
7035.0415		1
7035.92236		1
7036.161		1
7037.476		1
7038.373		1
7039.5127		1
7039.72168		1
7040.251		1
7040.818		1
7042.384		1
7042.635		1
7042.83545		1
7042.89551		1
7045.27246		1
7045.468		1
7045.55859		1
7047.06934		1
7047.35742		1
7048.724		1
7049.57373		1
7050.245		1
7051.728		1
7052.26367		1
7054.10449		1
7055.22949		1
7056.12842		1
7057.295		1
7058.70361		1
7059.755		1
7061.94043		1
7065.008		1
7065.56152		1
7065.925		1
7066.27051		1
7067.27051		1
7068.41162		1
7068.55127		1
7069.226		1
7070.45654		1
7072.18359		1
7072.22852		1
7072.72363		1
7073.264		1
7073.61865		1
7074.71143		1
7074.87842		1
7076.84033		1
7079.42236		1
7080.638		1
7081.866		1
7083.996		1
7084.13525		1
7084.351		1
7087.16064		1
7088.12646		1
7089.679		1
7089.92969		1
7090.35645		1
7090.89258		1
7090.917		1
7091.32		1
7092.288		1
7093.01172		1
7093.06934		1
7093.12842		1
7093.311		1
7095.931		1
7096.207		1
7097.2583		1
7097.3584		1
7098.37646		1
7098.385		1
7099.301		1
7100.957		1
7101.253		1
7103.83838		1
7103.99268		1
7104.09668		1
7104.464		1
7105.49951		1
7105.889		1
7106.74268		1
7107.35254		1
7107.46631		1
7107.958		1
7108.64		1
7109.18457		1
7109.77539		1
7110.55225		1
7111.62256		1
7112.658		1
7112.90625		1
7113.10645		1
7113.889		1
7114.587		1
7115.10742		1
7115.406		1
7116.039		1
7116.13037		1
7116.33643		1
7117.006		1
7117.12158		1
7118.19727		1
7118.523		1
7118.86035		1
7119.399		1
7120.174		1
7120.664		1
7121.125		1
7121.71533		1
7122.12451		1
7122.176		1
7123.745		1
7124.58545		1
7126.54443		1
7126.931		1
7127.217		1
7127.64258		1
7127.833		1
7128.79834		1
7128.92871		1
7128.95361		1
7129.795		1
7130.28125		1
7132.653		1
7132.89648		1
7133.59375		1
7134.24463		1
7134.25537		1
7134.50146		1
7138.365		1
7138.701		1
7138.861		1
7139.61572		1
7139.744		1
7139.80029		1
7142.037		1
7143.303		1
7143.86426		1
7144.9126		1
7145.602		1
7146.03271		1
7147.891		1
7149.168		1
7149.583		1
7149.90137		1
7149.94873		1
7152.891		1
7153.486		1
7154.067		1
7154.42529		1
7156.215		1
7157.03174		1
7157.098		1
7157.129		1
7159.39551		1
7160.229		1
7161.10449		1
7161.63672		1
7162.84		1
7163.495		1
7165.62939		1
7165.904		1
7166.769		1
7167.777		1
7168.079		1
7168.68066		1
7168.778		1
7169.23828		1
7170.16748		1
7170.178		1
7174.375		1
7174.58545		1
7175.34766		1
7175.497		1
7175.93262		1
7177.564		1
7179.012		1
7180.48242		1
7180.71		1
7182.49658		1
7182.8877		1
7183.122		1
7185.17334		1
7185.40967		1
7186.15137		1
7186.982		1
7187.57227		1
7188.20654		1
7188.372		1
7189.49658		1
7191.208		1
7191.248		1
7191.43848		1
7192.535		1
7193.8335		1
7193.92041		1
7194.17529		1
7194.47168		1
7196.16357		1
7196.31055		1
7197.395		1
7197.41		1
7198.444		1
7199.5293		1
7200.28564		1
7200.32275		1
7200.758		1
7202.25		1
7203.56055		1
7203.986		1
7204.15967		1
7204.91553		1
7205.2207		1
7205.88135		1
7205.92334		1
7208.942		1
7210.33447		1
7210.626		1
7211.59131		1
7212.219		1
7212.45068		1
7212.716		1
7213.501		1
7213.726		1
7215.175		1
7215.178		1
7215.39258		1
7215.819		1
7216.213		1
7216.96436		1
7217.034		1
7217.48242		1
7217.786		1
7217.78662		1
7219.93945		1
7220.06543		1
7220.32373		1
7220.709		1
7221.438		1
7223.07764		1
7223.76074		1
7225.488		1
7225.633		1
7225.69336		1
7226.105		1
7226.92236		1
7227.03		1
7227.17236		1
7227.42		1
7228.06		1
7228.24756		1
7231.11475		1
7232.282		1
7232.39355		1
7233.421		1
7234.582		1
7236.33936		1
7236.41162		1
7237.044		1
7237.603		1
7239.334		1
7239.33545		1
7239.758		1
7240.01025		1
7240.485		1
7241.02539		1
7241.285		1
7241.87158		1
7242.78125		1
7244.187		1
7244.29834		1
7245.07227		1
7245.134		1
7245.24756		1
7246.474		1
7248.704		1
7252.692		1
7253.99365		1
7254.45557		1
7254.527		1
7255.027		1
7257.868		1
7258.938		1
7260.205		1
7260.323		1
7260.668		1
7261.81		1
7262.521		1
7262.76563		1
7263.441		1
7263.5625		1
7263.834		1
7263.91846		1
7264.28271		1
7264.29736		1
7264.9043		1
7265.27344		1
7265.475		1
7266.161		1
7266.39746		1
7267.29		1
7267.41553		1
7267.456		1
7268.03955		1
7268.42529		1
7268.53564		1
7268.584		1
7269.11328		1
7270.06543		1
7270.19434		1
7270.663		1
7272.457		1
7272.84668		1
7272.87451		1
7273.18555		1
7273.468		1
7273.719		1
7275.69		1
7276.801		1
7277.322		1
7277.782		1
7277.95166		1
7279.216		1
7279.224		1
7279.40137		1
7280.02441		1
7280.059		1
7280.66748		1
7281.343		1
7281.922		1
7282.04736		1
7282.739		1
7283.307		1
7286.327		1
7286.55029		1
7287.429		1
7287.75342		1
7288.58252		1
7289.629		1
7289.65967		1
7289.73047		1
7290.085		1
7290.43359		1
7290.785		1
7291.1377		1
7291.23975		1
7292.178		1
7293.55957		1
7294.426		1
7294.69629		1
7294.80225		1
7295.427		1
7296.73242		1
7297.053		1
7298.199		1
7298.21729		1
7298.49756		1
7298.63		1
7298.824		1
7299.52051		1
7299.62842		1
7300.032		1
7300.52832		1
7300.90332		1
7301.133		1
7302.42		1
7302.65039		1
7303.229		1
7303.32568		1
7303.88867		1
7304.58643		1
7307.268		1
7307.88135		1
7308.067		1
7308.229		1
7308.407		1
7308.479		1
7309.151		1
7309.207		1
7309.23438		1
7309.34473		1
7309.423		1
7309.65234		1
7310.00244		1
7310.13		1
7310.229		1
7310.34473		1
7312.99561		1
7313.69873		1
7315.27637		1
7315.3125		1
7315.4165		1
7315.71436		1
7315.75732		1
7317.26563		1
7317.405		1
7317.5376		1
7319.38672		1
7320.113		1
7320.84033		1
7321.012		1
7321.42432		1
7322.26855		1
7322.59033		1
7322.98438		1
7324.825		1
7325.183		1
7325.44043		1
7325.865		1
7327.46436		1
7328.14453		1
7328.146		1
7330.26855		1
7330.27539		1
7330.627		1
7330.974		1
7331.381		1
7332.20654		1
7332.383		1
7332.45361		1
7332.9165		1
7333.499		1
7333.728		1
7333.84326		1
7333.902		1
7333.97168		1
7334.676		1
7335.371		1
7335.42871		1
7335.43652		1
7335.452		1
7336.421		1
7336.4375		1
7336.594		1
7337.52148		1
7337.633		1
7337.87939		1
7339.099		1
7340.12354		1
7342.508		1
7343.379		1
7344.19434		1
7345.19		1
7345.28125		1
7345.89551		1
7346.664		1
7348.2793		1
7349.2085		1
7349.83838		1
7350.326		1
7350.8584		1
7350.993		1
7351.228		1
7352.398		1
7352.76465		1
7352.963		1
7353.57471		1
7353.69629		1
7354.90967		1
7355.096		1
7356.34961		1
7356.934		1
7357.06		1
7357.326		1
7358.37549		1
7358.77		1
7358.884		1
7359.13232		1
7359.57275		1
7359.87646		1
7360.325		1
7360.623		1
7360.74072		1
7362.027		1
7362.37061		1
7364.233		1
7364.30957		1
7364.33057		1
7364.401		1
7365.58936		1
7366.148		1
7367.52441		1
7367.71973		1
7368.34326		1
7368.801		1
7369.6333		1
7369.94043		1
7372.102		1
7372.63232		1
7372.70166		1
7373.34326		1
7375.40039		1
7375.71533		1
7376.206		1
7376.467		1
7377.003		1
7377.78662		1
7378.747		1
7380.31836		1
7380.433		1
7381.04541		1
7381.76855		1
7382.70947		1
7383.47656		1
7384.30469		1
7384.726		1
7385.142		1
7385.535		1
7385.779		1
7386.038		1
7386.431		1
7387.274		1
7389.978		1
7390.517		1
7391.07959		1
7391.096		1
7391.12842		1
7391.594		1
7391.60254		1
7391.62256		1
7392.55127		1
7392.67236		1
7393.087		1
7393.35059		1
7394.004		1
7394.113		1
7394.568		1
7395.388		1
7396.52734		1
7397.59473		1
7397.59766		1
7397.7793		1
7398.48926		1
7399.126		1
7399.442		1
7400.06055		1
7400.609		1
7400.706		1
7400.729		1
7400.78271		1
7401.122		1
7403.24561		1
7403.423		1
7403.43945		1
7403.705		1
7403.866		1
7403.97363		1
7404.41357		1
7404.72461		1
7404.781		1
7405.105		1
7405.24463		1
7405.587		1
7405.86035		1
7406.32275		1
7406.60352		1
7407.426		1
7407.89355		1
7408.554		1
7409.42236		1
7409.50928		1
7410.28955		1
7410.36768		1
7410.413		1
7410.755		1
7412.223		1
7412.368		1
7413.365		1
7413.53		1
7413.863		1
7414.064		1
7414.337		1
7415.233		1
7415.813		1
7415.82129		1
7416.155		1
7416.23828		1
7416.837		1
7416.94873		1
7417.28662		1
7417.846		1
7418.64941		1
7419.091		1
7419.25928		1
7420.068		1
7420.51465		1
7421.3667		1
7423.387		1
7423.85		1
7424.1665		1
7424.22949		1
7424.59326		1
7424.76172		1
7425.473		1
7425.96143		1
7426.629		1
7427.61426		1
7427.618		1
7428.455		1
7429.85352		1
7430.001		1
7430.045		1
7430.85156		1
7431.13135		1
7431.54248		1
7431.81641		1
7432.858		1
7433.135		1
7433.91553		1
7434.73242		1
7434.83447		1
7435.822		1
7435.859		1
7436.244		1
7436.60352		1
7436.64844		1
7437.19727		1
7438.304		1
7438.67041		1
7438.816		1
7439.66064		1
7439.748		1
7441.15332		1
7441.36963		1
7441.541		1
7441.86426		1
7442.075		1
7442.253		1
7442.288		1
7442.586		1
7443.09		1
7444.11963		1
7444.547		1
7445.132		1
7445.20459		1
7445.282		1
7445.82227		1
7445.992		1
7446.251		1
7446.82666		1
7447.20557		1
7447.29443		1
7447.834		1
7448.141		1
7449.54053		1
7450.53027		1
7450.67334		1
7450.764		1
7452.097		1
7452.233		1
7452.574		1
7453.801		1
7454.02051		1
7454.15967		1
7454.883		1
7455.372		1
7455.445		1
7456.27148		1
7456.46729		1
7457.22754		1
7458.08838		1
7458.88672		1
7459.239		1
7459.78857		1
7459.798		1
7459.85254		1
7460.563		1
7461.30127		1
7461.526		1
7462.089		1
7462.36865		1
7462.508		1
7462.684		1
7462.90234		1
7462.92432		1
7462.984		1
7463.457		1
7463.62549		1
7464.30225		1
7465.051		1
7465.119		1
7465.26367		1
7465.495		1
7465.78857		1
7466.12939		1
7466.262		1
7466.44043		1
7466.575		1
7467.73828		1
7467.912		1
7468.6665		1
7468.939		1
7469.402		1
7469.40869		1
7470.42725		1
7471.05957		1
7471.08936		1
7471.551		1
7471.72		1
7471.802		1
7471.95459		1
7472.05029		1
7472.15332		1
7472.97949		1
7472.99463		1
7474.12354		1
7474.972		1
7475.164		1
7475.36035		1
7475.928		1
7476.57666		1
7477.06		1
7477.28564		1
7477.719		1
7477.878		1
7478.116		1
7478.511		1
7478.793		1
7478.85156		1
7479.831		1
7480.25342		1
7480.50635		1
7480.66846		1
7481.61768		1
7481.87451		1
7481.95361		1
7482.23828		1
7482.534		1
7483.28369		1
7483.48828		1
7483.56348		1
7484.96631		1
7485.376		1
7485.536		1
7485.64355		1
7485.74854		1
7485.763		1
7486.086		1
7486.361		1
7487.17773		1
7487.2085		1
7488.316		1
7488.611		1
7488.69775		1
7489.1		1
7489.101		1
7489.661		1
7489.827		1
7490.69629		1
7492.04932		1
7492.307		1
7492.367		1
7492.88965		1
7494.1167		1
7494.599		1
7494.86		1
7495.36035		1
7496.14844		1
7496.55762		1
7496.94336		1
7496.97949		1
7497.026		1
7497.914		1
7498.28027		1
7498.939		1
7499.152		1
7499.288		1
7500.01367		1
7500.71045		1
7501.12744		1
7501.33545		1
7501.735		1
7503		1
7503.052		1
7503.43848		1
7503.514		1
7503.53027		1
7505.23975		1
7505.444		1
7505.521		1
7505.89258		1
7506.153		1
7507.70654		1
7507.769		1
7508.07031		1
7508.11035		1
7508.542		1
7508.7583		1
7509.281		1
7509.392		1
7509.464		1
7509.56738		1
7509.56934		1
7511.47168		1
7511.58057		1
7511.818		1
7511.8374		1
7511.892		1
7512.23828		1
7512.675		1
7512.792		1
7512.79932		1
7513.34		1
7513.527		1
7513.742		1
7514.034		1
7514.59375		1
7515.00439		1
7515.23535		1
7515.912		1
7516.17725		1
7516.31836		1
7516.422		1
7516.69434		1
7518.358		1
7518.481		1
7518.74658		1
7519.405		1
7520.345		1
7520.9834		1
7521.16064		1
7521.275		1
7521.741		1
7522.19629		1
7522.497		1
7523.414		1
7523.444		1
7524.063		1
7524.194		1
7524.2207		1
7524.41553		1
7524.44		1
7524.96729		1
7525.182		1
7525.95947		1
7526.69629		1
7526.721		1
7526.87549		1
7526.981		1
7527.18359		1
7527.23535		1
7527.259		1
7527.35		1
7527.418		1
7527.74561		1
7527.834		1
7528.11328		1
7528.13037		1
7528.428		1
7528.537		1
7528.59961		1
7529.20752		1
7530.111		1
7530.15625		1
7530.15625		1
7530.71875		1
7530.87549		1
7531.2583		1
7531.615		1
7531.955		1
7532.30273		1
7532.34473		1
7532.36865		1
7532.87842		1
7532.92236		1
7533.079		1
7533.78271		1
7534.128		1
7534.33447		1
7534.43945		1
7534.608		1
7535.24951		1
7536.00146		1
7536.57129		1
7537.115		1
7537.221		1
7537.59		1
7537.764		1
7537.994		1
7537.99561		1
7538.71533		1
7539.74951		1
7540.253		1
7541.03369		1
7541.50439		1
7541.51367		1
7541.71		1
7542.006		1
7542.276		1
7542.42236		1
7543.3457		1
7543.65		1
7543.7		1
7543.81445		1
7543.825		1
7544.03564		1
7544.512		1
7544.85352		1
7545.05859		1
7545.17236		1
7545.34961		1
7545.41553		1
7545.901		1
7546.57		1
7546.65332		1
7547.59766		1
7548.005		1
7548.36768		1
7548.46729		1
7549.005		1
7549.3125		1
7549.75635		1
7550.09473		1
7550.185		1
7551.133		1
7551.143		1
7551.62061		1
7551.7666		1
7552.368		1
7552.435		1
7552.549		1
7552.622		1
7553.59		1
7553.61475		1
7553.944		1
7553.961		1
7554.134		1
7554.62061		1
7554.90625		1
7554.974		1
7555.02051		1
7555.399		1
7555.52051		1
7555.543		1
7556.17969		1
7556.44336		1
7556.77637		1
7556.868		1
7557.32275		1
7557.87939		1
7557.8916		1
7558.083		1
7558.913		1
7558.944		1
7559.44775		1
7559.48828		1
7559.85938		1
7559.952		1
7560.84473		1
7561.198		1
7561.7124		1
7561.72168		1
7562.10254		1
7562.686		1
7562.752		1
7563.06445		1
7563.083		1
7563.286		1
7563.73926		1
7563.76758		1
7563.918		1
7564.48926		1
7564.931		1
7565.287		1
7565.43457		1
7565.88		1
7566.312		1
7566.316		1
7566.69141		1
7566.78		1
7566.858		1
7567.383		1
7567.64648		1
7567.844		1
7567.95654		1
7568.65		1
7568.70459		1
7568.71729		1
7568.837		1
7568.86133		1
7569.244		1
7569.58		1
7569.679		1
7570.012		1
7570.16		1
7570.71973		1
7571.55127		1
7571.757		1
7571.898		1
7571.984		1
7572.19629		1
7572.99561		1
7573.033		1
7573.06445		1
7574.151		1
7574.29053		1
7574.61426		1
7574.82275		1
7575.249		1
7575.299		1
7576.349		1
7577.516		1
7578.38525		1
7578.73828		1
7578.899		1
7578.908		1
7579.22754		1
7579.82666		1
7579.967		1
7580.37158		1
7580.39355		1
7581.10254		1
7581.14063		1
7581.409		1
7581.737		1
7581.92432		1
7583.229		1
7583.30273		1
7583.34131		1
7583.36035		1
7583.37744		1
7583.588		1
7584.33643		1
7584.76172		1
7585.145		1
7585.15527		1
7585.64648		1
7585.874		1
7586.767		1
7587.08838		1
7587.61328		1
7588.27637		1
7589.87158		1
7589.9		1
7589.97656		1
7590.684		1
7591.061		1
7591.07666		1
7591.29346		1
7591.568		1
7591.88037		1
7592.00244		1
7592.17627		1
7592.49854		1
7592.721		1
7593.1377		1
7593.40039		1
7593.40674		1
7593.609		1
7593.80273		1
7594.49658		1
7594.655		1
7594.72		1
7594.797		1
7595.73828		1
7596.31445		1
7596.62354		1
7596.75439		1
7596.781		1
7596.97		1
7597.32031		1
7597.64355		1
7597.663		1
7597.67236		1
7597.788		1
7598.00049		1
7598.171		1
7598.334		1
7599.94775		1
7600.11426		1
7600.179		1
7600.96436		1
7602.00049		1
7602.71		1
7603.05127		1
7603.347		1
7603.576		1
7603.74		1
7604.06641		1
7604.12549		1
7604.351		1
7606.25049		1
7606.421		1
7606.46973		1
7606.49268		1
7606.60059		1
7606.78027		1
7607.20557		1
7607.447		1
7607.44971		1
7607.616		1
7607.90625		1
7608.086		1
7609.008		1
7609.56348		1
7610.19873		1
7610.37939		1
7610.44531		1
7610.59375		1
7611.04		1
7611.48926		1
7611.48975		1
7613.291		1
7613.64063		1
7613.8667		1
7614.264		1
7614.3374		1
7614.665		1
7615.36328		1
7615.65967		1
7615.80957		1
7616.9624		1
7618.224		1
7618.47656		1
7618.529		1
7618.66846		1
7618.77734		1
7618.90332		1
7619.84326		1
7620.32		1
7620.357		1
7620.5415		1
7620.673		1
7621.11133		1
7621.23438		1
7621.68945		1
7622.46436		1
7622.61426		1
7623.03271		1
7623.885		1
7624.026		1
7624.054		1
7624.28564		1
7624.58252		1
7625.161		1
7625.20361		1
7626.1123		1
7626.14355		1
7626.52734		1
7626.85449		1
7627.12842		1
7627.34131		1
7627.3916		1
7627.42334		1
7628.451		1
7628.499		1
7628.765		1
7629.15625		1
7629.703		1
7630.33936		1
7630.604		1
7631.27734		1
7631.41846		1
7631.50439		1
7631.53857		1
7632.04541		1
7632.1		1
7632.119		1
7632.367		1
7632.68164		1
7632.886		1
7633.31836		1
7633.70654		1
7633.71338		1
7634.01		1
7634.565		1
7635.18555		1
7635.72363		1
7636.06348		1
7636.251		1
7636.258		1
7636.50635		1
7636.897		1
7636.94873		1
7636.964		1
7637.0376		1
7637.233		1
7637.325		1
7637.626		1
7637.75342		1
7638.2		1
7638.7373		1
7638.798		1
7639.292		1
7639.3623		1
7639.482		1
7639.76953		1
7639.915		1
7641.183		1
7641.443		1
7641.81543		1
7641.84229		1
7641.915		1
7642.13428		1
7642.17529		1
7642.24072		1
7642.62061		1
7642.779		1
7643.04736		1
7643.909		1
7644.1167		1
7644.38574		1
7644.783		1
7644.801		1
7645.857		1
7646.018		1
7646.226		1
7646.362		1
7646.40332		1
7646.443		1
7646.551		1
7646.878		1
7646.95068		1
7647.342		1
7647.59326		1
7647.73242		1
7648.06152		1
7648.25244		1
7648.693		1
7648.99072		1
7649.115		1
7649.407		1
7649.7207		1
7649.80127		1
7650.565		1
7650.65234		1
7650.9126		1
7651.37842		1
7651.97363		1
7652.30273		1
7652.406		1
7653.286		1
7653.96973		1
7654.19971		1
7654.376		1
7654.384		1
7654.45166		1
7654.8		1
7655.099		1
7655.858		1
7655.90234		1
7656.49365		1
7656.61328		1
7657.06738		1
7657.19727		1
7657.35156		1
7657.778		1
7657.857		1
7658.083		1
7659.30664		1
7659.665		1
7659.7085		1
7659.82129		1
7660.01563		1
7660.159		1
7660.189		1
7660.37549		1
7660.382		1
7660.47949		1
7660.67432		1
7660.683		1
7660.75146		1
7660.923		1
7661.3335		1
7661.68555		1
7661.827		1
7662.106		1
7662.11		1
7662.173		1
7662.264		1
7662.41553		1
7662.64941		1
7662.68262		1
7663.02539		1
7663.359		1
7663.398		1
7663.921		1
7663.92529		1
7664.14551		1
7664.3		1
7664.47168		1
7664.54248		1
7665.34033		1
7665.342		1
7665.3457		1
7665.395		1
7665.46826		1
7666.045		1
7666.25244		1
7666.7417		1
7667.045		1
7667.25244		1
7667.2627		1
7667.48975		1
7667.698		1
7667.72461		1
7668.08		1
7668.10449		1
7668.17529		1
7668.26953		1
7668.606		1
7668.67		1
7668.702		1
7669.3584		1
7669.45654		1
7669.462		1
7669.675		1
7669.762		1
7669.92		1
7670.43848		1
7670.44629		1
7670.49658		1
7670.501		1
7670.672		1
7670.775		1
7670.92773		1
7671.266		1
7671.50439		1
7671.559		1
7672.158		1
7672.6665		1
7672.687		1
7672.98		1
7673.616		1
7674.04053		1
7674.07373		1
7674.579		1
7674.76855		1
7675.007		1
7675.15771		1
7675.23242		1
7675.30469		1
7675.32666		1
7676.016		1
7676.045		1
7676.60449		1
7677.357		1
7677.451		1
7677.569		1
7677.9126		1
7678.121		1
7678.771		1
7679.17236		1
7679.44141		1
7679.451		1
7679.64453		1
7679.75342		1
7679.81543		1
7679.882		1
7680.50635		1
7680.73438		1
7681.283		1
7681.551		1
7681.85547		1
7682.34668		1
7682.628		1
7682.63037		1
7682.72		1
7683.25635		1
7683.88525		1
7684.362		1
7684.72949		1
7685.403		1
7685.443		1
7685.902		1
7685.96826		1
7686.34326		1
7686.4126		1
7687.166		1
7687.26172		1
7687.27734		1
7687.641		1
7687.80957		1
7688.46045		1
7688.55371		1
7688.776		1
7688.96875		1
7689.05762		1
7689.89355		1
7690.57129		1
7690.72656		1
7690.81641		1
7691.10449		1
7691.146		1
7691.16		1
7691.339		1
7691.741		1
7691.92236		1
7692.06934		1
7692.11035		1
7692.61		1
7692.69873		1
7692.77832		1
7692.83643		1
7692.934		1
7693.05664		1
7693.18359		1
7693.35547		1
7694.07275		1
7694.173		1
7694.17529		1
7694.411		1
7694.41357		1
7694.7085		1
7695.336		1
7695.652		1
7695.82471		1
7696.03564		1
7696.123		1
7696.2915		1
7696.40869		1
7696.432		1
7696.4585		1
7696.609		1
7697.573		1
7698.05		1
7698.071		1
7698.106		1
7698.829		1
7698.9165		1
7699.088		1
7699.73047		1
7699.794		1
7700.02441		1
7700.035		1
7700.905		1
7701.167		1
7701.397		1
7701.57275		1
7701.87939		1
7702.80225		1
7703.146		1
7703.50537		1
7703.572		1
7703.582		1
7703.99072		1
7704.269		1
7704.28564		1
7704.489		1
7704.597		1
7704.76855		1
7704.89		1
7705.41553		1
7705.68945		1
7706.20752		1
7706.22559		1
7706.46729		1
7706.49756		1
7706.601		1
7706.608		1
7706.71973		1
7706.95264		1
7707.15137		1
7707.29639		1
7707.385		1
7707.99		1
7708.28662		1
7708.3125		1
7708.41162		1
7708.72949		1
7708.775		1
7708.85547		1
7709.03027		1
7709.179		1
7709.205		1
7709.5127		1
7709.747		1
7710.21631		1
7710.351		1
7710.42529		1
7711.12158		1
7711.559		1
7711.779		1
7711.98975		1
7712.00635		1
7712.33545		1
7712.41455		1
7712.498		1
7712.82227		1
7713.02637		1
7713.14746		1
7713.197		1
7713.31543		1
7713.39063		1
7713.63525		1
7713.78369		1
7714.041		1
7714.787		1
7714.958		1
7714.96		1
7715.15234		1
7715.506		1
7715.50732		1
7715.545		1
7715.58447		1
7715.59473		1
7715.689		1
7715.89746		1
7715.92773		1
7716.08643		1
7716.151		1
7716.18652		1
7716.364		1
7716.399		1
7716.61133		1
7716.691		1
7716.74756		1
7716.75244		1
7716.835		1
7716.984		1
7717.32471		1
7717.39063		1
7717.57666		1
7717.606		1
7717.6416		1
7718.267		1
7718.289		1
7718.737		1
7719.07275		1
7719.13232		1
[truncated: 15,685 more rows]
