# Supplementary material for: Getting rid of ‘rain’ and ‘stars’: Mitigating inhibition effects on ddPCR data analysis, the case study of the invasive crayfish Pacifastacus leniusculus in the streams of Luxembourg
Source: PLoS One. 2022 Nov 16;17(11):e0275363. doi: 10.1371/journal.pone.0275363 (PMC9668142; doi:10.1371/journal.pone.0275363)
Supplement: S1 File — (ZIP) [file pone.0275363.s003.zip › raw data/27-pl1/27 Pl1-2019 Pl_E08_Amplitude.csv]

Ch1 Amplitude	Ch2 Amplitude	Cluster
4827.959		1
5338.403		1
5395.62549		1
5448.2334		1
5455.96729		1
5483.137		1
5485.58545		1
5503.82227		1
5509.914		1
5514.23		1
5518.454		1
5525.097		1
5526.55029		1
5536.476		1
5537.47754		1
5545.65967		1
5546.20752		1
5557.529		1
5558.28		1
5558.51465		1
5559.55566		1
5564.99756		1
5566.31348		1
5574.638		1
5580.658		1
5583.843		1
5598.428		1
5600.94727		1
5602.59863		1
5605.421		1
5606.36328		1
5615.48		1
5617.67969		1
5619.03467		1
5619.64648		1
5621.07275		1
5622.59326		1
5627.02734		1
5629.61475		1
5632.93555		1
5633.83154		1
5636.392		1
5641.568		1
5645.87842		1
5649.141		1
5649.37939		1
5649.562		1
5650.06836		1
5650.686		1
5655.173		1
5655.717		1
5658.87646		1
5660.561		1
5663.52441		1
5664.382		1
5667.18262		1
5667.603		1
5675.17236		1
5676.188		1
5679.357		1
5680.8584		1
5681.80273		1
5682.543		1
5685.78467		1
5695.76074		1
5696.889		1
5697.24		1
5698.25049		1
5699.01172		1
5701.166		1
5703.1543		1
5704.501		1
5705.59863		1
5710.39844		1
5711.42725		1
5712.12939		1
5712.841		1
5715.079		1
5716.95361		1
5721.18262		1
5721.676		1
5723.36035		1
5724.531		1
5727.634		1
5728.514		1
5732.821		1
5733.81641		1
5734.96973		1
5737.262		1
5738.18359		1
5739.173		1
5739.97656		1
5740.33447		1
5741.308		1
5742.288		1
5742.981		1
5743.20166		1
5744.60156		1
5748.881		1
5751.3374		1
5752.09033		1
5752.6875		1
5754.92627		1
5755.45361		1
5755.78027		1
5758.623		1
5760.108		1
5760.13135		1
5760.92969		1
5761.819		1
5766.218		1
5768.098		1
5770.07666		1
5770.439		1
5770.57666		1
5771.545		1
5771.97363		1
5773.20654		1
5776.94727		1
5777.674		1
5779.265		1
5781.22559		1
5782.057		1
5783.16064		1
5784.46826		1
5788.542		1
5792.304		1
5792.46729		1
5793.547		1
5794.218		1
5800.26953		1
5801.7		1
5803.459		1
5803.758		1
5804.6		1
5805.081		1
5813.96338		1
5814.68457		1
5817.591		1
5817.615		1
5818.96826		1
5821.96973		1
5822.377		1
5822.99268		1
5823.41064		1
5825.88428		1
5827.43555		1
5828.223		1
5828.34229		1
5829.304		1
5829.61475		1
5830.96631		1
5834.16943		1
5834.80566		1
5836.67773		1
5837.31836		1
5839.097		1
5839.707		1
5841.23828		1
5843.15674		1
5843.46045		1
5845.741		1
5846.34668		1
5848.90234		1
5850.762		1
5851.12256		1
5851.46143		1
5855.511		1
5856.147		1
5856.45		1
5856.83643		1
5857.04932		1
5859.82275		1
5860.76025		1
5860.845		1
5861.28		1
5864.723		1
5865.168		1
5865.36		1
5871.127		1
5872.4585		1
5872.95752		1
5873.865		1
5881.859		1
5882.52441		1
5882.7124		1
5884.87354		1
5885.34766		1
5885.72461		1
5885.79053		1
5890.73438		1
5890.88525		1
5891.477		1
5893.47852		1
5893.67432		1
5895.97656		1
5898.21729		1
5899.955		1
5900.73975		1
5901.53		1
5902.072		1
5902.681		1
5904.801		1
5907.436		1
5910.108		1
5911.84131		1
5912.239		1
5912.397		1
5914.801		1
5915.305		1
5916.434		1
5918.25732		1
5919.05762		1
5919.675		1
5920.21729		1
5920.817		1
5922.851		1
5923.44727		1
5924.016		1
5924.21		1
5924.357		1
5924.719		1
5931.14941		1
5933.492		1
5934.849		1
5935.67236		1
5936.2124		1
5940.4834		1
5941.937		1
5942.821		1
5942.87		1
5944.93164		1
5947.07666		1
5947.22656		1
5948.073		1
5948.5083		1
5948.691		1
5950.00439		1
5951.29639		1
5953.753		1
5954.827		1
5955.37842		1
5956.997		1
5957.156		1
5957.671		1
5963.063		1
5964.564		1
5964.90674		1
5965.9165		1
5967.45459		1
5967.53662		1
5968.405		1
5969.37744		1
5972.306		1
5972.774		1
5972.828		1
5973.896		1
5974.81934		1
5975.42773		1
5978.22949		1
5979.40869		1
5979.48047		1
5980.287		1
5980.57129		1
5980.907		1
5981.90137		1
5982.45654		1
5983.80762		1
5985.022		1
5985.142		1
5990.682		1
5993.48242		1
5994.17432		1
5994.53662		1
5995.93066		1
5999.2666		1
6001.71533		1
6005.34033		1
6010.09668		1
6011.652		1
6011.768		1
6013.104		1
6013.58545		1
6014.175		1
6014.34766		1
6017.383		1
6019.203		1
6019.403		1
6019.43848		1
6019.56641		1
6021.96533		1
6022.94238		1
6023.1167		1
6024.90625		1
6025.698		1
6025.805		1
6028.39258		1
6030.61963		1
6032.38232		1
6032.8916		1
6035.209		1
6041.25537		1
6041.69629		1
6042.57764		1
6048.04443		1
6048.72949		1
6049.61133		1
6049.828		1
6051.37		1
6052.32227		1
6052.45264		1
6052.881		1
6057.89258		1
6058.615		1
6059.23		1
6059.36572		1
6059.92725		1
6061.2085		1
6064.67773		1
6065.978		1
6068.5166		1
6068.953		1
6069.6416		1
6069.95264		1
6070.674		1
6070.69873		1
6072.44043		1
6073.001		1
6074.05664		1
6074.426		1
6074.987		1
6078.83545		1
6079.417		1
6080.70947		1
6081.40234		1
6081.616		1
6082.377		1
6082.937		1
6083.129		1
6085.294		1
6087.212		1
6088.83154		1
6089.928		1
6090.036		1
6091.822		1
6092.028		1
6092.07227		1
6092.883		1
6093.09		1
6093.548		1
6094.151		1
6095.473		1
6096.766		1
6097.677		1
6098.6		1
6099.501		1
6099.68848		1
6099.72168		1
6100.56934		1
6101.47266		1
6102.00732		1
6104.19727		1
6105.44238		1
6108.97		1
6110.514		1
6110.58154		1
6111.581		1
6112.009		1
6112.7915		1
6114.2334		1
6115.20654		1
6115.7373		1
6116.40967		1
6116.515		1
6116.85645		1
6117.57861		1
6117.984		1
6118.93945		1
6119.588		1
6119.707		1
6120.245		1
6121.48145		1
6122.454		1
6122.994		1
6123.34766		1
6123.493		1
6125.31445		1
6127.047		1
6127.49463		1
6129.091		1
6129.698		1
6131.98975		1
6132.66357		1
6133.80225		1
6133.88965		1
6134.2085		1
6134.31348		1
6138.23926		1
6138.384		1
6139.926		1
6140.886		1
6141.266		1
6141.426		1
6142.67041		1
6143.75928		1
6144.07		1
6144.919		1
6146.469		1
6147.735		1
6148.23047		1
6149.67		1
6151.844		1
6151.911		1
6151.997		1
6153.463		1
6154.81543		1
6156.493		1
6156.553		1
6156.872		1
6158.72266		1
6158.79541		1
6159.15234		1
6160.283		1
6161.496		1
6163.52734		1
6165.495		1
6165.96533		1
6166.61475		1
6166.773		1
6166.98		1
6167.31152		1
6167.56934		1
6168.0415		1
6168.239		1
6168.789		1
6169.55127		1
6170.57959		1
6171.49072		1
6172.8833		1
6174.29443		1
6175.189		1
6175.626		1
6175.87061		1
6176.56738		1
6177.42969		1
6177.574		1
6177.817		1
6178.06641		1
6178.729		1
6182.985		1
6184.228		1
6184.781		1
6185.82764		1
6186.06		1
6186.29639		1
6186.503		1
6189.99854		1
6190.95361		1
6191.2124		1
6191.34473		1
6191.45264		1
6191.55762		1
6191.6123		1
6192.609		1
6193.047		1
6194.54736		1
6194.91162		1
6197.06348		1
6197.96826		1
6199.07		1
6200.94336		1
6201.53125		1
6201.92773		1
6202.384		1
6204.623		1
6206.0625		1
6206.51		1
6206.564		1
6208.977		1
6210.03955		1
6210.90625		1
6212.093		1
6213.15039		1
6213.56445		1
6214.254		1
6216.01953		1
6216.319		1
6218.462		1
6218.67139		1
6222.1665		1
6224.04639		1
6225.87842		1
6226.27246		1
6227.132		1
6227.14746		1
6228.303		1
6228.362		1
6230.87549		1
6231.09229		1
6233.19043		1
6233.952		1
6234.60547		1
6235.363		1
6236.12549		1
6236.51025		1
6237.963		1
6239.94971		1
6240.02734		1
6241.85156		1
6242.37744		1
6242.50342		1
6242.726		1
6243.564		1
6243.64648		1
6243.91943		1
6245.23633		1
6245.68164		1
6246.48145		1
6246.78369		1
6247.274		1
6247.56836		1
6248.63037		1
6249.41943		1
6250.03		1
6250.807		1
6251.94727		1
6252.742		1
6255.24854		1
6255.965		1
6256.33838		1
6257.047		1
6257.053		1
6257.6333		1
6262.30273		1
6262.42236		1
6264.99561		1
6265.44727		1
6266.55225		1
6267.433		1
6268.578		1
6269.622		1
6270.01074		1
6270.55029		1
6270.93066		1
6271.911		1
6273.41943		1
6275.65234		1
6276.19531		1
6277.366		1
6277.74365		1
6278.779		1
6278.78174		1
6279.157		1
6279.619		1
6280.92725		1
6281.46875		1
6281.8374		1
6282.277		1
6283.966		1
6284.04639		1
6284.58643		1
6285.32		1
6285.44971		1
6286.28467		1
6286.4917		1
6287.45264		1
6287.52441		1
6287.854		1
6288.23926		1
6288.81738		1
6289.021		1
6289.76025		1
6289.992		1
6290.646		1
6290.824		1
6290.97266		1
6291.37354		1
6292.027		1
6292.999		1
6293.328		1
6293.55957		1
6293.62		1
6295.11133		1
6295.588		1
6298.11768		1
6299.71631		1
6300.992		1
6301.516		1
6301.52246		1
6302.188		1
6303.20557		1
6303.822		1
6305.457		1
6305.60645		1
6305.6333		1
6306.025		1
6306.685		1
6307.166		1
6307.84473		1
6308.87842		1
6309.22266		1
6311.195		1
6311.327		1
6311.4624		1
6311.997		1
6312.584		1
6313.4707		1
6314.065		1
6314.318		1
6315.44238		1
6316.24463		1
6316.89355		1
6317.00439		1
6317.05273		1
6317.15137		1
6317.63232		1
6320.557		1
6320.894		1
6320.997		1
6322.17		1
6322.87451		1
6323.31934		1
6323.551		1
6324.32227		1
6324.59375		1
6324.68		1
6324.816		1
6325.01172		1
6325.70654		1
6326.35156		1
6326.75928		1
6328.23633		1
6328.704		1
6329.32275		1
6329.7		1
6330.24951		1
6331.05127		1
6331.88232		1
6334.206		1
6334.356		1
6334.47754		1
6334.751		1
6335.50049		1
6335.52344		1
6335.757		1
6336.337		1
6336.454		1
6337.316		1
6337.841		1
6338.417		1
6339.081		1
6340.43066		1
6340.811		1
6342.632		1
6344.95264		1
6345.27148		1
6346.12744		1
6346.40234		1
6347.34326		1
6349.04346		1
6349.779		1
6350.27148		1
6350.425		1
6350.56934		1
6351.649		1
6352.501		1
6352.594		1
6352.917		1
6353.31445		1
6353.616		1
6354.4707		1
6355.121		1
6357.43652		1
6358.697		1
6359.09		1
6360.99951		1
6361.11572		1
6361.434		1
6363.906		1
6364.129		1
6365.837		1
6365.997		1
6366.099		1
6366.86328		1
6369.57764		1
6369.897		1
6369.999		1
6370.874		1
6371.115		1
6372.4375		1
6372.613		1
6373.093		1
6373.176		1
6373.934		1
6373.943		1
6374.10059		1
6374.76758		1
6374.97754		1
6375.15234		1
6375.843		1
6376.329		1
6377.285		1
6377.61133		1
6378.356		1
6378.37451		1
6378.784		1
6379.021		1
6379.83643		1
6380.477		1
6380.936		1
6381.31		1
6381.3125		1
6382.472		1
6382.603		1
6383.11133		1
6383.13232		1
6383.589		1
6384.39258		1
6384.464		1
6384.826		1
6385.033		1
6385.31		1
6387.556		1
6387.75		1
6388.05225		1
6388.37061		1
6388.538		1
6389.259		1
6389.59473		1
6389.986		1
6390.359		1
6390.40234		1
6390.736		1
6392.582		1
6393.19531		1
6393.792		1
6394.033		1
6394.05859		1
6394.265		1
6394.36768		1
6395.38135		1
6396.61133		1
6396.749		1
6396.766		1
6396.79541		1
6397.28027		1
6398.858		1
6401.382		1
6403.67969		1
6403.82666		1
6403.8916		1
6404.19873		1
6405.03027		1
6406.981		1
6406.993		1
6407.11475		1
6407.127		1
6407.23242		1
6407.33154		1
6408.07031		1
6408.579		1
6408.67334		1
6410.35059		1
6410.565		1
6410.58545		1
6410.95752		1
6412.206		1
6412.23145		1
6412.378		1
6412.554		1
6412.646		1
6413.649		1
6415.262		1
6415.946		1
6416.377		1
6416.651		1
6416.86572		1
6418.05029		1
6418.3916		1
6418.541		1
6418.647		1
6419.65234		1
6419.988		1
6420.67529		1
6420.767		1
6421.008		1
6421.36865		1
6421.537		1
6421.586		1
6422.329		1
6422.43066		1
6423.895		1
6424.12256		1
6424.239		1
6424.335		1
6424.37646		1
6425.214		1
6425.6416		1
6427.6543		1
6428.84		1
6429.31738		1
6429.48926		1
6429.94434		1
6429.987		1
6430.26855		1
6430.71875		1
6431.07861		1
6431.19043		1
6431.347		1
6432.44141		1
6434.13232		1
6435.23438		1
6435.38574		1
6435.45459		1
6435.6084		1
6436.202		1
6436.6626		1
6436.795		1
6436.91357		1
6437.0127		1
6437.232		1
6438.207		1
6438.739		1
6439.174		1
6439.23242		1
6439.55127		1
6440.41455		1
6440.49268		1
6440.599		1
6441.19043		1
6441.21973		1
6441.27148		1
6441.752		1
6442.513		1
6444.23535		1
6444.384		1
6444.50342		1
6445.136		1
6446.57959		1
6447.231		1
6448.06445		1
6448.087		1
6449.569		1
6451.693		1
6452.23828		1
6453.34473		1
6453.854		1
6453.993		1
6455.17969		1
6455.33936		1
6455.80029		1
6455.86328		1
6456.52637		1
6457.15869		1
6457.58252		1
6458.04639		1
6458.19531		1
6459.36133		1
6459.627		1
6460.20654		1
6460.937		1
6461.05127		1
6461.33154		1
6462.544		1
6464.6543		1
6464.887		1
6465.48975		1
6465.581		1
6465.693		1
6466.02539		1
6467.003		1
6467.822		1
6467.849		1
6468.02		1
6468.257		1
6469.48047		1
6469.81445		1
6471.6167		1
6471.80566		1
6472.66357		1
6472.77148		1
6474.163		1
6474.19336		1
6474.44434		1
6474.765		1
6475.65869		1
6476.40234		1
6476.42871		1
6476.614		1
6477.483		1
6478.34033		1
6478.809		1
6479.466		1
6480.09033		1
6480.151		1
6480.8335		1
6481.185		1
6481.212		1
6481.31934		1
6481.85059		1
6483.607		1
6483.658		1
6485.09326		1
6485.195		1
6485.706		1
6485.96045		1
6487.39		1
6487.67871		1
6488.37646		1
6488.498		1
6488.585		1
6488.753		1
6489.19971		1
6490.082		1
6490.63428		1
6493.40234		1
6493.47168		1
6497.2876		1
6497.35449		1
6498.32861		1
6498.651		1
6499.51025		1
6499.51563		1
6499.53564		1
6501.42871		1
6502.24268		1
6502.48828		1
6504.76855		1
6504.95		1
6507.10742		1
6507.27246		1
6507.489		1
6509.26953		1
6509.28271		1
6509.61475		1
6509.74561		1
6510.072		1
6511.46338		1
6511.9375		1
6512.112		1
6512.31543		1
6512.699		1
6512.78662		1
6512.88		1
6512.894		1
6513.00928		1
6513.14648		1
6514.308		1
6514.578		1
6515.38		1
6516.03857		1
6516.29932		1
6516.87451		1
6517.12256		1
6517.81543		1
6518.18066		1
6518.4		1
6518.759		1
6518.76758		1
6519.30566		1
6520.42334		1
6520.63135		1
6521.89258		1
6522.42871		1
6522.58545		1
6523.19531		1
6523.22949		1
6523.87549		1
6524.10059		1
6524.1123		1
6524.54053		1
6524.962		1
6525.67		1
6526.36865		1
6526.497		1
6527.04053		1
6527.32129		1
6527.45361		1
6528.57861		1
6528.5835		1
6528.783		1
6529.241		1
6530.10254		1
6530.544		1
6530.59131		1
6530.7373		1
6531.169		1
6531.33		1
6531.873		1
6532.03125		1
6532.4834		1
6533.385		1
6533.52734		1
6533.69629		1
6533.829		1
6534.19434		1
6534.195		1
6534.678		1
6535.02148		1
6535.246		1
6536.9126		1
6537.08545		1
6538.306		1
6538.544		1
6538.62744		1
6538.695		1
6538.80762		1
6539.075		1
6539.333		1
6539.48		1
6540.81543		1
6540.90332		1
6541.05469		1
6541.23535		1
6541.443		1
6541.74365		1
6542.15137		1
6542.164		1
6542.89941		1
6543.15332		1
6543.799		1
6544.624		1
6544.703		1
6545.58936		1
6545.70264		1
6546.30957		1
6546.555		1
6546.95752		1
6547.901		1
6548.076		1
6548.36328		1
6548.793		1
6548.79443		1
6549.40332		1
6549.675		1
6550.26855		1
6550.63867		1
6550.684		1
6550.72949		1
6551.47363		1
6551.774		1
6553.62646		1
6553.742		1
6553.809		1
6553.864		1
6554.12451		1
6554.40771		1
6555.11963		1
6555.891		1
6556.01172		1
6556.10938		1
6556.68652		1
6558.076		1
6558.135		1
6559.01855		1
6559.33545		1
6559.78955		1
6560.576		1
6560.687		1
6561.122		1
6561.428		1
6561.54248		1
6561.587		1
6561.5957		1
6561.958		1
6564.648		1
6564.812		1
6565.634		1
6566.48145		1
6566.53		1
6567.036		1
6567.20361		1
6567.256		1
6567.58057		1
6568.476		1
6568.806		1
6569.08936		1
6569.27539		1
6570.556		1
6571.53662		1
6572.23633		1
6573.69043		1
6574.139		1
6574.169		1
6576.78174		1
6577.576		1
6577.633		1
6577.67725		1
6578.06445		1
6578.93164		1
6579.145		1
6579.35547		1
6580.201		1
6581.102		1
6581.18945		1
6581.526		1
6581.84229		1
6583.01563		1
6583.33936		1
6584.363		1
6585.90967		1
6585.99756		1
6586.146		1
6586.1665		1
6586.21338		1
6586.31738		1
6586.924		1
6587.07373		1
6587.183		1
6587.22461		1
6587.236		1
6587.997		1
6588.01025		1
6588.20654		1
6588.951		1
6589.144		1
6589.145		1
6590.12646		1
6590.191		1
6590.52734		1
6590.62842		1
6590.90674		1
6591.205		1
6591.473		1
6591.67627		1
6592.18066		1
6592.62061		1
6593.47		1
6593.65674		1
6594.399		1
6594.60938		1
6594.94141		1
6595.131		1
6596.09961		1
6596.32227		1
6596.40869		1
6597.19043		1
6597.99268		1
6598.13867		1
6598.64453		1
6599.21631		1
6599.573		1
6600.2		1
6600.661		1
6600.67627		1
6600.70361		1
6601.706		1
6601.79736		1
6602.996		1
6603.19629		1
6604.037		1
6604.248		1
6604.50732		1
6604.6084		1
6604.76953		1
6605.89941		1
6606.161		1
6608.8125		1
6609.169		1
6609.608		1
6609.61865		1
6609.96973		1
6610.89941		1
6611.14648		1
6611.536		1
6612.18945		1
6612.698		1
6613.38428		1
6613.771		1
6614.28027		1
6614.506		1
6614.82		1
6614.987		1
6615.87842		1
6616.004		1
6616.37		1
6616.415		1
6617.06152		1
6618.35449		1
6619.335		1
6619.34229		1
6619.465		1
6619.9624		1
6620.77441		1
6621.003		1
6621.289		1
6621.424		1
6621.51025		1
6621.63232		1
6621.863		1
6623.288		1
6623.92627		1
6623.95166		1
6624.415		1
6624.51		1
6624.63232		1
6625.42139		1
6625.655		1
6625.841		1
6626.21045		1
6627.516		1
6627.65674		1
6627.84		1
6627.933		1
6627.9873		1
6628.839		1
6628.986		1
6629.221		1
6629.743		1
6630.328		1
6630.576		1
6630.82227		1
6630.981		1
6631.60938		1
6631.657		1
6632.71		1
6632.84961		1
6632.98145		1
6633.12939		1
6633.2334		1
6633.74268		1
6633.969		1
6634.50928		1
6634.643		1
6635.432		1
6635.65674		1
6636.903		1
6636.95459		1
6637.17334		1
6637.2085		1
6637.655		1
6637.69873		1
6637.807		1
6638.2583		1
6638.277		1
6638.74854		1
6638.80957		1
6639.64844		1
6640.144		1
6640.737		1
6640.99365		1
6642.022		1
6642.13672		1
6642.44531		1
6642.528		1
6642.65967		1
6643.31055		1
6643.64941		1
6644.35156		1
6644.35547		1
6645.33545		1
6645.482		1
6645.768		1
6645.964		1
6646.255		1
6647.011		1
6647.631		1
6647.721		1
6647.852		1
6647.93848		1
6648.68359		1
6649.563		1
6650.15		1
6650.564		1
6650.65869		1
6651.13965		1
6651.322		1
6651.413		1
6651.983		1
6652.17871		1
6652.186		1
6652.96143		1
6653.4873		1
6654.71436		1
6655.267		1
6655.94531		1
6656.8374		1
6656.8833		1
6657.11		1
6657.711		1
6657.925		1
6658.112		1
6658.771		1
6658.801		1
6659.554		1
6660.04834		1
6660.154		1
6660.53125		1
6660.60742		1
6660.93457		1
6661.356		1
6661.465		1
6661.579		1
6661.78369		1
6661.78662		1
6662.064		1
6662.31		1
6662.36963		1
6662.564		1
6663.20459		1
6663.38		1
6664.39063		1
6664.423		1
6664.85352		1
6664.9873		1
6665.15527		1
6665.331		1
6665.77246		1
6666.08643		1
6666.116		1
6666.562		1
6666.661		1
6666.899		1
6666.90527		1
6667.113		1
6667.19141		1
6667.53369		1
6667.73242		1
6667.81934		1
6667.82568		1
6667.966		1
6668.09326		1
6668.3623		1
6668.731		1
6669.269		1
6669.49756		1
6669.705		1
6670.11572		1
6670.21631		1
6670.925		1
6671.08154		1
6671.32568		1
6671.78027		1
6672.60938		1
6673.072		1
6674.498		1
6674.69727		1
6675.03125		1
6675.0957		1
6675.11865		1
6675.53369		1
6675.72461		1
6676.031		1
6676.48828		1
6676.778		1
6676.88037		1
6677.277		1
6677.767		1
6678.20068		1
6678.74072		1
6679.60059		1
6680.66		1
6681.98828		1
6682.15234		1
6682.6		1
6683.12744		1
6683.152		1
6683.444		1
6683.613		1
6683.69238		1
6683.84766		1
6684.07031		1
6684.28857		1
6684.325		1
6684.383		1
6684.441		1
6684.744		1
6685.045		1
6685.07764		1
6685.59375		1
6685.641		1
6685.64258		1
6686.038		1
6686.22754		1
6686.47852		1
6686.514		1
6686.61768		1
6686.752		1
6686.929		1
6687.037		1
6687.723		1
6687.858		1
6687.986		1
6688.58252		1
6690.06934		1
6690.155		1
6690.345		1
6690.413		1
6690.76		1
6691.352		1
6691.3623		1
6692.033		1
6692.08057		1
6692.53027		1
6693.186		1
6693.278		1
6693.42529		1
6693.67627		1
6693.67969		1
6694.522		1
6694.68555		1
6695.247		1
6695.27539		1
6695.86133		1
6696.073		1
6696.1875		1
6696.2915		1
6696.40039		1
6696.67529		1
6697.038		1
6697.437		1
6697.545		1
6698.409		1
6698.66		1
6698.87842		1
6698.934		1
6699.02832		1
6699.43164		1
6699.638		1
6699.89746		1
6699.945		1
6700.024		1
6700.334		1
6700.347		1
6700.754		1
6700.844		1
6700.91455		1
6701.444		1
6701.709		1
6701.90527		1
6702.752		1
6703.25439		1
6703.81445		1
6704.05		1
6704.0835		1
6704.17		1
6704.348		1
6704.97754		1
6705.29736		1
6705.337		1
6705.842		1
6707.651		1
6708.258		1
6708.30225		1
6708.38135		1
6709.214		1
6709.34229		1
6709.5166		1
6709.683		1
6710.04053		1
6710.26172		1
6710.798		1
6711.19		1
6711.31		1
6711.32568		1
6711.574		1
6712.67139		1
6713.25928		1
6713.62549		1
6714		1
6714.13135		1
6714.193		1
6714.25537		1
6714.45361		1
6714.95557		1
6715.06445		1
6715.54		1
6716.234		1
6716.55957		1
6716.90771		1
6717.05127		1
6717.107		1
6717.13428		1
6717.455		1
6717.57275		1
6717.662		1
6717.7666		1
6718.64551		1
6719.031		1
6719.71973		1
6720.407		1
6720.50635		1
6720.5874		1
6720.92		1
6720.934		1
6720.943		1
6721.013		1
6721.353		1
6722.136		1
6722.44434		1
6722.50244		1
6722.509		1
6722.79053		1
6724.1543		1
6724.81152		1
6725.14063		1
6726.008		1
6727.08252		1
6727.296		1
6727.473		1
6728.11035		1
6728.46826		1
6729.379		1
6729.457		1
6729.473		1
6729.78955		1
6729.90332		1
6729.928		1
6730.096		1
6730.29443		1
6730.35645		1
6730.40039		1
6730.93359		1
6730.97168		1
6731.56		1
6731.761		1
6732.36035		1
6732.617		1
6732.798		1
6733.044		1
6733.5835		1
6733.623		1
6733.73		1
6733.841		1
6734.198		1
6734.21973		1
6734.6084		1
6735.608		1
6736.21973		1
6736.665		1
6736.711		1
6737.085		1
6737.134		1
6737.489		1
6737.762		1
6737.89746		1
6738.062		1
6738.063		1
6738.22266		1
6738.95459		1
6739.1167		1
6739.3374		1
6739.764		1
6739.87256		1
6740.027		1
6740.44043		1
6740.85938		1
6741.01025		1
6741.26465		1
6741.533		1
6742.551		1
6742.596		1
6743.351		1
6744.871		1
6744.92529		1
6744.928		1
6745.5376		1
6745.599		1
6745.66455		1
6745.766		1
6746.046		1
6746.05664		1
6746.41357		1
6746.549		1
6746.786		1
6747.01953		1
6747.928		1
6748.447		1
6748.832		1
6749.29248		1
6749.30029		1
6749.392		1
6749.472		1
6749.523		1
6749.62939		1
6750.219		1
6750.89		1
6751.736		1
6751.782		1
6752.165		1
6752.239		1
6752.54443		1
6752.69238		1
6752.70264		1
6752.819		1
6753.07129		1
6753.256		1
6753.27		1
6753.62354		1
6753.637		1
6753.83545		1
6754.092		1
6754.19043		1
6754.648		1
6755.427		1
6755.46143		1
6755.7		1
6755.73975		1
6755.83936		1
6756.178		1
6756.264		1
6756.26855		1
6756.50342		1
6756.686		1
6756.743		1
6756.904		1
6756.9375		1
6757.25244		1
6757.29443		1
6757.623		1
6757.979		1
6757.98		1
6758.0874		1
6758.78662		1
6759.269		1
6759.40869		1
6760.27051		1
6760.425		1
6760.53271		1
6761.1377		1
6761.574		1
6761.687		1
6762.17773		1
6762.425		1
6763.048		1
6763.33		1
6763.39648		1
6763.56055		1
6763.608		1
6763.6123		1
6763.74756		1
6764.06348		1
6764.258		1
6764.307		1
6764.611		1
6764.7793		1
6764.96436		1
6765.195		1
6765.25244		1
6765.44531		1
6766.115		1
6766.61426		1
6766.94336		1
6767.12939		1
6767.139		1
6767.614		1
6767.628		1
6767.814		1
6768.016		1
6768.46436		1
6768.5166		1
6768.551		1
6768.629		1
6768.63		1
6769.2627		1
6769.982		1
6770.278		1
6770.88525		1
6771.208		1
6771.56836		1
6771.859		1
6772.02344		1
6772.1416		1
6772.502		1
6773.038		1
6773.283		1
6773.44238		1
6773.64551		1
6773.848		1
6774.246		1
6774.281		1
6774.4126		1
6774.47949		1
6774.658		1
6774.85938		1
6775.217		1
6775.27051		1
6775.31445		1
6775.363		1
6775.464		1
6776.448		1
6776.674		1
6776.82		1
6776.8457		1
6777.0376		1
6777.10156		1
6777.61768		1
6777.67871		1
6777.86963		1
6778.085		1
6778.10059		1
6778.207		1
6778.32031		1
6778.34473		1
6778.531		1
6778.56543		1
6778.661		1
6778.758		1
6778.93164		1
6779.78		1
6779.87646		1
6780.192		1
6780.35742		1
6780.61963		1
6780.71533		1
6781.055		1
6781.51563		1
6781.76465		1
6782.288		1
6782.58545		1
6783.198		1
6783.204		1
6783.43		1
6783.52051		1
6783.81934		1
6785.125		1
6785.70361		1
6786.154		1
6786.541		1
6786.59766		1
6786.61426		1
6786.80664		1
6787.35254		1
6787.62451		1
6788.227		1
6788.27441		1
6788.327		1
6788.41455		1
6788.43848		1
6788.44238		1
6788.638		1
6790.14063		1
6790.28027		1
6790.36426		1
6790.62842		1
6790.64355		1
6790.75146		1
6790.98438		1
6791.54053		1
6791.65967		1
6791.73828		1
6791.79443		1
6791.86328		1
6792.115		1
6792.18164		1
6792.80762		1
6792.91162		1
6793.30664		1
6793.394		1
6793.49463		1
6793.68848		1
6793.998		1
6794.06		1
6794.066		1
6794.202		1
6795.10547		1
6795.27832		1
6795.47852		1
6795.931		1
6795.993		1
6796.128		1
6796.187		1
6796.205		1
6796.517		1
6797.02539		1
6797.05566		1
6797.22461		1
6797.773		1
6798.14453		1
6798.55664		1
6798.656		1
6798.726		1
6798.77		1
6799.45947		1
6799.49		1
6799.67725		1
6799.826		1
6799.906		1
6800.04053		1
6800.303		1
6800.421		1
6800.67871		1
6800.772		1
6800.777		1
6801.002		1
6801.13965		1
6801.272		1
6801.415		1
6801.419		1
6801.45459		1
6801.717		1
6801.819		1
6801.967		1
6802.7417		1
6802.77832		1
6802.82861		1
6802.97461		1
6803.03467		1
6803.05		1
6803.05273		1
6803.06		1
6803.10059		1
6803.25439		1
6803.408		1
6803.80957		1
6804.01074		1
6804.37549		1
6804.57471		1
6804.594		1
6804.736		1
6804.99658		1
6805.04932		1
6805.262		1
6805.46045		1
6805.71143		1
6806.606		1
6806.736		1
6806.874		1
6806.98926		1
6807.29		1
6807.39844		1
6807.51758		1
6807.71533		1
6807.88965		1
6807.95068		1
6808.37061		1
6808.52637		1
6808.616		1
6808.685		1
6808.79346		1
6808.85059		1
6809.14844		1
6809.295		1
6809.356		1
6809.503		1
6809.62256		1
6809.736		1
6810.2124		1
6810.2583		1
6810.357		1
6810.64746		1
6810.664		1
6810.935		1
6810.999		1
6811.223		1
6811.228		1
6811.2583		1
6811.336		1
6812.345		1
6812.48047		1
6812.752		1
6813.03125		1
6813.133		1
6813.385		1
6813.413		1
6813.49268		1
6813.54248		1
6813.692		1
6813.71973		1
6813.991		1
6814.2124		1
6814.22266		1
6814.55762		1
6814.66		1
6814.93		1
6815.199		1
6815.255		1
6815.78467		1
6815.85156		1
6816.024		1
6816.56543		1
6816.603		1
6816.755		1
6816.84766		1
6817.609		1
6817.722		1
6817.77441		1
6817.80859		1
6817.8584		1
6817.879		1
6817.999		1
6818.086		1
6818.307		1
6818.32861		1
6818.512		1
6818.63965		1
6819.05273		1
6819.177		1
6819.278		1
6819.348		1
6819.687		1
6819.93945		1
6820.07959		1
6820.835		1
6820.982		1
6821.432		1
6821.569		1
6821.71436		1
6821.73633		1
6822.343		1
6822.481		1
6822.495		1
6822.531		1
6822.61963		1
6822.63		1
6822.75146		1
6822.772		1
6823.078		1
6823.31		1
6823.35254		1
6823.389		1
6823.968		1
6824.075		1
6824.075		1
6824.261		1
6824.386		1
6824.509		1
6825.46533		1
6825.541		1
6825.61865		1
6825.96436		1
6825.991		1
6826.11963		1
6826.127		1
6826.61768		1
6826.75732		1
6827.04834		1
6827.33252		1
6827.37451		1
6827.525		1
6827.82373		1
6827.883		1
6827.95752		1
6827.991		1
6828.012		1
6828.05762		1
6828.086		1
6828.3374		1
6828.45361		1
6828.567		1
6828.66553		1
6829.01074		1
6829.132		1
6829.43652		1
6829.61768		1
6829.823		1
6829.887		1
6830.04443		1
6830.228		1
6830.37646		1
6830.42432		1
6830.62354		1
6830.717		1
6831.392		1
6831.674		1
6832.156		1
6832.29248		1
6832.42432		1
6832.59		1
6832.96338		1
6833.139		1
6833.33838		1
6833.53467		1
6833.65039		1
6833.79053		1
6833.80664		1
6833.87256		1
6834.0415		1
6834.22949		1
6834.301		1
6835.06934		1
6835.17529		1
6835.27246		1
6835.802		1
6836.24951		1
6836.36133		1
6836.5835		1
6836.68652		1
6836.7085		1
6836.79834		1
6837.21631		1
6837.42529		1
6837.54736		1
6837.549		1
6837.80664		1
6837.824		1
6838.081		1
6838.155		1
6838.20166		1
6838.75732		1
6838.889		1
6839.22754		1
6839.37354		1
6839.677		1
6840.269		1
6840.361		1
6840.53564		1
6840.645		1
6840.671		1
[truncated: 18,626 more rows]
