# Supplementary material for: Getting rid of ‘rain’ and ‘stars’: Mitigating inhibition effects on ddPCR data analysis, the case study of the invasive crayfish Pacifastacus leniusculus in the streams of Luxembourg
Source: PLoS One. 2022 Nov 16;17(11):e0275363. doi: 10.1371/journal.pone.0275363 (PMC9668142; doi:10.1371/journal.pone.0275363)
Supplement: S1 File — (ZIP) [file pone.0275363.s003.zip › raw data/27-pl1/27 Pl1-2019 Pl_E09_Amplitude.csv]

Ch1 Amplitude	Ch2 Amplitude	Cluster
251.160446		1
330.8891		1
3433.11865		1
4015.6106		1
4977.459		1
5310.732		1
5391.106		1
5419.2334		1
5443.84473		1
5479.557		1
5489.43457		1
5503.339		1
5504.11963		1
5509.73975		1
5523.697		1
5546.81543		1
5551.087		1
5556.671		1
5559.191		1
5563.30566		1
5582.38574		1
5615.63672		1
5618.56738		1
5621.96		1
5630.72168		1
5632.87061		1
5637.58252		1
5639.73633		1
5640.37451		1
5640.697		1
5648.93164		1
5651.7417		1
5653.82227		1
5654.843		1
5656.94873		1
5659.713		1
5659.892		1
5661.76367		1
5662.95752		1
5670.644		1
5672.418		1
5687.451		1
5689.968		1
5691.84326		1
5695.55957		1
5697.028		1
5700.37842		1
5702.62354		1
5704.102		1
5705.69043		1
5707.34375		1
5710.07031		1
5710.52832		1
5714.934		1
5717.462		1
5718.01953		1
5718.828		1
5720.477		1
5721.99		1
5722.68066		1
5723.575		1
5729.451		1
5729.6665		1
5730.915		1
5732.918		1
5733.297		1
5735.751		1
5737.11328		1
5739.78467		1
5740.815		1
5742.002		1
5742.158		1
5743.95557		1
5744.289		1
5745.997		1
5747.028		1
5749.2124		1
5749.752		1
5749.898		1
5754.178		1
5754.19238		1
5754.617		1
5754.965		1
5757.51855		1
5765.22461		1
5765.272		1
5765.63232		1
5765.955		1
5767.684		1
5767.90869		1
5768.07666		1
5768.308		1
5769.944		1
5771.37256		1
5773.61475		1
5774.17041		1
5776.007		1
5776.204		1
5778.08154		1
5779.107		1
5781.488		1
5784.43848		1
5786.589		1
5789.146		1
5789.696		1
5791.86		1
5791.93164		1
5792.78955		1
5795.26		1
5795.77539		1
5797.78857		1
5799.61426		1
5800.959		1
5803.35938		1
5803.58252		1
5807.705		1
5807.85352		1
5808.882		1
5809.274		1
5813.337		1
5813.719		1
5814.06836		1
5816.003		1
5816.39844		1
5819.33545		1
5820.472		1
5820.82568		1
5821.37061		1
5821.86328		1
5824.439		1
5830.22559		1
5830.3833		1
5831.445		1
5832.18652		1
5837.7085		1
5837.714		1
5839.565		1
5842.158		1
5844.92773		1
5845.32471		1
5847.07861		1
5847.083		1
5847.496		1
5849.199		1
5850.175		1
5850.473		1
5851.02734		1
5852.7666		1
5853.61963		1
5854.31738		1
5854.488		1
5854.692		1
5859.137		1
5862.111		1
5862.139		1
5862.607		1
5864.28955		1
5864.785		1
5865.12061		1
5866.12451		1
5868.82275		1
5869.62256		1
5877.04		1
5877.85		1
5879.37451		1
5879.83447		1
5879.846		1
5879.99463		1
5881.93		1
5881.93066		1
5882.334		1
5882.676		1
5885.637		1
5887.048		1
5887.69873		1
5887.825		1
5889.64648		1
5891.243		1
5892.2627		1
5893.235		1
5896.34		1
5898.947		1
5904.373		1
5906.002		1
5906.30225		1
5906.681		1
5908.1084		1
5908.31738		1
5909.36475		1
5910.6543		1
5910.803		1
5912.07959		1
5913.47461		1
5913.6626		1
5914.19873		1
5915.249		1
5915.874		1
5916.07275		1
5916.745		1
5920.01758		1
5923.89941		1
5925.30225		1
5926.425		1
5927.27637		1
5929.444		1
5930.017		1
5930.33154		1
5930.442		1
5931.21729		1
5936.571		1
5936.791		1
5938.325		1
5941.916		1
5942.06445		1
5942.31543		1
5944.559		1
5944.87256		1
5944.919		1
5946.8623		1
5948.055		1
5948.31445		1
5950.079		1
5950.40527		1
5950.55371		1
5952.74756		1
5953.402		1
5953.94336		1
5955.867		1
5959.847		1
5961.114		1
5961.39844		1
5961.409		1
5962.44629		1
5962.451		1
5962.967		1
5964.88		1
5965.83057		1
5967.22656		1
5967.789		1
5968.271		1
5968.50146		1
5968.571		1
5969.701		1
5970.87		1
5971.21436		1
5972.19238		1
5972.32959		1
5972.897		1
5975.09131		1
5976.05273		1
5976.2124		1
5978.556		1
5979.30664		1
5979.49268		1
5980.749		1
5981.6665		1
5982.347		1
5984.17139		1
5986.01855		1
5988.4707		1
5988.63428		1
5990.04		1
5991.486		1
5991.553		1
5992.14844		1
5994.789		1
5995.41553		1
5995.51367		1
5996.598		1
5998.113		1
5998.547		1
5999.07129		1
6002.249		1
6002.332		1
6003.26025		1
6004.30566		1
6004.93262		1
6005.593		1
6007.57275		1
6009.554		1
6009.714		1
6011.92236		1
6012.222		1
6012.35645		1
6012.972		1
6013.154		1
6013.852		1
6013.97363		1
6014.748		1
6014.886		1
6015.039		1
6015.242		1
6017.552		1
6018.57227		1
6018.971		1
6019.29834		1
6019.948		1
6020.394		1
6021.295		1
6024.46338		1
6024.588		1
6024.594		1
6024.74268		1
6025.026		1
6025.1875		1
6025.45947		1
6025.949		1
6028.47656		1
6028.64844		1
6029.648		1
6029.80225		1
6030.367		1
6030.73975		1
6032.638		1
6032.941		1
6033.459		1
6036.76172		1
6037.91748		1
6037.943		1
6039.652		1
6040.32373		1
6040.541		1
6041.40967		1
6041.56055		1
6042.38037		1
6043.336		1
6043.849		1
6043.86328		1
6044.76367		1
6045.274		1
6045.3335		1
6045.82275		1
6046.177		1
6047.11865		1
6047.432		1
6048.56836		1
6049.001		1
6049.88232		1
6049.899		1
6049.93652		1
6050.36133		1
6051.73633		1
6052.874		1
6053.544		1
6054.2793		1
6054.7666		1
6056.159		1
6057.72		1
6059.00635		1
6060.01855		1
6060.30127		1
6060.49072		1
6060.6875		1
6061.4165		1
6061.4624		1
6062.54639		1
6063.001		1
6063.2876		1
6063.30371		1
6063.71729		1
6065.139		1
6065.205		1
6066.73828		1
6067.158		1
6067.51855		1
6067.725		1
6068.009		1
6068.358		1
6068.788		1
6068.799		1
6069.768		1
6069.945		1
6071.343		1
6071.67139		1
6072.93164		1
6073.44043		1
6073.911		1
6074.00732		1
6074.54		1
6078.65967		1
6078.677		1
6078.717		1
6078.851		1
6079.29736		1
6079.33057		1
6080.18848		1
6080.702		1
6080.977		1
6082.62939		1
6082.657		1
6082.83		1
6083.67		1
6084.1377		1
6086.955		1
6088.22656		1
6088.285		1
6088.34473		1
6088.44873		1
6089.045		1
6091.04248		1
6092.5376		1
6092.92139		1
6093.546		1
6093.774		1
6094.54053		1
6096.9585		1
6096.96045		1
6097.506		1
6098.952		1
6099.622		1
6100.387		1
6100.59131		1
6100.82764		1
6101.11963		1
6101.74951		1
6102.0166		1
6102.44336		1
6103.026		1
6104.57764		1
6104.808		1
6105.633		1
6106.131		1
6107.77539		1
6109.05225		1
6109.434		1
6110.41553		1
6111.385		1
6111.89746		1
6111.982		1
6113.528		1
6113.883		1
6114.10352		1
6114.33545		1
6116.02344		1
6116.39453		1
6118.79932		1
6119.116		1
6119.70947		1
6120.76367		1
6121.02344		1
6121.06934		1
6121.505		1
6121.639		1
6122.12		1
6124.30957		1
6124.92236		1
6125.60254		1
6126.1543		1
6127.417		1
6127.65039		1
6127.693		1
6130.10547		1
6130.52637		1
6130.60742		1
6131.896		1
6132.42139		1
6133.999		1
6134.843		1
6135.375		1
6136.7		1
6137.794		1
6137.92627		1
6138.62354		1
6139.5625		1
6139.739		1
6140.133		1
6144.181		1
6144.60156		1
6145.19336		1
6145.286		1
6145.829		1
6145.943		1
6146.226		1
6146.60156		1
6146.63965		1
6147.54639		1
6148.202		1
6148.852		1
6150.02		1
6150.535		1
6151.336		1
6151.57764		1
6152.03955		1
6152.17627		1
6152.8623		1
6152.87256		1
6153.239		1
6153.696		1
6154.37939		1
6155.63		1
6156.03564		1
6156.335		1
6156.581		1
6156.686		1
6157.489		1
6157.62549		1
6158.45654		1
6158.62939		1
6159.212		1
6160.45		1
6160.51758		1
6162.2124		1
6162.60449		1
6162.62451		1
6163.26		1
6164.49756		1
6165.291		1
6165.49854		1
6167.44873		1
6167.939		1
6168.063		1
6168.09961		1
6168.11		1
6169.135		1
6169.55273		1
6169.75049		1
6170.25049		1
6170.678		1
6171.74561		1
6171.914		1
6172.27734		1
6172.55273		1
6172.592		1
6172.97168		1
6174.47656		1
6174.50244		1
6174.64844		1
6176.384		1
6177.702		1
6178.36475		1
6178.5083		1
6178.52344		1
6178.61426		1
6178.639		1
6178.828		1
6179.38232		1
6179.95557		1
6180.864		1
6182.337		1
6182.5835		1
6182.62646		1
6183.68164		1
6184.033		1
6185.86865		1
6186.122		1
6187.053		1
6188.34473		1
6188.54541		1
6188.83447		1
6189.54932		1
6189.696		1
6190.244		1
6190.30859		1
6190.457		1
6191.46045		1
6192.195		1
6192.43848		1
6192.72949		1
6193.133		1
6195.526		1
6195.59375		1
6195.933		1
6196.39		1
6196.695		1
6197.55029		1
6200.17773		1
6200.419		1
6200.85449		1
6200.96826		1
6202.306		1
6202.523		1
6203.18066		1
6204.427		1
6205.62		1
6205.63		1
6206.20752		1
6206.264		1
6206.83057		1
6207.56152		1
6208.127		1
6208.82764		1
6209.10742		1
6209.53467		1
6209.614		1
6209.757		1
6210.02		1
6210.21045		1
6210.72		1
6212.272		1
6213.094		1
6213.14		1
6214.041		1
6215.268		1
6215.2793		1
6217.101		1
6218.37939		1
6218.411		1
6218.51367		1
6218.56934		1
6218.57568		1
6219.71533		1
6220.20459		1
6220.552		1
6220.589		1
6220.866		1
6221.21826		1
6222.254		1
6222.378		1
6223.101		1
6224.20459		1
6225.74951		1
6226.8916		1
6226.90967		1
6227.02441		1
6227.41846		1
6227.98242		1
6228.247		1
6228.43359		1
6228.525		1
6229.373		1
6230.08838		1
6230.966		1
6231.515		1
6232.37842		1
6233.05664		1
6233.10156		1
6233.2		1
6233.518		1
6233.57666		1
6234.23145		1
6234.64551		1
6235.524		1
6235.93359		1
6236.096		1
6237.035		1
6237.168		1
6237.18066		1
6240.37		1
6241.41748		1
6242.868		1
6243.48975		1
6243.587		1
6244.18262		1
6244.938		1
6245.124		1
6245.38037		1
6245.40869		1
6245.50342		1
6245.53369		1
6245.80029		1
6246.095		1
6246.40234		1
6246.729		1
6248.99072		1
6249.038		1
6249.459		1
6250.36035		1
6250.45654		1
6250.80566		1
6251.416		1
6251.975		1
6252.099		1
6254.9375		1
6255.05225		1
6256.051		1
6256.77441		1
6256.9873		1
6257.43848		1
6257.62256		1
6258.02		1
6258.541		1
6258.69775		1
6258.99951		1
6259.546		1
6260.94727		1
6261.132		1
6261.133		1
6261.41943		1
6261.44043		1
6262.23633		1
6263.10449		1
6263.6123		1
6263.69043		1
6267.105		1
6267.509		1
6267.729		1
6268.078		1
6268.60352		1
6269.27832		1
6269.29541		1
6271.172		1
6271.265		1
6271.51		1
6271.79248		1
6272.334		1
6272.41		1
6272.792		1
6273.88867		1
6274.356		1
6274.54248		1
6275.48145		1
6275.554		1
6275.93457		1
6275.951		1
6277.026		1
6277.479		1
6277.549		1
6277.657		1
6277.668		1
6278.53467		1
6278.97168		1
6279.07373		1
6279.25342		1
6279.67041		1
6279.978		1
6281.09375		1
6281.473		1
6282.334		1
6282.94629		1
6284.628		1
6284.73535		1
6285.558		1
6285.58545		1
6285.8584		1
6286.432		1
6286.602		1
6288.22363		1
6288.952		1
6289.211		1
6289.99268		1
6290.44238		1
6291.27246		1
6291.35449		1
6291.36		1
6291.37061		1
6292.386		1
6292.627		1
6293.79248		1
6294.196		1
6294.27246		1
6295.231		1
6295.57568		1
6296.874		1
6297.554		1
6297.68164		1
6298.04248		1
6298.878		1
6299.569		1
6301.822		1
6302.22		1
6302.31152		1
6302.667		1
6302.682		1
6304.00342		1
6304.009		1
6304.28467		1
6304.73926		1
6307.75635		1
6309.26758		1
6309.76953		1
6311.347		1
6311.80127		1
6312.641		1
6313.333		1
6315.35547		1
6315.51172		1
6317.945		1
6318.30859		1
6318.51025		1
6318.7373		1
6319.676		1
6320.131		1
6320.83154		1
6321.22754		1
6321.77441		1
6321.79736		1
6323.183		1
6324.10352		1
6324.27		1
6324.523		1
6326.516		1
6326.67725		1
6326.73047		1
6328.1084		1
6328.97		1
6329.06641		1
6329.13135		1
6329.22754		1
6330.2417		1
6330.504		1
6330.664		1
6330.69043		1
6331.44141		1
6332.16846		1
6332.24365		1
6332.38672		1
6332.59961		1
6332.80762		1
6333.46973		1
6334.00439		1
6335.28027		1
6335.671		1
6335.673		1
6336.178		1
6337.092		1
6337.73633		1
6337.779		1
6337.797		1
6337.83252		1
6338.916		1
6339.148		1
6339.27539		1
6339.52734		1
6339.536		1
6339.92		1
6339.95166		1
6340.29053		1
6341.10938		1
6341.389		1
6341.6333		1
6341.91846		1
6342.59326		1
6343.203		1
6344.07471		1
6344.366		1
6346.00439		1
6346.59326		1
6347.84326		1
6348.575		1
6348.947		1
6348.96		1
6349.19238		1
6349.235		1
6349.46338		1
6349.745		1
6349.94775		1
6350.78369		1
6351.77		1
6351.903		1
6352.01367		1
6352.0874		1
6352.139		1
6353.26855		1
6353.76025		1
6354.7373		1
6354.95361		1
6356.685		1
6357.122		1
6357.1543		1
6357.28467		1
6358.69775		1
6359.48633		1
6360.64258		1
6360.80664		1
6361.07471		1
6361.57373		1
6362.84131		1
6363.486		1
6363.70654		1
6364.09375		1
6364.452		1
6364.851		1
6364.873		1
6364.93945		1
6365.27344		1
6365.40771		1
6365.455		1
6365.54		1
6365.89355		1
6368.479		1
6369.12939		1
6369.204		1
6369.60742		1
6369.772		1
6370.554		1
6371.09326		1
6371.305		1
6371.72461		1
6372.06152		1
6372.55957		1
6372.719		1
6373.378		1
6373.90869		1
6374.78		1
6375.361		1
6376.10449		1
6376.451		1
6377.239		1
6378.09		1
6378.258		1
6379.27		1
6379.74756		1
6380.5376		1
6380.566		1
6381.1123		1
6381.59961		1
6382.46		1
6382.95068		1
6383.2124		1
6384.12		1
6384.15039		1
6384.71973		1
6385.843		1
6386.027		1
6386.99268		1
6387.026		1
6388.21973		1
6388.34961		1
6388.43066		1
6388.62451		1
6390.54		1
6390.566		1
6390.85449		1
6391.41943		1
6391.952		1
6392.009		1
6392.02539		1
6394.09		1
6395.81152		1
6396.081		1
6396.235		1
6396.739		1
6396.872		1
6396.951		1
6396.995		1
6399.906		1
6399.946		1
6400.537		1
6400.559		1
6400.599		1
6401.20557		1
6401.311		1
6402.2583		1
6402.283		1
6403.21045		1
6403.40332		1
6403.86768		1
6404.315		1
6404.656		1
6405.747		1
6405.842		1
6405.84229		1
6406.48926		1
6406.81348		1
6406.84229		1
6407.228		1
6408.84668		1
6410.096		1
6410.11133		1
6410.245		1
6411.329		1
6411.892		1
6411.93		1
6412.19		1
6412.64355		1
6412.747		1
6412.763		1
6412.827		1
6413.2627		1
6413.42334		1
6413.55469		1
6413.918		1
6415.04346		1
6415.146		1
6415.22		1
6415.44336		1
6416.044		1
6416.706		1
6416.83936		1
6416.86865		1
6417.224		1
6418.42529		1
6419.69336		1
6420.909		1
6420.92236		1
6422.51953		1
6422.598		1
6423.21045		1
6423.24		1
6424.82031		1
6425.551		1
6425.553		1
6426.152		1
6426.18066		1
6426.272		1
6426.34375		1
6426.4		1
6426.50049		1
6426.973		1
6428.115		1
6428.33057		1
6428.47559		1
6428.502		1
6428.95947		1
6429.00537		1
6429.44434		1
6431.193		1
6431.85547		1
6432.77344		1
6433.70068		1
6434.37		1
6435.15869		1
6436.171		1
6436.29834		1
6436.45		1
6436.65674		1
6437.25		1
6437.81		1
6437.82666		1
6439.585		1
6440.02148		1
6440.266		1
6440.551		1
6441.32959		1
6441.36865		1
6441.454		1
6441.49756		1
6442.14648		1
6442.309		1
6442.62939		1
6442.82031		1
6442.828		1
6443.46436		1
6443.7334		1
6444.45654		1
6444.577		1
6444.705		1
6444.809		1
6445.31445		1
6445.463		1
6445.48047		1
6445.88867		1
6445.894		1
6445.95068		1
6446.567		1
6446.57227		1
6446.70264		1
6446.976		1
6448.169		1
6448.416		1
6449.546		1
6449.68262		1
6449.92725		1
6450.02637		1
6450.69727		1
6451.37354		1
6451.56348		1
6452.343		1
6452.392		1
6452.62549		1
6452.716		1
6452.77148		1
6452.96143		1
6453.44775		1
6453.84229		1
6454.17432		1
6454.181		1
6454.48975		1
6455.083		1
6455.20947		1
6455.228		1
6456.39		1
6456.6416		1
6456.76025		1
6456.906		1
6456.9375		1
6458.056		1
6458.425		1
6458.746		1
6458.96631		1
6459.09473		1
6460.956		1
6461.03662		1
6461.579		1
6461.75146		1
6462.20459		1
6462.54541		1
6463.1084		1
6463.25146		1
6463.32227		1
6463.57		1
6463.914		1
6463.921		1
6464.38867		1
6464.42139		1
6464.56543		1
6465.31934		1
6465.37842		1
6465.395		1
6465.997		1
6466.67432		1
6466.778		1
6467.42334		1
6467.69531		1
6467.727		1
6468.25439		1
6468.338		1
6468.429		1
6469.18		1
6469.799		1
6470.07031		1
6470.347		1
6470.59033		1
6470.629		1
6470.68262		1
6470.88037		1
6470.89648		1
6471.12744		1
6471.50928		1
6471.611		1
6471.73633		1
6471.98828		1
6472.28369		1
6472.44531		1
6472.77539		1
6473.159		1
6473.35156		1
6473.80664		1
6474.211		1
6474.24561		1
6474.54834		1
6475.34326		1
6475.89355		1
6476.01465		1
6477.35938		1
6478.49463		1
6479.25439		1
6479.48633		1
6480.6875		1
6481.369		1
6481.77637		1
6482.15332		1
6482.399		1
6482.63965		1
6483.07666		1
6483.086		1
6483.159		1
6483.541		1
6483.798		1
6484.07		1
6484.27246		1
6484.80762		1
6484.975		1
6484.99756		1
6485.0835		1
6485.32031		1
6485.69971		1
6485.7915		1
6486.36		1
6486.49365		1
6486.74854		1
6487.20264		1
6487.65967		1
6488.149		1
6488.35742		1
6488.9165		1
6488.984		1
6489.315		1
6489.41		1
6490.01074		1
6490.44336		1
6490.61768		1
6491.042		1
6491.598		1
6492.73145		1
6492.80664		1
6492.95166		1
6494.4707		1
6494.932		1
6495.05273		1
6495.29248		1
6495.556		1
6496.699		1
6497.21045		1
6497.293		1
6497.44971		1
6498.331		1
6498.407		1
6499.112		1
6499.17432		1
6499.19		1
6499.511		1
6499.679		1
6500.58447		1
6500.62354		1
6500.68652		1
6501.36035		1
6501.516		1
6502.25635		1
6502.692		1
6502.708		1
6503.15771		1
6503.305		1
6503.81055		1
6505.10938		1
6505.306		1
6505.997		1
6506.40137		1
6507.297		1
6507.426		1
6507.51758		1
6507.691		1
6507.94629		1
6507.995		1
6509.14746		1
6509.93652		1
6509.98926		1
6510.44141		1
6510.72656		1
6510.89258		1
6510.98242		1
6511.08643		1
6511.0874		1
6511.7373		1
6512.096		1
6512.10352		1
6512.232		1
6512.30273		1
6512.73047		1
6513.78027		1
6514.451		1
6514.532		1
6514.67725		1
6514.92334		1
6515.698		1
6516.30029		1
6516.62354		1
6517.49		1
6517.98535		1
6518.623		1
6519.072		1
6519.3125		1
6519.313		1
6519.32764		1
6519.946		1
6520.57959		1
6520.838		1
6521.179		1
6521.595		1
6521.92529		1
6522.38525		1
6522.61475		1
6522.797		1
6522.862		1
6523.02734		1
6523.736		1
6524.061		1
6524.31055		1
6524.405		1
6524.706		1
6525.13428		1
6525.67139		1
6525.943		1
6526.618		1
6526.967		1
6526.97		1
6527.74951		1
6528.583		1
6529.36963		1
6530.339		1
6531.15234		1
6531.37256		1
6531.816		1
6532.09326		1
6532.254		1
6532.317		1
6533.221		1
6534.197		1
6534.838		1
6535.16064		1
6535.54248		1
6535.58057		1
6536.36328		1
6537.11035		1
6537.42627		1
6537.61768		1
6538.11133		1
6538.316		1
6538.423		1
6539.154		1
6539.43652		1
6539.68164		1
6539.97656		1
6540.60547		1
6540.893		1
6541.317		1
6541.606		1
6541.772		1
6542.56055		1
6542.648		1
6542.77734		1
6543.951		1
6544.07		1
6544.33447		1
6544.47754		1
6545.466		1
6546.0293		1
6546.477		1
6546.591		1
6547.818		1
6548.52344		1
6548.97754		1
6549.19141		1
6549.273		1
6549.578		1
6550.09033		1
6550.09326		1
6550.334		1
6551.91553		1
6551.93164		1
6552.098		1
6552.20557		1
6552.82471		1
6553.23633		1
6553.71631		1
6553.73926		1
6553.913		1
6555.697		1
6555.82275		1
6555.906		1
6556.855		1
6557.05225		1
6557.208		1
6557.42773		1
6557.70654		1
6558.09473		1
6558.20264		1
6558.52051		1
6558.84375		1
6558.89		1
6559.58838		1
6560.018		1
6560.572		1
6560.873		1
6561.05029		1
6561.359		1
6561.57129		1
6562.078		1
6562.385		1
6563.02		1
6563.21		1
6563.60938		1
6564.35352		1
6564.515		1
6564.666		1
6564.772		1
6565.05029		1
6565.32764		1
6565.42773		1
6565.51025		1
6565.521		1
6565.73438		1
6565.973		1
6566.254		1
6566.44873		1
6566.97266		1
6567.26172		1
6567.57861		1
6567.87939		1
6568.431		1
6568.49658		1
6569.034		1
6569.12354		1
6569.18848		1
6569.22363		1
6569.44971		1
6570.08447		1
6570.112		1
6570.56		1
6570.718		1
6570.971		1
6571.246		1
6571.41943		1
6572.171		1
6573.495		1
6573.626		1
6574.22461		1
6574.29443		1
6574.597		1
6574.69531		1
6574.851		1
6575.623		1
6575.791		1
6575.85742		1
6576.34131		1
6576.518		1
6577.37061		1
6578.12		1
6578.125		1
6578.231		1
6578.522		1
6578.75537		1
6578.774		1
6579.127		1
6579.55127		1
6579.573		1
6579.94238		1
6581.09473		1
6581.22656		1
6581.936		1
6582.883		1
6582.97363		1
6583.21973		1
6583.37549		1
6585.0874		1
6585.27539		1
6586.06934		1
6586.07373		1
6586.251		1
6586.424		1
6586.449		1
6586.503		1
6586.769		1
6588.224		1
6588.82959		1
6589.17871		1
6589.2417		1
6589.477		1
6589.786		1
6590.033		1
6590.05762		1
6591.113		1
6591.1665		1
6592.044		1
6592.096		1
6592.116		1
6593.27344		1
6593.55127		1
6594.15869		1
6595.03125		1
6595.225		1
6595.285		1
6595.36475		1
6595.463		1
6596.233		1
6596.77246		1
6597.071		1
6597.108		1
6597.642		1
6597.65137		1
6597.6543		1
6598.296		1
6598.32471		1
6598.815		1
6599.01074		1
6599.144		1
6599.19727		1
6599.623		1
6599.6416		1
6599.747		1
6601.182		1
6601.689		1
6602.916		1
6602.97949		1
6603.05566		1
6603.202		1
6603.75635		1
6603.965		1
6606.29248		1
6606.39063		1
6606.594		1
6606.781		1
6606.844		1
6606.871		1
6607.43457		1
6607.5376		1
6607.59668		1
6607.65674		1
6607.688		1
6607.781		1
6608.223		1
6608.34473		1
6608.358		1
6608.42236		1
6609.5083		1
6609.879		1
6610.112		1
6610.42236		1
6610.57568		1
6610.69727		1
6611.05957		1
6611.498		1
6611.653		1
6611.821		1
6612.706		1
6613.44775		1
6613.87354		1
6613.915		1
6614.87451		1
6615.13525		1
6615.27148		1
6615.55029		1
6617.056		1
6617.06641		1
6617.486		1
6617.59375		1
6617.642		1
6617.675		1
6617.925		1
6618.53662		1
6619.067		1
6619.19775		1
6619.769		1
6619.93		1
6620.50146		1
6620.71436		1
6621.069		1
6621.095		1
6621.684		1
6621.789		1
6621.797		1
6621.817		1
6622.667		1
6622.78662		1
6623.65527		1
6623.70459		1
6624.154		1
6624.30225		1
6625.10449		1
6625.175		1
6625.286		1
6625.45459		1
6626.517		1
6626.97754		1
6627.82471		1
6628.64551		1
6629.8125		1
6629.9043		1
6630.04346		1
6630.27539		1
6631.07666		1
6631.23242		1
6631.41357		1
6631.776		1
6631.778		1
6631.89355		1
6632.3125		1
6633.44727		1
6634.333		1
6634.581		1
6635.229		1
6635.59375		1
6636.30957		1
6636.516		1
6636.80664		1
6637.319		1
6637.53857		1
6637.955		1
6638.59		1
6639.592		1
6640.106		1
6640.753		1
6640.8623		1
6641.058		1
6641.16553		1
6642.39355		1
6643.25537		1
6643.524		1
6644.82275		1
6644.91064		1
6645.01		1
6645.05566		1
6645.56836		1
6646.45166		1
6646.555		1
6646.55566		1
6646.68555		1
6647.07959		1
6647.135		1
6647.339		1
6647.639		1
6647.79248		1
6647.90332		1
6649.13965		1
6649.52344		1
6649.725		1
6650.471		1
6650.63428		1
6650.679		1
6650.798		1
6650.9375		1
6651.15674		1
6652.275		1
6652.617		1
6652.807		1
6653.09131		1
6653.348		1
6653.512		1
6653.65		1
6653.67529		1
6653.76367		1
6654.032		1
6654.04248		1
6654.265		1
6655.1084		1
6655.13428		1
6655.60742		1
6655.62256		1
6656.01563		1
6656.22754		1
6656.33		1
6656.51025		1
6656.64551		1
6656.72949		1
6657.202		1
6658.438		1
6658.52051		1
6658.55566		1
6660.545		1
6660.76367		1
6660.78125		1
6660.796		1
6661.20068		1
6662.06		1
6662.114		1
6662.41162		1
6664.06055		1
6664.39844		1
6664.568		1
6664.69043		1
6664.761		1
6664.95557		1
6665.79		1
6665.824		1
6666.02637		1
6666.526		1
6666.62		1
6666.824		1
6666.957		1
6667.178		1
6667.509		1
6667.75439		1
6667.85059		1
6667.86133		1
6668.334		1
6668.476		1
6668.50049		1
6668.60645		1
6668.88574		1
6669.626		1
6669.664		1
6669.767		1
6670.646		1
6670.994		1
6671.77148		1
6672.08838		1
6672.512		1
6672.59375		1
6673.1167		1
6673.279		1
6673.84131		1
6674.20557		1
6674.359		1
6674.677		1
6674.70361		1
6674.821		1
6675.147		1
6675.172		1
6675.193		1
6675.425		1
6675.828		1
6676.00732		1
6676.19141		1
6676.226		1
6676.581		1
6676.609		1
6676.717		1
6677.243		1
6677.26855		1
6677.37549		1
6677.385		1
6678.246		1
6678.4126		1
6678.9917		1
6679.46875		1
6679.7876		1
6680.385		1
6680.45361		1
6680.77246		1
6680.879		1
6681.10352		1
6681.476		1
6681.62939		1
6681.83447		1
6681.96045		1
6682.11768		1
6682.29248		1
6682.451		1
6682.543		1
6682.749		1
6682.98242		1
6683.38135		1
6683.766		1
6684.08643		1
6685.53955		1
6685.55859		1
6685.91943		1
6685.94		1
6686.25732		1
6687.189		1
6687.55371		1
6687.86768		1
6688.266		1
6688.84033		1
6688.859		1
6689.253		1
6689.36475		1
6690.304		1
6690.35		1
6692.185		1
6692.31348		1
6692.831		1
6693.279		1
6693.67627		1
6693.75635		1
6694.432		1
6694.79		1
6694.97168		1
6695.00439		1
6695.12842		1
6695.163		1
6695.273		1
6695.35156		1
6695.50146		1
6695.65234		1
6695.726		1
6695.73438		1
6696.04248		1
6696.62256		1
6696.64		1
6696.75439		1
6696.755		1
6697.02051		1
6697.186		1
6697.32129		1
6697.53		1
6697.608		1
6699.415		1
6699.55273		1
6699.81641		1
6700.02148		1
6700.33545		1
6700.732		1
6700.912		1
6700.928		1
6701.134		1
6701.24365		1
6701.671		1
6702.475		1
6702.58545		1
6702.72754		1
6703.569		1
6703.68359		1
6704.542		1
6704.935		1
6705.06836		1
6706.07666		1
6706.187		1
6706.74756		1
6706.793		1
6706.841		1
6707.679		1
6708.313		1
6708.44775		1
6708.70459		1
6709.98		1
6710.0166		1
6710.54053		1
6710.652		1
6710.92871		1
6710.951		1
6711.50439		1
6711.85059		1
6712.0127		1
6712.3584		1
6712.4585		1
6712.77344		1
6712.83545		1
6713.017		1
6713.397		1
6713.459		1
6713.58545		1
6713.806		1
6713.80957		1
6714.159		1
6714.44727		1
6714.966		1
6715.6377		1
6715.727		1
6716.498		1
6716.70459		1
6717.08643		1
6717.28125		1
6717.667		1
6717.79346		1
6717.805		1
6719.005		1
6719.257		1
6719.834		1
6720.268		1
6720.52246		1
6720.68066		1
6720.743		1
6720.777		1
6720.921		1
6721.284		1
6721.41943		1
6721.904		1
6722.10547		1
6722.56543		1
6722.671		1
6723.379		1
6723.407		1
6723.75732		1
6723.92529		1
6724.505		1
6724.69873		1
6725.613		1
6725.78174		1
6725.93066		1
6725.99072		1
6726.36865		1
6726.42871		1
6726.69043		1
6726.82129		1
6726.86768		1
6726.958		1
6727.183		1
6727.48047		1
6727.808		1
6728.82		1
6729.012		1
6729.08838		1
6729.234		1
6729.36035		1
6729.473		1
6729.595		1
6730.305		1
6730.57764		1
6730.66455		1
6730.8335		1
6731.217		1
6731.334		1
6731.562		1
6731.843		1
6731.885		1
6732.112		1
6732.34863		1
6732.606		1
6732.93848		1
6732.953		1
6733.24		1
6733.74072		1
6734.30371		1
6734.47754		1
6735.03857		1
6735.29053		1
6735.751		1
6735.75537		1
6735.77051		1
6735.77637		1
6736.14453		1
6736.47754		1
6736.623		1
6736.809		1
6737.078		1
6737.354		1
6737.44434		1
6737.52832		1
6737.59668		1
6737.6626		1
6738.194		1
6738.313		1
6738.453		1
6738.76074		1
6738.87744		1
6739.103		1
6739.315		1
6739.48975		1
6739.777		1
6739.79541		1
6740.76563		1
6741.04736		1
6741.132		1
6741.27832		1
6741.52		1
6741.759		1
6742.386		1
6742.45166		1
6742.71		1
6743.14844		1
6743.57568		1
6744.208		1
6744.36963		1
6744.37939		1
6744.412		1
6745.465		1
6745.71533		1
6745.81934		1
6745.97754		1
6746.05127		1
6746.248		1
6746.78271		1
6747.435		1
6747.4873		1
6747.63135		1
6748.112		1
6748.643		1
6748.669		1
6748.703		1
6748.84375		1
6748.986		1
6749.71436		1
6750.684		1
6750.7334		1
6750.9126		1
6750.91553		1
6751.889		1
6752.02148		1
6752.11572		1
6752.54		1
6753.12354		1
6753.41553		1
6753.43		1
6753.509		1
6754.535		1
6754.86035		1
6755.025		1
6755.585		1
6755.7915		1
6755.837		1
6755.98926		1
6756.201		1
6756.47656		1
6756.67773		1
6757.03271		1
6757.35742		1
6757.453		1
6757.51953		1
6757.824		1
6757.96631		1
6758.34766		1
6758.398		1
6758.761		1
6759.474		1
6760.141		1
6760.32471		1
6760.4917		1
6760.55566		1
6760.71533		1
6761.0376		1
6761.27539		1
6761.481		1
6761.639		1
6761.83936		1
6762.47559		1
6762.52344		1
6762.68262		1
6762.94336		1
6763.16553		1
6763.21		1
6763.44238		1
6763.98242		1
6764.05371		1
6764.251		1
6764.28955		1
6764.30762		1
6764.53125		1
6764.57666		1
6764.65967		1
6764.7583		1
6765.05225		1
6765.22461		1
6765.36426		1
6765.71436		1
6765.76025		1
6765.768		1
6765.87061		1
6765.90674		1
6765.912		1
6766.322		1
6766.509		1
6766.518		1
6766.74561		1
6766.91064		1
6766.946		1
6767.447		1
6768.00439		1
6768.15771		1
6768.24072		1
6768.55469		1
6768.75244		1
6769.141		1
6769.18359		1
6769.5		1
6770.18		1
6770.762		1
6770.82227		1
6771.08057		1
[truncated: 18,085 more rows]
