# Supplementary material for: Getting rid of ‘rain’ and ‘stars’: Mitigating inhibition effects on ddPCR data analysis, the case study of the invasive crayfish Pacifastacus leniusculus in the streams of Luxembourg
Source: PLoS One. 2022 Nov 16;17(11):e0275363. doi: 10.1371/journal.pone.0275363 (PMC9668142; doi:10.1371/journal.pone.0275363)
Supplement: S1 File — (ZIP) [file pone.0275363.s003.zip › raw data/27-pl1/27 Pl1-2019 Pl_E10_Amplitude.csv]

Ch1 Amplitude	Ch2 Amplitude	Cluster
5040.756		1
5060.65234		1
5089.56445		1
5114.03369		1
5116.18359		1
5142.11475		1
5165.71533		1
5174.286		1
5198.67139		1
5200.44775		1
5213.48242		1
5223.55029		1
5229.479		1
5236.28		1
5250.294		1
5252.045		1
5253.404		1
5257.05664		1
5268.392		1
5270.49658		1
5273.958		1
5277.899		1
5290.637		1
5297.26855		1
5299.71338		1
5303.594		1
5310.36572		1
5315.33838		1
5315.9126		1
5321.582		1
5322.30371		1
5333.82227		1
5337.995		1
5339.72754		1
5340.912		1
5341.01		1
5345.51172		1
5345.774		1
5349.204		1
5349.432		1
5353.2876		1
5354.447		1
5359.16943		1
5366.695		1
5367.713		1
5369.49561		1
5371.359		1
5372.887		1
5373.153		1
5373.907		1
5377.37646		1
5377.62061		1
5385.049		1
5385.27539		1
5389.30762		1
5389.60742		1
5389.7207		1
5392.479		1
5392.95947		1
5394.45264		1
5395.796		1
5401.29639		1
5401.49463		1
5403.68164		1
5404.00439		1
5412.92432		1
5414.89551		1
5422.716		1
5425.074		1
5427.53125		1
5431.178		1
5431.43652		1
5432.3623		1
5434.261		1
5436.186		1
5436.262		1
5436.45654		1
5437.813		1
5445.92969		1
5447.696		1
5448.02344		1
5448.289		1
5449.204		1
5449.24463		1
5449.759		1
5458.531		1
5467.338		1
5468.4585		1
5469.07568		1
5470.02832		1
5471.65332		1
5471.66553		1
5471.714		1
5472.46533		1
5490.02344		1
5490.331		1
5503.38037		1
5504.75439		1
5505.60254		1
5506.78467		1
5509.28955		1
5510.174		1
5512.63		1
5515.27539		1
5515.747		1
5516.97		1
5522.8		1
5523.89648		1
5524.087		1
5525.742		1
5526.347		1
5526.956		1
5527.3667		1
5528.086		1
5529.37842		1
5529.97363		1
5530.143		1
5532.1333		1
5533.81934		1
5534.09131		1
5535.621		1
5538.49072		1
5539.27539		1
5539.391		1
5545.06934		1
5545.287		1
5547.00146		1
5547.11328		1
5547.272		1
5547.554		1
5551.685		1
5554.564		1
5554.73438		1
5556.674		1
5557.559		1
5558.296		1
5559.234		1
5559.469		1
5559.93457		1
5561.061		1
5561.82666		1
5564.64941		1
5571.42432		1
5572.06445		1
5572.917		1
5574.225		1
5575.98828		1
5577.17773		1
5579.008		1
5579.13135		1
5579.24268		1
5583.43848		1
5583.86133		1
5590.35547		1
5591.011		1
5593.28174		1
5597.80371		1
5598.49		1
5601.42432		1
5601.9126		1
5604.67725		1
5605.08838		1
5605.193		1
5608.804		1
5610.79053		1
5613.8667		1
5616.95361		1
5618.2		1
5618.4		1
5620.921		1
5623.06445		1
5623.57666		1
5625.031		1
5627.41		1
5627.55859		1
5630.245		1
5631.92725		1
5632.171		1
5634.118		1
5635.53955		1
5635.69629		1
5638.46		1
5639.205		1
5641.04		1
5647.651		1
5649.01074		1
5649.746		1
5652.34961		1
5653.32861		1
5655.10547		1
5655.812		1
5655.84863		1
5656.93066		1
5658.95947		1
5660.216		1
5660.686		1
5661.02		1
5661.4126		1
5661.917		1
5663.73		1
5664.837		1
5665.0127		1
5665.61572		1
5667.75146		1
5668.11		1
5668.485		1
5670.89551		1
5672.053		1
5675.02246		1
5675.14		1
5676.295		1
5676.919		1
5677.35059		1
5678.558		1
5678.927		1
5680.04834		1
5681.49463		1
5681.79932		1
5682.289		1
5686.04248		1
5686.63232		1
5687.081		1
5688.01074		1
5688.845		1
5692.42725		1
5693.705		1
5694.01172		1
5694.158		1
5695.011		1
5696.55957		1
5698.80127		1
5700.22754		1
5704.653		1
5705.37451		1
5706.264		1
5706.634		1
5707.054		1
5708.185		1
5708.346		1
5709.46826		1
5711.324		1
5712.03564		1
5712.344		1
5712.612		1
5713.877		1
5715.11572		1
5719.27734		1
5722.18457		1
5724.86133		1
5726.00146		1
5726.13037		1
5730.83447		1
5730.9834		1
5733.04346		1
5739.4126		1
5741.248		1
5741.686		1
5742.88965		1
5744.801		1
5745.01953		1
5745.93359		1
5748.796		1
5750.266		1
5753.94873		1
5755.018		1
5755.49		1
5756.33154		1
5757.568		1
5757.934		1
5759.85		1
5761.07129		1
5761.19238		1
5761.55469		1
5762.70557		1
5763.33154		1
5767.199		1
5770.00049		1
5770.665		1
5771.359		1
5776.803		1
5777.8584		1
5780.637		1
5780.746		1
5781.03125		1
5781.986		1
5782.1333		1
5783.761		1
5785.41357		1
5788.784		1
5790.13965		1
5791.774		1
5793.667		1
5795.18359		1
5796.16162		1
5796.58057		1
5798.09863		1
5799.65625		1
5799.88672		1
5800.739		1
5801.1377		1
5801.54053		1
5802.77734		1
5803.666		1
5804.39746		1
5805.919		1
5806.01758		1
5807.36768		1
5810.39648		1
5811.387		1
5813.414		1
5813.568		1
5817.10645		1
5818.688		1
5819.78		1
5820.07861		1
5821.45		1
5827.08936		1
5827.48438		1
5828.293		1
5828.345		1
5828.44971		1
5828.751		1
5831.62939		1
5832.188		1
5832.807		1
5833.667		1
5837.652		1
5839.686		1
5839.929		1
5841.86328		1
5846.41064		1
5846.80029		1
5847.242		1
5847.383		1
5849.105		1
5849.60059		1
5850.364		1
5851.553		1
5853.86		1
5856.886		1
5858.94434		1
5862.749		1
5862.88232		1
5864.6377		1
5867.712		1
5872.94141		1
5873.6084		1
5874.114		1
5876.00244		1
5876.716		1
5877.786		1
5877.976		1
5878.269		1
5879.09131		1
5879.46338		1
5880.90771		1
5881.011		1
5881.654		1
5883.17236		1
5883.415		1
5883.894		1
5884.91064		1
5884.94727		1
5885.096		1
5886.84131		1
5888.43359		1
5888.95557		1
5889.13135		1
5889.277		1
5889.884		1
5889.92139		1
5890.24951		1
5890.589		1
5891.128		1
5895.637		1
5897.83154		1
5901.50146		1
5903.944		1
5904.75342		1
5907.1416		1
5908.375		1
5909.16		1
5911.277		1
5911.834		1
5912.46631		1
5913.106		1
5914.024		1
5914.27832		1
5914.72656		1
5915.0127		1
5915.31543		1
5918.2915		1
5920.15137		1
5922.66		1
5922.753		1
5923.861		1
5924.853		1
5927.56445		1
5927.90967		1
5928.13965		1
5928.31055		1
5929.15234		1
5930.60645		1
5931.402		1
5931.991		1
5934.50537		1
5935.52832		1
5940.63135		1
5942.748		1
5944.166		1
5944.70557		1
5945.291		1
5947.017		1
5947.662		1
5948.18066		1
5949.739		1
5952.39551		1
5952.96533		1
5953.992		1
5955.60352		1
5957.45752		1
5958.06055		1
5959.764		1
5960.84		1
5962.08252		1
5964.833		1
5965.17041		1
5969.33447		1
5971.50928		1
5972.66162		1
5974.46533		1
5978.14258		1
5978.203		1
5979.31934		1
5979.423		1
5980.2334		1
5980.74072		1
5980.98975		1
5981.614		1
5981.964		1
5982.21826		1
5982.41064		1
5984.577		1
5986.214		1
5986.603		1
5987.18		1
5987.68652		1
5989.36133		1
5989.658		1
5990.80762		1
5996.39355		1
5997.6333		1
5997.887		1
5998.269		1
5998.39063		1
5998.941		1
5999.34961		1
6000.034		1
6001.97266		1
6002.176		1
6003.658		1
6006.91553		1
6008.185		1
6011.56641		1
6011.868		1
6012.85254		1
6015.06934		1
6015.197		1
6015.83057		1
6019.224		1
6019.88		1
6020.999		1
6021.835		1
6021.90771		1
6022.515		1
6023.874		1
6023.954		1
6024.278		1
6025.01465		1
6027.99561		1
6029.61328		1
6029.99072		1
6030.686		1
6030.70947		1
6031.44336		1
6032.14844		1
6034.69775		1
6036.22656		1
6036.463		1
6038.9873		1
6039.04639		1
6040.313		1
6040.67041		1
6043.56836		1
6043.69336		1
6043.811		1
6044.303		1
6047.15771		1
6047.536		1
6049.05273		1
6049.68945		1
6049.787		1
6050.64746		1
6051.212		1
6053.05566		1
6053.07764		1
6053.337		1
6053.753		1
6053.96338		1
6054.3		1
6054.88135		1
6054.90625		1
6056.04443		1
6056.133		1
6056.82129		1
6056.87451		1
6057.01563		1
6057.55859		1
6057.59961		1
6057.64746		1
6059.8457		1
6061.624		1
6062.44775		1
6062.83057		1
6063.20947		1
6063.30566		1
6064.47949		1
6066.032		1
6068.06543		1
6068.067		1
6068.653		1
6068.94043		1
6068.96875		1
6069.03027		1
6069.62354		1
6070.44434		1
6072.37549		1
6073.86		1
6075.21436		1
6075.437		1
6075.99951		1
6076.56445		1
6077.311		1
6078.358		1
6079.049		1
6081.755		1
6081.89355		1
6081.958		1
6082.466		1
6082.7876		1
6083.682		1
6085.00049		1
6085.335		1
6085.552		1
6085.58643		1
6086.059		1
6087.321		1
6087.68457		1
6088.11963		1
6088.76758		1
6089.11865		1
6089.657		1
6090.538		1
6092.76465		1
6093.08545		1
6094.47461		1
6095.101		1
6095.96		1
6096.846		1
6097.69		1
6100.38428		1
6100.728		1
6101.375		1
6101.97852		1
6104.07275		1
6104.54443		1
6104.69043		1
6104.756		1
6105.36572		1
6106.1167		1
6107.857		1
6108.13525		1
6109.28955		1
6109.372		1
6109.73975		1
6110.111		1
6110.72656		1
6113.42432		1
6114.56445		1
6114.592		1
6115.52344		1
6116.74658		1
6116.83545		1
6118.5874		1
6119.50244		1
6119.64063		1
6119.728		1
6120.60156		1
6121.29639		1
6122.566		1
6125.59375		1
6125.748		1
6125.965		1
6126.68945		1
6126.736		1
6126.85352		1
6127.229		1
6127.41943		1
6129.98438		1
6130.12549		1
6130.58252		1
6131.941		1
6131.97754		1
6132.22852		1
6132.365		1
6132.62939		1
6133.19336		1
6134.53564		1
6135.167		1
6135.2793		1
6135.73926		1
6136.273		1
6137.038		1
6138.06152		1
6138.285		1
6139.371		1
6140.73975		1
6143.72266		1
6144.156		1
6144.604		1
6145.05273		1
6146.383		1
6146.967		1
6147.61426		1
6148.189		1
6149.304		1
6149.853		1
6153.25537		1
6153.45557		1
6154.07764		1
6154.773		1
6156.732		1
6156.862		1
6159.445		1
6159.629		1
6160.18652		1
6160.407		1
6160.92139		1
6161.864		1
6162.33447		1
6164.01025		1
6165.66553		1
6165.71631		1
6166.038		1
6166.745		1
6166.78		1
6167.10254		1
6169.55029		1
6169.852		1
6169.99658		1
6170.646		1
6170.9707		1
6171.987		1
6172.342		1
6172.39551		1
6172.54834		1
6172.98145		1
6173.155		1
6173.423		1
6174.638		1
6175.277		1
6176.074		1
6176.42627		1
6176.75537		1
6177.589		1
6178.47363		1
6178.66846		1
6179.49951		1
6179.507		1
6180.023		1
6180.12		1
6180.426		1
6181.598		1
6181.8		1
6182.072		1
6182.73145		1
6182.768		1
6183.315		1
6186.224		1
6186.50146		1
6187.55957		1
6187.95068		1
6188.04541		1
6188.30762		1
6189.90234		1
6190.22168		1
6192.61572		1
6193.501		1
6194.374		1
6195.077		1
6195.78271		1
6195.80273		1
6196.45166		1
6196.996		1
6197.086		1
6201.053		1
6203.033		1
6203.821		1
6203.90771		1
6204.84766		1
6205.159		1
6205.54541		1
6206.10254		1
6207.30859		1
6208.09766		1
6208.579		1
6208.78		1
6210.04932		1
6211.789		1
6212.74756		1
6213.18848		1
6215.565		1
6215.65332		1
6216.68848		1
6217.22		1
6217.64746		1
6218.13525		1
6218.20166		1
6218.62158		1
6218.85		1
6219.055		1
6219.429		1
6220.11035		1
6221.134		1
6221.28027		1
6222.493		1
6223.543		1
6223.711		1
6223.899		1
6224.602		1
6225.063		1
6225.228		1
6225.474		1
6226.59033		1
6228.557		1
6228.82129		1
6228.84375		1
6228.956		1
6229.17725		1
6229.83057		1
6229.97949		1
6230.1		1
6230.928		1
6231.62451		1
6232.39551		1
6233.459		1
6233.534		1
6233.65527		1
6233.96436		1
6234.312		1
6234.997		1
6235.038		1
6235.327		1
6237.167		1
6237.249		1
6238.02539		1
6239.02344		1
6239.071		1
6239.14746		1
6239.55127		1
6239.57275		1
6239.71533		1
6240.05273		1
6240.34863		1
6241.44971		1
6242.56543		1
6243.215		1
6243.554		1
6244.118		1
6244.266		1
6244.654		1
6245.52441		1
6246.05273		1
6246.909		1
6247.397		1
6249.24658		1
6249.778		1
6251.25146		1
6252.212		1
6252.8667		1
6252.98633		1
6253.305		1
6253.32959		1
6254.255		1
6254.602		1
6255.13037		1
6255.248		1
6256.254		1
6256.705		1
6258.23828		1
6259.94727		1
6260.547		1
6261.271		1
6261.44971		1
6261.694		1
6261.854		1
6261.88428		1
6263.227		1
6264.146		1
6265.80859		1
6267.22363		1
6267.27246		1
6267.352		1
6267.688		1
6267.7207		1
6269.037		1
6269.459		1
6270.763		1
6271.6543		1
6271.851		1
6272.228		1
6272.34766		1
6274.62939		1
6275.927		1
6276.108		1
6276.85938		1
6278.60938		1
6279.13135		1
6279.634		1
6280.879		1
6281.74072		1
6282.54541		1
6283.72754		1
6283.988		1
6284.62354		1
6285.037		1
6285.665		1
6286.17		1
6286.4		1
6286.4043		1
6286.66846		1
6286.92		1
6287.711		1
6288.755		1
6288.941		1
6289.78662		1
6289.88037		1
6290.09033		1
6291.752		1
6291.84863		1
6292.381		1
6292.993		1
6293.716		1
6294.25732		1
6294.96045		1
6294.97363		1
6295.6084		1
6295.99756		1
6296.69629		1
6297.04639		1
6297.25439		1
6297.315		1
6297.4834		1
6297.56836		1
6300.652		1
6300.94629		1
6301.69531		1
6302.651		1
6302.93164		1
6303.26172		1
6303.55371		1
6304.77344		1
6304.87451		1
6305.037		1
6305.831		1
6305.869		1
6307.73828		1
6307.85645		1
6308.55		1
6310.80664		1
6310.85547		1
6311.628		1
6312.08838		1
6312.9126		1
6313.558		1
6314.116		1
6316.3335		1
6317.71875		1
6318.07227		1
6324.027		1
6324.575		1
6324.60059		1
6326.13867		1
6326.54053		1
6326.565		1
6326.80566		1
6327.195		1
6327.35449		1
6327.612		1
6328.443		1
6328.44971		1
6329.19043		1
6329.29639		1
6329.433		1
6329.782		1
6329.807		1
6330.848		1
6330.98828		1
6331.381		1
6331.542		1
6331.69238		1
6333.97754		1
6334.68945		1
6335.75439		1
6335.77832		1
6335.96729		1
6337.009		1
6337.392		1
6337.58252		1
6339.341		1
6340.207		1
6340.693		1
6341.551		1
6344.3457		1
6344.568		1
6346.413		1
6346.84229		1
6346.95752		1
6348.7666		1
6349.58643		1
6350.528		1
6351.76025		1
6351.903		1
6352.20654		1
6352.613		1
6353.059		1
6353.54346		1
6353.913		1
6355.41357		1
6355.714		1
6356.54248		1
6356.62		1
6357.01855		1
6357.42773		1
6357.44043		1
6357.88965		1
6357.99561		1
6358.17871		1
6358.55371		1
6362.08643		1
6363.76758		1
6363.77		1
6364.25049		1
6364.835		1
6367.74		1
6367.847		1
6368.37939		1
6368.43848		1
6368.57471		1
6368.617		1
6369.234		1
6369.255		1
6369.31934		1
6369.388		1
6369.68066		1
6369.862		1
6369.863		1
6370.082		1
6370.08447		1
6370.754		1
6372.18555		1
6372.365		1
6373.23535		1
6373.2666		1
6373.37744		1
6373.48975		1
6373.528		1
6375.65674		1
6376.411		1
6379.45557		1
6379.747		1
6380.26855		1
6381.41748		1
6382.06738		1
6382.11572		1
6383.60742		1
6384.385		1
6384.39648		1
6384.414		1
6385.808		1
6386.268		1
6386.6333		1
6387.193		1
6388.403		1
6388.63		1
6388.64551		1
6388.694		1
6388.862		1
6390.63428		1
6391.38672		1
6391.69		1
6391.90869		1
6392.58936		1
6392.84131		1
6392.97461		1
6393.794		1
6395.12549		1
6396.142		1
6396.36133		1
6396.403		1
6396.75049		1
6397.27051		1
6397.67773		1
6397.718		1
6397.869		1
6398.197		1
6398.35156		1
6398.8584		1
6399.152		1
6399.62646		1
6400.103		1
6400.74365		1
6400.944		1
6401.112		1
6401.44775		1
6401.833		1
6402.395		1
6402.862		1
6403.097		1
6404.168		1
6404.28271		1
6404.746		1
6405.358		1
6405.875		1
6406.90967		1
6407.47754		1
6408.535		1
6409.21338		1
6409.74658		1
6410.028		1
6410.08447		1
6410.78125		1
6411.03955		1
6411.043		1
6412.50439		1
6412.814		1
6412.91846		1
6413.82373		1
6413.862		1
6414.078		1
6414.229		1
6415.71875		1
6415.908		1
6416.63037		1
6417.905		1
6418.28955		1
6418.66553		1
6418.706		1
6418.74072		1
6418.878		1
6419.33838		1
6419.655		1
6419.785		1
6420.597		1
6421.05		1
6421.05127		1
6421.246		1
6421.32373		1
6421.56934		1
6421.81543		1
6421.87158		1
6422.30029		1
6422.399		1
6422.543		1
6423.284		1
6423.368		1
6423.44727		1
6423.94727		1
6424.89258		1
6426.21729		1
6426.331		1
6426.854		1
6428.09326		1
6428.12451		1
6428.263		1
6430.07373		1
6430.141		1
6430.994		1
6432.149		1
6433.019		1
6433.17432		1
6433.185		1
6433.86865		1
6433.897		1
6434.163		1
6435.18262		1
6435.78955		1
6436.24854		1
6437.43555		1
6437.745		1
6438.17041		1
6438.42871		1
6439.645		1
6439.852		1
6440.331		1
6441.62451		1
6441.856		1
6441.886		1
6442.5		1
6443.03174		1
6443.10352		1
6443.854		1
6444.161		1
6444.712		1
6444.78271		1
6445.29541		1
6445.64551		1
6445.746		1
6445.85		1
6446.75244		1
6446.984		1
6448.051		1
6448.836		1
6449.25342		1
6450.51953		1
6450.77734		1
6451.149		1
6452.01563		1
6452.53125		1
6453.431		1
6453.704		1
6454.22		1
6455.89844		1
6456.25635		1
6457.09229		1
6457.76367		1
6457.801		1
6459.46875		1
6461.422		1
6461.532		1
6462.191		1
6463.09326		1
6463.378		1
6464.457		1
6464.75635		1
6464.89844		1
6465.004		1
6465.79736		1
6466.983		1
6467.037		1
6467.543		1
6468.39063		1
6468.4126		1
6468.578		1
6468.73828		1
6469.13		1
6469.15674		1
6469.746		1
6469.95654		1
6470.44141		1
6471.11572		1
6471.298		1
6472.026		1
6474.416		1
6475.419		1
6476.244		1
6477.27		1
6477.301		1
6478.19971		1
6478.977		1
6479.306		1
6479.32666		1
6479.99072		1
6480.06934		1
6480.53369		1
6480.58643		1
6480.69434		1
6480.77344		1
6481.38965		1
6482.06055		1
6482.097		1
6483.24		1
6483.813		1
6484.18652		1
6484.4624		1
6484.79639		1
6485.105		1
6485.1665		1
6486.19873		1
6486.255		1
6486.4585		1
6486.682		1
6486.9624		1
6487.413		1
6487.53467		1
6487.597		1
6487.627		1
6488.646		1
6488.6875		1
6488.797		1
6488.83936		1
6488.95		1
6489.583		1
6490.29639		1
6490.501		1
6490.76025		1
6490.87256		1
6493.41553		1
6494.34961		1
6494.572		1
6494.60742		1
6495.088		1
6496.19141		1
6497.301		1
6497.49854		1
6497.712		1
6498.28125		1
6498.556		1
6498.886		1
6498.89453		1
6499.166		1
6499.225		1
6500.58447		1
6500.999		1
6501.224		1
6501.406		1
6501.42773		1
6502.679		1
6502.82275		1
6503.03174		1
6504.059		1
6504.62842		1
6504.87061		1
6504.87842		1
6505.458		1
6505.908		1
6506.177		1
6506.21729		1
6506.66846		1
6507.01758		1
6507.19336		1
6507.277		1
6507.665		1
6507.861		1
6509.90039		1
6509.98926		1
6510.07275		1
6510.365		1
6510.722		1
6511.409		1
6511.7		1
6511.703		1
6512.84		1
6513.12061		1
6513.353		1
6513.642		1
6514.09473		1
6514.89355		1
6515.52148		1
6516.53		1
6516.702		1
6517.26074		1
6518.25049		1
6518.348		1
6518.36865		1
6519.815		1
6519.83545		1
6520.23535		1
6520.316		1
6520.41064		1
6520.791		1
6521.086		1
6521.2124		1
6521.57764		1
6521.6665		1
6523.135		1
6523.258		1
6523.69727		1
6523.813		1
6524.85		1
6525.77051		1
6526.74072		1
6527.37744		1
6528.40869		1
6528.65771		1
6529.007		1
6529.66553		1
6530.033		1
6531.04541		1
6531.10059		1
6531.9624		1
6532.37646		1
6532.8877		1
6532.9		1
6532.917		1
6533.08545		1
6534.795		1
6534.981		1
6535.0625		1
6535.195		1
6535.433		1
6535.471		1
6535.795		1
6536.187		1
6536.946		1
6537.056		1
6537.57129		1
6539.63965		1
6539.939		1
6540.07129		1
6540.1123		1
6540.52148		1
6540.594		1
6540.644		1
6540.671		1
6540.818		1
6542.05762		1
6542.81445		1
6543.4917		1
6543.67139		1
6544.09326		1
6544.13		1
6547.528		1
6547.93652		1
6548.392		1
6549.863		1
6550.34668		1
6550.46533		1
6550.621		1
6550.755		1
6550.76367		1
6550.92871		1
6551.28174		1
6551.46338		1
6551.645		1
6551.916		1
6553.19141		1
6554.57373		1
6554.63135		1
6554.94043		1
6555.141		1
6555.37354		1
6555.401		1
6555.9624		1
6556.038		1
6556.106		1
6556.284		1
6556.43359		1
6556.522		1
6556.856		1
6557.1626		1
6558.5835		1
6559.1		1
6560.2793		1
6560.41748		1
6561.15039		1
6561.421		1
6561.5293		1
6561.716		1
6562.107		1
6562.14941		1
6562.80957		1
6562.822		1
6562.91455		1
6563.455		1
6563.578		1
6563.79248		1
6563.878		1
6564.31934		1
6564.324		1
6564.736		1
6565.47949		1
6565.57373		1
6566.24951		1
6566.473		1
6566.79541		1
6568.00244		1
6568.329		1
6568.642		1
6568.728		1
6569.027		1
6569.542		1
6569.742		1
6570.223		1
6570.321		1
6570.756		1
6570.902		1
6571.07		1
6571.1377		1
6571.67725		1
6572.24268		1
6572.88		1
6573.304		1
6573.731		1
6575.32227		1
6575.729		1
6576.094		1
6576.576		1
6577.1626		1
6577.64746		1
6577.73		1
6577.79346		1
6578.11426		1
6578.766		1
6578.78125		1
6579.135		1
6579.24		1
6579.587		1
6580.086		1
6580.741		1
6580.979		1
6581.95068		1
6581.971		1
6582.34326		1
6582.773		1
6584.13867		1
6584.155		1
6584.53857		1
6584.835		1
6584.96631		1
6585.903		1
6586.33		1
6586.42773		1
6587.117		1
6587.403		1
6587.45166		1
6587.55		1
6588.717		1
6589.12939		1
6589.35		1
6589.597		1
6589.766		1
6590.263		1
6590.63867		1
6590.746		1
6590.876		1
6590.90234		1
6590.95557		1
6590.996		1
6591.07227		1
6591.24951		1
6591.4585		1
6591.7085		1
6591.89551		1
6593.12646		1
6593.152		1
6593.17		1
6593.408		1
6593.7417		1
6594.256		1
6594.435		1
6594.49951		1
6594.54736		1
6594.67627		1
6595.211		1
6596.169		1
6596.185		1
6596.39453		1
6596.40967		1
6596.75049		1
6596.76953		1
6597.055		1
6597.423		1
6597.555		1
6598.16553		1
6598.497		1
6598.65674		1
6598.926		1
6599.58936		1
6600.88672		1
6601.004		1
6601.103		1
6601.285		1
6601.314		1
6601.635		1
6601.79736		1
6601.911		1
6602.23828		1
6602.30859		1
6602.493		1
6603.29541		1
6603.89551		1
6604.732		1
6605.157		1
6605.679		1
6605.696		1
6605.991		1
6606.107		1
6606.235		1
6606.92432		1
6607.02441		1
6607.065		1
6607.086		1
6607.379		1
6607.80762		1
6608.035		1
6608.90332		1
6608.99		1
6609.90234		1
6610.23242		1
6610.63		1
6610.91455		1
6611.047		1
6611.512		1
6611.955		1
6612.047		1
6612.16943		1
6612.2		1
6612.562		1
6613.07		1
6614.264		1
6614.373		1
6614.56348		1
6615.919		1
6616.053		1
6616.222		1
6616.328		1
6617.119		1
6617.41748		1
6617.608		1
6617.79248		1
6617.9		1
6618.29443		1
6618.68652		1
6618.797		1
6618.99951		1
6619.178		1
6620.50732		1
6620.94141		1
6621.284		1
6621.2915		1
6621.94873		1
6622.11475		1
6622.274		1
6622.324		1
6622.36328		1
6622.90332		1
6623.604		1
6623.657		1
6623.68		1
6624.20459		1
6625.00635		1
6625.01		1
6625.035		1
6625.19		1
6625.966		1
6625.99268		1
6626.527		1
6626.67334		1
6626.73145		1
6627.205		1
6628.119		1
6628.53857		1
6630.17529		1
6630.658		1
6631.063		1
6631.17627		1
6631.47656		1
6631.796		1
6631.9917		1
6632.157		1
6633.03174		1
6633.10742		1
6633.32666		1
6633.716		1
6634.227		1
6634.271		1
6634.44531		1
6634.81		1
6635.171		1
6635.95459		1
6636.57959		1
6637.214		1
6637.907		1
6638.36963		1
6638.45166		1
6639.092		1
6639.102		1
6639.49756		1
6640.02148		1
6640.288		1
6640.4873		1
6640.571		1
6640.7627		1
6641.0835		1
6641.274		1
6642.095		1
6642.374		1
6642.38574		1
6642.854		1
6644.44141		1
6644.488		1
6644.50928		1
6645.01172		1
6645.07471		1
6645.12354		1
6645.316		1
6645.548		1
6645.57		1
6646.10645		1
6646.763		1
6646.954		1
6647.05469		1
6647.083		1
6647.268		1
6647.441		1
6647.699		1
6647.8584		1
6648.18164		1
6648.19336		1
6648.80273		1
6649.685		1
6650.446		1
6650.45		1
6650.84961		1
6650.859		1
6651.067		1
6651.17		1
6651.46143		1
6651.586		1
6651.63672		1
6652.347		1
6652.47852		1
6653.293		1
6653.49756		1
6654.54834		1
6654.71826		1
6654.8916		1
6655.114		1
6655.215		1
6655.29		1
6655.661		1
6656.02734		1
6656.144		1
6656.281		1
6656.60645		1
6656.63965		1
6657.037		1
6657.344		1
6658.05762		1
6658.13867		1
6658.41846		1
6658.8374		1
6659.093		1
6659.368		1
6659.63		1
6660.6		1
6660.64453		1
6660.91064		1
6661.06836		1
6661.29		1
6661.54736		1
6661.63428		1
6661.641		1
6662.17236		1
6662.608		1
6662.77832		1
6662.978		1
6663.03174		1
6663.099		1
6663.38965		1
6663.71875		1
6663.739		1
6664.25342		1
6664.768		1
6664.8335		1
6665.08057		1
6665.775		1
6665.788		1
6665.866		1
6666.046		1
6666.26465		1
6666.286		1
6666.685		1
6666.80273		1
6667.59766		1
6667.835		1
6668.036		1
6668.329		1
6668.91943		1
6669.051		1
6669.059		1
6669.34473		1
6669.371		1
6669.52734		1
6670.003		1
6670.2666		1
6670.31055		1
6670.59863		1
6670.84863		1
6670.89355		1
6671.41		1
6671.682		1
6671.699		1
6671.752		1
6671.80762		1
6672.128		1
6672.202		1
6672.27051		1
6672.27441		1
6672.3916		1
6672.539		1
6672.807		1
6672.81445		1
6673.133		1
6673.18359		1
6673.411		1
6673.557		1
6673.913		1
6674.00732		1
6674.324		1
6675.97754		1
6676.171		1
6676.373		1
6676.43066		1
6677.3877		1
6677.57		1
6677.605		1
6677.70557		1
6678.54248		1
6678.54541		1
6678.788		1
6678.99268		1
6678.99561		1
6679.29541		1
6679.533		1
6679.93652		1
6680.10547		1
6680.55127		1
6680.758		1
6680.85352		1
6681.54346		1
6681.578		1
6681.64648		1
6681.92627		1
6683.081		1
6683.414		1
6683.546		1
6684.08154		1
6684.58		1
6684.6543		1
6684.70654		1
6684.716		1
6685.1665		1
6685.17773		1
6685.33936		1
6685.423		1
6686.17236		1
6686.98535		1
6687.765		1
6688.97754		1
6689.44873		1
6689.796		1
6689.845		1
6689.983		1
6690.121		1
6690.219		1
6691.24072		1
6691.24951		1
6692.21045		1
6692.56152		1
6692.854		1
6692.85449		1
6692.90625		1
6693.153		1
6693.155		1
6693.57275		1
6693.93262		1
6694.08154		1
6694.323		1
6694.672		1
6694.764		1
6694.96338		1
6695.155		1
6695.482		1
6696.104		1
6696.227		1
6696.36963		1
6696.37744		1
6696.70361		1
6696.937		1
6697.11475		1
6697.157		1
6697.34033		1
6697.477		1
6697.56934		1
6697.59229		1
6697.681		1
6697.932		1
6698.123		1
6698.35		1
6698.424		1
6698.99756		1
6699.036		1
6699.078		1
6699.46045		1
6699.61475		1
6699.815		1
6700.38135		1
6700.45068		1
6700.46631		1
6700.5874		1
6700.612		1
6700.79053		1
6701.07275		1
6701.263		1
6701.47461		1
6701.94629		1
6701.952		1
6702.122		1
6702.754		1
6703.4834		1
6704.09375		1
6704.498		1
6704.542		1
6704.92041		1
6704.98975		1
6705.51025		1
6706.0376		1
6706.34473		1
6706.72852		1
6706.875		1
6706.90869		1
6707.05859		1
6707.27148		1
6707.2915		1
6707.367		1
6707.96631		1
6708.186		1
6708.304		1
6708.665		1
6708.97		1
6709.142		1
6709.30029		1
6709.47852		1
6709.55762		1
6709.989		1
6710.29541		1
6710.319		1
6710.45947		1
6710.62256		1
6710.637		1
6710.92236		1
6710.935		1
6711.21729		1
6711.47559		1
6711.48145		1
6711.671		1
6711.686		1
6712.188		1
6712.27441		1
6712.43164		1
6712.901		1
6712.95557		1
6712.963		1
6713.11768		1
6713.13428		1
6713.20166		1
6713.487		1
6713.667		1
6713.89453		1
6714.088		1
6714.5415		1
6714.66162		1
6714.814		1
6714.968		1
6714.986		1
6715.04346		1
6715.168		1
6715.18555		1
6715.259		1
6715.366		1
6715.47949		1
6716.32861		1
6716.83057		1
6716.991		1
6717.17969		1
6717.36572		1
6717.475		1
6718.09961		1
6718.18848		1
6718.871		1
6718.8877		1
6719.01465		1
6719.01953		1
6719.06445		1
6719.359		1
6719.6377		1
6719.753		1
6719.924		1
6720.06445		1
6720.20557		1
6720.23535		1
6720.964		1
6721.17		1
6721.29834		1
6721.97168		1
6722.42773		1
6722.66357		1
6722.836		1
6723.156		1
6723.42725		1
6723.895		1
6724.96533		1
6725.14		1
6725.65332		1
6725.963		1
6726.203		1
6726.53		1
6726.813		1
6726.94336		1
6727.087		1
6727.41064		1
6727.42725		1
6727.637		1
6727.76367		1
6727.90967		1
6728.025		1
6728.39551		1
6728.642		1
6729.242		1
6729.296		1
6729.31		1
6729.383		1
6729.63672		1
6730.09229		1
6730.192		1
6730.242		1
6730.414		1
6730.661		1
6730.94		1
6731.151		1
6731.203		1
6731.608		1
6731.72949		1
6731.97949		1
6732.386		1
6732.587		1
6732.678		1
6732.95752		1
6733.22656		1
6733.81934		1
6733.902		1
6734.286		1
6734.3916		1
6734.864		1
6734.94775		1
6735.70068		1
6735.77832		1
6736.2207		1
6736.69629		1
6737.028		1
6737.05029		1
6737.088		1
6737.489		1
6737.60547		1
6737.65039		1
6738.85938		1
6739.08252		1
6739.10742		1
6739.2627		1
6739.369		1
6739.74561		1
6739.948		1
6740.421		1
6740.737		1
6740.75049		1
6740.914		1
6741.26563		1
6741.9873		1
6742.13867		1
6742.4707		1
6742.56543		1
6742.77539		1
6742.994		1
6743.07666		1
6743.16748		1
6743.42725		1
6743.843		1
6743.91846		1
6744.348		1
6744.48828		1
6744.508		1
6745.48242		1
6745.70654		1
6745.96		1
6746.532		1
6746.55127		1
6747.163		1
6747.401		1
6747.42334		1
6747.656		1
6747.90039		1
6747.935		1
6748.2666		1
6748.279		1
6748.423		1
6748.70557		1
6748.73535		1
[truncated: 17,031 more rows]
