# Supplementary material for: Getting rid of ‘rain’ and ‘stars’: Mitigating inhibition effects on ddPCR data analysis, the case study of the invasive crayfish Pacifastacus leniusculus in the streams of Luxembourg
Source: PLoS One. 2022 Nov 16;17(11):e0275363. doi: 10.1371/journal.pone.0275363 (PMC9668142; doi:10.1371/journal.pone.0275363)
Supplement: S1 File — (ZIP) [file pone.0275363.s003.zip › raw data/27-pl1/27 Pl1-2019 Pl_E11_Amplitude.csv]

Ch1 Amplitude	Ch2 Amplitude	Cluster
303.424377		1
327.430969		1
428.603516		1
436.055939		1
795.5037		1
982.4913		1
1021.50616		1
1062.25525		1
1170.1394		1
1174.29114		1
1231.3595		1
1306.55542		1
1333.123		1
1347.03687		1
1347.76074		1
1376.35364		1
1416.69983		1
1449.00781		1
1466.95276		1
1596.21094		1
1603.22461		1
1607.58228		1
1659.01318		1
1683.71631		1
1699.58264		1
1701.14368		1
1706.56628		1
1721.96436		1
1758.035		1
1764.45032		1
1799.07983		1
1801.59961		1
1898.454		1
1906.222		1
1906.27478		1
1964.075		1
2008.99426		1
2031.71863		1
2039.666		1
2112.27686		1
2112.50513		1
2187.76343		1
2195.081		1
2226.31128		1
2343.39966		1
2509.305		1
2642.147		1
2951.62622		1
2954.88867		1
2976.22852		1
3003.954		1
3007.73438		1
3064.02246		1
3093.41772		1
3094.55957		1
3097.066		1
3113.27148		1
3114.19556		1
3119.9502		1
3139.13745		1
3153.78638		1
3154.15967		1
3156.7937		1
3165.14		1
3173.071		1
3177.3103		1
3185.25854		1
3186.09863		1
3190.40283		1
3191.17676		1
3192.60547		1
3213.019		1
3214.29517		1
3214.89185		1
3217.456		1
3218.73438		1
3219.16821		1
3240.08276		1
3241.036		1
3247.01685		1
3248.3103		1
3248.69653		1
3248.92432		1
3260.92725		1
3264.15112		1
3265.42944		1
3276.24268		1
3281.38916		1
3281.5896		1
3282.35718		1
3282.87842		1
3294.51929		1
3295.067		1
3295.42969		1
3303.612		1
3305.75317		1
3306.47168		1
3309.96753		1
3312.523		1
3319.1792		1
3324.55054		1
3326.30957		1
3332.34351		1
3334.61914		1
3337.46924		1
3337.63647		1
3341.189		1
3347.509		1
3347.91821		1
3348.35376		1
3349.259		1
3350.439		1
3352.671		1
3353.42456		1
3354.124		1
3360.919		1
3364.55371		1
3366.147		1
3369.06274		1
3370.597		1
3372.94556		1
3375.10352		1
3376.56348		1
3377.139		1
3379.15625		1
3381.43		1
3383.35327		1
3383.6582		1
3386.3186		1
3386.32813		1
3389.722		1
3391.22681		1
3394.39185		1
3396.33862		1
3399.324		1
3401.87427		1
3404.095		1
3404.83716		1
3405.09619		1
3405.83643		1
3406.11938		1
3409.35938		1
3409.529		1
3411.64819		1
3415.13428		1
3415.30176		1
3415.75317		1
3417.77271		1
3418.98145		1
3419.44067		1
3420.91528		1
3421.03955		1
3422.478		1
3424.063		1
3424.547		1
3426.98315		1
3427.52075		1
3433.04956		1
3435.80273		1
3438.71216		1
3439.78442		1
3442.423		1
3447.54053		1
3448.0022		1
3450.6438		1
3452.5437		1
3455.47168		1
3463.09155		1
3463.48		1
3465.81958		1
3467.05151		1
3467.22168		1
3470.124		1
3475.84351		1
3477.136		1
3480.50659		1
3481.227		1
3485.48242		1
3488.07324		1
3489.62036		1
3493.87183		1
3494.97876		1
3495.87158		1
3496.36279		1
3501.34277		1
3502.69263		1
3505.39063		1
3509.58		1
3510.00024		1
3510.75		1
3511.18262		1
3511.649		1
3511.653		1
3514.24438		1
3517.5022		1
3518.45215		1
3518.94531		1
3520.004		1
3522.2583		1
3522.65		1
3523.18555		1
3524.45581		1
3524.78564		1
3527.49146		1
3528.576		1
3529.53662		1
3532.205		1
3533.45044		1
3534.221		1
3534.38257		1
3535.1853		1
3536.35913		1
3537.8916		1
3538.647		1
3544.62036		1
3551.03467		1
3551.66431		1
3553.39771		1
3556.285		1
3556.365		1
3557.3125		1
3558.498		1
3560.27832		1
3560.55151		1
3561.02832		1
3564.19653		1
3570.044		1
3578.49146		1
3579.66455		1
3580.148		1
3580.27612		1
3580.543		1
3584.64453		1
3586.121		1
3587.35229		1
3588.196		1
3590.2		1
3591.91		1
3593.44653		1
3595.399		1
3598.54565		1
3600.141		1
3601.23633		1
3602.431		1
3602.64941		1
3603.66162		1
3604.27881		1
3605.47168		1
3605.55444		1
3605.71265		1
3606.924		1
3607.02612		1
3607.21631		1
3608.66821		1
3610.1853		1
3610.63379		1
3610.98682		1
3611.66455		1
3611.67749		1
3613.87256		1
3614.422		1
3614.443		1
3614.73047		1
3616.677		1
3616.76929		1
3617.735		1
3618.18213		1
3618.48755		1
3619.14136		1
3619.39648		1
3619.7063		1
3620.68115		1
3621.12134		1
3623.94678		1
3626.09839		1
3627.5332		1
3628.62354		1
3629.01416		1
3629.92432		1
3631.07373		1
3631.53247		1
3631.83276		1
3635.619		1
3635.70068		1
3638.41479		1
3638.94141		1
3639.5686		1
3640.466		1
3641.996		1
3645.05469		1
3648.15039		1
3649.82153		1
3652.744		1
3653.15283		1
3655.07886		1
3657.565		1
3658.33862		1
3658.581		1
3659.03442		1
3659.1377		1
3659.89771		1
3660.11523		1
3660.15186		1
3662.56		1
3663.53345		1
3664.76929		1
3666.47925		1
3667.52173		1
3670.12671		1
3670.83569		1
3672.018		1
3672.05273		1
3672.80347		1
3676.273		1
3678.71753		1
3681.34058		1
3684.0603		1
3684.50244		1
3688.81421		1
3689.314		1
3690.231		1
3690.23462		1
3691.71875		1
3693.7478		1
3694.81885		1
3696.055		1
3696.507		1
3697.028		1
3697.38477		1
3699.304		1
3701.10376		1
3701.17676		1
3703.8103		1
3704.245		1
3705.82129		1
3706.82349		1
3707.78076		1
3707.941		1
3710.06665		1
3710.719		1
3713.35815		1
3716.24023		1
3716.43921		1
3716.59961		1
3717.08984		1
3717.46265		1
3719.3042		1
3722.22754		1
3722.30518		1
3722.5708		1
3723.12622		1
3723.90942		1
3723.98682		1
3724.07568		1
3724.50635		1
3724.58569		1
3724.617		1
3725.242		1
3726.08643		1
3727.25073		1
3727.75342		1
3727.866		1
3728.31958		1
3729.431		1
3731.19336		1
3733.57715		1
3735.02686		1
3737.16968		1
3737.69922		1
3737.789		1
3738.64673		1
3738.96729		1
3740.87451		1
3741.20435		1
3741.655		1
3742.1792		1
3742.32349		1
3742.408		1
3743.41748		1
3744.57422		1
3745.7146		1
3745.80762		1
3746.38477		1
3746.40723		1
3746.791		1
3747.04834		1
3748.52832		1
3749.18286		1
3749.50952		1
3749.513		1
3749.853		1
3752.28467		1
3752.54858		1
3755.29761		1
3755.83276		1
3760.25977		1
3760.55322		1
3762.177		1
3763.03247		1
3766.31958		1
3766.901		1
3767.01587		1
3767.517		1
3767.79248		1
3768.0625		1
3768.43481		1
3768.93262		1
3769.448		1
3769.81787		1
3769.82642		1
3770.94629		1
3771.25562		1
3771.271		1
3772.379		1
3772.6084		1
3773.073		1
3773.36157		1
3774.11914		1
3774.12646		1
3774.3855		1
3778.369		1
3778.48218		1
3779.46924		1
3780.827		1
3781.87549		1
3781.98242		1
3783.834		1
3784.846		1
3786.93018		1
3787.46655		1
3787.604		1
3787.67236		1
3787.82178		1
3787.84863		1
3787.96021		1
3789.168		1
3789.317		1
3790.07861		1
3790.09058		1
3791.04736		1
3791.171		1
3792.56226		1
3795.06348		1
3797.03271		1
3799.32251		1
3799.734		1
3801.57129		1
3801.691		1
3803.74731		1
3804.66431		1
3805.19336		1
3805.99		1
3806.54614		1
3807.34424		1
3807.717		1
3807.728		1
3808.17065		1
3808.26782		1
3808.40576		1
3808.81738		1
3810.295		1
3810.855		1
3811.267		1
3811.77271		1
3812.283		1
3812.77515		1
3813.54834		1
3814.107		1
3814.682		1
3814.71045		1
3816.91724		1
3817.62744		1
3818.30737		1
3818.44263		1
3818.733		1
3819.843		1
3820.55835		1
3821.00146		1
3821.06128		1
3821.36255		1
3821.57471		1
3824.65771		1
3825.336		1
3826.59229		1
3827.29688		1
3827.53247		1
3828.35376		1
3828.631		1
3828.6665		1
3828.814		1
3829.09		1
3830.32056		1
3830.92749		1
3831.93872		1
3833.67163		1
3835.90381		1
3836.129		1
3836.684		1
3836.841		1
3837.488		1
3837.63721		1
3838.08032		1
3838.72241		1
3839.88184		1
3840.24487		1
3840.30127		1
3841.03735		1
3841.93652		1
3842.01074		1
3842.84546		1
3843.503		1
3844.651		1
3844.81787		1
3844.843		1
3848.40649		1
3848.83838		1
3849.16528		1
3849.556		1
3851.63525		1
3851.68384		1
3852.91943		1
3853.02222		1
3856.52319		1
3857.033		1
3857.67		1
3858.39		1
3859.001		1
3859.09521		1
3859.12671		1
3859.63013		1
3860.454		1
3860.89746		1
3861.12378		1
3861.61182		1
3861.63623		1
3862.36475		1
3862.67261		1
3863.56421		1
3864.11572		1
3866.54541		1
3866.57764		1
3866.68213		1
3866.88135		1
3867.6084		1
3868.8		1
3869.07739		1
3870.11475		1
3870.17627		1
3870.62866		1
3870.75854		1
3870.78369		1
3870.80176		1
3870.855		1
3871.22021		1
3871.59814		1
3871.6272		1
3871.82813		1
3872.543		1
3872.58984		1
3873.289		1
3878.30322		1
3879.40723		1
3880.74243		1
3881.85425		1
3882.425		1
3883.46826		1
3883.69678		1
3884.95581		1
3886.43945		1
3888.378		1
3888.76636		1
3888.77271		1
3889.11279		1
3889.85034		1
3890.49219		1
3891.454		1
3891.72485		1
3892.04028		1
3892.74463		1
3893.03784		1
3893.03784		1
3893.21924		1
3893.70947		1
3893.79346		1
3894.2583		1
3894.47778		1
3895.17383		1
3895.667		1
3896.143		1
3897.176		1
3899.83423		1
3900.16431		1
3901.38477		1
3902.942		1
3903.79614		1
3903.81982		1
3904.17017		1
3904.24365		1
3904.24976		1
3904.94214		1
3905.48779		1
3906.24072		1
3906.47119		1
3906.77417		1
3906.99414		1
3908.85718		1
3909.63257		1
3909.77856		1
3909.90015		1
3909.94116		1
3912.82		1
3914.98071		1
3915.31519		1
3915.96118		1
3916.46045		1
3916.585		1
3916.68481		1
3916.718		1
3917.9707		1
3918.43018		1
3918.61157		1
3918.7417		1
3920.27124		1
3921.32544		1
3922.69775		1
3923.783		1
3925.148		1
3925.48169		1
3925.5415		1
3925.89429		1
3926.74976		1
3927.454		1
3929.00513		1
3929.895		1
3930.74463		1
3930.93213		1
3931.33813		1
3932.13525		1
3933.978		1
3934.01929		1
3935.91748		1
3936.815		1
3936.93677		1
3937.17456		1
3939.1228		1
3941.67554		1
3942.18359		1
3942.35474		1
3942.485		1
3942.54932		1
3942.84888		1
3943.13184		1
3943.93628		1
3943.99414		1
3944.24829		1
3944.30859		1
3944.33643		1
3944.5083		1
3944.59351		1
3945.88623		1
3946.397		1
3948.07251		1
3948.75415		1
3948.807		1
3950.262		1
3950.64087		1
3952.15649		1
3952.54077		1
3953.41528		1
3954.644		1
3954.87769		1
3955.256		1
3957.818		1
3959.13574		1
3959.36816		1
3961.23413		1
3961.50024		1
3961.56616		1
3962.28882		1
3963.23633		1
3963.32861		1
3963.379		1
3963.613		1
3963.912		1
3964.24365		1
3964.3833		1
3964.74683		1
3965.303		1
3965.99976		1
3966.57959		1
3966.68262		1
3967.22461		1
3968.827		1
3969.24561		1
3969.81152		1
3970.63818		1
3970.92041		1
3971.04858		1
3971.63916		1
3972.45386		1
3972.46338		1
3972.91821		1
3973.386		1
3973.43628		1
3974.14771		1
3974.32642		1
3976.20068		1
3977.69165		1
3977.86914		1
3978.34424		1
3978.81274		1
3979.52637		1
3980.44019		1
3980.54834		1
3982.12939		1
3982.25879		1
3982.50635		1
3982.99854		1
3983.91577		1
3984.31885		1
3984.69116		1
3984.81567		1
3986.038		1
3986.56226		1
3987.058		1
3988.07935		1
3988.25854		1
3988.61841		1
3989.21973		1
3989.48682		1
3990.10767		1
3990.89966		1
3993.27		1
3996.045		1
3996.04883		1
3996.22876		1
3997.37354		1
3997.457		1
3998.20923		1
3999.00439		1
3999.35474		1
3999.438		1
3999.987		1
4001.76		1
4002.823		1
4003.27441		1
4003.43457		1
4003.541		1
4003.823		1
4004.07666		1
4005.09766		1
4005.78345		1
4006.167		1
4006.8		1
4007.48877		1
4007.94434		1
4007.97388		1
4008.2793		1
4008.414		1
4008.63013		1
4009.56982		1
4009.61719		1
4009.72876		1
4010.291		1
4010.59766		1
4011.33813		1
4012.33936		1
4013.013		1
4013.47388		1
4014.26855		1
4014.33765		1
4014.51416		1
4015.564		1
4015.6228		1
4015.81738		1
4016.001		1
4016.08887		1
4016.20239		1
4018.25366		1
4019.04932		1
4020.04468		1
4020.287		1
4020.50562		1
4020.83325		1
4020.86377		1
4020.96338		1
4021.324		1
4021.36938		1
4022.33765		1
4022.68726		1
4022.80469		1
4022.991		1
4023.66724		1
4023.85742		1
4023.94922		1
4024.69873		1
4024.96948		1
4026.06641		1
4026.47778		1
4027.56348		1
4027.622		1
4027.8103		1
4028.584		1
4028.83228		1
4028.93359		1
4029.46753		1
4029.538		1
4029.916		1
4031.0293		1
4032.66724		1
4033.43481		1
4033.68018		1
4033.7207		1
4034.101		1
4034.45679		1
4034.46167		1
4035.08276		1
4035.4292		1
4035.55542		1
4037.255		1
4037.92676		1
4038.126		1
4038.503		1
4038.51978		1
4038.61157		1
4038.737		1
4039.26782		1
4039.79126		1
4039.866		1
4039.9104		1
4040.00781		1
4040.29419		1
4042.489		1
4042.78735		1
4044.34326		1
4045.05		1
4045.274		1
4046.02026		1
4046.768		1
4046.78052		1
4047.50684		1
4047.68628		1
4047.75928		1
4048.052		1
4048.18872		1
4049.0686		1
4050.24463		1
4050.26587		1
4050.5542		1
4051.47241		1
4051.773		1
4052.32129		1
4052.38843		1
4052.80371		1
4053.20752		1
4053.34033		1
4053.69922		1
4054.154		1
4054.43		1
4054.63184		1
4055.0105		1
4055.40869		1
4056.42285		1
4056.536		1
4056.67725		1
4056.7522		1
4056.86279		1
4057.13965		1
4058.63159		1
4058.70044		1
4059.05933		1
4059.575		1
4059.64478		1
4059.91821		1
4060.196		1
4061.33936		1
4061.49683		1
4061.6167		1
4061.68237		1
4062.09644		1
4062.23364		1
4062.585		1
4064.57813		1
4064.66968		1
4065.213		1
4065.42017		1
4065.51953		1
4065.85864		1
4066.12		1
4066.78638		1
4067.15283		1
4067.69214		1
4068.15869		1
4068.37134		1
4068.38477		1
4068.46118		1
4069.86279		1
4069.87744		1
4070.77026		1
4071.08716		1
4071.285		1
4072.30127		1
4073.65039		1
4075.10547		1
4075.12866		1
4075.80225		1
4077.167		1
4078.581		1
4078.90723		1
4079.16528		1
4079.34131		1
4080.273		1
4080.508		1
4080.935		1
4081.05078		1
4082.09814		1
4082.254		1
4084.14478		1
4084.21558		1
4085.684		1
4085.83276		1
4085.93579		1
4086.126		1
4087.59448		1
4087.67188		1
4087.91162		1
4088.41138		1
4089.31641		1
4090.05347		1
4090.05615		1
4090.15137		1
4091.15015		1
4091.21338		1
4091.42651		1
4093.754		1
4094.27979		1
4095.161		1
4096.022		1
4096.08545		1
4096.47266		1
4096.57		1
4096.88965		1
4096.97266		1
4097.14258		1
4097.43555		1
4098.03662		1
4098.195		1
4098.285		1
4099.4917		1
4099.656		1
4100.641		1
4100.88428		1
4101.1123		1
4101.67		1
4102.13574		1
4102.30762		1
4102.65		1
4103.032		1
4103.422		1
4103.583		1
4104.819		1
4104.93359		1
4104.977		1
4105.182		1
4105.27344		1
4105.48975		1
4105.68555		1
4106.28027		1
4106.52051		1
4106.95557		1
4107.38574		1
4108.025		1
4108.69141		1
4109.639		1
4109.67334		1
4110.26465		1
4110.461		1
4111.793		1
4111.81		1
4111.888		1
4112.186		1
4112.64		1
4113.783		1
4113.87061		1
4114.12061		1
4114.12549		1
4114.143		1
4114.316		1
4114.6333		1
4114.63428		1
4115.9707		1
4116.437		1
4116.7124		1
4118.17041		1
4118.92627		1
4119.124		1
4119.324		1
4119.33838		1
4119.95947		1
4120.072		1
4120.55371		1
4120.683		1
4120.878		1
4121.008		1
4121.855		1
4121.99756		1
4123.26074		1
4124.038		1
4124.294		1
4124.55859		1
4124.86768		1
4125.08643		1
4125.66748		1
4127.21875		1
4127.255		1
4127.38232		1
4127.65332		1
4127.65771		1
4127.816		1
4128.98438		1
4129.302		1
4129.98		1
4130.532		1
4130.60449		1
4130.724		1
4131.546		1
4132.75732		1
4132.791		1
4133.78174		1
4134.13232		1
4134.44141		1
4134.79053		1
4134.901		1
4135.217		1
4135.475		1
4136.651		1
4137.542		1
4137.726		1
4137.949		1
4139.03271		1
4139.036		1
4139.062		1
4139.43945		1
4139.533		1
4140.415		1
4140.595		1
4140.663		1
4140.69336		1
4140.74854		1
4141.64063		1
4141.754		1
4141.7793		1
4141.95947		1
4142.11768		1
4142.45947		1
4142.51172		1
4142.7124		1
4144.488		1
4144.65332		1
4145.58		1
4145.739		1
4146.08545		1
4147.46338		1
4147.511		1
4147.53125		1
4148.209		1
4148.71436		1
4149.128		1
4149.15039		1
4149.964		1
4150.013		1
4151.347		1
4152.315		1
4152.82373		1
4153.226		1
4153.7334		1
4155.096		1
4155.43555		1
4155.749		1
4155.857		1
4156.135		1
4156.165		1
4156.16748		1
4156.30566		1
4156.857		1
4156.894		1
4157.087		1
4157.1416		1
4157.31445		1
4157.575		1
4157.67		1
4157.97754		1
4158.5376		1
4158.575		1
4158.759		1
4158.84863		1
4159.48242		1
4159.57129		1
4159.89258		1
4159.94043		1
4160.69		1
4160.70654		1
4160.751		1
4161.06		1
4161.378		1
4161.826		1
4162.07227		1
4162.13525		1
4162.55566		1
4162.774		1
4163.214		1
4163.315		1
4163.34961		1
4164.04053		1
4164.55566		1
4165.446		1
4165.52637		1
4165.746		1
4166.262		1
4166.401		1
4167.486		1
4167.875		1
4167.90332		1
4167.9585		1
4168.242		1
4168.377		1
4168.62549		1
4168.68066		1
4168.769		1
4168.949		1
4169.24658		1
4169.2627		1
4169.706		1
4170.1416		1
4170.626		1
4171.17139		1
4171.263		1
4172.37158		1
4172.837		1
4172.89941		1
4173.58643		1
4173.70459		1
4173.898		1
4174.596		1
4174.728		1
4174.91		1
4175.1626		1
4176.03		1
4176.49365		1
4176.66455		1
4176.94043		1
4177.017		1
4177.354		1
4177.402		1
4177.484		1
4177.98047		1
4178.418		1
4178.968		1
4179.11572		1
4180.218		1
4180.55273		1
4181.298		1
4181.3584		1
4181.53027		1
4181.668		1
4182.232		1
4182.518		1
4183.14941		1
4183.365		1
4183.38672		1
4183.5166		1
4183.555		1
4184.07959		1
4184.15137		1
4184.23145		1
4185.245		1
4185.5625		1
4185.729		1
4187.33643		1
4187.38672		1
4187.3916		1
4187.632		1
4187.8833		1
4188.54834		1
4189.115		1
4189.2373		1
4189.30859		1
4190.721		1
4190.90332		1
4190.95752		1
4191.07471		1
4191.328		1
4191.381		1
4191.52		1
4191.61768		1
4191.69238		1
4191.702		1
4192.00049		1
4192.625		1
4193.47168		1
4193.77539		1
4194.721		1
4195.07129		1
4195.27148		1
4195.27832		1
4196.03955		1
4196.233		1
4196.546		1
4196.725		1
4196.878		1
4197.438		1
4197.85254		1
4197.90137		1
4198.183		1
4198.24072		1
4198.281		1
4199.874		1
4200.08447		1
4200.49268		1
4200.716		1
4201.369		1
4201.49854		1
4201.558		1
4201.682		1
4201.73975		1
4201.94775		1
4202.235		1
4203.18457		1
4203.275		1
4204.279		1
4204.483		1
4204.81934		1
4204.891		1
4205.023		1
4205.096		1
4205.40967		1
4205.513		1
4205.614		1
4206.462		1
4206.73		1
4206.8125		1
4206.94873		1
4206.9585		1
4207.401		1
4207.614		1
4208.25537		1
4208.881		1
4209.43262		1
4209.591		1
4210.19727		1
4211.198		1
4211.60059		1
4211.815		1
4211.921		1
4212.412		1
4212.54		1
4212.584		1
4212.661		1
4212.883		1
4214.384		1
4214.817		1
4215.67139		1
4215.84		1
4215.91748		1
4216.174		1
4216.20361		1
4216.343		1
4216.443		1
4216.92871		1
4216.93555		1
4217.09326		1
4218.008		1
4218.338		1
4218.51025		1
4218.9126		1
4219.07227		1
4219.0957		1
4219.50732		1
4219.57959		1
4219.61328		1
4219.775		1
4220.0957		1
4220.114		1
4220.3833		1
4220.391		1
4220.41846		1
4220.93164		1
4221.005		1
4221.292		1
4221.833		1
4222.568		1
4223.466		1
4223.61475		1
4223.69238		1
4224.08057		1
4224.29736		1
4224.312		1
4224.342		1
4225.63		1
4225.631		1
4225.86572		1
4226.044		1
4226.379		1
4227.215		1
4227.42773		1
4227.57373		1
4227.62158		1
4228.002		1
4228.00439		1
4228.03271		1
4228.25244		1
4228.306		1
4228.993		1
4229.56445		1
4229.5874		1
4231.023		1
4231.152		1
4231.308		1
4232.261		1
4232.9873		1
4233.40771		1
4233.4165		1
4233.451		1
4233.562		1
4233.67334		1
4233.755		1
4234.07959		1
4234.144		1
4234.288		1
4234.63965		1
4234.65869		1
4235.01025		1
4235.05957		1
4235.12744		1
4235.437		1
4236.17773		1
4236.38672		1
4236.40674		1
4236.44971		1
4236.47266		1
4236.905		1
4237.17725		1
4237.314		1
4238.05957		1
4238.16455		1
4238.30371		1
4238.758		1
4239.096		1
4239.46338		1
4239.5835		1
4239.605		1
4239.954		1
4240.01074		1
4240.733		1
4241.307		1
4241.91064		1
4242.323		1
4242.707		1
4242.78125		1
4242.975		1
4243.05127		1
4243.21875		1
4243.45459		1
4243.62939		1
4243.663		1
4243.68555		1
4243.94727		1
4244.302		1
4244.44971		1
4244.56543		1
4245.54248		1
4245.57129		1
4245.76172		1
4245.77637		1
4245.80469		1
4246.53		1
4246.64941		1
4246.86426		1
4247.467		1
4247.75635		1
4247.87354		1
4248.148		1
4248.416		1
4248.59229		1
4248.69336		1
4249.1543		1
4249.209		1
4249.34326		1
4249.51758		1
4249.68555		1
4249.828		1
4249.873		1
4251.18652		1
4251.311		1
4251.5		1
4251.983		1
4252.836		1
4252.972		1
4253.05225		1
4253.252		1
4253.41162		1
4253.53467		1
4253.68262		1
4254.141		1
4254.3916		1
4254.423		1
4254.86865		1
4255.115		1
4255.18262		1
4255.329		1
4255.492		1
4255.589		1
4255.64258		1
4255.717		1
4255.90527		1
4256.04443		1
4256.22461		1
4256.32666		1
4256.436		1
4256.468		1
4256.82031		1
4256.82959		1
4256.95654		1
4256.96826		1
4257.19434		1
4257.235		1
4257.23926		1
4257.903		1
4258.08545		1
4258.29736		1
4258.341		1
4258.35156		1
4258.604		1
4258.826		1
4259.152		1
4259.43945		1
4259.55029		1
4259.71045		1
4259.94336		1
4259.98926		1
4260.172		1
4260.47852		1
4260.50537		1
4260.63574		1
4260.66		1
4260.71875		1
4260.736		1
4260.91846		1
4262.63672		1
4262.67334		1
4262.71631		1
4262.84326		1
4263.007		1
4263.13574		1
4263.35		1
4263.826		1
4264.19434		1
4264.23535		1
4265.07275		1
4265.11035		1
4265.15967		1
4265.166		1
4265.3833		1
4265.40967		1
4265.578		1
4266.01		1
4266.29248		1
4267.4165		1
4267.505		1
4267.822		1
4268.345		1
4268.41943		1
4268.70264		1
4269.0874		1
4269.149		1
4269.353		1
4269.514		1
4269.73975		1
4270.253		1
4270.25537		1
4270.28271		1
4270.83252		1
4271.113		1
4271.198		1
4271.27441		1
4271.30566		1
4271.60059		1
4271.68		1
4271.895		1
4272.09961		1
4272.20654		1
4272.429		1
4272.56836		1
4272.844		1
4272.87256		1
4273.059		1
4273.124		1
4273.30957		1
4273.527		1
4273.641		1
4273.68555		1
4273.87842		1
4273.966		1
4274.47266		1
4274.48145		1
4274.79248		1
4274.84473		1
4275.188		1
4275.35547		1
4275.369		1
4275.594		1
4275.724		1
4276.26758		1
4276.32471		1
4276.473		1
4276.564		1
4276.92432		1
4277.751		1
4277.88574		1
4277.9873		1
4278.571		1
4278.8125		1
4278.951		1
4278.956		1
4279.08838		1
4279.574		1
4279.5874		1
4279.647		1
4279.81		1
4280.16553		1
4280.222		1
4280.223		1
4280.422		1
4280.76758		1
4281.31055		1
4281.63867		1
4282.37158		1
4283.108		1
4283.29		1
4283.441		1
4283.749		1
4283.848		1
4283.876		1
4283.88574		1
4284.19		1
4284.19434		1
4284.25635		1
4284.427		1
4284.672		1
4284.68848		1
4285.17139		1
4285.211		1
4285.25732		1
4285.54834		1
4285.832		1
4285.927		1
4285.955		1
4286.4834		1
4286.7085		1
4286.882		1
4287.00732		1
4287.04053		1
4287.07373		1
4287.17		1
4287.461		1
4287.47		1
4287.51758		1
4287.53564		1
4287.62646		1
4287.87744		1
4288.52832		1
4288.63135		1
4288.93164		1
4289.006		1
4289.013		1
4289.42773		1
4290.68164		1
4290.72754		1
4290.743		1
4291.54		1
4291.76172		1
4291.87451		1
4292.332		1
4292.357		1
4292.764		1
4292.844		1
4292.94		1
4293.3584		1
4293.56836		1
4293.87354		1
4293.8916		1
4294.11328		1
4294.26367		1
4294.48		1
4294.49365		1
4294.563		1
4294.7334		1
4294.995		1
4295.347		1
4295.53955		1
4295.79248		1
4295.795		1
4296.159		1
4296.868		1
4297.20947		1
4297.313		1
4297.34766		1
4297.40137		1
4297.519		1
4297.586		1
4297.861		1
4298.00439		1
4298.28857		1
4298.32373		1
4298.375		1
4298.579		1
4298.903		1
4298.986		1
4299.494		1
4299.715		1
4299.922		1
4300.03027		1
4300.04		1
4300.18359		1
4300.23242		1
4300.293		1
4300.312		1
4300.45361		1
4300.463		1
4300.649		1
4300.65137		1
4300.87646		1
4301.209		1
4301.57129		1
4301.944		1
4302.0166		1
4302.32861		1
4302.4375		1
4302.44434		1
4302.604		1
4303.012		1
4303.082		1
4303.175		1
4303.366		1
4303.5127		1
4303.67773		1
4303.98535		1
4304.158		1
4304.23047		1
4304.63428		1
4304.70361		1
4304.90869		1
4305.41455		1
4305.742		1
4305.921		1
4305.94336		1
4305.977		1
4306.04639		1
4306.06445		1
4306.09229		1
4306.29		1
4306.58057		1
4307.09229		1
4307.505		1
4307.525		1
4307.66455		1
4307.794		1
4307.92236		1
4308.245		1
4308.496		1
4308.69775		1
4308.70166		1
4308.757		1
4308.76758		1
4308.80762		1
4308.90137		1
4308.998		1
4309.1626		1
4309.84668		1
4309.9873		1
4310.602		1
4310.735		1
4311.055		1
4311.304		1
4311.495		1
4311.755		1
4311.883		1
4311.896		1
4312.672		1
4312.78		1
4313.0127		1
4313.44971		1
4313.652		1
4313.858		1
4314.00342		1
4314.17139		1
4314.55957		1
4314.772		1
4314.82		1
4314.909		1
4315.43066		1
4315.45459		1
4315.53564		1
4315.53955		1
4315.61133		1
4315.879		1
4316.11963		1
4316.489		1
4316.6626		1
4316.82		1
4316.971		1
4317.22461		1
4317.387		1
4317.61572		1
4317.69531		1
4317.70361		1
4317.80127		1
4317.983		1
4318.086		1
4318.11328		1
4318.115		1
4318.25439		1
4318.53027		1
4318.888		1
4318.9		1
4319.051		1
4319.064		1
4319.15234		1
4319.189		1
4319.7373		1
4319.84473		1
4320.04736		1
4320.269		1
4320.324		1
4320.36035		1
4320.403		1
4320.417		1
4320.52344		1
4320.61426		1
4320.903		1
4321.10938		1
4321.393		1
4321.54834		1
4321.91553		1
4321.931		1
4322.049		1
4322.125		1
4322.14746		1
4322.1543		1
4322.18555		1
4322.2793		1
4322.323		1
4322.356		1
4322.43262		1
4322.471		1
4322.59863		1
4322.79736		1
4323.14551		1
4323.19		1
4323.26		1
4323.32568		1
4323.46143		1
4323.519		1
4323.937		1
4323.982		1
4324.062		1
4324.133		1
4324.29		1
4324.44971		1
4324.98633		1
4325.3667		1
4325.45752		1
4325.66357		1
4326.06445		1
4326.12061		1
4326.20361		1
4326.25537		1
4326.44775		1
4326.48535		1
4326.612		1
4326.658		1
4326.863		1
4327.11035		1
4327.155		1
4327.28564		1
4327.422		1
4327.514		1
4327.814		1
4327.84961		1
4327.89746		1
4327.914		1
4327.947		1
4327.976		1
4328.012		1
4328.23438		1
4328.41162		1
4328.47168		1
4328.5293		1
4328.534		1
4328.549		1
4328.78125		1
4329.009		1
4329.23		1
4329.492		1
4330.60059		1
4330.84326		1
4330.954		1
4331.05127		1
4331.39648		1
4331.42627		1
4331.632		1
4331.838		1
4332.12646		1
4332.186		1
4332.26465		1
4332.39063		1
4332.469		1
4332.75537		1
4332.82275		1
4332.82568		1
4332.967		1
4333.10742		1
4333.135		1
4333.36768		1
4333.531		1
4333.533		1
4334.013		1
4334.202		1
4334.434		1
4334.61		1
4334.66455		1
4334.72559		1
4334.72754		1
4334.927		1
4335.297		1
4335.36133		1
4335.54346		1
4335.772		1
4336.632		1
4336.73828		1
4336.866		1
4336.95459		1
4337.106		1
4337.36572		1
4337.535		1
4337.607		1
4337.76367		1
4337.80859		1
4338.04736		1
4338.34033		1
4338.37939		1
4338.499		1
4338.821		1
4338.99463		1
4339.092		1
4339.28564		1
4339.662		1
4339.98242		1
4340.03271		1
4340.71729		1
4340.788		1
4340.95752		1
4341.43164		1
4341.744		1
4341.818		1
4341.89648		1
4342.11475		1
4342.164		1
4342.582		1
4342.741		1
4342.7915		1
4343.077		1
4343.112		1
4343.24561		1
4343.304		1
4343.37939		1
4343.38135		1
4343.40332		1
4343.527		1
4343.597		1
4343.70361		1
4343.91064		1
4344.25342		1
4344.40039		1
4344.843		1
4345.20459		1
4345.30127		1
4345.485		1
4345.501		1
4345.575		1
4345.852		1
4345.93652		1
4346.207		1
4346.53564		1
4346.54834		1
4346.98438		1
4347.09766		1
4347.728		1
4348.259		1
4348.5		1
4348.6626		1
4348.71		1
4349.12061		1
4349.19434		1
4349.32764		1
4349.71533		1
4349.753		1
4349.787		1
4349.892		1
4350.02637		1
4350.35449		1
4350.392		1
4350.51953		1
4350.561		1
4350.6123		1
4350.724		1
4350.88135		1
4351.065		1
4351.10059		1
4351.289		1
4351.45166		1
4351.944		1
4352.11035		1
4352.40137		1
4352.596		1
4352.6		1
4352.675		1
4353.06934		1
4353.75928		1
4353.978		1
4354.00635		1
4354.2666		1
4354.34473		1
4354.37061		1
4354.5625		1
4354.62744		1
4354.65674		1
4355.14258		1
4355.202		1
4355.62549		1
4355.698		1
4356.12451		1
4356.211		1
4356.499		1
4356.83838		1
4356.88867		1
4356.937		1
4356.977		1
4357.23975		1
4357.307		1
4357.40039		1
4357.483		1
4357.50049		1
4357.76465		1
4357.87354		1
4357.993		1
4357.996		1
4357.998		1
4357.99854		1
4358.15332		1
4358.23535		1
4358.45361		1
4358.52539		1
4358.596		1
4358.63037		1
4358.74951		1
4358.995		1
4359.051		1
4359.07764		1
4359.36328		1
4359.546		1
4359.945		1
4360.128		1
4360.173		1
4360.526		1
4361.02246		1
4361.033		1
4361.541		1
4361.838		1
4361.945		1
4362.31152		1
4362.519		1
4362.55957		1
4362.582		1
4362.896		1
4362.979		1
4363.035		1
4363.07471		1
4363.09326		1
4363.622		1
4363.91943		1
4364.173		1
4364.19		1
4364.205		1
4364.32764		1
4364.379		1
4364.388		1
4364.72168		1
4364.816		1
[truncated: 12,522 more rows]
