# Supplementary material for: Getting rid of ‘rain’ and ‘stars’: Mitigating inhibition effects on ddPCR data analysis, the case study of the invasive crayfish Pacifastacus leniusculus in the streams of Luxembourg
Source: PLoS One. 2022 Nov 16;17(11):e0275363. doi: 10.1371/journal.pone.0275363 (PMC9668142; doi:10.1371/journal.pone.0275363)
Supplement: S1 File — (ZIP) [file pone.0275363.s003.zip › raw data/27-pl1/27 Pl1-2019 Pl_E12_Amplitude.csv]

Ch1 Amplitude	Ch2 Amplitude	Cluster
266.0673		1
684.689941		1
745.866333		1
940.5137		1
2046.02344		1
2165.68848		1
2174.98413		1
2243.75854		1
2281.42		1
2375.09717		1
2448.29639		1
2529.83984		1
2541.03223		1
2548.42725		1
2677.168		1
2891.96167		1
2905.46338		1
2919.02686		1
2929.67651		1
2972.64746		1
3060.92		1
3070.573		1
3095.521		1
3098.1665		1
3118.64478		1
3122.59546		1
3130.68628		1
3173.35425		1
3174.821		1
3181.54321		1
3186.493		1
3201.957		1
3202.22		1
3222.3147		1
3227.75757		1
3229.71436		1
3230.67041		1
3234.341		1
3238.73242		1
3246.90356		1
3257.68726		1
3269.93774		1
3271.94482		1
3281.20532		1
3281.654		1
3284.34546		1
3301.05835		1
3305.53442		1
3311.77686		1
3328.43579		1
3332.054		1
3339.52075		1
3339.625		1
3342.4812		1
3347.54126		1
3353.60083		1
3357.81152		1
3358.77954		1
3362.161		1
3363.1416		1
3363.693		1
3364.91968		1
3366.28564		1
3371.45874		1
3372.52344		1
3377.073		1
3380.382		1
3380.48535		1
3380.96826		1
3381.83472		1
3382.47974		1
3382.53467		1
3383.44946		1
3384.33374		1
3385.357		1
3387.49		1
3388.749		1
3413.75342		1
3415.6958		1
3418.52344		1
3419.82642		1
3424.23584		1
3424.66577		1
3429.39844		1
3429.98877		1
3435.86865		1
3438.12671		1
3438.901		1
3444.1		1
3447.76367		1
3448.72534		1
3448.95435		1
3450.78052		1
3453.30566		1
3456.21631		1
3456.73926		1
3457.14429		1
3461.22681		1
3462.32251		1
3466.116		1
3466.62036		1
3467.04639		1
3468.49634		1
3468.74121		1
3471.25317		1
3473.42139		1
3480.46924		1
3483.313		1
3484.01855		1
3487.853		1
3489.535		1
3492.2832		1
3492.759		1
3499.03149		1
3499.541		1
3505.99146		1
3506.4668		1
3507.84839		1
3508.743		1
3509.07935		1
3509.5647		1
3510.06177		1
3514.14551		1
3515.657		1
3516.91357		1
3516.98022		1
3517.9165		1
3518.90356		1
3520.48438		1
3521.30859		1
3521.31982		1
3524.0564		1
3525.03442		1
3526.35718		1
3528.25171		1
3531.305		1
3534.35059		1
3534.9624		1
3535.0835		1
3540.18945		1
3543.68359		1
3544.09424		1
3544.67017		1
3545.78467		1
3546.92139		1
3551.841		1
3555.4104		1
3556.9165		1
3558.55249		1
3559.70313		1
3560.223		1
3560.48926		1
3564.59717		1
3571.208		1
3571.585		1
3573.09961		1
3573.70166		1
3573.83545		1
3575.22949		1
3581.40283		1
3581.90479		1
3582.19019		1
3584.16162		1
3585.20728		1
3586.89551		1
3587.55029		1
3588.65918		1
3595.259		1
3596.442		1
3598.71875		1
3600.9502		1
3601.23779		1
3602.30151		1
3602.75781		1
3607.181		1
3607.291		1
3608.12671		1
3608.93579		1
3609.345		1
3612.363		1
3615.4585		1
3615.538		1
3617.51929		1
3619.40332		1
3621.24341		1
3622.15137		1
3623.85474		1
3624.22461		1
3625.46484		1
3626.29175		1
3626.676		1
3628.8894		1
3633.19019		1
3633.39233		1
3634.05176		1
3634.94238		1
3635.103		1
3636.235		1
3636.3916		1
3636.41		1
3636.90649		1
3638.9646		1
3642.54272		1
3642.749		1
3643.69141		1
3645.42383		1
3646.96362		1
3647.25073		1
3647.969		1
3648.24536		1
3648.99072		1
3651.214		1
3652.647		1
3654.58154		1
3654.64551		1
3654.982		1
3655.00049		1
3655.64917		1
3655.86035		1
3663.41		1
3663.43237		1
3663.97949		1
3664.25073		1
3664.64673		1
3664.75024		1
3667.17383		1
3667.24854		1
3668.24585		1
3668.65039		1
3669.106		1
3669.92285		1
3670.03735		1
3670.75952		1
3671.519		1
3672.441		1
3673.10645		1
3673.25122		1
3674.78442		1
3675.0166		1
3676.10669		1
3678.07813		1
3678.92432		1
3681.55054		1
3683.79834		1
3685.71924		1
3686.00537		1
3686.03955		1
3686.5083		1
3686.99683		1
3688.91919		1
3689.51245		1
3689.75513		1
3690.42188		1
3693.30615		1
3694.83569		1
3696.99365		1
3700.24585		1
3702.89038		1
3703.04443		1
3704.94946		1
3706.688		1
3707.43872		1
3708.282		1
3709.12476		1
3713.98682		1
3714.57129		1
3715.66357		1
3716.65454		1
3718.67871		1
3719.04077		1
3721.02173		1
3723.0083		1
3723.20044		1
3723.88745		1
3725.34546		1
3725.347		1
3727.959		1
3728.23071		1
3732.09717		1
3733.74121		1
3739.56348		1
3740.39478		1
3740.5957		1
3742.091		1
3744.45361		1
3744.87964		1
3746.76978		1
3750.59155		1
3751.658		1
3751.75317		1
3751.965		1
3753.78882		1
3754.002		1
3754.08936		1
3754.21826		1
3754.81152		1
3754.925		1
3754.934		1
3755.97925		1
3756.061		1
3756.40186		1
3757.15625		1
3759.8396		1
3760.39624		1
3760.4		1
3761.78174		1
3761.79932		1
3762.69336		1
3764.438		1
3764.95239		1
3767.13037		1
3768.73462		1
3769.04541		1
3769.92969		1
3770.60547		1
3771.23657		1
3773.93042		1
3774.48877		1
3774.66333		1
3775.3147		1
3775.42456		1
3777.57227		1
3780.195		1
3782.394		1
3783.299		1
3783.551		1
3785.15674		1
3785.57959		1
3785.92871		1
3786.70313		1
3789.057		1
3792.30249		1
3792.64233		1
3793.02246		1
3794.79688		1
3795.551		1
3796.932		1
3797.95435		1
3798.02344		1
3798.47388		1
3800.11621		1
3800.66162		1
3801.56934		1
3802.758		1
3805.647		1
3808.31738		1
3808.61035		1
3811.74072		1
3813.28613		1
3813.631		1
3815.884		1
3815.89		1
3816.12476		1
3816.77881		1
3817.54248		1
3818.494		1
3820.06152		1
3823.80713		1
3824.145		1
3824.48413		1
3825.998		1
3829.7417		1
3829.88037		1
3830.95142		1
3832.2644		1
3832.36475		1
3833.084		1
3833.2854		1
3833.55176		1
3833.669		1
3834.30981		1
3836.71753		1
3837.13281		1
3840.34253		1
3841.41919		1
3843.02368		1
3843.865		1
3846.10156		1
3847.14087		1
3847.70728		1
3848.37134		1
3848.38184		1
3848.54639		1
3848.70459		1
3849.61		1
3850.10767		1
3850.755		1
3850.91748		1
3851.1665		1
3851.28638		1
3854.0415		1
3854.976		1
3855.015		1
3859.27686		1
3859.8103		1
3859.82935		1
3861.416		1
3864.741		1
3868.17139		1
3868.79346		1
3869.51953		1
3869.577		1
3870.26587		1
3871.30884		1
3871.78442		1
3873.04443		1
3874.84937		1
3875.695		1
3875.763		1
3876.5603		1
3878.108		1
3879.6377		1
3879.71924		1
3881.6582		1
3884.66113		1
3885.978		1
3886.36865		1
3887.56		1
3887.80566		1
3890.58667		1
3893.48145		1
3893.55713		1
3894.39331		1
3895.12256		1
3895.972		1
3896.87231		1
3897.593		1
3899.04541		1
3899.88745		1
3900.01343		1
3901.065		1
3901.17114		1
3902.01514		1
3903.215		1
3903.807		1
3904.32227		1
3906.625		1
3909.604		1
3910.37842		1
3910.86		1
3911.06982		1
3913.10962		1
3913.66235		1
3914.242		1
3914.477		1
3914.6355		1
3915.59521		1
3917.12158		1
3918.043		1
3918.65845		1
3918.84448		1
3921.135		1
3921.64746		1
3921.69263		1
3923.649		1
3923.81982		1
3924.71265		1
3926.22827		1
3926.6853		1
3926.76636		1
3927.11816		1
3929.16016		1
3929.45776		1
3929.70313		1
3929.85571		1
3930.51563		1
3932.66724		1
3933.11865		1
3933.675		1
3933.76		1
3933.823		1
3934.555		1
3935.55029		1
3935.909		1
3935.94019		1
3936.40381		1
3936.66284		1
3936.736		1
3937.082		1
3938.48047		1
3940.288		1
3942.98047		1
3943.75464		1
3943.93848		1
3947.54541		1
3947.57178		1
3948.97437		1
3949.24243		1
3949.75		1
3950.26758		1
3951.87158		1
3952.20068		1
3953.04248		1
3954.197		1
3955.32642		1
3955.44727		1
3956.731		1
3957.321		1
3957.4353		1
3958.83862		1
3959.29443		1
3960.70361		1
3961.117		1
3961.28955		1
3961.45923		1
3961.63281		1
3963.05054		1
3963.389		1
3963.796		1
3964.468		1
3965.994		1
3966.1167		1
3966.41968		1
3967.36865		1
3967.921		1
3969.32983		1
3970.22974		1
3971.43		1
3972.46582		1
3972.62		1
3972.81348		1
3973.17456		1
3974.894		1
3975.16821		1
3976.20215		1
3976.90039		1
3977.392		1
3978.21436		1
3978.285		1
3978.31079		1
3980.69434		1
3981.16528		1
3983.168		1
3983.38184		1
3983.48975		1
3983.95874		1
3984.50415		1
3985.33179		1
3985.966		1
3986.0625		1
3986.754		1
3986.89282		1
3988.12061		1
3988.55518		1
3988.55957		1
3989.84277		1
3989.96826		1
3990.13574		1
3990.144		1
3990.40625		1
3990.91016		1
3991.46387		1
3991.47949		1
3991.75928		1
3992.183		1
3992.26221		1
3993.025		1
3994.03149		1
3994.11938		1
3994.90747		1
3998.422		1
3999.264		1
3999.55786		1
3999.68213		1
4001.27686		1
4001.299		1
4001.69287		1
4001.80981		1
4003.99683		1
4004.97876		1
4006.63623		1
4006.65186		1
4007.00049		1
4007.03979		1
4008.19775		1
4008.57471		1
4008.59717		1
4008.96118		1
4008.99048		1
4009.58765		1
4009.63232		1
4010.10083		1
4011.00024		1
4011.00928		1
4011.023		1
4011.41162		1
4011.42578		1
4012.22583		1
4012.25757		1
4013.29468		1
4015.14917		1
4015.55371		1
4015.75879		1
4016.33887		1
4016.672		1
4017.23413		1
4018.13452		1
4018.47778		1
4021.45435		1
4025.754		1
4026.12134		1
4026.30615		1
4026.432		1
4026.92676		1
4027.39038		1
4028.57446		1
4028.7688		1
4030.04956		1
4030.24219		1
4032.656		1
4033.01172		1
4033.577		1
4033.91626		1
4033.98779		1
4034.72046		1
4035.839		1
4036.20337		1
4036.45068		1
4036.87646		1
4037.53418		1
4037.93921		1
4038.00439		1
4038.4314		1
4038.53223		1
4038.56543		1
4040.8855		1
4040.964		1
4043.2478		1
4044.93018		1
4045.41846		1
4045.63818		1
4045.6748		1
4047.1084		1
4047.18115		1
4047.371		1
4048.34961		1
4048.663		1
4049.56152		1
4049.963		1
4050.13843		1
4050.50977		1
4051.52173		1
4052.07861		1
4052.485		1
4052.67163		1
4053.097		1
4054.13184		1
4054.814		1
4055.19531		1
4055.8252		1
4055.90137		1
4056.55664		1
4056.73633		1
4057.453		1
4058.39722		1
4059.12061		1
4060.51733		1
4062.0415		1
4062.945		1
4063.28979		1
4064.27856		1
4064.51		1
4064.57056		1
4065.888		1
4066.2666		1
4066.93335		1
4068.22534		1
4068.32349		1
4069.19141		1
4069.6167		1
4069.66943		1
4070.076		1
4070.31348		1
4070.358		1
4071.235		1
4071.37256		1
4071.85278		1
4072.006		1
4074.26758		1
4074.57349		1
4074.87256		1
4076.369		1
4076.79443		1
4077.072		1
4077.95581		1
4078.39014		1
4079.68433		1
4079.9082		1
4080.20728		1
4080.33521		1
4080.94458		1
4081.00317		1
4081.02856		1
4082.042		1
4082.718		1
4083.69873		1
4083.76538		1
4084.57886		1
4084.68066		1
4085.17676		1
4085.21021		1
4085.39575		1
4085.8833		1
4086.165		1
4086.8396		1
4088.09766		1
4088.899		1
4090.872		1
4091.0603		1
4091.49878		1
4092.50879		1
4092.71484		1
4092.72485		1
4092.87671		1
4093.25562		1
4093.81665		1
4094.05469		1
4094.63525		1
4094.86523		1
4095.514		1
4097.742		1
4098.414		1
4098.67432		1
4098.76758		1
4098.93848		1
4098.961		1
4099.218		1
4099.58		1
4099.73242		1
4099.893		1
4101.084		1
4101.27051		1
4101.3125		1
4102.27		1
4102.38672		1
4103.003		1
4104.715		1
4104.95		1
4105.07275		1
4105.488		1
4105.56055		1
4105.841		1
4106.06152		1
4106.284		1
4106.305		1
4107.655		1
4108.29443		1
4108.549		1
4109.171		1
4109.17773		1
4109.324		1
4110.07275		1
4110.55127		1
4110.6123		1
4110.661		1
4111.052		1
4111.31738		1
4111.66064		1
4112.009		1
4112.643		1
4112.847		1
4112.944		1
4113.4165		1
4114.81738		1
4115.176		1
4115.3584		1
4115.393		1
4116.40234		1
4116.975		1
4117.2373		1
4117.75732		1
4118.18359		1
4118.21		1
4118.23535		1
4119.251		1
4119.383		1
4120.099		1
4122.12158		1
4123.44043		1
4124.1123		1
4125.47949		1
4125.60059		1
4125.733		1
4126.267		1
4127.22852		1
4127.814		1
4127.943		1
4128.018		1
4128.414		1
4128.584		1
4128.90332		1
4128.92725		1
4130.242		1
4130.44043		1
4131.63965		1
4131.9043		1
4132.23975		1
4133.10742		1
4134.552		1
4134.68945		1
4135.31641		1
4135.72168		1
4136.9873		1
4137.43262		1
4138.37842		1
4140.83643		1
4143.175		1
4144.49463		1
4146.137		1
4146.28174		1
4147.29541		1
4148.621		1
4149.91748		1
4150.469		1
4150.90967		1
4151.05859		1
4151.243		1
4151.423		1
4152.347		1
4152.691		1
4152.70557		1
4152.7876		1
4153.127		1
4154.40527		1
4155.42969		1
4155.68262		1
4156.755		1
4156.856		1
4157.483		1
4157.6377		1
4157.98145		1
4158.442		1
4158.577		1
4159.149		1
4159.17529		1
4159.20459		1
4159.20654		1
4160.09961		1
4160.41357		1
4160.979		1
4161.34473		1
4161.97461		1
4163.593		1
4164.34766		1
4164.816		1
4165.10156		1
4165.24463		1
4166.13965		1
4166.339		1
4167.365		1
4167.60156		1
4167.924		1
4167.975		1
4168.0083		1
4168.74854		1
4168.94141		1
4169.33447		1
4169.474		1
4170.60938		1
4171.36426		1
4172.78662		1
4173.26		1
4173.67041		1
4174.64746		1
4175.21		1
4175.75635		1
4175.88867		1
4176.993		1
4177.20654		1
4177.26855		1
4177.80762		1
4177.95752		1
4180.03		1
4180.307		1
4181.712		1
4182.15039		1
4182.3584		1
4182.872		1
4183.08447		1
4183.185		1
4183.21		1
4183.65039		1
4183.72461		1
4184.20459		1
4184.355		1
4184.45068		1
4184.45654		1
4185.05566		1
4185.11328		1
4185.193		1
4185.675		1
4185.869		1
4185.93262		1
4186.10742		1
4186.98242		1
4187.873		1
4188.88965		1
4189.597		1
4189.733		1
4190.68262		1
4190.901		1
4191.344		1
4191.379		1
4191.56934		1
4191.835		1
4192.10059		1
4192.203		1
4192.65674		1
4192.883		1
4193.11865		1
4193.18457		1
4194.39355		1
4195.404		1
4195.55469		1
4197.116		1
4197.52832		1
4198.28027		1
4198.551		1
4198.595		1
4199.184		1
4199.188		1
4199.648		1
4200.736		1
4200.822		1
4201.062		1
4201.17041		1
4201.65527		1
4202.051		1
4202.164		1
4202.489		1
4202.73047		1
4202.94		1
4203.09668		1
4203.85254		1
4204.4917		1
4204.95752		1
4205.275		1
4205.339		1
4206.086		1
4206.36963		1
4206.691		1
4207.02051		1
4207.38525		1
4207.71826		1
4208.08154		1
4208.09668		1
4208.932		1
4209.12939		1
4209.256		1
4210.779		1
4210.955		1
4211.499		1
4211.74951		1
4212.405		1
4213.60742		1
4213.72168		1
4213.91064		1
4214.802		1
4214.81348		1
4214.875		1
4215.15869		1
4215.939		1
4216.5376		1
4217.76367		1
4217.971		1
4218.215		1
4220.05		1
4220.229		1
4220.94434		1
4222.03		1
4223.08154		1
4223.19		1
4223.266		1
4223.734		1
4224.04053		1
4224.289		1
4225.054		1
4225.05469		1
4225.2417		1
4225.53857		1
4226.6626		1
4227.507		1
4227.918		1
4228.243		1
4228.56152		1
4229.131		1
4229.411		1
4229.548		1
4230.70654		1
4231.18359		1
4231.55762		1
4231.6626		1
4231.75732		1
4232.825		1
4233.608		1
4233.98047		1
4234.338		1
4234.881		1
4235.11865		1
4235.471		1
4238.053		1
4238.86035		1
4239.232		1
4240.325		1
4240.69775		1
4240.872		1
4240.981		1
4243.555		1
4243.63037		1
4243.64746		1
4244.03174		1
4244.061		1
4244.07764		1
4244.11133		1
4244.529		1
4245.011		1
4245.156		1
4245.157		1
4245.52344		1
4245.89648		1
4245.93066		1
4246.356		1
4246.563		1
4246.6084		1
4246.681		1
4247.04346		1
4247.5376		1
4247.87354		1
4248.952		1
4250.2085		1
4250.528		1
4250.60352		1
4250.73242		1
4251.76953		1
4252.02734		1
4252.41357		1
4252.43		1
4252.922		1
4253.208		1
4253.323		1
4254.46631		1
4254.498		1
4254.54		1
4254.78174		1
4255.82129		1
4255.89551		1
4256.872		1
4256.995		1
4257.39		1
4257.58545		1
4257.758		1
4257.82		1
4257.89941		1
4257.974		1
4258.59033		1
4259.23975		1
4259.2915		1
4259.66455		1
4260.042		1
4260.11		1
4260.764		1
4260.9		1
4261.247		1
4261.80957		1
4262.075		1
4262.899		1
4263.053		1
4264.474		1
4265.2915		1
4265.852		1
4266.224		1
4266.35938		1
4266.78125		1
4266.968		1
4267.447		1
4267.451		1
4268.863		1
4269.57227		1
4269.717		1
4269.844		1
4269.84863		1
4269.99951		1
4270.25635		1
4270.429		1
4270.64355		1
4270.69		1
4270.767		1
4271.023		1
4271.494		1
4271.606		1
4271.6377		1
4271.915		1
4272.766		1
4272.92871		1
4273.61426		1
4273.982		1
4274.30859		1
4274.42236		1
4274.479		1
4275.21		1
4275.487		1
4275.884		1
4276.02148		1
4276.743		1
4277.299		1
4277.38135		1
4277.489		1
4277.54639		1
4277.894		1
4278.199		1
4279.29541		1
4279.34375		1
4279.48145		1
4279.94		1
4280.564		1
4280.77		1
4281.275		1
4281.49		1
4282.07959		1
4282.758		1
4282.833		1
4283.804		1
4283.90967		1
4284.03662		1
4284.30664		1
4284.714		1
4285.061		1
4285.16846		1
4285.611		1
4285.7666		1
4286.253		1
4286.89551		1
4287.24		1
4287.742		1
4288.27441		1
4288.4585		1
4288.51367		1
4288.534		1
4288.63867		1
4288.78564		1
4288.86768		1
4288.899		1
4289.04932		1
4289.30029		1
4289.44531		1
4289.91162		1
4291.44		1
4291.63672		1
4292.53857		1
4292.5625		1
4292.76465		1
4292.98047		1
4293.121		1
4293.61426		1
4293.826		1
4294.4585		1
4295.547		1
4296.315		1
4296.70361		1
4297.1084		1
4297.1543		1
4297.18945		1
4298.318		1
4298.318		1
4298.668		1
4299.951		1
4300.802		1
4301.434		1
4301.55127		1
4301.68555		1
4302.10645		1
4302.30225		1
4302.39453		1
4302.501		1
4302.57129		1
4302.747		1
4302.979		1
4302.992		1
4305.263		1
4305.83057		1
4306.06738		1
4306.261		1
4306.99854		1
4307.14941		1
4307.72852		1
4307.98145		1
4308.06543		1
4308.39551		1
4308.68555		1
4308.704		1
4309.07666		1
4309.28271		1
4309.40039		1
4309.581		1
4310.10254		1
4310.107		1
4311.03125		1
4311.19629		1
4311.68457		1
4312.21436		1
4312.457		1
4313.84033		1
4313.938		1
4313.942		1
4314.12549		1
4315.069		1
4315.401		1
4315.403		1
4315.715		1
4315.75244		1
4315.89746		1
4316.183		1
4316.20459		1
4316.75		1
4316.89453		1
4317.069		1
4317.29248		1
4317.81641		1
4318.05859		1
4318.191		1
4318.2583		1
4318.34		1
4318.44971		1
4318.54443		1
4319.07031		1
4319.222		1
4319.401		1
4319.81641		1
4319.818		1
4320.371		1
4320.56934		1
4320.68945		1
4321.61865		1
4321.65137		1
4321.72754		1
4321.728		1
4321.79443		1
4322.23926		1
4322.333		1
4322.419		1
4322.494		1
4323.06445		1
4323.4585		1
4323.537		1
4323.85938		1
4323.862		1
4323.992		1
4324.09473		1
4324.877		1
4325.036		1
4325.1		1
4325.37646		1
4325.41455		1
4325.88965		1
4325.90674		1
4326.024		1
4326.373		1
4326.569		1
4326.74268		1
4327.146		1
4327.147		1
4327.40967		1
4327.674		1
4327.6875		1
4327.754		1
4327.81934		1
4328.252		1
4328.5376		1
4328.78174		1
4328.854		1
4328.876		1
4329.26758		1
4329.308		1
4329.33838		1
4329.392		1
4329.666		1
4329.91943		1
4330.03		1
4330.122		1
4331.01758		1
4331.4126		1
4331.5083		1
4331.92432		1
4333.206		1
4333.219		1
4333.23047		1
4333.561		1
4333.94		1
4334.45		1
4335.184		1
4335.27441		1
4335.367		1
4336.0625		1
4336.752		1
4337.09961		1
4337.9375		1
4338.17236		1
4338.39941		1
4338.83154		1
4339.09		1
4339.716		1
4339.75537		1
4339.949		1
4339.96		1
4340.36475		1
4340.64453		1
4340.759		1
4340.81738		1
4341.107		1
4341.12354		1
4341.231		1
4341.82861		1
4342.283		1
4342.75049		1
4343.0083		1
4343.432		1
4343.571		1
4343.796		1
4343.91357		1
4344.103		1
4344.132		1
4345.252		1
4345.77246		1
4346.10938		1
4346.48242		1
4346.628		1
4346.761		1
4346.807		1
4347.007		1
4348.26758		1
4348.63428		1
4348.65		1
4348.868		1
4348.869		1
4349.137		1
4349.75		1
4349.885		1
4350.09668		1
4350.137		1
4351.46533		1
4351.668		1
4351.969		1
4352.133		1
4352.503		1
4352.5835		1
4352.744		1
4353.03857		1
4353.13		1
4353.23926		1
4353.383		1
4353.66748		1
4353.92969		1
4354.188		1
4354.407		1
4354.54834		1
4354.626		1
4354.69971		1
4354.87061		1
4355.173		1
4355.29736		1
4355.557		1
4355.636		1
4355.702		1
4355.76172		1
4356.13428		1
4357.48242		1
4357.60059		1
4357.64941		1
4357.781		1
4358.285		1
4358.58936		1
4359.14355		1
4359.435		1
4359.48633		1
4359.59131		1
4359.83154		1
4360.148		1
4360.15625		1
4360.49072		1
4360.59		1
4360.86		1
4361.11426		1
4361.35742		1
4361.409		1
4361.54932		1
4361.55273		1
4361.88525		1
4362.05957		1
4362.20557		1
4362.32031		1
4362.905		1
4362.96		1
4363.03467		1
4363.462		1
4363.747		1
4364.13672		1
4364.34961		1
4364.6377		1
4364.66162		1
4364.674		1
4364.695		1
4364.85		1
4364.863		1
4365.121		1
4365.521		1
4366.11426		1
4366.25928		1
4366.41943		1
4366.761		1
4366.837		1
4366.945		1
4367.52734		1
4368.05225		1
4369.28369		1
4369.334		1
4370.033		1
4370.156		1
4370.271		1
4371.055		1
4371.08643		1
4371.30371		1
4372.04053		1
4372.14746		1
4372.15674		1
4372.64941		1
4372.66064		1
4372.94238		1
4373.28027		1
4373.76758		1
4374.071		1
4374.926		1
4374.928		1
4375.086		1
4375.407		1
4375.774		1
4376.05		1
4376.21826		1
4377.02832		1
4377.268		1
4377.76		1
4377.77246		1
4377.80566		1
4378.02		1
4378.116		1
4378.321		1
4379.22949		1
4379.757		1
4379.99561		1
4380.3335		1
4380.581		1
4380.674		1
4381.83057		1
4381.944		1
4382.304		1
4382.728		1
4383.171		1
4383.275		1
4383.61475		1
4384.379		1
4384.498		1
4384.92		1
4385.23633		1
4385.319		1
4385.794		1
4386.72754		1
4387.102		1
4387.205		1
4387.37256		1
4387.54		1
4387.91553		1
4388.09375		1
4388.32373		1
4388.42236		1
4388.68457		1
4388.942		1
4389.05		1
4389.27832		1
4389.42627		1
4390.49072		1
4390.819		1
4390.8623		1
4391.31152		1
4391.48047		1
4391.793		1
4392.12646		1
4392.17041		1
4392.23438		1
4392.396		1
4392.39844		1
4392.658		1
4393.21338		1
4393.272		1
4393.46338		1
4394.22656		1
4394.3916		1
4394.4126		1
4394.56543		1
4394.80225		1
4395.37061		1
4395.81348		1
4396.04248		1
4396.33057		1
4396.416		1
4396.54053		1
4396.615		1
4397.18164		1
4397.182		1
4398.04932		1
4398.15869		1
4398.31348		1
4398.49463		1
4398.591		1
4398.69531		1
4398.812		1
4398.94336		1
4399.349		1
4399.384		1
4399.585		1
4399.633		1
4400.19775		1
4400.245		1
4400.27		1
4400.71338		1
4401.146		1
4401.45264		1
4401.79736		1
4401.84473		1
4402.19238		1
4402.28564		1
4402.31641		1
4402.59375		1
4402.74072		1
4402.751		1
4402.8916		1
4402.896		1
4402.963		1
4403.93066		1
4404.418		1
4404.72363		1
4404.913		1
4405.238		1
4405.60352		1
4406.31348		1
4406.53125		1
4406.56055		1
4406.84326		1
4406.92773		1
4406.944		1
4406.97852		1
4407.06055		1
4407.433		1
4407.53174		1
4407.92627		1
4407.94873		1
4407.96045		1
4408.139		1
4408.243		1
4408.404		1
4408.59863		1
4409.026		1
4409.144		1
4409.235		1
4409.26758		1
4409.872		1
4410.104		1
4410.23		1
4410.25537		1
4410.26465		1
4410.63428		1
4411.02441		1
4411.32959		1
4411.484		1
4412.112		1
4412.21875		1
4412.23828		1
4412.31738		1
4412.58545		1
4412.695		1
4412.7666		1
4412.88428		1
4413.392		1
4414.18652		1
4414.639		1
4414.90137		1
4415.27441		1
4416.20459		1
4416.30225		1
4416.364		1
4417.178		1
4417.27539		1
4417.37256		1
4417.43359		1
4417.52344		1
4417.601		1
4417.625		1
4418.23926		1
4418.28027		1
4418.54053		1
4418.702		1
4419.49365		1
4419.839		1
4419.88135		1
4420.4375		1
4420.631		1
4420.68848		1
4420.77051		1
4420.78564		1
4420.916		1
4420.987		1
4421.05371		1
4421.28125		1
4422.061		1
4422.407		1
4422.421		1
4422.4917		1
4422.964		1
4423.157		1
4423.188		1
4423.39648		1
4423.413		1
4423.658		1
4424.21338		1
4424.49658		1
4424.79		1
4424.866		1
4425.142		1
4425.27539		1
4425.62842		1
4425.779		1
4425.8457		1
4425.94873		1
4426.11		1
4426.36426		1
4426.44238		1
4426.57764		1
4426.75537		1
4426.881		1
4427.21338		1
4427.26953		1
4427.301		1
4427.53271		1
4427.80371		1
4427.90771		1
4428.276		1
4428.403		1
4428.631		1
4428.81152		1
4428.8584		1
4429.119		1
4429.13232		1
4429.323		1
4429.46143		1
4429.54932		1
4429.592		1
4430.48		1
4430.88867		1
4431.05		1
4431.16748		1
4431.18		1
4431.39941		1
4431.6333		1
4432.22168		1
4432.46436		1
4432.58		1
4432.76172		1
4432.842		1
4432.94238		1
4433.366		1
4433.40771		1
4433.54932		1
4433.84033		1
4433.932		1
4434.423		1
4434.488		1
4434.52734		1
4434.57861		1
4435.7373		1
4435.78271		1
4435.84		1
4436.02832		1
4436.09131		1
4436.728		1
4437.136		1
4437.1875		1
4437.21436		1
4437.335		1
4437.434		1
4437.90527		1
4438.05957		1
4438.46729		1
4438.48		1
4438.74072		1
4438.85059		1
4438.89355		1
4438.90039		1
4439.037		1
4439.283		1
4439.37		1
4439.50244		1
4439.596		1
4439.934		1
4440.0625		1
4440.164		1
4440.18		1
4440.182		1
4440.50537		1
4440.922		1
4441.29834		1
4441.46973		1
4441.64551		1
4441.73242		1
4441.822		1
4441.8916		1
4442.191		1
4442.19629		1
4442.27		1
4442.539		1
4442.54346		1
4442.935		1
4443.55273		1
4444.3916		1
4444.49365		1
4444.655		1
4444.833		1
4444.987		1
4445.116		1
4445.151		1
4445.235		1
4445.55957		1
4445.796		1
4445.85938		1
4445.87744		1
4445.97852		1
4446.08545		1
4446.09961		1
4446.11572		1
4446.14063		1
4446.427		1
4446.948		1
4446.97852		1
4447.502		1
4447.59033		1
4447.868		1
4447.92		1
4448.53369		1
4448.76025		1
4449.371		1
4449.71533		1
4450.105		1
4450.632		1
4450.65967		1
4450.80273		1
4450.859		1
4451.528		1
4452.03467		1
4452.193		1
4452.202		1
4452.22852		1
4452.401		1
4452.73828		1
4452.98975		1
4453.00928		1
4453.13867		1
4453.2373		1
4453.5376		1
4453.54639		1
4453.84131		1
4454.25342		1
4454.343		1
4454.40771		1
4454.56445		1
4454.633		1
4454.678		1
4454.98633		1
4455.00928		1
4455.10156		1
4455.228		1
4455.27344		1
4455.30664		1
4455.381		1
4455.668		1
4455.747		1
4455.998		1
4456.154		1
4456.19		1
4456.192		1
4456.247		1
4456.413		1
4456.42969		1
4456.50146		1
4457.08154		1
4457.086		1
4457.31738		1
4457.47		1
4458.166		1
4458.30664		1
4458.38		1
4458.42969		1
4458.598		1
4458.65039		1
4458.9375		1
4458.93848		1
4459.15674		1
4459.448		1
4459.63574		1
4459.77637		1
4459.83643		1
4460.02539		1
4460.08154		1
4460.21631		1
4460.232		1
4460.61963		1
4461.246		1
4461.32031		1
4461.34668		1
4461.436		1
4461.607		1
4461.614		1
4461.63037		1
4461.76		1
4462.021		1
4462.172		1
4462.46		1
4462.46143		1
4462.71143		1
4462.7627		1
4462.872		1
4463.13135		1
4463.348		1
4463.48145		1
4463.72949		1
4463.903		1
4464.22168		1
4464.229		1
4464.398		1
4464.4624		1
4464.93164		1
4465.05029		1
4465.18555		1
4465.30029		1
4465.977		1
4466.063		1
4466.245		1
4466.31738		1
4466.34		1
4466.871		1
4467.17627		1
4467.251		1
4467.255		1
4467.27734		1
4467.464		1
4467.60059		1
4467.6084		1
4467.814		1
4468.069		1
4468.393		1
4468.72		1
4468.86865		1
4469.03369		1
4469.074		1
4469.23828		1
4469.23975		1
4469.26465		1
4469.39551		1
4469.428		1
4469.433		1
4469.637		1
4469.83545		1
4470.087		1
4470.239		1
4470.37744		1
4470.528		1
4470.612		1
4470.74268		1
4471.07959		1
4471.181		1
4471.31445		1
4471.657		1
4471.687		1
4471.87		1
4472.399		1
4472.53174		1
4472.545		1
4472.611		1
4472.619		1
4472.67236		1
4472.90527		1
4473.244		1
4473.47559		1
4473.546		1
4473.67236		1
4473.92236		1
4473.926		1
4474.03564		1
4474.10547		1
4474.1167		1
4474.126		1
4474.144		1
4474.404		1
4474.605		1
4474.882		1
4475.003		1
4475.0293		1
4475.04834		1
4475.1		1
4475.16553		1
4475.47559		1
4475.81738		1
4476.167		1
4476.27051		1
4476.49756		1
4476.522		1
4476.73438		1
4476.817		1
4476.923		1
4477.05371		1
4477.40625		1
4477.542		1
4477.702		1
4477.718		1
4478.004		1
4478.175		1
4478.184		1
4478.49658		1
4478.51074		1
4478.579		1
4478.67773		1
4478.90625		1
4478.988		1
4479.09326		1
4479.0957		1
4479.67432		1
4479.76465		1
4479.942		1
4480.05371		1
4480.24463		1
4480.28564		1
4480.71338		1
4481.06055		1
4481.14746		1
4481.21045		1
4481.422		1
4481.48828		1
4481.7207		1
4481.747		1
4481.93262		1
4482.319		1
4482.35645		1
4482.37354		1
4482.70557		1
4482.86		1
4483.32861		1
4483.55566		1
4483.568		1
4483.66162		1
4483.784		1
4483.80273		1
4483.918		1
4484.132		1
4484.276		1
4485.02246		1
4485.3457		1
4485.37061		1
4485.51		1
4485.534		1
4485.811		1
4485.89063		1
4486.104		1
4486.27051		1
4486.319		1
4486.47656		1
4486.67139		1
4486.868		1
4486.887		1
4486.939		1
4487.14844		1
4487.262		1
4487.38		1
4487.43652		1
4487.65527		1
4487.724		1
4487.78467		1
4487.98926		1
4488.1		1
4488.17773		1
4488.26563		1
4488.531		1
4488.799		1
4488.958		1
4488.958		1
4489.008		1
4489.041		1
4489.15039		1
4489.2583		1
4489.44141		1
4489.761		1
4489.797		1
4490.359		1
4490.53955		1
[truncated: 12,533 more rows]
