# Supplementary material for: Getting rid of ‘rain’ and ‘stars’: Mitigating inhibition effects on ddPCR data analysis, the case study of the invasive crayfish Pacifastacus leniusculus in the streams of Luxembourg
Source: PLoS One. 2022 Nov 16;17(11):e0275363. doi: 10.1371/journal.pone.0275363 (PMC9668142; doi:10.1371/journal.pone.0275363)
Supplement: S1 File — (ZIP) [file pone.0275363.s003.zip › raw data/27-pl1/27 Pl1-2019 Pl_F03_Amplitude.csv]

Ch1 Amplitude	Ch2 Amplitude	Cluster
4372.844		1
4699.686		1
4756.21973		1
5043.32227		1
5063.936		1
5092.386		1
5107.151		1
5182.74854		1
5196.83545		1
5232.36865		1
5278.742		1
5304.25		1
5316.178		1
5351.08		1
5367.18457		1
5367.263		1
5372.8457		1
5374.55469		1
5379.25146		1
5391.19629		1
5405.877		1
5417.18945		1
5431.35059		1
5434.66357		1
5435.281		1
5441.894		1
5465.914		1
5468.927		1
5475.17529		1
5480.551		1
5485.078		1
5495.92725		1
5504.05762		1
5506.45166		1
5511.69727		1
5520.557		1
5532.07227		1
5536.26953		1
5537.86		1
5546.112		1
5554.68359		1
5566.109		1
5572.90625		1
5574.377		1
5578.545		1
5582.32		1
5589.364		1
5594.86133		1
5596.07031		1
5598.105		1
5599.533		1
5604.457		1
5615.958		1
5618.95557		1
5624.24756		1
5640.92		1
5641.66357		1
5643.568		1
5647.669		1
5650.862		1
5652.85742		1
5671.855		1
5676.42236		1
5681.725		1
5685.92334		1
5690.316		1
5696.52246		1
5697.655		1
5698.95459		1
5707.717		1
5712.516		1
5726.995		1
5735.568		1
5740.79736		1
5748.24854		1
5753.65674		1
5754.64941		1
5756.3457		1
5759.49561		1
5762.104		1
5766.665		1
5773.17725		1
5781.44043		1
5784.53174		1
5792.833		1
5793.04541		1
5797.1167		1
5798.275		1
5801.183		1
5803.1875		1
5809.30371		1
5809.857		1
5824.76758		1
5829.944		1
5841.168		1
5848.48242		1
5851.603		1
5854.31348		1
5861.46143		1
5863.20068		1
5870.37939		1
5873.246		1
5874.495		1
5875.208		1
5876.8667		1
5880.949		1
5884.1626		1
5884.475		1
5891.787		1
5894.358		1
5899.27441		1
5900.018		1
5900.15234		1
5904.25732		1
5913.64551		1
5920.21436		1
5920.253		1
5923.81934		1
5927.9873		1
5934.91064		1
5934.937		1
5935.564		1
5935.989		1
5937.57031		1
5940.04834		1
5941.49951		1
5941.547		1
5942.264		1
5946.943		1
5949.15039		1
5950.32031		1
5951.08057		1
5951.25		1
5954.877		1
5959.835		1
5960.1084		1
5963.201		1
5964.407		1
5966		1
5966.291		1
5966.369		1
5967.72461		1
5969.13965		1
5969.335		1
5970.11475		1
5971.90674		1
5973.43066		1
5973.48975		1
5975.15		1
5975.92041		1
5978.23828		1
5979.862		1
5987.05664		1
5987.461		1
5989.42		1
5991.24365		1
5991.359		1
5994.032		1
5994.086		1
5997.03662		1
6001.018		1
6001.06543		1
6004.523		1
6008.932		1
6009.102		1
6010.745		1
6018.08838		1
6018.60352		1
6020.10742		1
6020.29		1
6022.48		1
6022.87256		1
6023.569		1
6025.94141		1
6030.484		1
6033.539		1
6033.65771		1
6033.80957		1
6034.34375		1
6035.42627		1
6036.873		1
6036.91		1
6038.757		1
6041.248		1
6042.139		1
6043.15		1
6044.953		1
6045.413		1
6046.126		1
6049.248		1
6049.969		1
6052.03271		1
6053.657		1
6054.2793		1
6056.762		1
6057.045		1
6058.494		1
6060.2085		1
6061.0625		1
6063.03369		1
6063.091		1
6064.47		1
6067.02441		1
6073.33545		1
6076.32275		1
6076.505		1
6078.875		1
6079.913		1
6081.526		1
6085.24756		1
6089.222		1
6095.01		1
6100.36768		1
6100.48047		1
6100.88672		1
6101.50439		1
6102.30469		1
6102.44727		1
6104.26172		1
6104.3833		1
6105.813		1
6108.50146		1
6108.568		1
6109.481		1
6112.20068		1
6112.789		1
6115.032		1
6116.93555		1
6120.26855		1
6120.75537		1
6121.51		1
6125.64063		1
6127.14941		1
6128.761		1
6129.28564		1
6132.56641		1
6133.05859		1
6135.178		1
6137.0625		1
6137.20947		1
6138.22266		1
6138.517		1
6138.53857		1
6138.579		1
6139.70947		1
6142.546		1
6144.47656		1
6145.93652		1
6146.281		1
6147.78662		1
6149.269		1
6150.218		1
6150.787		1
6151.954		1
6153.907		1
6154.049		1
6155.073		1
6157.25244		1
6157.83838		1
6163.609		1
6164.044		1
6165.1416		1
6165.21045		1
6166.602		1
6170.015		1
6170.885		1
6171.083		1
6171.47852		1
6173.145		1
6173.90771		1
6175.81934		1
6176.37939		1
6176.93066		1
6176.94727		1
6178.755		1
6180.239		1
6181.25049		1
6182.857		1
6183.703		1
6185.659		1
6186.109		1
6186.8623		1
6188.9917		1
6189.553		1
6189.716		1
6195.576		1
6200.975		1
6203.447		1
6203.721		1
6206.276		1
6207.03369		1
6210.567		1
6212.451		1
6212.94043		1
6214.061		1
6214.42627		1
6215.185		1
6218.18555		1
6218.34766		1
6219.208		1
6219.55273		1
6220.16162		1
6220.76465		1
6222.42334		1
6223.51465		1
6224.109		1
6225.156		1
6225.29346		1
6225.616		1
6225.89		1
6226.73242		1
6226.80371		1
6227.802		1
6228.052		1
6228.25537		1
6228.871		1
6229.968		1
6232.26172		1
6232.811		1
6233.98145		1
6234.302		1
6234.42236		1
6234.514		1
6234.972		1
6235.051		1
6236.975		1
6237.62842		1
6239.599		1
6240.061		1
6241.82861		1
6243.07		1
6243.2124		1
6246.67529		1
6246.919		1
6247.44775		1
6251.40771		1
6252.318		1
6253.787		1
6254.19043		1
6254.30762		1
6254.982		1
6255.98047		1
6256.428		1
6257.015		1
6257.42		1
6257.448		1
6258.73		1
6260.247		1
6260.42627		1
6260.73242		1
6262.036		1
6263.83252		1
6264.69		1
6265.141		1
6265.927		1
6266.21826		1
6267.15869		1
6267.4834		1
6269.853		1
6270.171		1
6272.702		1
6272.92773		1
6273.25537		1
6274.51025		1
6275.24		1
6275.426		1
6275.472		1
6278.317		1
6280.589		1
6281.075		1
6281.37061		1
6281.423		1
6282.45264		1
6282.611		1
6283.75		1
6285.419		1
6286.73		1
6287.157		1
6287.294		1
6288.756		1
6288.783		1
6289.823		1
6290.44		1
6290.93848		1
6290.9624		1
6291.76758		1
6292.822		1
6293.0083		1
6293.851		1
6294.56543		1
6295.238		1
6295.757		1
6295.83838		1
6296.03662		1
6296.614		1
6297.242		1
6297.741		1
6298.556		1
6299.58447		1
6300.44336		1
6301.84131		1
6302.20752		1
6302.28955		1
6302.776		1
6303.23926		1
6303.55469		1
6303.94531		1
6305.2627		1
6305.52246		1
6305.82959		1
6308.3374		1
6308.385		1
6308.63574		1
6308.962		1
6309.67725		1
6309.70459		1
6310.04346		1
6310.425		1
6310.51		1
6310.83154		1
6311.227		1
6312.186		1
6312.456		1
6312.57373		1
6312.647		1
6314.7876		1
6314.971		1
6315.412		1
6317.01367		1
6317.543		1
6317.58936		1
6318.738		1
6319.4375		1
6322.32471		1
6323.088		1
6323.684		1
6324.12549		1
6325.15771		1
6325.61963		1
6326.566		1
6327.014		1
6327.743		1
6328.66455		1
6328.765		1
6330.79639		1
6332.269		1
6335.39648		1
6335.67725		1
6337.15967		1
6337.779		1
6339.451		1
6341.122		1
6342.884		1
6343.116		1
6343.32373		1
6343.7		1
6343.831		1
6344.35254		1
6344.678		1
6345.05469		1
6347.86035		1
6349.00732		1
6349.48633		1
6350.27344		1
6350.452		1
6350.925		1
6351.224		1
6351.62061		1
6352.37549		1
6352.9707		1
6353.66748		1
6354.40234		1
6354.44141		1
6355.05029		1
6355.19873		1
6355.262		1
6355.28564		1
6355.56738		1
6355.682		1
6357.36328		1
6357.67041		1
6358.006		1
6358.33252		1
6360.13037		1
6360.15869		1
6360.50732		1
6360.97949		1
6361.462		1
6361.56836		1
6361.83936		1
6361.98975		1
6362.38867		1
6362.84131		1
6363.15625		1
6363.493		1
6364.68555		1
6365.426		1
6366.569		1
6366.58936		1
6366.84863		1
6367.66943		1
6368.931		1
6369.11963		1
6370.08154		1
6370.829		1
6372.10449		1
6373.776		1
6374.529		1
6374.62842		1
6374.684		1
6376.707		1
6378.214		1
6378.37158		1
6379.644		1
6379.829		1
6380.41064		1
6380.85156		1
6381.306		1
6381.544		1
6381.68359		1
6382.35449		1
6382.784		1
6382.928		1
6383.00244		1
6383.73926		1
6383.892		1
6385.23926		1
6385.514		1
6385.66455		1
6385.678		1
6385.92334		1
6387.637		1
6387.637		1
6388.03857		1
6388.238		1
6388.81543		1
6389.7		1
6389.94238		1
6389.974		1
6391.91748		1
6392.24		1
6392.344		1
6392.853		1
6393.047		1
6394.1416		1
6394.249		1
6394.422		1
6395.177		1
6397.37451		1
6398.42871		1
6398.82861		1
6399.556		1
6399.575		1
6400.156		1
6400.61865		1
6401.84961		1
6403.98		1
6404.19238		1
6404.528		1
6404.66064		1
6404.68359		1
6404.77246		1
6404.962		1
6405.605		1
6407.199		1
6407.29		1
6409.12158		1
6409.202		1
6409.86035		1
6410.84		1
6411.018		1
6411.163		1
6411.483		1
6412.212		1
6412.62744		1
6412.87158		1
6413.56836		1
6413.95		1
6414.00342		1
6414.118		1
6414.82959		1
6416.088		1
6416.18457		1
6416.658		1
6416.665		1
6417.21973		1
6417.37646		1
6417.477		1
6418.337		1
6418.675		1
6419.3916		1
6420.3374		1
6420.77051		1
6421.136		1
6421.70361		1
6422.15527		1
6422.17		1
6422.17139		1
6422.17627		1
6422.89844		1
6422.929		1
6423.343		1
6423.5		1
6424.715		1
6424.933		1
6425.41455		1
6426.08		1
6426.15527		1
6426.17871		1
6426.336		1
6427.5166		1
6427.71875		1
6427.862		1
6428.27344		1
6428.52539		1
6428.83838		1
6429.03955		1
6429.04639		1
6429.39258		1
6430.10156		1
6431.77344		1
6432.06641		1
6432.714		1
6433.176		1
6433.39941		1
6433.4		1
6434.37158		1
6434.66455		1
6434.95068		1
6435.0376		1
6435.24463		1
6435.514		1
6436.36133		1
6437.18848		1
6437.51953		1
6438.1416		1
6438.144		1
6439.04248		1
6439.69873		1
6439.75244		1
6440.37256		1
6440.554		1
6440.68262		1
6440.86133		1
6441.15332		1
6441.2124		1
6441.25342		1
6441.327		1
6441.39746		1
6441.92627		1
6442.16943		1
6442.792		1
6444.3623		1
6444.469		1
6444.643		1
6444.745		1
6446.072		1
6446.589		1
6446.64063		1
6446.9		1
6447.86328		1
6448.25146		1
6448.418		1
6448.65332		1
6449.04932		1
6449.35645		1
6449.4707		1
6449.633		1
6450.32031		1
6450.77637		1
6451.014		1
6452.071		1
6452.534		1
6452.83154		1
6453.7915		1
6453.80664		1
6454.338		1
6454.68848		1
6454.86328		1
6454.92871		1
6454.95557		1
6454.99854		1
6455.01953		1
6455.055		1
6455.318		1
6455.866		1
6456.1665		1
6456.572		1
6456.748		1
6456.94		1
6457.26563		1
6457.42041		1
6457.70557		1
6458.24268		1
6458.67139		1
6459.13135		1
6459.25049		1
6459.36426		1
6459.446		1
6459.906		1
6461.212		1
6461.539		1
6461.95068		1
6462.34033		1
6462.75439		1
6462.86963		1
6462.971		1
6464.247		1
6464.399		1
6464.55371		1
6464.5625		1
6465.045		1
6466.364		1
6466.46		1
6467.48047		1
6467.83057		1
6468.075		1
6469.278		1
6469.545		1
6470.17041		1
6470.52148		1
6471.015		1
6471.24756		1
6471.40527		1
6471.87939		1
6472.45947		1
6472.59473		1
6473.1377		1
6473.614		1
6473.93		1
6473.984		1
6474.22		1
6474.82227		1
6474.82666		1
6474.93555		1
6475.249		1
6475.51953		1
6475.7417		1
6475.75342		1
6476.184		1
6476.42871		1
6476.826		1
6476.881		1
6477.01074		1
6477.13525		1
6477.21826		1
6477.72754		1
6477.84375		1
6478.31152		1
6478.68359		1
6479.38672		1
6479.51953		1
6479.975		1
6480.036		1
6480.17041		1
6481.07129		1
6481.43945		1
6482.21875		1
6482.275		1
6482.51172		1
6482.93359		1
6483.16553		1
6483.475		1
6483.934		1
6483.98828		1
6483.991		1
6484.03369		1
6484.05029		1
6484.476		1
6484.52637		1
6485.501		1
6485.73438		1
6485.73633		1
6486.0166		1
6486.148		1
6486.99		1
6487.55664		1
6487.603		1
6489.276		1
6489.313		1
6490.24		1
6490.455		1
6490.94727		1
6491.05371		1
6492.28955		1
6492.313		1
6492.39355		1
6492.50928		1
6492.846		1
6493.59326		1
6493.90234		1
6494.202		1
6494.23535		1
6494.38965		1
6495.364		1
6495.36865		1
6495.98		1
6497.43359		1
6497.503		1
6497.609		1
6497.66162		1
6497.97461		1
6498.25342		1
6498.259		1
6498.43945		1
6498.521		1
6498.63		1
6498.80273		1
6499.058		1
6499.11963		1
6499.352		1
6499.522		1
6499.70947		1
6500.07959		1
6500.091		1
6500.278		1
6501.783		1
6501.867		1
6502.46826		1
6503.99072		1
6504.33838		1
6504.399		1
6505.19238		1
6505.205		1
6505.521		1
6505.535		1
6505.827		1
6506.29639		1
6506.44727		1
6506.525		1
6506.581		1
6506.629		1
6506.985		1
6507.775		1
6507.78467		1
6507.80566		1
6509.088		1
6509.33057		1
6509.467		1
6509.50049		1
6509.519		1
6509.835		1
6510.182		1
6510.3667		1
6510.37939		1
6510.38672		1
6511.2085		1
6512.28564		1
6512.54248		1
6512.92773		1
6513.80371		1
6513.97754		1
6514.098		1
6514.46973		1
6514.618		1
6514.81348		1
6515.065		1
6516.021		1
6516.38		1
6516.38037		1
6516.42334		1
6516.64941		1
6516.77734		1
6516.99561		1
6517.298		1
6518.09326		1
6518.13037		1
6518.75928		1
6518.761		1
6518.995		1
6519.32129		1
6519.6416		1
6519.846		1
6520.14355		1
6520.38672		1
6520.39355		1
6521.52		1
6521.784		1
6521.80664		1
6521.878		1
6522.2583		1
6522.503		1
6522.985		1
6523.25342		1
6523.865		1
6524.057		1
6524.145		1
6524.33936		1
6524.63135		1
6524.865		1
6525.1167		1
6525.557		1
6525.60645		1
6525.66		1
6525.92871		1
6526.183		1
6526.393		1
6526.4873		1
6526.743		1
6527.206		1
6527.30225		1
6527.614		1
6528.34		1
6528.75732		1
6528.829		1
6529.88867		1
6529.996		1
6530.02148		1
6530.357		1
6530.371		1
6531.134		1
6532.06348		1
6532.09326		1
6532.094		1
6533.07666		1
6533.1333		1
6533.34863		1
6533.93848		1
6534.10645		1
6534.86768		1
6535.25928		1
6535.32959		1
6536.5166		1
6536.656		1
6536.89258		1
6537.368		1
6537.562		1
6537.7627		1
6537.967		1
6538.11035		1
6538.416		1
6538.53955		1
6538.626		1
6539.133		1
6539.369		1
6539.684		1
6539.699		1
6540.258		1
6540.74463		1
6541.055		1
6541.174		1
6541.30371		1
6541.449		1
6541.575		1
6541.60938		1
6541.97461		1
6542.019		1
6542.03857		1
6542.212		1
6543.501		1
6544.485		1
6544.831		1
6545.05371		1
6545.45557		1
6545.527		1
6545.74463		1
6546.03564		1
6546.05566		1
6546.15771		1
6546.498		1
6546.57031		1
6546.7124		1
6547.443		1
6547.53564		1
6547.746		1
6547.812		1
6548.35059		1
6548.747		1
6548.78662		1
6549.889		1
6549.949		1
6550.36572		1
6550.59863		1
6551.676		1
6551.861		1
6551.882		1
6551.896		1
6552.223		1
6552.642		1
6553.032		1
6553.571		1
6553.62744		1
6553.658		1
6553.73047		1
6553.758		1
6554.185		1
6554.559		1
6554.84326		1
6555.28467		1
6555.3584		1
6555.4707		1
6555.49561		1
6555.523		1
6555.58936		1
6555.83838		1
6556.08057		1
6556.9624		1
6557.04834		1
6557.32227		1
6557.47754		1
6557.93555		1
6558.339		1
6558.78271		1
6559.084		1
6559.296		1
6559.4375		1
6560.24854		1
6560.32666		1
6560.361		1
6560.367		1
6560.401		1
6560.50244		1
6561.368		1
6561.57129		1
6561.57471		1
6562.555		1
6562.62744		1
6562.77539		1
6563.00342		1
6563.31836		1
6563.44336		1
6563.68555		1
6563.70459		1
6564.11328		1
6564.38965		1
6564.434		1
6564.436		1
6564.66064		1
6564.82129		1
6564.85254		1
6564.85938		1
6564.91		1
6564.96631		1
6565.11865		1
6565.387		1
6565.56641		1
6565.653		1
6565.798		1
6565.85742		1
6565.97168		1
6566.291		1
6566.30859		1
6566.34375		1
6566.63232		1
6566.8125		1
6567.324		1
6567.55566		1
6567.803		1
6567.87646		1
6568.15674		1
6568.43164		1
6568.52246		1
6568.571		1
6568.76758		1
6568.8877		1
6568.91553		1
6569.00146		1
6569.132		1
6569.187		1
6569.22754		1
6569.2915		1
6569.5376		1
6569.673		1
6570.33936		1
6570.439		1
6570.62061		1
6571.082		1
6571.128		1
6571.606		1
6571.638		1
6571.69141		1
6571.848		1
6571.979		1
6572.20654		1
6572.39355		1
6572.821		1
6572.93		1
6573.01367		1
6573.368		1
6573.38867		1
6573.6123		1
6573.61328		1
6573.64355		1
6573.73535		1
6574.115		1
6574.32275		1
6574.427		1
6574.50732		1
6574.53369		1
6574.76025		1
6574.76025		1
6575.033		1
6575.04932		1
6575.1333		1
6575.34863		1
6575.50635		1
6575.786		1
6575.82471		1
6575.917		1
6576.24951		1
6576.30762		1
6576.406		1
6576.42		1
6576.421		1
6577.05762		1
6577.91748		1
6578.14063		1
6578.48633		1
6578.64941		1
6578.964		1
6579.16943		1
6579.18164		1
6579.446		1
6579.536		1
6579.57373		1
6579.6333		1
6579.94629		1
6580.46729		1
6580.46875		1
6580.504		1
6580.56348		1
6580.84863		1
6580.969		1
6581.06836		1
6581.73926		1
6581.88867		1
6581.91		1
6582.02246		1
6582.85449		1
6582.882		1
6583.3623		1
6583.43848		1
6583.904		1
6584.086		1
6584.096		1
6584.214		1
6584.29053		1
6584.296		1
6584.5957		1
6584.789		1
6584.835		1
6585.155		1
6585.22559		1
6585.37256		1
6585.5083		1
6585.542		1
6585.60938		1
6586.016		1
6586.04443		1
6586.12646		1
6586.186		1
6586.459		1
6586.57861		1
6586.61572		1
6586.64648		1
6586.712		1
6587.186		1
6587.501		1
6587.56934		1
6587.611		1
6587.621		1
6587.73926		1
6587.82129		1
6587.99365		1
6588.54639		1
6588.762		1
6588.85156		1
6589.36133		1
6589.381		1
6589.411		1
6589.62939		1
6589.72949		1
6589.79053		1
6589.94141		1
6589.95947		1
6590.43262		1
6590.44336		1
6590.565		1
6590.73		1
6590.86426		1
6590.90039		1
6590.955		1
6591.02148		1
6591.07275		1
6591.23242		1
6591.29248		1
6591.302		1
6591.33057		1
6591.375		1
6591.579		1
6591.616		1
6591.63037		1
6591.66748		1
6591.681		1
6591.90332		1
6592.17773		1
6592.18555		1
6592.259		1
6592.37549		1
6592.66162		1
6592.77539		1
6592.80762		1
6592.87451		1
6592.985		1
6593.208		1
6593.38428		1
6593.434		1
6593.614		1
6593.98975		1
6594.07275		1
6594.30566		1
6594.30957		1
6594.378		1
6594.40625		1
6594.50732		1
6594.637		1
6595.078		1
6595.49		1
6595.492		1
6595.581		1
6595.58643		1
6595.593		1
6595.62842		1
6595.83838		1
6595.849		1
6595.884		1
6596.24		1
6596.80469		1
6596.825		1
6596.914		1
6596.941		1
6596.96338		1
6597.14355		1
6597.295		1
6597.46875		1
6597.65		1
6597.75049		1
6598.596		1
6598.63672		1
6599.00537		1
6599.07568		1
6599.115		1
6599.11865		1
6599.379		1
6599.673		1
6599.7207		1
6599.78271		1
6599.81641		1
6599.93066		1
6599.9707		1
6600.129		1
6600.617		1
6600.75732		1
6601.1626		1
6601.425		1
6601.89844		1
6602.086		1
6602.0874		1
6602.26758		1
6602.63037		1
6602.83057		1
6603.01758		1
6603.067		1
6603.132		1
6603.24658		1
6603.272		1
6603.42627		1
6603.55127		1
6603.67334		1
6603.824		1
6603.85449		1
6604.14063		1
6604.17969		1
6604.20654		1
6604.29346		1
6604.354		1
6604.38867		1
6604.525		1
6604.582		1
6604.92773		1
6605.356		1
6605.4165		1
6605.546		1
6605.87646		1
6606.27637		1
6606.6875		1
6606.73		1
6606.86768		1
6606.91455		1
6606.994		1
6607.54443		1
6607.64551		1
6607.743		1
6607.752		1
6607.86133		1
6607.92236		1
6608.099		1
6608.14063		1
6608.162		1
6608.54346		1
6608.572		1
6608.65332		1
6608.88232		1
6609.02734		1
6609.043		1
6609.306		1
6609.412		1
6609.417		1
6609.85742		1
6610.12256		1
6610.12646		1
6610.145		1
6610.407		1
6610.437		1
6610.62549		1
6610.661		1
6610.68555		1
6610.82959		1
6610.91455		1
6610.93164		1
6610.99463		1
6611.135		1
6611.36		1
6611.364		1
6611.60645		1
6611.875		1
6611.976		1
6611.987		1
6611.987		1
6612.05029		1
6612.111		1
6612.13574		1
6612.479		1
6612.735		1
6612.80371		1
6612.93066		1
6613.591		1
6613.662		1
6613.92432		1
6614.02734		1
6614.159		1
6614.193		1
6614.232		1
6614.395		1
6614.53955		1
6614.76025		1
6614.78955		1
6614.82129		1
6614.932		1
6615.19434		1
6615.256		1
6615.37939		1
6615.427		1
6615.608		1
6615.69873		1
6615.73975		1
6615.83252		1
6616.007		1
6616.21		1
6616.223		1
6616.908		1
6616.979		1
6617.092		1
6617.34863		1
6617.514		1
6617.79053		1
6617.994		1
6618.07129		1
6618.082		1
6618.43164		1
6618.465		1
6618.61963		1
6618.66748		1
6618.755		1
6618.8		1
6619.035		1
6619.066		1
6619.171		1
6619.292		1
6619.73145		1
6619.76855		1
6619.979		1
6620.06738		1
6620.395		1
6620.71875		1
6621.13		1
6621.22949		1
6621.27441		1
6621.33252		1
6621.508		1
6621.5083		1
6621.767		1
6621.80273		1
6621.927		1
6621.946		1
6622.1333		1
6622.14063		1
6622.21973		1
6622.29443		1
6622.43164		1
6622.43652		1
6622.732		1
6622.79248		1
6622.90625		1
6623.12549		1
6623.235		1
6623.474		1
6623.56738		1
6623.58643		1
6623.598		1
6623.74561		1
6623.798		1
6623.80225		1
6623.8457		1
6623.94727		1
6624.041		1
6624.36768		1
6624.3833		1
6624.995		1
6625.23047		1
6625.243		1
6625.306		1
6625.49658		1
6625.634		1
6626.142		1
6626.334		1
6626.72266		1
6626.81445		1
6627.203		1
6627.237		1
6627.652		1
6627.653		1
6627.856		1
6627.964		1
6627.9873		1
6628.22		1
6628.49072		1
6628.575		1
6628.735		1
6628.75439		1
6628.764		1
6628.81		1
6629.1377		1
6629.707		1
6629.774		1
6629.788		1
6629.87646		1
6629.93		1
6630.2915		1
6630.386		1
6630.46533		1
6630.598		1
6630.601		1
6630.693		1
6630.73828		1
6630.904		1
6630.94043		1
6631.014		1
6631.04443		1
6631.05859		1
6631.106		1
6631.249		1
6631.314		1
6631.33545		1
6631.397		1
6631.514		1
6631.537		1
6631.642		1
6631.65869		1
6631.68457		1
6631.92139		1
6631.952		1
6632.002		1
6632.076		1
6632.115		1
6632.11572		1
6632.17969		1
6632.43555		1
6632.633		1
6632.634		1
6633.191		1
6633.219		1
6633.297		1
6633.39355		1
6633.415		1
6634.193		1
6634.22		1
6634.257		1
6634.73926		1
6634.774		1
6634.919		1
6634.934		1
6635.113		1
6635.16		1
6635.218		1
6635.26367		1
6635.67871		1
6635.749		1
6636.002		1
6636.0835		1
6636.7876		1
6636.817		1
6636.83838		1
6636.879		1
6636.92041		1
6637.027		1
6637.101		1
6637.122		1
6637.327		1
6637.62256		1
6637.634		1
6637.66064		1
6637.809		1
6637.813		1
6637.85352		1
6637.8667		1
6637.953		1
6638.122		1
6638.36133		1
6638.382		1
6638.461		1
6638.54541		1
6638.6123		1
6639.091		1
6639.24463		1
6639.25049		1
6639.459		1
6639.507		1
6639.61572		1
6639.89258		1
6639.943		1
6639.96826		1
6639.97852		1
6640.17334		1
6640.27148		1
6640.437		1
6640.438		1
6640.486		1
6640.71533		1
6640.831		1
6640.892		1
6640.955		1
6640.967		1
6640.995		1
6641.061		1
6641.18848		1
6641.26172		1
6641.454		1
6641.469		1
6641.608		1
6641.991		1
6642.086		1
6642.18555		1
6642.2793		1
6642.306		1
6642.339		1
6642.55273		1
6642.70557		1
6642.72949		1
6642.81055		1
6642.8335		1
6642.876		1
6643.25		1
6643.273		1
6643.80957		1
6643.812		1
6643.94629		1
6644.046		1
6644.10254		1
6644.19336		1
6644.195		1
6644.249		1
6644.37646		1
6644.485		1
6644.718		1
6644.793		1
6644.85742		1
6644.907		1
6644.908		1
6645.217		1
6645.346		1
6645.45264		1
6645.86963		1
6645.96		1
6646.00146		1
6646.046		1
6646.141		1
6646.348		1
6646.70068		1
6646.7124		1
6646.82764		1
6646.9165		1
6647.02637		1
6647.3457		1
6647.514		1
6647.684		1
6647.80273		1
6647.8125		1
6648.14844		1
6648.202		1
6648.392		1
6648.411		1
6648.43652		1
6648.47559		1
6648.91846		1
6648.93359		1
6648.965		1
6649.00244		1
6649.214		1
6649.22754		1
6649.29		1
6649.505		1
6649.638		1
6649.656		1
6649.66064		1
6649.719		1
6649.746		1
6649.74854		1
6649.89551		1
6650.02344		1
6650.472		1
6650.494		1
6650.522		1
6650.735		1
6650.736		1
6650.76758		1
6650.858		1
6650.897		1
6651.088		1
6651.16943		1
6651.256		1
6651.43555		1
6651.698		1
6651.76172		1
6651.9165		1
6651.917		1
6651.99463		1
6652.067		1
6652.38525		1
6652.38965		1
6652.41162		1
6652.87744		1
6652.993		1
6653.068		1
6653.091		1
6653.26953		1
6653.39355		1
6653.55127		1
6653.622		1
6653.6416		1
6653.783		1
6653.80664		1
6653.88037		1
6654.14746		1
6654.25244		1
6654.346		1
6654.69727		1
6654.781		1
6655.05762		1
6655.05859		1
6655.075		1
6655.57129		1
6655.606		1
6655.789		1
6655.989		1
6656.318		1
6656.45166		1
6656.57666		1
6656.605		1
6657.00439		1
6657.1123		1
6657.147		1
6657.15771		1
6657.20947		1
6657.22656		1
6657.23975		1
6657.41357		1
6657.444		1
6657.54346		1
6657.877		1
6657.908		1
6657.98145		1
6658.063		1
6658.113		1
6658.116		1
6658.308		1
6658.32031		1
6658.65137		1
6658.68		1
6658.92871		1
6658.991		1
6659.03271		1
6659.442		1
6659.447		1
6659.533		1
6659.72		1
6659.87158		1
6660.139		1
6660.164		1
6660.18164		1
6660.20752		1
6660.2627		1
6660.276		1
6660.308		1
6660.53369		1
6660.555		1
6660.6084		1
6660.685		1
6660.74854		1
6660.885		1
6660.895		1
6660.94336		1
6661.025		1
6661.08057		1
6661.176		1
6661.254		1
6661.28467		1
6661.552		1
6661.77637		1
6661.80127		1
6661.95947		1
6662.163		1
6662.38867		1
6662.40967		1
6662.615		1
6662.6416		1
6662.95361		1
6662.97852		1
6663.021		1
6663.05371		1
6663.19043		1
6663.236		1
6663.38525		1
6663.43945		1
6663.55273		1
6663.576		1
6663.733		1
6663.90332		1
6663.9165		1
6664.007		1
6664.06543		1
6664.1416		1
6664.3833		1
6664.38965		1
6664.3916		1
6664.47852		1
6664.6084		1
6664.88574		1
6664.928		1
6664.93457		1
6665.0083		1
6665.268		1
6665.406		1
6665.456		1
6665.4624		1
6665.49268		1
6665.59229		1
6665.677		1
6665.69775		1
6665.91455		1
6666		1
6666.12842		1
6666.411		1
6666.501		1
6666.802		1
6667.06445		1
6667.15771		1
6667.25439		1
6667.306		1
6667.314		1
6667.394		1
6667.55371		1
6667.58545		1
6667.70166		1
6668.015		1
6668.03857		1
6668.21533		1
6668.30127		1
6668.52637		1
6668.554		1
6668.5874		1
6668.60547		1
6668.60742		1
6668.645		1
6668.831		1
6668.857		1
6668.905		1
6668.945		1
6669.47559		1
6669.51953		1
6669.54834		1
6669.5835		1
6669.63135		1
6669.72168		1
6669.881		1
6670.035		1
6670.1084		1
6670.20947		1
6670.226		1
6670.3584		1
6670.3833		1
6670.41553		1
6670.51953		1
6670.753		1
6670.808		1
6671.032		1
6671.534		1
6671.61		1
6671.634		1
6671.694		1
6671.738		1
6671.74561		1
6671.7666		1
6671.895		1
6671.97754		1
6672.03174		1
6672.07666		1
6672.153		1
6672.16553		1
6672.167		1
6672.177		1
6672.45752		1
6672.545		1
6672.726		1
6672.799		1
6672.95557		1
6673.029		1
6673.129		1
6673.21631		1
6673.31		1
6673.373		1
6673.377		1
6673.6084		1
6673.635		1
6673.757		1
6673.87158		1
6673.883		1
6673.896		1
6673.97461		1
6674.06152		1
6674.15771		1
6674.209		1
6674.28857		1
6674.32568		1
6674.46826		1
6674.681		1
6674.757		1
6674.7793		1
6674.816		1
6674.90674		1
6674.93848		1
6675.11426		1
6675.157		1
6675.381		1
6675.404		1
6675.437		1
6675.49463		1
6675.541		1
6675.57861		1
6675.63965		1
6675.69629		1
6675.78		1
6675.914		1
6676.0083		1
6676.277		1
6676.406		1
6676.444		1
6676.61426		1
6676.71338		1
6676.815		1
6676.9707		1
6677.05371		1
6677.165		1
6677.379		1
6677.459		1
6677.551		1
6677.55664		1
6677.60742		1
6677.74268		1
6677.82227		1
6677.95752		1
6678.09473		1
6678.349		1
6678.4917		1
6678.614		1
6678.809		1
6678.85352		1
6678.927		1
6679.133		1
6679.13867		1
6679.315		1
6679.43652		1
6679.559		1
6679.615		1
6679.75342		1
6679.86572		1
6680.038		1
6680.21338		1
6680.30371		1
6680.331		1
6680.36133		1
6680.475		1
6680.648		1
6680.72266		1
6680.72656		1
6680.78955		1
6680.823		1
6680.9126		1
6680.99854		1
6681.098		1
6681.44		1
6681.51172		1
6681.619		1
6681.67529		1
6681.71533		1
6681.76		1
6681.83838		1
6681.95654		1
6682.089		1
6682.09375		1
6682.126		1
6682.158		1
6682.36328		1
6682.411		1
6682.44336		1
6682.628		1
6682.63672		1
6682.71533		1
6682.788		1
6682.898		1
6682.904		1
6682.929		1
6683.003		1
6683.13965		1
6683.338		1
6683.35059		1
6683.45459		1
6683.4917		1
6683.65869		1
6683.851		1
6684.204		1
6684.32471		1
6684.35742		1
6684.37354		1
6684.51074		1
6684.58154		1
6684.68164		1
6684.71533		1
6684.7334		1
6684.824		1
6684.83057		1
6684.84473		1
6684.913		1
6685.01465		1
6685.07861		1
6685.097		1
6685.333		1
6685.37158		1
6685.39258		1
6685.39648		1
6685.51367		1
6685.608		1
6685.62		1
6685.658		1
6685.72852		1
6685.813		1
6685.82129		1
6685.933		1
6686.08643		1
6686.392		1
6686.40039		1
6686.40771		1
6686.44727		1
6686.554		1
6686.60254		1
6686.60742		1
6686.652		1
6686.737		1
6686.761		1
6686.78125		1
6686.80127		1
6687.082		1
6687.40137		1
6687.413		1
6687.429		1
6687.44434		1
6687.462		1
6687.49951		1
6687.549		1
6687.55762		1
6687.569		1
6687.77441		1
6687.944		1
6687.99		1
6688.115		1
6688.22656		1
6688.299		1
6688.30029		1
6688.382		1
[truncated: 17,188 more rows]
