# Supplementary material for: Getting rid of ‘rain’ and ‘stars’: Mitigating inhibition effects on ddPCR data analysis, the case study of the invasive crayfish Pacifastacus leniusculus in the streams of Luxembourg
Source: PLoS One. 2022 Nov 16;17(11):e0275363. doi: 10.1371/journal.pone.0275363 (PMC9668142; doi:10.1371/journal.pone.0275363)
Supplement: S1 File — (ZIP) [file pone.0275363.s003.zip › raw data/27-pl1/27 Pl1-2019 Pl_F04_Amplitude.csv]

Ch1 Amplitude	Ch2 Amplitude	Cluster
5519.261		1
5714.50537		1
5718.70166		1
5758.465		1
5780.86475		1
5781.585		1
5783.874		1
5783.889		1
5796.382		1
5814.576		1
5838.76025		1
5846.212		1
5865.99658		1
5870.17871		1
5880.11133		1
5905.092		1
5909.10938		1
5912.96		1
5976.64746		1
5990.498		1
5995.705		1
6003.99		1
6007.883		1
6008.81641		1
6009.798		1
6016.1		1
6019.54541		1
6022.649		1
6032.59326		1
6032.685		1
6034.19141		1
6043.167		1
6046.724		1
6055.406		1
6059.72852		1
6069.22		1
6069.42627		1
6078.19238		1
6079.825		1
6080.465		1
6080.55225		1
6086.11035		1
6093.84229		1
6105.117		1
6106.441		1
6107.25537		1
6108.417		1
6118.5127		1
6119.48145		1
6120.90039		1
6121.15674		1
6122.38867		1
6129.05957		1
6129.905		1
6141.678		1
6144.49854		1
6148.483		1
6150.049		1
6152.96826		1
6153.12646		1
6158.35		1
6158.73145		1
6165.62939		1
6169.097		1
6183.851		1
6185.62939		1
6192.67725		1
6193.87061		1
6205.912		1
6206.86865		1
6210.014		1
6215.25732		1
6216.735		1
6222.32031		1
6224.90332		1
6225.93262		1
6227.29932		1
6233.61035		1
6236.087		1
6240.097		1
6246.6333		1
6249.10059		1
6250.20654		1
6252.14258		1
6252.43164		1
6259.301		1
6261.72559		1
6269.04736		1
6269.652		1
6270.305		1
6271.24854		1
6272.03125		1
6272.116		1
6273.10938		1
6280.04834		1
6283.28857		1
6284.13037		1
6289.27734		1
6289.8584		1
6290.671		1
6292.066		1
6292.40039		1
6294.534		1
6296.46436		1
6301.422		1
6312.95361		1
6313.36133		1
6313.85547		1
6314.06641		1
6316.88574		1
6317.45752		1
6318.57031		1
6320.68848		1
6321.90674		1
6322.559		1
6323.281		1
6324.546		1
6325.929		1
6327.76465		1
6328.48828		1
6331.15332		1
6334.974		1
6338.473		1
6338.95557		1
6339.105		1
6339.45557		1
6343.17334		1
6343.50928		1
6345.337		1
6346.895		1
6348.02246		1
6356.67041		1
6361.5127		1
6364.096		1
6371.766		1
6372.60059		1
6374.92041		1
6375.27539		1
6376.288		1
6377.475		1
6379.973		1
6380.09375		1
6382.499		1
6383.53125		1
6384.536		1
6384.942		1
6387.55469		1
6392.014		1
6395.83936		1
6396.775		1
6401.09668		1
6401.30273		1
6401.873		1
6405.79736		1
6406.158		1
6409.481		1
6409.746		1
6411.16553		1
6411.67432		1
6418.67		1
6418.79736		1
6419.798		1
6420.965		1
6423.069		1
6423.64453		1
6425.263		1
6425.62646		1
6426.546		1
6426.555		1
6427.26172		1
6428.39941		1
6430.55371		1
6430.7373		1
6431.526		1
6435.729		1
6436.95068		1
6441.95654		1
6442.1543		1
6444.601		1
6445.19238		1
6445.514		1
6446.173		1
6449.749		1
6449.83643		1
6454.581		1
6455.74561		1
6456.012		1
6458.83057		1
6459.953		1
6460.396		1
6462.256		1
6463.758		1
6464.074		1
6465.577		1
6466.709		1
6467.41162		1
6467.926		1
6470.43848		1
6471.16943		1
6471.685		1
6472.76025		1
6472.824		1
6477.0376		1
6479.35		1
6479.724		1
6481.5874		1
6482.79639		1
6483.61426		1
6487.826		1
6489.587		1
6490.42139		1
6491.206		1
6491.40674		1
6491.53564		1
6493.091		1
6494.28369		1
6495.34131		1
6496.05664		1
6496.278		1
6500.205		1
6501.3		1
6502.24951		1
6502.56445		1
6504.29932		1
6504.621		1
6504.859		1
6507.164		1
6507.20068		1
6507.36		1
6507.882		1
6509.3335		1
6511.577		1
6512.38232		1
6512.641		1
6516.18359		1
6516.981		1
6517.1084		1
6518.85		1
6520.14941		1
6521.151		1
6521.77832		1
6522.072		1
6523.145		1
6526.72		1
6528.829		1
6530.506		1
6530.99365		1
6531.40771		1
6534.695		1
6536.131		1
6539.20459		1
6539.415		1
6541.03369		1
6541.19141		1
6541.64258		1
6541.95654		1
6545.715		1
6545.75928		1
6547.039		1
6547.068		1
6549.18359		1
6549.684		1
6550.372		1
6553.244		1
6553.97461		1
6554.003		1
6554.114		1
6562.1333		1
6562.221		1
6562.475		1
6567.512		1
6570.665		1
6571.482		1
6571.926		1
6574.11328		1
6574.14258		1
6574.624		1
6575.14648		1
6578.66357		1
6583.76		1
6583.814		1
6584.247		1
6584.836		1
6585.998		1
6586.458		1
6590.846		1
6591.19238		1
6591.70557		1
6592.482		1
6594.119		1
6594.17871		1
6595.85		1
6596.29443		1
6597.489		1
6597.58252		1
6597.95		1
6598.818		1
6598.997		1
6599.315		1
6599.361		1
6599.431		1
6600.229		1
6600.963		1
6602.886		1
6602.93652		1
6603.993		1
6604.362		1
6604.519		1
6605.603		1
6607.128		1
6609.031		1
6609.385		1
6610.44434		1
6610.522		1
6612.15674		1
6612.631		1
6612.90771		1
6614.373		1
6614.38		1
6615.59		1
6615.70068		1
6615.718		1
6615.7207		1
6616.23975		1
6616.564		1
6617.09473		1
6617.231		1
6617.97		1
6618.687		1
6619.75049		1
6619.81055		1
6620.711		1
6621.96875		1
6622.74268		1
6623.79639		1
6624.564		1
6624.6333		1
6625.93848		1
6626.282		1
6627.68262		1
6629.84131		1
6630.868		1
6632.157		1
6633.277		1
6633.3916		1
6634.11963		1
6636.75635		1
6637.741		1
6640.78467		1
6641.52051		1
6644.659		1
6644.709		1
6644.78369		1
6645.062		1
6646.25342		1
6646.36572		1
6647.99561		1
6649.77832		1
6650.14355		1
6651.515		1
6651.80225		1
6651.812		1
6651.94141		1
6652.49463		1
6652.93262		1
6653.65		1
6654.2876		1
6654.31543		1
6656.56055		1
6658.48145		1
6659.904		1
6660.522		1
6661.044		1
6661.189		1
6661.552		1
6661.734		1
6662.38135		1
6664.173		1
6666.20068		1
6667.329		1
6667.673		1
6668.458		1
6669.53662		1
6669.545		1
6669.777		1
6670.542		1
6672.469		1
6673.832		1
6673.85449		1
6674.94434		1
6675.036		1
6675.753		1
6676.33		1
6677.31445		1
6677.66162		1
6677.80664		1
6678.05469		1
6679.17139		1
6679.551		1
6680.3374		1
6680.564		1
6680.588		1
6681.62842		1
6682.84766		1
6683.716		1
6684.68555		1
6686.91943		1
6688.67725		1
6690.34473		1
6691.174		1
6692.5835		1
6692.832		1
6693.389		1
6693.85742		1
6694.06		1
6694.5957		1
6696.69971		1
6696.724		1
6696.814		1
6697.984		1
6698.517		1
6698.724		1
6698.86		1
6698.95459		1
6699.266		1
6699.42041		1
6701.32666		1
6703.261		1
6705.41064		1
6705.711		1
6705.97656		1
6706.736		1
6706.7915		1
6708.074		1
6708.35449		1
6709.29834		1
6709.9165		1
6711.19727		1
6711.676		1
6711.68457		1
6712.021		1
6712.1		1
6712.133		1
6712.297		1
6712.8833		1
6715.2207		1
6715.289		1
6716.01172		1
6717.65674		1
6718.319		1
6718.362		1
6718.48438		1
6718.799		1
6719.91943		1
6720.39453		1
6720.8125		1
6721.92139		1
6723.488		1
6724.174		1
6724.184		1
6725.034		1
6725.3877		1
6726.077		1
6727.52832		1
6728.74561		1
6729.14		1
6729.422		1
6729.62158		1
6729.9707		1
6730.189		1
6730.8667		1
6731.40967		1
6731.773		1
6732.102		1
6732.191		1
6732.21338		1
6733.32471		1
6734.304		1
6734.55762		1
6734.598		1
6734.729		1
6735.89844		1
6736.528		1
6736.591		1
6736.8125		1
6737.287		1
6737.62256		1
6737.63525		1
6738.18457		1
6738.233		1
6738.55859		1
6739.70654		1
6740.404		1
6740.78125		1
6740.83936		1
6741.335		1
6741.38574		1
6741.44434		1
6741.691		1
6741.94336		1
6743.10449		1
6744.88135		1
6745.284		1
6746.419		1
6746.69336		1
6747.448		1
6747.985		1
6747.986		1
6749.518		1
6749.637		1
6753.77051		1
6754.078		1
6754.42773		1
6755.60156		1
6756.135		1
6756.89648		1
6757.461		1
6757.58936		1
6758.17725		1
6758.222		1
6758.287		1
6760.53369		1
6761.17432		1
6761.743		1
6761.743		1
6761.86035		1
6762.369		1
6762.79639		1
6764.15625		1
6764.25049		1
6764.277		1
6764.82129		1
6765.21143		1
6765.35254		1
6765.407		1
6765.59		1
6765.824		1
6766.707		1
6766.8667		1
6766.94043		1
6767.088		1
6767.22363		1
6767.30469		1
6767.42969		1
6767.599		1
6770.19629		1
6774.97754		1
6775.92236		1
6776.954		1
6777.24072		1
6777.782		1
6778.03125		1
6778.42		1
6778.44238		1
6778.675		1
6778.744		1
6778.90234		1
6779.128		1
6779.696		1
6780.441		1
6780.7417		1
6783.5		1
6784.04		1
6784.22168		1
6785.136		1
6785.35		1
6785.60156		1
6785.794		1
6786.02		1
6787.068		1
6787.07471		1
6787.13672		1
6787.363		1
6787.43945		1
6788.616		1
6789.14844		1
6790.074		1
6791.9375		1
6792.5		1
6793.718		1
6795.43848		1
6796.807		1
6797.3833		1
6797.53564		1
6797.601		1
6798.052		1
6799.49854		1
6799.758		1
6800.08545		1
6801.539		1
6801.90332		1
6802.25342		1
6803.29053		1
6803.50342		1
6803.735		1
6805.07471		1
6805.74463		1
6805.958		1
6806.019		1
6806.356		1
6807.15674		1
6807.166		1
6807.559		1
6807.808		1
6807.984		1
6808.084		1
6808.29639		1
6808.36572		1
6808.508		1
6809.323		1
6809.495		1
6811.9165		1
6812.13672		1
6812.4585		1
6813.37744		1
6813.9		1
6814.426		1
6814.55029		1
6815.065		1
6815.403		1
6815.627		1
6816.121		1
6816.272		1
6816.28174		1
6816.35449		1
6816.982		1
6817.68066		1
6818.843		1
6818.9834		1
6818.98633		1
6819.0376		1
6819.31152		1
6819.629		1
6819.67871		1
6820.0376		1
6821.367		1
6822.54		1
6822.82861		1
6822.866		1
6823.36426		1
6824.084		1
6824.4		1
6824.51758		1
6824.575		1
6824.67139		1
6825.026		1
6825.669		1
6825.967		1
6826.044		1
6826.045		1
6827.681		1
6828.004		1
6829.197		1
6829.93945		1
6830.02148		1
6831.174		1
6831.51172		1
6831.85547		1
6831.959		1
6833.686		1
6834.214		1
6834.42		1
6835.46826		1
6835.896		1
6836.376		1
6836.438		1
6836.594		1
6836.9707		1
6837.229		1
6838.44141		1
6839.05566		1
6839.26855		1
6841.07568		1
6841.198		1
6841.262		1
6841.28271		1
6841.618		1
6841.807		1
6841.96		1
6842.46338		1
6843.618		1
6843.9375		1
6844.5376		1
6845.36475		1
6845.57959		1
6846.72852		1
6848.106		1
6849.6377		1
6849.814		1
6850.033		1
6850.62354		1
6850.725		1
6850.85645		1
6850.94434		1
6852.32275		1
6852.982		1
6853.63135		1
6855.084		1
6855.22461		1
6855.25537		1
6855.661		1
6856.005		1
6857.7666		1
6858.195		1
6860.87842		1
6860.949		1
6861.549		1
6863.41064		1
6864.121		1
6864.77148		1
6864.931		1
6865.024		1
6865.201		1
6866.32031		1
6866.928		1
6867.104		1
6868.18359		1
6868.23047		1
6868.285		1
6868.39453		1
6868.73535		1
6868.894		1
6869.67627		1
6870.182		1
6870.731		1
6872.53857		1
6872.833		1
6873.4		1
6873.702		1
6873.814		1
6874.985		1
6875.47461		1
6875.962		1
6876.70654		1
6877.01025		1
6877.18164		1
6877.4585		1
6877.63428		1
6877.64551		1
6879.12158		1
6879.654		1
6879.796		1
6879.819		1
6880.79639		1
6880.96729		1
6881.087		1
6881.397		1
6883.33838		1
6883.58447		1
6884.002		1
6884.41553		1
6885.095		1
6885.106		1
6885.74268		1
6885.764		1
6885.811		1
6886.76172		1
6887.887		1
6889.233		1
6889.894		1
6890.14941		1
6890.58		1
6892.472		1
6892.528		1
6893.411		1
6893.44141		1
6894.478		1
6894.765		1
6894.894		1
6895.78174		1
6896.16162		1
6897.253		1
6897.36328		1
6897.41162		1
6897.56348		1
6897.81055		1
6898.36035		1
6899.251		1
6899.947		1
6900.04736		1
6900.59326		1
6900.92334		1
6902.00732		1
6902.08057		1
6902.24951		1
6902.29053		1
6902.62		1
6902.766		1
6902.99463		1
6903.651		1
6904.06738		1
6904.78955		1
6905.94775		1
6906.008		1
6906.349		1
6906.63672		1
6906.8623		1
6907.138		1
6907.92432		1
6908.918		1
6909.036		1
6909.1084		1
6909.44238		1
6909.538		1
6910.316		1
6910.34668		1
6910.43652		1
6910.77148		1
6910.93945		1
6911.625		1
6911.635		1
6911.689		1
6912.71631		1
6912.885		1
6913.328		1
6913.5		1
6914.15039		1
6914.36963		1
6914.394		1
6914.46143		1
6914.83057		1
6915.15		1
6915.184		1
6915.538		1
6915.554		1
6916.021		1
6916.1167		1
6916.694		1
6917.898		1
6918.41553		1
6918.504		1
6918.91748		1
6919.23		1
6919.51367		1
6919.70361		1
6919.804		1
6920.098		1
6921.24951		1
6922.50049		1
6922.762		1
6923.528		1
6924.01758		1
6924.2124		1
6924.30371		1
6924.759		1
6924.9126		1
6925.547		1
6925.75635		1
6926.99		1
6927.241		1
6927.247		1
6927.598		1
6928.84033		1
6928.854		1
6929.158		1
6929.256		1
6929.79053		1
6929.849		1
6929.9165		1
6930.066		1
6930.11035		1
6930.4		1
6930.81836		1
6930.863		1
6930.925		1
6931.53174		1
6931.625		1
6932.40674		1
6933.5957		1
6933.64844		1
6934.455		1
6934.847		1
6935.513		1
6935.60449		1
6936.59131		1
6936.653		1
6936.766		1
6938.813		1
6939.08057		1
6939.13525		1
6939.92139		1
6941.19971		1
6941.817		1
6941.951		1
6943.142		1
6943.236		1
6943.63232		1
6944.52		1
6946.038		1
6946.06836		1
6946.261		1
6946.371		1
6946.68848		1
6947.442		1
6948.032		1
6948.206		1
6950.75049		1
6951.1543		1
6951.2334		1
6951.281		1
6951.3125		1
6951.641		1
6951.744		1
6951.83447		1
6951.90674		1
6951.91		1
6952.067		1
6952.4126		1
6952.517		1
6952.73047		1
6953.87744		1
6954.053		1
6954.132		1
6954.169		1
6954.31055		1
6954.708		1
6955.21875		1
6955.288		1
6955.555		1
6956.13037		1
6956.67236		1
6956.869		1
6957.02832		1
6958.011		1
6958.29736		1
6958.489		1
6958.59863		1
6958.963		1
6959.42529		1
6959.57568		1
6960.01855		1
6960.3335		1
6960.36		1
6961.16455		1
6961.46		1
6961.79346		1
6961.88574		1
6962.17139		1
6962.599		1
6962.92969		1
6963.557		1
6964.327		1
6964.579		1
6964.6167		1
6965.00635		1
6965.05225		1
6965.17871		1
6965.852		1
6966.946		1
6967.02539		1
6967.966		1
6968.07959		1
6968.35449		1
6968.562		1
6968.813		1
6968.83154		1
6969.00928		1
6969.03467		1
6969.527		1
6969.61475		1
6969.775		1
6969.82031		1
6969.96631		1
6970.395		1
6970.619		1
6971.00146		1
6971.26563		1
6971.70459		1
6972.24561		1
6972.39258		1
6972.516		1
6972.53955		1
6972.643		1
6972.699		1
6972.70068		1
6972.937		1
6973.374		1
6973.42236		1
6973.72656		1
6973.81152		1
6974.019		1
6974.8877		1
6974.99		1
6975.147		1
6975.22852		1
6975.25732		1
6975.45459		1
6975.714		1
6975.993		1
6977.10156		1
6977.206		1
6977.443		1
6977.44531		1
6977.99756		1
6978.39648		1
6978.556		1
6978.71875		1
6978.83154		1
6978.83545		1
6978.84326		1
6978.853		1
6979.03027		1
6979.54932		1
6979.6626		1
6979.7915		1
6980.315		1
6980.4043		1
6980.477		1
6981.896		1
6981.917		1
6982.06934		1
6982.07		1
6982.08936		1
6982.09766		1
6982.183		1
6982.2876		1
6982.933		1
6983.17871		1
6983.18848		1
6983.508		1
6983.689		1
6983.827		1
6983.845		1
6983.859		1
6984.316		1
6984.735		1
6984.793		1
6984.82568		1
6984.995		1
6985.01563		1
6985.038		1
6985.06445		1
6985.119		1
6985.25244		1
6985.357		1
6985.519		1
6985.66553		1
6985.772		1
6985.874		1
6986.03564		1
6986.272		1
6986.497		1
6986.49951		1
6987.05029		1
6987.092		1
6987.289		1
6987.299		1
6987.458		1
6988.642		1
6988.702		1
6988.87842		1
6989.175		1
6989.1875		1
6989.538		1
6989.58252		1
6989.81152		1
6989.9707		1
6990.07471		1
6990.12451		1
6990.16943		1
6990.6084		1
6990.711		1
6991.12451		1
6991.196		1
6991.823		1
6991.94043		1
6992.479		1
6992.584		1
6992.949		1
6993.30859		1
6993.443		1
6993.53662		1
6994.005		1
6994.15		1
6994.15137		1
6994.24268		1
6994.27051		1
6994.31641		1
6994.525		1
6994.63135		1
6994.682		1
6994.845		1
6994.88867		1
6995.592		1
6995.825		1
6995.92		1
6996.256		1
6996.728		1
6997.57031		1
6998.686		1
6999.2666		1
6999.2666		1
6999.713		1
7000.024		1
7000.14453		1
7000.45459		1
7002.27637		1
7002.57471		1
7003.02734		1
7003.09961		1
7003.13		1
7003.13672		1
7003.314		1
7003.889		1
7003.91553		1
7004.343		1
7004.669		1
7005.328		1
7005.454		1
7006.313		1
7006.77148		1
7007.454		1
7007.69043		1
7007.97168		1
7008.155		1
7008.255		1
7008.367		1
7008.63867		1
7009.511		1
7009.567		1
7010.01855		1
7010.766		1
7011.34473		1
7012.00928		1
7012.12061		1
7012.128		1
7012.19336		1
7012.28271		1
7012.974		1
7013.47656		1
7013.71631		1
7014.143		1
7014.331		1
7014.352		1
7014.8		1
7015.18359		1
7015.75537		1
7015.77051		1
7016.52246		1
7016.77539		1
7017.038		1
7017.451		1
7017.67773		1
7017.77		1
7017.786		1
7017.899		1
7017.9165		1
7018.123		1
7018.427		1
7018.57861		1
7018.61865		1
7018.92139		1
7019.03174		1
7019.117		1
7019.24951		1
7020.251		1
7020.577		1
7020.723		1
7020.91748		1
7021.23145		1
7021.64453		1
7021.92529		1
7021.933		1
7022.1543		1
7022.24658		1
7022.53564		1
7023.0625		1
7023.179		1
7023.59668		1
7024.12451		1
7024.74951		1
7025.328		1
7025.46875		1
7025.59326		1
7025.92871		1
7026.2876		1
7026.798		1
7026.90527		1
7026.916		1
7027.19727		1
7027.296		1
7028.13672		1
7028.14258		1
7028.411		1
7029.57861		1
7029.58057		1
7029.634		1
7029.69629		1
7030.121		1
7030.18		1
7030.68945		1
7030.8916		1
7031.033		1
7032.002		1
7032.082		1
7032.168		1
7032.531		1
7032.661		1
7032.737		1
7032.75732		1
7032.7666		1
7032.986		1
7032.987		1
7033.11768		1
7033.9624		1
7034.92334		1
7035.19971		1
7035.251		1
7035.895		1
7036.087		1
7036.32861		1
7036.73633		1
7036.743		1
7037.08936		1
7037.2085		1
7037.999		1
7038.561		1
7038.95654		1
7039.116		1
7039.275		1
7039.276		1
7039.46143		1
7040.245		1
7040.42041		1
7040.487		1
7040.79443		1
7041.32666		1
7041.373		1
7041.44336		1
7041.578		1
7041.845		1
7042.15674		1
7042.303		1
7042.365		1
7042.36572		1
7042.786		1
7042.904		1
7043.345		1
7043.45068		1
7043.785		1
7044.17871		1
7044.996		1
7045.37549		1
7045.459		1
7045.61426		1
7046.137		1
7046.203		1
7046.21729		1
7046.3374		1
7046.515		1
7047.666		1
7047.673		1
7047.71826		1
7048.12354		1
7048.19141		1
7048.58545		1
7048.85		1
7048.88037		1
7049.07227		1
7049.73975		1
7050.64844		1
7051.637		1
7051.707		1
7052.248		1
7052.67		1
7053.55225		1
7053.759		1
7053.86		1
7054.59229		1
7054.67334		1
7056.17236		1
7056.484		1
7056.68262		1
7056.84668		1
7057.131		1
7057.219		1
7057.29		1
7057.293		1
7057.31348		1
7057.3877		1
7057.61426		1
7057.8916		1
7057.934		1
7057.93848		1
7058.20654		1
7058.96045		1
7058.97949		1
7059.21045		1
7059.22559		1
7059.578		1
7060.374		1
7060.396		1
7060.73975		1
7060.92773		1
7060.99072		1
7061.0293		1
7061.7876		1
7062.301		1
7062.5083		1
7062.563		1
7062.71875		1
7063.149		1
7063.177		1
7063.27344		1
7063.2915		1
7063.476		1
7064.05		1
7064.321		1
7064.44238		1
7064.983		1
7065.02832		1
7065.304		1
7066.144		1
7066.237		1
7066.27539		1
7066.37646		1
7066.959		1
7067.5625		1
7068.20752		1
7068.44629		1
7068.6416		1
7068.743		1
7068.91		1
7069.77148		1
7069.95068		1
7070.74463		1
7070.93652		1
7071.0293		1
7071.67969		1
7071.70068		1
7072.04736		1
7072.173		1
7072.20068		1
7073.022		1
7073.217		1
7073.22363		1
7073.56934		1
7073.57568		1
7073.7124		1
7073.82275		1
7073.85645		1
7073.98535		1
7074.11328		1
7074.254		1
7074.659		1
7074.9834		1
7074.986		1
7075.37158		1
7075.372		1
7075.8374		1
7075.91553		1
7076.02344		1
7076.253		1
7076.309		1
7076.51563		1
7076.56641		1
7076.74658		1
7076.825		1
7076.91357		1
7077.067		1
7077.44336		1
7077.55957		1
7077.71826		1
7077.752		1
7077.75537		1
7077.887		1
7077.92969		1
7078.31738		1
7078.896		1
7079.19629		1
7079.206		1
7079.83545		1
7079.874		1
7080.19043		1
7080.49561		1
7080.651		1
7080.79443		1
7081.057		1
7081.103		1
7081.302		1
7081.371		1
7081.49		1
7081.95557		1
7081.97949		1
7082.05469		1
7082.46973		1
7082.55273		1
7082.627		1
7083.1333		1
7083.21875		1
7083.447		1
7083.49		1
7083.54248		1
7083.79932		1
7084.059		1
7084.09375		1
7084.24854		1
7084.52734		1
7084.66162		1
7085.115		1
7085.412		1
7085.575		1
7085.96		1
7085.98		1
7085.989		1
7085.99463		1
7086.32275		1
7086.42529		1
7086.467		1
7086.84375		1
7086.967		1
7087.23535		1
7087.378		1
7087.64258		1
7087.69971		1
7088.183		1
7088.483		1
7088.724		1
7089.12842		1
7089.399		1
7089.422		1
7089.49951		1
7089.668		1
7090.132		1
7090.204		1
7090.447		1
7090.46338		1
7090.566		1
7090.64746		1
7090.66162		1
7091.02637		1
7091.44971		1
7091.77637		1
7091.796		1
7091.836		1
7092.742		1
7092.808		1
7092.99561		1
7093.195		1
7093.2583		1
7093.262		1
7093.33154		1
7093.36475		1
7093.55664		1
7094.01074		1
7094.324		1
7094.60645		1
7094.772		1
7094.838		1
7095.143		1
7095.16455		1
7095.24072		1
7095.24756		1
7095.38428		1
7095.442		1
7095.495		1
7095.501		1
7095.808		1
7095.85059		1
7095.907		1
7096.161		1
7096.22949		1
7096.619		1
7096.75928		1
7097.329		1
7097.622		1
7097.79639		1
7097.9873		1
7098.223		1
7098.47461		1
7099.06641		1
7099.11133		1
7099.431		1
7099.6167		1
7099.622		1
7099.94531		1
7100.50439		1
7100.68066		1
7100.86963		1
7101.19971		1
7101.2417		1
7101.44775		1
7101.89		1
7101.912		1
7102.427		1
7102.61		1
7102.624		1
7102.718		1
7102.99951		1
7103.07031		1
7103.088		1
7103.099		1
7103.16357		1
7103.48047		1
7103.482		1
7103.856		1
7103.88574		1
7104.02441		1
7104.548		1
7104.62939		1
7104.748		1
7105.107		1
7105.32959		1
7105.44434		1
7105.74756		1
7106.195		1
7106.22754		1
7106.36133		1
7106.476		1
7106.50342		1
7106.67871		1
7106.924		1
7106.951		1
7107.10449		1
7107.128		1
7107.255		1
7107.50244		1
7107.63428		1
7107.78564		1
7107.834		1
7107.854		1
7107.96		1
7108.04639		1
7108.108		1
7108.47754		1
7108.693		1
7108.805		1
7108.9375		1
7109.182		1
7109.42		1
7109.601		1
7109.74072		1
7110.228		1
7110.263		1
7110.69		1
7110.74463		1
7110.9624		1
7111.09668		1
7111.163		1
7111.30762		1
7111.46533		1
7111.644		1
7111.78564		1
7111.829		1
7112.08838		1
7112.315		1
7112.912		1
7112.96436		1
7113.029		1
7113.2793		1
7113.39453		1
7113.77539		1
7113.79834		1
7113.888		1
7113.937		1
7113.95264		1
7113.99951		1
7114.14844		1
7114.604		1
7114.837		1
7114.84		1
7114.88135		1
7114.981		1
7115.13965		1
7115.149		1
7115.258		1
7115.377		1
7115.483		1
7115.499		1
7115.547		1
7116.15039		1
7116.23		1
7116.282		1
7116.394		1
7116.58057		1
7116.61		1
7116.6123		1
7116.68262		1
7116.73047		1
7116.87061		1
7116.894		1
7117.005		1
7117.06		1
7117.0957		1
7117.20654		1
7117.505		1
7117.58643		1
7117.771		1
7117.92969		1
7118.247		1
7118.415		1
7118.437		1
7118.536		1
7118.578		1
7118.5957		1
7118.932		1
7119.326		1
7119.565		1
7119.68652		1
7119.828		1
7119.84		1
7119.866		1
7120.154		1
7120.19629		1
7120.38965		1
7120.95947		1
7121.081		1
7121.09668		1
7121.129		1
7121.15527		1
7121.188		1
7121.217		1
7121.59		1
7121.614		1
7121.809		1
7121.93945		1
7122.064		1
7122.1167		1
7122.435		1
7123.085		1
7123.08545		1
7123.12256		1
7123.352		1
7123.42871		1
7123.448		1
7123.46875		1
7123.519		1
7123.66943		1
7123.8457		1
7123.96045		1
7124.035		1
7124.21		1
7124.21045		1
7124.546		1
7124.79834		1
7124.9		1
7124.91		1
7124.975		1
7124.99561		1
7125.03369		1
7125.137		1
7125.19531		1
7125.21973		1
7125.36426		1
7125.539		1
7126.17725		1
7126.181		1
7126.501		1
7126.805		1
7127.01172		1
7127.04834		1
7127.082		1
7127.173		1
7127.22461		1
7127.366		1
7127.49		1
7127.63672		1
7127.774		1
7127.9165		1
7127.99268		1
7128.0293		1
7128.08		1
7128.219		1
7128.327		1
7128.422		1
7128.47363		1
7128.581		1
7128.614		1
7128.64746		1
7128.65869		1
7129.252		1
7130.05029		1
7130.306		1
7130.37		1
7130.41748		1
7130.42773		1
7130.587		1
7130.73		1
7130.85449		1
7130.86768		1
7130.916		1
7131.27441		1
7131.658		1
7131.78564		1
7131.832		1
7131.89648		1
7131.976		1
7132.0376		1
7132.15771		1
7132.21338		1
7132.38867		1
7132.42773		1
7132.45947		1
7132.636		1
7132.69971		1
7132.79346		1
7132.90967		1
7132.92236		1
7133.001		1
7133.108		1
7133.32861		1
7133.46436		1
7133.46973		1
7133.482		1
7133.499		1
7133.544		1
7133.779		1
7134.39355		1
7134.421		1
7134.444		1
7134.4834		1
7134.55371		1
7134.584		1
7134.775		1
7135.075		1
7135.27832		1
7135.40332		1
7135.41455		1
7135.575		1
7135.776		1
7135.82275		1
7135.88525		1
7135.979		1
7136.0957		1
7136.126		1
7136.22168		1
7136.24365		1
7136.42		1
7136.492		1
7136.543		1
7136.612		1
7136.7373		1
7136.812		1
7136.99756		1
7137.05762		1
7137.08643		1
7137.198		1
7137.36768		1
7137.523		1
7137.77832		1
7137.80566		1
7137.833		1
7137.92627		1
7138.87		1
7139.04932		1
7139.089		1
7139.17627		1
7139.30859		1
7139.37842		1
7139.469		1
7139.555		1
7139.564		1
7139.66162		1
7139.75		1
7139.78955		1
7140.252		1
7140.26025		1
7140.33057		1
7140.498		1
7140.81152		1
7140.87939		1
7140.98		1
7141.11		1
7141.14648		1
7141.30762		1
7141.337		1
7141.54443		1
7141.718		1
7141.79541		1
7141.79834		1
7141.8374		1
7141.84863		1
7141.967		1
7142.34668		1
7142.38		1
7142.38965		1
7142.4126		1
7142.5835		1
7142.741		1
7142.755		1
7142.764		1
7142.847		1
7142.927		1
7142.978		1
7143.03955		1
7143.1333		1
7143.24756		1
7143.33252		1
7143.789		1
7143.794		1
7144.105		1
7144.413		1
7144.5835		1
7144.59033		1
7144.7085		1
7144.769		1
7144.79		1
7144.9		1
7144.984		1
7145.54248		1
7145.6		1
7145.7085		1
7146.131		1
7146.149		1
7146.26074		1
7146.292		1
7146.47559		1
7146.52148		1
7146.71973		1
7147.158		1
7147.569		1
7147.571		1
7147.70264		1
7147.705		1
7147.824		1
7147.913		1
7148.106		1
7148.133		1
7148.166		1
7148.185		1
7148.223		1
7148.273		1
7148.2793		1
7148.505		1
7148.525		1
7148.53955		1
7148.578		1
7148.625		1
7148.67773		1
7149.1084		1
7149.306		1
7149.59		1
7149.68262		1
7149.805		1
7150.035		1
7150.092		1
7150.256		1
7150.2627		1
7150.26367		1
7150.364		1
7150.56934		1
7150.64551		1
7150.668		1
7151.03174		1
7151.05957		1
7151.24072		1
7151.41943		1
7151.66064		1
7151.92		1
7151.97559		1
7152.0625		1
7152.073		1
7152.1377		1
7152.296		1
7152.36133		1
7152.39258		1
7152.4126		1
7152.5		1
7152.86		1
7152.95752		1
7153.305		1
7153.60352		1
7153.61865		1
7153.86963		1
7153.99854		1
7154.282		1
7154.536		1
7154.54443		1
7154.59229		1
7154.959		1
7155.0874		1
7155.512		1
7155.568		1
7155.68164		1
7155.901		1
7156.36133		1
7156.379		1
7156.43262		1
7156.629		1
7156.718		1
7156.985		1
7156.99365		1
7157.137		1
7157.249		1
7157.28125		1
7157.319		1
7157.50439		1
7157.629		1
7157.658		1
7157.66162		1
7157.728		1
7157.973		1
7158.061		1
7158.16943		1
7158.355		1
7158.57666		1
7158.74		1
7159.04736		1
7159.11572		1
7159.206		1
7159.346		1
7159.658		1
7159.766		1
7159.939		1
7159.9624		1
7160.108		1
7160.164		1
7160.37744		1
7160.51465		1
7160.703		1
7160.743		1
7160.78955		1
7160.914		1
7160.944		1
7160.94873		1
7161.335		1
7161.506		1
7161.50635		1
7161.89063		1
7162.05566		1
7162.07227		1
7162.08252		1
7162.16553		1
7162.27637		1
7162.52441		1
7162.60645		1
7162.833		1
7162.91		1
7162.957		1
7162.99072		1
7163.18457		1
7163.26025		1
7163.3667		1
7163.65967		1
7163.69043		1
7163.69336		1
7163.794		1
7163.823		1
7164.579		1
7164.61035		1
7164.72949		1
7165.22461		1
7165.317		1
7165.394		1
7165.51074		1
7165.512		1
7165.55859		1
7165.631		1
7165.86328		1
7165.88232		1
7165.931		1
7166.03125		1
7166.14063		1
7166.224		1
7166.27539		1
7166.61426		1
7166.858		1
7167.0127		1
7167.037		1
7167.21826		1
7167.32275		1
7167.7124		1
7167.95		1
7167.963		1
7168.045		1
7168.10352		1
7168.20459		1
7168.241		1
7168.46143		1
7168.521		1
7168.522		1
7168.57568		1
7168.72852		1
7168.809		1
7169.076		1
7169.11572		1
7169.16064		1
7169.23535		1
7169.26		1
7169.299		1
7169.53369		1
7169.607		1
7169.639		1
7169.67139		1
7169.729		1
7169.769		1
7169.88525		1
7170.028		1
7170.088		1
7170.1543		1
7170.42334		1
7170.53		1
7170.706		1
7170.872		1
7170.8877		1
7170.95		1
7170.961		1
7171.417		1
7171.417		1
[truncated: 18,341 more rows]
