# Supplementary material for: Getting rid of ‘rain’ and ‘stars’: Mitigating inhibition effects on ddPCR data analysis, the case study of the invasive crayfish Pacifastacus leniusculus in the streams of Luxembourg
Source: PLoS One. 2022 Nov 16;17(11):e0275363. doi: 10.1371/journal.pone.0275363 (PMC9668142; doi:10.1371/journal.pone.0275363)
Supplement: S1 File — (ZIP) [file pone.0275363.s003.zip › raw data/27-pl1/27 Pl1-2019 Pl_F05_Amplitude.csv]

Ch1 Amplitude	Ch2 Amplitude	Cluster
5076.709		1
5463.503		1
6148.6084		1
6410.3623		1
6853.088		1
6863.403		1
6868.48633		1
6883.44434		1
6889.263		1
6895.62451		1
6899.228		1
6904.71729		1
6909.13037		1
6916.049		1
6917.38574		1
6917.45068		1
6923.5415		1
6942.899		1
6943.33447		1
6944.43848		1
6949.69971		1
6949.90137		1
6957.45166		1
6960.952		1
6961.91		1
6963.36865		1
6965.0376		1
6982.1543		1
6982.998		1
6983.853		1
6986.18262		1
6988.097		1
6990.917		1
6992.57764		1
6995.37		1
6998.541		1
6998.70459		1
6999.66553		1
7002.509		1
7002.92236		1
7008.657		1
7023.75439		1
7025.94434		1
7040.926		1
7043.81152		1
7060.44873		1
7062.708		1
7062.763		1
7072.792		1
7084.702		1
7087.106		1
7097.03857		1
7104.654		1
7105.991		1
7107.705		1
7115.181		1
7117.2627		1
7118.3		1
7121.62549		1
7121.97656		1
7122.394		1
7127.242		1
7127.768		1
7128.922		1
7129.46729		1
7130.74561		1
7130.78662		1
7133.038		1
7134.0166		1
7136.61133		1
7140.49072		1
7141.3584		1
7142.90771		1
7144.654		1
7145.796		1
7146.041		1
7146.09473		1
7151.41748		1
7154.95		1
7156.51855		1
7160.546		1
7160.60645		1
7167.989		1
7170.17041		1
7173.063		1
7177.42773		1
7181.11963		1
7182.914		1
7189.9707		1
7191.14063		1
7191.621		1
7191.73		1
7192.12		1
7196.27539		1
7197.369		1
7198.384		1
7199.566		1
7201.99463		1
7204.06738		1
7208.09131		1
7211.9624		1
7212.07275		1
7216.534		1
7218.17		1
7218.728		1
7229.71533		1
7230.7		1
7232.1		1
7235.54541		1
7237.166		1
7237.408		1
7239.47168		1
7239.91846		1
7242.38135		1
7243.65137		1
7246.984		1
7248.5957		1
7251.39844		1
7252.221		1
7252.593		1
7252.8833		1
7254.49756		1
7254.52344		1
7259.8335		1
7262.11768		1
7262.34033		1
7262.66162		1
7263.50146		1
7264.583		1
7265.56152		1
7265.62158		1
7265.91		1
7266.52051		1
7266.689		1
7266.862		1
7267.254		1
7268.109		1
7269.19336		1
7270.058		1
7270.20264		1
7270.694		1
7271.42236		1
7271.96338		1
7272		1
7277.60449		1
7285.356		1
7286.888		1
7287.081		1
7288.168		1
7291.63232		1
7292.855		1
7292.8916		1
7293.459		1
7293.992		1
7294.42041		1
7296.37354		1
7296.85547		1
7297.351		1
7298.40527		1
7299.26367		1
7300.818		1
7301.7793		1
7301.781		1
7304.652		1
7305.809		1
7305.874		1
7305.938		1
7307.154		1
7307.472		1
7309.00928		1
7309.135		1
7314.832		1
7315.07568		1
7316.12451		1
7317.22		1
7318.219		1
7319.23047		1
7320.50146		1
7321.378		1
7322.5376		1
7323.251		1
7323.876		1
7326.234		1
7326.90674		1
7327.38037		1
7328.57568		1
7332.716		1
7335.08545		1
7335.691		1
7339.643		1
7342.46436		1
7345.65039		1
7345.779		1
7347.42773		1
7348.01953		1
7348.518		1
7348.931		1
7349.167		1
7349.522		1
7349.95068		1
7350.45557		1
7351.53		1
7351.559		1
7353.142		1
7354.33154		1
7354.80029		1
7355.09668		1
7355.46729		1
7355.68555		1
7356.116		1
7356.58936		1
7356.605		1
7357.031		1
7357.08057		1
7357.37744		1
7358.00732		1
7360.142		1
7360.85645		1
7361.922		1
7362.28564		1
7363.49365		1
7364.456		1
7368.0957		1
7368.66943		1
7368.724		1
7369.568		1
7371.34766		1
7374.84033		1
7375.523		1
7376.46631		1
7377.38574		1
7377.944		1
7377.951		1
7378.333		1
7378.93066		1
7379.2207		1
7379.42432		1
7379.71338		1
7381.53		1
7383.386		1
7383.94727		1
7385.76172		1
7385.916		1
7385.9834		1
7386.772		1
7391.999		1
7392.534		1
7395.388		1
7395.426		1
7395.88135		1
7396.64258		1
7396.69043		1
7397.006		1
7397.10938		1
7397.329		1
7400.301		1
7400.34863		1
7400.43066		1
7400.502		1
7400.5127		1
7400.54443		1
7401.536		1
7402.18848		1
7404.294		1
7404.68262		1
7405.014		1
7406.758		1
7407.12939		1
7408.533		1
7409.534		1
7410.19531		1
7410.226		1
7410.265		1
7411.09		1
7411.12		1
7412.13965		1
7412.982		1
7413.14355		1
7413.35449		1
7413.633		1
7414.461		1
7416.038		1
7416.635		1
7417.044		1
7419.591		1
7419.60547		1
7420.67969		1
7421.05566		1
7421.456		1
7421.517		1
7422.825		1
7422.902		1
7423.432		1
7424.614		1
7424.93359		1
7425.201		1
7425.95361		1
7426.51172		1
7427.25244		1
7427.276		1
7428.367		1
7428.93164		1
7429.615		1
7429.65332		1
7430.367		1
7431.463		1
7431.563		1
7431.842		1
7432.60645		1
7434.64		1
7435.496		1
7436.17627		1
7436.35		1
7438.191		1
7438.26758		1
7438.42432		1
7438.479		1
7438.50244		1
7438.583		1
7438.87549		1
7439.077		1
7439.2583		1
7439.47852		1
7440.079		1
7441.003		1
7442.876		1
7443.26563		1
7443.796		1
7443.848		1
7444.596		1
7444.81		1
7446.773		1
7447.3457		1
7447.545		1
7451.812		1
7451.903		1
7452.541		1
7452.59131		1
7452.89551		1
7453.16846		1
7453.96		1
7454.348		1
7454.96143		1
7455.40771		1
7456.266		1
7456.626		1
7458.11768		1
7461.655		1
7461.979		1
7462.7124		1
7462.893		1
7462.989		1
7462.999		1
7463.697		1
7463.94873		1
7463.999		1
7464.55566		1
7464.72		1
7464.83		1
7466.6		1
7467.19531		1
7467.442		1
7467.691		1
7468.568		1
7468.82471		1
7470.493		1
7470.791		1
7471.15		1
7471.56543		1
7472.07		1
7472.29346		1
7472.348		1
7472.63867		1
7472.96045		1
7473.137		1
7473.56934		1
7473.874		1
7473.903		1
7473.90625		1
7475.135		1
7475.30371		1
7475.54		1
7476.685		1
7476.687		1
7477.252		1
7478.342		1
7478.537		1
7479.227		1
7479.79834		1
7480.812		1
7481.524		1
7482.354		1
7482.644		1
7482.852		1
7483.248		1
7483.54639		1
7484.625		1
7484.67139		1
7484.987		1
7486.07129		1
7486.13525		1
7486.747		1
7487.436		1
7487.95752		1
7488.63965		1
7489.18945		1
7489.35254		1
7490.91943		1
7491.31055		1
7492.11		1
7492.591		1
7494.584		1
7494.71338		1
7494.724		1
7495.9126		1
7496.47168		1
7497.263		1
7498.06055		1
7499.233		1
7499.59668		1
7499.639		1
7500.18945		1
7500.283		1
7501.47		1
7502.1123		1
7502.448		1
7502.69971		1
7503.34033		1
7503.74463		1
7504.195		1
7504.434		1
7504.511		1
7504.887		1
7504.93848		1
7505.618		1
7506.614		1
7506.74756		1
7507.599		1
7507.82959		1
7508.137		1
7508.422		1
7509.275		1
7509.53662		1
7509.923		1
7510.07031		1
7510.16		1
7511.6123		1
7512.408		1
7512.50439		1
7512.93262		1
7513.18457		1
7513.327		1
7513.73		1
7515.52246		1
7515.89453		1
7516.64551		1
7516.97461		1
7517.32666		1
7518.8457		1
7518.952		1
7520.20752		1
7521.65625		1
7521.764		1
7522.07959		1
7522.24756		1
7522.747		1
7522.748		1
7523.2124		1
7523.47168		1
7524.884		1
7525.302		1
7525.97		1
7526.18848		1
7526.37354		1
7527.104		1
7527.77		1
7527.853		1
7529.166		1
7529.66846		1
7529.989		1
7530.228		1
7530.48242		1
7530.818		1
7531.568		1
7531.65039		1
7531.813		1
7531.817		1
7532.109		1
7532.79932		1
7533.07373		1
7533.785		1
7533.88428		1
7536.02		1
7537.95166		1
7538.93359		1
7539.59863		1
7539.697		1
7539.88037		1
7540.18262		1
7540.20752		1
7541.28662		1
7541.64063		1
7541.668		1
7542.31641		1
7542.47559		1
7542.85742		1
7542.93652		1
7543.684		1
7543.739		1
7543.82275		1
7544.31836		1
7544.32		1
7544.39258		1
7544.70264		1
7544.761		1
7544.98242		1
7545.64844		1
7546.12061		1
7546.138		1
7546.34326		1
7547.14941		1
7547.505		1
7547.74		1
7548.15869		1
7548.56934		1
7549.00928		1
7549.19		1
7549.38672		1
7549.74365		1
7549.878		1
7550.14941		1
7550.823		1
7551.468		1
7551.82861		1
7552.763		1
7553.01074		1
7553.704		1
7553.82959		1
7554.093		1
7555.532		1
7555.696		1
7555.789		1
7556.07959		1
7556.12842		1
7556.352		1
7557.211		1
7557.88672		1
7557.944		1
7558.26953		1
7558.87354		1
7558.9043		1
7559.16748		1
7559.24561		1
7559.58545		1
7560.259		1
7560.431		1
7560.525		1
7560.78174		1
7561.57471		1
7561.6084		1
7562.055		1
7562.36475		1
7563.35938		1
7563.553		1
7564.13672		1
7564.158		1
7564.251		1
7564.882		1
7565.99463		1
7566.56641		1
7567.12549		1
7567.38		1
7567.74658		1
7568.157		1
7569.999		1
7570.384		1
7570.49561		1
7570.77		1
7570.83252		1
7571.248		1
7571.41		1
7571.502		1
7571.507		1
7572.025		1
7573.00537		1
7573.341		1
7573.505		1
7573.88428		1
7574.10352		1
7574.386		1
7574.48438		1
7574.56738		1
7574.875		1
7575.289		1
7575.296		1
7575.719		1
7575.74951		1
7576.354		1
7576.4043		1
7576.6626		1
7576.81738		1
7577.41162		1
7577.478		1
7577.874		1
7578.47168		1
7579.2207		1
7579.378		1
7579.51855		1
7579.69		1
7580.243		1
7580.445		1
7580.45752		1
7580.90674		1
7580.923		1
7582.41943		1
7583.3125		1
7583.75537		1
7583.897		1
7584.16162		1
7584.907		1
7585.073		1
7585.23438		1
7585.302		1
7585.359		1
7586.332		1
7586.38		1
7586.703		1
7586.794		1
7588.69629		1
7588.88867		1
7589.456		1
7589.63		1
7589.928		1
7590.00049		1
7590.30127		1
7590.337		1
7590.564		1
7590.932		1
7591.038		1
7591.20264		1
7591.58447		1
7592.04932		1
7592.284		1
7593.21533		1
7593.32275		1
7593.611		1
7594.41064		1
7594.42773		1
7594.69043		1
7594.81348		1
7595.07666		1
7595.607		1
7595.63672		1
7595.699		1
7595.71143		1
7595.918		1
7596.03564		1
7596.15771		1
7596.25		1
7596.95		1
7597.38672		1
7597.783		1
7598.093		1
7598.812		1
7599.09766		1
7599.851		1
7599.87451		1
7599.876		1
7600.3		1
7600.921		1
7601.02246		1
7601.031		1
7601.24756		1
7602.272		1
7602.674		1
7602.733		1
7602.811		1
7602.936		1
7604.13672		1
7604.34668		1
7605.62061		1
7605.69727		1
7605.78271		1
7605.836		1
7606.09668		1
7606.121		1
7606.19531		1
7607.017		1
7607.27539		1
7607.671		1
7608.167		1
7608.384		1
7608.51367		1
7609.00732		1
7609.286		1
7609.429		1
7609.85352		1
7610.32227		1
7610.485		1
7610.817		1
7611.4375		1
7611.67432		1
7611.745		1
7611.862		1
7612.206		1
7612.811		1
7613.573		1
7613.79932		1
7613.97949		1
7614.19336		1
7614.459		1
7615.01758		1
7615.20947		1
7615.50732		1
7615.65527		1
7616.201		1
7616.25049		1
7616.38965		1
7616.605		1
7616.97559		1
7617.69629		1
7618.09033		1
7618.81738		1
7619.328		1
7619.645		1
7620.014		1
7620.05273		1
7620.84766		1
7621.14355		1
7621.59033		1
7621.7		1
7621.784		1
7621.905		1
7621.967		1
7622.208		1
7622.784		1
7623.303		1
7623.472		1
7623.47461		1
7623.68		1
7623.84863		1
7623.8623		1
7623.89844		1
7623.932		1
7625.49658		1
7625.71533		1
7625.76025		1
7625.839		1
7626.513		1
7626.64941		1
7626.74072		1
7627.18652		1
7627.23926		1
7627.94629		1
7628.122		1
7628.15869		1
7628.28467		1
7628.35645		1
7629.169		1
7629.38965		1
7629.73633		1
7629.891		1
7630.114		1
7630.289		1
7630.33838		1
7630.425		1
7630.44043		1
7630.62744		1
7630.775		1
7630.78467		1
7631.428		1
7631.56348		1
7631.70264		1
7631.792		1
7631.83447		1
7632.13428		1
7632.82		1
7633.05957		1
7633.22363		1
7633.73828		1
7634.197		1
7634.268		1
7635.624		1
7635.984		1
7636.09961		1
7636.25244		1
7636.5166		1
7636.78857		1
7636.96631		1
7637.35254		1
7637.434		1
7638.10547		1
7638.214		1
7638.83545		1
7639.29053		1
7639.813		1
7640.28125		1
7640.4917		1
7640.64258		1
7640.92		1
7640.97754		1
7641.063		1
7641.104		1
7641.15039		1
7641.391		1
7641.453		1
7642.153		1
7642.66748		1
7642.717		1
7643.026		1
7643.13		1
7643.392		1
7643.575		1
7643.786		1
7643.92432		1
7643.936		1
7644.07861		1
7644.103		1
7644.55664		1
7645.011		1
7645.07227		1
7645.258		1
7645.74		1
7645.847		1
7646.16846		1
7646.21875		1
7646.226		1
7646.65967		1
7646.7334		1
7646.83252		1
7647.8125		1
7647.92773		1
7648.09473		1
7648.371		1
7648.61475		1
7648.6377		1
7649.36328		1
7649.497		1
7649.922		1
7650.37158		1
7650.38135		1
7650.72852		1
7652.17725		1
7652.806		1
7653.777		1
7654.26953		1
7654.672		1
7654.90234		1
7654.9585		1
7655.744		1
7655.813		1
7655.823		1
7655.93262		1
7656.185		1
7656.209		1
7656.26855		1
7656.30762		1
7656.375		1
7656.853		1
7657.045		1
7657.309		1
7657.319		1
7658.01172		1
7658.24561		1
7658.27148		1
7658.601		1
7658.93945		1
7658.97461		1
7659.496		1
7659.71045		1
7659.944		1
7660.47949		1
7660.853		1
7661.378		1
7661.51074		1
7662.13232		1
7662.17334		1
7662.269		1
7663.13037		1
7663.307		1
7663.52734		1
7663.581		1
7663.659		1
7663.73242		1
7663.98633		1
7664.221		1
7664.403		1
7664.69336		1
7664.84766		1
7664.90137		1
7665.01953		1
7665.05859		1
7665.11768		1
7665.489		1
7665.4917		1
7665.75439		1
7666.01367		1
7666.11963		1
7666.21436		1
7666.293		1
7666.413		1
7666.84766		1
7667.10156		1
7667.116		1
7667.273		1
7667.27344		1
7667.32227		1
7667.36		1
7667.42725		1
7667.56738		1
7668.44873		1
7668.45654		1
7668.61		1
7668.77051		1
7669.28027		1
7669.42969		1
7669.67139		1
7670.162		1
7670.682		1
7670.704		1
7670.96436		1
7671.30029		1
7671.3374		1
7671.43652		1
7671.801		1
7671.863		1
7671.914		1
7672.063		1
7672.17627		1
7672.19727		1
7672.203		1
7672.5376		1
7672.81543		1
7673.14		1
7673.359		1
7673.45361		1
7673.53		1
7673.647		1
7673.817		1
7674.235		1
7674.632		1
7674.64941		1
7674.72		1
7675.021		1
7675.35		1
7675.442		1
7675.62549		1
7675.7793		1
7675.93262		1
7676.509		1
7676.56055		1
7676.58		1
7676.954		1
7677.317		1
7677.41748		1
7677.46631		1
7677.524		1
7677.68457		1
7677.717		1
7677.877		1
7678.064		1
7678.09		1
7678.282		1
7678.404		1
7678.44141		1
7678.492		1
7678.786		1
7679.17627		1
7679.426		1
7679.52		1
7679.569		1
7679.854		1
7680.091		1
7680.45		1
7680.78857		1
7680.854		1
7681.11865		1
7681.19629		1
7681.329		1
7681.37744		1
7681.525		1
7681.63525		1
7681.66748		1
7681.72949		1
7681.806		1
7681.81543		1
7681.85059		1
7682.05566		1
7682.268		1
7682.368		1
7682.622		1
7682.70752		1
7682.92041		1
7683.018		1
7683.308		1
7683.547		1
7683.58643		1
7683.63525		1
7684.61865		1
7684.657		1
7684.77		1
7684.85254		1
7684.94971		1
7685.12354		1
7685.25537		1
7685.43		1
7686.1123		1
7686.18359		1
7686.387		1
7687.128		1
7687.546		1
7687.5874		1
7687.6626		1
7687.7666		1
7687.93457		1
7688.038		1
7688.443		1
7688.44775		1
7688.737		1
7688.762		1
7688.98535		1
7689.74072		1
7689.878		1
7689.8877		1
7690.042		1
7690.264		1
7690.329		1
7690.68262		1
7690.96338		1
7691.23145		1
7691.24756		1
7691.28662		1
7691.54932		1
7691.747		1
7691.827		1
7691.93262		1
7692.02637		1
7692.30029		1
7692.31152		1
7692.559		1
7692.82		1
7693.488		1
7693.8833		1
7693.94727		1
7693.96533		1
7694.10645		1
7694.20361		1
7694.53027		1
7694.55225		1
7694.57		1
7694.60059		1
7695.54932		1
7696.21631		1
7696.31543		1
7696.34863		1
7696.35352		1
7696.647		1
7697.10449		1
7697.19531		1
7697.196		1
7697.28564		1
7697.385		1
7697.47363		1
7697.50732		1
7697.834		1
7697.942		1
7698.85254		1
7699.484		1
7699.665		1
7700.06641		1
7700.163		1
7700.173		1
7700.57861		1
7701.1416		1
7701.39258		1
7701.814		1
7701.928		1
7702.09863		1
7702.33057		1
7703.086		1
7703.116		1
7703.181		1
7703.28564		1
7703.45166		1
7703.698		1
7703.92627		1
7704.194		1
7704.274		1
7704.4917		1
7704.50635		1
7704.57959		1
7704.63525		1
7704.674		1
7704.67432		1
7705.14746		1
7705.17627		1
7705.324		1
7705.504		1
7705.70752		1
7705.814		1
7706.02734		1
7706.13965		1
7706.21143		1
7706.35645		1
7706.424		1
7706.457		1
7706.52539		1
7706.67432		1
7706.69971		1
7706.73535		1
7707.13037		1
7707.3125		1
7707.569		1
7707.63428		1
7707.66162		1
7707.95264		1
7708.359		1
7708.473		1
7708.858		1
7708.991		1
7709.34229		1
7709.392		1
7709.644		1
7709.659		1
7709.964		1
7710.009		1
7710.083		1
7710.11328		1
7710.182		1
7710.589		1
7710.656		1
7710.723		1
7710.78125		1
7710.878		1
7710.924		1
7711.1		1
7711.571		1
7711.65		1
7711.826		1
7711.915		1
7712.12939		1
7712.25		1
7712.27344		1
7712.29346		1
7712.422		1
7712.92529		1
7713.139		1
7713.21533		1
7713.35547		1
7713.39551		1
7713.68164		1
7713.817		1
7714.24756		1
7714.36963		1
7714.399		1
7714.77246		1
7714.86963		1
7715.11328		1
7715.377		1
7715.49463		1
7715.678		1
7715.739		1
7715.94238		1
7715.958		1
7716.151		1
7716.58545		1
7716.71045		1
7716.948		1
7717.083		1
7717.37256		1
7717.742		1
7718.434		1
7718.55762		1
7718.62451		1
7718.73828		1
7718.891		1
7718.901		1
7719.711		1
7719.71338		1
7719.755		1
7720.5625		1
7720.667		1
7720.774		1
7720.80566		1
7720.903		1
7721.005		1
7721.23047		1
7721.446		1
7721.706		1
7721.715		1
7721.75537		1
7721.873		1
7721.884		1
7722.257		1
7722.32471		1
7722.793		1
7722.885		1
7723.12842		1
7723.27246		1
7723.39746		1
7723.99951		1
7724.00342		1
7724.06934		1
7724.073		1
7724.215		1
7724.436		1
7724.716		1
7724.994		1
7725.3457		1
7725.51758		1
7725.67334		1
7725.686		1
7725.73828		1
7725.74072		1
7725.74365		1
7725.80371		1
7725.87256		1
7725.96875		1
7726.12549		1
7726.26367		1
7726.39355		1
7726.522		1
7726.546		1
7726.55273		1
7726.593		1
7726.745		1
7726.755		1
7727.34961		1
7727.40137		1
7727.69336		1
7727.72656		1
7727.734		1
7727.823		1
7728.11426		1
7728.547		1
7728.682		1
7728.70947		1
7728.88867		1
7729.22168		1
7729.249		1
7729.256		1
7729.77734		1
7729.80273		1
7729.83		1
7730.07373		1
7730.143		1
7730.526		1
7730.603		1
7731.16846		1
7731.31		1
7731.99072		1
7732.046		1
7732.25		1
7732.29736		1
7732.365		1
7732.41162		1
7732.55469		1
7732.61963		1
7732.651		1
7733.071		1
7733.2085		1
7733.41846		1
7733.587		1
7733.77246		1
7733.79932		1
7734.053		1
7734.06738		1
7734.08		1
7734.487		1
7734.69043		1
7734.754		1
7734.766		1
7734.773		1
7735.19971		1
7735.4		1
7735.51465		1
7735.636		1
7735.68164		1
7735.779		1
7735.80469		1
7735.851		1
7735.92627		1
7735.953		1
7735.99951		1
7736.062		1
7736.077		1
7736.118		1
7736.341		1
7736.44043		1
7736.528		1
7736.71875		1
7736.807		1
7737.269		1
7737.47		1
7737.498		1
7737.587		1
7737.805		1
7737.84033		1
7737.858		1
7737.869		1
7738.04346		1
7738.18555		1
7738.23828		1
7738.26367		1
7738.37842		1
7738.581		1
7738.583		1
7738.90527		1
7738.985		1
7739.27148		1
7739.328		1
7739.416		1
7739.49268		1
7739.65137		1
7739.80566		1
7739.977		1
7740.03857		1
7740.20947		1
7741.40625		1
7741.44336		1
7741.771		1
7741.85547		1
7742.375		1
7742.7627		1
7743.34326		1
7743.358		1
7743.54		1
7743.54346		1
7743.70557		1
7743.80762		1
7743.84961		1
7743.86963		1
7744.143		1
7744.27344		1
7744.40039		1
7744.45947		1
7744.492		1
7744.526		1
7744.5874		1
7744.72949		1
7744.92871		1
7745.18457		1
7745.18555		1
7745.20947		1
7745.22852		1
7745.46143		1
7745.495		1
7745.88037		1
7745.95654		1
7746.433		1
7746.496		1
7746.54443		1
7746.59863		1
7746.694		1
7746.82		1
7746.862		1
7746.947		1
7747.42334		1
7747.66943		1
7747.683		1
7747.831		1
7747.86328		1
7747.89648		1
7747.997		1
7748.022		1
7748.029		1
7748.04834		1
7748.246		1
7748.53857		1
7748.82031		1
7749.059		1
7749.215		1
7749.3335		1
7749.515		1
7749.644		1
7749.80957		1
7749.922		1
7750.247		1
7750.25244		1
7750.3374		1
7750.454		1
7750.78369		1
7751.307		1
7751.65674		1
7751.685		1
7751.873		1
7752.10742		1
7752.25244		1
7752.52637		1
7752.718		1
7752.794		1
7752.83838		1
7752.877		1
7753.32		1
7753.469		1
7753.5		1
7753.535		1
7753.603		1
7753.70459		1
7753.897		1
7753.957		1
7754.07471		1
7754.169		1
7754.20068		1
7754.243		1
7754.24756		1
7754.465		1
7754.657		1
7754.691		1
7754.735		1
7754.79443		1
7754.8		1
7754.824		1
7754.985		1
7755.21826		1
7755.388		1
7755.57227		1
7755.649		1
7756.024		1
7756.569		1
7756.717		1
7756.77832		1
7756.78174		1
7757.164		1
7757.32373		1
7757.345		1
7757.508		1
7757.59766		1
7757.598		1
7757.62451		1
7757.62842		1
7757.63037		1
7757.68848		1
7757.8833		1
7757.95068		1
7757.957		1
7758.036		1
7758.17627		1
7758.20166		1
7758.208		1
7758.31445		1
7758.7373		1
7758.763		1
7758.847		1
7758.97266		1
7759.36426		1
7759.391		1
7759.7207		1
7759.76172		1
7759.809		1
7760.179		1
7760.56934		1
7761.089		1
7761.196		1
7761.30127		1
7761.357		1
7761.54639		1
7761.67		1
7761.758		1
7761.8		1
7761.827		1
7762.033		1
7762.267		1
7762.463		1
7762.596		1
7762.897		1
7762.966		1
7762.997		1
7763.415		1
7763.547		1
7763.706		1
7764.085		1
7764.469		1
7764.50049		1
7764.577		1
7764.67529		1
7764.911		1
7765.138		1
7765.139		1
7765.34		1
7765.454		1
7765.605		1
7765.62354		1
7765.69727		1
7765.782		1
7765.87061		1
7765.93457		1
7766.37158		1
7766.6123		1
7766.619		1
7766.62549		1
7766.634		1
7766.77539		1
7766.77734		1
7767.116		1
7767.2334		1
7767.291		1
7767.32227		1
7767.35156		1
7767.621		1
7767.642		1
7767.81543		1
7767.95264		1
7768.056		1
7768.08838		1
7768.17529		1
7768.314		1
7768.398		1
7768.399		1
7768.412		1
7768.444		1
7768.61328		1
7769.285		1
7769.60547		1
7769.72363		1
7769.74658		1
7769.78662		1
7769.79834		1
7769.96338		1
7770.19434		1
7770.33643		1
7770.471		1
7770.47852		1
7770.56641		1
7770.636		1
7770.64258		1
7770.65771		1
7770.672		1
7770.72461		1
7770.73242		1
7770.941		1
7771.04541		1
7771.094		1
7771.1875		1
7771.22		1
7771.47168		1
7771.582		1
7771.933		1
7771.96875		1
7772.01025		1
7772.087		1
7772.0874		1
7772.26074		1
7772.291		1
7772.30859		1
7772.37158		1
7772.507		1
7772.519		1
7772.58447		1
7772.62		1
7772.775		1
7772.907		1
7773.05664		1
7773.0957		1
7773.21		1
7773.46338		1
7773.51074		1
7773.573		1
7773.57764		1
7773.5957		1
7773.69043		1
7773.79248		1
7774.125		1
7774.23047		1
7774.25439		1
7774.33154		1
7774.442		1
7774.87549		1
7774.92236		1
7775.03467		1
7775.035		1
7775.086		1
7775.2		1
7775.32275		1
7775.431		1
7775.58		1
7775.62		1
7775.80127		1
7775.90039		1
7775.954		1
7776.02		1
7776.33154		1
7776.53271		1
7776.55225		1
7776.63037		1
7776.664		1
7776.77832		1
7776.88574		1
7777		1
7777.17969		1
7777.18164		1
7777.18359		1
7777.361		1
7777.423		1
7777.44238		1
7777.51953		1
7777.954		1
7778.11963		1
7778.201		1
7778.21143		1
7778.23535		1
7778.591		1
7778.603		1
7778.78		1
7778.905		1
7778.994		1
7779.17529		1
7779.27051		1
7779.35156		1
7779.3877		1
7779.5957		1
7779.67432		1
7779.68262		1
7779.786		1
7779.88		1
7780.021		1
7780.051		1
7780.08643		1
7780.186		1
7780.258		1
7780.391		1
7780.3916		1
7780.498		1
7780.5293		1
7780.575		1
7780.63135		1
7780.68066		1
7780.77637		1
7780.86426		1
7781.108		1
7781.15		1
7781.15625		1
7781.28369		1
7781.65039		1
7781.668		1
7781.69775		1
7781.771		1
7781.78		1
7781.962		1
7782.066		1
7782.18555		1
7782.28369		1
7782.41455		1
7782.52441		1
7782.59863		1
7782.913		1
7782.92871		1
7783.091		1
7783.497		1
7783.55029		1
7783.572		1
7783.58545		1
7783.61133		1
7783.61328		1
7783.8374		1
7784.081		1
7784.157		1
7784.52832		1
7784.539		1
7784.666		1
7784.769		1
7784.78271		1
7784.79639		1
7784.9043		1
7785.277		1
7785.34375		1
7785.51758		1
7785.54639		1
7785.668		1
7785.69141		1
7785.94434		1
7785.94727		1
7785.999		1
7786.15771		1
7786.331		1
7786.397		1
7786.49854		1
7786.63		1
7786.728		1
7786.79		1
7786.8		1
7786.837		1
7787.1333		1
7787.314		1
7787.322		1
7787.403		1
7787.57129		1
7787.575		1
7787.75342		1
7787.76074		1
7788.072		1
7788.30859		1
7788.31836		1
7788.4165		1
7788.58057		1
7788.84131		1
7789.23633		1
7789.321		1
7789.59229		1
7789.7627		1
7789.796		1
7789.97656		1
7790.039		1
7790.11328		1
7790.13965		1
7790.15625		1
7790.39453		1
7790.52832		1
7790.79541		1
7790.962		1
7791.03271		1
7791.345		1
7791.747		1
7791.86		1
7791.98535		1
7792.09375		1
7792.23633		1
7792.62354		1
7792.63135		1
7792.783		1
7792.898		1
7792.911		1
7793.239		1
7793.37158		1
7793.38428		1
7793.46		1
7793.479		1
7793.56543		1
7793.57568		1
7793.611		1
7793.814		1
7793.896		1
7793.9126		1
7794.003		1
7794.05762		1
7794.54932		1
7794.56152		1
7794.729		1
7794.823		1
7794.961		1
7795.081		1
7795.205		1
7795.24		1
7795.3877		1
7795.413		1
7795.43457		1
7795.57275		1
7795.75146		1
7795.97559		1
7796.04053		1
7796.22168		1
7796.384		1
7796.4165		1
7796.49951		1
7796.52148		1
7796.578		1
7796.61035		1
7796.787		1
7796.997		1
7797.147		1
7797.224		1
7797.24854		1
7797.30029		1
7797.332		1
7797.466		1
7797.469		1
7797.48828		1
7797.493		1
7797.6		1
7797.71729		1
7797.76758		1
7798.008		1
7798.147		1
7798.26025		1
7798.72461		1
7798.74561		1
7798.779		1
7799.24951		1
7799.402		1
7799.52148		1
7799.6377		1
7799.861		1
7799.91748		1
7799.971		1
7800.19043		1
7800.22559		1
7800.28125		1
7800.494		1
7800.986		1
7801.16		1
7801.51465		1
7801.538		1
7801.625		1
7801.859		1
7801.86426		1
7801.93359		1
7802.098		1
7802.13965		1
7802.169		1
7802.40771		1
7802.555		1
7802.57666		1
7802.68359		1
7802.697		1
7802.947		1
7802.98145		1
7803.25		1
7803.31934		1
7803.48242		1
7803.587		1
7803.612		1
7803.66455		1
7803.78857		1
7803.857		1
7803.954		1
7804.089		1
7804.517		1
7804.593		1
7804.59961		1
7804.66064		1
7804.784		1
7804.8125		1
7804.93066		1
7804.97852		1
7805.03369		1
7805.134		1
7805.3584		1
7805.361		1
7805.502		1
7805.56055		1
7805.59033		1
7805.60059		1
7805.74		1
7805.81738		1
7805.90137		1
7805.99		1
7806.036		1
7806.11035		1
7806.314		1
7806.44		1
7806.45361		1
7806.57129		1
7806.94775		1
7807.36426		1
7807.50635		1
7807.508		1
7807.605		1
7807.63037		1
7807.72461		1
7808.055		1
7808.266		1
7808.295		1
7808.313		1
7808.43848		1
7808.476		1
7808.56738		1
7808.643		1
7808.70654		1
7808.74854		1
7808.749		1
7808.75342		1
7808.78027		1
7808.84326		1
7808.90332		1
7809.129		1
7809.261		1
7809.3335		1
7809.38		1
7809.42969		1
7809.599		1
7809.96533		1
7809.989		1
7810		1
7810.02246		1
7810.049		1
7810.106		1
7810.22852		1
7810.281		1
7810.43457		1
7810.437		1
7810.4834		1
7810.609		1
7810.765		1
7810.77637		1
7810.81641		1
7810.861		1
7810.995		1
7811.243		1
7811.412		1
7811.505		1
7811.648		1
7811.65869		1
7811.89746		1
7812.244		1
7812.35156		1
7812.594		1
7812.86475		1
7812.871		1
7813.018		1
7813.02734		1
7813.032		1
7813.18945		1
7813.34863		1
7813.45068		1
7813.527		1
7813.686		1
7813.99268		1
7814.0376		1
7814.071		1
7814.124		1
7814.21875		1
7814.231		1
7814.29		1
7814.37744		1
7814.413		1
7814.41846		1
7814.43848		1
7814.53027		1
7814.58447		1
7814.83		1
7814.92236		1
7815.044		1
7815.158		1
7815.21045		1
7815.23633		1
7815.351		1
7815.39746		1
7815.42041		1
7815.537		1
7815.6377		1
7815.65527		1
7815.7876		1
7815.8		1
7816.047		1
7816.43945		1
7816.51		1
7816.589		1
7816.58936		1
7816.724		1
7816.78271		1
7816.81445		1
7817.188		1
7817.20264		1
7817.23438		1
7817.28027		1
7817.364		1
7817.404		1
7817.425		1
7817.43848		1
7817.45		1
7817.45068		1
7817.47168		1
7817.51563		1
7817.564		1
7817.85352		1
7817.92236		1
7818.046		1
7818.069		1
7818.28564		1
7818.41162		1
7818.64551		1
7818.689		1
7818.789		1
7818.83838		1
7818.86035		1
7818.92871		1
7819.06934		1
7819.07959		1
7819.13574		1
7819.18359		1
7819.29443		1
7819.30371		1
7819.356		1
7819.53467		1
7819.78027		1
7819.993		1
7820.031		1
7820.056		1
7820.157		1
7820.18945		1
7820.23438		1
7820.325		1
7820.34961		1
7820.37451		1
7820.44141		1
7820.47		1
7820.50146		1
7820.63525		1
7820.864		1
7821.15527		1
7821.1665		1
7821.196		1
7821.20166		1
7821.27637		1
7821.39		1
7821.42725		1
7821.49		1
7821.711		1
7821.907		1
[truncated: 17,329 more rows]
