# Supplementary material for: Getting rid of ‘rain’ and ‘stars’: Mitigating inhibition effects on ddPCR data analysis, the case study of the invasive crayfish Pacifastacus leniusculus in the streams of Luxembourg
Source: PLoS One. 2022 Nov 16;17(11):e0275363. doi: 10.1371/journal.pone.0275363 (PMC9668142; doi:10.1371/journal.pone.0275363)
Supplement: S1 File — (ZIP) [file pone.0275363.s003.zip › raw data/27-pl1/27 Pl1-2019 Pl_F06_Amplitude.csv]

Ch1 Amplitude	Ch2 Amplitude	Cluster
2742.80078		1
5497.721		1
5530.54541		1
5612.85156		1
5644.838		1
5694.89453		1
5698.249		1
5726.01758		1
5740.195		1
5749.845		1
5751.302		1
5759.747		1
5760.32275		1
5764.347		1
5764.905		1
5790.11		1
5791.989		1
5811.984		1
5814.741		1
5815.891		1
5821.48438		1
5835.088		1
5841.705		1
5848.456		1
5858.10059		1
5858.485		1
5860.019		1
5860.664		1
5864.14063		1
5882.61768		1
5882.68457		1
5884.844		1
5885.06836		1
5887.62354		1
5888.173		1
5888.235		1
5889.724		1
5891.43848		1
5897.86133		1
5898.27637		1
5920.194		1
5928.5625		1
5929.136		1
5933.36426		1
5937.228		1
5938.50342		1
5942.514		1
5942.72		1
5949.37549		1
5955.918		1
5956.28271		1
5963.9		1
5966.71		1
5968.38574		1
5968.648		1
5975.79834		1
5975.93555		1
5977.231		1
5979.39746		1
5980.67725		1
5982.252		1
5983.58838		1
5985.732		1
5988.04541		1
5988.582		1
5993.412		1
5994.59033		1
5995.35547		1
5997.51074		1
6000.407		1
6000.69727		1
6002.1333		1
6003.9873		1
6004.1377		1
6004.75342		1
6008.21436		1
6010.826		1
6011.03125		1
6013.85254		1
6014.624		1
6015.03857		1
6018.69971		1
6020.74072		1
6021.97754		1
6023.36572		1
6023.67041		1
6024.79		1
6025.003		1
6025.499		1
6025.51758		1
6030.423		1
6030.78564		1
6036.15771		1
6036.69971		1
6036.70557		1
6037.8584		1
6039.40039		1
6041.591		1
6043.29639		1
6044.81152		1
6044.84		1
6045.525		1
6045.7793		1
6047.42627		1
6047.625		1
6049.49561		1
6051.127		1
6051.80664		1
6053.21436		1
6053.881		1
6055.35645		1
6056.97461		1
6057.3457		1
6057.348		1
6059.205		1
6059.61035		1
6059.80957		1
6060.269		1
6064.54248		1
6066.399		1
6067.178		1
6068.29834		1
6069.428		1
6071.404		1
6071.52637		1
6072.46338		1
6072.784		1
6075.271		1
6075.7876		1
6077.78857		1
6078.07764		1
6078.753		1
6079.201		1
6081.59668		1
6082.829		1
6085.36475		1
6086.75635		1
6086.90674		1
6089.419		1
6093.54		1
6095.41748		1
6095.95166		1
6096.827		1
6097.30859		1
6097.70947		1
6099.657		1
6100.45459		1
6102.218		1
6103.98145		1
6104.63		1
6106.07471		1
6106.57275		1
6108.97949		1
6109.34863		1
6109.42334		1
6110.102		1
6110.584		1
6115.185		1
6117.755		1
6119.39844		1
6120.18555		1
6121.538		1
6122.58447		1
6123.416		1
6125.287		1
6125.862		1
6127.96143		1
6128.826		1
6132.83545		1
6133.05762		1
6133.15967		1
6133.389		1
6133.62549		1
6138.46338		1
6139.78564		1
6139.85938		1
6140.307		1
6142.39258		1
6145.32568		1
6148.89648		1
6149.241		1
6149.52344		1
6150.60742		1
6151.98535		1
6153.16357		1
6153.481		1
6154.028		1
6154.259		1
6155.164		1
6155.66064		1
6156.332		1
6157.4624		1
6158.17969		1
6158.517		1
6160.104		1
6160.8584		1
6161.944		1
6162.33643		1
6163.27051		1
6164.586		1
6166.07666		1
6167.379		1
6167.91455		1
6169.07		1
6169.26855		1
6169.743		1
6171.73242		1
6173.88		1
6174.17725		1
6174.567		1
6176.855		1
6176.912		1
6178.57666		1
6179.466		1
6181.674		1
6181.687		1
6181.77		1
6182.27148		1
6185.81055		1
6186.088		1
6187.344		1
6187.507		1
6189.88428		1
6191.158		1
6191.36328		1
6191.81641		1
6192.848		1
6193.76		1
6194.04443		1
6194.907		1
6196.86035		1
6197.053		1
6198.182		1
6198.366		1
6199.4834		1
6201.32275		1
6201.9126		1
6203.3833		1
6203.539		1
6204.425		1
6204.812		1
6205.27539		1
6206.64258		1
6207.21875		1
6208.32666		1
6209.02637		1
6209.85645		1
6211.42969		1
6211.682		1
6212.92627		1
6214.38		1
6214.82031		1
6216.11475		1
6217.93555		1
6218.162		1
6223.453		1
6223.52637		1
6224.67432		1
6225.991		1
6226.933		1
6227.476		1
6227.60449		1
6228.09033		1
6229.327		1
6229.377		1
6234.87061		1
6235.1416		1
6236.509		1
6237.93848		1
6238.665		1
6240.47949		1
6240.52		1
6241.917		1
6242.623		1
6243.03174		1
6243.51074		1
6243.52148		1
6243.685		1
6245.62549		1
6246.966		1
6247.94		1
6248.09473		1
6248.314		1
6248.43164		1
6248.81348		1
6248.86133		1
6252.10547		1
6252.28027		1
6252.31		1
6254.418		1
6259.09766		1
6259.208		1
6260.604		1
6261.35938		1
6262.74951		1
6264.193		1
6270.80127		1
6270.96631		1
6271.79932		1
6272.37646		1
6272.936		1
6275.19434		1
6276.21		1
6276.611		1
6277.42041		1
6278.59229		1
6279.91748		1
6279.934		1
6281.54639		1
6281.666		1
6282.55664		1
6283.2207		1
6284.09961		1
6285.40039		1
6285.55566		1
6285.8335		1
6286.65234		1
6289.011		1
6289.14551		1
6289.587		1
6289.658		1
6289.866		1
6291.92529		1
6293.20361		1
6293.75439		1
6294.54639		1
6295.68457		1
6295.766		1
6296.02246		1
6296.85645		1
6296.872		1
6297.429		1
6297.695		1
6298.19043		1
6298.19727		1
6298.66		1
6299.25		1
6299.75		1
6299.94971		1
6300.549		1
6303.87549		1
6305.326		1
6306.16162		1
6307.3		1
6309.36768		1
6313.03		1
6316.07031		1
6316.933		1
6317.69238		1
6317.89746		1
6317.97461		1
6319.903		1
6321.125		1
6321.445		1
6323.20752		1
6323.69727		1
6324.12842		1
6326.368		1
6326.585		1
6326.714		1
6329.98047		1
6330.916		1
6332.06543		1
6332.35059		1
6333.109		1
6333.31445		1
6333.891		1
6335.093		1
6335.79639		1
6336.49463		1
6337.58		1
6337.615		1
6338.193		1
6338.88672		1
6340.841		1
6341.48047		1
6341.51465		1
6343.83		1
6344.47559		1
6344.84229		1
6345.064		1
6345.364		1
6347.653		1
6348.362		1
6350.225		1
6350.788		1
6350.95752		1
6351.12451		1
6351.91064		1
6356.163		1
6356.69043		1
6357.033		1
6357.41		1
6358.086		1
6361.276		1
6361.78125		1
6362.222		1
6362.481		1
6363.134		1
6363.39941		1
6363.561		1
6363.85254		1
6365.164		1
6365.90674		1
6368.672		1
6369.083		1
6369.43066		1
6370.436		1
6373.5835		1
6373.627		1
6374.233		1
6376.143		1
6376.162		1
6377.11035		1
6377.299		1
6378.03857		1
6380.038		1
6380.435		1
6380.81055		1
6381.70654		1
6381.75244		1
6382.534		1
6382.88525		1
6383.20459		1
6383.56543		1
6383.727		1
6384.05273		1
6385.098		1
6385.133		1
6386.74561		1
6386.764		1
6386.814		1
6387.41943		1
6387.829		1
6389.89941		1
6389.96533		1
6390.18262		1
6392		1
6393.73242		1
6394.36328		1
6396.04639		1
6396.97		1
6397.061		1
6397.696		1
6399.166		1
6399.8667		1
6400.28857		1
6401.766		1
6402.38965		1
6403.30273		1
6403.42871		1
6403.497		1
6403.80762		1
6404.12939		1
6404.7915		1
6405.43262		1
6407.072		1
6407.12646		1
6408.181		1
6408.19775		1
6410.7373		1
6411.065		1
6412.695		1
6414.447		1
6414.76758		1
6415.80762		1
6417.58545		1
6417.753		1
6418.8916		1
6419.71143		1
6419.824		1
6420.2085		1
6420.3877		1
6421.046		1
6421.84326		1
6422.00635		1
6423.166		1
6423.659		1
6425.02148		1
6426.977		1
6426.993		1
6427.161		1
6429.41748		1
6432.682		1
6432.758		1
6432.82275		1
6433.06152		1
6433.09375		1
6433.1416		1
6433.55127		1
6434.6167		1
6436.0625		1
6436.831		1
6437.071		1
6437.173		1
6437.2915		1
6437.86328		1
6438.29248		1
6438.4043		1
6438.472		1
6438.869		1
6439.056		1
6439.872		1
6440.92041		1
6441.45557		1
6441.75537		1
6442.867		1
6442.939		1
6444.17725		1
6444.228		1
6446.00049		1
6448.37		1
6449.258		1
6452.016		1
6452.05127		1
6453.07129		1
6453.466		1
6453.552		1
6453.559		1
6455.43945		1
6455.769		1
6456.01855		1
6457.704		1
6459.02832		1
6459.612		1
6459.94		1
6460.89063		1
6461.9917		1
6462.263		1
6463.16846		1
6463.557		1
6464.91553		1
6465.258		1
6466.02246		1
6466.203		1
6466.21826		1
6466.44		1
6466.56348		1
6466.711		1
6467.283		1
6468.006		1
6468.054		1
6468.4043		1
6468.573		1
6468.5835		1
6469.586		1
6469.599		1
6471.60547		1
6472.172		1
6473.698		1
6473.763		1
6474.09766		1
6474.62256		1
6474.79736		1
6475.425		1
6475.54		1
6476.40674		1
6476.96045		1
6477.453		1
6477.55029		1
6479.243		1
6479.312		1
6480.015		1
6480.527		1
6481.6416		1
6483.174		1
6483.966		1
6484.154		1
6485.693		1
6487.048		1
6487.154		1
6487.17725		1
6487.694		1
6488.7915		1
6489.00732		1
6489.74463		1
6490.02344		1
6490.18652		1
6491.033		1
6491.222		1
6491.94		1
6492.82666		1
6493.86768		1
6494.577		1
6496.05957		1
6496.173		1
6497.162		1
6497.349		1
6500.23438		1
6502.106		1
6503.12842		1
6503.81738		1
6503.96338		1
6504.99658		1
6505.42432		1
6505.64258		1
6505.75342		1
6507.11133		1
6507.27148		1
6510.131		1
6510.182		1
6510.356		1
6510.77		1
6510.999		1
6511.546		1
6511.71143		1
6512.601		1
6515.122		1
6515.33936		1
6515.52148		1
6516.27734		1
6516.566		1
6517.18945		1
6519.244		1
6519.48535		1
6520.29639		1
6520.327		1
6521.182		1
6521.23975		1
6521.40234		1
6521.724		1
6521.822		1
6521.83252		1
6522.67236		1
6524.15967		1
6524.35254		1
6524.37061		1
6525.51465		1
6525.53662		1
6526.21631		1
6526.497		1
6528.6084		1
6530.587		1
6531.33057		1
6531.57568		1
6531.677		1
6531.92969		1
6532.014		1
6533.59		1
6533.61328		1
6534.83545		1
6535.352		1
6535.61133		1
6535.871		1
6536.314		1
6537.11133		1
6538.301		1
6538.38672		1
6539.221		1
6539.246		1
6539.274		1
6539.55762		1
6541.43262		1
6541.59766		1
6543.42041		1
6544.354		1
6545.813		1
6546.12939		1
6546.488		1
6546.569		1
6546.657		1
6547.22168		1
6547.23633		1
6547.68945		1
6548.42041		1
6552.09766		1
6552.321		1
6552.79053		1
6555.155		1
6555.45654		1
6557.578		1
6558.955		1
6559.95654		1
6561.267		1
6561.60449		1
6562.04541		1
6562.73975		1
6563.098		1
6563.64648		1
6563.85059		1
6564.218		1
6565.05762		1
6566.26465		1
6566.724		1
6566.82		1
6567.168		1
6567.6123		1
6567.712		1
6567.934		1
6568.51172		1
6569.211		1
6569.281		1
6571.69629		1
6571.91		1
6573.15771		1
6573.46		1
6574.645		1
6576.191		1
6579.33643		1
6579.5835		1
6580.23145		1
6580.63574		1
6580.97559		1
6581.375		1
6582.259		1
6582.46973		1
6582.747		1
6584.18652		1
6584.4165		1
6584.70166		1
6585.023		1
6585.571		1
6586.70361		1
6587.32227		1
6587.70654		1
6589.318		1
6590.238		1
6590.4		1
6590.77051		1
6590.9873		1
6591.56		1
6591.67432		1
6591.889		1
6592.592		1
6593.508		1
6594.16455		1
6594.591		1
6594.85254		1
6595.676		1
6596.253		1
6596.42		1
6596.973		1
6597.701		1
6598.93066		1
6598.968		1
6599.22		1
6599.397		1
6599.43652		1
6599.78271		1
6599.819		1
6602.96533		1
6604.142		1
6604.623		1
6604.80469		1
6605.794		1
6605.838		1
6606.07373		1
6606.90234		1
6608.37256		1
6608.433		1
6609.29		1
6609.594		1
6609.6084		1
6609.79736		1
6610.633		1
6611.7334		1
6612.36572		1
6612.54834		1
6613.71338		1
6613.82275		1
6614.052		1
6614.05469		1
6614.06934		1
6614.47754		1
6615.002		1
6615.08057		1
6615.593		1
6615.7666		1
6615.82129		1
6615.87061		1
6616.69873		1
6616.72266		1
6616.83252		1
6616.858		1
6616.90869		1
6617.23633		1
6617.89355		1
6618.018		1
6618.26367		1
6618.497		1
6618.993		1
6619.094		1
6619.48926		1
6619.731		1
6620.57275		1
6622.054		1
6622.2666		1
6622.49463		1
6623.32275		1
6623.34033		1
6624.82227		1
6625.8335		1
6626.464		1
6626.55664		1
6626.7627		1
6626.805		1
6627.28955		1
6627.57031		1
6628.03467		1
6628.8457		1
6629.52344		1
6629.67432		1
6631.5166		1
6632.17725		1
6632.9624		1
6633.091		1
6633.19141		1
6633.295		1
6633.99658		1
6635.20459		1
6635.299		1
6635.40771		1
6635.47559		1
6636.67627		1
6638.15137		1
6638.20654		1
6638.33447		1
6638.9165		1
6639.094		1
6639.355		1
6639.51		1
6640.201		1
6640.27246		1
6640.77637		1
6641.84326		1
6642.66455		1
6643.94531		1
6644.38525		1
6644.738		1
6644.90869		1
6645.17627		1
6646.18		1
6648.03		1
6648.43262		1
6648.7793		1
6648.87354		1
6649.22		1
6650.2124		1
6650.231		1
6650.411		1
6650.741		1
6651.267		1
6651.528		1
6651.69434		1
6652.10254		1
6652.426		1
6653.01758		1
6653.398		1
6653.55273		1
6654.02246		1
6655.178		1
6655.54834		1
6655.583		1
6655.94043		1
6656.32031		1
6656.37744		1
6656.521		1
6656.663		1
6657.03955		1
6657.74463		1
6657.803		1
6658.39844		1
6659.033		1
6659.83057		1
6659.942		1
6659.963		1
6660.206		1
6662.104		1
6662.23975		1
6662.45361		1
6664.712		1
6665.128		1
6665.43652		1
6666.46826		1
6666.588		1
6667.46533		1
6667.89551		1
6668.129		1
6669.22168		1
6670.408		1
6671.2583		1
6671.309		1
6674.04541		1
6674.75635		1
6674.878		1
6675.79053		1
6676.15771		1
6676.36		1
6676.778		1
6677.22559		1
6677.463		1
6678.37646		1
6679.80469		1
6680.657		1
6681.249		1
6682.14551		1
6682.178		1
6685.409		1
6685.642		1
6686.15771		1
6686.947		1
6687.00146		1
6687.301		1
6687.329		1
6689.38867		1
6690.919		1
6691.0293		1
6691.26855		1
6692.318		1
6692.64258		1
6693.138		1
6693.15771		1
6693.258		1
6693.542		1
6693.6626		1
6694.14258		1
6694.27539		1
6694.401		1
6694.407		1
6695.32861		1
6695.37646		1
6695.4873		1
6695.768		1
6697.01367		1
6697.528		1
6697.543		1
6698.18066		1
6698.543		1
6698.94336		1
6699.028		1
6700.40137		1
6700.43		1
6700.93262		1
6701.239		1
6702.2627		1
6702.67334		1
6704.01025		1
6704.44043		1
6706.655		1
6706.783		1
6707.707		1
6708.391		1
6708.915		1
6710.32031		1
6710.32666		1
6711.168		1
6711.30127		1
6711.356		1
6711.5957		1
6711.795		1
6712.103		1
6712.34961		1
6712.502		1
6713.13574		1
6713.43359		1
6714.321		1
6714.528		1
6715.12939		1
6716.69971		1
6716.86035		1
6717.04541		1
6717.1626		1
6717.25146		1
6717.589		1
6717.971		1
6718.605		1
6719.488		1
6719.491		1
6719.49756		1
6719.90137		1
6720.441		1
6721.08057		1
6721.613		1
6723.52637		1
6723.636		1
6724.68652		1
6724.92334		1
6725.339		1
6725.68164		1
6727.70557		1
6727.995		1
6728.08		1
6729.43164		1
6729.63428		1
6730.695		1
6730.758		1
6730.80957		1
6731.25049		1
6731.26172		1
6731.40039		1
6731.79053		1
6731.90137		1
6731.962		1
6733.083		1
6733.156		1
6733.30859		1
6733.404		1
6733.95557		1
6734.83936		1
6735.26855		1
6736.535		1
6736.91943		1
6737.276		1
6738.09473		1
6738.468		1
6738.88525		1
6738.92871		1
6739.17236		1
6739.405		1
6739.43359		1
6739.458		1
6740.15137		1
6740.237		1
6740.318		1
6741.31934		1
6741.99658		1
6742.214		1
6742.88867		1
6743.16162		1
6743.426		1
6743.72		1
6744.016		1
6744.07275		1
6744.314		1
6744.57666		1
6744.97363		1
6745.706		1
6745.91748		1
6746.47852		1
6747.196		1
6747.85547		1
6748.227		1
6748.521		1
6749.106		1
6749.89063		1
6750.17334		1
6750.66748		1
6750.78027		1
6751.999		1
6752.012		1
6752.47754		1
6752.60059		1
6752.91943		1
6754.248		1
6754.654		1
6755.379		1
6756.19531		1
6756.236		1
6756.26563		1
6756.34473		1
6757.99365		1
6758.69775		1
6758.765		1
6760.35938		1
6761.18359		1
6761.9707		1
6762.11475		1
6762.191		1
6762.24756		1
6762.73242		1
6763.20068		1
6763.539		1
6763.54834		1
6764.607		1
6764.94629		1
6765.03174		1
6766.046		1
6766.488		1
6766.546		1
6767.49268		1
6767.594		1
6767.722		1
6768.09766		1
6768.632		1
6768.768		1
6768.786		1
6769.81836		1
6770.241		1
6770.372		1
6770.587		1
6770.618		1
6771.29834		1
6771.99951		1
6772.14355		1
6772.22266		1
6772.33252		1
6772.426		1
6772.44434		1
6772.93164		1
6773.469		1
6773.47559		1
6773.544		1
6773.7627		1
6774.838		1
6775.81152		1
6776.97		1
6778.22168		1
6778.871		1
6779.56836		1
6779.7207		1
6779.72754		1
6780.52539		1
6780.59033		1
6780.833		1
6780.964		1
6780.97363		1
6782.46875		1
6782.737		1
6782.73975		1
6783.78857		1
6783.81152		1
6783.989		1
6784.413		1
6785.09863		1
6785.10254		1
6785.26563		1
6785.705		1
6789.088		1
6789.60449		1
6789.709		1
6789.7666		1
6789.899		1
6790.08252		1
6790.577		1
6791.356		1
6792.5083		1
6792.891		1
6794.11426		1
6794.36963		1
6794.46045		1
6794.569		1
6795.7876		1
6795.838		1
6796.31348		1
6796.818		1
6797.202		1
6797.87646		1
6798.245		1
6798.32031		1
6798.323		1
6798.364		1
6800.08838		1
6801.638		1
6801.736		1
6802.13672		1
6802.713		1
6803.076		1
6803.635		1
6805.86035		1
6806.09863		1
6806.12549		1
6806.59766		1
6806.69873		1
6806.72461		1
6806.779		1
6808.132		1
6808.91162		1
6809.432		1
6810.753		1
6810.762		1
6811.29443		1
6811.375		1
6812.30566		1
6812.63428		1
6812.979		1
6813.311		1
6814.063		1
6814.448		1
6815.823		1
6816.00537		1
6816.26855		1
6816.53467		1
6816.911		1
6817.57959		1
6817.878		1
6818.60645		1
6818.61		1
6819.86328		1
6820.19238		1
6821.053		1
6821.251		1
6821.547		1
6821.57		1
6821.76		1
6822.661		1
6823.853		1
6823.959		1
6824.19531		1
6824.61035		1
6824.694		1
6825.021		1
6825.31152		1
6825.463		1
6825.63428		1
6826.304		1
6826.59033		1
6826.863		1
6827.232		1
6827.503		1
6827.85		1
6828.08838		1
6828.966		1
6830.516		1
6832.136		1
6832.40625		1
6833.66455		1
6833.94531		1
6834.71		1
6835.256		1
6835.42969		1
6836.121		1
6836.968		1
6837.0376		1
6837.319		1
6837.32568		1
6837.995		1
6838.01758		1
6838.36865		1
6838.688		1
6839.786		1
6839.863		1
6839.93555		1
6839.96973		1
6840.01855		1
6840.243		1
6840.364		1
6840.501		1
6840.74463		1
6841.40527		1
6841.575		1
6842.39258		1
6842.56		1
6842.65234		1
6844.39648		1
6844.62		1
6845.17139		1
6845.81641		1
6845.909		1
6846.158		1
6846.93066		1
6847.016		1
6847.36865		1
6847.657		1
6848.61426		1
6849.05469		1
6849.709		1
6849.99561		1
6850.09961		1
6850.58838		1
6850.805		1
6850.81934		1
6850.866		1
6851.21826		1
6851.323		1
6851.46729		1
6852.07959		1
6852.95752		1
6853.442		1
6853.59229		1
6854.158		1
6854.7417		1
6854.958		1
6855.077		1
6855.414		1
6855.55566		1
6855.68359		1
6856.73633		1
6856.91357		1
6857.02051		1
6857.07373		1
6857.14844		1
6857.48926		1
6858.06		1
6858.077		1
6858.2666		1
6858.6123		1
6858.998		1
6859.31348		1
6859.372		1
6859.539		1
6859.561		1
6860.50732		1
6860.64		1
6860.694		1
6861.08252		1
6861.378		1
6861.969		1
6862.41		1
6862.476		1
6862.67773		1
6863.38672		1
6863.495		1
6863.562		1
6864.063		1
6864.483		1
6865.59961		1
6865.91		1
6865.961		1
6866.877		1
6867.212		1
6867.488		1
6867.68457		1
6867.72949		1
6868.4		1
6869.312		1
6869.54		1
6869.6123		1
6870.01		1
6870.158		1
6870.787		1
6871.41064		1
6871.626		1
6871.989		1
6872.093		1
6872.98633		1
6873.395		1
6873.414		1
6873.81641		1
6874.15527		1
6875.108		1
6875.13		1
6875.17969		1
6876.121		1
6876.25439		1
6876.28271		1
6876.309		1
6876.48		1
6877.074		1
6877.22266		1
6877.489		1
6878.859		1
6879.149		1
6879.238		1
6879.27637		1
6879.644		1
6879.762		1
6880.341		1
6881.03564		1
6881.38037		1
6881.505		1
6881.932		1
6882.318		1
6882.363		1
6882.611		1
6882.817		1
6883.131		1
6883.476		1
6884.71045		1
6885.23242		1
6885.3623		1
6887.59131		1
6887.641		1
6887.674		1
6887.723		1
6887.83252		1
6888.90674		1
6888.96045		1
6890.0293		1
6890.497		1
6890.508		1
6890.739		1
6891.101		1
6891.29932		1
6892.019		1
6892.48145		1
6892.759		1
6892.77734		1
6894.165		1
6894.21533		1
6894.61		1
6894.93359		1
6894.945		1
6896.605		1
6896.88232		1
6897.701		1
6898.02		1
6898.5083		1
6899.225		1
6899.456		1
6899.62549		1
6899.74365		1
6900.023		1
6900.513		1
6900.643		1
6901.478		1
6901.951		1
6901.98535		1
6902.256		1
6902.45459		1
6902.59473		1
6902.706		1
6902.86035		1
6902.96045		1
6902.9917		1
6903.20264		1
6903.58838		1
6903.615		1
6903.67871		1
6904.09033		1
6904.514		1
6904.71143		1
6904.859		1
6905.589		1
6906.929		1
6907.35938		1
6907.775		1
6908.468		1
6908.53027		1
6909.06		1
6909.13965		1
6910.025		1
6910.123		1
6910.20459		1
6910.485		1
6910.517		1
6910.55029		1
6910.72754		1
6911.0835		1
6911.421		1
6911.428		1
6911.67236		1
6912.1665		1
6912.208		1
6912.36133		1
6912.461		1
6912.96729		1
6913.642		1
6913.695		1
6913.87646		1
6913.90039		1
6913.96045		1
6914.16455		1
6914.317		1
6915.358		1
6915.891		1
6915.9375		1
6916.421		1
6916.54053		1
6916.788		1
6917.213		1
6917.22559		1
6917.23828		1
6917.24854		1
6917.33838		1
6917.44336		1
6917.66943		1
6918.30273		1
6918.573		1
6918.684		1
6918.756		1
6918.77344		1
6919.39		1
6919.42334		1
6919.445		1
6919.63037		1
6920.53467		1
6920.541		1
6921.163		1
6921.759		1
6922.302		1
6922.54932		1
6922.65137		1
6922.93848		1
6923.036		1
6923.613		1
6923.89941		1
6923.988		1
6924.335		1
6925.408		1
6926		1
6926.77344		1
6926.86475		1
6926.93		1
6927.012		1
6927.19043		1
6927.43164		1
6927.457		1
6927.837		1
6927.88867		1
6928.244		1
6928.543		1
6928.69775		1
6928.855		1
6928.92139		1
6929.01465		1
6929.079		1
6929.327		1
6930.068		1
6930.351		1
6930.889		1
6931.447		1
6931.48		1
6931.90869		1
6932.32		1
6932.56641		1
6932.81641		1
6932.94775		1
6933.20654		1
6933.284		1
6933.31543		1
6934.111		1
6934.323		1
6934.456		1
6934.621		1
6934.795		1
6934.91748		1
6935.495		1
6935.51172		1
6935.75635		1
6936.064		1
6936.26563		1
6936.38867		1
6936.969		1
6937.204		1
6937.295		1
6937.33154		1
6937.34229		1
6937.54443		1
6937.979		1
6938.574		1
6938.8		1
6938.80664		1
6938.869		1
6938.892		1
6939.29053		1
6939.448		1
6939.567		1
6939.641		1
6939.8667		1
6939.897		1
6939.934		1
6940.54541		1
6940.618		1
6940.785		1
6940.916		1
6941.237		1
6941.246		1
6941.52344		1
6941.95068		1
6942.12939		1
6942.274		1
6942.309		1
6943.137		1
6943.31055		1
6943.4585		1
6943.72949		1
6944.24756		1
6944.251		1
6944.286		1
6944.44043		1
6945.033		1
6945.303		1
6945.872		1
6945.94336		1
6945.99854		1
6946.42627		1
6947.16553		1
6947.25928		1
6947.42969		1
6947.819		1
6947.937		1
6948.112		1
6948.518		1
6948.564		1
6949.44141		1
6949.90869		1
6950.087		1
6950.191		1
6950.224		1
6950.301		1
6950.368		1
6951.04541		1
6951.197		1
6951.97754		1
6953.04834		1
6953.051		1
6953.08252		1
6953.27734		1
6953.568		1
6953.67871		1
6953.88672		1
6953.985		1
6954.682		1
6955.189		1
6955.28027		1
6955.67236		1
6955.91357		1
6956.7124		1
6956.895		1
6958		1
6959.359		1
6959.41846		1
6960.03		1
6960.20166		1
6961.13135		1
6961.372		1
6961.61865		1
6961.64		1
6961.874		1
6962.046		1
6962.25342		1
6962.49072		1
6962.492		1
6962.712		1
6962.893		1
6962.949		1
6963.25		1
6963.33252		1
6963.3877		1
6963.82568		1
6964.504		1
6964.71533		1
6964.797		1
6964.91455		1
6964.99658		1
6965.045		1
6965.09375		1
6965.1377		1
6965.214		1
6965.28662		1
6965.30664		1
6965.58838		1
6965.735		1
6965.83252		1
6965.834		1
6965.976		1
6966.385		1
6966.75342		1
6967.041		1
6967.18359		1
6967.32129		1
6967.57275		1
6967.92139		1
6968.047		1
6969.43555		1
6969.91357		1
6970.608		1
6970.65527		1
6970.802		1
6970.97168		1
6970.998		1
6971.391		1
6971.43		1
6971.52148		1
6971.927		1
6972.44434		1
6972.62061		1
6972.719		1
6973.549		1
6973.635		1
6973.676		1
6973.948		1
6974.34863		1
6974.73145		1
6974.73242		1
6974.742		1
6975.30029		1
6975.34766		1
6975.38525		1
6975.6		1
6975.967		1
6976.07568		1
6976.35352		1
6976.69238		1
6977.40234		1
6977.80371		1
6978.03955		1
6978.22266		1
6978.36426		1
6978.657		1
6979.279		1
6979.431		1
6979.73145		1
6979.745		1
6979.918		1
6979.956		1
6980.09229		1
6980.139		1
6980.14		1
6980.15674		1
6980.39648		1
6980.402		1
6980.45068		1
6980.76758		1
6980.77832		1
6981.29248		1
6981.31641		1
6981.40967		1
6981.51367		1
6981.608		1
6981.62		1
6981.841		1
6982.026		1
6982.06641		1
6982.16357		1
6982.32959		1
6982.48926		1
6982.63		1
6982.644		1
6982.76025		1
6982.837		1
6983.33643		1
6983.70264		1
6984.79736		1
6984.982		1
6985.55029		1
6985.98828		1
6986.21729		1
6986.222		1
6986.29053		1
6987.12		1
6987.261		1
6987.562		1
6987.67432		1
6987.886		1
6988.19		1
6988.244		1
6988.41455		1
6988.64453		1
6988.85352		1
6989.2417		1
6989.38135		1
6989.85156		1
6989.85742		1
6990.183		1
6990.214		1
6990.5874		1
6990.97363		1
6991.198		1
6991.573		1
6991.71436		1
6991.89453		1
6992.111		1
6992.253		1
6992.318		1
6992.343		1
6992.67725		1
6992.75732		1
6992.76172		1
6992.85254		1
6992.927		1
6993.06738		1
6993.15527		1
6993.29541		1
6993.359		1
6993.45264		1
6993.48242		1
6994.07275		1
6994.2876		1
6994.4585		1
6994.92432		1
6994.92969		1
6994.933		1
6995.00928		1
6995.02246		1
6995.12256		1
6995.12939		1
6995.338		1
6995.46338		1
6995.558		1
6995.862		1
6995.93066		1
6996.635		1
6996.96826		1
6997.05469		1
6997.51074		1
6997.7627		1
6998.34668		1
6998.477		1
6998.709		1
6998.852		1
6998.95068		1
6999.01855		1
6999.26		1
6999.305		1
6999.341		1
6999.399		1
6999.46973		1
6999.558		1
6999.80469		1
6999.94727		1
6999.99365		1
7000.53		1
7000.758		1
7001.97949		1
7002.05273		1
7002.087		1
7002.142		1
7002.267		1
7002.646		1
7002.8916		1
7002.959		1
7003.18945		1
7003.25537		1
7003.38965		1
7003.4126		1
7003.46631		1
7003.59033		1
7003.61865		1
7004.792		1
7004.832		1
7005.03662		1
7005.7334		1
7006.00635		1
7006.079		1
7006.17		1
7006.221		1
7006.429		1
7006.56		1
7006.66748		1
7006.825		1
7007.201		1
7007.30664		1
7007.44434		1
7007.46533		1
7007.591		1
7007.78467		1
7008.31152		1
7008.32666		1
7008.329		1
7008.436		1
7008.649		1
7008.821		1
7009.19336		1
7009.40625		1
7009.44531		1
7009.53564		1
7009.61133		1
7009.62842		1
7009.663		1
7009.70166		1
7009.72949		1
7009.96729		1
7010.151		1
7010.22266		1
7010.2417		1
7010.34		1
7010.34668		1
7010.39844		1
7010.4165		1
7010.62646		1
7010.682		1
7011.00732		1
7011.216		1
7011.384		1
7011.52246		1
7012.246		1
7012.36133		1
7012.406		1
7012.523		1
7012.642		1
7012.7334		1
7012.789		1
7013.032		1
7013.084		1
7013.327		1
7013.691		1
7013.965		1
7013.96826		1
7014.21		1
7014.28662		1
7014.57373		1
7014.734		1
7015.33252		1
7015.45361		1
7015.49463		1
7015.87354		1
7016.00244		1
7016.28955		1
7016.68359		1
7017.2666		1
7017.52		1
7017.62158		1
7017.95459		1
7018.417		1
7018.85352		1
7019.50244		1
7019.638		1
7020.1333		1
7020.161		1
7020.55371		1
7020.774		1
7021.366		1
7021.85449		1
7022.32861		1
7022.539		1
7022.579		1
7022.647		1
7022.788		1
7022.93652		1
7023.064		1
7023.3584		1
7023.383		1
7023.485		1
7023.535		1
7023.59668		1
7023.71436		1
7023.79834		1
7023.818		1
7023.969		1
7024.0415		1
7024.082		1
7024.58447		1
7024.855		1
7024.9		1
7024.907		1
7025.128		1
7025.338		1
7025.37842		1
7025.857		1
7025.9624		1
7025.997		1
7026.368		1
7026.513		1
7026.591		1
7026.914		1
7027.067		1
7027.113		1
7027.26855		1
7027.581		1
7027.6543		1
7027.75439		1
7027.9043		1
7028.06934		1
7028.165		1
7028.32275		1
7028.353		1
7028.38965		1
7028.681		1
7028.70752		1
7028.715		1
7029.001		1
7029.6377		1
7029.753		1
7029.76367		1
7030.86768		1
7030.92773		1
7030.947		1
7030.95264		1
7031.15527		1
7031.41		1
7031.59863		1
7031.78174		1
7032.0293		1
7032.1875		1
7032.35156		1
7032.5293		1
7032.534		1
7032.60938		1
7032.74658		1
7033.392		1
7033.58545		1
7033.695		1
7033.818		1
7033.88525		1
7033.956		1
7034.30225		1
7034.598		1
7034.665		1
7034.807		1
7034.94727		1
7035.08154		1
7035.163		1
7035.47949		1
7035.48535		1
7035.647		1
7035.672		1
7035.7124		1
7035.978		1
7036.27441		1
7036.30762		1
7036.85645		1
7036.95947		1
7037.05		1
7037.258		1
7037.273		1
7037.41553		1
7037.701		1
7037.96973		1
7038.235		1
7038.28174		1
7038.43164		1
7038.767		1
7038.859		1
7039.10547		1
7039.17969		1
7039.313		1
7039.33643		1
7039.41748		1
7039.474		1
7040.026		1
7040.03857		1
7040.05225		1
7040.095		1
7040.44727		1
7040.69775		1
7040.83		1
7040.88428		1
7040.931		1
[truncated: 17,654 more rows]
