# Supplementary material for: Getting rid of ‘rain’ and ‘stars’: Mitigating inhibition effects on ddPCR data analysis, the case study of the invasive crayfish Pacifastacus leniusculus in the streams of Luxembourg
Source: PLoS One. 2022 Nov 16;17(11):e0275363. doi: 10.1371/journal.pone.0275363 (PMC9668142; doi:10.1371/journal.pone.0275363)
Supplement: S1 File — (ZIP) [file pone.0275363.s003.zip › raw data/27-pl1/27 Pl1-2019 Pl_F07_Amplitude.csv]

Ch1 Amplitude	Ch2 Amplitude	Cluster
106.752586		1
4848.70361		1
5113.46		1
5483.64		1
5617.60742		1
5655.59131		1
5664.954		1
5726.483		1
5727.426		1
5765.361		1
5818.828		1
5819.02246		1
5888.8335		1
5890.213		1
5995.94971		1
6016.913		1
6120.21045		1
6199.054		1
6241.41357		1
6242.46826		1
6265.4917		1
6268.137		1
6281.178		1
6292.293		1
6304.479		1
6328.16455		1
6330.93066		1
6331.02		1
6335.63574		1
6339.71826		1
6343.091		1
6345.84		1
6346.54834		1
6351.97852		1
6361.21973		1
6363.894		1
6382.7876		1
6383.05273		1
6388.56836		1
6392.589		1
6394.675		1
6394.827		1
6394.833		1
6395.556		1
6405.32568		1
6415.652		1
6418.28125		1
6420.92		1
6421.206		1
6422.25244		1
6423.27832		1
6423.865		1
6432.65137		1
6436.504		1
6443.804		1
6443.812		1
6455.539		1
6459.402		1
6464.558		1
6482.943		1
6488.45459		1
6493.686		1
6507.86572		1
6509.223		1
6510.20557		1
6511.674		1
6512.321		1
6514.64844		1
6514.956		1
6515.719		1
6520.74561		1
6525.03271		1
6525.764		1
6525.831		1
6526.984		1
6531.17334		1
6533.631		1
6542.406		1
6545.44775		1
6546.063		1
6546.07861		1
6548.287		1
6549.94		1
6554.835		1
6556.834		1
6558.7124		1
6559.434		1
6559.59961		1
6561.30957		1
6564.644		1
6565.69238		1
6567.61		1
6568.345		1
6569.67236		1
6570.12256		1
6571.08447		1
6573.74463		1
6576.08154		1
6578.835		1
6591.624		1
6592.50049		1
6593.657		1
6596.50635		1
6600.691		1
6601.791		1
6602.24268		1
6605.12842		1
6606.601		1
6607.03		1
6607.875		1
6608.77441		1
6615.323		1
6616.445		1
6619.486		1
6620.064		1
6620.82031		1
6622.09863		1
6622.176		1
6623.26855		1
6623.6543		1
6624.50439		1
6628.14453		1
6630.23535		1
6630.446		1
6631.924		1
6633.92041		1
6636.94434		1
6638.05957		1
6642.20654		1
6643.227		1
6643.805		1
6650.168		1
6651.99658		1
6654.11035		1
6654.69		1
6658.784		1
6662.26465		1
6662.98828		1
6663.57959		1
6665.942		1
6666.16455		1
6666.92627		1
6666.93848		1
6667.32861		1
6668.971		1
6669.109		1
6673.27148		1
6674.294		1
6675.819		1
6675.84961		1
6676.467		1
6678.91455		1
6679.166		1
6680.682		1
6681.17432		1
6683.4585		1
6685.24365		1
6688.32275		1
6689.152		1
6689.86865		1
6691.44141		1
6691.914		1
6692.5957		1
6692.68457		1
6695.60059		1
6700.52344		1
6702.40771		1
6703.849		1
6704.687		1
6705.2334		1
6708.49072		1
6709.15234		1
6709.20557		1
6709.36475		1
6710.621		1
6711.3667		1
6714.83057		1
6715.23926		1
6716.04541		1
6716.517		1
6717.51563		1
6718.43359		1
6718.54834		1
6719.318		1
6721.41162		1
6721.78955		1
6722.498		1
6723.439		1
6726.86133		1
6728.44434		1
6728.98633		1
6730.207		1
6735.374		1
6736.50732		1
6741.55859		1
6742.185		1
6742.32227		1
6747.0376		1
6747.19971		1
6747.48975		1
6748.631		1
6750.715		1
6751.175		1
6752.054		1
6752.63428		1
6757.77246		1
6758.52441		1
6758.61475		1
6758.92041		1
6759.65234		1
6759.728		1
6760.07031		1
6761.87842		1
6763.212		1
6764.61475		1
6765.18652		1
6765.672		1
6767.747		1
6771.4917		1
6773.71729		1
6774.48047		1
6780.061		1
6780.64453		1
6781.21631		1
6783.821		1
6784.38867		1
6784.415		1
6785.16162		1
6785.467		1
6785.52246		1
6786.32666		1
6787.302		1
6787.556		1
6788.35938		1
6789.879		1
6792.0083		1
6792.133		1
6793.331		1
6794.96631		1
6795.516		1
6795.678		1
6795.706		1
6796.117		1
6797.92969		1
6799.593		1
6799.7583		1
6800.068		1
6800.67041		1
6802.10547		1
6802.66		1
6802.75		1
6803.33252		1
6804.333		1
6804.40137		1
6805.079		1
6805.563		1
6805.666		1
6805.698		1
6806.10547		1
6806.386		1
6806.93652		1
6808.34961		1
6810.724		1
6812.01465		1
6812.948		1
6814.624		1
6814.634		1
6814.70654		1
6814.748		1
6815.806		1
6816.11475		1
6816.486		1
6817.55127		1
6818.46875		1
6819.05566		1
6819.242		1
6819.589		1
6819.9917		1
6820.01074		1
6820.027		1
6820.26		1
6820.712		1
6821.57764		1
6821.901		1
6822.154		1
6822.46826		1
6824.172		1
6824.90674		1
6825.1123		1
6825.18		1
6825.64844		1
6825.8667		1
6826.48926		1
6827.23438		1
6827.4917		1
6828.93		1
6828.9917		1
6829.5874		1
6831.548		1
6834.043		1
6834.278		1
6834.716		1
6836.50244		1
6836.56152		1
6836.81934		1
6838.021		1
6838.50928		1
6838.786		1
6839.98145		1
6840.035		1
6841.10254		1
6841.10352		1
6841.11133		1
6841.93359		1
6842.226		1
6843.171		1
6843.66064		1
6845.76953		1
6846.249		1
6846.285		1
6846.328		1
6846.7		1
6847.47461		1
6848.173		1
6849.42139		1
6849.689		1
6850.423		1
6851.071		1
6851.286		1
6852.56055		1
6852.712		1
6852.948		1
6853.66553		1
6853.99951		1
6854.55225		1
6854.98926		1
6855.889		1
6855.911		1
6855.913		1
6856.45947		1
6856.639		1
6856.82959		1
6857.05664		1
6857.925		1
6860.115		1
6860.12646		1
6860.57666		1
6860.97949		1
6861.09961		1
6861.66		1
6861.8877		1
6862.578		1
6863.426		1
6863.87744		1
6864.065		1
6865.625		1
6866.121		1
6866.411		1
6866.501		1
6866.919		1
6867.361		1
6867.52		1
6867.53027		1
6867.723		1
6868.382		1
6869.272		1
6869.37256		1
6869.504		1
6869.521		1
6870.22363		1
6870.61		1
6870.662		1
6871.269		1
6871.893		1
6872.097		1
6872.438		1
6872.7627		1
6873.606		1
6874.70947		1
6874.77734		1
6877.30225		1
6877.368		1
6877.4707		1
6879.089		1
6879.972		1
6880.83		1
6880.89258		1
6881.83936		1
6882.073		1
6883.01		1
6883.075		1
6883.56738		1
6883.77441		1
6884.67871		1
6885.01074		1
6885.88		1
6887.15039		1
6887.64844		1
6887.64941		1
6888.10449		1
6888.521		1
6888.973		1
6889.103		1
6889.96973		1
6891.61572		1
6891.68945		1
6891.996		1
6892.017		1
6893.00928		1
6893.301		1
6895.46045		1
6895.75049		1
6896.697		1
6897.60254		1
6897.759		1
6898.25635		1
6898.61426		1
6899.562		1
6900.83447		1
6901.12158		1
6901.364		1
6901.60645		1
6902.122		1
6903.191		1
6903.3125		1
6903.333		1
6903.59229		1
6903.89746		1
6904.28271		1
6905.137		1
6905.827		1
6906.1377		1
6906.197		1
6906.671		1
6907.44		1
6907.5293		1
6908.02246		1
6908.604		1
6909.28		1
6909.45166		1
6909.778		1
6910.13965		1
6910.271		1
6910.498		1
6911.265		1
6911.3125		1
6911.493		1
6912.121		1
6913.26		1
6913.9624		1
6914.67725		1
6914.683		1
6915.037		1
6915.59668		1
6916.0293		1
6916.169		1
6917.26074		1
6918.52734		1
6918.82227		1
6919.81738		1
6920.124		1
6920.33447		1
6920.80029		1
6921.108		1
6921.42627		1
6921.588		1
6921.623		1
6921.746		1
6921.943		1
6922.2666		1
6922.489		1
6923.016		1
6923.48926		1
6923.59326		1
6923.60254		1
6924.0625		1
6924.08643		1
6924.109		1
6924.20752		1
6924.76074		1
6924.77539		1
6924.807		1
6926.136		1
6927.15771		1
6927.179		1
6928.48		1
6928.589		1
6929.0415		1
6930.015		1
6930.71826		1
6930.786		1
6930.81641		1
6931.225		1
6931.45		1
6931.72266		1
6932.0835		1
6933.49658		1
6933.655		1
6934.6084		1
6934.75439		1
6935.19043		1
6935.983		1
6936.56543		1
6936.89355		1
6936.908		1
6937.02		1
6937.038		1
6937.222		1
6937.26953		1
6937.37354		1
6939.118		1
6939.25537		1
6939.854		1
6940.04834		1
6940.42139		1
6940.42969		1
6940.50439		1
6940.515		1
6940.58252		1
6940.892		1
6940.96875		1
6940.98633		1
6941.04541		1
6941.231		1
6941.39355		1
6941.486		1
6942.08252		1
6942.16455		1
6944.03662		1
6944.32129		1
6944.66357		1
6944.957		1
6945.27637		1
6945.48828		1
6945.57227		1
6946.26367		1
6946.266		1
6946.682		1
6947.538		1
6947.715		1
6948.02051		1
6948.89		1
6949.02246		1
6949.28174		1
6949.28564		1
6949.33643		1
6949.72168		1
6949.84766		1
6949.865		1
6950.92773		1
6951.18164		1
6951.32227		1
6951.579		1
6951.58838		1
6951.629		1
6951.84961		1
6952.048		1
6952.232		1
6952.391		1
6952.793		1
6952.81738		1
6953.177		1
6953.34326		1
6953.741		1
6954.866		1
6955.3335		1
6956.35547		1
6957.018		1
6957.10449		1
6957.512		1
6957.975		1
6958.19043		1
6958.20654		1
6958.767		1
6958.77246		1
6959.37061		1
6959.38965		1
6959.45166		1
6959.698		1
6960.372		1
6960.89551		1
6961.23047		1
6961.31348		1
6961.39648		1
6961.40771		1
6961.566		1
6962.06055		1
6962.177		1
6962.315		1
6963.18262		1
6963.565		1
6963.74561		1
6963.9585		1
6964.051		1
6964.37		1
6965.12		1
6965.124		1
6965.45166		1
6965.72559		1
6965.80225		1
6966.12256		1
6966.782		1
6966.95068		1
6967.34668		1
6967.453		1
6968.50439		1
6968.704		1
6968.876		1
6969.64453		1
6970.359		1
6971.18555		1
6971.62842		1
6971.9043		1
6972.33447		1
6972.57227		1
6972.652		1
6972.895		1
6973.4375		1
6973.485		1
6973.55		1
6974.167		1
6975.37842		1
6975.641		1
6976.082		1
6976.362		1
6976.372		1
6976.429		1
6976.42969		1
6976.455		1
6976.884		1
6977.67432		1
6977.74658		1
6978.835		1
6979.162		1
6979.349		1
6979.6543		1
6979.86572		1
6980.518		1
6980.528		1
6980.815		1
6981.508		1
6981.52148		1
6982.43164		1
6983.388		1
6983.567		1
6984.53174		1
6984.54443		1
6984.59229		1
6984.736		1
6984.87646		1
6985.502		1
6985.516		1
6986.407		1
6986.475		1
6986.669		1
6986.85254		1
6986.92		1
6987.019		1
6987.03174		1
6987.33936		1
6987.40674		1
6988.03564		1
6988.203		1
6988.51465		1
6988.942		1
6989.223		1
6989.417		1
6990.21826		1
6990.802		1
6991.103		1
6991.135		1
6991.237		1
6991.33936		1
6991.525		1
6992.037		1
6992.08057		1
6992.20752		1
6992.336		1
6992.53125		1
6993.35156		1
6993.68457		1
6994.101		1
6994.14355		1
6994.559		1
6994.953		1
6995.07764		1
6995.787		1
6996.288		1
6996.811		1
6996.93457		1
6998.093		1
6998.311		1
6998.411		1
6998.735		1
6998.938		1
6999.247		1
6999.2627		1
7000.9834		1
7001.174		1
7001.51172		1
7001.527		1
7001.657		1
7002.218		1
7002.271		1
7002.918		1
7003.281		1
7003.73828		1
7003.73975		1
7004.223		1
7004.52539		1
7004.8916		1
7004.94775		1
7005.333		1
7005.533		1
7005.548		1
7006.047		1
7006.361		1
7006.43945		1
7006.526		1
7006.55029		1
7006.74463		1
7006.96045		1
7007.087		1
7007.14355		1
7007.38672		1
7007.4873		1
7007.845		1
7008.29834		1
7008.754		1
7008.981		1
7009.78		1
7010.26172		1
7010.39844		1
7010.78662		1
7011.465		1
7011.47461		1
7011.47559		1
7011.97852		1
7012.07959		1
7012.163		1
7012.55469		1
7013.06934		1
7013.13525		1
7013.18652		1
7013.30762		1
7013.79443		1
7013.92236		1
7014.596		1
7014.661		1
7014.909		1
7015.07764		1
7015.282		1
7015.289		1
7015.47852		1
7015.49561		1
7015.8125		1
7015.86768		1
7015.87158		1
7016.0083		1
7016.09375		1
7016.15771		1
7016.166		1
7016.16748		1
7016.67		1
7016.992		1
7017.51172		1
7017.609		1
7017.99561		1
7018.31738		1
7018.512		1
7018.54053		1
7019.3125		1
7019.42334		1
7019.47559		1
7019.532		1
7019.97168		1
7020.457		1
7020.48145		1
7020.512		1
7021.159		1
7021.386		1
7021.824		1
7022.38965		1
7022.50439		1
7022.60449		1
7022.633		1
7022.72461		1
7022.85449		1
7022.97461		1
7023.1333		1
7023.27539		1
7023.47266		1
7023.51172		1
7023.682		1
7024.101		1
7024.137		1
7024.26953		1
7024.78662		1
7024.97754		1
7025.083		1
7025.217		1
7025.307		1
7026.321		1
7026.51367		1
7026.85156		1
7027.90625		1
7028.02637		1
7028.165		1
7028.37646		1
7028.39063		1
7028.48242		1
7028.53174		1
7028.675		1
7028.987		1
7029.161		1
7029.16162		1
7029.284		1
7029.715		1
7029.853		1
7030.51		1
7030.531		1
7030.614		1
7030.79443		1
7031.05566		1
7031.064		1
7031.4126		1
7031.616		1
7031.92871		1
7032.211		1
7032.299		1
7032.42334		1
7032.541		1
7032.85449		1
7033.07373		1
7033.329		1
7033.374		1
7033.564		1
7034.029		1
7034.5415		1
7034.542		1
7034.639		1
7034.955		1
7035.207		1
7035.20752		1
7035.57471		1
7035.692		1
7035.992		1
7036.15771		1
7036.217		1
7036.698		1
7036.72363		1
7036.86572		1
7036.978		1
7037.09		1
7037.17725		1
7037.18164		1
7037.32568		1
7037.3584		1
7037.37939		1
7037.486		1
7037.68164		1
7037.68848		1
7037.993		1
7038.354		1
7038.9165		1
7039.228		1
7039.347		1
7039.49268		1
7039.56543		1
7039.617		1
7039.653		1
7039.825		1
7041.065		1
7041.08936		1
7041.12		1
7041.24854		1
7041.5293		1
7041.5874		1
7041.675		1
7041.696		1
7041.75049		1
7041.88867		1
7042.447		1
7043.447		1
7043.97949		1
7044.36572		1
7044.799		1
7045.011		1
7045.226		1
7045.35059		1
7045.64844		1
7045.67236		1
7045.715		1
7045.73975		1
7046.106		1
7046.137		1
7046.253		1
7046.569		1
7046.61426		1
7047.226		1
7047.7627		1
7047.917		1
7048.15869		1
7048.617		1
7049.107		1
7049.471		1
7049.748		1
7049.75635		1
7050.55371		1
7050.571		1
7050.84229		1
7051.141		1
7051.21045		1
7051.391		1
7051.459		1
7051.824		1
7051.912		1
7051.931		1
7052.94141		1
7052.99951		1
7053.322		1
7053.38135		1
7053.76172		1
7054.044		1
7054.09229		1
7054.10547		1
7054.192		1
7054.482		1
7054.51855		1
7054.5835		1
7054.59961		1
7054.836		1
7055.05371		1
7055.338		1
7055.59229		1
7055.62646		1
7055.928		1
7055.95557		1
7056.27539		1
7056.394		1
7056.80273		1
7057.31543		1
7057.547		1
7057.98926		1
7058.155		1
7058.461		1
7058.56152		1
7058.69775		1
7058.76025		1
7058.96729		1
7059.065		1
7059.09131		1
7059.094		1
7059.12744		1
7059.597		1
7059.72949		1
7060.105		1
7060.165		1
7060.22559		1
7060.37842		1
7060.38525		1
7060.5127		1
7060.843		1
7061.26		1
7061.345		1
7061.841		1
7062.17969		1
7062.22266		1
7062.31836		1
7062.686		1
7062.859		1
7063.0083		1
7063.18457		1
7063.23		1
7063.55566		1
7063.672		1
7064.209		1
7064.21338		1
7064.22461		1
7064.49365		1
7064.728		1
7064.785		1
7064.80859		1
7064.882		1
7065.344		1
7065.62158		1
7065.63135		1
7065.876		1
7065.982		1
7066.08545		1
7066.352		1
7066.436		1
7066.573		1
7066.88574		1
7066.97		1
7067.087		1
7067.35059		1
7067.55225		1
7067.806		1
7067.864		1
7068.08252		1
7068.28955		1
7068.301		1
7068.58		1
7068.60742		1
7068.78		1
7068.95361		1
7069.01855		1
7069.1416		1
7069.553		1
7069.95654		1
7069.994		1
7070.15527		1
7070.19		1
7070.229		1
7070.274		1
7070.36865		1
7070.411		1
7070.557		1
7070.868		1
7070.90771		1
7071.36035		1
7071.60742		1
7071.633		1
7071.806		1
7071.96875		1
7072.0083		1
7072.11426		1
7072.37256		1
7072.463		1
7072.48438		1
7072.67139		1
7072.737		1
7072.871		1
7073.141		1
7073.179		1
7073.3125		1
7073.37939		1
7073.81445		1
7073.92871		1
7074.125		1
7074.463		1
7074.58545		1
7074.7417		1
7074.88965		1
7074.90625		1
7075.2876		1
7075.338		1
7075.465		1
7076.07959		1
7076.202		1
7076.398		1
7076.60938		1
7076.66162		1
7076.874		1
7077.2373		1
7077.31934		1
7077.36035		1
7077.39258		1
7077.43457		1
7078.126		1
7078.31055		1
7078.50342		1
7078.525		1
7078.62061		1
7078.688		1
7079.06641		1
7079.11475		1
7079.171		1
7079.895		1
7079.906		1
7079.98438		1
7080.093		1
7080.116		1
7080.35938		1
7080.66064		1
7080.78564		1
7080.87354		1
7080.958		1
7081.121		1
7081.127		1
7081.35742		1
7081.46973		1
7081.52734		1
7081.663		1
7081.987		1
7082.21143		1
7082.339		1
7082.625		1
7082.64258		1
7082.73047		1
7082.73926		1
7082.772		1
7083.05127		1
7083.10645		1
7083.12451		1
7083.53027		1
7083.81		1
7083.873		1
7083.93		1
7084.162		1
7084.492		1
7084.84229		1
7085.355		1
7085.78		1
7086.149		1
7086.238		1
7086.585		1
7086.618		1
7086.68164		1
7087.01074		1
7087.48438		1
7087.73975		1
7087.78564		1
7088.2876		1
7089.21045		1
7089.329		1
7089.55029		1
7089.553		1
7089.557		1
7089.616		1
7089.64746		1
7089.79443		1
7090.187		1
7090.751		1
7090.954		1
7091.14453		1
7091.768		1
7091.877		1
7091.90234		1
7092.379		1
7092.575		1
7092.67		1
7092.68164		1
7092.761		1
7092.947		1
7093.257		1
7093.535		1
7093.59473		1
7093.6665		1
7093.70947		1
7093.82568		1
7093.92627		1
7093.957		1
7093.98047		1
7094.21338		1
7094.37451		1
7095.05029		1
7095.12354		1
7095.35059		1
7095.48828		1
7095.61963		1
7095.906		1
7096.053		1
7096.075		1
7096.082		1
7096.412		1
7096.43945		1
7096.678		1
7097.199		1
7097.27637		1
7097.38574		1
7097.437		1
7097.51367		1
7097.59473		1
7098.0376		1
7098.425		1
7098.437		1
7098.631		1
7098.74365		1
7098.78662		1
7099.26		1
7099.31055		1
7099.367		1
7099.384		1
7099.39844		1
7099.611		1
7099.62451		1
7099.801		1
7099.817		1
7100.03369		1
7100.17773		1
7100.372		1
7100.387		1
7100.47656		1
7100.76758		1
7100.81348		1
7101.46533		1
7101.481		1
7101.552		1
7101.578		1
7101.83838		1
7101.86133		1
7101.929		1
7102.193		1
7102.21143		1
7102.21338		1
7102.22363		1
7102.426		1
7102.42773		1
7102.439		1
7102.489		1
7102.651		1
7102.98242		1
7103.017		1
7103.38428		1
7103.67969		1
7103.732		1
7103.7876		1
7104.015		1
7104.522		1
7104.55469		1
7104.59473		1
7104.59766		1
7104.78564		1
7104.90625		1
7104.98926		1
7105.69141		1
7105.948		1
7105.971		1
7106.149		1
7106.406		1
7106.41553		1
7106.42236		1
7107.111		1
7107.116		1
7107.36426		1
7107.51025		1
7107.54639		1
7107.695		1
7107.84766		1
7108.418		1
7108.463		1
7108.553		1
7108.773		1
7108.826		1
7109.19531		1
7109.54932		1
7109.608		1
7109.745		1
7109.795		1
7109.92041		1
7109.923		1
7110.03662		1
7110.30566		1
7110.42969		1
7110.436		1
7110.46		1
7110.53		1
7110.547		1
7110.684		1
7110.88		1
7110.921		1
7111.15869		1
7111.459		1
7111.90771		1
7112.1377		1
7112.19775		1
7112.51465		1
7112.568		1
7112.607		1
7112.641		1
7112.714		1
7113.13525		1
7113.175		1
7113.2085		1
7113.29736		1
7113.525		1
7113.89		1
7113.92139		1
7113.94238		1
7113.95166		1
7113.955		1
7113.969		1
7114.30957		1
7114.336		1
7114.378		1
7114.4165		1
7114.706		1
7114.78662		1
7115.07666		1
7115.175		1
7115.731		1
7115.75928		1
7115.811		1
7115.832		1
7115.967		1
7116.01758		1
7116.07031		1
7116.108		1
7116.55		1
7116.57373		1
7116.60156		1
7116.724		1
7116.8667		1
7117.31152		1
7117.36426		1
7117.412		1
7117.41748		1
7117.61133		1
7117.721		1
7117.85547		1
7118.03467		1
7118.13		1
7118.26		1
7118.445		1
7118.7915		1
7118.92139		1
7118.94336		1
7119.027		1
7119.05371		1
7119.089		1
7119.276		1
7119.29834		1
7119.307		1
7119.42		1
7119.793		1
7119.87842		1
7119.93		1
7120.03564		1
7120.064		1
7120.124		1
7120.49854		1
7120.53174		1
7120.57471		1
7120.724		1
7120.957		1
7121.417		1
7121.498		1
7121.57764		1
7121.82031		1
7122.33643		1
7122.387		1
7122.452		1
7122.49463		1
7122.52148		1
7122.567		1
7122.662		1
7122.8584		1
7122.987		1
7123.50342		1
7123.59961		1
7123.735		1
7123.73926		1
7123.88428		1
7123.956		1
7123.95654		1
7124.06543		1
7124.21143		1
7124.282		1
7124.456		1
7124.5625		1
7124.584		1
7124.89355		1
7124.937		1
7125.016		1
7125.06		1
7125.12549		1
7125.22754		1
7125.28174		1
7125.67139		1
7125.72266		1
7126.05957		1
7126.09863		1
7126.188		1
7126.22266		1
7126.37842		1
7126.516		1
7126.53		1
7126.541		1
7126.557		1
7126.60547		1
7126.69		1
7126.73047		1
7127.22949		1
7127.28662		1
7127.372		1
7127.73828		1
7127.883		1
7128.02246		1
7128.333		1
7128.35254		1
7128.4707		1
7128.591		1
7128.73975		1
7128.86328		1
7129.008		1
7129.219		1
7129.284		1
7129.423		1
7129.73		1
7129.88525		1
7129.892		1
7129.96045		1
7130.15771		1
7130.176		1
7130.18555		1
7130.228		1
7130.43		1
7130.455		1
7130.456		1
7130.49365		1
7130.502		1
7130.502		1
7130.55029		1
7130.64746		1
7130.70166		1
7130.725		1
7130.92773		1
7131.07568		1
7131.31738		1
7131.494		1
7131.75244		1
7131.8877		1
7132.284		1
7132.364		1
7132.409		1
7132.49561		1
7132.496		1
7132.51563		1
7132.59131		1
7133.07471		1
7133.258		1
7133.46826		1
7133.521		1
7133.81836		1
7134.28271		1
7134.329		1
7134.3335		1
7134.35		1
7134.408		1
7134.519		1
7134.52441		1
7134.726		1
7134.76855		1
7135.57129		1
7135.57568		1
7135.63965		1
7135.786		1
7136.00439		1
7136.04932		1
7136.05371		1
7136.177		1
7136.499		1
7136.623		1
7136.727		1
7136.728		1
7136.78		1
7136.82471		1
7136.92139		1
7137.187		1
7137.28369		1
7137.32		1
7137.69141		1
7137.883		1
7138.132		1
7138.30957		1
7138.34		1
7138.52051		1
7138.57031		1
7138.667		1
7138.677		1
7138.703		1
7138.86768		1
7139.25928		1
7139.35547		1
7139.371		1
7139.80566		1
7140.05		1
7140.23438		1
7140.239		1
7140.4043		1
7140.64063		1
7140.95264		1
7141.1665		1
7141.299		1
7141.583		1
7141.6377		1
7141.63867		1
7141.6543		1
7141.94775		1
7141.97754		1
7142.02051		1
7142.026		1
7142.321		1
7142.469		1
7142.568		1
7142.61		1
7142.61963		1
7142.62158		1
7142.81152		1
7143.21436		1
7143.45459		1
7143.51074		1
7143.51953		1
7143.69238		1
7143.95654		1
7143.985		1
7144.02148		1
7144.064		1
7144.241		1
7144.387		1
7144.642		1
7144.778		1
7145.135		1
7145.291		1
7145.34		1
7145.66064		1
7145.687		1
7145.70752		1
7145.74463		1
7145.964		1
7145.97461		1
7146.03564		1
7146.522		1
7146.60156		1
7146.61035		1
7146.74951		1
7147.04834		1
7147.59		1
7147.877		1
7147.9585		1
7148.12		1
7148.18555		1
7148.21875		1
7148.219		1
7148.31738		1
7148.333		1
7148.415		1
7148.636		1
7148.68066		1
7148.74658		1
7148.76563		1
7148.784		1
7148.82275		1
7148.891		1
7148.89355		1
7148.9585		1
7149.13428		1
7149.219		1
7149.23975		1
7149.37451		1
7149.45752		1
7149.567		1
7149.73242		1
7149.851		1
7149.92139		1
7149.92529		1
7150.33252		1
7150.727		1
7150.846		1
7150.944		1
7150.991		1
7151.35156		1
7151.78564		1
7151.845		1
7152.07666		1
7152.12158		1
7152.153		1
7152.18		1
7152.25342		1
7152.47		1
7152.749		1
7152.88672		1
7153.03		1
7153.09326		1
7153.233		1
7153.393		1
7153.488		1
7153.683		1
7153.68555		1
7153.689		1
7153.73438		1
7154.273		1
7154.40771		1
7154.42627		1
7154.65967		1
7154.6875		1
7155.008		1
7155.169		1
7155.26855		1
7155.28174		1
7155.313		1
7155.31543		1
7155.328		1
7155.582		1
7155.60547		1
7155.63574		1
7155.664		1
7155.67529		1
7155.77		1
7155.82		1
7155.86865		1
7156.103		1
7156.127		1
7156.202		1
7156.22363		1
7156.37256		1
7156.3916		1
7156.54541		1
7156.712		1
7156.74561		1
7157.03		1
7157.129		1
7157.26025		1
7157.53467		1
7157.68		1
7157.83936		1
7157.84033		1
7157.94		1
7158.20752		1
7158.27637		1
7158.40771		1
7158.57959		1
7158.67236		1
7158.911		1
7159.131		1
7159.329		1
7159.499		1
7159.744		1
7159.7583		1
7159.813		1
7159.82861		1
7159.91553		1
7159.97754		1
7160.13		1
7160.22559		1
7160.22852		1
7160.25635		1
7160.403		1
7160.477		1
7160.723		1
7160.741		1
7160.75439		1
7160.92		1
7161.345		1
7161.472		1
7161.48145		1
7161.521		1
7161.52344		1
7161.552		1
7161.57764		1
7161.768		1
7161.78369		1
7162.068		1
7162.36768		1
7162.5293		1
7163.01465		1
7163.11768		1
7163.353		1
7163.36475		1
7163.392		1
7163.39355		1
7163.39746		1
7163.431		1
7163.57764		1
7163.60547		1
7163.62061		1
7163.66455		1
7163.838		1
7163.868		1
7164.24658		1
7164.425		1
7164.457		1
7164.53564		1
7164.9		1
7164.992		1
7165.00732		1
7165.35645		1
7165.594		1
7165.62158		1
7165.669		1
7165.99756		1
7166.173		1
7166.214		1
7166.468		1
7166.505		1
7166.511		1
7166.562		1
7166.649		1
7166.703		1
7166.768		1
7166.799		1
7166.921		1
7166.987		1
7167.10156		1
7167.105		1
7167.10547		1
7167.25732		1
7167.31738		1
7167.74658		1
7167.792		1
7167.816		1
7168.032		1
7168.253		1
7168.317		1
7168.46045		1
7168.526		1
7168.70947		1
7168.713		1
7168.73438		1
7168.964		1
7169.01172		1
7169.494		1
7169.53857		1
7169.707		1
7170.19141		1
7170.36328		1
7170.474		1
7170.58154		1
7170.85742		1
7170.94043		1
7170.97168		1
7171.00146		1
7171.04736		1
7171.128		1
7171.14941		1
7171.432		1
7171.6543		1
7172.092		1
7172.121		1
7172.2085		1
7172.219		1
7172.2417		1
7172.332		1
7172.3623		1
7172.55566		1
7172.642		1
7173.108		1
7173.109		1
7173.13867		1
7173.15674		1
7173.209		1
7173.23633		1
7173.59131		1
7173.62549		1
7174.252		1
7174.279		1
7174.30029		1
7174.303		1
7174.35938		1
7174.381		1
7174.768		1
7174.875		1
7174.88672		1
7174.89063		1
7175.03		1
7175.041		1
7175.1543		1
7175.15527		1
7175.25244		1
7175.38525		1
7175.491		1
7175.529		1
7175.60938		1
7175.615		1
7175.72461		1
7175.73975		1
7175.883		1
7175.973		1
7176.094		1
7176.31		1
7176.3916		1
7176.57666		1
7176.623		1
7177.104		1
7177.13574		1
7177.24951		1
7177.31934		1
7177.45		1
7177.49854		1
7177.69971		1
7177.73926		1
7177.835		1
7177.837		1
7177.8833		1
7177.93164		1
7178.31		1
7178.432		1
7178.43359		1
7178.441		1
7178.6		1
7178.605		1
7178.65234		1
7178.78125		1
7179.3		1
7179.559		1
7179.698		1
7179.902		1
7179.915		1
7179.931		1
7180.07666		1
7180.14648		1
7180.26953		1
7180.369		1
7180.375		1
7180.45557		1
7181.0874		1
7181.29		1
7181.30957		1
7181.42627		1
7181.45557		1
7181.5625		1
7181.62		1
7181.65674		1
7181.68848		1
7181.9585		1
7182.10547		1
7182.16846		1
7182.17334		1
7182.25537		1
7182.30225		1
7182.32275		1
7182.3374		1
7182.34473		1
7182.409		1
7182.524		1
7182.72266		1
7182.73926		1
7182.76172		1
7182.857		1
7182.98145		1
7183.018		1
7183.093		1
7183.41748		1
7183.60938		1
7183.712		1
7183.951		1
7183.98828		1
7184.035		1
7184.046		1
7184.12256		1
7184.126		1
7184.489		1
7184.63428		1
7184.97754		1
7185.07764		1
7185.0957		1
7185.25537		1
7185.36		1
7185.38672		1
7185.44727		1
7185.461		1
7185.69		1
7185.75537		1
7185.803		1
7185.82129		1
7185.873		1
7186.1123		1
7186.257		1
7186.267		1
7186.427		1
7186.50146		1
7186.555		1
7186.666		1
7186.746		1
7186.777		1
7186.81836		1
7186.887		1
7186.90967		1
7187.19141		1
7187.22754		1
7187.30225		1
7187.3457		1
7187.36768		1
7187.4707		1
7187.6543		1
7187.66943		1
7187.68262		1
7187.72461		1
7187.805		1
7187.82031		1
7187.87646		1
7187.888		1
7188.017		1
7188.08057		1
7188.08545		1
7188.153		1
7188.1665		1
7188.18262		1
7188.20557		1
7188.23438		1
7188.2627		1
7188.29346		1
7188.3		1
7188.32568		1
7188.36768		1
7188.54834		1
7188.735		1
7188.94043		1
7188.967		1
7189.03955		1
7189.135		1
7189.14453		1
7189.2207		1
7189.23438		1
7189.32275		1
7189.418		1
7189.50439		1
7189.53271		1
7189.91		1
7189.93848		1
7190.1543		1
7190.162		1
7190.1626		1
7190.239		1
7190.29541		1
7190.33643		1
7190.542		1
7190.58545		1
7190.668		1
7190.816		1
7190.84473		1
7190.84766		1
7190.87		1
7190.87842		1
7190.979		1
7191.09033		1
7191.1543		1
7191.589		1
7191.68262		1
7191.68359		1
7191.82373		1
7191.94971		1
7191.995		1
7192.00635		1
7192.52832		1
7192.628		1
7192.71875		1
7192.72559		1
7192.741		1
7192.96338		1
7192.97266		1
7193.05371		1
7193.16		1
7193.251		1
7193.34375		1
7193.369		1
7193.44336		1
7193.4624		1
7193.49072		1
7193.595		1
7193.779		1
7193.789		1
7193.83545		1
7193.93262		1
7193.94238		1
7194.13135		1
7194.19775		1
7194.22949		1
7194.417		1
7195.09229		1
7195.2124		1
7195.246		1
7195.274		1
7195.30225		1
7195.441		1
7195.549		1
7195.728		1
7195.99268		1
7196.03564		1
7196.37842		1
7196.41162		1
7196.823		1
7196.857		1
7196.884		1
7196.99854		1
7197.1		1
7197.164		1
7197.35449		1
7197.39063		1
7197.72168		1
7197.833		1
7197.834		1
7197.85742		1
7197.89063		1
7197.93945		1
7197.94043		1
7198.18945		1
7198.259		1
7198.27539		1
7198.43945		1
7198.57764		1
7198.59033		1
7198.827		1
7198.904		1
7199.057		1
7199.091		1
7199.2793		1
7199.61		1
7199.845		1
7199.972		1
7200.128		1
7200.141		1
7200.1875		1
7200.365		1
7200.492		1
7200.542		1
7200.7417		1
[truncated: 14,723 more rows]
