# Supplementary material for: Getting rid of ‘rain’ and ‘stars’: Mitigating inhibition effects on ddPCR data analysis, the case study of the invasive crayfish Pacifastacus leniusculus in the streams of Luxembourg
Source: PLoS One. 2022 Nov 16;17(11):e0275363. doi: 10.1371/journal.pone.0275363 (PMC9668142; doi:10.1371/journal.pone.0275363)
Supplement: S1 File — (ZIP) [file pone.0275363.s003.zip › raw data/27-pl1/27 Pl1-2019 Pl_F08_Amplitude.csv]

Ch1 Amplitude	Ch2 Amplitude	Cluster
380.0295		1
504.1702		1
2625.85913		1
6125.20361		1
6255.37646		1
6268.623		1
6276.05859		1
6277.31445		1
6304.29541		1
6315.029		1
6321.00342		1
6326.955		1
6343.01465		1
6364.34961		1
6375.11865		1
6375.61768		1
6376.21		1
6376.32666		1
6385.66846		1
6401.099		1
6416.11865		1
6417.35156		1
6420.874		1
6427.86865		1
6429.66846		1
6434.14355		1
6436.97852		1
6450.49365		1
6452.061		1
6453.79639		1
6460.47852		1
6461.88867		1
6465.37549		1
6467.62549		1
6477.164		1
6482.69141		1
6483.66		1
6488.359		1
6491.69531		1
6491.83057		1
6496.0957		1
6497.8374		1
6499.92871		1
6506.517		1
6508.435		1
6508.5		1
6510.46338		1
6511.576		1
6513.112		1
6514.714		1
6523.63232		1
6523.68945		1
6526.555		1
6535.05225		1
6535.49072		1
6536.957		1
6540.372		1
6543.826		1
6544.8		1
6545.675		1
6550.058		1
6550.813		1
6553.32129		1
6554.666		1
6556.37451		1
6556.46875		1
6560.663		1
6565.02637		1
6565.081		1
6566.28955		1
6566.402		1
6566.71338		1
6569.02539		1
6570.511		1
6571.33545		1
6571.979		1
6572.336		1
6572.65332		1
6574.13525		1
6574.15332		1
6576.24561		1
6576.60645		1
6577.44043		1
6580.24268		1
6581.5		1
6582.419		1
6588.833		1
6590.35449		1
6591.385		1
6591.493		1
6592.898		1
6594.11963		1
6598.403		1
6598.708		1
6598.739		1
6598.87256		1
6599.64355		1
6600.8623		1
6602.442		1
6602.60645		1
6603.05		1
6603.058		1
6605.672		1
6606.61572		1
6607.767		1
6608.556		1
6608.79736		1
6609.1543		1
6609.42		1
6612.859		1
6612.87256		1
6612.89355		1
6612.95557		1
6613.04932		1
6615.868		1
6618.21826		1
6618.547		1
6620.012		1
6627.14453		1
6628.24951		1
6629.1333		1
6629.392		1
6630.401		1
6631.033		1
6632.99		1
6634.082		1
6634.45654		1
6635.036		1
6635.815		1
6637.43945		1
6637.4585		1
6638.145		1
6639.285		1
6640.313		1
6644.395		1
6645.576		1
6647.047		1
6647.119		1
6651.7124		1
6652.744		1
6654.50537		1
6655.117		1
6655.58447		1
6655.72266		1
6655.98242		1
6656.237		1
6657.041		1
6659.478		1
6660.129		1
6660.49561		1
6662.217		1
6662.39063		1
6662.75049		1
6663.356		1
6663.72168		1
6666.23975		1
6667.48535		1
6667.923		1
6668.11572		1
6668.515		1
6668.53		1
6670.887		1
6671.4834		1
6671.784		1
6672.40527		1
6674.0166		1
6675.24951		1
6675.265		1
6675.94043		1
6676.275		1
6676.329		1
6676.43945		1
6677.54053		1
6677.68359		1
6679.48828		1
6679.717		1
6679.88037		1
6680.638		1
6682.795		1
6682.849		1
6682.962		1
6684.018		1
6687.13135		1
6688.242		1
6689.128		1
6690.74561		1
6690.979		1
6692.01758		1
6692.15		1
6692.70459		1
6692.80127		1
6697.90674		1
6698.424		1
6699.774		1
6699.796		1
6700.64551		1
6701.9873		1
6705.359		1
6707.28564		1
6709.431		1
6710.173		1
6710.846		1
6711.30273		1
6711.748		1
6711.904		1
6712.46973		1
6713.48047		1
6715.4		1
6715.93555		1
6716.48145		1
6716.59033		1
6716.943		1
6717.087		1
6718.955		1
6719.91162		1
6720.304		1
6720.66846		1
6720.95166		1
6722.73242		1
6723.42627		1
6724.41553		1
6724.92725		1
6727.07861		1
6727.557		1
6727.983		1
6729.22559		1
6732.05225		1
6733.015		1
6733.55371		1
6733.985		1
6735.586		1
6735.963		1
6736.32275		1
6736.941		1
6737.416		1
6737.508		1
6737.827		1
6738.065		1
6738.15869		1
6738.625		1
6738.7666		1
6739.51953		1
6741.837		1
6742.252		1
6744.008		1
6744.5415		1
6744.93945		1
6746.96875		1
6747.046		1
6747.40234		1
6747.77734		1
6749.30859		1
6750.461		1
6750.46826		1
6751.46143		1
6751.59326		1
6752.008		1
6752.13232		1
6753.943		1
6757.98		1
6758.76025		1
6760.263		1
6760.32471		1
6761.094		1
6762.51563		1
6762.68		1
6764.358		1
6764.591		1
6764.906		1
6765.20361		1
6765.587		1
6765.80859		1
6765.9917		1
6767.16846		1
6768.18848		1
6768.696		1
6768.95361		1
6769.006		1
6771.27539		1
6773.34229		1
6773.72266		1
6774.5083		1
6774.8916		1
6775.7207		1
6776.75635		1
6777.046		1
6777.81152		1
6779.15527		1
6780.01172		1
6781.475		1
6782.07666		1
6782.34033		1
6785.45947		1
6785.7		1
6786.97266		1
6787.568		1
6787.81738		1
6788.419		1
6789.717		1
6791.058		1
6791.118		1
6791.75049		1
6791.97949		1
6793.71973		1
6794.707		1
6794.90234		1
6795.77246		1
6797.24463		1
6798.3584		1
6799.234		1
6799.57666		1
6799.709		1
6799.826		1
6799.842		1
6799.9165		1
6800.122		1
6800.79248		1
6801.18262		1
6801.426		1
6802.13		1
6803.74658		1
6807.67432		1
6807.705		1
6809.65771		1
6809.77246		1
6810.154		1
6811.06738		1
6811.32568		1
6811.88525		1
6812.06152		1
6813.113		1
6814.526		1
6814.651		1
6815.16846		1
6815.21045		1
6815.335		1
6816.005		1
6817.5835		1
6818.561		1
6819.81055		1
6819.91943		1
6820.99658		1
6822.372		1
6824.117		1
6824.24365		1
6824.279		1
6824.94971		1
6824.95166		1
6825		1
6825.356		1
6825.44043		1
6825.72559		1
6826.215		1
6826.34326		1
6827.007		1
6827.503		1
6828.341		1
6828.853		1
6829.091		1
6829.84229		1
6830.06641		1
6831.261		1
6831.913		1
6833.01367		1
6833.683		1
6834.28		1
6835.43848		1
6836.14355		1
6836.44336		1
6837.462		1
6838.56641		1
6838.61035		1
6841.173		1
6841.68066		1
6844.04639		1
6844.23242		1
6844.57		1
6845.10059		1
6845.11426		1
6847.04932		1
6847.072		1
6848.748		1
6848.76563		1
6849.514		1
6850.135		1
6851.713		1
6852.571		1
6853.54053		1
6854.04443		1
6855.59033		1
6855.70459		1
6855.93		1
6856.044		1
6856.79248		1
6856.818		1
6857.258		1
6858.09033		1
6858.10254		1
6858.274		1
6858.59326		1
6859.166		1
6860.06738		1
6860.16846		1
6861.67236		1
6861.95166		1
6862.099		1
6862.11572		1
6862.804		1
6865.05762		1
6866.426		1
6868.641		1
6869.36035		1
6869.432		1
6869.847		1
6869.89355		1
6870.588		1
6872.23047		1
6873.38428		1
6873.5127		1
6874.7876		1
6875.38965		1
6875.825		1
6875.987		1
6876.72656		1
6876.863		1
6877.414		1
6877.74951		1
6878.05029		1
6878.11426		1
6878.265		1
6878.31055		1
6879.062		1
6881.564		1
6881.80371		1
6882.56		1
6885.823		1
6887.1626		1
6887.73975		1
6888.45068		1
6888.75732		1
6888.865		1
6889.30371		1
6889.6543		1
6889.685		1
6889.898		1
6890.631		1
6890.83154		1
6891.97		1
6892.126		1
6892.232		1
6894.453		1
6895.184		1
6895.909		1
6896.27051		1
6896.34863		1
6896.55273		1
6897.22461		1
6897.439		1
6897.941		1
6898.85742		1
6899.116		1
6899.22852		1
6899.55273		1
6901.091		1
6901.38574		1
6901.60938		1
6902.106		1
6902.24756		1
6902.49072		1
6902.497		1
6904.235		1
6904.507		1
6904.536		1
6904.66748		1
6904.678		1
6906.16748		1
6907.042		1
6907.75		1
6907.81934		1
6907.96826		1
6908.399		1
6909.515		1
6909.965		1
6909.971		1
6910.25049		1
6910.515		1
6910.68		1
6910.89941		1
6912.114		1
6913.042		1
6913.20166		1
6913.88232		1
6914.223		1
6915.04541		1
6915.18359		1
6915.32861		1
6915.62842		1
6916.53027		1
6918.06152		1
6918.07764		1
6918.408		1
6918.499		1
6918.726		1
6918.981		1
6919.047		1
6919.57		1
6920.005		1
6920.308		1
6920.92529		1
6921.83838		1
6922.72461		1
6922.731		1
6922.937		1
6923.241		1
6923.772		1
6924.098		1
6924.472		1
6924.49658		1
6924.55859		1
6924.56152		1
6925.81543		1
6926.02		1
6926.245		1
6926.254		1
6926.321		1
6926.98975		1
6927.31348		1
6928.1084		1
6929.016		1
6930.033		1
6930.17725		1
6930.411		1
6930.59961		1
6930.85449		1
6931.093		1
6931.285		1
6932.263		1
6932.596		1
6932.674		1
6932.725		1
6933.329		1
6933.6		1
6933.80273		1
6933.91846		1
6934.084		1
6934.839		1
6935.184		1
6935.20557		1
6935.211		1
6935.497		1
6935.759		1
6936.927		1
6937.1		1
6938.166		1
6938.4043		1
6938.821		1
6939.225		1
6939.95068		1
6940.2583		1
6941.713		1
6941.79639		1
6942.042		1
6942.208		1
6942.33838		1
6942.39453		1
6944.17969		1
6945.568		1
6945.617		1
6945.765		1
6946.29932		1
6947.24072		1
6948.01074		1
6949.50049		1
6949.598		1
6949.80469		1
6949.98828		1
6950.19531		1
6950.725		1
6950.99951		1
6951.25928		1
6951.55127		1
6951.602		1
6952.08545		1
6953.059		1
6953.79053		1
6953.932		1
6953.97363		1
6954.199		1
6957.251		1
6957.262		1
6957.85352		1
6957.921		1
6958.15332		1
6958.39746		1
6959.109		1
6959.507		1
6959.674		1
6960.139		1
6960.694		1
6961.667		1
6962.10742		1
6962.168		1
6962.606		1
6963.76074		1
6964.367		1
6964.68066		1
6965.80371		1
6966.727		1
6966.75928		1
6967.137		1
6967.38965		1
6967.967		1
6968.768		1
6969.49463		1
6969.933		1
6970.15967		1
6970.807		1
6971.45068		1
6971.59229		1
6972.01758		1
6973.86035		1
6975.015		1
6975.05859		1
6975.07227		1
6975.17773		1
6975.23		1
6975.573		1
6975.74756		1
6976.23633		1
6976.374		1
6978.489		1
6978.887		1
6979.07959		1
6979.09668		1
6979.117		1
6980.11426		1
6980.34375		1
6980.471		1
6980.48975		1
6980.533		1
6981.357		1
6981.51172		1
6982.05225		1
6982.15625		1
6982.864		1
6983.01025		1
6984.541		1
6984.587		1
6984.936		1
6985.98926		1
6986.85938		1
6987.22656		1
6988.265		1
6988.34326		1
6988.816		1
6988.93		1
6989.08252		1
6989.158		1
6989.21875		1
6989.232		1
6989.361		1
6989.488		1
6989.625		1
6990.10254		1
6990.514		1
6990.627		1
6990.716		1
6991.021		1
6991.70654		1
6991.82		1
6992.371		1
6992.56836		1
6992.80029		1
6993.41748		1
6993.52539		1
6993.625		1
6994.02246		1
6994.10254		1
6994.34473		1
6994.839		1
6995.24463		1
6995.60059		1
6995.948		1
6995.94873		1
6996.07959		1
6996.20166		1
6996.544		1
6997.056		1
6998.71143		1
6999.1377		1
6999.257		1
6999.61328		1
6999.909		1
7000.879		1
7000.951		1
7001.365		1
7001.51563		1
7001.70459		1
7001.84033		1
7001.917		1
7002.31738		1
7002.335		1
7002.409		1
7002.6543		1
7003.061		1
7004.08154		1
7004.353		1
7004.8667		1
7004.959		1
7005.565		1
7006.03662		1
7006.44971		1
7006.613		1
7007.22266		1
7007.53		1
7007.933		1
7008.07959		1
7008.675		1
7008.882		1
7009.182		1
7009.94971		1
7010.048		1
7010.2666		1
7010.939		1
7011.74561		1
7012.09131		1
7012.15771		1
7012.48242		1
7012.59033		1
7012.84229		1
7012.95166		1
7013.257		1
7013.729		1
7013.731		1
7014.07764		1
7014.1167		1
7014.982		1
7015.03271		1
7015.534		1
7015.58252		1
7015.99561		1
7016.027		1
7016.085		1
7016.22949		1
7017.098		1
7017.225		1
7017.25244		1
7017.32129		1
7017.60449		1
7019.32227		1
7019.49756		1
7019.983		1
7020.149		1
7020.32227		1
7020.59766		1
7021.387		1
7021.52441		1
7022.649		1
7022.757		1
7023.197		1
7023.54834		1
7023.829		1
7024.301		1
7025.686		1
7026.944		1
7026.961		1
7028.05664		1
7028.406		1
7028.60254		1
7029.381		1
7029.62939		1
7029.773		1
7030.08252		1
7030.466		1
7031.73		1
7032.306		1
7032.31445		1
7032.943		1
7032.96875		1
7032.986		1
7033.66064		1
7034.002		1
7034.737		1
7034.81055		1
7035.16846		1
7035.189		1
7035.25342		1
7035.32		1
7035.427		1
7035.507		1
7035.74		1
7035.79248		1
7036.24951		1
7036.42334		1
7036.714		1
7036.754		1
7037.048		1
7037.32666		1
7037.788		1
7038.02344		1
7039.86133		1
7040.639		1
7040.844		1
7040.91553		1
7041.252		1
7041.677		1
7042.163		1
7042.62158		1
7042.70752		1
7042.89		1
7043.48145		1
7045.0083		1
7045.06348		1
7045.32		1
7045.33		1
7045.43		1
7045.63		1
7045.847		1
7046.307		1
7047.03564		1
7047.17		1
7047.341		1
7047.559		1
7047.701		1
7047.81445		1
7048.24756		1
7048.349		1
7048.40332		1
7048.78467		1
7049.2666		1
7049.27539		1
7049.478		1
7049.72461		1
7049.795		1
7050.20068		1
7050.44531		1
7051.655		1
7051.82373		1
7052.139		1
7052.375		1
7052.43262		1
7052.54053		1
7052.76953		1
7052.86963		1
7053.715		1
7053.808		1
7054.07		1
7054.2085		1
7054.808		1
7055.437		1
7055.453		1
7055.91553		1
7056.344		1
7056.57275		1
7057.21338		1
7057.2915		1
7057.404		1
7057.634		1
7057.71143		1
7059.935		1
7060.065		1
7060.1626		1
7060.531		1
7060.558		1
7060.948		1
7060.992		1
7061.0127		1
7061.069		1
7061.57227		1
7062.395		1
7062.48047		1
7062.87061		1
7062.957		1
7063.493		1
7064.906		1
7064.94727		1
7066.2373		1
7066.44531		1
7066.679		1
7068.04443		1
7068.69971		1
7068.949		1
7070.21436		1
7070.335		1
7071.002		1
7071.026		1
7071.04932		1
7071.689		1
7071.8833		1
7072.06543		1
7072.671		1
7073.32666		1
7073.424		1
7073.811		1
7074.083		1
7074.21338		1
7074.276		1
7074.316		1
7074.44336		1
7074.574		1
7075.40039		1
7075.446		1
7075.93555		1
7076.015		1
7076.076		1
7076.5625		1
7076.594		1
7076.678		1
7076.679		1
7077.19043		1
7078.07764		1
7078.14258		1
7078.262		1
7078.48828		1
7078.80273		1
7079.27246		1
7079.30664		1
7079.30762		1
7079.78027		1
7080.171		1
7080.1875		1
7080.51855		1
7080.62549		1
7080.69531		1
7081.26074		1
7081.602		1
7082.33838		1
7082.5874		1
7082.6333		1
7082.67		1
7082.801		1
7082.81055		1
7083.35938		1
7083.74463		1
7084.00146		1
7084.468		1
7084.497		1
7084.78467		1
7084.86963		1
7084.989		1
7085.04541		1
7085.35		1
7085.88574		1
7085.90625		1
7087.563		1
7087.83545		1
7088.031		1
7088.13428		1
7088.16162		1
7088.47266		1
7089.018		1
7089.59131		1
7089.62549		1
7089.969		1
7090.40332		1
7090.65869		1
7091.69336		1
7091.85742		1
7091.89551		1
7092.99756		1
7093.02		1
7093.81836		1
7093.84473		1
7093.87354		1
7093.942		1
7094.09961		1
7094.12256		1
7094.48926		1
7094.61426		1
7095.01367		1
7095.274		1
7095.32471		1
7095.46875		1
7095.67627		1
7095.85059		1
7095.858		1
7095.87842		1
7096.0127		1
7096.225		1
7096.39355		1
7097.44		1
7097.461		1
7098.03174		1
7098.58936		1
7099.25732		1
7099.32031		1
7099.75		1
7100.089		1
7100.202		1
7100.30664		1
7100.67334		1
7100.698		1
7101.25537		1
7101.29932		1
7101.44141		1
7101.457		1
7101.757		1
7101.89063		1
7102.68457		1
7102.7666		1
7103.276		1
7103.344		1
7103.64453		1
7104.0415		1
7104.20654		1
7105.12158		1
7106.20361		1
7106.66064		1
7106.913		1
7107.282		1
7107.46631		1
7107.72754		1
7108.262		1
7108.74854		1
7108.9873		1
7109.33		1
7109.49658		1
7109.877		1
7110.031		1
7110.282		1
7110.29541		1
7110.459		1
7110.4834		1
7110.646		1
7111.292		1
7111.38574		1
7112.12646		1
7112.174		1
7112.55469		1
7113.153		1
7113.3667		1
7113.3833		1
7114.47363		1
7115.05664		1
7115.34326		1
7115.74854		1
7115.80664		1
7116.047		1
7116.563		1
7116.64941		1
7116.788		1
7117.12646		1
7117.1377		1
7117.768		1
7117.95947		1
7117.999		1
7118.44873		1
7118.54932		1
7119.84326		1
7120.174		1
7120.524		1
7120.55859		1
7120.864		1
7121.07861		1
7121.7373		1
7121.811		1
7121.96436		1
7121.992		1
7122.21533		1
7122.91943		1
7123.308		1
7123.78174		1
7124.2373		1
7124.807		1
7124.852		1
7124.91064		1
7125.134		1
7125.45654		1
7125.55762		1
7125.65039		1
7125.69971		1
7125.792		1
7125.899		1
7125.902		1
7125.94434		1
7126.02637		1
7126.09131		1
7126.2583		1
7126.37842		1
7126.68		1
7126.90527		1
7126.906		1
7127.06543		1
7127.605		1
7128.186		1
7128.28564		1
7128.345		1
7128.44434		1
7128.9375		1
7129.05664		1
7129.142		1
7129.634		1
7130.22852		1
7130.36		1
7131.20361		1
7131.38037		1
7131.94336		1
7132.00732		1
7132.0835		1
7132.27734		1
7132.33252		1
7132.74561		1
7133.10449		1
7133.2417		1
7133.31445		1
7134.01855		1
7134.08838		1
7134.274		1
7134.30859		1
7134.5415		1
7134.86035		1
7134.91846		1
7135.47754		1
7135.69971		1
7135.858		1
7135.89063		1
7135.968		1
7136.14258		1
7136.225		1
7136.379		1
7136.54736		1
7136.64063		1
7136.989		1
7137.193		1
7137.593		1
7138.10352		1
7138.219		1
7138.57764		1
7138.75146		1
7138.982		1
7139.263		1
7139.445		1
7139.532		1
7139.753		1
7139.78174		1
7140.04736		1
7140.8125		1
7141.14		1
7141.406		1
7141.431		1
7141.46973		1
7141.691		1
7142.385		1
7142.83936		1
7142.93945		1
7143.11133		1
7143.35938		1
7143.555		1
7143.709		1
7143.885		1
7143.95166		1
7144.13037		1
7144.407		1
7145.087		1
7145.111		1
7145.336		1
7145.35742		1
7145.503		1
7145.536		1
7145.733		1
7145.752		1
7145.9834		1
7146.561		1
7146.62354		1
7146.803		1
7146.827		1
7147.047		1
7147.05566		1
7147.077		1
7147.193		1
7147.21143		1
7147.252		1
7147.316		1
7147.698		1
7147.93164		1
7148.44629		1
7148.476		1
7148.51953		1
7148.928		1
7149.00537		1
7149.06738		1
7149.298		1
7149.453		1
7149.8623		1
7150.1875		1
7150.27148		1
7150.41162		1
7150.62354		1
7150.71826		1
7150.865		1
7150.86572		1
7151.087		1
7151.72656		1
7151.92		1
7152.00439		1
7152.05664		1
7152.226		1
7152.30762		1
7152.327		1
7152.362		1
7152.83154		1
7153.01367		1
7153.06738		1
7153.12		1
7153.17		1
7153.41		1
7153.582		1
7153.776		1
7154.31738		1
7154.37354		1
7154.457		1
7154.4624		1
7154.62354		1
7155.018		1
7155.035		1
7155.13		1
7155.24951		1
7155.26855		1
7155.62451		1
7155.81543		1
7156.12646		1
7156.22949		1
7156.36133		1
7156.43359		1
7156.44775		1
7156.563		1
7157.05273		1
7157.15332		1
7157.63672		1
7157.868		1
7158.37646		1
7158.785		1
7159.27		1
7159.41943		1
7159.475		1
7159.61		1
7159.635		1
7160.24072		1
7160.47		1
7160.841		1
7161.0376		1
7161.41064		1
7161.509		1
7161.72168		1
7161.72852		1
7161.90674		1
7161.91064		1
7161.91553		1
7161.94971		1
7162		1
7162.294		1
7162.39844		1
7162.41		1
7162.50049		1
7162.57764		1
7162.74		1
7162.748		1
7162.9834		1
7163.02344		1
7163.5957		1
7163.913		1
7164.173		1
7164.48438		1
7164.65674		1
7164.72168		1
7164.84766		1
7165.01563		1
7165.20752		1
7165.27344		1
7165.43359		1
7165.687		1
7165.8916		1
7166.23145		1
7166.42773		1
7166.505		1
7167.21436		1
7167.3584		1
7167.81934		1
7167.839		1
7168.04736		1
7168.093		1
7168.43945		1
7168.687		1
7168.88135		1
7169.0625		1
7169.41748		1
7169.466		1
7169.49561		1
7169.743		1
7169.863		1
7169.87549		1
7170.07959		1
7170.75342		1
7170.855		1
7170.867		1
7170.891		1
7171.02148		1
7171.18848		1
7171.294		1
7171.333		1
7171.509		1
7171.56543		1
7172.13232		1
7172.185		1
7172.50439		1
7172.55762		1
7172.6543		1
7172.715		1
7172.71826		1
7173.033		1
7173.384		1
7173.452		1
7173.499		1
7173.6		1
7173.646		1
7174.02246		1
7174.05664		1
7174.313		1
7174.322		1
7174.337		1
7174.47949		1
7174.49561		1
7174.509		1
7174.68066		1
7174.937		1
7175.13867		1
7175.157		1
7175.167		1
7175.19		1
7175.47559		1
7175.575		1
7176.10547		1
7176.22461		1
7176.301		1
7176.47461		1
7176.669		1
7176.78955		1
7176.84668		1
7176.88574		1
7177.28125		1
7178.039		1
7178.232		1
7179.09961		1
7179.216		1
7179.28662		1
7179.298		1
7179.35254		1
7179.569		1
7179.95361		1
7180.30664		1
7180.337		1
7180.49463		1
7180.56445		1
7180.613		1
7180.854		1
7181.042		1
7181.30469		1
7181.358		1
7181.52344		1
7181.63428		1
7182.08057		1
7182.243		1
7182.385		1
7182.389		1
7182.572		1
7182.624		1
7182.782		1
7182.85352		1
7183.12354		1
7183.328		1
7183.76855		1
7184.28467		1
7184.61		1
7184.967		1
7185.098		1
7185.26855		1
7185.297		1
7185.482		1
7185.511		1
7185.5874		1
7185.627		1
7185.736		1
7185.96729		1
7185.97852		1
7186.088		1
7186.096		1
7186.189		1
7186.21533		1
7186.53955		1
7186.932		1
7186.99756		1
7187.31836		1
7187.672		1
7187.72949		1
7187.89063		1
7188.016		1
7188.868		1
7188.896		1
7188.90674		1
7189.04834		1
7189.29639		1
7189.358		1
7189.54053		1
7189.924		1
7189.93066		1
7190.19727		1
7190.29736		1
7190.65967		1
7190.67		1
7190.763		1
7190.7876		1
7190.941		1
7190.992		1
7191.00732		1
7192.02		1
7192.053		1
7192.07227		1
7192.075		1
7192.356		1
7192.3623		1
7192.455		1
7192.55957		1
7192.678		1
7192.75635		1
7192.81445		1
7193.01367		1
7193.29834		1
7193.60742		1
7193.64355		1
7193.88525		1
7194.09863		1
7194.343		1
7194.409		1
7194.63525		1
7195.011		1
7195.096		1
7195.22949		1
7195.45557		1
7195.765		1
7196.26074		1
7196.32		1
7196.412		1
7196.673		1
7196.675		1
7196.695		1
7196.771		1
7196.825		1
7197.418		1
7197.518		1
7197.54932		1
7197.58		1
7197.613		1
7197.636		1
7197.70557		1
7197.73975		1
7198.079		1
7198.1626		1
7198.322		1
7198.554		1
7198.65674		1
7198.769		1
7198.8		1
7199.086		1
7199.15039		1
7199.17432		1
7199.46		1
7199.49268		1
7199.68262		1
7199.735		1
7200.24268		1
7201.685		1
7201.792		1
7202.56055		1
7202.736		1
7202.81543		1
7202.90332		1
7202.909		1
7203.01367		1
7203.32959		1
7203.40234		1
7203.475		1
7203.509		1
7203.657		1
7203.69043		1
7203.91846		1
7204.09668		1
7204.172		1
7204.2124		1
7204.78027		1
7204.8877		1
7204.91553		1
7205.05762		1
7205.34		1
7205.35059		1
7205.39		1
7205.5083		1
7205.75928		1
7205.9126		1
7206.08057		1
7206.13037		1
7206.421		1
7206.571		1
7206.603		1
7206.657		1
7206.658		1
7206.77832		1
7207.84375		1
7208.018		1
7208.045		1
7208.069		1
7208.19629		1
7208.30225		1
7208.31445		1
7208.42		1
7208.52637		1
7208.59		1
7208.63525		1
7208.737		1
7209.023		1
7209.061		1
7209.09229		1
7209.155		1
7209.17529		1
7209.23145		1
7209.55225		1
7209.963		1
7209.9917		1
7210.077		1
7210.28174		1
7210.43945		1
7210.57959		1
7210.78564		1
7210.81152		1
7210.86475		1
7210.97656		1
7210.992		1
7211.02637		1
7211.07227		1
7211.187		1
7211.26367		1
7211.357		1
7211.63135		1
7211.724		1
7211.85547		1
7212.05		1
7212.082		1
7212.29053		1
7212.36768		1
7212.42334		1
7212.45557		1
7212.499		1
7212.62		1
7212.913		1
7212.932		1
7213.445		1
7213.46045		1
7213.65		1
7213.76855		1
7214.0166		1
7214.027		1
7214.111		1
7214.11768		1
7214.53467		1
7214.55127		1
7214.6377		1
7214.647		1
7214.8584		1
7215.004		1
7215.153		1
7215.22852		1
7215.248		1
7215.37		1
7215.516		1
7215.657		1
7215.683		1
7215.806		1
7216.057		1
7216.08936		1
7216.139		1
7216.25244		1
7216.287		1
7216.373		1
7216.5127		1
7216.619		1
7216.723		1
7216.82031		1
7216.85352		1
7217.05225		1
7217.061		1
7217.21826		1
7217.23926		1
7217.269		1
7217.82666		1
7217.946		1
7218.072		1
7218.13672		1
7218.14355		1
7218.235		1
7218.27344		1
7218.462		1
7218.66943		1
7218.852		1
7218.885		1
7218.89844		1
7219.127		1
7219.278		1
7219.28857		1
7219.683		1
7219.706		1
7219.81055		1
7219.898		1
7220.003		1
7220.033		1
7220.04834		1
7220.32275		1
7220.372		1
7220.434		1
7220.44727		1
7220.56934		1
7220.815		1
7220.88867		1
7221.081		1
7221.125		1
7221.35156		1
7221.6123		1
7221.63965		1
7221.66357		1
7221.82031		1
7222.09668		1
7222.378		1
7222.443		1
7222.47559		1
7222.652		1
7222.81641		1
7223.337		1
7223.343		1
7223.3457		1
7223.45166		1
7223.776		1
7223.905		1
7224.08		1
7224.09033		1
7224.19434		1
7224.37744		1
7224.46973		1
7224.618		1
7224.861		1
7224.903		1
7224.997		1
7225.014		1
7225.117		1
7225.586		1
7225.835		1
7225.918		1
7226.19		1
7226.362		1
7226.60156		1
7226.95264		1
7227.064		1
7227.264		1
7227.469		1
7227.65674		1
7227.76025		1
7227.78467		1
7227.88525		1
7227.9375		1
7227.98		1
7228.17969		1
7228.43262		1
7228.5166		1
7228.53467		1
7228.65967		1
7228.81152		1
7228.93066		1
7229.143		1
7229.17627		1
7229.23535		1
7229.34863		1
7229.396		1
7229.86328		1
7229.88525		1
7230.12549		1
7230.27148		1
7230.281		1
7230.29		1
7230.319		1
7230.36328		1
7230.484		1
7230.571		1
7230.625		1
7230.62939		1
7230.94043		1
7230.94238		1
7230.983		1
7231.03125		1
7231.119		1
7231.152		1
7231.40869		1
7231.59766		1
7231.92041		1
7232.357		1
7232.4165		1
7232.4375		1
7232.56738		1
7232.624		1
7232.704		1
7232.742		1
7232.86865		1
7232.971		1
7232.995		1
7233.311		1
7233.34473		1
7233.4		1
7233.41162		1
7233.469		1
7233.56738		1
7233.585		1
7233.71436		1
7233.75732		1
7233.8335		1
7233.84766		1
7234.04932		1
7234.13232		1
7234.224		1
7234.2334		1
7234.29		1
7234.353		1
7234.62939		1
7234.855		1
7235.09033		1
7235.11426		1
7235.331		1
7235.43262		1
7235.498		1
7235.55371		1
7235.624		1
7235.888		1
7236.065		1
7236.1377		1
7236.22363		1
7236.335		1
7236.33838		1
7236.51465		1
7236.73633		1
7236.84326		1
7236.85352		1
7237.059		1
7237.15527		1
7237.267		1
7237.33154		1
7237.349		1
7237.585		1
7237.623		1
7237.75928		1
7237.78857		1
7237.958		1
7238.052		1
7238.05225		1
7238.2627		1
7238.29736		1
7238.472		1
7238.567		1
7238.66943		1
7238.68359		1
7238.823		1
7238.843		1
7238.905		1
7239.153		1
7239.3584		1
7239.58447		1
7239.603		1
7239.631		1
7239.80225		1
7239.875		1
7239.943		1
7240.141		1
7240.185		1
7240.46143		1
7240.62158		1
7240.63428		1
7240.68359		1
7240.86768		1
7241.07227		1
7241.16943		1
7241.247		1
7241.46729		1
7241.476		1
7241.596		1
7241.879		1
7241.90771		1
7241.9375		1
7242.31934		1
7242.63867		1
7242.85547		1
7242.86963		1
7242.911		1
7242.93848		1
7242.98047		1
7242.994		1
7243.03		1
7243.115		1
7243.25146		1
7243.711		1
7244.021		1
7244.06152		1
7244.18555		1
7244.309		1
7244.40332		1
7244.71973		1
7244.95654		1
7245.0293		1
7245.17432		1
7245.18457		1
7245.366		1
7245.60645		1
7246.059		1
7246.084		1
7246.30762		1
7246.56445		1
7246.60059		1
7246.6416		1
7246.67236		1
7246.68359		1
7246.739		1
7246.851		1
7246.873		1
7246.937		1
7246.95459		1
7247.30029		1
7247.44531		1
7247.49854		1
7247.96631		1
7248.033		1
7248.098		1
7248.17334		1
7248.20654		1
7248.26025		1
7248.382		1
7248.39258		1
7248.43		1
7248.686		1
7248.99561		1
7249.085		1
7249.18945		1
7249.212		1
7249.305		1
7249.63525		1
7250.009		1
7250.049		1
7250.08		1
7250.224		1
7250.548		1
7250.61963		1
7250.66943		1
7250.895		1
7250.90869		1
7251.18848		1
7251.24658		1
7251.439		1
7251.64844		1
7251.721		1
7251.87354		1
7251.962		1
7252.062		1
7252.08057		1
7252.2334		1
7252.51855		1
7252.9624		1
7253.20166		1
7253.255		1
7253.40869		1
7253.49854		1
7253.502		1
7253.55762		1
7253.98		1
7254.25244		1
7254.48145		1
7254.778		1
7254.842		1
7254.95166		1
7255.322		1
7255.36328		1
7255.42334		1
7255.442		1
7255.467		1
7255.58838		1
7255.676		1
7255.68066		1
7255.68848		1
7255.70068		1
7255.81348		1
7255.85156		1
7255.91		1
7256.04443		1
7256.124		1
7256.21143		1
7256.266		1
7256.35059		1
7256.51855		1
7256.56543		1
7256.77832		1
7256.805		1
7256.829		1
7256.95361		1
7256.9917		1
7257.3877		1
7257.409		1
7257.451		1
7257.494		1
7257.501		1
7257.51172		1
7257.562		1
7257.716		1
7257.723		1
7257.73145		1
7257.734		1
7257.76		1
7257.88867		1
7257.899		1
7258.10254		1
7258.57227		1
7258.64		1
7258.7876		1
7258.963		1
7259.15234		1
7259.21973		1
7259.238		1
7259.303		1
7259.45654		1
7259.62646		1
7259.64551		1
7259.7627		1
7259.766		1
7259.802		1
7259.85645		1
7259.92334		1
7259.979		1
7260.02637		1
7260.07031		1
7260.367		1
7260.539		1
7260.751		1
7260.79541		1
7260.954		1
7261.096		1
7261.118		1
7261.163		1
7261.17236		1
7261.62256		1
7261.86865		1
7261.993		1
7262.251		1
7262.27148		1
7262.58838		1
7262.72363		1
7262.775		1
7262.96		1
7262.965		1
7263.18359		1
7263.52832		1
7263.74		1
7263.81055		1
7264.004		1
7264.03467		1
7264.0874		1
7264.28027		1
7264.294		1
7264.56152		1
7264.71436		1
7264.716		1
7264.85156		1
7264.99658		1
7265.01563		1
7265.163		1
7265.485		1
7265.518		1
7265.6		1
7265.65674		1
7265.673		1
7265.711		1
7265.784		1
7265.856		1
7265.866		1
7266.117		1
7266.134		1
7266.168		1
7266.218		1
7266.237		1
7266.271		1
7266.335		1
7266.391		1
7266.40869		1
7266.463		1
7266.46875		1
7266.84668		1
7267.084		1
7267.16455		1
7267.169		1
7267.308		1
[truncated: 18,157 more rows]
