# Supplementary material for: Getting rid of ‘rain’ and ‘stars’: Mitigating inhibition effects on ddPCR data analysis, the case study of the invasive crayfish Pacifastacus leniusculus in the streams of Luxembourg
Source: PLoS One. 2022 Nov 16;17(11):e0275363. doi: 10.1371/journal.pone.0275363 (PMC9668142; doi:10.1371/journal.pone.0275363)
Supplement: S1 File — (ZIP) [file pone.0275363.s003.zip › raw data/27-pl1/27 Pl1-2019 Pl_F09_Amplitude.csv]

Ch1 Amplitude	Ch2 Amplitude	Cluster
3845.86523		1
4409.05029		1
5205.599		1
5340.432		1
5343.946		1
5358.81543		1
5375.322		1
5377.89746		1
5386.44336		1
5398.80762		1
5462.50244		1
5481.06445		1
5504.67529		1
5513.00049		1
5541.94043		1
5543.534		1
5544.848		1
5549.47852		1
5552.69043		1
5565.799		1
5567.247		1
5580.42432		1
5590.065		1
5595.16064		1
5596.246		1
5602.028		1
5604.19043		1
5617.32959		1
5622.27051		1
5623.829		1
5651.53369		1
5651.87646		1
5658.148		1
5659.278		1
5663.776		1
5664.84		1
5667.199		1
5672.015		1
5681.468		1
5685.09		1
5690.301		1
5703.626		1
5704.627		1
5710.50537		1
5717.17773		1
5720.05029		1
5724.73926		1
5726.26172		1
5727.08545		1
5727.97656		1
5729.548		1
5729.818		1
5732.59863		1
5735.47656		1
5736.355		1
5736.57031		1
5738.585		1
5738.74072		1
5743.601		1
5744.00928		1
5748.057		1
5748.812		1
5748.88574		1
5750.223		1
5750.76465		1
5754.17432		1
5754.51563		1
5758.072		1
5763.49268		1
5771.281		1
5776.05		1
5780.12451		1
5785.71		1
5798.365		1
5814.11035		1
5814.28564		1
5815.73535		1
5817.421		1
5818.42969		1
5819.43164		1
5825.495		1
5825.64355		1
5828.67236		1
5831.8125		1
5832.822		1
5834.67773		1
5836.271		1
5840.551		1
5847.36035		1
5850.14844		1
5854.06934		1
5858.156		1
5861.032		1
5861.652		1
5861.81445		1
5862.077		1
5862.35449		1
5866.92871		1
5868.07227		1
5869.923		1
5873.15		1
5881.25146		1
5884.45947		1
5885.16		1
5885.75732		1
5886.72656		1
5891.31934		1
5891.754		1
5893.286		1
5893.62158		1
5894.194		1
5895.85156		1
5896.333		1
5896.66064		1
5897.178		1
5897.844		1
5903.88135		1
5904.46826		1
5904.495		1
5905.18164		1
5905.474		1
5907.99854		1
5909.96631		1
5910.022		1
5910.93945		1
5914.38867		1
5916.21		1
5918.40625		1
5919.195		1
5919.415		1
5928.7207		1
5930.463		1
5932.271		1
5933.22656		1
5935.63525		1
5939.79248		1
5941.28125		1
5942.99658		1
5943.084		1
5945.017		1
5946.155		1
5947.356		1
5947.846		1
5949.688		1
5950		1
5950.04443		1
5951.24854		1
5953.567		1
5957.34229		1
5957.47754		1
5958.317		1
5961.34863		1
5972.819		1
5973.07764		1
5976.68359		1
5976.97852		1
5978.08447		1
5978.54346		1
5980.29346		1
5980.321		1
5980.396		1
5982.4917		1
5983.52539		1
5986.166		1
5986.26		1
5991.757		1
5992.12061		1
5992.194		1
5992.24951		1
5993.77734		1
5996.256		1
5997.46631		1
5998.54932		1
6000.8623		1
6003.76953		1
6004.204		1
6004.58057		1
6004.62842		1
6005.942		1
6008.12256		1
6009.643		1
6010.06152		1
6010.59473		1
6011.19971		1
6012.90332		1
6013.43164		1
6014.499		1
6015.73975		1
6016.374		1
6016.765		1
6017.528		1
6017.79248		1
6017.86572		1
6018.21		1
6019.8667		1
6020.32227		1
6021.858		1
6022.76465		1
6023.42236		1
6024.221		1
6024.59		1
6026.31543		1
6028.09961		1
6028.98975		1
6032.76025		1
6033.89844		1
6035.097		1
6035.66846		1
6036.403		1
6036.523		1
6039.659		1
6040.10156		1
6040.383		1
6042.629		1
6045.597		1
6045.96		1
6046.364		1
6048.919		1
6049.354		1
6049.376		1
6050.19629		1
6050.65527		1
6050.87646		1
6051.934		1
6053.22852		1
6053.76465		1
6054.07		1
6054.41943		1
6054.868		1
6055.99951		1
6056.34668		1
6057.245		1
6060.901		1
6061.016		1
6064.646		1
6065.04541		1
6065.04541		1
6065.18945		1
6067.00537		1
6068.06152		1
6068.69434		1
6072.832		1
6073.789		1
6075.11963		1
6076.866		1
6077.29		1
6077.31543		1
6077.598		1
6080.41553		1
6081.616		1
6081.63867		1
6084.162		1
6086.045		1
6089.12		1
6090.352		1
6092.23828		1
6092.561		1
6093.015		1
6093.71436		1
6095.558		1
6097.47		1
6098.149		1
6099.01465		1
6099.805		1
6101.774		1
6103.528		1
6104.214		1
6104.407		1
6109.303		1
6110.50244		1
6112.38574		1
6113.6416		1
6113.89941		1
6114.136		1
6115.03564		1
6115.042		1
6115.5		1
6116.18262		1
6116.18457		1
6116.42432		1
6119.20264		1
6120.12744		1
6121.36426		1
6123.112		1
6123.59326		1
6124.47949		1
6124.90039		1
6125.66		1
6127.092		1
6127.95557		1
6128.129		1
6129.32227		1
6130.45		1
6131.637		1
6132.57129		1
6133.604		1
6133.9165		1
6135.27344		1
6135.47852		1
6136.34766		1
6136.36328		1
6136.825		1
6137.436		1
6140.67432		1
6140.93262		1
6142.66162		1
6142.88		1
6143.30469		1
6143.84375		1
6143.901		1
6145.276		1
6145.96729		1
6147.836		1
6150.33643		1
6152.24658		1
6156.583		1
6156.7373		1
6158.123		1
6159.44727		1
6159.903		1
6162.251		1
6163.32		1
6163.70557		1
6164.17969		1
6166.20264		1
6167.442		1
6167.44971		1
6167.45557		1
6167.76563		1
6169.36133		1
6169.411		1
6169.616		1
6171.934		1
6172.5835		1
6172.985		1
6175.28		1
6176.975		1
6177.79932		1
6178.56152		1
6178.64355		1
6179.236		1
6179.34766		1
6179.59961		1
6179.62549		1
6180.461		1
6181.849		1
6182.28027		1
6182.694		1
6183.356		1
6184.504		1
6184.621		1
6184.753		1
6184.94434		1
6185.602		1
6186.81543		1
6186.912		1
6188.7124		1
6189.17		1
6191.05762		1
6191.11426		1
6193.551		1
6194.827		1
6195.503		1
6196.139		1
6196.49854		1
6196.5625		1
6196.785		1
6197.87842		1
6199.331		1
6200.54736		1
6201.02148		1
6201.14941		1
6201.533		1
6202.0415		1
6202.418		1
6202.8125		1
6203.071		1
6204.36328		1
6205.301		1
6206.018		1
6206.148		1
6206.63672		1
6206.90625		1
6208.696		1
6209.008		1
6210.057		1
6211.17		1
6211.175		1
6212.496		1
6213.268		1
6214.542		1
6214.72754		1
6214.801		1
6216.086		1
6216.99072		1
6217.59375		1
6218.63965		1
6219.72949		1
6220.769		1
6221.03027		1
6221.78369		1
6222.828		1
6223.19		1
6224.17041		1
6225.927		1
6226.98535		1
6228.662		1
6228.888		1
6230.22754		1
6230.60547		1
6230.70459		1
6232.6875		1
6232.92139		1
6233.1377		1
6233.63672		1
6233.72559		1
6234.76		1
6234.79443		1
6234.80029		1
6235.35156		1
6237.088		1
6237.27344		1
6237.851		1
6237.97559		1
6238.06445		1
6238.83252		1
6239.247		1
6240.08154		1
6241.656		1
6242.52148		1
6243.58		1
6244.672		1
6244.69		1
6245.828		1
6246.248		1
6246.89453		1
6247.24658		1
6248.89844		1
6250.15625		1
6250.60645		1
6252.05957		1
6253.261		1
6254.64063		1
6254.68066		1
6254.86133		1
6255.29541		1
6255.802		1
6255.876		1
6256.10547		1
6256.93555		1
6257.895		1
6259.338		1
6259.412		1
6259.95361		1
6261.264		1
6261.74268		1
6262.223		1
6263.465		1
6263.85547		1
6264.59863		1
6264.75342		1
6265.598		1
6266.23		1
6266.3374		1
6269.08838		1
6269.44043		1
6269.675		1
6271.18652		1
6271.68066		1
6271.95361		1
6272.20752		1
6272.444		1
6272.98047		1
6272.991		1
6273.2666		1
6273.82959		1
6273.96875		1
6274.58643		1
6276.73438		1
6279.23		1
6279.56055		1
6282.447		1
6282.889		1
6283.584		1
6284.71729		1
6284.856		1
6284.90234		1
6286.37256		1
6287.37646		1
6287.806		1
6289.671		1
6290.37061		1
6291.02734		1
6291.85449		1
6293.34033		1
6294.07471		1
6294.07959		1
6294.326		1
6295.23		1
6295.345		1
6296.503		1
6296.715		1
6297.581		1
6298.3335		1
6298.72168		1
6298.866		1
6299.07764		1
6299.536		1
6299.65625		1
6300.30957		1
6300.73145		1
6300.884		1
6302.70166		1
6302.76758		1
6302.79736		1
6302.888		1
6304.01025		1
6305.101		1
6305.22		1
6305.33154		1
6306.5		1
6307.16943		1
6308.251		1
6310.361		1
6311.625		1
6313.304		1
6313.87646		1
6314.15869		1
6314.37549		1
6314.90625		1
6315.127		1
6315.39355		1
6315.74951		1
6316.33643		1
6316.372		1
6316.514		1
6318.87842		1
6318.915		1
6318.98438		1
6319.86133		1
6319.918		1
6319.95166		1
6320.42236		1
6320.94531		1
6321.93164		1
6322.524		1
6322.769		1
6323.312		1
6324.04932		1
6325.47656		1
6325.66455		1
6325.71		1
6325.77		1
6326.433		1
6326.49756		1
6326.78467		1
6327.306		1
6327.325		1
6327.6		1
6327.825		1
6328.6626		1
6328.726		1
6328.885		1
6328.996		1
6329.45166		1
6330.30371		1
6330.61963		1
6330.87451		1
6331.90137		1
6333.04		1
6333.326		1
6333.539		1
6334.836		1
6335.544		1
6335.764		1
6336.15771		1
6336.40967		1
6336.747		1
6336.786		1
6337.99		1
6338.61475		1
6338.657		1
6339.39453		1
6339.547		1
6340.11963		1
6340.16553		1
6340.40625		1
6340.60449		1
6341.03467		1
6342.46826		1
6343.07227		1
6343.27		1
6343.63867		1
6344.29541		1
6344.58057		1
6345.554		1
6345.605		1
6345.78027		1
6345.803		1
6345.976		1
6346.498		1
6347.153		1
6348.13672		1
6348.65234		1
6350.41943		1
6350.78564		1
6351.55029		1
6351.63574		1
6352.11328		1
6352.74658		1
6353.02148		1
6353.41455		1
6353.69238		1
6354.111		1
6354.56055		1
6354.602		1
6354.69238		1
6354.824		1
6354.943		1
6355.34961		1
6355.434		1
6355.48633		1
6356.2373		1
6356.344		1
6356.47		1
6356.71729		1
6357.1875		1
6357.71533		1
6358.8125		1
6358.854		1
6359.032		1
6360.72461		1
6360.792		1
6360.8125		1
6360.99268		1
6361.2915		1
6361.37451		1
6361.668		1
6361.69		1
6363.08252		1
6363.331		1
6363.37939		1
6363.449		1
6363.611		1
6364.26367		1
6364.802		1
6365.205		1
6365.369		1
6365.67871		1
6366.386		1
6366.77832		1
6367.578		1
6367.99854		1
6368.05273		1
6368.18652		1
6369.015		1
6369.189		1
6369.2627		1
6370.245		1
6370.279		1
6370.6626		1
6371.65967		1
6371.71875		1
6371.923		1
6372.46826		1
6373.185		1
6373.77344		1
6374.331		1
6374.57764		1
6374.72		1
6376.05957		1
6376.2793		1
6376.42871		1
6376.71729		1
6377.01465		1
6377.326		1
6377.497		1
6378.28271		1
6378.97363		1
6380.24268		1
6380.40332		1
6380.532		1
6381.36475		1
6383.04932		1
6383.723		1
6384.08252		1
6384.369		1
6384.65039		1
6385.39844		1
6385.46338		1
6387.29541		1
6387.54639		1
6387.79443		1
6389.19531		1
6389.30566		1
6389.722		1
6391.73633		1
6392.03662		1
6392.28027		1
6392.82		1
6393.2583		1
6393.524		1
6394.90625		1
6394.921		1
6395.15869		1
6395.463		1
6396.196		1
6397.59326		1
6397.899		1
6397.97		1
6398.12842		1
6398.205		1
6398.57959		1
6398.724		1
6398.97559		1
6399.625		1
6400.31348		1
6401.041		1
6402.84668		1
6403.036		1
6403.57373		1
6404.3		1
6404.93359		1
6405.111		1
6405.209		1
6405.51465		1
6405.903		1
6406.15234		1
6406.189		1
6406.22754		1
6406.9917		1
6407.61475		1
6408.2124		1
6409.57129		1
6409.64746		1
6409.92334		1
6410.27344		1
6410.456		1
6410.85		1
6411.03564		1
6411.415		1
6412.05273		1
6412.923		1
6412.99658		1
6414.31152		1
6414.32129		1
6414.681		1
6415.17334		1
6415.73535		1
6416.27148		1
6416.625		1
6417.366		1
6417.902		1
6418.12256		1
6418.397		1
6418.68945		1
6418.782		1
6419.3584		1
6419.872		1
6420.27637		1
6420.69434		1
6420.95068		1
6421.211		1
6421.395		1
6421.52051		1
6422.27246		1
6422.786		1
6423.072		1
6423.71826		1
6424.23047		1
6424.355		1
6424.38672		1
6425.16455		1
6426.15771		1
6427.1665		1
6427.799		1
6428.485		1
6428.526		1
6428.662		1
6428.9834		1
6430.448		1
6430.474		1
6430.54736		1
6431.22852		1
6431.348		1
6431.662		1
6431.764		1
6432.155		1
6432.35938		1
6432.99854		1
6433.12354		1
6433.66064		1
6434.128		1
6434.44141		1
6434.859		1
6435.03564		1
6435.08057		1
6435.595		1
6435.651		1
6435.81543		1
6436.499		1
6436.839		1
6437.383		1
6437.41162		1
6437.99756		1
6438.641		1
6438.705		1
6438.90527		1
6438.99463		1
6439.23242		1
6439.296		1
6439.922		1
6440.19238		1
6440.28662		1
6440.996		1
6441.073		1
6441.16943		1
6441.1875		1
6441.402		1
6442.49365		1
6443.179		1
6443.226		1
6443.33252		1
6443.89453		1
6445.34229		1
6446.66943		1
6448.0625		1
6448.35		1
6448.36035		1
6448.849		1
6449.006		1
6449.05371		1
6449.1333		1
6449.20459		1
6449.62451		1
6450.947		1
6450.97949		1
6451.111		1
6451.23242		1
6453.00244		1
6453.08		1
6453.227		1
6454.313		1
6454.645		1
6455.32666		1
6456.15332		1
6456.20654		1
6456.284		1
6457.18		1
6457.57959		1
6457.758		1
6457.80127		1
6458.297		1
6459.482		1
6459.854		1
6460.20361		1
6460.306		1
6460.603		1
6460.61328		1
6460.75537		1
6460.96729		1
6461.10547		1
6461.553		1
6461.902		1
6462.4375		1
6462.77539		1
6462.838		1
6463.708		1
6463.92627		1
6464.037		1
6464.299		1
6464.89551		1
6464.941		1
6465.43359		1
6465.90039		1
6466.059		1
6466.12549		1
6467.311		1
6467.432		1
6467.84863		1
6467.95361		1
6468.022		1
6469.081		1
6469.3584		1
6469.80469		1
6470.492		1
6472.01953		1
6472.20166		1
6472.20752		1
6473.656		1
6473.94238		1
6474.105		1
6474.246		1
6474.40332		1
6474.42041		1
6474.691		1
6475.3916		1
6475.63428		1
6476.11		1
6476.13232		1
6476.276		1
6476.27734		1
6476.38		1
6476.93848		1
6477.04834		1
6477.44629		1
6477.548		1
6477.66846		1
6477.70264		1
6478.42773		1
6479.50439		1
6479.5127		1
6480.123		1
6480.24561		1
6481.283		1
6481.3335		1
6481.6		1
6482.28857		1
6482.69971		1
6483.00732		1
6483.71338		1
6484.608		1
6484.94434		1
6485.576		1
6485.71045		1
6486.02734		1
6486.234		1
6486.24		1
6486.87842		1
6486.89941		1
6487.10156		1
6487.459		1
6487.86426		1
6487.997		1
6488.026		1
6488.059		1
6488.262		1
6488.985		1
6488.99854		1
6489.188		1
6489.28271		1
6489.438		1
6489.58447		1
6489.959		1
6491.338		1
6491.599		1
6491.75146		1
6492.66846		1
6492.693		1
6492.77246		1
6493.12744		1
6493.235		1
6493.34375		1
6493.472		1
6493.7627		1
6495.142		1
6495.74268		1
6495.80127		1
6495.8125		1
6495.879		1
6496.04541		1
6496.16		1
6496.53955		1
6496.896		1
6497.743		1
6498.163		1
6498.366		1
6498.386		1
6498.45		1
6499.48926		1
6500.373		1
6500.38672		1
6500.66162		1
6500.71875		1
6501.05762		1
6501.344		1
6501.34668		1
6501.496		1
6501.92		1
6502.09		1
6502.34		1
6502.456		1
6502.518		1
6503.09863		1
6503.562		1
6504.083		1
6504.6167		1
6504.748		1
6504.85742		1
6505.394		1
6505.458		1
6505.49756		1
6506.21143		1
6506.477		1
6506.85645		1
6507.309		1
6507.50049		1
6507.647		1
6508.689		1
6508.77441		1
6509.17529		1
6509.30664		1
6510.23438		1
6510.789		1
6511.00732		1
6511.415		1
6512.289		1
6512.337		1
6512.79		1
6512.87842		1
6512.983		1
6513.19873		1
6513.22754		1
6513.88672		1
6514.046		1
6514.275		1
6514.4375		1
6514.5166		1
6514.6416		1
6514.69043		1
6514.837		1
6515.087		1
6515.65		1
6516.383		1
6516.45264		1
6516.79053		1
6517.75049		1
6518.227		1
6518.80371		1
6518.835		1
6519.07471		1
6519.267		1
6519.268		1
6519.556		1
6520.75439		1
6520.817		1
6521.43		1
6521.458		1
6521.47852		1
6521.707		1
6522.29736		1
6522.56152		1
6522.961		1
6523.18848		1
6523.353		1
6523.55225		1
6523.585		1
6523.66162		1
6523.8335		1
6524.152		1
6524.196		1
6524.56738		1
6524.723		1
6524.756		1
6524.923		1
6525.00342		1
6525.329		1
6525.58838		1
6525.65332		1
6525.737		1
6525.9917		1
6526.33447		1
6526.38965		1
6526.59766		1
6527.018		1
6527.72656		1
6527.976		1
6528.30225		1
6528.31		1
6528.406		1
6528.541		1
6529.209		1
6529.325		1
6529.335		1
6529.35		1
6529.771		1
6529.82568		1
6529.834		1
6530.09		1
6530.099		1
6530.801		1
6531.319		1
6531.35645		1
6531.454		1
6531.879		1
6531.95654		1
6532.06055		1
6532.131		1
6532.249		1
6532.322		1
6532.342		1
6532.34863		1
6532.354		1
6533.987		1
6534.331		1
6534.3623		1
6534.55566		1
6534.64		1
6534.78564		1
6534.78662		1
6534.85547		1
6534.9043		1
6535.00439		1
6535.014		1
6535.1665		1
6535.54346		1
6535.90674		1
6535.93359		1
6536.29932		1
6536.465		1
6537.387		1
6537.71631		1
6537.927		1
6538.00732		1
6538.057		1
6538.149		1
6538.578		1
6538.63037		1
6538.744		1
6538.848		1
6539.05859		1
6539.077		1
6539.10059		1
6539.544		1
6539.565		1
6539.746		1
6539.952		1
6540.044		1
6540.63232		1
6540.726		1
6541.10156		1
6541.387		1
6541.43066		1
6541.568		1
6541.76855		1
6542.032		1
6543.19336		1
6543.481		1
6543.59766		1
6543.81836		1
6543.829		1
6544.311		1
6544.36426		1
6544.784		1
6545.128		1
6545.18		1
6545.18		1
6545.277		1
6545.28125		1
6545.682		1
6545.7207		1
6545.891		1
6545.905		1
6546.229		1
6546.81152		1
6546.82471		1
6547.091		1
6547.912		1
6548.00732		1
6548.07129		1
6548.24463		1
6548.914		1
6548.956		1
6549.174		1
6549.29346		1
6549.69238		1
6549.704		1
6550.38867		1
6551.082		1
6551.095		1
6551.157		1
6551.323		1
6551.52539		1
6552.15967		1
6553.012		1
6553.06934		1
6553.09		1
6553.312		1
6553.317		1
6553.637		1
6553.72168		1
6554.39063		1
6554.4917		1
6554.744		1
6554.822		1
6554.93164		1
6555.046		1
6555.122		1
6555.29541		1
6555.39		1
6555.713		1
6555.723		1
6555.759		1
6556.00244		1
6556.169		1
6556.42529		1
6556.5376		1
6556.89258		1
6557.62842		1
6557.89551		1
6558.043		1
6558.22656		1
6558.62549		1
6558.895		1
6559.072		1
6559.614		1
6559.62158		1
6559.744		1
6559.84668		1
6559.968		1
6560.13525		1
6560.17236		1
6560.296		1
6561.146		1
6561.39746		1
6562.11035		1
6562.18164		1
6562.28857		1
6562.75928		1
6562.871		1
6563.82373		1
6564.702		1
6565.215		1
6565.39		1
6565.56934		1
6565.717		1
6565.73926		1
6565.899		1
6565.89941		1
6566.004		1
6566.034		1
6566.11963		1
6566.86		1
6566.90869		1
6566.96045		1
6567.36865		1
6567.88232		1
6568.2876		1
6568.32764		1
6568.53564		1
6568.77246		1
6569.086		1
6569.4375		1
6569.477		1
6569.62451		1
6569.62646		1
6569.779		1
6569.88428		1
6570.221		1
6570.52		1
6570.872		1
6570.907		1
6571.21338		1
6572.06738		1
6572.253		1
6572.51367		1
6572.563		1
6572.90234		1
6572.96436		1
6573.16162		1
6573.31		1
6573.338		1
6573.539		1
6573.602		1
6573.943		1
6574.078		1
6574.387		1
6574.39844		1
6574.54248		1
6574.62061		1
6574.639		1
6575.03955		1
6575.182		1
6575.283		1
6575.287		1
6575.56445		1
6575.648		1
6575.74951		1
6575.94336		1
6575.95459		1
6575.976		1
6576.14551		1
6576.42139		1
6576.477		1
6576.563		1
6576.61133		1
6576.761		1
6576.807		1
6576.916		1
6577.262		1
6577.4126		1
6577.516		1
6577.67139		1
6577.759		1
6578.054		1
6578.067		1
6578.295		1
6578.36963		1
6578.447		1
6578.602		1
6578.76074		1
6578.788		1
6579.16064		1
6579.18848		1
6579.259		1
6579.672		1
6579.7417		1
6580.269		1
6580.63135		1
6580.637		1
6580.649		1
6580.67725		1
6581.595		1
6581.66748		1
6581.82471		1
6581.91357		1
6582.423		1
6582.56836		1
6582.58154		1
6582.859		1
6583.14355		1
6583.23535		1
6583.70557		1
6583.82227		1
6583.883		1
6583.943		1
6584.061		1
6584.17236		1
6584.21826		1
6584.23438		1
6585.06055		1
6585.10938		1
6585.384		1
6585.576		1
6585.647		1
6585.808		1
6585.893		1
6586.084		1
6586.10352		1
6586.271		1
6586.647		1
6586.76465		1
6586.87744		1
6587.82666		1
6587.87256		1
6587.978		1
6587.983		1
6588.13574		1
6588.20459		1
6588.219		1
6588.345		1
6588.38965		1
6588.579		1
6588.63867		1
6588.679		1
6588.77148		1
6588.8374		1
6589.025		1
6589.181		1
6589.291		1
6589.81445		1
6590.27051		1
6590.34033		1
6590.5083		1
6590.5166		1
6590.55859		1
6590.68555		1
6590.69971		1
6590.99854		1
6591.16		1
6591.2876		1
6591.46		1
6591.877		1
6592.442		1
6592.46533		1
6592.47754		1
6592.85352		1
6592.86475		1
6592.891		1
6593.842		1
6594.31348		1
6594.619		1
6594.755		1
6594.8457		1
6594.90234		1
6595.256		1
6595.341		1
6595.44531		1
6595.50342		1
6595.76465		1
6595.798		1
6596.292		1
6596.629		1
6596.74951		1
6596.77148		1
6597.09		1
6597.44043		1
6597.9624		1
6598.09		1
6598.369		1
6598.49658		1
6599.233		1
6599.40039		1
6599.615		1
6599.76465		1
6599.80273		1
6600.112		1
6600.14551		1
6600.322		1
6600.543		1
6600.807		1
6601.17871		1
6601.287		1
6601.381		1
6601.55664		1
6601.58936		1
6601.745		1
6601.83936		1
6601.98438		1
6602.08643		1
6602.479		1
6602.993		1
6603.121		1
6603.37939		1
6603.573		1
6603.81543		1
6603.874		1
6604.0835		1
6604.27441		1
6604.41846		1
6604.62158		1
6604.762		1
6604.77		1
6604.82959		1
6604.884		1
6605.16		1
6605.329		1
6605.548		1
6605.5625		1
6605.6		1
6605.76758		1
6605.86328		1
6605.965		1
6606.22461		1
6606.484		1
6606.50342		1
6606.55		1
6607.013		1
6607.29834		1
6607.30957		1
6607.4624		1
6607.67969		1
6607.752		1
6607.92		1
6608.08		1
6608.097		1
6608.24951		1
6608.654		1
6608.85742		1
6609.27441		1
6609.605		1
6609.85059		1
6609.87061		1
6609.94775		1
6609.95557		1
6610.357		1
6610.43262		1
6610.43457		1
6611.242		1
6611.44141		1
6611.56543		1
6611.878		1
6612.11865		1
6612.446		1
6612.62842		1
6613.23047		1
6613.71143		1
6614.229		1
6614.291		1
6614.45068		1
6614.496		1
6615.13525		1
6615.27734		1
6615.564		1
6615.63867		1
6616.0376		1
6616.10645		1
6616.317		1
6616.45361		1
6616.539		1
6616.598		1
6616.8		1
6617.089		1
6617.17139		1
6617.29834		1
6617.317		1
6617.66846		1
6617.797		1
6617.838		1
6617.89		1
6617.96875		1
6618.263		1
6618.776		1
6618.98047		1
6619.057		1
6619.492		1
6620.339		1
6620.68		1
6620.78955		1
6620.81543		1
6621.109		1
6621.544		1
6621.827		1
6621.921		1
6622.079		1
6622.118		1
6622.21729		1
6622.47949		1
6622.825		1
6622.84375		1
6622.859		1
6622.95264		1
6623.26465		1
6623.46729		1
6623.47754		1
6623.52832		1
6623.858		1
6624.00928		1
6624.157		1
6624.39746		1
6625.311		1
6625.682		1
6625.792		1
6625.885		1
6626.14258		1
6626.27637		1
6626.45361		1
6626.75928		1
6627.11865		1
6627.759		1
6627.81836		1
6628.152		1
6628.59229		1
6628.76172		1
6628.79639		1
6628.875		1
6629.127		1
6629.235		1
6629.242		1
6629.28271		1
6629.514		1
6629.54443		1
6629.741		1
6629.84766		1
6629.895		1
6630.06445		1
6630.169		1
6630.23535		1
6630.398		1
6630.58057		1
6630.689		1
6631.02344		1
6631.053		1
6632.70068		1
6632.794		1
6632.807		1
6633.283		1
6633.71		1
6633.93457		1
6634.41748		1
6634.525		1
6634.59375		1
6634.78		1
6635.04736		1
6635.09473		1
6635.517		1
6635.644		1
6635.695		1
6636.018		1
6636.08936		1
6636.305		1
6636.38428		1
6636.63672		1
6636.68555		1
6636.79932		1
6637.42773		1
6637.497		1
6637.838		1
6637.878		1
6638.141		1
6638.174		1
6638.44238		1
6638.60645		1
6638.8584		1
6639.078		1
6639.20264		1
6639.21		1
6639.929		1
6640.255		1
6640.61768		1
6641.177		1
6641.22754		1
6641.259		1
6642.022		1
6642.29248		1
6642.66943		1
6642.85156		1
6642.938		1
6643.276		1
6643.312		1
6643.91455		1
6644.307		1
6644.334		1
6644.571		1
6644.68652		1
6644.81		1
6645.146		1
6645.15674		1
6645.25244		1
6645.25342		1
6645.308		1
6645.35352		1
6645.95068		1
6646.395		1
6646.75342		1
6647.643		1
6647.83838		1
6647.9707		1
6648.074		1
6648.19434		1
6648.562		1
6648.81152		1
6649.024		1
6649.162		1
6649.25928		1
6649.26025		1
6649.329		1
6649.471		1
6649.724		1
6650.809		1
6650.849		1
6650.94971		1
6650.96		1
6651.19141		1
6651.26025		1
6651.70361		1
6651.71436		1
6651.95752		1
6652.18066		1
6652.4834		1
6652.50732		1
6652.5625		1
6652.566		1
6652.895		1
6653.07373		1
6653.475		1
6653.536		1
6653.569		1
6653.58838		1
6653.93457		1
6653.95752		1
6654.75146		1
6654.826		1
6654.921		1
6655.05225		1
6655.13037		1
6655.17969		1
6655.24072		1
6655.3584		1
6655.415		1
6655.442		1
6655.63		1
6655.65625		1
6655.811		1
6655.85059		1
6656.023		1
6656.123		1
6656.201		1
6656.308		1
6656.589		1
6656.621		1
6656.63135		1
6656.812		1
6656.96045		1
6657.109		1
6657.27539		1
6657.74756		1
6657.92725		1
6658.13		1
6658.29834		1
6658.389		1
6658.629		1
6658.99756		1
6659.012		1
6659.167		1
6659.72461		1
6659.74756		1
6659.914		1
6660.00244		1
6660.03		1
6660.042		1
6660.131		1
6660.221		1
6660.37744		1
6660.4126		1
6660.74658		1
6660.824		1
6660.903		1
6661.04443		1
6661.132		1
6661.34		1
6661.39648		1
6661.43848		1
6661.484		1
6661.657		1
6661.801		1
6662.02246		1
6662.46		1
6662.47656		1
6662.72168		1
6662.78564		1
6663.09766		1
6663.40527		1
6663.80762		1
6663.956		1
6664.05469		1
6664.204		1
6664.274		1
6664.57959		1
6664.59		1
6664.818		1
6665.05029		1
6665.051		1
6665.097		1
6665.1084		1
6665.17529		1
6665.35645		1
6665.429		1
6665.4834		1
6665.5166		1
6665.83057		1
6665.85547		1
6666.119		1
6666.15039		1
6666.25732		1
6666.31348		1
6666.34863		1
6666.36426		1
6666.49951		1
6666.634		1
6667.03		1
6667.39355		1
6667.415		1
6667.69141		1
6667.7		1
6667.855		1
6667.99268		1
6668.07764		1
6668.0957		1
6668.61426		1
6668.7207		1
6668.85742		1
6668.969		1
6669.02441		1
6669.02734		1
6669.098		1
6669.255		1
6669.903		1
6669.96		1
6670.445		1
6670.536		1
6670.75537		1
6671.258		1
6671.48		1
6671.73926		1
6671.75		1
6671.797		1
6671.93262		1
6672.188		1
6672.30566		1
6672.34229		1
6672.94727		1
6673.27246		1
6673.32666		1
6673.57861		1
6673.675		1
6673.69727		1
6673.70947		1
6673.94629		1
6674.115		1
6674.241		1
6674.437		1
6674.713		1
6674.775		1
6674.821		1
6674.94238		1
6675.113		1
6675.26855		1
6675.38574		1
6675.436		1
6675.44873		1
6676.25		1
6676.34863		1
6676.41455		1
6676.533		1
6676.55664		1
6676.76172		1
6677.034		1
6677.093		1
6677.11865		1
6677.13525		1
6677.33252		1
6677.648		1
6678.03857		1
6678.0625		1
6678.135		1
6678.166		1
6678.34766		1
6678.50049		1
6678.71729		1
6678.781		1
6679.145		1
6679.25244		1
6679.4165		1
6679.421		1
6679.4375		1
6679.62744		1
6679.942		1
6679.96729		1
6679.984		1
6680.15869		1
6680.307		1
6680.42969		1
6680.507		1
6680.78369		1
6680.78857		1
6680.86035		1
6680.88037		1
6680.89453		1
6680.958		1
6681.207		1
6681.386		1
6681.67041		1
6681.805		1
6681.85938		1
6681.882		1
6682.09326		1
6682.10449		1
6682.41943		1
6682.445		1
6682.46826		1
6682.499		1
6682.517		1
6682.584		1
6682.725		1
6682.744		1
6682.784		1
6682.88		1
6683.17773		1
6683.27637		1
6683.44043		1
6683.619		1
6683.759		1
6683.97656		1
6684.09863		1
6684.536		1
6684.59		1
6684.935		1
6685.17		1
6685.30371		1
6685.50439		1
6685.59131		1
6685.63867		1
6685.73926		1
6685.799		1
6685.8335		1
6685.841		1
6686.113		1
6686.445		1
6686.71875		1
6686.83		1
6687.186		1
6687.242		1
6687.53662		1
6687.775		1
6688.15137		1
6688.45459		1
6688.479		1
6688.77539		1
6688.94336		1
6689.085		1
6689.49658		1
6689.553		1
6689.652		1
6689.83057		1
6689.987		1
6690.02148		1
6690.20654		1
6690.253		1
6690.85059		1
6690.88574		1
6691.18848		1
6691.286		1
6691.29346		1
6691.398		1
6691.5957		1
6691.85		1
6691.88965		1
6691.892		1
6692.18262		1
6692.261		1
6692.36865		1
6692.4624		1
6692.739		1
6692.839		1
6692.83936		1
6692.84375		1
6692.86475		1
6693.007		1
6693.18066		1
6693.28027		1
6693.426		1
6694.017		1
6694.119		1
6694.15967		1
6694.221		1
6694.55273		1
6694.58447		1
6694.59668		1
6694.635		1
6694.724		1
6694.92		1
6695.36475		1
6695.424		1
6695.44		1
6695.45264		1
6695.477		1
6695.539		1
6695.637		1
6695.75049		1
6695.806		1
6695.985		1
6696.24756		1
6696.522		1
6697.358		1
6697.485		1
6697.566		1
6697.61426		1
6697.79		1
6697.819		1
6698.026		1
6698.08		1
6698.20459		1
6698.20752		1
6698.264		1
6698.566		1
6698.62		1
6698.91846		1
6699.03955		1
6699.41162		1
6699.478		1
6699.482		1
6699.81348		1
6699.91455		1
6700.06055		1
6700.0625		1
6700.2915		1
6700.31445		1
6700.643		1
6700.82568		1
6700.859		1
6700.904		1
6700.941		1
6701.01172		1
6701.06445		1
6701.171		1
6701.2627		1
6701.26758		1
6701.341		1
6701.35254		1
6701.41357		1
6701.48926		1
6701.50049		1
6701.67725		1
6701.68164		1
6702.169		1
6702.18457		1
6702.28564		1
6702.29736		1
6702.45654		1
6702.741		1
6702.772		1
6702.867		1
6703.01367		1
6703.19141		1
6703.303		1
6703.571		1
6703.74072		1
6703.757		1
[truncated: 13,714 more rows]
