# Supplementary material for: Getting rid of ‘rain’ and ‘stars’: Mitigating inhibition effects on ddPCR data analysis, the case study of the invasive crayfish Pacifastacus leniusculus in the streams of Luxembourg
Source: PLoS One. 2022 Nov 16;17(11):e0275363. doi: 10.1371/journal.pone.0275363 (PMC9668142; doi:10.1371/journal.pone.0275363)
Supplement: S1 File — (ZIP) [file pone.0275363.s003.zip › raw data/27-pl1/27 Pl1-2019 Pl_F10_Amplitude.csv]

Ch1 Amplitude	Ch2 Amplitude	Cluster
1857.48438		1
1983.84387		1
2211.27344		1
2220.067		1
2253.7937		1
2313.44751		1
2318.988		1
2556.887		1
2565.39966		1
2612.29663		1
2712.67065		1
2761.11572		1
2904.73755		1
3036.098		1
3443.97534		1
3575.802		1
3687.283		1
3981.20215		1
4057.806		1
4187.246		1
4200.975		1
4211.34375		1
4595.646		1
4630.921		1
4741.04639		1
4785.779		1
4812.97461		1
4831.05273		1
4886.53174		1
5078.51025		1
5109.635		1
5176.13965		1
5184.84033		1
5279.59766		1
5313.43555		1
5314.71875		1
5317.59033		1
5342.223		1
5347.79834		1
5350.492		1
5355.80762		1
5382.43164		1
5413.80029		1
5435.245		1
5444.09375		1
5449.532		1
5457.223		1
5462.333		1
5463.47852		1
5468.457		1
5470.54932		1
5473.64063		1
5478.61475		1
5481.36328		1
5485.95166		1
5492.124		1
5493.34033		1
5512.71631		1
5512.93262		1
5513.6875		1
5518.081		1
5518.7583		1
5531.54443		1
5552.07031		1
5553.61768		1
5554.29541		1
5567.887		1
5572.72168		1
5574.76025		1
5576.767		1
5576.82275		1
5578.096		1
5578.15771		1
5586.928		1
5588.27637		1
5594.766		1
5598.15234		1
5601.27344		1
5601.694		1
5608.272		1
5609.285		1
5610.27148		1
5610.55225		1
5612.539		1
5612.96		1
5617.49268		1
5617.55566		1
5617.645		1
5620.114		1
5622.857		1
5622.925		1
5627.11865		1
5630.425		1
5636.157		1
5636.50439		1
5639.5083		1
5639.525		1
5642.348		1
5642.6084		1
5643.65		1
5644.777		1
5646.43066		1
5649.215		1
5649.83057		1
5650.419		1
5650.976		1
5651.24561		1
5651.359		1
5654.39551		1
5659.91943		1
5661.84766		1
5666.67529		1
5671.72363		1
5675.0625		1
5678.578		1
5680.213		1
5680.527		1
5682.04736		1
5683.194		1
5684.08		1
5686.85938		1
5690.722		1
5692.181		1
5695.87451		1
5696.023		1
5696.62158		1
5697.666		1
5698.37354		1
5698.559		1
5698.81152		1
5700.19775		1
5700.36035		1
5701.037		1
5701.408		1
5701.502		1
5703.49072		1
5708.344		1
5708.487		1
5709.49561		1
5710.31348		1
5712.73242		1
5712.906		1
5713.09375		1
5718.909		1
5719.684		1
5723.145		1
5723.14941		1
5724.483		1
5724.559		1
5725.383		1
5727.77246		1
5729.35254		1
5729.467		1
5731.06836		1
5733.612		1
5735.263		1
5736.011		1
5736.256		1
5736.907		1
5738.666		1
5741.05566		1
5741.41064		1
5744.678		1
5744.9126		1
5746.737		1
5746.8623		1
5748.81836		1
5751.01855		1
5751.1543		1
5752.59131		1
5753.038		1
5753.44531		1
5753.75537		1
5756.537		1
5759.293		1
5759.94629		1
5760.721		1
5762.14258		1
5763.99854		1
5764.497		1
5764.801		1
5765.507		1
5765.73926		1
5766.47461		1
5770.94775		1
5771.881		1
5772.629		1
5774.07861		1
5774.547		1
5774.62939		1
5776.89746		1
5777.726		1
5779.91357		1
5780.18555		1
5781.23438		1
5781.89551		1
5783.43164		1
5783.799		1
5784.49		1
5784.92041		1
5785.54		1
5785.78369		1
5786.92041		1
5787.759		1
5788.71631		1
5789.149		1
5790.341		1
5790.514		1
5790.84863		1
5791.99268		1
5792.465		1
5793.72754		1
5794.463		1
5795.733		1
5797.789		1
5798.509		1
5798.767		1
5798.90332		1
5801.23047		1
5802.76172		1
5804.04834		1
5804.179		1
5804.683		1
5807.07227		1
5807.477		1
5807.62		1
5810.04541		1
5810.54443		1
5811.6626		1
5812.604		1
5813.5415		1
5814.32764		1
5814.587		1
5816.86963		1
5818.33252		1
5818.894		1
5819.943		1
5820.13574		1
5821.86		1
5821.93262		1
5823.78027		1
5823.95361		1
5824.4707		1
5824.56738		1
5826.602		1
5827.40332		1
5827.727		1
5828.12061		1
5828.41943		1
5828.83447		1
5829.78027		1
5830.43066		1
5831.21631		1
5832.15967		1
5832.491		1
5832.63135		1
5833.90234		1
5836.07568		1
5837.066		1
5837.75		1
5838.00049		1
5840.19043		1
5840.23633		1
5840.56055		1
5841.12		1
5844.516		1
5844.937		1
5846.39648		1
5846.51953		1
5846.8584		1
5847.935		1
5850.32031		1
5850.57		1
5851.75342		1
5852.657		1
5852.728		1
5854.271		1
5855.89258		1
5856.54346		1
5856.931		1
5858.02051		1
5859.43066		1
5859.541		1
5860.322		1
5860.99072		1
5862.497		1
5862.51025		1
5865.86426		1
5866.26074		1
5867.714		1
5868.61963		1
5869.781		1
5870.62939		1
5871.281		1
5872.3125		1
5873.69873		1
5873.8		1
5874.62		1
5875.35059		1
5876.50244		1
5877.5293		1
5878.534		1
5880.86768		1
5881.849		1
5883.95947		1
5883.982		1
5885.42139		1
5886.16064		1
5887.14453		1
5887.46		1
5890.19727		1
5890.776		1
5890.939		1
5891.289		1
5892.628		1
5893.75244		1
5896.89258		1
5898.262		1
5899.434		1
5899.82227		1
5899.873		1
5900.306		1
5901.327		1
5903.344		1
5903.43164		1
5906.431		1
5906.56		1
5906.703		1
5906.96		1
5908.22		1
5909.413		1
5909.652		1
5909.882		1
5910.52148		1
5911.82764		1
5912.31934		1
5912.94238		1
5913.948		1
5914.751		1
5915.58545		1
5915.83252		1
5917.21973		1
5917.25		1
5918.15039		1
5919.291		1
5921.389		1
5921.531		1
5922.293		1
5922.89844		1
5923.51465		1
5924.05957		1
5926.01		1
5926.412		1
5926.649		1
5927.522		1
5928.324		1
5928.82666		1
5932.524		1
5935.846		1
5936.249		1
5936.79		1
5936.83643		1
5936.96143		1
5938.799		1
5940.441		1
5941.235		1
5941.68		1
5941.894		1
5942.128		1
5944.54248		1
5945.519		1
5946.148		1
5947.50049		1
5947.62744		1
5948.01953		1
5948.38428		1
5948.8457		1
5949.061		1
5952.02		1
5953.124		1
5953.63574		1
5954.139		1
5956.00342		1
5957.44238		1
5957.573		1
5958.3916		1
5958.89355		1
5959.87158		1
5960.306		1
5961.396		1
5962.16357		1
5962.76953		1
5963.343		1
5965.244		1
5965.43359		1
5966.386		1
5966.89844		1
5968.57129		1
5968.802		1
5969.651		1
5969.87354		1
5971.23145		1
5972.656		1
5972.74		1
5972.86572		1
5974.49951		1
5974.63672		1
5977.262		1
5978.17773		1
5978.581		1
5979.21875		1
5979.58936		1
5979.74561		1
5980.74854		1
5981.4707		1
5982.58643		1
5982.71		1
5983.5127		1
5983.837		1
5984.29932		1
5985.69775		1
5986.38867		1
5987.12744		1
5988.38232		1
5989.971		1
5990.3667		1
5990.37549		1
5990.901		1
5991.838		1
5992.68652		1
5992.78369		1
5993.124		1
5995.17627		1
5996.12842		1
5996.69238		1
5997.24072		1
5998.173		1
5999.797		1
5999.81738		1
6000.10254		1
6000.98438		1
6001.177		1
6001.515		1
6001.72168		1
6002.171		1
6003.167		1
6003.259		1
6003.95		1
6004.23047		1
6004.50439		1
6004.531		1
6004.841		1
6004.937		1
6005.04834		1
6005.154		1
6005.361		1
6005.435		1
6005.549		1
6005.707		1
6006.36768		1
6006.721		1
6008.713		1
6008.966		1
6009.005		1
6009.17773		1
6009.56445		1
6011.38232		1
6011.72		1
6013.0166		1
6013.239		1
6014.40234		1
6015.08057		1
6015.375		1
6016.118		1
6016.41846		1
6016.66		1
6016.99854		1
6017.51172		1
6018.09326		1
6018.367		1
6020.07227		1
6020.133		1
6022.226		1
6022.49365		1
6025.493		1
6025.49854		1
6027.47168		1
6027.974		1
6028.30371		1
6029.02148		1
6029.617		1
6029.76758		1
6029.80469		1
6030.04443		1
6030.83		1
6032.264		1
6032.65		1
6032.68066		1
6033.12549		1
6033.66162		1
6033.76074		1
6034.80029		1
6034.92969		1
6035.04736		1
6036.026		1
6036.06543		1
6036.291		1
6036.377		1
6037.122		1
6037.949		1
6037.977		1
6038.974		1
6039.67871		1
6040.07861		1
6042.706		1
6042.839		1
6044.271		1
6045.15869		1
6045.658		1
6045.66943		1
6046.86865		1
6047.73535		1
6048.05127		1
6048.19873		1
6048.326		1
6048.4		1
6049.59961		1
6049.606		1
6050.334		1
6051.85547		1
6052.51074		1
6055.06641		1
6055.49854		1
6055.66		1
6056.393		1
6056.728		1
6057.74756		1
6057.77246		1
6058.15869		1
6058.624		1
6060.37158		1
6060.541		1
6061.05029		1
6063.165		1
6065.614		1
6066.55273		1
6066.568		1
6066.831		1
6069.03027		1
6069.11865		1
6069.40771		1
6070.44971		1
6072.62256		1
6072.66162		1
6072.816		1
6072.89941		1
6075.34033		1
6075.894		1
6075.894		1
6076.995		1
6077.73828		1
6078.82031		1
6079.29736		1
6080.006		1
6081.97656		1
6083.18945		1
6083.65674		1
6083.9834		1
6085.82861		1
6086.28564		1
6087.622		1
6087.75928		1
6088.7876		1
6088.872		1
6089.105		1
6089.416		1
6089.81348		1
6090.313		1
6091.669		1
6094.973		1
6097.258		1
6097.37256		1
6098.469		1
6099.073		1
6099.446		1
6099.828		1
6101.174		1
6101.85156		1
6101.897		1
6102.835		1
6103.97363		1
6106.138		1
6107.317		1
6107.344		1
6108.617		1
6109.376		1
6109.80029		1
6111.86426		1
6112.14844		1
6112.54053		1
6113.06055		1
6113.064		1
6113.2583		1
6113.808		1
6113.8374		1
6114.02734		1
6115.2915		1
6115.46826		1
6115.773		1
6116.258		1
6117.703		1
6117.809		1
6118.082		1
6118.33545		1
6118.35		1
6118.47754		1
6118.73535		1
6118.77344		1
6120.417		1
6121.22656		1
6121.76855		1
6122.164		1
6122.32959		1
6122.46533		1
6124.078		1
6124.149		1
6125.108		1
6125.211		1
6125.82		1
6126.71973		1
6126.75439		1
6127.01		1
6127.0376		1
6127.84375		1
6128.614		1
6129.933		1
6129.94238		1
6130.13574		1
6130.171		1
6130.542		1
6130.86		1
6131.95361		1
6133.46973		1
6135.18555		1
6135.28271		1
6135.546		1
6135.818		1
6137.774		1
6138.40771		1
6139.52539		1
6139.983		1
6140.24854		1
6141.634		1
6142.462		1
6142.801		1
6142.85254		1
6143.44873		1
6144.30225		1
6144.55469		1
6145.331		1
6146.78174		1
6146.838		1
6146.867		1
6146.93457		1
6147.953		1
6148.576		1
6149.296		1
6149.308		1
6150.443		1
6151.032		1
6151.872		1
6152.196		1
6152.42773		1
6154.631		1
6154.946		1
6155.71338		1
6156.68457		1
6157.71045		1
6157.736		1
6158.439		1
6158.56738		1
6158.78564		1
6158.79053		1
6159.63574		1
6159.792		1
6159.98535		1
6160.3584		1
6160.7085		1
6161.6377		1
6161.784		1
6161.789		1
6163.01855		1
6164.526		1
6165.289		1
6165.78027		1
6166.14355		1
6167.162		1
6169.00732		1
6169.69727		1
6169.924		1
6172.29248		1
6172.8457		1
6173.21143		1
6173.745		1
6174.24951		1
6174.50928		1
6175.61		1
6175.768		1
6176.905		1
6177.66		1
6178.69238		1
6180.02539		1
6180.292		1
6180.40869		1
6180.72168		1
6180.829		1
6180.83936		1
6182.2207		1
6182.4		1
6182.84131		1
6183.634		1
6185.779		1
6185.84668		1
6185.997		1
6186.811		1
6187.342		1
6188.063		1
6188.858		1
6189.34961		1
6189.46533		1
6190.37158		1
6191.04248		1
6191.65967		1
6192.26758		1
6192.697		1
6193.23926		1
6193.42529		1
6193.90674		1
6194.56445		1
6195.107		1
6195.196		1
6195.24365		1
6195.674		1
6196.714		1
6196.92627		1
6198.19775		1
6199.079		1
6199.312		1
6199.942		1
6202.50244		1
6203.282		1
6203.79736		1
6204.17969		1
6204.45068		1
6204.54541		1
6205.28125		1
6205.73145		1
6205.94727		1
6206.197		1
6206.33545		1
6206.687		1
6207.706		1
6207.70752		1
6208.152		1
6208.401		1
6208.532		1
6209.193		1
6209.807		1
6210.6084		1
6211.80762		1
6212.322		1
6212.601		1
6214.43945		1
6214.44		1
6214.979		1
6215.389		1
6215.76855		1
6215.844		1
6215.911		1
6216.205		1
6217.87939		1
6218.498		1
6220.292		1
6220.8916		1
6222.03857		1
6222.373		1
6222.44141		1
6222.45264		1
6222.799		1
6224.76		1
6224.80127		1
6226.56934		1
6227.47266		1
6227.571		1
6227.837		1
6228.554		1
6228.58447		1
6228.85449		1
6228.963		1
6228.98975		1
6229.445		1
6230.40869		1
6230.414		1
6230.4375		1
6230.52441		1
6230.642		1
6231.597		1
6232.97852		1
6233.12646		1
6233.206		1
6233.418		1
6234.8125		1
6236.13		1
6236.13672		1
6236.957		1
6237.596		1
6237.677		1
6238.152		1
6238.30371		1
6239.57471		1
6240.101		1
6240.947		1
6241.626		1
6242.404		1
6242.582		1
6242.83936		1
6244.462		1
6244.565		1
6244.649		1
6244.77539		1
6244.942		1
6245.21631		1
6246.394		1
6247.075		1
6247.6875		1
6248.44629		1
6248.46143		1
6248.495		1
6248.63672		1
6248.93066		1
6249.567		1
6249.68848		1
6250.167		1
6251.675		1
6251.8374		1
6252.157		1
6252.40234		1
6252.81445		1
6252.9707		1
6253.403		1
6253.47363		1
6253.57568		1
6253.702		1
6253.806		1
6253.991		1
6254.381		1
6254.46045		1
6255.11		1
6255.66162		1
6255.793		1
6257.069		1
6257.44629		1
6257.57861		1
6258.664		1
6258.79736		1
6259.51758		1
6259.60449		1
6260.61133		1
6260.61133		1
6260.731		1
6262.57666		1
6262.70264		1
6263		1
6264.836		1
6265.09326		1
6265.9375		1
6266.51074		1
6267.14453		1
6267.231		1
6267.42627		1
6267.80859		1
6267.855		1
6268.14551		1
6268.77		1
6269.042		1
6269.217		1
6269.38037		1
6269.714		1
6270.09		1
6270.22168		1
6270.23		1
6270.88965		1
6271.1084		1
6271.15332		1
6271.269		1
6273.993		1
6274.045		1
6274.70166		1
6275.01172		1
6275.203		1
6275.47559		1
6275.518		1
6276.04834		1
6276.066		1
6276.39		1
6276.972		1
6277.838		1
6278.17432		1
6278.802		1
6279.237		1
6279.33838		1
6279.45752		1
6279.49463		1
6280.365		1
6281.41064		1
6281.73		1
6281.80225		1
6282.82275		1
6283.09229		1
6283.52734		1
6283.80566		1
6283.93359		1
6284.13525		1
6284.571		1
6285.064		1
6285.12354		1
6285.65771		1
6285.698		1
6286.40332		1
6286.64		1
6286.97168		1
6287.07764		1
6287.224		1
6287.25537		1
6287.319		1
6288.06		1
6288.491		1
6288.943		1
6289.054		1
6289.09766		1
6289.13135		1
6289.492		1
6290.0415		1
6290.73438		1
6291.50342		1
6291.74072		1
6291.901		1
6292.62256		1
6293.60645		1
6294.92627		1
6295.29736		1
6295.39648		1
6295.80762		1
6296.162		1
6296.32764		1
6298.448		1
6298.498		1
6299.133		1
6299.143		1
6299.20947		1
6299.51855		1
6299.69434		1
6299.79932		1
6300.737		1
6300.83252		1
6301.22656		1
6301.822		1
6302.20459		1
6302.71045		1
6302.99756		1
6303.23		1
6303.44629		1
6304.17529		1
6305.382		1
6305.855		1
6306.3833		1
6306.874		1
6307.42236		1
6307.50537		1
6307.861		1
6308.04248		1
6308.295		1
6309.035		1
6309.277		1
6309.474		1
6309.62842		1
6309.932		1
6310.11035		1
6310.462		1
6310.493		1
6310.585		1
6311.116		1
6311.11865		1
6311.687		1
6311.767		1
6311.851		1
6311.941		1
6312.49072		1
6313.118		1
6313.688		1
6313.74658		1
6314.135		1
6314.395		1
6315.486		1
6315.72656		1
6315.971		1
6316.00928		1
6316.2207		1
6316.84131		1
6317.57129		1
6317.7666		1
6318.2124		1
6319.54443		1
6319.905		1
6320.86572		1
6321.051		1
6321.21875		1
6321.29639		1
6324.093		1
6324.18848		1
6324.43262		1
6324.856		1
6325.015		1
6325.13428		1
6325.223		1
6326.02051		1
6326.644		1
6326.663		1
6326.802		1
6327.182		1
6327.26074		1
6327.74756		1
6327.79834		1
6328.11768		1
6328.13135		1
6328.25244		1
6328.39063		1
6328.737		1
6329.167		1
6329.509		1
6329.65674		1
6330.166		1
6330.4375		1
6330.8374		1
6332.033		1
6332.657		1
6332.678		1
6332.74268		1
6333.382		1
6333.61865		1
6334.42236		1
6334.989		1
6335.63525		1
6335.65		1
6336.34		1
6337.12061		1
6337.318		1
6337.729		1
6337.761		1
6337.84668		1
6338.02246		1
6339.54346		1
6339.98047		1
6340.18555		1
6340.91162		1
6341.73242		1
6342.27246		1
6342.40967		1
6342.432		1
6343.179		1
6343.53467		1
6343.60938		1
6343.90332		1
6344.21143		1
6344.36035		1
6344.84		1
6344.89941		1
6345.076		1
6345.10645		1
6345.254		1
6345.7334		1
6345.868		1
6346.04736		1
6346.77246		1
6347.006		1
6347.654		1
6348.13232		1
6348.15625		1
6348.34033		1
6350.283		1
6350.388		1
6350.519		1
6351.407		1
6352.809		1
6353.359		1
6353.517		1
6353.816		1
6354.05273		1
6354.2373		1
6354.75342		1
6355.2334		1
6355.66846		1
6355.797		1
6358.022		1
6358.96826		1
6359.33154		1
6359.404		1
6360.38135		1
6360.45459		1
6361.41846		1
6362.23242		1
6362.64551		1
6363.011		1
6363.771		1
6364.967		1
6365.818		1
6365.848		1
6366.403		1
6367.123		1
6367.551		1
6367.628		1
6367.957		1
6368.22363		1
6368.697		1
6369.61328		1
6369.66553		1
6369.85449		1
6369.88867		1
6370.146		1
6371.48828		1
6371.678		1
6372.623		1
6372.673		1
6373.60742		1
6373.95947		1
6374.129		1
6374.149		1
6374.513		1
6376.234		1
6376.40332		1
6376.507		1
6376.687		1
6376.875		1
6377.436		1
6377.86328		1
6378.112		1
6378.18262		1
6378.44775		1
6378.474		1
6378.612		1
6379.04932		1
6379.2		1
6379.57959		1
6379.86572		1
6379.92334		1
6380.084		1
6380.184		1
6380.43359		1
6380.444		1
6380.71		1
6381.90234		1
6382.21		1
6382.673		1
6383.06641		1
6383.22168		1
6383.95557		1
6384.564		1
6385.024		1
6385.12451		1
6385.134		1
6385.606		1
6386.41943		1
6387.25		1
6387.385		1
6387.40674		1
6387.588		1
6387.729		1
6387.874		1
6387.925		1
6388.89		1
6389.17041		1
6389.2		1
6389.253		1
6389.74268		1
6389.74854		1
6389.87842		1
6389.95752		1
6390.51758		1
6390.665		1
6390.99951		1
6391.55957		1
6391.673		1
6391.833		1
6392.01025		1
6392.244		1
6392.288		1
6392.582		1
6392.66748		1
6393.382		1
6393.43262		1
6393.53857		1
6394.446		1
6394.87354		1
6394.978		1
6395.42627		1
6396.00732		1
6396.29		1
6396.838		1
6396.92725		1
6397.16846		1
6397.67529		1
6397.694		1
6398.625		1
6398.999		1
6399.40332		1
6399.528		1
6400.014		1
6400.19336		1
6400.287		1
6400.524		1
6400.70557		1
6400.877		1
6401.03467		1
6401.28174		1
6401.49756		1
6401.601		1
6402.062		1
6402.197		1
6402.456		1
6403.08936		1
6403.71533		1
6404.485		1
6404.953		1
6405.17871		1
6405.563		1
6405.58447		1
6405.69775		1
6405.743		1
6406.84033		1
6407.005		1
6407.06055		1
6407.64355		1
6407.64453		1
6407.68066		1
6407.75146		1
6407.761		1
6407.794		1
6408.38574		1
6408.59961		1
6409.498		1
6409.81543		1
6409.90625		1
6410.51		1
6410.74268		1
6410.976		1
6411.40869		1
6412.308		1
6412.441		1
6412.48		1
6413.226		1
6413.50928		1
6413.51367		1
6413.73828		1
6414.029		1
6414.412		1
6414.818		1
6414.905		1
6414.937		1
6415.006		1
6415.662		1
6415.87158		1
6416.127		1
6416.17871		1
6416.75244		1
6416.837		1
6416.922		1
6416.934		1
6417.77734		1
6418.046		1
6418.34766		1
6419.05762		1
6419.18066		1
6419.315		1
6419.858		1
6420.3916		1
6420.721		1
6420.806		1
6420.814		1
6420.926		1
6421.71826		1
6422.118		1
6422.40967		1
6422.56543		1
6422.78369		1
6423.24268		1
6423.32959		1
6423.357		1
6423.698		1
6424.024		1
6424.673		1
6425.538		1
6426.04541		1
6426.39		1
6426.52148		1
6426.53174		1
6426.919		1
6427.157		1
6427.9873		1
6428.21533		1
6428.397		1
6428.47852		1
6428.486		1
6428.528		1
6429.35938		1
6430.73535		1
6430.767		1
6430.92139		1
6431.31738		1
6431.7915		1
6432.46338		1
6432.59229		1
6433.00732		1
6433.311		1
6433.62354		1
6433.629		1
6433.93262		1
6433.959		1
6434.013		1
6434.119		1
6434.145		1
6434.264		1
6434.31738		1
6434.6665		1
6434.999		1
6435.126		1
6435.358		1
6436.182		1
6436.325		1
6436.60547		1
6436.624		1
6436.63037		1
6437.46143		1
6438.12158		1
6439.181		1
6439.40674		1
6439.48975		1
6439.561		1
6440.15771		1
6440.19727		1
6440.448		1
6440.839		1
6440.89		1
6442.104		1
6442.726		1
6443.941		1
6443.998		1
6444.034		1
6444.528		1
6444.58		1
6444.59863		1
6444.791		1
6445.511		1
6445.53125		1
6445.57275		1
6445.967		1
6446.384		1
6446.858		1
6446.95068		1
6447.076		1
6447.68652		1
6447.695		1
6447.80029		1
6448.78662		1
6449.013		1
6449.243		1
6449.25928		1
6449.89453		1
6449.93066		1
6450.35352		1
6451.27344		1
6451.307		1
6451.6084		1
6451.76465		1
6452.03027		1
6452.82764		1
6453.08936		1
6454.17		1
6454.67236		1
6454.77246		1
6454.98438		1
6455.04346		1
6455.366		1
6455.409		1
6455.511		1
6456.29248		1
6456.4375		1
6456.58545		1
6456.868		1
6456.928		1
6457.24		1
6457.4585		1
6457.624		1
6457.898		1
6458.08838		1
6458.61475		1
6458.79736		1
6458.914		1
6458.92529		1
6458.991		1
6459.686		1
6459.75439		1
6459.8877		1
6459.99951		1
6460.35742		1
6460.376		1
6460.44971		1
6460.787		1
6460.954		1
6461.112		1
6461.23828		1
6461.413		1
6461.47		1
6462.39844		1
6462.46826		1
6462.542		1
6462.84375		1
6463.195		1
6463.36475		1
6463.541		1
6463.82861		1
6463.833		1
6463.951		1
6464.073		1
6464.226		1
6464.621		1
6464.679		1
6464.86		1
6465.122		1
6466.38037		1
6466.686		1
6466.78662		1
6466.96875		1
6467.1		1
6467.378		1
6467.508		1
6467.66162		1
6468.025		1
6468.459		1
6468.6377		1
6468.89355		1
6469.026		1
6469.272		1
6469.84473		1
6470.01758		1
6470.54053		1
6470.618		1
6470.782		1
6470.824		1
6470.984		1
6471.13232		1
6471.136		1
6471.157		1
6471.321		1
6471.37354		1
6471.696		1
6471.92871		1
6472.103		1
6472.158		1
6472.465		1
6472.70752		1
6473.064		1
6473.323		1
6473.47949		1
6473.50146		1
6473.65674		1
6473.72266		1
6473.787		1
6474.14063		1
6474.377		1
6474.76074		1
6475.12646		1
6475.361		1
6475.767		1
6475.87549		1
6476.09		1
6476.428		1
6476.445		1
6476.867		1
6477.42529		1
6477.474		1
6477.72754		1
6477.90137		1
6477.987		1
6478.31152		1
6478.621		1
6479.046		1
6479.078		1
6479.0835		1
6479.179		1
6479.233		1
6479.451		1
6480.23		1
6480.82666		1
6480.882		1
6480.911		1
6481.10547		1
6481.19775		1
6481.22266		1
6481.658		1
6482.06445		1
6482.06738		1
6482.251		1
6482.25635		1
6482.75928		1
6482.796		1
6483.1416		1
6483.385		1
6483.80469		1
6483.93945		1
6483.98926		1
6484.14453		1
6485.285		1
6485.302		1
6485.371		1
6485.442		1
6485.556		1
6485.66		1
6485.70947		1
6485.72266		1
6486.03125		1
6486.226		1
6486.668		1
6486.688		1
6487.239		1
6487.864		1
6488.104		1
6488.504		1
6488.639		1
6488.753		1
6488.802		1
6488.93848		1
6489.473		1
6490.215		1
6491.192		1
6491.2334		1
6492.057		1
6492.317		1
6492.50439		1
6492.77832		1
6492.81836		1
6492.97168		1
6493.07		1
6493.15967		1
6493.74561		1
6493.791		1
6493.97852		1
6493.997		1
6494.295		1
6495.699		1
6496.11133		1
6496.126		1
6496.335		1
6496.876		1
6497.197		1
6497.38867		1
6497.538		1
6497.92432		1
6498.089		1
6498.25635		1
6498.306		1
6498.51465		1
6498.767		1
6499.096		1
6499.304		1
6499.50146		1
6499.66064		1
6500.041		1
6500.833		1
6501.016		1
6501.05859		1
6501.093		1
6501.466		1
6501.80029		1
6502.47656		1
6502.96826		1
6503.04736		1
6503.09668		1
6503.675		1
6503.80957		1
6503.84766		1
6503.927		1
6504.363		1
6505.19531		1
6505.413		1
6505.44629		1
6505.537		1
6505.589		1
6505.78027		1
6505.97559		1
6506.408		1
6506.45557		1
6506.57		1
6506.73145		1
6506.793		1
6507.05029		1
6507.19336		1
6507.20361		1
6507.73828		1
6507.743		1
6507.93555		1
6507.94531		1
6508.07227		1
6508.274		1
6508.614		1
6508.8916		1
6509.01172		1
6509.364		1
6509.585		1
6509.612		1
6509.89355		1
6510.31348		1
6510.314		1
6511.80664		1
6512.409		1
6513.00049		1
6513.11475		1
6513.31152		1
6513.49268		1
6513.69531		1
6513.785		1
6513.93066		1
6514.0083		1
6514.365		1
6514.4126		1
6514.438		1
6514.476		1
6514.543		1
6514.91162		1
6515.13867		1
6515.32861		1
6515.34668		1
6515.37354		1
6515.54541		1
6515.592		1
6515.65234		1
6515.966		1
6516.11426		1
6516.296		1
6516.532		1
6517.03174		1
6517.2373		1
6517.41357		1
6517.57031		1
6517.732		1
6517.951		1
6518.30371		1
6518.394		1
6518.61475		1
6518.821		1
6518.84326		1
6519.25049		1
6519.50049		1
6519.954		1
6520.004		1
6520.297		1
6520.55762		1
6520.71045		1
6520.737		1
6520.815		1
6521.106		1
6521.224		1
6521.47559		1
6521.765		1
6521.834		1
6521.915		1
6522.91357		1
6522.957		1
6523.869		1
6523.878		1
6523.96143		1
6524.029		1
6524.106		1
6524.25244		1
6524.31836		1
6524.58057		1
6524.60449		1
6524.70264		1
6524.814		1
6524.83057		1
6525.69775		1
6525.847		1
6526.7373		1
6526.87256		1
6527.404		1
6527.55273		1
6528.051		1
6528.95654		1
6529.1416		1
6529.55		1
6529.58936		1
6529.73828		1
6529.77539		1
6529.79248		1
6529.878		1
6529.984		1
6530.24561		1
6530.514		1
6530.73242		1
6531.164		1
6531.24		1
6531.78369		1
6532.09375		1
6532.15869		1
6532.843		1
6532.882		1
6533.22949		1
6533.473		1
6533.67236		1
6533.85352		1
6533.95752		1
6534.124		1
6534.161		1
6534.462		1
6534.741		1
6534.753		1
6534.76172		1
6535.281		1
6535.41455		1
6535.53564		1
6535.6543		1
6536.17725		1
6536.245		1
6536.352		1
6536.702		1
6536.863		1
6537.08838		1
6537.37549		1
6537.377		1
6537.77246		1
6538.00049		1
6538.031		1
6538.21143		1
6538.38525		1
6538.588		1
6538.975		1
6539.375		1
6539.582		1
6541.141		1
6541.399		1
6541.47266		1
6541.76953		1
6541.873		1
6542.104		1
6542.813		1
6543.175		1
6543.35352		1
6543.58545		1
6543.838		1
6543.909		1
6544.28027		1
6544.38965		1
6544.587		1
6545.14941		1
6545.20654		1
6545.301		1
6545.532		1
6545.687		1
6546.19971		1
6546.269		1
6546.308		1
6546.38		1
6546.42139		1
6546.44434		1
6546.504		1
6546.7085		1
6546.82129		1
6547.338		1
6547.37256		1
6547.523		1
6547.5835		1
6547.65869		1
6547.77734		1
6547.908		1
6548.258		1
6548.51758		1
6548.547		1
6548.69971		1
6548.766		1
6548.866		1
6548.92432		1
6549.06445		1
6549.172		1
6549.52832		1
6549.849		1
6549.997		1
6550.152		1
6550.254		1
6550.32568		1
6550.39941		1
6550.40332		1
6550.45947		1
6550.507		1
6551.06348		1
6551.172		1
6551.483		1
6552.086		1
6552.19434		1
6552.34		1
6552.57861		1
6552.7207		1
6552.747		1
6552.998		1
6553.108		1
6553.241		1
6553.27734		1
6553.506		1
6553.51025		1
6553.51367		1
6553.814		1
6553.972		1
6553.98438		1
6554.028		1
6554.562		1
6554.563		1
6554.63574		1
6554.87354		1
6555.234		1
6555.502		1
6555.70654		1
6555.88232		1
6555.91553		1
6556.098		1
6556.435		1
6556.74951		1
6556.92432		1
6556.97949		1
6557.004		1
6557.18		1
6557.377		1
6557.506		1
6557.83057		1
6558.207		1
6558.40332		1
6558.676		1
6558.808		1
6558.879		1
6559.01953		1
6559.273		1
6559.299		1
6559.43262		1
6559.536		1
6559.73242		1
6559.894		1
6560.11328		1
6561.19434		1
6561.343		1
6561.46436		1
6561.902		1
6562.031		1
6562.11963		1
6562.178		1
6562.258		1
6562.735		1
6562.82275		1
6562.878		1
6563.06055		1
6563.278		1
6563.305		1
6563.42236		1
6563.994		1
6564.16943		1
6564.42432		1
6564.485		1
6564.71875		1
6564.862		1
6564.973		1
6565.308		1
6565.349		1
6565.75049		1
6565.86572		1
6566.177		1
6566.25928		1
6566.341		1
6566.486		1
6566.619		1
6566.67041		1
6566.76953		1
6566.86		1
6566.97754		1
6567.20654		1
6567.28857		1
6567.292		1
6567.43		1
6567.625		1
6568.69531		1
6568.956		1
6569.117		1
6569.40967		1
6570.097		1
6570.119		1
6570.39941		1
6570.669		1
6570.76172		1
6570.936		1
6571.19043		1
6571.20361		1
6571.308		1
6571.488		1
6571.61035		1
6571.645		1
6571.79		1
6572.323		1
6572.48		1
6572.835		1
6573.53467		1
6573.536		1
6573.728		1
6574.145		1
6574.24756		1
6574.305		1
6574.449		1
6574.984		1
6575.073		1
6575.34863		1
6575.9		1
6575.93359		1
6575.97168		1
6576.077		1
6576.245		1
6576.272		1
6576.465		1
6576.82031		1
6577.36		1
6577.40625		1
6577.72949		1
6577.84229		1
6577.90771		1
6578.03		1
6578.105		1
6578.17139		1
6578.253		1
6578.302		1
6578.544		1
6578.754		1
6578.791		1
6578.914		1
6579.3457		1
6579.83057		1
6580.0957		1
6580.16162		1
6580.482		1
6580.549		1
6580.912		1
6580.916		1
6580.918		1
6581.061		1
6581.2334		1
6581.37451		1
6581.64355		1
6581.668		1
6581.749		1
6581.91		1
6582.15869		1
6582.365		1
6583.47461		1
6583.913		1
6584.00732		1
6584.14453		1
6584.499		1
6585.448		1
6585.46875		1
6585.52344		1
6585.569		1
6585.735		1
6585.77148		1
6586.21045		1
6586.23047		1
6586.513		1
6586.526		1
6586.5835		1
6586.699		1
6586.96436		1
6587.461		1
6587.796		1
6587.86475		1
6587.913		1
6588.425		1
6588.46		1
6588.493		1
6588.562		1
6588.66162		1
6588.685		1
6588.8125		1
6588.8457		1
6588.909		1
6589.51074		1
6589.656		1
6589.706		1
6589.724		1
[truncated: 17,265 more rows]
