# Supplementary material for: Getting rid of ‘rain’ and ‘stars’: Mitigating inhibition effects on ddPCR data analysis, the case study of the invasive crayfish Pacifastacus leniusculus in the streams of Luxembourg
Source: PLoS One. 2022 Nov 16;17(11):e0275363. doi: 10.1371/journal.pone.0275363 (PMC9668142; doi:10.1371/journal.pone.0275363)
Supplement: S1 File — (ZIP) [file pone.0275363.s003.zip › raw data/27-pl1/27 Pl1-2019 Pl_F11_Amplitude.csv]

Ch1 Amplitude	Ch2 Amplitude	Cluster
2485.65625		1
2518.549		1
2636.006		1
2749.49463		1
2820.20947		1
2848.744		1
2853.14233		1
2920.06226		1
2954.731		1
2959.71118		1
2967.27075		1
2996.63379		1
3001.53418		1
3002.95972		1
3011.22729		1
3052.57739		1
3054.96655		1
3057.34155		1
3059.95459		1
3061.3916		1
3062.07153		1
3064.97681		1
3069.47534		1
3073.51514		1
3074.651		1
3081.94824		1
3084.16162		1
3086.54346		1
3090.71313		1
3097.74463		1
3107.12915		1
3107.41479		1
3110.69		1
3111.38867		1
3112.80737		1
3132.51782		1
3132.65063		1
3136.39453		1
3141.58032		1
3141.68		1
3143.00977		1
3151.20044		1
3152.02051		1
3152.199		1
3163.005		1
3172.87964		1
3174.11572		1
3175.25659		1
3178.81567		1
3190.417		1
3194.39429		1
3194.47485		1
3197.744		1
3203.61035		1
3203.75757		1
3205.77222		1
3206.9563		1
3212.38159		1
3215.19946		1
3216.57373		1
3221.10132		1
3222.64551		1
3223.84229		1
3224.553		1
3229.85181		1
3231.13745		1
3231.2876		1
3232.18945		1
3233.319		1
3233.39551		1
3234.12744		1
3237.54126		1
3240.72144		1
3240.795		1
3240.96753		1
3242.32031		1
3242.614		1
3243.42456		1
3244.7522		1
3245.31152		1
3246.81055		1
3250.99536		1
3252.053		1
3255.66235		1
3256.00513		1
3256.363		1
3256.55347		1
3256.59033		1
3257.60229		1
3260.28223		1
3265.235		1
3265.477		1
3265.96216		1
3266.36255		1
3266.83057		1
3267.782		1
3279.286		1
3279.87817		1
3280.29443		1
3280.45117		1
3280.45215		1
3281.23926		1
3281.52246		1
3282.397		1
3284.804		1
3285.30957		1
3285.69556		1
3288.37354		1
3289.628		1
3290.971		1
3292.05347		1
3292.12769		1
3293.45776		1
3295.308		1
3295.90063		1
3299.55054		1
3301.14575		1
3301.76416		1
3305.12061		1
3307.89355		1
3308.157		1
3309.96387		1
3310.82617		1
3310.85913		1
3311.38574		1
3312.43335		1
3312.62476		1
3312.69873		1
3314.447		1
3319.05933		1
3319.37915		1
3325.12866		1
3326.91333		1
3329.889		1
3329.91846		1
3330.60522		1
3330.93		1
3331.50732		1
3332.826		1
3333.80444		1
3334.823		1
3335.10278		1
3335.66919		1
3336.458		1
3336.959		1
3337.22021		1
3337.90723		1
3339.087		1
3339.487		1
3339.58936		1
3339.8916		1
3340.39038		1
3342.02783		1
3342.18921		1
3342.331		1
3343.75757		1
3345.44556		1
3346.566		1
3349.08325		1
3349.66284		1
3349.80566		1
3350.00562		1
3350.656		1
3351.89185		1
3351.92749		1
3354.84351		1
3355.35229		1
3355.44263		1
3356.77441		1
3357.39722		1
3358.07056		1
3359.61426		1
3360.66284		1
3360.904		1
3361.00146		1
3361.98438		1
3363.60571		1
3363.73535		1
3364.27246		1
3364.638		1
3365.0437		1
3365.166		1
3365.39966		1
3365.41577		1
3366.6145		1
3369.11816		1
3369.38477		1
3370.09229		1
3371.2124		1
3371.916		1
3373.14941		1
3373.21436		1
3373.81177		1
3374.85718		1
3375.496		1
3375.69458		1
3377.71216		1
3378.70459		1
3378.73877		1
3379.36914		1
3379.75		1
3383.81519		1
3384.49927		1
3384.667		1
3385.3042		1
3385.32813		1
3386.67676		1
3389.15186		1
3389.49438		1
3390.74072		1
3390.9353		1
3391.71362		1
3392.657		1
3392.99878		1
3395.15063		1
3396.05957		1
3396.49756		1
3397.949		1
3398.43237		1
3399.071		1
3399.14233		1
3399.78076		1
3400.51733		1
3401.54932		1
3403.63916		1
3404.45313		1
3404.576		1
3405.56177		1
3408.78613		1
3408.87158		1
3409.063		1
3409.95581		1
3410.13		1
3410.41113		1
3411.76538		1
3413.78687		1
3414.53882		1
3414.98584		1
3415.05		1
3415.41968		1
3415.605		1
3416.23975		1
3416.51685		1
3416.62939		1
3417.326		1
3417.337		1
3418.488		1
3418.769		1
3420.262		1
3420.767		1
3421.03613		1
3421.21777		1
3424.24756		1
3426.46753		1
3428.08716		1
3428.178		1
3428.19556		1
3428.36963		1
3430.04321		1
3430.41479		1
3430.923		1
3431.49536		1
3433.313		1
3433.53857		1
3434.06616		1
3434.48926		1
3435.6123		1
3436.73		1
3436.79834		1
3436.81543		1
3436.88965		1
3439.17358		1
3440.40381		1
3440.82739		1
3441.63		1
3441.799		1
3442.29248		1
3444.1687		1
3445.192		1
3445.70386		1
3446.447		1
3446.70947		1
3447.9873		1
3448.3894		1
3449.44434		1
3450.21826		1
3450.599		1
3454.15112		1
3454.252		1
3455.12524		1
3456.279		1
3456.39282		1
3456.41113		1
3456.83936		1
3457.08936		1
3457.454		1
3457.92676		1
3459.57764		1
3460.07056		1
3460.5083		1
3463.50659		1
3464.2998		1
3465.44141		1
3466.14673		1
3466.4126		1
3467.16968		1
3467.46753		1
3467.93677		1
3468.87744		1
3471.35229		1
3471.74658		1
3472.57373		1
3472.8772		1
3473.0354		1
3473.342		1
3473.42847		1
3473.91162		1
3475.46533		1
3475.85815		1
3476.06177		1
3476.1438		1
3477.965		1
3480.4624		1
3481.29932		1
3481.612		1
3481.634		1
3482.16968		1
3483.77246		1
3484.59766		1
3484.82		1
3485.622		1
3486.368		1
3487.586		1
3487.689		1
3488.18335		1
3489.02466		1
3489.88525		1
3490.043		1
3491.745		1
3491.875		1
3492.54785		1
3493.36987		1
3494.18115		1
3496.03882		1
3497.02222		1
3497.9563		1
3498.08569		1
3498.625		1
3499.734		1
3501.4458		1
3501.5625		1
3502.29858		1
3502.37		1
3503.55054		1
3504.451		1
3504.7998		1
3505.72729		1
3505.741		1
3506.3623		1
3506.726		1
3507		1
3507.04224		1
3507.964		1
3509.13843		1
3509.311		1
3510.87427		1
3510.881		1
3511.784		1
3514.16919		1
3514.23877		1
3514.32617		1
3514.89355		1
3516.116		1
3517.208		1
3517.551		1
3518.84741		1
3519.794		1
3521.65942		1
3522.83252		1
3523.31885		1
3523.54517		1
3527.095		1
3527.323		1
3527.49731		1
3527.71387		1
3528.22534		1
3528.43115		1
3529.30518		1
3530.09082		1
3530.371		1
3531.27441		1
3532.603		1
3533.166		1
3533.39868		1
3534.0603		1
3534.46655		1
3535.35938		1
3536.273		1
3536.318		1
3536.75684		1
3537.85425		1
3537.8728		1
3538.689		1
3539.13916		1
3539.96533		1
3540.10059		1
3540.24585		1
3540.598		1
3541.31543		1
3541.91333		1
3542.91724		1
3546.58667		1
3546.90869		1
3547.2644		1
3547.44678		1
3548.052		1
3548.86548		1
3549.68433		1
3550.07983		1
3550.32959		1
3550.75122		1
3550.85156		1
3551.154		1
3551.32227		1
3552.00415		1
3552.11914		1
3552.49854		1
3552.68164		1
3553.18848		1
3553.28564		1
3553.66016		1
3554.41772		1
3555.1106		1
3555.24023		1
3555.962		1
3556.153		1
3558.04785		1
3558.33032		1
3558.36426		1
3558.71118		1
3559.87573		1
3560.76221		1
3561.5083		1
3561.566		1
3562.02759		1
3562.09473		1
3563.35962		1
3563.86987		1
3564.51318		1
3564.6582		1
3565.365		1
3567.7124		1
3568.33423		1
3571.0498		1
3571.07471		1
3571.66138		1
3573.32227		1
3573.37085		1
3573.408		1
3573.979		1
3574.50928		1
3574.7124		1
3575.39624		1
3575.7998		1
3575.93433		1
3575.96216		1
3575.9873		1
3576.00049		1
3576.78613		1
3576.90332		1
3577.684		1
3578.08936		1
3579.46069		1
3579.71387		1
3581.292		1
3582.92578		1
3583.706		1
3583.79321		1
3585.24951		1
3586.00781		1
3586.563		1
3586.72485		1
3587.58838		1
3588.124		1
3588.25977		1
3588.302		1
3588.916		1
3591.88232		1
3592.45728		1
3592.51978		1
3594.959		1
3595.03345		1
3595.06543		1
3595.64331		1
3596.80176		1
3596.857		1
3599.53467		1
3601.42578		1
3601.99487		1
3602.26929		1
3602.82275		1
3603.56885		1
3605.05127		1
3605.66162		1
3607.18726		1
3610.014		1
3611.23779		1
3611.66162		1
3612.50781		1
3613.31836		1
3613.48486		1
3613.50146		1
3613.52148		1
3614.98975		1
3615.53369		1
3615.96582		1
3616.04126		1
3616.359		1
3616.57227		1
3617.01074		1
3617.07		1
3617.15967		1
3618.13867		1
3619.01831		1
3619.897		1
3620.11377		1
3620.50122		1
3620.75684		1
3621.02148		1
3621.392		1
3621.452		1
3621.52246		1
3621.64746		1
3621.834		1
3622.09		1
3622.71167		1
3623.416		1
3623.434		1
3623.78687		1
3624.49878		1
3624.52563		1
3625.90259		1
3625.92578		1
3626.09253		1
3626.887		1
3627.20215		1
3627.73926		1
3627.96533		1
3628.58		1
3629.061		1
3629.615		1
3630.40918		1
3631.08179		1
3631.18677		1
3631.67578		1
3632.1897		1
3632.65576		1
3633.298		1
3633.43		1
3634.344		1
3634.45435		1
3635.191		1
3635.30664		1
3636.216		1
3636.78955		1
3637.43237		1
3637.62183		1
3639.60742		1
3640.48633		1
3640.4895		1
3641.31445		1
3641.57666		1
3643.334		1
3644.24365		1
3645.13647		1
3645.54346		1
3646.62915		1
3646.966		1
3648.10156		1
3648.564		1
3648.996		1
3650.30249		1
3651.00317		1
3651.72827		1
3651.83521		1
3651.93921		1
3652.16284		1
3653.48047		1
3654.247		1
3654.81641		1
3655.01563		1
3655.99219		1
3656.17		1
3656.49585		1
3656.80054		1
3657.00146		1
3657.612		1
3657.65234		1
3659.315		1
3661.82544		1
3663.01855		1
3663.45923		1
3663.844		1
3664.57861		1
3664.58032		1
3664.83423		1
3667.274		1
3667.36938		1
3668.10913		1
3668.64771		1
3669.56787		1
3669.57959		1
3669.65723		1
3671.23		1
3671.25317		1
3671.69263		1
3671.699		1
3671.88623		1
3672.7793		1
3673.42529		1
3674.02661		1
3674.25732		1
3674.427		1
3675.95142		1
3676.346		1
3676.418		1
3677.11646		1
3678.12		1
3678.30078		1
3678.67529		1
3679.293		1
3679.38843		1
3679.71313		1
3679.75684		1
3679.7583		1
3679.92627		1
3680.20459		1
3681.055		1
3681.14478		1
3683.0022		1
3683.86084		1
3684.02051		1
3684.87866		1
3685.15186		1
3685.84741		1
3686.217		1
3687.34277		1
3687.55273		1
3688.455		1
3689.13184		1
3689.207		1
3689.32666		1
3689.64087		1
3690.174		1
3690.29321		1
3690.61865		1
3690.798		1
3690.90967		1
3692.04028		1
3692.177		1
3692.34937		1
3692.40747		1
3692.56543		1
3692.7207		1
3692.94922		1
3693.85669		1
3693.949		1
3694.77637		1
3695.2002		1
3696.32227		1
3696.76855		1
3696.78638		1
3697.74048		1
3697.977		1
3698.1123		1
3698.213		1
3698.2937		1
3699.02563		1
3699.31665		1
3699.37256		1
3699.43872		1
3700.355		1
3700.47852		1
3701.228		1
3702.50122		1
3703.28735		1
3703.529		1
3704.09717		1
3705.34717		1
3705.526		1
3706.61035		1
3707.02344		1
3707.297		1
3707.885		1
3710.82153		1
3711.06982		1
3711.30347		1
3711.92139		1
3712.769		1
3712.85913		1
3712.99976		1
3713.0437		1
3713.45337		1
3713.49536		1
3713.49829		1
3713.94531		1
3714.39868		1
3714.81226		1
3714.92188		1
3715.55029		1
3715.8335		1
3716.31128		1
3716.691		1
3716.97021		1
3716.97241		1
3717.86914		1
3718.48828		1
3718.71069		1
3719.841		1
3719.88135		1
3720.802		1
3722.112		1
3722.28857		1
3722.29688		1
3722.45215		1
3722.477		1
3722.54565		1
3722.914		1
3723.092		1
3724.219		1
3724.41382		1
3724.47339		1
3724.5498		1
3724.64648		1
3724.75073		1
3724.92725		1
3725.549		1
3725.567		1
3725.925		1
3726.35645		1
3726.44116		1
3726.939		1
3727.023		1
3727.70654		1
3727.93		1
3728.28174		1
3728.38159		1
3728.41431		1
3729.25977		1
3729.664		1
3729.78979		1
3729.88672		1
3730.09619		1
3730.946		1
3731.323		1
3731.518		1
3731.687		1
3731.807		1
3731.88843		1
3732.09155		1
3732.459		1
3732.79932		1
3733.239		1
3733.47461		1
3734.62427		1
3734.83716		1
3735.241		1
3737.88062		1
3738.03564		1
3738.20581		1
3740.25049		1
3740.432		1
3740.43481		1
3740.43628		1
3740.98975		1
3741.34668		1
3741.881		1
3742.029		1
3742.14355		1
3742.17065		1
3742.32764		1
3742.62671		1
3743.17114		1
3743.3042		1
3743.88745		1
3744.143		1
3744.24536		1
3745.06958		1
3745.341		1
3745.79346		1
3747.267		1
3748.41724		1
3748.60913		1
3748.828		1
3749.04175		1
3750.77612		1
3752.286		1
3753.26172		1
3753.26367		1
3753.99268		1
3754.464		1
3758.31738		1
3758.59131		1
3758.59888		1
3758.74243		1
3759.811		1
3760.24585		1
3763.67969		1
3763.88379		1
3765.77222		1
3766.12549		1
3766.16357		1
3766.21021		1
3766.60547		1
3766.80933		1
3766.968		1
3766.97632		1
3767.834		1
3768.22754		1
3768.26831		1
3768.51929		1
3768.82		1
3768.96338		1
3769.05786		1
3769.89014		1
3770.27661		1
3771.07471		1
3771.199		1
3771.311		1
3771.679		1
3771.75586		1
3772.08643		1
3772.28174		1
3772.34277		1
3772.5647		1
3772.81836		1
3773.43018		1
3773.63623		1
3774.994		1
3775.83545		1
3775.894		1
3777.195		1
3777.787		1
3778.34131		1
3779.19556		1
3779.3042		1
3779.30762		1
3780.617		1
3780.70337		1
3781.40112		1
3781.67065		1
3782.201		1
3782.616		1
3783.793		1
3784.21533		1
3784.50415		1
3784.67627		1
3785.035		1
3785.4502		1
3785.9812		1
3786.04858		1
3786.449		1
3786.847		1
3787.44043		1
3787.97144		1
3788.2395		1
3788.46069		1
3789.32251		1
3789.35156		1
3789.93945		1
3790.30737		1
3790.46021		1
3791.24243		1
3791.54443		1
3791.67554		1
3791.92847		1
3791.93555		1
3793.76855		1
3793.81519		1
3793.88013		1
3794.10986		1
3794.85522		1
3795.724		1
3796.30566		1
3796.55615		1
3797.182		1
3797.86841		1
3797.97534		1
3798.048		1
3798.60742		1
3798.668		1
3798.921		1
3799.35254		1
3799.39575		1
3799.473		1
3799.66577		1
3799.77075		1
3799.91431		1
3800.47021		1
3800.92578		1
3801.7522		1
3802.05981		1
3802.521		1
3802.83228		1
3803.89258		1
3804.36182		1
3804.74023		1
3804.76025		1
3805.032		1
3805.193		1
3805.76587		1
3806.15845		1
3806.21924		1
3806.26318		1
3807.94922		1
3807.999		1
3808.90552		1
3808.959		1
3808.98926		1
3809.102		1
3809.69116		1
3810.35132		1
3810.8		1
3810.904		1
3811.34546		1
3811.65625		1
3811.93652		1
3813.30127		1
3813.58813		1
3814.67969		1
3814.93115		1
3814.97241		1
3814.98926		1
3815.622		1
3816.60229		1
3817.09839		1
3817.66553		1
3817.91919		1
3818.10156		1
3818.1665		1
3818.22729		1
3819.90186		1
3820.34814		1
3820.50342		1
3820.67725		1
3821.54663		1
3821.76123		1
3822.61255		1
3822.62231		1
3822.8623		1
3823.86816		1
3824.151		1
3824.52832		1
3826.185		1
3826.58765		1
3827.75977		1
3831.811		1
3832.20142		1
3833.25439		1
3833.96582		1
3834.31567		1
3834.9292		1
3834.98022		1
3835.144		1
3835.478		1
3835.4873		1
3835.48828		1
3835.78882		1
3836.38013		1
3836.75586		1
3836.82764		1
3837.08936		1
3837.83228		1
3838.18652		1
3838.38062		1
3838.50415		1
3839.17554		1
3839.376		1
3841.3645		1
3841.62817		1
3841.69849		1
3842.13818		1
3842.152		1
3842.39		1
3842.408		1
3842.58252		1
3842.70654		1
3842.95215		1
3843.2356		1
3843.73462		1
3844.5293		1
3844.984		1
3845.252		1
3845.27319		1
3845.40625		1
3845.65332		1
3845.91455		1
3846.0686		1
3847.39624		1
3848.09033		1
3848.4353		1
3849.12622		1
3850.642		1
3852.477		1
3852.821		1
3853.039		1
3853.57568		1
3854.098		1
3855.078		1
3855.0918		1
3855.129		1
3857.65015		1
3858.417		1
3858.4895		1
3860.132		1
3860.61572		1
3861.27246		1
3861.918		1
3862.245		1
3862.40918		1
3862.923		1
3863.25		1
3863.293		1
3863.29688		1
3863.388		1
3864.03125		1
3864.31445		1
3864.367		1
3865.309		1
3865.57373		1
3865.66016		1
3866.199		1
3866.40381		1
3866.431		1
3866.88135		1
3867.22827		1
3867.23657		1
3867.66455		1
3868.74634		1
3869.22144		1
3869.24829		1
3870.214		1
3870.25977		1
3870.782		1
3870.78467		1
3871.10815		1
3871.321		1
3871.61963		1
3871.72144		1
3872.59473		1
3872.90137		1
3873.59033		1
3873.76563		1
3873.95313		1
3873.992		1
3874.3252		1
3875.24023		1
3876.4812		1
3876.71753		1
3876.78638		1
3878.00684		1
3878.28467		1
3878.49023		1
3878.6084		1
3879.25122		1
3880.23682		1
3880.24365		1
3880.28076		1
3881.78833		1
3881.96582		1
3882.42163		1
3882.80347		1
3883.00732		1
3884.0354		1
3884.56885		1
3884.82446		1
3884.83032		1
3884.93457		1
3885.0166		1
3885.70654		1
3885.71631		1
3886.27026		1
3886.728		1
3886.93457		1
3887.34741		1
3887.38		1
3887.66626		1
3889.66187		1
3889.82568		1
3889.95215		1
3890.07837		1
3890.162		1
3890.747		1
3891.21265		1
3891.49341		1
3892.42261		1
3892.94556		1
3893.10767		1
3893.374		1
3893.49438		1
3893.9375		1
3896.09131		1
3896.4126		1
3896.693		1
3896.91357		1
3897.28125		1
3897.68213		1
3898.06348		1
3899.033		1
3899.34229		1
3899.55078		1
3900.11035		1
3900.47949		1
3900.52417		1
3901.105		1
3901.20825		1
3901.39941		1
3901.528		1
3901.61816		1
3902.044		1
3902.69263		1
3903.375		1
3904.03467		1
3904.61646		1
3905.20654		1
3905.97656		1
3906.31372		1
3906.40967		1
3907.23877		1
3907.57642		1
3907.74072		1
3907.74438		1
3908.133		1
3908.287		1
3909.03		1
3909.087		1
3909.25659		1
3909.97974		1
3910.41431		1
3910.52441		1
3910.86426		1
3911.84619		1
3912.23926		1
3912.40942		1
3912.43335		1
3913.16821		1
3913.27075		1
3913.271		1
3913.421		1
3913.84546		1
3914.376		1
3914.379		1
3914.59131		1
3915.41968		1
3916.73022		1
3916.96143		1
3917.40356		1
3917.54248		1
3918.1377		1
3918.75415		1
3918.97314		1
3919.65967		1
3920.44531		1
3920.5835		1
3920.73438		1
3920.759		1
3921.074		1
3921.08228		1
3921.5105		1
3921.70752		1
3922.219		1
3922.368		1
3923.24585		1
3923.52979		1
3923.66333		1
3923.89		1
3924.05957		1
3924.475		1
3924.48853		1
3925.10547		1
3926.257		1
3927.10669		1
3927.92651		1
3928.041		1
3928.73584		1
3928.82471		1
3929.12573		1
3929.152		1
3930.05054		1
3930.56958		1
3930.69946		1
3930.80762		1
3930.97021		1
3931.214		1
3931.7876		1
3932.0625		1
3932.397		1
3932.89063		1
3933.142		1
3934.151		1
3934.673		1
3935.21167		1
3935.607		1
3935.86084		1
3936.24951		1
3936.383		1
3936.86426		1
3937.0376		1
3937.35327		1
3937.599		1
3937.818		1
3938.62256		1
3939.21069		1
3939.48145		1
3941.55859		1
3942.22656		1
3942.3584		1
3942.55664		1
3943.124		1
3945.373		1
3945.37476		1
3945.59961		1
3945.67017		1
3945.71631		1
3946.11816		1
3946.214		1
3946.3833		1
3947.34668		1
3947.66968		1
3948.28735		1
3948.65063		1
3949.38184		1
3949.64526		1
3950.09937		1
3950.10278		1
3950.62671		1
3950.81738		1
3951.221		1
3951.67456		1
3951.827		1
3951.98682		1
3951.988		1
3953.61572		1
3955.028		1
3955.06738		1
3955.14746		1
3955.43677		1
3956.03931		1
3956.73657		1
3958.26855		1
3958.50537		1
3959.98853		1
3960.3064		1
3960.37427		1
3960.501		1
3960.651		1
3961.484		1
3961.63818		1
3961.78418		1
3961.87549		1
3961.9314		1
3962.94775		1
3963.01929		1
3963.12061		1
3963.14429		1
3963.22485		1
3963.382		1
3963.5022		1
3964.50269		1
3965.03369		1
3965.22266		1
3965.38745		1
3965.49634		1
3965.959		1
3966.38721		1
3966.934		1
3967.038		1
3967.10913		1
3967.93359		1
3968.102		1
3968.71338		1
3968.7876		1
3970.19043		1
3970.88965		1
3970.96875		1
3970.99536		1
3971.61133		1
3972.0542		1
3972.14185		1
3972.513		1
3972.70166		1
3974.10718		1
3974.26367		1
3974.44824		1
3975.24585		1
3975.35913		1
3976.20459		1
3976.38623		1
3976.82666		1
3978.35718		1
3978.996		1
3979.52979		1
3979.875		1
3979.9873		1
3980.46436		1
3981.14917		1
3982.63965		1
3983.485		1
3983.75269		1
3983.86133		1
3984.79053		1
3984.96655		1
3985.014		1
3985.09033		1
3985.18921		1
3986.73047		1
3986.84131		1
3987.00879		1
3987.33618		1
3987.63574		1
3987.73853		1
3987.80542		1
3987.91016		1
3987.92139		1
3988.60059		1
3988.99731		1
3989.887		1
3989.91528		1
3990.096		1
3990.10547		1
3990.25659		1
3991.50977		1
3991.79565		1
3992.068		1
3992.96484		1
3992.981		1
3993.07251		1
3993.75928		1
3994.04614		1
3994.30859		1
3994.312		1
3995.04175		1
3995.087		1
3995.323		1
3995.60913		1
3995.79		1
3996.68433		1
3996.83667		1
3997.58081		1
3997.68		1
3997.79858		1
3998.86743		1
3999.24121		1
3999.61		1
3999.67236		1
4000.1958		1
4000.5686		1
4000.868		1
4001.16479		1
4001.50342		1
4001.54175		1
4001.625		1
4001.83984		1
4002.31641		1
4002.6377		1
4002.71484		1
4002.90137		1
4003.40381		1
4003.59717		1
4004.49536		1
4004.54272		1
4004.70532		1
4006.47852		1
4006.58984		1
4006.61963		1
4006.7854		1
4007.17725		1
4007.18628		1
4007.24023		1
4007.35864		1
4008.29053		1
4008.33838		1
4009.20532		1
4010.23535		1
4010.35425		1
4010.84741		1
4010.86621		1
4010.907		1
4010.94434		1
4011.3916		1
4011.802		1
4012.92456		1
4013.03149		1
4013.20215		1
4013.46948		1
4013.59766		1
4013.77246		1
4013.994		1
4014.38867		1
4014.99487		1
4015.27783		1
4015.46143		1
4016.02979		1
4016.2998		1
4016.36987		1
4016.817		1
4017.315		1
4017.36328		1
4017.62646		1
4017.83618		1
4018.68018		1
4019.16333		1
4019.299		1
4020.228		1
4020.31641		1
4022.93921		1
4022.997		1
4023.15674		1
4023.27173		1
4023.45361		1
4024.097		1
4024.81763		1
4025.30347		1
4026.095		1
4026.16479		1
4026.763		1
4027.58325		1
4027.61133		1
4027.64917		1
4028.54		1
4029.06934		1
4030.551		1
4031.15918		1
4031.422		1
4031.51855		1
4031.543		1
4031.80249		1
4031.93774		1
4031.97		1
4032.11987		1
4032.33765		1
4033.004		1
4033.01172		1
4033.73071		1
4033.93774		1
4033.99365		1
4033.994		1
4034.2395		1
4034.36475		1
4036.10815		1
4036.72925		1
4036.92358		1
4036.97021		1
4037.076		1
4037.37915		1
4037.63232		1
4038.20459		1
4038.56079		1
4039.51343		1
4039.78931		1
4039.972		1
4040.30713		1
4040.67749		1
4040.968		1
4041.37866		1
4041.408		1
4041.811		1
4041.90283		1
4042.07959		1
4042.51514		1
4042.91138		1
4043.02661		1
4044.19		1
4045.191		1
4045.374		1
4046.053		1
4046.47437		1
4046.76978		1
4047.071		1
4047.2207		1
4047.62476		1
4048.38257		1
4048.97363		1
4049.86865		1
4050.344		1
4050.564		1
4050.70752		1
4050.83252		1
4052.123		1
4052.367		1
4052.37744		1
4052.764		1
4052.7876		1
4052.8606		1
4052.97339		1
4053.34082		1
4053.50342		1
4053.85132		1
4053.95435		1
4054.15161		1
4054.19385		1
4054.35571		1
4054.55615		1
4054.92383		1
4055.03271		1
4055.05469		1
4055.30322		1
4057.2666		1
4057.45679		1
4057.991		1
4058.042		1
4058.47876		1
4058.89014		1
4058.93164		1
4059.29956		1
4059.684		1
4059.78516		1
4059.92041		1
4060.28564		1
4060.33569		1
4060.3623		1
4060.73853		1
4060.78027		1
4060.96045		1
4062.2395		1
4062.574		1
4062.83765		1
4062.911		1
4063.11743		1
4063.26733		1
4063.3606		1
4063.61963		1
4063.85767		1
4063.90918		1
4064.136		1
4064.38135		1
4064.58936		1
4064.68628		1
4064.74927		1
4064.89526		1
4065.23364		1
4065.27026		1
4065.368		1
4065.38965		1
4065.536		1
4066.41162		1
4066.594		1
4066.71753		1
4066.81958		1
4066.93481		1
4067.06665		1
4067.41187		1
4067.421		1
4067.79126		1
4067.925		1
4068.28955		1
4068.5127		1
4068.55786		1
4069.33643		1
4069.51074		1
4069.75269		1
4069.996		1
4070.00244		1
4070.88354		1
4071.03149		1
4071.111		1
4071.16748		1
4071.73413		1
4071.99414		1
4072.48047		1
4073.03638		1
4073.0874		1
4073.286		1
4073.67041		1
4073.965		1
4074.56567		1
4074.638		1
4075.36426		1
4075.71313		1
4075.80713		1
4076.22876		1
4077.20239		1
4077.77979		1
4077.99658		1
4078.056		1
4078.35156		1
4078.59888		1
4079.664		1
4080.40259		1
4080.427		1
4081.64355		1
4081.85156		1
4082.42114		1
4082.71924		1
4083.46338		1
4083.48755		1
4083.585		1
4083.673		1
4083.89771		1
4084.169		1
4085.48242		1
4085.58154		1
4086.21753		1
4086.25024		1
4086.27271		1
4086.31128		1
4086.548		1
4087.10742		1
4087.29956		1
4087.64136		1
4087.81885		1
4088.17041		1
4088.57275		1
4088.595		1
4088.605		1
4088.7937		1
4089.03662		1
4089.062		1
4090.25659		1
4090.44678		1
4090.63525		1
4091.21436		1
4091.38086		1
4091.79468		1
4092.081		1
4092.08936		1
4092.975		1
4093.29443		1
4093.39331		1
4093.41919		1
4093.79468		1
4093.79883		1
4093.8335		1
4094.96948		1
4095.46777		1
4095.70654		1
4095.8584		1
4096.9917		1
4097.014		1
4097.08154		1
4097.708		1
4098.49365		1
4098.66748		1
4099.28174		1
4099.46		1
4100.10547		1
4100.21631		1
4100.424		1
4100.72852		1
4100.741		1
4103.356		1
4104.07764		1
4104.283		1
4104.296		1
4104.31445		1
4105.285		1
4106.151		1
4106.1626		1
4106.291		1
4106.435		1
4107.3916		1
4108.27441		1
4108.469		1
4108.619		1
4108.64648		1
4108.846		1
4109.27246		1
4109.50928		1
4109.70557		1
4109.79		1
4109.82129		1
4110.42871		1
4110.48145		1
4110.548		1
4110.626		1
4110.92773		1
4111.0957		1
4111.414		1
4111.6543		1
4111.76465		1
4111.84131		1
4112.4126		1
4113.09961		1
4113.247		1
4114.07861		1
4114.097		1
4114.85449		1
4115.8374		1
4115.86963		1
4115.99463		1
4116.07275		1
4116.582		1
4116.65039		1
4117.073		1
4117.0957		1
4117.205		1
4117.39746		1
4117.48047		1
4118.65527		1
4119.45361		1
4119.476		1
4120.335		1
4120.40771		1
4120.452		1
4120.84375		1
4120.86		1
4120.90527		1
4121.017		1
4121.2124		1
4121.25049		1
4121.55957		1
4121.64648		1
4121.831		1
4121.992		1
4122.283		1
4122.644		1
4122.669		1
4122.73975		1
4123.161		1
4123.771		1
4124.026		1
4124.113		1
4124.386		1
4124.531		1
4124.881		1
4125.18848		1
4125.23828		1
4125.57		1
4125.579		1
4125.66553		1
4125.72266		1
4125.806		1
4126.0083		1
4126.33838		1
4126.34326		1
4127.174		1
4127.61572		1
4128.264		1
4128.271		1
4128.33252		1
4128.421		1
4129.038		1
4129.493		1
4129.708		1
4129.95752		1
4130.529		1
4130.66		1
4131.083		1
4131.31543		1
4131.70264		1
4131.96875		1
4132.10449		1
4132.31836		1
4132.60156		1
4132.758		1
4132.814		1
4133.80029		1
4133.87256		1
4134.207		1
4134.37842		1
4134.562		1
4134.772		1
4135.25049		1
4135.4165		1
4135.50732		1
4135.68359		1
4135.691		1
4135.862		1
4136.21143		1
4136.249		1
4136.475		1
4136.59375		1
4136.843		1
4139.06		1
4139.868		1
4139.90967		1
4140.06934		1
4140.411		1
4140.437		1
4140.448		1
4140.593		1
4140.74951		1
4141.215		1
4141.271		1
4141.97559		1
4143.143		1
4143.1665		1
4143.616		1
4144.467		1
4144.72559		1
4145.11		1
4145.449		1
4145.603		1
4145.82373		1
4146.32129		1
4146.334		1
4146.916		1
4147.42041		1
4147.49756		1
4148.208		1
4148.33838		1
4148.66553		1
4149.08838		1
4149.673		1
4149.81738		1
4149.84766		1
4149.89453		1
4149.91064		1
4150.304		1
4150.8877		1
4150.89941		1
4151.12451		1
4151.138		1
4151.25244		1
4151.269		1
4151.49365		1
4151.536		1
4151.57227		1
4151.612		1
4151.99		1
4152.46533		1
4152.61768		1
4153.092		1
4153.35938		1
4153.539		1
4153.7627		1
4153.914		1
4154.043		1
4154.45361		1
4154.935		1
4155.962		1
4156.015		1
4156.07959		1
4156.398		1
4156.466		1
4156.52344		1
4156.558		1
4157.10449		1
4157.31152		1
4158.04346		1
4158.75049		1
4158.775		1
4159.36		1
4159.487		1
4159.786		1
4159.84229		1
4159.889		1
4160.06738		1
4160.684		1
4160.79346		1
4160.873		1
4161.10059		1
4161.27246		1
4161.438		1
4161.8335		1
4162.11426		1
4162.153		1
4162.223		1
4162.80566		1
4162.89063		1
4163.12549		1
4163.357		1
4163.53		1
4163.61328		1
4164.21143		1
4164.482		1
4164.69727		1
4165.199		1
4165.42139		1
4165.65039		1
4165.70557		1
4165.7124		1
4165.9834		1
4166.14063		1
4166.17529		1
4166.258		1
4166.331		1
4166.82227		1
4166.87061		1
4166.92627		1
4167.00244		1
4167.2666		1
4167.328		1
4168.056		1
4168.113		1
4168.172		1
4168.234		1
4168.41064		1
4168.97559		1
4169.933		1
4171.131		1
4171.2207		1
4171.78271		1
4171.83643		1
4172.087		1
4172.08936		1
4172.276		1
4172.30664		1
4172.392		1
4172.769		1
4173.43359		1
4173.83936		1
4173.917		1
4174.165		1
4174.32764		1
4174.4165		1
4174.496		1
4174.57227		1
4175.02637		1
4175.209		1
4175.54834		1
4175.73926		1
4175.933		1
4175.96045		1
4176.089		1
4176.1084		1
4176.183		1
4176.351		1
4176.361		1
4176.378		1
4177.02539		1
4177.534		1
4178.429		1
4178.864		1
4179.2417		1
4179.59		1
4179.60156		1
4180.15967		1
4180.29443		1
4180.41357		1
4180.663		1
4180.85645		1
4180.86963		1
4181.01563		1
4181.75732		1
4182.30664		1
4182.65039		1
4182.75342		1
4183.09375		1
4183.11572		1
4183.24756		1
4183.448		1
4183.60059		1
4183.644		1
4183.894		1
4184.27832		1
4184.29443		1
4185.03		1
4185.03662		1
4185.06		1
4185.166		1
4185.39258		1
4185.67969		1
4185.694		1
4185.84961		1
4185.85		1
4185.867		1
4186.729		1
4186.768		1
4187.334		1
4187.8374		1
4187.94629		1
4187.997		1
4188.72168		1
4188.816		1
4189.30127		1
4190.114		1
4190.284		1
4190.499		1
4190.885		1
4191.026		1
4191.055		1
4191.29736		1
4191.38		1
4191.791		1
4191.794		1
4192.2666		1
4192.641		1
4192.75732		1
4193.126		1
4193.53027		1
4193.557		1
4193.88232		1
4194.172		1
4194.194		1
4194.314		1
4194.60547		1
4194.668		1
4195.0166		1
4195.21338		1
4195.22949		1
4195.663		1
4196.161		1
4196.30762		1
4196.50537		1
4196.973		1
4197.109		1
4197.551		1
4197.6084		1
[truncated: 17,861 more rows]
