# Supplementary material for: Getting rid of ‘rain’ and ‘stars’: Mitigating inhibition effects on ddPCR data analysis, the case study of the invasive crayfish Pacifastacus leniusculus in the streams of Luxembourg
Source: PLoS One. 2022 Nov 16;17(11):e0275363. doi: 10.1371/journal.pone.0275363 (PMC9668142; doi:10.1371/journal.pone.0275363)
Supplement: S1 File — (ZIP) [file pone.0275363.s003.zip › raw data/27-pl1/27 Pl1-2019 Pl_F12_Amplitude.csv]

Ch1 Amplitude	Ch2 Amplitude	Cluster
441.188477		1
518.827		1
2793.67188		1
3008.06055		1
3008.77783		1
3049.037		1
3065.53442		1
3096.45435		1
3112.57935		1
3120.73267		1
3141.47144		1
3146.25781		1
3152.98486		1
3153.07227		1
3153.56226		1
3162.55835		1
3162.586		1
3165.09985		1
3175.87354		1
3186.056		1
3202.45972		1
3205.46		1
3223.80542		1
3226.881		1
3227.07227		1
3230.1272		1
3235.423		1
3235.44873		1
3241.563		1
3248.871		1
3256.58936		1
3262.98145		1
3265.77148		1
3268.64624		1
3276.02222		1
3277.73755		1
3278.4646		1
3280.176		1
3283.325		1
3286.513		1
3298.71021		1
3298.88135		1
3306.914		1
3324.13086		1
3324.205		1
3331.244		1
3335.659		1
3340.014		1
3342.56519		1
3342.95166		1
3343.15186		1
3343.82813		1
3344.69775		1
3345.504		1
3347.07861		1
3348.58472		1
3351.77612		1
3352.11035		1
3352.82324		1
3353.443		1
3354.60767		1
3358.73462		1
3361.25952		1
3361.47144		1
3362.38		1
3368.283		1
3372.13354		1
3372.34033		1
3379.42529		1
3380.37866		1
3382.198		1
3387.04639		1
3387.889		1
3388.84937		1
3391.35864		1
3396.98584		1
3397.80615		1
3398.75562		1
3406.32056		1
3406.60645		1
3410.50317		1
3412.35083		1
3412.63135		1
3413.708		1
3414.96729		1
3415.9502		1
3419.65479		1
3421.469		1
3422.312		1
3425.59033		1
3430.491		1
3431.385		1
3432.786		1
3435.34448		1
3438.22729		1
3440.88232		1
3440.965		1
3441.68335		1
3441.78345		1
3442.73364		1
3444.15332		1
3445.31152		1
3446.28442		1
3447.19556		1
3448.14063		1
3448.18286		1
3451.94531		1
3455.175		1
3455.73975		1
3456.02783		1
3456.86377		1
3457.71655		1
3460.86841		1
3461.03027		1
3461.88		1
3462.142		1
3462.20581		1
3463.77759		1
3464.416		1
3464.80884		1
3465.49121		1
3469.89526		1
3472.18042		1
3472.22656		1
3474.35083		1
3478.467		1
3478.54932		1
3479.54468		1
3481.75171		1
3482.723		1
3482.8064		1
3482.85474		1
3483.15747		1
3483.36816		1
3483.67163		1
3484.51221		1
3485.34326		1
3486.38818		1
3486.7085		1
3486.77026		1
3487.32861		1
3490.72461		1
3491.257		1
3491.3396		1
3492.32153		1
3493.32422		1
3494.67383		1
3495.3186		1
3496.00757		1
3497.25244		1
3499.56567		1
3499.957		1
3500.37549		1
3500.688		1
3502.48853		1
3503.04224		1
3503.50928		1
3505.3125		1
3506.195		1
3506.90259		1
3509.23242		1
3511.16724		1
3512.14819		1
3512.37378		1
3514.59033		1
3514.622		1
3514.77783		1
3514.989		1
3516.08984		1
3518.8147		1
3520.077		1
3520.91333		1
3521.361		1
3522.02466		1
3526.25513		1
3527.33252		1
3529.21582		1
3530.51074		1
3531.052		1
3531.718		1
3531.75244		1
3532.85645		1
3533.75879		1
3534.52148		1
3534.74536		1
3538.21045		1
3538.92432		1
3539.844		1
3539.94653		1
3540.603		1
3542.89136		1
3545.09448		1
3545.10815		1
3545.668		1
3546.41626		1
3548.12817		1
3548.343		1
3549.51563		1
3550.27759		1
3550.88843		1
3550.99121		1
3551.2478		1
3551.62378		1
3554.304		1
3554.78247		1
3555.01563		1
3555.77148		1
3559.07227		1
3560.134		1
3560.33374		1
3560.58936		1
3561.52881		1
3564.68628		1
3564.73779		1
3564.80273		1
3567.00854		1
3567.01636		1
3568.73633		1
3569.33545		1
3570.33838		1
3570.44482		1
3572.9563		1
3573.0376		1
3573.06738		1
3573.64673		1
3573.697		1
3574.5376		1
3575.29443		1
3575.6543		1
3576.60327		1
3577.27417		1
3578.562		1
3579.5542		1
3581.5144		1
3581.72339		1
3581.78271		1
3582.5083		1
3582.52417		1
3583.52637		1
3584.82349		1
3585.549		1
3586.77979		1
3587.05371		1
3587.65747		1
3588.29443		1
3590.16064		1
3590.54736		1
3592.20337		1
3593.2605		1
3593.297		1
3593.79248		1
3594.17041		1
3594.29468		1
3594.47534		1
3595.99316		1
3596.568		1
3597.83447		1
3598.14648		1
3602.1792		1
3602.89917		1
3603.05542		1
3604.3147		1
3605.64282		1
3605.75439		1
3606.27612		1
3606.4873		1
3607.23242		1
3607.28955		1
3607.30737		1
3608.07837		1
3608.65869		1
3609.88184		1
3610.034		1
3610.805		1
3613.293		1
3613.60547		1
3614.73486		1
3614.954		1
3615.58472		1
3615.67725		1
3616.67		1
3618.2915		1
3618.50342		1
3618.55566		1
3619.205		1
3619.46924		1
3620.43555		1
3620.49023		1
3620.94385		1
3622.29858		1
3622.30078		1
3622.418		1
3622.50049		1
3622.90942		1
3624.384		1
3627.53418		1
3627.88452		1
3628.23		1
3628.23682		1
3628.45215		1
3630.83569		1
3632.48364		1
3632.57886		1
3633.043		1
3633.65356		1
3634.5752		1
3639.14185		1
3639.751		1
3640.047		1
3640.97754		1
3641.37		1
3641.51123		1
3643.51123		1
3643.5166		1
3643.7		1
3648.521		1
3650.2627		1
3650.269		1
3650.33032		1
3650.41		1
3650.67554		1
3650.86157		1
3651.49561		1
3651.646		1
3651.723		1
3654.39331		1
3654.71558		1
3654.86914		1
3654.99634		1
3655.96655		1
3656.2583		1
3657.16846		1
3657.3645		1
3657.99365		1
3658.778		1
3659.34888		1
3660.08154		1
3660.706		1
3662.21777		1
3662.81		1
3663.12769		1
3663.44434		1
3663.68335		1
3664.82715		1
3665.87646		1
3666.57617		1
3668.62866		1
3668.83228		1
3669.339		1
3669.80762		1
3669.958		1
3670.36475		1
3670.85254		1
3671.85767		1
3671.89941		1
3672.10742		1
3673.094		1
3674.64136		1
3675.178		1
3676.38354		1
3677.338		1
3678.6853		1
3678.822		1
3678.916		1
3679.42822		1
3679.50537		1
3680.11426		1
3680.85181		1
3681.07251		1
3682.03833		1
3683.50317		1
3685.23486		1
3685.61133		1
3687.85669		1
3688.27124		1
3688.75317		1
3688.77832		1
3689.12183		1
3689.14		1
3689.75952		1
3689.79761		1
3690.385		1
3690.58765		1
3691.1604		1
3691.70068		1
3691.94971		1
3692.28833		1
3692.98462		1
3693.01855		1
3693.09155		1
3693.6355		1
3693.70923		1
3694.65747		1
3694.72144		1
3695.3103		1
3696.34131		1
3696.58887		1
3697.07251		1
3697.82666		1
3699.69116		1
3700.937		1
3701.36816		1
3702.276		1
3703.95		1
3705.278		1
3706.69946		1
3706.7937		1
3706.79736		1
3707.073		1
3707.249		1
3708.26685		1
3708.815		1
3709.92822		1
3710.36353		1
3710.449		1
3710.51831		1
3710.68286		1
3710.914		1
3711.388		1
3712.18433		1
3713.32886		1
3713.45581		1
3713.70435		1
3714.50757		1
3715.856		1
3715.985		1
3716.42041		1
3716.42188		1
3716.61719		1
3718.91724		1
3719.33521		1
3720.89551		1
3721.71118		1
3721.994		1
3722.06445		1
3722.2334		1
3723.44263		1
3726.54		1
3727.39575		1
3727.87573		1
3729.58		1
3729.63062		1
3730.72656		1
3731.204		1
3732.8396		1
3732.90381		1
3732.962		1
3734.10327		1
3735.10083		1
3737.01855		1
3737.622		1
3738.98047		1
3739.622		1
3739.65137		1
3740.20068		1
3741.35718		1
3741.81421		1
3741.95679		1
3742.5332		1
3743.65259		1
3743.88843		1
3744.369		1
3744.3894		1
3744.952		1
3745.573		1
3745.8938		1
3745.93652		1
3746.03027		1
3746.56519		1
3746.90381		1
3750.95166		1
3751.45825		1
3752.10522		1
3753.52563		1
3753.80469		1
3754.825		1
3755.822		1
3756.648		1
3756.99463		1
3759.49316		1
3760.11133		1
3760.94		1
3761.10059		1
3761.38672		1
3761.961		1
3762.131		1
3762.46631		1
3763.58618		1
3763.80347		1
3764.35742		1
3764.56421		1
3766.88965		1
3767.2395		1
3768.149		1
3768.22925		1
3769.24414		1
3769.821		1
3770.351		1
3771.411		1
3771.855		1
3771.95142		1
3772.285		1
3772.47021		1
3772.49536		1
3772.66528		1
3775.24731		1
3776.307		1
3776.94873		1
3777.45728		1
3778.25879		1
3778.42188		1
3778.67		1
3778.91943		1
3781.0188		1
3781.31787		1
3781.351		1
3781.78076		1
3784.43652		1
3785.04688		1
3786.02148		1
3787.73633		1
3788.1145		1
3788.52881		1
3789.83057		1
3790.46631		1
3790.937		1
3790.9856		1
3791.07275		1
3792.07642		1
3793.12427		1
3793.87		1
3794.05859		1
3794.17676		1
3794.19116		1
3794.21167		1
3795.34033		1
3795.71826		1
3797.08374		1
3797.326		1
3797.924		1
3798.063		1
3799.24658		1
3800.16675		1
3801.66528		1
3801.6958		1
3801.71875		1
3802.081		1
3802.98828		1
3803.82153		1
3806.82446		1
3806.92871		1
3807.79248		1
3808.27222		1
3808.499		1
3809.09619		1
3810.06519		1
3811.165		1
3812.00122		1
3812.08154		1
3813.38745		1
3813.638		1
3813.69		1
3814.941		1
3815.33228		1
3815.42139		1
3816.17969		1
3816.23828		1
3817.92285		1
3818.136		1
3820.492		1
3821.00317		1
3821.24316		1
3821.81567		1
3821.91943		1
3822.61377		1
3823.11475		1
3825.18066		1
3825.54663		1
3825.61328		1
3826.62939		1
3826.78955		1
3826.977		1
3827.15918		1
3828.44		1
3829.07324		1
3829.6355		1
3829.645		1
3830.059		1
3830.73828		1
3830.76563		1
3831.439		1
3831.596		1
3832.77051		1
3833.644		1
3833.85986		1
3834.47852		1
3835.22534		1
3835.89429		1
3836.156		1
3838.50171		1
3838.5415		1
3838.77881		1
3839.09351		1
3839.91846		1
3840.02759		1
3840.18018		1
3841.85864		1
3842.51172		1
3842.82		1
3843.42651		1
3844.99048		1
3845.49146		1
3846.18213		1
3846.27979		1
3846.59839		1
3846.747		1
3846.85327		1
3846.94629		1
3848.465		1
3848.79077		1
3848.82886		1
3849.479		1
3849.82349		1
3850.04272		1
3851.8894		1
3852.08618		1
3852.22046		1
3853.3584		1
3855.15039		1
3855.75879		1
3855.92065		1
3856.05786		1
3858.80273		1
3858.886		1
3859.939		1
3860.73755		1
3861.92358		1
3861.965		1
3863.26343		1
3864.62231		1
3865.10327		1
3865.1106		1
3865.34766		1
3866.87231		1
3866.88281		1
3868.49341		1
3869.38623		1
3870.64673		1
3870.731		1
3872.218		1
3872.656		1
3872.68286		1
3874.855		1
3875.10986		1
3875.154		1
3875.65942		1
3875.7417		1
3876.085		1
3876.26343		1
3876.9375		1
3876.94971		1
3878.03		1
3879.63843		1
3880.468		1
3880.89453		1
3881.16919		1
3882.38672		1
3883.21558		1
3883.24658		1
3884.2998		1
3884.84		1
3885.43848		1
3885.69238		1
3885.81714		1
3886.31372		1
3887.09375		1
3887.44385		1
3887.8374		1
3888.969		1
3889.15771		1
3889.31543		1
3889.50366		1
3889.96143		1
3890.02319		1
3890.0752		1
3890.12842		1
3890.968		1
3891.28345		1
3892.15039		1
3892.60913		1
3894.14624		1
3894.2395		1
3894.24878		1
3894.29224		1
3895.04858		1
3895.20679		1
3895.544		1
3896.31787		1
3896.77612		1
3896.99634		1
3897.18115		1
3897.2644		1
3897.40625		1
3898.89282		1
3899.09863		1
3899.10278		1
3899.22437		1
3899.387		1
3901.49658		1
3901.58154		1
3902.37915		1
3902.46045		1
3902.92285		1
3902.9353		1
3903.16162		1
3903.18237		1
3903.20117		1
3903.82178		1
3904.021		1
3904.043		1
3904.25513		1
3904.41187		1
3905.22461		1
3905.3042		1
3906.55859		1
3908.25879		1
3908.75415		1
3909.094		1
3910.004		1
3911.0813		1
3911.98828		1
3912.519		1
3912.53784		1
3912.62549		1
3913.64331		1
3913.75439		1
3914.1355		1
3914.32373		1
3916.33618		1
3916.60083		1
3917.145		1
3918.07251		1
3918.18018		1
3918.23413		1
3918.23633		1
3919.28418		1
3920.306		1
3920.81177		1
3920.94458		1
3921.6438		1
3921.74121		1
3922.366		1
3922.487		1
3922.73267		1
3923.257		1
3923.58179		1
3923.63354		1
3924.53076		1
3924.57153		1
3924.70117		1
3924.94238		1
3925.258		1
3925.3335		1
3925.462		1
3925.73267		1
3925.857		1
3926.05347		1
3927.05566		1
3927.27051		1
3930.204		1
3930.56787		1
3931.13721		1
3931.70459		1
3932.44824		1
3932.4624		1
3932.53271		1
3933.99072		1
3934.252		1
3934.915		1
3935.151		1
3935.37549		1
3936.07715		1
3936.088		1
3936.20044		1
3936.29956		1
3937.40552		1
3937.44019		1
3939.456		1
3939.72559		1
3940.12427		1
3941.07715		1
3941.11035		1
3941.7146		1
3941.83643		1
3941.90918		1
3942.622		1
3942.957		1
3943.33667		1
3943.50122		1
3943.71851		1
3944.994		1
3945.36255		1
3945.51074		1
3945.8584		1
3946.66528		1
3946.915		1
3947.71777		1
3947.79541		1
3948.51343		1
3949.82935		1
3950.36914		1
3951.29932		1
3951.699		1
3952.011		1
3952.10864		1
3952.95044		1
3954.495		1
3954.563		1
3954.63159		1
3955.11377		1
3955.48926		1
3956.18		1
3956.57568		1
3956.633		1
3956.85132		1
3956.96436		1
3957.50049		1
3958.43872		1
3958.50952		1
3958.93652		1
3959.035		1
3959.43848		1
3960.14282		1
3960.17725		1
3960.48633		1
3960.579		1
3961.09644		1
3961.16675		1
3961.40332		1
3961.59888		1
3962.18384		1
3962.33032		1
3962.59937		1
3963.19019		1
3963.27734		1
3963.427		1
3963.66577		1
3964.02075		1
3964.633		1
3964.823		1
3964.97852		1
3965.77075		1
3965.79614		1
3965.82959		1
3966.09326		1
3966.26929		1
3966.58252		1
3966.59473		1
3967.57324		1
3967.97925		1
3968.47021		1
3968.58521		1
3968.9375		1
3970.438		1
3971.22437		1
3971.54517		1
3973.41968		1
3973.424		1
3973.54736		1
3973.60229		1
3973.724		1
3973.83057		1
3974.24121		1
3974.86914		1
3975.185		1
3976.81787		1
3977.17114		1
3978.0293		1
3978.26318		1
3978.42432		1
3979.03467		1
3979.788		1
3980.03149		1
3981.11		1
3981.1543		1
3981.15747		1
3981.84521		1
3982.34546		1
3983.35645		1
3984.0144		1
3984.06055		1
3984.31128		1
3984.75635		1
3985.127		1
3985.167		1
3985.24829		1
3985.73633		1
3986.48413		1
3987.01025		1
3987.76318		1
3990.29858		1
3990.68579		1
3990.98218		1
3991.30762		1
3991.59546		1
3992.61255		1
3992.6438		1
3992.76831		1
3993.35		1
3993.35913		1
3993.46631		1
3993.504		1
3994.218		1
3994.49146		1
3994.96973		1
3995.25952		1
3997.359		1
3997.765		1
3998.04639		1
3998.48682		1
3998.81128		1
3999.04565		1
3999.07764		1
3999.23657		1
3999.29932		1
3999.38354		1
4000.31641		1
4000.71265		1
4002.46777		1
4002.4873		1
4003.25659		1
4003.50146		1
4003.95068		1
4004.03052		1
4004.05347		1
4004.06152		1
4004.35278		1
4004.62646		1
4005.47266		1
4008.48		1
4008.501		1
4008.52148		1
4008.92188		1
4009.217		1
4009.4917		1
4009.627		1
4010.27441		1
4010.98657		1
4011.11646		1
4011.14429		1
4011.586		1
4013.22876		1
4013.27832		1
4013.50781		1
4013.643		1
4013.65454		1
4013.7688		1
4014.05225		1
4014.117		1
4014.24561		1
4015.9502		1
4016.85156		1
4016.89746		1
4017.08423		1
4017.37476		1
4017.43433		1
4017.856		1
4020.11377		1
4020.22949		1
4020.87573		1
4021.41919		1
4021.4624		1
4021.89		1
4022.50757		1
4023.05737		1
4023.442		1
4024.08228		1
4024.18677		1
4024.32		1
4024.75049		1
4025.86548		1
4026.19531		1
4026.64087		1
4027.14771		1
4027.524		1
4027.89917		1
4028.64282		1
4029.221		1
4029.61328		1
4030.05444		1
4030.4043		1
4030.963		1
4031.61719		1
4032.30786		1
4032.806		1
4032.829		1
4032.99268		1
4033.013		1
4033.90381		1
4034.17456		1
4034.42017		1
4034.48755		1
4034.74536		1
4034.8396		1
4034.965		1
4035.3125		1
4036.199		1
4036.67114		1
4037.69385		1
4037.96973		1
4038.5188		1
4038.76538		1
4038.84839		1
4039.04175		1
4039.42578		1
4039.74048		1
4039.84985		1
4040.227		1
4040.961		1
4041.27173		1
4042.0708		1
4042.403		1
4042.989		1
4043.25854		1
4043.485		1
4044.28662		1
4044.46655		1
4045.2522		1
4045.2915		1
4045.46631		1
4045.57764		1
4045.60474		1
4045.63623		1
4046.28979		1
4046.55		1
4047.66064		1
4047.783		1
4048.07056		1
4048.1853		1
4049.747		1
4050.621		1
4050.899		1
4051.17163		1
4051.644		1
4053.76685		1
4056.37842		1
4056.80322		1
4056.95581		1
4058.76953		1
4060.35156		1
4060.43359		1
4060.5918		1
4062.11523		1
4062.23413		1
4062.25317		1
4062.63379		1
4062.8064		1
4062.93433		1
4062.94751		1
4063.22339		1
4064.14941		1
4064.8916		1
4065.058		1
4065.17773		1
4065.28223		1
4065.44263		1
4066.073		1
4066.31445		1
4066.7312		1
4066.83		1
4066.83472		1
4066.97437		1
4066.98022		1
4067.00659		1
4067.054		1
4067.21875		1
4067.55615		1
4068.128		1
4068.3645		1
4068.91724		1
4071.69287		1
4072.75269		1
4073.444		1
4073.90015		1
4074.32373		1
4074.42676		1
4074.50781		1
4074.59961		1
4076.18677		1
4076.998		1
4077.6228		1
4077.827		1
4077.97144		1
4078.09985		1
4078.51538		1
4079.318		1
4079.37524		1
4079.874		1
4080.116		1
4080.75073		1
4081.52173		1
4081.69775		1
4081.923		1
4082.09082		1
4083.0188		1
4083.14648		1
4083.48486		1
4083.85742		1
4083.87866		1
4084.11987		1
4085.70776		1
4085.77856		1
4085.95776		1
4086.80078		1
4087.10132		1
4087.55542		1
4087.64233		1
4087.73584		1
4087.80713		1
4088.00464		1
4088.05469		1
4088.1106		1
4088.70215		1
4088.88086		1
4089.25024		1
4089.32		1
4090.10083		1
4090.157		1
4090.16016		1
4090.264		1
4090.83032		1
4091.6		1
4091.975		1
4092.37231		1
4092.57227		1
4092.699		1
4092.86963		1
4093.077		1
4093.75342		1
4093.9917		1
4094.49976		1
4095.24023		1
4095.43726		1
4095.81177		1
4096.177		1
4096.19531		1
4096.27		1
4096.72168		1
4097.18457		1
4097.49072		1
4097.5		1
4097.732		1
4098.09668		1
4098.115		1
4098.13232		1
4098.35254		1
4099.341		1
4099.78369		1
4100.40625		1
4100.65869		1
4100.83		1
4101.02441		1
4101.09473		1
4101.764		1
4101.84668		1
4102.444		1
4102.47656		1
4102.49365		1
4102.54443		1
4102.561		1
4102.66064		1
4103.294		1
4103.481		1
4103.504		1
4103.70166		1
4104.639		1
4105.005		1
4105.049		1
4105.50732		1
4106.08447		1
4106.413		1
4106.578		1
4108.35742		1
4108.5127		1
4108.837		1
4108.996		1
4109.84033		1
4109.94		1
4110.12256		1
4110.273		1
4110.515		1
4111.17969		1
4111.831		1
4112.57373		1
4112.7124		1
4113.577		1
4113.828		1
4114.16455		1
4114.28662		1
4114.9375		1
4115.2627		1
4115.68848		1
4115.813		1
4116.41943		1
4116.71		1
4117.407		1
4117.732		1
4117.75244		1
4118.97168		1
4119.58057		1
4119.73535		1
4120.59766		1
4120.70068		1
4120.76172		1
4122.65039		1
4122.882		1
4123.114		1
4123.29346		1
4123.35938		1
4123.49756		1
4124.23242		1
4125.12451		1
4125.133		1
4126.074		1
4126.587		1
4126.774		1
4127.337		1
4127.97949		1
4128.784		1
4129.202		1
4129.65527		1
4131.305		1
4133.6167		1
4134.1543		1
4134.329		1
4134.49658		1
4134.50049		1
4134.82666		1
4135.104		1
4135.363		1
4136.41943		1
4136.629		1
4137.00049		1
4137.153		1
4137.428		1
4137.62939		1
4138.037		1
4138.249		1
4138.56836		1
4138.675		1
4138.97266		1
4139.084		1
4140.333		1
4140.6333		1
4140.63574		1
4141.453		1
4141.80029		1
4142.055		1
4142.30371		1
4142.825		1
4142.941		1
4142.994		1
4143.03125		1
4143.45654		1
4143.659		1
4143.882		1
4144.657		1
4144.69775		1
4145.04932		1
4145.506		1
4145.90771		1
4146.43066		1
4146.54639		1
4146.77051		1
4146.78955		1
4147.12158		1
4147.62646		1
4148.37744		1
4148.50439		1
4149.377		1
4149.40039		1
4149.481		1
4149.69873		1
4149.803		1
4150.089		1
4150.854		1
4150.99		1
4151.271		1
4151.63525		1
4151.83057		1
4152.19043		1
4152.68457		1
4152.77		1
4152.81348		1
4152.847		1
4153.03467		1
4153.50928		1
4154.27246		1
4154.33		1
4154.533		1
4155.46973		1
4155.756		1
4156.10645		1
4156.56836		1
4156.8623		1
4157.585		1
4157.861		1
4158.12256		1
4158.16		1
4159.148		1
4159.304		1
4159.561		1
4160.05664		1
4160.277		1
4160.46875		1
4161.12451		1
4161.37256		1
4161.904		1
4162.206		1
4162.29834		1
4162.36328		1
4162.438		1
4162.473		1
4162.492		1
4162.494		1
4162.649		1
4162.91748		1
4162.919		1
4163.497		1
4163.88037		1
4164.07129		1
4164.174		1
4164.26074		1
4164.802		1
4165.628		1
4165.635		1
4166.50635		1
4166.52539		1
4166.97754		1
4167.356		1
4167.561		1
4167.77441		1
4167.981		1
4168.49854		1
4169.56543		1
4169.87842		1
4170.016		1
4170.421		1
4170.762		1
4170.97461		1
4171.1333		1
4171.458		1
4172.8457		1
4172.925		1
4173.349		1
4173.8457		1
4173.848		1
4174.235		1
4174.278		1
4175.01758		1
4175.52734		1
4175.757		1
4175.7666		1
4175.94336		1
4176.14063		1
4176.48975		1
4176.53125		1
4176.689		1
4176.74365		1
4177.31543		1
4177.433		1
4177.437		1
4178.235		1
4178.693		1
4179.226		1
4180.009		1
4180.02441		1
4180.12549		1
4180.603		1
4181.646		1
4181.919		1
4182.437		1
4183.569		1
4183.59766		1
4184.16		1
4184.35547		1
4184.98438		1
4185.40039		1
4185.939		1
4187.152		1
4187.223		1
4187.389		1
4187.572		1
4187.76953		1
4187.92627		1
4188.22754		1
4188.259		1
4189.27441		1
4189.341		1
4189.535		1
4189.65527		1
4189.99658		1
4190.19141		1
4191.011		1
4191.017		1
4191.33643		1
4191.462		1
4192.289		1
4192.593		1
4193.233		1
4193.38232		1
4193.529		1
4193.803		1
4194.12158		1
4194.25342		1
4194.91		1
4195.75049		1
4196.555		1
4196.6167		1
4197.252		1
4197.516		1
4197.743		1
4197.814		1
4198.23438		1
4198.66943		1
4199.375		1
4199.67236		1
4200.085		1
4200.11865		1
4200.177		1
4200.90527		1
4201.06152		1
4201.325		1
4201.466		1
4201.49463		1
4202.1543		1
4202.28564		1
4202.48535		1
4203.136		1
4203.48047		1
4203.54639		1
4205.23145		1
4205.265		1
4205.31738		1
4206.075		1
4206.356		1
4206.473		1
4206.68066		1
4206.76172		1
4206.891		1
4207.934		1
4208.19629		1
4208.238		1
4208.621		1
4208.87939		1
4209.01953		1
4209.489		1
4209.66		1
4210.26367		1
4210.31055		1
4210.75439		1
4210.773		1
4211.0376		1
4211.60156		1
4211.628		1
4211.692		1
4211.93945		1
4212.15869		1
4212.458		1
4213.10547		1
4213.573		1
4213.65234		1
4213.765		1
4213.92871		1
4214.022		1
4214.449		1
4214.57129		1
4214.623		1
4214.758		1
4215.326		1
4215.328		1
4215.392		1
4215.397		1
4215.411		1
4215.5127		1
4215.59473		1
4215.606		1
4216.484		1
4217.07568		1
4217.31055		1
4217.601		1
4217.65869		1
4217.659		1
4217.77148		1
4218.463		1
4218.71729		1
4219.088		1
4219.313		1
4219.4375		1
4219.56348		1
4220.566		1
4220.699		1
4220.81152		1
4220.96533		1
4221.039		1
4221.09326		1
4221.37354		1
4221.61475		1
4221.70654		1
4221.84473		1
4222.097		1
4222.302		1
4222.79639		1
4222.927		1
4223.4873		1
4223.543		1
4223.764		1
4223.93		1
4223.93262		1
4224.01465		1
4224.27734		1
4224.776		1
4225.286		1
4225.4624		1
4225.686		1
4226.101		1
4226.21143		1
4226.29932		1
4226.38965		1
4226.48633		1
4226.992		1
4227.37061		1
4227.55		1
4228.42041		1
4228.87842		1
4229.23828		1
4229.35547		1
4229.36572		1
4229.42529		1
4230.01465		1
4230.032		1
4230.875		1
4230.88867		1
4231.011		1
4231.32959		1
4231.423		1
4232.01172		1
4233.0293		1
4233.034		1
4233.65		1
4233.8833		1
4234.267		1
4234.2876		1
4234.754		1
4234.843		1
4235.096		1
4235.6377		1
4235.67432		1
4235.90625		1
4237.183		1
4237.36133		1
4237.72754		1
4238.008		1
4238.08545		1
4238.3584		1
4238.532		1
4238.56836		1
4238.9165		1
4238.94		1
4239.161		1
4239.62842		1
4239.66455		1
4240.37158		1
4240.47559		1
4241.498		1
4241.528		1
4241.607		1
4242.87842		1
4242.97		1
4243.11133		1
4243.499		1
4244.017		1
4244.268		1
4244.533		1
4244.88965		1
4245.046		1
4245.13574		1
4245.77246		1
4246.267		1
4246.4043		1
4247.362		1
4247.57275		1
4248.01758		1
4248.38232		1
4248.428		1
4248.56836		1
4248.57959		1
4249.125		1
4249.208		1
4249.312		1
4249.45654		1
4249.643		1
4249.837		1
4250.28027		1
4250.39551		1
4250.52246		1
4250.75439		1
4251.178		1
4251.835		1
4252.73535		1
4252.86133		1
4252.898		1
4252.99		1
4253.02051		1
4253.032		1
4253.079		1
4253.87842		1
4253.97852		1
4254.392		1
4254.5		1
4254.66162		1
4255.644		1
4255.975		1
4256.113		1
4256.63232		1
4256.72559		1
4257.32		1
4257.487		1
4257.58252		1
4257.702		1
4257.927		1
4257.94043		1
4258.10938		1
4258.145		1
4258.93457		1
4259.116		1
4259.345		1
4260.11475		1
4260.681		1
4260.75		1
4260.81152		1
4260.997		1
4261.021		1
4261.197		1
4261.278		1
4261.456		1
4261.49268		1
4261.535		1
4261.67334		1
4261.77344		1
4261.91162		1
4261.9375		1
4262.47		1
4262.646		1
4262.781		1
4263.27539		1
4263.555		1
4263.83936		1
4263.93262		1
4264.092		1
4264.099		1
4264.152		1
4264.388		1
4264.429		1
4264.828		1
4264.981		1
4265.03174		1
4265.10352		1
4265.534		1
4265.54248		1
4265.58545		1
4265.971		1
4266.007		1
4266.02246		1
4266.275		1
4266.535		1
4267.464		1
4268.024		1
4268.46		1
4268.823		1
4268.91846		1
4269.326		1
4269.4834		1
4269.682		1
4269.76855		1
4270.29		1
4270.323		1
4270.91943		1
4271.194		1
4271.40771		1
4271.65		1
4271.67334		1
4271.74658		1
4271.83057		1
4272.245		1
4272.71631		1
4272.74365		1
4272.83252		1
4273.515		1
4273.87		1
4274.488		1
4275.46338		1
4275.975		1
4276.05371		1
4276.259		1
4276.271		1
4276.509		1
4276.906		1
4277.022		1
4277.051		1
4277.165		1
4277.22		1
4277.26465		1
4277.82568		1
4278.77344		1
4279.747		1
4279.74756		1
4279.919		1
4279.97363		1
4280.108		1
4280.371		1
4280.40137		1
4280.493		1
4280.676		1
4281.119		1
4281.166		1
4281.37939		1
4282.098		1
4282.63		1
4282.73145		1
4283.04		1
4283.217		1
4283.43945		1
4283.819		1
4283.9707		1
4284.68555		1
4284.766		1
4284.931		1
4285.367		1
4285.725		1
4285.854		1
4286.023		1
4286.382		1
4286.67334		1
4287.5166		1
4287.59766		1
4288.074		1
4288.53174		1
4289.2207		1
4289.85742		1
4290.034		1
4290.447		1
4291.06543		1
4291.5083		1
4291.60059		1
4291.88135		1
4292.05273		1
4292.2207		1
4292.86475		1
4292.99072		1
4293.35938		1
4293.707		1
4294.292		1
4294.56934		1
4294.87646		1
4295.83643		1
4297.751		1
4297.77637		1
4297.9834		1
4298.94043		1
4299.56738		1
4299.644		1
4299.65625		1
4300.31934		1
4300.4375		1
4300.533		1
4300.57275		1
4300.57568		1
4300.5835		1
4301.17627		1
4301.18652		1
4301.793		1
4302.016		1
4302.4		1
4302.837		1
4303.02		1
4303.33		1
4303.44434		1
4303.751		1
4303.79932		1
4303.948		1
4304.262		1
4304.307		1
4305.571		1
4305.68457		1
4305.692		1
4305.76		1
4305.88037		1
4306.291		1
4306.61475		1
4307.057		1
4307.32031		1
4308.168		1
4308.51465		1
4308.55371		1
4308.76172		1
4308.82275		1
4308.84		1
4309.0625		1
4309.82129		1
4310.058		1
4310.474		1
4310.6416		1
4310.69873		1
4310.745		1
4310.872		1
4310.93164		1
4311.05225		1
4311.09326		1
4311.171		1
4311.837		1
4312.085		1
4312.39		1
4312.46045		1
4312.9375		1
4312.972		1
4313.87744		1
4314.32959		1
4314.45166		1
4314.56348		1
4314.68945		1
4315.09668		1
4315.16846		1
4315.41064		1
4315.591		1
4316.56934		1
4316.992		1
4317.347		1
4317.422		1
4317.6626		1
4317.67529		1
4317.887		1
4317.927		1
4318.34033		1
4318.35742		1
4318.993		1
4319.232		1
4319.41943		1
4319.57373		1
4320.033		1
4320.07764		1
4320.355		1
4320.536		1
4321.646		1
4321.775		1
4322.096		1
4322.22363		1
4322.54932		1
4322.737		1
4322.739		1
4322.847		1
4322.873		1
4322.90137		1
4322.96875		1
4323.855		1
4323.868		1
4324.02246		1
4324.9		1
4325.05664		1
4325.08252		1
4325.14258		1
4325.41357		1
4325.925		1
4326.00537		1
4326.28662		1
4326.943		1
4327.276		1
4327.6167		1
4328.02832		1
4328.17773		1
4328.29834		1
4328.44434		1
4328.493		1
4328.564		1
4328.61768		1
4328.65527		1
4328.844		1
4328.90869		1
4328.9165		1
4328.953		1
4329.95068		1
4330.488		1
4331.287		1
4331.621		1
4331.96143		1
4331.978		1
4332.04346		1
4332.55029		1
4332.68555		1
4332.82471		1
4332.877		1
4333.12451		1
4333.65527		1
4333.701		1
4333.76172		1
4333.813		1
4333.83643		1
4334.02539		1
4334.175		1
4334.297		1
4334.36328		1
4334.403		1
4334.42139		1
4334.535		1
4334.55225		1
4334.5835		1
4334.74		1
4334.818		1
4335.60352		1
4335.688		1
4335.73		1
4335.973		1
4336.095		1
4336.459		1
4336.55469		1
4336.64063		1
4336.8667		1
4336.882		1
4336.94531		1
4336.94727		1
4337.114		1
4338.014		1
4338.05957		1
4338.38135		1
4338.703		1
4339.01		1
4339.03027		1
4339.054		1
4339.42773		1
4339.483		1
4339.68066		1
4339.817		1
4339.84863		1
4340.01953		1
4340.24561		1
4340.53955		1
4340.54736		1
4340.67725		1
4341.39648		1
4341.672		1
4341.676		1
4342.147		1
4342.20654		1
4342.62939		1
4342.71729		1
4342.73242		1
4342.755		1
4342.883		1
4342.96729		1
4342.99561		1
4343.056		1
4343.319		1
4343.409		1
4343.4165		1
4343.52051		1
4343.598		1
4343.64746		1
4343.68066		1
4343.706		1
4343.869		1
4344.04736		1
4344.32275		1
4344.387		1
4344.61		1
4344.94		1
4345.517		1
4346.119		1
4346.311		1
4346.502		1
4346.554		1
4346.6084		1
4346.807		1
4346.90234		1
4347.05029		1
4347.293		1
4347.386		1
4347.5625		1
4347.987		1
4348.00146		1
4348.00928		1
4348.15		1
4348.441		1
4348.454		1
4348.758		1
4349.0625		1
4349.267		1
4349.45557		1
4349.675		1
4349.80127		1
[truncated: 12,294 more rows]
