# Supplementary material for: Getting rid of ‘rain’ and ‘stars’: Mitigating inhibition effects on ddPCR data analysis, the case study of the invasive crayfish Pacifastacus leniusculus in the streams of Luxembourg
Source: PLoS One. 2022 Nov 16;17(11):e0275363. doi: 10.1371/journal.pone.0275363 (PMC9668142; doi:10.1371/journal.pone.0275363)
Supplement: S1 File — (ZIP) [file pone.0275363.s003.zip › raw data/27-pl1/27 Pl1-2019 Pl_G03_Amplitude.csv]

Ch1 Amplitude	Ch2 Amplitude	Cluster
2003.05457		1
3105.85278		1
5086.142		1
5264.388		1
5264.52832		1
5272.416		1
5277.81934		1
5280.03955		1
5283.08057		1
5285.043		1
5346.51855		1
5349.679		1
5363.8374		1
5399.335		1
5421.591		1
5457.39258		1
5464.633		1
5464.90674		1
5470.39355		1
5476.35059		1
5476.902		1
5479.24		1
5484.679		1
5487.65234		1
5492.80664		1
5494.159		1
5499.611		1
5508.79		1
5510.34863		1
5519.74		1
5520.73145		1
5539.64551		1
5540.32568		1
5541.9624		1
5543.644		1
5545.805		1
5546.34375		1
5549.9917		1
5549.994		1
5559.21875		1
5570.967		1
5579.512		1
5585.62939		1
5585.72461		1
5595.67773		1
5599.14258		1
5599.797		1
5600.2793		1
5600.347		1
5602.99658		1
5603.67627		1
5604.038		1
5605.605		1
5612.784		1
5613.735		1
5614.48438		1
5614.558		1
5618.8335		1
5623.412		1
5624.92236		1
5629.3623		1
5630.22168		1
5634.40137		1
5634.7666		1
5639.64551		1
5641.64648		1
5642.412		1
5643.583		1
5644.23242		1
5644.874		1
5645.795		1
5655.006		1
5658.035		1
5660.30859		1
5667.125		1
5668.07471		1
5669.64		1
5669.707		1
5681.658		1
5682.011		1
5683.88525		1
5684.061		1
5687.06738		1
5687.28955		1
5693.25049		1
5695.19434		1
5695.48047		1
5700.192		1
5701.17041		1
5701.63		1
5710.878		1
5712.216		1
5713.13867		1
5714.07275		1
5715.2207		1
5716.04541		1
5717.899		1
5724.5874		1
5724.86475		1
5725.302		1
5726.311		1
5730.966		1
5734.048		1
5736.342		1
5736.78		1
5737.4873		1
5739.31641		1
5741.071		1
5741.747		1
5742.082		1
5742.15332		1
5744.68164		1
5745.722		1
5746.8916		1
5756.75049		1
5761.611		1
5763.12744		1
5770.57031		1
5775.78857		1
5780.47656		1
5781.89648		1
5782.3457		1
5782.585		1
5783.276		1
5784.622		1
5784.69336		1
5785.299		1
5788.52637		1
5789.35059		1
5793.62744		1
5796.42529		1
5797.923		1
5799.10352		1
5801.7876		1
5802.599		1
5802.88574		1
5803.08154		1
5805.6626		1
5806.42		1
5806.98926		1
5809.399		1
5811.535		1
5811.89648		1
5816.919		1
5818.33252		1
5822.09375		1
5822.34326		1
5823.466		1
5824.03662		1
5825.814		1
5826.48633		1
5831.25439		1
5832.87354		1
5833.68945		1
5834.53467		1
5836.282		1
5838.166		1
5840.282		1
5840.645		1
5841.437		1
5841.44141		1
5841.464		1
5846.175		1
5846.91		1
5847.168		1
5848.371		1
5849.04736		1
5850.952		1
5851.597		1
5855.45654		1
5855.94727		1
5856.755		1
5856.93848		1
5856.986		1
5858.23926		1
5858.87451		1
5861.556		1
5861.69629		1
5862.596		1
5863.68555		1
5863.70264		1
5864.621		1
5865.63672		1
5865.92969		1
5866.112		1
5867.66162		1
5868.34		1
5868.701		1
5868.78		1
5869.138		1
5871.23828		1
5871.87842		1
5872.198		1
5872.398		1
5872.664		1
5874.75928		1
5874.977		1
5878.865		1
5880.902		1
5881.199		1
5882.426		1
5882.434		1
5882.5083		1
5884.792		1
5888.39453		1
5888.728		1
5889.29443		1
5889.52344		1
5890.114		1
5890.304		1
5890.367		1
5890.655		1
5892.4375		1
5894.647		1
5895.123		1
5895.86426		1
5897.7627		1
5898.224		1
5899.74365		1
5900.45654		1
5901.3374		1
5902.30225		1
5902.475		1
5902.99268		1
5903.464		1
5903.60352		1
5905.48242		1
5906.1626		1
5908.66943		1
5908.77344		1
5910.30762		1
5910.597		1
5910.884		1
5914.29248		1
5914.934		1
5915.66553		1
5915.782		1
5916.47461		1
5916.952		1
5918.939		1
5919.39941		1
5919.5083		1
5919.738		1
5920.32471		1
5920.59326		1
5922.06		1
5922.08838		1
5922.85		1
5923.054		1
5924.529		1
5926.031		1
5926.601		1
5926.614		1
5928.115		1
5929.199		1
5930.673		1
5931.157		1
5933.874		1
5935.669		1
5937.82227		1
5938.995		1
5939.14453		1
5939.54639		1
5939.64453		1
5940.34033		1
5941.22559		1
5941.899		1
5943.434		1
5945.34668		1
5945.95068		1
5946.21533		1
5946.47363		1
5947.127		1
5949.04248		1
5949.462		1
5949.80957		1
5949.90869		1
5950.46631		1
5951.177		1
5955.697		1
5955.803		1
5956.22656		1
5956.55371		1
5958.028		1
5958.88232		1
5958.972		1
5959.40625		1
5959.70361		1
5960.263		1
5961.29639		1
5962.12158		1
5962.428		1
5962.921		1
5965.642		1
5965.87549		1
5966.115		1
5966.7583		1
5968.37		1
5969.08838		1
5970.264		1
5972.781		1
5974.11572		1
5974.303		1
5974.412		1
5974.85645		1
5976.54346		1
5977.79932		1
5978.4707		1
5978.64258		1
5978.65527		1
5979.878		1
5981.582		1
5982.97754		1
5984.00439		1
5984.029		1
5984.263		1
5985.12061		1
5985.33057		1
5985.502		1
5986.08643		1
5987.72363		1
5987.861		1
5989.0957		1
5989.148		1
5989.243		1
5990.03467		1
5990.59229		1
5991.144		1
5991.83545		1
5991.86		1
5992.348		1
5992.433		1
5993.238		1
5994.72363		1
5994.781		1
5995.51367		1
5996.71631		1
5996.793		1
5998.13		1
5999.79932		1
5999.87158		1
6001.37549		1
6005.57568		1
6006.05469		1
6006.404		1
6006.98828		1
6008.56152		1
6009.163		1
6009.37744		1
6009.67		1
6009.829		1
6012.98047		1
6014.61035		1
6014.86768		1
6017.709		1
6017.80957		1
6017.96436		1
6018.20947		1
6019.46973		1
6025.256		1
6026.372		1
6029.85156		1
6030.587		1
6031.607		1
6031.69775		1
6031.84033		1
6033.217		1
6035.05762		1
6035.24463		1
6035.666		1
6035.729		1
6035.82568		1
6035.874		1
6036.55371		1
6036.64355		1
6036.7915		1
6040.80664		1
6041.34326		1
6041.37549		1
6041.51367		1
6041.94336		1
6042.59766		1
6042.746		1
6042.755		1
6043.19873		1
6044.193		1
6044.21826		1
6044.272		1
6044.392		1
6044.735		1
6045.42236		1
6046.82764		1
6047.022		1
6047.4834		1
6047.527		1
6048.378		1
6049.878		1
6050.366		1
6050.907		1
6051.02832		1
6051.724		1
6053.045		1
6053.444		1
6053.78467		1
6056.70361		1
6057.185		1
6057.34326		1
6057.85156		1
6058.26563		1
6058.266		1
6058.913		1
6059.63		1
6059.711		1
6060.67725		1
6062.947		1
6063.34863		1
6064.12		1
6065.127		1
6065.14355		1
6065.925		1
6065.975		1
6066.763		1
6069.089		1
6069.179		1
6071.175		1
6071.28857		1
6072.229		1
6073.87		1
6074.54834		1
6075.8877		1
6077.296		1
6078.549		1
6079.65137		1
6082.72949		1
6082.7417		1
6083.707		1
6084.603		1
6085.32861		1
6085.76074		1
6087.01025		1
6087.76172		1
6089.884		1
6090.535		1
6092.55859		1
6093.37256		1
6094.917		1
6095.553		1
6095.575		1
6096.40234		1
6096.757		1
6098.211		1
6099.724		1
6100.61963		1
6100.876		1
6100.904		1
6101.151		1
6101.32666		1
6101.655		1
6101.671		1
6102.33838		1
6102.471		1
6103.95752		1
6105.21143		1
6105.43066		1
6105.586		1
6105.9873		1
6106.218		1
6107.06445		1
6108.173		1
6108.44629		1
6108.50342		1
6108.57861		1
6108.6543		1
6109.63428		1
6109.729		1
6109.804		1
6109.99854		1
6112.049		1
6112.10059		1
6112.54		1
6113.00342		1
6113.21143		1
6113.76025		1
6114.723		1
6114.874		1
6116.15039		1
6116.415		1
6116.63672		1
6116.94629		1
6117.42627		1
6117.69531		1
6119.11328		1
6119.194		1
6119.327		1
6119.741		1
6119.988		1
6120.62		1
6121.585		1
6121.90234		1
6122.10742		1
6122.203		1
6123.299		1
6125.013		1
6125.828		1
6127.99		1
6128.16846		1
6128.415		1
6128.50146		1
6128.503		1
6130.01		1
6130.4043		1
6130.75439		1
6131.5625		1
6132.012		1
6133.65527		1
6134.74268		1
6135.3833		1
6135.57031		1
6135.643		1
6135.71875		1
6136.744		1
6136.97461		1
6138.19434		1
6138.487		1
6138.549		1
6138.91		1
6139.48535		1
6140.825		1
6140.912		1
6141.09668		1
6141.33643		1
6141.364		1
6142.019		1
6142.125		1
6142.825		1
6143.79834		1
6144.021		1
6144.39746		1
6145.579		1
6145.9624		1
6145.969		1
6146.067		1
6146.2124		1
6146.34033		1
6147.42432		1
6147.55566		1
6147.60156		1
6148.06445		1
6148.24854		1
6148.5293		1
6149.40771		1
6150.14844		1
6150.341		1
6150.76367		1
6151.28564		1
6152.85645		1
6154.07227		1
6155.05		1
6155.767		1
6156.35059		1
6156.776		1
6157.084		1
6157.5625		1
6158.34473		1
6158.37		1
6159.80469		1
6160.501		1
6162.351		1
6162.692		1
6164.516		1
6164.99658		1
6165.05762		1
6165.484		1
6165.62354		1
6165.9375		1
6166.254		1
6166.49268		1
6166.74951		1
6167.379		1
6168.05957		1
6168.39355		1
6168.585		1
6169.7627		1
6170.29736		1
6170.31055		1
6170.398		1
6170.773		1
6171.67773		1
6171.775		1
6172.00537		1
6172.065		1
6172.37		1
6173.11963		1
6173.16357		1
6173.207		1
6174.56152		1
6174.82031		1
6175.03369		1
6175.69336		1
6176.18359		1
6176.35547		1
6176.486		1
6176.8335		1
6177.219		1
6177.508		1
6178.001		1
6178.143		1
6178.16455		1
6178.729		1
6179.202		1
6179.207		1
6179.281		1
6179.65674		1
6180.578		1
6181.716		1
6182.4585		1
6183.166		1
6183.326		1
6183.509		1
6183.78		1
6184.19336		1
6184.481		1
6185.42041		1
6185.50635		1
6186.12354		1
6186.30371		1
6186.33447		1
6186.86133		1
6188.153		1
6188.173		1
6188.846		1
6189.06		1
6189.463		1
6189.60156		1
6190.444		1
6190.527		1
6191.106		1
6191.542		1
6191.649		1
6191.90039		1
6193.14746		1
6194.06836		1
6194.094		1
6194.148		1
6194.78271		1
6195.382		1
6195.42725		1
6195.52734		1
6195.781		1
6196.17		1
6196.66		1
6196.771		1
6196.97		1
6197.097		1
6197.565		1
6198.05469		1
6198.302		1
6199.06348		1
6199.07861		1
6199.17725		1
6201.39063		1
6202.043		1
6202.059		1
6202.39648		1
6202.434		1
6202.4873		1
6204.78271		1
6205.45557		1
6206.13		1
6206.592		1
6207.016		1
6207.746		1
6207.994		1
6209.235		1
6209.53174		1
6210.62256		1
6211.374		1
6211.763		1
6212.10059		1
6212.27344		1
6212.42432		1
6212.44531		1
6212.58838		1
6212.639		1
6212.78857		1
6212.80469		1
6213.15625		1
6214.30225		1
6215.51172		1
6216.14258		1
6216.54248		1
6216.604		1
6217.162		1
6217.363		1
6217.725		1
6217.80664		1
6217.80859		1
6218.10352		1
6218.254		1
6218.51074		1
6218.726		1
6219.08057		1
6219.63135		1
6220.13525		1
6221.90625		1
6221.963		1
6222.986		1
6223.214		1
6223.342		1
6223.395		1
6223.532		1
6223.67139		1
6223.826		1
6224.03174		1
6224.06152		1
6224.07		1
6224.14355		1
6224.27832		1
6224.327		1
6224.392		1
6224.744		1
6225.069		1
6225.41162		1
6225.90967		1
6226.13		1
6226.217		1
6226.362		1
6226.76953		1
6226.815		1
6227.36035		1
6227.538		1
6227.56543		1
6228.16748		1
6228.66943		1
6229.55127		1
6229.564		1
6230.087		1
6230.29248		1
6230.395		1
6231.06055		1
6231.30664		1
6231.4585		1
6231.574		1
6232.1		1
6232.34668		1
6232.38574		1
6232.518		1
6232.844		1
6232.85645		1
6232.928		1
6233.882		1
6233.96973		1
6234.48926		1
6235.1123		1
6235.252		1
6236.189		1
6236.37939		1
6236.583		1
6236.67871		1
6236.717		1
6236.771		1
6236.81		1
6236.86426		1
6237.056		1
6237.186		1
6237.19971		1
6237.573		1
6238.94434		1
6239.044		1
6239.3623		1
6239.46729		1
6239.55127		1
6239.70361		1
6240.55127		1
6240.652		1
6241.067		1
6241.874		1
6242.10742		1
6242.28125		1
6242.58936		1
6242.64063		1
6242.79346		1
6242.93945		1
6243.132		1
6243.56		1
6243.98438		1
6244.278		1
6244.751		1
6244.97754		1
6245.06543		1
6245.207		1
6245.22461		1
6245.50635		1
6246.213		1
6246.43		1
6246.668		1
6246.86865		1
6247.13428		1
6247.243		1
6248.233		1
6249.00537		1
6249.033		1
6249.066		1
6249.18555		1
6249.337		1
6249.571		1
6249.691		1
6250.21729		1
6250.335		1
6250.855		1
6251.07666		1
6251.243		1
6251.402		1
6252.505		1
6252.672		1
6253.06		1
6253.253		1
6253.2915		1
6253.498		1
6253.955		1
6254.00635		1
6254.202		1
6254.399		1
6254.535		1
6254.644		1
6254.64453		1
6255.36572		1
6255.616		1
6255.68555		1
6255.80664		1
6256.08057		1
6256.54443		1
6256.73438		1
6256.916		1
6256.94971		1
6257.026		1
6257.294		1
6257.672		1
6257.88525		1
6258.196		1
6258.38428		1
6258.75244		1
6259.09		1
6259.132		1
6259.158		1
6259.299		1
6259.567		1
6259.82275		1
6260.677		1
6260.728		1
6260.89844		1
6261.991		1
6262.175		1
6262.57861		1
6262.66064		1
6262.949		1
6263.37549		1
6263.45557		1
6264.00732		1
6264.669		1
6265.55566		1
6265.57227		1
6265.6377		1
6265.8335		1
6265.92041		1
6265.932		1
6265.98926		1
6266.259		1
6266.34961		1
6266.528		1
6266.69629		1
6266.79443		1
6267.158		1
6268.69043		1
6268.987		1
6269.225		1
6269.468		1
6269.59131		1
6269.86865		1
6270.059		1
6270.09		1
6270.333		1
6270.34473		1
6271.342		1
6271.44238		1
6271.513		1
6272.009		1
6272.39063		1
6272.81543		1
6273.846		1
6274.192		1
6274.81543		1
6274.902		1
6275.16		1
6275.2		1
6275.258		1
6275.2876		1
6275.35156		1
6275.482		1
6276.89844		1
6277.59131		1
6277.781		1
6278.28662		1
6278.326		1
6278.411		1
6278.726		1
6278.79		1
6278.982		1
6279.43848		1
6279.60547		1
6279.631		1
6280.42		1
6280.532		1
6280.64648		1
6280.8623		1
6281.1626		1
6281.78564		1
6282.15527		1
6282.56445		1
6282.67627		1
6282.902		1
6283.3667		1
6283.39258		1
6283.42139		1
6283.44238		1
6283.515		1
6283.627		1
6283.755		1
6284.264		1
6284.27637		1
6285.38		1
6285.454		1
6285.936		1
6286.04		1
6286.2124		1
6286.792		1
6286.906		1
6287.17529		1
6287.205		1
6287.26		1
6287.266		1
6287.77148		1
6288.2417		1
6288.40527		1
6288.547		1
6288.726		1
6288.767		1
6289.43359		1
6289.893		1
6290.43848		1
6290.58057		1
6290.909		1
6291.209		1
6291.50635		1
6291.544		1
6291.58643		1
6291.59326		1
6292.21631		1
6292.25244		1
6292.556		1
6293.26367		1
6293.54834		1
6294.27344		1
6294.35547		1
6294.39063		1
6295.11035		1
6295.364		1
6295.443		1
6295.951		1
6296.063		1
6296.176		1
6296.27734		1
6296.283		1
6296.78955		1
6297.391		1
6297.4126		1
6297.547		1
6297.64258		1
6298.06641		1
6298.094		1
6298.17236		1
6298.49		1
6298.895		1
6299.47363		1
6299.86963		1
6299.934		1
6300.71826		1
6300.919		1
6301.118		1
6301.496		1
6301.74756		1
6301.94238		1
6302.0625		1
6302.51563		1
6302.68848		1
6302.759		1
6303.373		1
6304.133		1
6304.223		1
6304.413		1
6304.50146		1
6305.236		1
6305.333		1
6305.464		1
6306.134		1
6306.335		1
6306.80762		1
6307.00049		1
6307.114		1
6307.118		1
6307.287		1
6307.29443		1
6307.723		1
6308.688		1
6308.752		1
6308.75244		1
6309.17773		1
6309.19		1
6310.59473		1
6310.60156		1
6310.636		1
6310.73828		1
6310.8877		1
6311.06738		1
6311.73926		1
6312.173		1
6312.36475		1
6313.1377		1
6314.19336		1
6314.51		1
6314.57129		1
6314.711		1
6314.747		1
6315.025		1
6315.04639		1
6315.75635		1
6316.12549		1
6316.32275		1
6316.37451		1
6316.45752		1
6316.69336		1
6316.802		1
6316.87842		1
6317.434		1
6317.578		1
6317.59473		1
6318.266		1
6318.55225		1
6318.69		1
6319.002		1
6319.08447		1
6320.125		1
6320.247		1
6320.628		1
6320.641		1
6320.73975		1
6320.914		1
6321.06348		1
6321.376		1
6321.4707		1
6321.96826		1
6322.18164		1
6322.42627		1
6322.51563		1
6322.694		1
6322.953		1
6323.15967		1
6323.24951		1
6323.262		1
6324.22852		1
6324.33643		1
6324.46338		1
6324.64746		1
6324.839		1
6325.253		1
6325.78955		1
6325.938		1
6326.25		1
6326.32227		1
6326.376		1
6326.7334		1
6327.061		1
6327.236		1
6327.263		1
6327.341		1
6327.54932		1
6327.62842		1
6327.77344		1
6327.94434		1
6327.98535		1
6328.22266		1
6328.66748		1
6328.73242		1
6329.02441		1
6329.3584		1
6329.44043		1
6329.591		1
6330.01172		1
6330.265		1
6330.297		1
6330.352		1
6330.389		1
6330.53662		1
6330.723		1
6330.78271		1
6330.822		1
6330.878		1
6331.144		1
6331.27		1
6331.669		1
6331.677		1
6331.86426		1
6332.41943		1
6332.82764		1
6333.339		1
6333.394		1
6333.67773		1
6334.224		1
6334.615		1
6334.97754		1
6335.031		1
6335.131		1
6335.41162		1
6335.536		1
6335.65771		1
6335.72461		1
6336.3374		1
6336.70166		1
6336.967		1
6337.56836		1
6337.683		1
6337.693		1
6337.82275		1
6337.917		1
6337.95947		1
6338.02246		1
6338.21729		1
6338.26025		1
6338.367		1
6338.479		1
6338.50537		1
6338.55029		1
6339.16162		1
6339.21143		1
6339.22656		1
6339.312		1
6339.466		1
6339.652		1
6339.798		1
6339.80273		1
6339.994		1
6340.73535		1
6340.769		1
6340.78027		1
6340.796		1
6340.91943		1
6341.068		1
6341.40967		1
6341.473		1
6341.65625		1
6341.966		1
6342.10547		1
6342.1377		1
6342.29053		1
6342.415		1
6342.597		1
6342.842		1
6342.861		1
6343.249		1
6343.35645		1
6343.93457		1
6344.084		1
6344.22		1
6344.59863		1
6344.745		1
6344.82666		1
6345.12939		1
6345.1333		1
6345.923		1
6345.942		1
6346.072		1
6346.131		1
6346.16455		1
6346.21875		1
6346.252		1
6346.31055		1
6346.62451		1
6347.105		1
6347.229		1
6347.24561		1
6347.29639		1
6347.507		1
6347.56152		1
6348.041		1
6348.278		1
6348.2793		1
6348.34326		1
6348.41162		1
6348.59668		1
6348.65		1
6348.81152		1
6349.27051		1
6349.43		1
6349.46436		1
6349.60938		1
6349.994		1
6350.40869		1
6350.432		1
6350.436		1
6350.85		1
6351.012		1
6351.03369		1
6351.238		1
6351.319		1
6351.339		1
6351.375		1
6351.56055		1
6351.96973		1
6352.09863		1
6352.51953		1
6352.59131		1
6353.442		1
6354.00635		1
6354.08838		1
6354.593		1
6354.598		1
6354.69727		1
6354.937		1
6354.96973		1
6355.12549		1
6355.29248		1
6355.32959		1
6355.475		1
6355.8335		1
6355.933		1
6356.114		1
6356.324		1
6357.26		1
6357.31738		1
6357.368		1
6357.656		1
6357.669		1
6357.795		1
6357.945		1
6357.956		1
6358.01953		1
6358.24463		1
6358.266		1
6358.38965		1
6358.82		1
6359.156		1
6359.58154		1
6359.87354		1
6360.37061		1
6360.38037		1
6360.601		1
6361.70068		1
6361.70166		1
6361.744		1
6361.80371		1
6361.943		1
6361.951		1
6362.576		1
6362.90234		1
6363.069		1
6363.075		1
6363.276		1
6363.527		1
6363.817		1
6364.02832		1
6364.07275		1
6364.22461		1
6364.25049		1
6364.49463		1
6364.50635		1
6364.688		1
6365.01172		1
6365.15625		1
6365.222		1
6365.305		1
6365.376		1
6365.55664		1
6365.61963		1
6365.67773		1
6365.70068		1
6365.9707		1
6366.03271		1
6366.31152		1
6366.83		1
6367.03955		1
6367.1377		1
6367.321		1
6367.387		1
6367.525		1
6367.55566		1
6367.611		1
6367.64453		1
6367.72168		1
6367.9707		1
6368.20361		1
6368.64258		1
6368.90234		1
6369.053		1
6369.322		1
6369.42041		1
6369.60059		1
6369.71826		1
6369.831		1
6370.085		1
6370.197		1
6370.28271		1
6370.387		1
6370.48145		1
6370.74365		1
6370.925		1
6371.14355		1
6371.17041		1
6371.27344		1
6371.411		1
6371.42334		1
6371.549		1
6371.63135		1
6371.99854		1
6372.255		1
6372.26		1
6372.28857		1
6372.382		1
6372.481		1
6372.83838		1
6372.983		1
6373.07861		1
6373.108		1
6373.153		1
6373.19		1
6374.01074		1
6374.51855		1
6374.611		1
6374.72754		1
6374.78662		1
6375.03857		1
6375.06		1
6375.39453		1
6375.46875		1
6375.575		1
6375.60547		1
6375.71533		1
6375.82568		1
6375.837		1
6375.844		1
6375.88		1
6375.954		1
6376.06934		1
6376.21338		1
6376.323		1
6376.517		1
6376.67236		1
6376.86035		1
6376.92041		1
6376.93652		1
6377.07227		1
6377.245		1
6377.36035		1
6377.7793		1
6377.965		1
6378.17334		1
6378.26367		1
6378.28125		1
6378.408		1
6378.54443		1
6378.8457		1
6378.93		1
6378.934		1
6379.022		1
6379.16846		1
6379.22461		1
6379.35742		1
6379.388		1
6379.58252		1
6379.62061		1
6379.66		1
6379.874		1
6380.09766		1
6380.10938		1
6380.12061		1
6380.177		1
6380.47363		1
6380.80664		1
6380.938		1
6380.97559		1
6381.009		1
6381.8916		1
6381.909		1
6381.96729		1
6381.972		1
6382.089		1
6382.144		1
6382.18848		1
6382.4375		1
6382.4873		1
6382.53467		1
6382.645		1
6382.79541		1
6382.797		1
6382.804		1
6383.18164		1
6383.22168		1
6383.29053		1
6383.461		1
6384.064		1
6384.10938		1
6384.451		1
6384.9707		1
6385.41553		1
6385.467		1
6386.184		1
6386.73975		1
6387		1
6387.24658		1
6387.27734		1
6387.319		1
6387.35		1
6387.4585		1
6387.551		1
6387.75146		1
6387.862		1
6387.963		1
6388.01465		1
6388.03174		1
6388.36963		1
6388.442		1
6388.46338		1
6388.571		1
6389.01		1
6389.163		1
6389.2207		1
6389.223		1
6389.433		1
6389.4585		1
6389.47754		1
6389.57227		1
6389.825		1
6389.896		1
6389.91		1
6390.27246		1
6390.62256		1
6390.63867		1
6390.759		1
6390.88428		1
6391.10352		1
6391.10742		1
6391.11328		1
6391.17529		1
6391.246		1
6391.251		1
6391.29932		1
6391.471		1
6391.55		1
6391.59668		1
6391.62549		1
6391.72949		1
6391.79639		1
6392.06		1
6392.08447		1
6392.143		1
6392.42725		1
6392.49268		1
6392.7085		1
6392.78369		1
6392.83057		1
6392.937		1
6393.00928		1
6393.128		1
6393.557		1
6393.84		1
6393.87842		1
6393.9		1
6393.939		1
6394.209		1
6394.319		1
6394.321		1
6394.452		1
6394.475		1
6394.57227		1
6394.579		1
6394.779		1
6394.955		1
6395.071		1
6395.30127		1
6395.333		1
6395.453		1
6395.66162		1
6395.71143		1
6395.85059		1
6395.852		1
6396.026		1
6396.06152		1
6396.19238		1
6396.547		1
6396.556		1
6396.698		1
6396.827		1
6397.17969		1
6397.197		1
6397.299		1
6397.313		1
6397.42627		1
6397.61328		1
6397.62		1
6397.75439		1
6397.75635		1
6397.81055		1
6397.83154		1
6397.97168		1
6398.2876		1
6398.836		1
6398.894		1
6399.08936		1
6399.522		1
6399.966		1
6400.09326		1
6400.17773		1
6400.32764		1
6400.719		1
6400.885		1
6400.981		1
6400.99854		1
6401.016		1
6401.12061		1
6401.3374		1
6401.53564		1
6401.71045		1
6401.792		1
6401.81445		1
6401.831		1
6401.899		1
6402.80469		1
6402.849		1
6403.08252		1
6403.30273		1
6403.347		1
6403.44727		1
6403.44775		1
6403.46631		1
6403.68		1
6403.82764		1
6403.886		1
6404.0376		1
6404.09326		1
6404.411		1
6404.496		1
6404.501		1
6404.568		1
6404.605		1
6404.73926		1
6404.763		1
6404.84033		1
6404.9375		1
6405.39063		1
6405.644		1
6406.01		1
6406.22949		1
6406.502		1
6406.83545		1
6406.86426		1
6406.902		1
6407.08936		1
6407.248		1
6407.339		1
6407.50732		1
6408.14258		1
6408.22949		1
6408.593		1
6409.11133		1
6409.248		1
6409.25146		1
6409.7334		1
6409.74268		1
6409.995		1
6410.141		1
6410.238		1
6410.273		1
6410.30859		1
6410.3374		1
6410.34961		1
6410.50342		1
6410.536		1
6410.613		1
6410.75537		1
6410.814		1
6410.88672		1
6410.97461		1
6411.014		1
6411.065		1
6411.254		1
6411.27246		1
6411.317		1
6411.40332		1
6411.4375		1
6411.49		1
6411.62451		1
6411.845		1
6411.8916		1
6412.1167		1
6412.19531		1
6412.28662		1
6412.362		1
6412.553		1
6412.648		1
6412.78271		1
6412.801		1
6412.8667		1
6413.062		1
6413.08252		1
6413.17139		1
6413.61328		1
6413.651		1
6413.769		1
6413.781		1
6413.826		1
6414.192		1
6414.23047		1
6414.684		1
6415.10254		1
6415.148		1
6415.38037		1
6415.465		1
6415.46631		1
6415.632		1
6415.71143		1
6416.032		1
6416.05762		1
6416.11133		1
6416.229		1
6416.23975		1
6416.301		1
6416.31		1
6416.313		1
6416.4		1
6416.463		1
6417.03027		1
6417.03369		1
6417.28564		1
6417.35254		1
6417.43652		1
6417.86475		1
6418.08		1
6418.11328		1
6418.276		1
6418.318		1
6418.399		1
6418.416		1
6418.427		1
6418.44		1
6418.48926		1
6418.534		1
6418.89355		1
6418.92725		1
6418.95654		1
6419.15234		1
6419.26074		1
6419.32568		1
6419.37646		1
6419.58252		1
6419.63135		1
6419.776		1
6419.78271		1
6419.81543		1
6419.83936		1
6420.063		1
6420.13037		1
6420.198		1
6420.27148		1
6420.36		1
6420.49561		1
6420.585		1
6420.95361		1
6420.9917		1
6421.01025		1
6421.024		1
6421.33643		1
6421.535		1
6421.58936		1
6421.725		1
6421.771		1
6421.795		1
6421.84033		1
6422.07861		1
6422.113		1
6422.214		1
6422.845		1
6422.84766		1
6423.07764		1
6423.21973		1
6423.246		1
6423.4		1
6423.403		1
6423.40332		1
6423.61475		1
6423.844		1
6423.88428		1
6423.95264		1
6424.1416		1
6424.577		1
6424.59863		1
6424.61475		1
6424.695		1
6425.091		1
6425.15		1
6425.46045		1
6425.58936		1
6425.659		1
6425.72559		1
6425.837		1
6426.04736		1
6426.11865		1
6426.15674		1
6426.231		1
6426.32861		1
6426.77246		1
6426.78955		1
6426.84326		1
6427.39258		1
6427.536		1
6427.578		1
6427.58545		1
6427.687		1
6427.878		1
6427.92529		1
6427.95557		1
6428.01172		1
6428.11572		1
6428.30127		1
6428.31934		1
6428.34863		1
6428.4873		1
6428.573		1
6428.696		1
6428.909		1
6429.17041		1
6429.345		1
6429.388		1
6429.4624		1
6429.55225		1
6429.561		1
6429.594		1
6429.94727		1
6430.13135		1
6430.21338		1
6430.2876		1
6430.44531		1
6430.45		1
6430.455		1
6430.70654		1
6430.73975		1
6430.82764		1
6431.04541		1
6431.136		1
6431.1543		1
6431.2583		1
6431.27832		1
6431.2915		1
6431.36572		1
6431.433		1
6431.474		1
6431.67969		1
6431.734		1
6432.13428		1
6432.136		1
6432.56152		1
6432.5874		1
6433.05469		1
6433.077		1
6433.099		1
6433.101		1
6433.128		1
6433.145		1
6433.19727		1
6433.252		1
6433.30029		1
6433.475		1
6433.59033		1
6433.651		1
6433.73975		1
6433.88525		1
6434.07764		1
6434.07764		1
6434.092		1
6434.09863		1
6434.248		1
6434.41553		1
6434.457		1
6434.504		1
6434.59766		1
6434.875		1
6434.89258		1
6434.95068		1
6434.971		1
6434.9834		1
6435.07373		1
6435.115		1
6435.356		1
6435.448		1
6435.526		1
6435.53955		1
6435.544		1
6435.72266		1
6435.74951		1
6435.864		1
6435.915		1
6435.937		1
6435.94238		1
6436.02051		1
6436.06055		1
6436.084		1
6436.224		1
6436.308		1
6436.482		1
6436.48975		1
6436.605		1
6436.65674		1
6436.78		1
6436.854		1
6436.929		1
6436.964		1
6436.97656		1
6437.004		1
6437.14551		1
6437.26465		1
6437.26855		1
6437.32861		1
6437.42871		1
6437.45166		1
6437.468		1
6437.46973		1
6437.58838		1
6437.622		1
6437.67		1
6437.833		1
6438.07861		1
6438.137		1
6438.146		1
6438.20459		1
6438.244		1
6438.521		1
6438.55225		1
6438.56641		1
6438.57129		1
6438.80957		1
6438.906		1
6438.92432		1
6438.931		1
6439.12354		1
6439.342		1
6439.527		1
6439.6333		1
6439.646		1
6439.65		1
6439.68		1
6439.937		1
6440.006		1
6440.08936		1
6440.41748		1
6440.42432		1
6440.43848		1
6440.98975		1
6441.129		1
6441.32764		1
6441.353		1
6441.41553		1
6441.47168		1
6441.72168		1
6441.724		1
6441.72852		1
6441.746		1
6441.75928		1
6441.79834		1
6441.82666		1
6441.84131		1
6441.99658		1
6442.08838		1
6442.1626		1
6442.27		1
6442.42627		1
6442.54346		1
6442.867		1
6442.88672		1
6443.004		1
6443.035		1
6443.05859		1
6443.17139		1
6443.334		1
6443.432		1
6443.437		1
6443.44238		1
6443.6		1
6443.6543		1
6443.70459		1
6443.796		1
6443.815		1
6443.912		1
6443.92		1
6443.94531		1
6443.98047		1
6444.09668		1
6444.12451		1
6444.301		1
6444.41357		1
6444.568		1
6444.683		1
6445.041		1
6445.266		1
6445.27344		1
6445.30029		1
6445.556		1
6445.642		1
6445.69873		1
6445.70264		1
6445.73633		1
6445.84766		1
6445.882		1
6445.947		1
6445.97266		1
6446.03467		1
6446.119		1
6446.157		1
6446.16		1
6446.30566		1
6446.32129		1
6446.483		1
6446.50244		1
6446.92529		1
6446.955		1
6447.001		1
6447.00146		1
6447.10938		1
6447.32227		1
6447.343		1
6447.381		1
6447.53467		1
6447.554		1
6447.58447		1
6447.61865		1
6447.821		1
6447.86768		1
6447.96631		1
6448.05273		1
6448.43555		1
6448.44629		1
6448.68359		1
6448.767		1
6448.77344		1
6448.793		1
6448.83545		1
6448.877		1
6449.02637		1
6449.1543		1
6449.286		1
6449.33643		1
6449.407		1
6449.488		1
6449.51563		1
6449.624		1
6449.77441		1
6449.85547		1
6449.962		1
6450.06934		1
6450.148		1
6450.19873		1
6450.326		1
6450.39746		1
6450.49854		1
6450.539		1
6450.728		1
6450.85645		1
6450.8667		1
6450.874		1
6450.887		1
6450.896		1
6450.916		1
6450.925		1
6450.96875		1
6451.138		1
6451.22		1
6451.33057		1
6451.59766		1
6451.6626		1
6451.667		1
6451.75		1
6452.046		1
6452.04834		1
6452.059		1
6452.171		1
6452.20557		1
6452.214		1
6452.39355		1
6452.59		1
6453.078		1
6453.396		1
6453.68457		1
[truncated: 16,534 more rows]
