# Supplementary material for: Getting rid of ‘rain’ and ‘stars’: Mitigating inhibition effects on ddPCR data analysis, the case study of the invasive crayfish Pacifastacus leniusculus in the streams of Luxembourg
Source: PLoS One. 2022 Nov 16;17(11):e0275363. doi: 10.1371/journal.pone.0275363 (PMC9668142; doi:10.1371/journal.pone.0275363)
Supplement: S1 File — (ZIP) [file pone.0275363.s003.zip › raw data/27-pl1/27 Pl1-2019 Pl_G04_Amplitude.csv]

Ch1 Amplitude	Ch2 Amplitude	Cluster
3832.44385		1
5048.056		1
5606.097		1
5655.338		1
5734.346		1
5765.779		1
5788.14551		1
5861.651		1
5865.771		1
5871.71729		1
5885.164		1
5901.74756		1
5903.39258		1
5917.3457		1
5919.201		1
5923.357		1
5930.58252		1
5938.4126		1
5940.22559		1
5940.69775		1
5945.045		1
5951.40771		1
5964.099		1
5968.09375		1
5977.44141		1
5984.85645		1
5989.032		1
5990.59766		1
5992.41162		1
5999.28857		1
5999.97949		1
6010.183		1
6010.23		1
6019.011		1
6025.443		1
6028.19141		1
6034.24		1
6040.087		1
6047.67139		1
6055.143		1
6055.461		1
6056.25537		1
6058.522		1
6061.29248		1
6061.84229		1
6063.34375		1
6063.97168		1
6067.015		1
6067.796		1
6067.88965		1
6069.596		1
6075.449		1
6076.147		1
6079.485		1
6080.19531		1
6080.878		1
6082.97		1
6085.21533		1
6086.47363		1
6088.21338		1
6089.896		1
6090.44434		1
6095.887		1
6097.334		1
6104.181		1
6106.5957		1
6108.722		1
6110.31738		1
6111.967		1
6116.518		1
6117.43945		1
6119.51758		1
6125.94043		1
6129.014		1
6129.03467		1
6132.34473		1
6132.36475		1
6133.114		1
6133.58545		1
6134.556		1
6135.28857		1
6136.42529		1
6137.73242		1
6138.331		1
6138.40869		1
6138.65234		1
6139.842		1
6139.88135		1
6139.958		1
6140.539		1
6143.984		1
6144.469		1
6147.556		1
6150.486		1
6152.03174		1
6152.26563		1
6153.99268		1
6154.003		1
6155.7373		1
6156.76		1
6159.04443		1
6162.29639		1
6162.365		1
6163.17236		1
6166.60254		1
6167.868		1
6168.99854		1
6170.94775		1
6171.15527		1
6172.26465		1
6176.23535		1
6176.415		1
6178.96533		1
6179.01563		1
6179.09		1
6179.44141		1
6179.60742		1
6180.026		1
6180.929		1
6185.20166		1
6186.839		1
6188.52051		1
6191.33447		1
6191.97266		1
6193.221		1
6198.534		1
6198.853		1
6202.307		1
6202.48975		1
6202.939		1
6208.21973		1
6214.108		1
6219.41748		1
6220.16		1
6224.06738		1
6226.46045		1
6227.94043		1
6227.997		1
6228.92725		1
6230.097		1
6232.72461		1
6234.363		1
6235.86768		1
6236.59473		1
6236.853		1
6238.29932		1
6239.242		1
6241.28174		1
6242.148		1
6242.654		1
6243.37842		1
6243.783		1
6243.815		1
6244.60156		1
6245.512		1
6246.32		1
6246.60352		1
6246.667		1
6248.29053		1
6248.91		1
6249.053		1
6249.768		1
6250.281		1
6250.54541		1
6251.389		1
6251.51172		1
6253.438		1
6253.557		1
6254.455		1
6254.809		1
6257.05566		1
6257.692		1
6257.75439		1
6260.6167		1
6261.551		1
6262.44043		1
6263.406		1
6263.531		1
6264.17969		1
6265.864		1
6266.335		1
6267.237		1
6267.49854		1
6268.98535		1
6269.528		1
6271.765		1
6271.7915		1
6271.978		1
6273.526		1
6273.54		1
6273.552		1
6273.831		1
6273.85254		1
6274.924		1
6275.30469		1
6275.535		1
6276.35449		1
6277.18262		1
6277.96045		1
6280.353		1
6282.017		1
6282.1377		1
6282.51855		1
6283.92432		1
6285.491		1
6285.9707		1
6289.64551		1
6289.873		1
6290.209		1
6290.22656		1
6291.212		1
6291.898		1
6292.19727		1
6292.37744		1
6294.34668		1
6294.706		1
6296.43164		1
6297.13		1
6297.9707		1
6298.86133		1
6299.04541		1
6301.079		1
6301.312		1
6301.47363		1
6301.738		1
6305.194		1
6305.852		1
6306.786		1
6306.93		1
6307.19531		1
6308.90869		1
6309.269		1
6310.637		1
6310.765		1
6310.90039		1
6311.21875		1
6311.30273		1
6312.55029		1
6312.79736		1
6315.915		1
6316.29541		1
6320.567		1
6321.74463		1
6322.73926		1
6325.062		1
6325.56055		1
6326.845		1
6327.759		1
6327.85254		1
6328.89844		1
6330.117		1
6331.28662		1
6332.10547		1
6332.48047		1
6332.966		1
6333.321		1
6334.74072		1
6335.439		1
6336.129		1
6336.28125		1
6337.40332		1
6337.793		1
6339.15771		1
6339.219		1
6339.97852		1
6340.1		1
6340.358		1
6341.27539		1
6341.87646		1
6342.935		1
6343.38232		1
6344.76		1
6346.977		1
6347.558		1
6348.273		1
6350.21143		1
6350.23242		1
6350.81543		1
6350.898		1
6351.057		1
6352.40332		1
6352.84668		1
6353.39844		1
6353.94		1
6354.82861		1
6355.28174		1
6355.719		1
6356.166		1
6356.76		1
6357.1626		1
6357.52539		1
6359.1626		1
6359.25732		1
6359.683		1
6360.97461		1
6361.322		1
6361.37354		1
6361.753		1
6362.39355		1
6362.564		1
6364.583		1
6364.94629		1
6366.239		1
6368.33838		1
6369.129		1
6369.80273		1
6369.808		1
6369.86		1
6370.651		1
6371.773		1
6371.862		1
6372.15869		1
6372.5293		1
6373.00244		1
6373.92		1
6375.475		1
6375.70459		1
6376.22852		1
6376.505		1
6377.76		1
6377.95264		1
6378.387		1
6378.652		1
6379.0835		1
6379.522		1
6380.27441		1
6380.962		1
6383.375		1
6383.38525		1
6383.435		1
6383.54639		1
6383.709		1
6384.6543		1
6384.705		1
6384.8335		1
6386.27246		1
6386.336		1
6386.585		1
6387.7915		1
6388.01172		1
6389.773		1
6390.18652		1
6390.252		1
6390.60645		1
6391.84766		1
6392.5625		1
6392.789		1
6393.90332		1
6394.36		1
6394.417		1
6394.71		1
6394.9375		1
6394.979		1
6395.2793		1
6397.87256		1
6397.89		1
6397.997		1
6399.60547		1
6399.65332		1
6400.826		1
6401.541		1
6402.049		1
6402.11963		1
6402.15625		1
6402.52637		1
6403.046		1
6403.075		1
6404.429		1
6406.209		1
6407.81445		1
6407.84		1
6408.78125		1
6409.17969		1
6409.209		1
6409.92871		1
6412.572		1
6415.01172		1
6415.165		1
6416.99756		1
6417.85		1
6418.003		1
6419.322		1
6420.07		1
6420.512		1
6421.51		1
6422.14355		1
6422.268		1
6422.64		1
6422.855		1
6423.893		1
6424.66162		1
6424.882		1
6426.93457		1
6427.68457		1
6429.52344		1
6429.757		1
6429.786		1
6430.08838		1
6430.46631		1
6430.70557		1
6430.993		1
6431.631		1
6432.90332		1
6432.97949		1
6433.82031		1
6436.20752		1
6437.039		1
6437.057		1
6438.69043		1
6439.038		1
6442.38037		1
6442.545		1
6442.575		1
6442.90674		1
6443.247		1
6444.2627		1
6445.199		1
6446.264		1
6447.997		1
6448.692		1
6449.037		1
6449.807		1
6450.588		1
6450.676		1
6450.68848		1
6451.3623		1
6451.81836		1
6452.01758		1
6452.363		1
6452.77637		1
6453.024		1
6453.04639		1
6453.961		1
6454.341		1
6454.42432		1
6454.89941		1
6455.621		1
6455.632		1
6456.083		1
6456.74268		1
6457.623		1
6459.17871		1
6459.42236		1
6462.495		1
6463.19		1
6463.7124		1
6464.781		1
6465.07		1
6465.304		1
6468.22754		1
6468.312		1
6469.75342		1
6470.3125		1
6471.13867		1
6471.24365		1
6472.40625		1
6474.65527		1
6475.814		1
6476.619		1
6479.29346		1
6479.45752		1
6479.76025		1
6481.07031		1
6481.46		1
6481.67871		1
6482.22		1
6483.114		1
6483.31738		1
6483.52734		1
6484.84033		1
6484.898		1
6484.936		1
6485.32471		1
6485.376		1
6485.644		1
6485.932		1
6486.958		1
6487.268		1
6488.32471		1
6488.358		1
6489.0625		1
6489.336		1
6490.92969		1
6491.67627		1
6492.19043		1
6492.38965		1
6492.79248		1
6492.848		1
6493.45459		1
6493.805		1
6494.12		1
6494.67725		1
6495.97559		1
6496.14941		1
6496.3374		1
6497.083		1
6497.762		1
6498.771		1
6499.734		1
6500.793		1
6501.167		1
6501.293		1
6501.72168		1
6501.828		1
6502.07764		1
6504.159		1
6505.3457		1
6506.815		1
6506.86035		1
6507.617		1
6508.99561		1
6509.70654		1
6509.854		1
6510.04834		1
6511.248		1
6512.55469		1
6515.22168		1
6517.234		1
6517.894		1
6518.36328		1
6518.94238		1
6519.389		1
6519.565		1
6519.669		1
6519.758		1
6520.836		1
6520.884		1
6523.063		1
6523.236		1
6523.859		1
6525.056		1
6525.798		1
6526.141		1
6526.17725		1
6526.711		1
6526.73975		1
6526.97852		1
6527.0376		1
6528.00537		1
6529.511		1
6530.52344		1
6530.62744		1
6531.22		1
6532.26855		1
6532.96143		1
6533.10938		1
6533.40332		1
6533.516		1
6533.723		1
6533.81836		1
6534.24756		1
6534.33643		1
6534.61133		1
6539.26074		1
6539.53955		1
6540.12354		1
6542.3		1
6542.47168		1
6543.416		1
6543.59131		1
6544.415		1
6544.78271		1
6544.79541		1
6544.798		1
6545.00928		1
6545.131		1
6545.54		1
6545.72754		1
6545.992		1
6546.078		1
6546.63574		1
6546.996		1
6547.07666		1
6548.88525		1
6549.46729		1
6550.986		1
6551.336		1
6552.29		1
6552.41064		1
6554.88037		1
6556.219		1
6556.372		1
6556.429		1
6556.55859		1
6557.01563		1
6557.467		1
6557.71338		1
6557.922		1
6558.405		1
6559.73242		1
6561.372		1
6561.656		1
6562.62354		1
6562.75439		1
6563.277		1
6563.63		1
6563.966		1
6564.77246		1
6565.64		1
6565.99951		1
6566.19531		1
6566.564		1
6566.842		1
6567.421		1
6568.809		1
6568.933		1
6569.47754		1
6569.68164		1
6570.48		1
6571.159		1
6571.16357		1
6571.621		1
6571.72461		1
6572.06738		1
6572.807		1
6573.39648		1
6575.469		1
6576.124		1
6576.65234		1
6577.312		1
6577.70068		1
6577.866		1
6578.035		1
6579.122		1
6579.847		1
6581.1626		1
6581.38574		1
6581.58936		1
6583.302		1
6584.481		1
6584.98828		1
6585.251		1
6586.02246		1
6586.039		1
6586.281		1
6587.803		1
6588.19775		1
6589.22754		1
6589.922		1
6590.76367		1
6590.968		1
6591.25146		1
6592.367		1
6594.423		1
6594.64453		1
6594.654		1
6594.959		1
6595.08643		1
6596.145		1
6596.94434		1
6597.28857		1
6598.98047		1
6599.459		1
6599.717		1
6599.729		1
6600.06055		1
6600.39		1
6600.77441		1
6601.42432		1
6601.841		1
6602.605		1
6602.739		1
6603.001		1
6603.604		1
6604.026		1
6604.385		1
6604.699		1
6607.41846		1
6608.40674		1
6609.07764		1
6609.4834		1
6609.91162		1
6610.70752		1
6610.937		1
6611.96631		1
6612.4585		1
6613.36035		1
6613.765		1
6614.51953		1
6615.433		1
6615.627		1
6617.36768		1
6617.744		1
6617.99		1
6618.004		1
6618.25635		1
6618.86328		1
6618.92773		1
6619.553		1
6623.085		1
6624.10059		1
6624.57275		1
6624.91553		1
6625.05762		1
6625.44		1
6625.683		1
6627.09		1
6627.57031		1
6627.82959		1
6628.14		1
6628.232		1
6629.03174		1
6629.622		1
6629.76563		1
6629.89941		1
6631.215		1
6631.62646		1
6631.7373		1
6632.045		1
6632.16		1
6632.35938		1
6632.429		1
6632.99561		1
6635.426		1
6637.091		1
6638.349		1
6638.38574		1
6638.568		1
6639.18164		1
6639.36328		1
6639.55762		1
6640.082		1
6640.53174		1
6640.687		1
6640.701		1
6642.396		1
6642.9585		1
6643.287		1
6643.405		1
6643.69629		1
6645.28955		1
6646.68164		1
6647.018		1
6647.46436		1
6647.672		1
6647.805		1
6647.812		1
6648.514		1
6649.74072		1
6650.73		1
6651.194		1
6651.655		1
6652.16846		1
6652.55		1
6652.75732		1
6653.837		1
6654.42969		1
6655.214		1
6655.544		1
6655.816		1
6656.12061		1
6656.449		1
6656.85352		1
6657.07227		1
6657.539		1
6657.651		1
6658.246		1
6658.253		1
6659.554		1
6660.57129		1
6660.728		1
6661.001		1
6661.21338		1
6661.423		1
6662.042		1
6662.13965		1
6663.69043		1
6664.154		1
6664.31641		1
6665.59766		1
6665.71436		1
6666.487		1
6667.014		1
6667.50732		1
6667.603		1
6668.573		1
6668.66553		1
6669.19971		1
6669.38867		1
6669.646		1
6670.52051		1
6671.163		1
6671.49365		1
6671.58154		1
6671.99561		1
6672.08838		1
6672.1084		1
6673.32373		1
6674.116		1
6674.473		1
6676.032		1
6676.526		1
6676.62158		1
6676.91943		1
6677.66748		1
6678.74951		1
6679.30273		1
6680.55		1
6681.524		1
6682.048		1
6682.77539		1
6682.896		1
6684.00244		1
6684.41943		1
6684.927		1
6685.706		1
6685.786		1
6685.986		1
6686.63867		1
6686.86133		1
6687.181		1
6687.367		1
6687.56055		1
6687.88672		1
6688.165		1
6688.29248		1
6688.38232		1
6688.4043		1
6688.479		1
6688.503		1
6688.57031		1
6688.707		1
6689.231		1
6690.03564		1
6690.35547		1
6690.58252		1
6690.62158		1
6690.66064		1
6691.05859		1
6691.15527		1
6691.477		1
6691.595		1
6691.836		1
6691.87842		1
6692.03		1
6692.55762		1
6693.642		1
6694.62354		1
6694.733		1
6694.75		1
6695.332		1
6695.3623		1
6695.743		1
6696.625		1
6696.704		1
6696.7207		1
6696.724		1
6697.25342		1
6697.40625		1
6699.512		1
6699.964		1
6701.228		1
6701.287		1
6701.362		1
6701.521		1
6701.75439		1
6702.376		1
6703.8833		1
6703.948		1
6704.005		1
6704.30957		1
6705.583		1
6706.26758		1
6706.53564		1
6707.38525		1
6707.61865		1
6709.228		1
6709.45166		1
6709.5415		1
6709.65039		1
6709.757		1
6711.62061		1
6713.03		1
6713.20752		1
6713.82861		1
6715.13574		1
6715.4126		1
6716.50732		1
6716.736		1
6717.23242		1
6717.52246		1
6719.03955		1
6719.23926		1
6719.80664		1
6720.189		1
6720.262		1
6720.8584		1
6720.908		1
6721.95166		1
6722.76953		1
6723.208		1
6723.634		1
6725.04346		1
6725.42725		1
6725.982		1
6727.529		1
6727.85156		1
6728.1626		1
6728.65674		1
6729.137		1
6729.597		1
6729.96533		1
6730.17871		1
6730.67871		1
6731.2124		1
6731.47266		1
6732.461		1
6732.46533		1
6732.78271		1
6732.8374		1
6733.49854		1
6733.989		1
6734.23047		1
6734.491		1
6735.713		1
6735.813		1
6736.32861		1
6737.31152		1
6738.85254		1
6739.412		1
6739.833		1
6740.078		1
6740.234		1
6740.724		1
6741.1626		1
6741.79932		1
6741.92969		1
6742.444		1
6743.016		1
6743.73242		1
6744.34131		1
6745.228		1
6745.551		1
6746.281		1
6746.49072		1
6746.54443		1
6746.56641		1
6746.791		1
6746.804		1
6746.87744		1
6746.94043		1
6747.801		1
6748.212		1
6748.25146		1
6748.81543		1
6748.86328		1
6751.0415		1
6751.18066		1
6752.731		1
6752.73633		1
6752.9707		1
6754.56152		1
6754.833		1
6755.736		1
6756.21436		1
6756.834		1
6756.942		1
6756.945		1
6757.561		1
6757.6123		1
6758.02344		1
6758.18945		1
6758.629		1
6758.901		1
6759.526		1
6760.52246		1
6761.817		1
6762.12158		1
6762.15039		1
6762.562		1
6762.772		1
6762.814		1
6763.372		1
6763.53174		1
6764.197		1
6764.64551		1
6764.76074		1
6764.813		1
6766.068		1
6766.089		1
6766.87646		1
6767.227		1
6767.36963		1
6767.519		1
6767.99756		1
6768.633		1
6768.987		1
6769.151		1
6769.5		1
6769.65137		1
6769.937		1
6770.0957		1
6770.376		1
6770.60645		1
6770.67725		1
6771.96533		1
6772.15674		1
6772.746		1
6773.14551		1
6773.966		1
6774.207		1
6774.35449		1
6774.454		1
6774.729		1
6775.366		1
6775.93848		1
6776.83252		1
6777.797		1
6778.197		1
6778.487		1
6778.74072		1
6778.79346		1
6779.249		1
6781.08057		1
6781.08545		1
6781.133		1
6782.055		1
6782.058		1
6784.09326		1
6784.19971		1
6784.43359		1
6784.445		1
6785.08		1
6785.158		1
6785.26465		1
6785.39355		1
6785.53955		1
6785.567		1
6785.6123		1
6785.71631		1
6786.22363		1
6786.534		1
6786.55371		1
6786.807		1
6787.203		1
6787.96338		1
6789.655		1
6790.53		1
6791.198		1
6791.29346		1
6791.58		1
6792.682		1
6792.752		1
6794.07959		1
6794.447		1
6794.49951		1
6794.68262		1
6795.21436		1
6795.28564		1
6795.31055		1
6795.47168		1
6795.52		1
6796.12061		1
6797.046		1
6797.129		1
6797.22559		1
6797.431		1
6797.524		1
6797.955		1
6798.63037		1
6798.737		1
6798.94873		1
6799.04346		1
6799.14844		1
6799.49756		1
6799.72559		1
6799.924		1
6801.2207		1
6801.2334		1
6802.334		1
6802.342		1
6802.81152		1
6802.84668		1
6803.502		1
6804.245		1
6804.25635		1
6804.291		1
6804.333		1
6804.708		1
6804.75		1
6805.26758		1
6805.71533		1
6806.211		1
6806.53564		1
6806.998		1
6807.07227		1
6807.29932		1
6808.118		1
6808.22559		1
6808.435		1
6808.99756		1
6809.01855		1
6809.05957		1
6809.09131		1
6810.88135		1
6813.267		1
6814.15039		1
6814.44141		1
6814.619		1
6815.02246		1
6815.417		1
6816.19238		1
6816.93262		1
6817.2207		1
6817.287		1
6817.79		1
6817.82275		1
6818.40625		1
6818.632		1
6819.10742		1
6819.27246		1
6819.387		1
6819.76465		1
6819.85742		1
6819.92627		1
6819.937		1
6821.046		1
6821.22363		1
6821.376		1
6821.569		1
6821.632		1
6821.76074		1
6821.94873		1
6822.08154		1
6822.218		1
6822.375		1
6822.801		1
6823.745		1
6824.12646		1
6824.382		1
6824.662		1
6824.71533		1
6824.858		1
6824.96729		1
6826.418		1
6826.59961		1
6826.69043		1
6827.21973		1
6827.239		1
6827.30469		1
6827.405		1
6827.559		1
6827.591		1
6828.28467		1
6828.856		1
6829.142		1
6829.29248		1
6829.40234		1
6830.367		1
6830.45		1
6830.71143		1
6830.926		1
6831.55371		1
6831.875		1
6832.21338		1
6832.475		1
6832.8457		1
6833.199		1
6833.34473		1
6833.55371		1
6833.817		1
6834.073		1
6834.13525		1
6834.84033		1
6835.10645		1
6836.34131		1
6836.3457		1
6836.489		1
6836.986		1
6836.988		1
6837.67432		1
6838.52441		1
6838.67529		1
6838.70361		1
6838.82959		1
6839.024		1
6839.78		1
6840.274		1
6840.73		1
6840.87061		1
6841.003		1
6841.667		1
6841.757		1
6841.819		1
6841.948		1
6842.76025		1
6842.96875		1
6843.964		1
6844.55859		1
6844.656		1
6845.01025		1
6845.04541		1
6845.90869		1
6845.99756		1
6846.352		1
6846.44043		1
6846.53		1
6846.67236		1
6848.08643		1
6848.612		1
6848.931		1
6849.028		1
6849.055		1
6849.493		1
6850.32861		1
6851.07		1
6851.36035		1
6851.969		1
6851.983		1
6852.728		1
6852.89551		1
6852.95264		1
6853.077		1
6853.72		1
6853.90771		1
6854.032		1
6854.90625		1
6855.49561		1
6856.242		1
6856.432		1
6856.475		1
6856.489		1
6856.92139		1
6857.11572		1
6857.502		1
6858.25928		1
6858.35938		1
6858.58		1
6858.78271		1
6859.23438		1
6859.325		1
6859.44434		1
6859.5083		1
6860.028		1
6860.658		1
6861.079		1
6861.41748		1
6862.01758		1
6862.58643		1
6862.6543		1
6862.7124		1
6863.091		1
6863.163		1
6863.299		1
6863.337		1
6863.37158		1
6863.381		1
6864.1333		1
6864.311		1
6864.85449		1
6865.163		1
6866.002		1
6866.28271		1
6866.38232		1
6866.68457		1
6867.485		1
6867.97		1
6868.231		1
6868.27637		1
6868.29736		1
6868.30029		1
6868.72852		1
6868.87158		1
6869.368		1
6869.508		1
6869.56836		1
6869.74365		1
6870.02344		1
6870.461		1
6870.829		1
6870.8667		1
6872.07275		1
6872.13232		1
6872.14746		1
6872.575		1
6873.33838		1
6873.472		1
6873.66162		1
6874.44434		1
6874.547		1
6874.91846		1
6874.92236		1
6875.16846		1
6875.61035		1
6875.806		1
6875.90137		1
6876.101		1
6876.36963		1
6877.29834		1
6877.51465		1
6877.64648		1
6877.96631		1
6878.0874		1
6878.533		1
6879.10449		1
6879.335		1
6879.4585		1
6879.831		1
6880.919		1
6881.5957		1
6881.794		1
6881.837		1
6882.307		1
6882.73242		1
6882.75146		1
6883.087		1
6883.12256		1
6884.01		1
6884.06055		1
6884.20947		1
6884.383		1
6884.52344		1
6884.939		1
6885.792		1
6885.83545		1
6886.26074		1
6886.41748		1
6886.88135		1
6887.0957		1
6887.32227		1
6887.40967		1
6887.66162		1
6887.743		1
6887.832		1
6888.24561		1
6888.35254		1
6888.642		1
6888.65625		1
6889.01855		1
6889.075		1
6889.323		1
6889.5874		1
6889.64941		1
6889.91455		1
6889.92969		1
6890.005		1
6890.177		1
6891.465		1
6892		1
6892.19336		1
6892.22168		1
6892.341		1
6892.784		1
6892.84375		1
6893.18555		1
6893.2373		1
6893.60449		1
6894.49365		1
6894.728		1
6894.87451		1
6895.013		1
6895.814		1
6896.06934		1
6896.20166		1
6896.243		1
6896.54834		1
6896.6167		1
6896.75439		1
6896.95459		1
6897.55957		1
6897.70654		1
6897.71533		1
6897.773		1
6898.037		1
6898.134		1
6898.36035		1
6898.488		1
6898.51855		1
6898.58643		1
6898.67969		1
6898.69971		1
6898.816		1
6898.842		1
6898.891		1
6898.94873		1
6899.03369		1
6899.78027		1
6899.916		1
6900.28		1
6900.401		1
6900.59375		1
6900.671		1
6900.8374		1
6901.43848		1
6901.4917		1
6901.80957		1
6901.841		1
6901.853		1
6902.5625		1
6903.5835		1
6903.68359		1
6903.784		1
6904.155		1
6904.356		1
6904.492		1
6904.52246		1
6904.754		1
6904.83154		1
6905.241		1
6905.74561		1
6905.94336		1
6906.329		1
6906.43555		1
6906.82031		1
6907.04736		1
6907.06543		1
6907.12256		1
6907.44238		1
6907.59229		1
6907.92432		1
6908.0127		1
6908.40967		1
6908.75146		1
6909.253		1
6909.69238		1
6909.894		1
6910.222		1
6910.624		1
6910.65674		1
6910.78		1
6910.833		1
6910.893		1
6911.048		1
6912.13525		1
6913.075		1
6913.1084		1
6913.98		1
6914.066		1
6914.27148		1
6914.79		1
6915.382		1
6915.51172		1
6915.619		1
6915.815		1
6916.009		1
6916.18262		1
6916.30225		1
6917.437		1
6917.519		1
6917.744		1
6918.12842		1
6918.88574		1
6919.3833		1
6919.64746		1
6920.157		1
6920.244		1
6920.32373		1
6920.6543		1
6920.734		1
6920.80566		1
6920.83545		1
6920.896		1
6920.926		1
6921.7666		1
6921.768		1
6921.78564		1
6922.19		1
6922.24854		1
6922.50244		1
6922.578		1
6922.94434		1
6922.99561		1
6923.76		1
6923.87		1
6923.985		1
6924.054		1
6924.558		1
6924.78174		1
6924.93652		1
6924.973		1
6925.13037		1
6925.141		1
6925.186		1
6925.261		1
6925.50244		1
6925.562		1
6925.59229		1
6926.2417		1
6926.26025		1
6926.405		1
6926.514		1
6926.75146		1
6926.898		1
6926.99072		1
6927.148		1
6927.20068		1
6927.304		1
6927.336		1
6928.214		1
6928.59		1
6928.834		1
6929.50244		1
6929.68066		1
6929.742		1
6930.195		1
6930.667		1
6931.506		1
6931.71		1
6931.716		1
6931.82129		1
6932.01855		1
6932.596		1
6932.6543		1
6932.86133		1
6933.46631		1
6933.469		1
6933.802		1
6934.35		1
6934.683		1
6934.76465		1
6934.8877		1
6935.00342		1
6935.09033		1
6935.226		1
6935.249		1
6935.324		1
6935.595		1
6935.65		1
6935.72168		1
6935.80127		1
6936.01025		1
6936.823		1
6936.90234		1
6937.007		1
6937.16162		1
6937.22461		1
6937.454		1
6937.73535		1
6937.781		1
6938.067		1
6938.105		1
6938.664		1
6938.924		1
6939.072		1
6939.151		1
6939.539		1
6939.827		1
6939.939		1
6940.13232		1
6940.93945		1
6941.045		1
6941.30371		1
6941.65869		1
6941.822		1
6942.072		1
6942.195		1
6942.27832		1
6942.492		1
6942.50537		1
6943.01172		1
6943.2207		1
6943.904		1
6943.99463		1
6944.048		1
6944.422		1
6944.48047		1
6944.55		1
6944.56641		1
6944.581		1
6944.86963		1
6945.01025		1
6945.163		1
6945.21045		1
6945.24951		1
6945.44971		1
6945.64355		1
6945.67139		1
6945.84229		1
6945.86572		1
6946.197		1
6946.39355		1
6946.58057		1
6946.755		1
6946.8584		1
6946.90674		1
6947.85352		1
6948.06836		1
6948.13135		1
6948.435		1
6948.934		1
6949.43848		1
6949.47266		1
6949.516		1
6949.59668		1
6949.886		1
6949.96973		1
6950.407		1
6950.713		1
6950.92334		1
6951.191		1
6951.597		1
6951.709		1
6951.77637		1
6951.80664		1
6951.925		1
6952.243		1
6952.318		1
6952.34		1
6952.36133		1
6952.707		1
6952.742		1
6952.82666		1
6952.94043		1
6953.234		1
6953.444		1
6953.6123		1
6953.725		1
6953.73242		1
6954.02148		1
6954.396		1
6954.51758		1
6954.55566		1
6954.77051		1
6955.34668		1
6955.37744		1
6955.49268		1
6955.90332		1
6955.91		1
6955.961		1
6955.996		1
6956.004		1
6956.08154		1
6956.47		1
6956.63672		1
6956.675		1
6956.693		1
6957.05273		1
6957.186		1
6957.317		1
6957.599		1
6957.97754		1
6958.54639		1
6958.775		1
6958.79443		1
6958.986		1
6959.035		1
6959.211		1
6959.24268		1
6959.24463		1
6959.589		1
6959.65625		1
6959.69971		1
6959.811		1
6959.8335		1
6959.83545		1
6960.386		1
6960.45557		1
6961.079		1
6961.19971		1
6961.363		1
6961.53662		1
6961.56152		1
6961.80469		1
6962.1665		1
6962.272		1
6962.87		1
6962.97656		1
6963.03955		1
6963.092		1
6963.131		1
6963.87		1
6964.14355		1
6964.231		1
6964.46533		1
6964.577		1
6964.72363		1
6964.986		1
6965.388		1
6965.566		1
6965.849		1
6966.351		1
6966.54541		1
6967.267		1
6967.825		1
6968.44873		1
6968.534		1
6968.541		1
6968.667		1
6969.06445		1
6969.113		1
6969.2417		1
6969.35449		1
6969.52051		1
6969.60059		1
6969.978		1
6970.28467		1
6970.318		1
6970.32227		1
6970.38525		1
6970.857		1
6971.5415		1
6971.651		1
6971.669		1
6971.99463		1
6973.0127		1
6973.23828		1
6973.2627		1
6973.29053		1
6973.519		1
6973.701		1
6974.24756		1
6974.29346		1
6974.61328		1
6974.847		1
6974.87744		1
6974.932		1
6974.93555		1
6974.99951		1
6975.46045		1
6975.49854		1
6975.539		1
6975.653		1
6975.841		1
6975.982		1
6976.37061		1
6976.37451		1
6976.381		1
6976.44971		1
6976.5166		1
6976.585		1
6976.67529		1
6976.83838		1
6978.38232		1
6978.44141		1
6978.88037		1
6978.8833		1
6979.123		1
6979.277		1
6979.315		1
6979.806		1
6979.82275		1
6980.23926		1
6980.30566		1
6980.65234		1
6980.72852		1
6980.85645		1
6981.118		1
6981.141		1
6981.44336		1
6981.667		1
6981.69141		1
6981.76758		1
6981.882		1
6982.18555		1
6982.48633		1
6982.59668		1
6982.615		1
6982.65869		1
6982.71729		1
6982.86035		1
6982.939		1
6983.039		1
6983.47559		1
6983.59033		1
6983.701		1
6983.83936		1
6983.96973		1
6984.49658		1
6984.549		1
6984.852		1
6984.89844		1
6985.42871		1
6985.43945		1
6985.545		1
6985.659		1
6985.773		1
6985.80127		1
6985.89941		1
6986.337		1
6986.37646		1
6986.54834		1
6986.893		1
6986.94629		1
6987.531		1
6987.541		1
6988.257		1
6988.303		1
6988.372		1
6988.858		1
6988.9585		1
6989.18555		1
6989.67041		1
6989.896		1
6989.91357		1
6990.102		1
6990.10254		1
6990.28271		1
6990.432		1
6991.01074		1
6991.03		1
6991.534		1
6991.538		1
6991.795		1
6991.81934		1
6991.873		1
6991.992		1
6992.0376		1
6992.33154		1
6992.348		1
6992.61768		1
6992.73438		1
6992.82568		1
6992.83		1
6992.86328		1
6993.04639		1
6993.08057		1
6993.53662		1
6993.703		1
6993.94141		1
6993.97559		1
6994.036		1
6994.225		1
6994.25928		1
6994.38525		1
6994.427		1
6994.48242		1
6994.519		1
6994.566		1
6995.066		1
6995.175		1
6995.44971		1
6995.581		1
6996.11035		1
6996.318		1
6996.36426		1
6996.4873		1
6996.557		1
6996.673		1
6996.67969		1
6996.81543		1
6996.966		1
6997.46826		1
6997.568		1
6997.702		1
6997.754		1
6997.929		1
6998.4375		1
6998.565		1
6998.56934		1
6998.749		1
6998.82568		1
6999.038		1
6999.234		1
6999.49756		1
6999.64941		1
6999.80127		1
7000.02734		1
7000.0376		1
7000.12842		1
7000.17627		1
7000.183		1
7001.01855		1
7001.072		1
7001.72949		1
7001.875		1
7002.03369		1
7002.196		1
7002.25928		1
7002.26855		1
7002.391		1
7002.51758		1
7002.669		1
7002.823		1
7003.16064		1
7003.165		1
7003.172		1
7003.17871		1
7003.512		1
7003.58447		1
7003.88037		1
7003.93945		1
7004.07568		1
7004.15527		1
7004.331		1
7004.355		1
7004.604		1
7004.716		1
7004.875		1
7005.001		1
7005.191		1
7005.209		1
7005.42		1
7005.48535		1
7005.61572		1
7005.684		1
7005.823		1
7005.86133		1
7005.912		1
7006.046		1
7006.431		1
7006.56836		1
7006.733		1
7007.20947		1
7007.559		1
7007.773		1
7007.818		1
7007.89258		1
7008.03		1
7008.305		1
7008.4043		1
7008.57275		1
7008.99854		1
7009.123		1
7009.325		1
7009.406		1
7009.47266		1
7009.5625		1
7009.566		1
7010.12158		1
7010.128		1
7010.493		1
7010.622		1
7010.82031		1
7010.92529		1
7011.479		1
7011.60059		1
7011.68262		1
7011.697		1
7011.948		1
7012.22		1
7012.22266		1
7012.40332		1
7012.65137		1
7012.7583		1
7013.489		1
7013.61572		1
7013.694		1
7013.753		1
7013.94971		1
7014.039		1
7014.22949		1
7014.24268		1
7014.29346		1
7014.588		1
7014.6123		1
7014.76855		1
7014.85059		1
7014.957		1
7015.086		1
7015.19775		1
7015.364		1
7015.472		1
7015.749		1
7015.859		1
7016.0083		1
7016.10449		1
7016.14941		1
7016.426		1
7016.61475		1
7016.69727		1
7016.813		1
7016.82666		1
7016.876		1
7016.94336		1
7017.061		1
7017.103		1
7017.135		1
7017.27832		1
7017.37451		1
7017.44238		1
7018.17627		1
7018.299		1
7018.647		1
7018.77148		1
7018.85449		1
7018.86865		1
7018.92041		1
7018.9375		1
7019.025		1
7019.4043		1
7019.413		1
7020.09375		1
7020.214		1
7020.89355		1
7020.9707		1
7021.07031		1
7021.114		1
7021.17969		1
7021.26563		1
7021.461		1
7021.51		1
7021.56445		1
7021.60059		1
7021.68945		1
7021.69775		1
7021.84131		1
7021.8584		1
7021.97852		1
7021.98828		1
7022.082		1
7022.08643		1
7022.14063		1
7022.149		1
7022.27051		1
7022.384		1
7022.41553		1
7022.56641		1
7022.807		1
7022.93359		1
[truncated: 17,230 more rows]
