# Supplementary material for: Getting rid of ‘rain’ and ‘stars’: Mitigating inhibition effects on ddPCR data analysis, the case study of the invasive crayfish Pacifastacus leniusculus in the streams of Luxembourg
Source: PLoS One. 2022 Nov 16;17(11):e0275363. doi: 10.1371/journal.pone.0275363 (PMC9668142; doi:10.1371/journal.pone.0275363)
Supplement: S1 File — (ZIP) [file pone.0275363.s003.zip › raw data/27-pl1/27 Pl1-2019 Pl_G05_Amplitude.csv]

Ch1 Amplitude	Ch2 Amplitude	Cluster
4267.371		1
4693.002		1
5635.32373		1
6074.135		1
6230.377		1
6289.92725		1
6329.328		1
6339.12549		1
6392.302		1
6400.361		1
6408.601		1
6409.85547		1
6411.79639		1
6417.22852		1
6418.04248		1
6418.38232		1
6426.45654		1
6429.86475		1
6430.05566		1
6436.427		1
6436.622		1
6446.36475		1
6453.6416		1
6462.161		1
6466.634		1
6467.96875		1
6472.15625		1
6472.19141		1
6472.666		1
6475.47754		1
6477.347		1
6479.87256		1
6484.149		1
6484.50146		1
6487.355		1
6488.424		1
6499.57861		1
6499.936		1
6502.13965		1
6506.757		1
6506.847		1
6508.51855		1
6511.49951		1
6516.26855		1
6521.661		1
6523.73438		1
6525.67969		1
6526.6		1
6528.85156		1
6530.806		1
6530.92969		1
6540.99854		1
6541.76172		1
6542.0083		1
6544.798		1
6546.252		1
6547.342		1
6548.583		1
6548.70361		1
6550.52148		1
6550.86328		1
6552.83		1
6553.97363		1
6554.07129		1
6555.23633		1
6557.44238		1
6560.463		1
6561.92334		1
6564.80469		1
6566.264		1
6570.99951		1
6573.791		1
6574.26465		1
6575.452		1
6576.426		1
6578.596		1
6580.22656		1
6581.404		1
6583.207		1
6584.606		1
6584.966		1
6585.631		1
6587.106		1
6588.115		1
6588.378		1
6589.462		1
6590.024		1
6590.037		1
6590.60156		1
6593.578		1
6594.36475		1
6600.4375		1
6600.58154		1
6605.314		1
6613.891		1
6614.073		1
6616.86963		1
6616.884		1
6618.62842		1
6618.99268		1
6620.721		1
6621.17627		1
6623.38867		1
6625.484		1
6627.918		1
6630.475		1
6631.42432		1
6634.969		1
6636.09033		1
6637.37256		1
6637.673		1
6639.752		1
6640.159		1
6641.04932		1
6642.665		1
6646.88		1
6647.033		1
6647.48145		1
6647.813		1
6651.65039		1
6653.29932		1
6656.42627		1
6657.15137		1
6659.51758		1
6660.624		1
6661.426		1
6662.372		1
6662.48828		1
6664.832		1
6665.214		1
6666.71875		1
6667.025		1
6667.43945		1
6670.34326		1
6671.0127		1
6672.84		1
6673.617		1
6674.007		1
6674.19434		1
6675.03		1
6675.41553		1
6679.23926		1
6679.7373		1
6681.227		1
6681.51758		1
6682.18848		1
6682.57764		1
6683.131		1
6683.15332		1
6685.054		1
6686.99072		1
6687.075		1
6688.17871		1
6688.622		1
6688.9834		1
6689.62744		1
6690.20361		1
6691.31543		1
6693.32227		1
6693.468		1
6693.653		1
6694.163		1
6694.21631		1
6694.9707		1
6695.519		1
6696.99561		1
6698.064		1
6698.284		1
6698.664		1
6698.97363		1
6699.45264		1
6699.47949		1
6701.30566		1
6705.861		1
6706.52051		1
6706.55762		1
6707.61963		1
6709.19629		1
6710.11475		1
6710.32568		1
6710.688		1
6711.19434		1
6712.2417		1
6713.00342		1
6713.585		1
6715.15674		1
6715.41943		1
6718.96826		1
6719.21338		1
6719.917		1
6720.41064		1
6720.835		1
6722.52246		1
6722.994		1
6726.5957		1
6731.424		1
6731.76		1
6732.89551		1
6733.416		1
6733.68652		1
6733.76172		1
6733.90674		1
6734.48145		1
6735.221		1
6736.231		1
6737.12744		1
6737.25928		1
6738.177		1
6740.69629		1
6740.872		1
6742.487		1
6743.421		1
6744.80566		1
6745.16943		1
6745.24		1
6745.27441		1
6745.63672		1
6748.99951		1
6749.24658		1
6749.262		1
6749.29834		1
6749.49658		1
6749.80371		1
6750.32471		1
6751.261		1
6751.471		1
6752.068		1
6752.292		1
6752.985		1
6753.16455		1
6753.639		1
6754.275		1
6754.63867		1
6754.946		1
6755.739		1
6755.90137		1
6756.83447		1
6758.015		1
6759.901		1
6759.987		1
6760.04		1
6761.247		1
6761.74561		1
6763.037		1
6764.71875		1
6765.9707		1
6766.39648		1
6767.355		1
6767.651		1
6767.9043		1
6767.986		1
6768.07568		1
6768.269		1
6770.13428		1
6770.735		1
6771.451		1
6772.85352		1
6773.07		1
6774.42773		1
6774.779		1
6775.181		1
6775.976		1
6776.071		1
6776.50635		1
6777.46729		1
6779.586		1
6780.85352		1
6781.24854		1
6781.26074		1
6781.9917		1
6782.18652		1
6782.44434		1
6783.261		1
6784.15674		1
6785.442		1
6785.966		1
6786.047		1
6786.94971		1
6787.85352		1
6788.249		1
6789.80957		1
6789.96631		1
6790.935		1
6792.549		1
6794.95459		1
6795.66748		1
6795.88574		1
6795.97656		1
6796.05566		1
6796.319		1
6796.349		1
6800.11133		1
6800.405		1
6800.58154		1
6801.139		1
6801.387		1
6803.31		1
6804.656		1
6806.0376		1
6807.0957		1
6807.537		1
6807.93164		1
6807.97949		1
6810.09229		1
6810.218		1
6810.499		1
6811.26758		1
6812.50635		1
6813.01		1
6813.369		1
6813.442		1
6813.52246		1
6813.57959		1
6815.64		1
6816.12451		1
6817.05273		1
6817.241		1
6818.619		1
6819.856		1
6820.36035		1
6820.53174		1
6820.637		1
6820.77051		1
6820.78857		1
6822.28857		1
6822.45361		1
6822.47266		1
6823.281		1
6823.732		1
6824.915		1
6825.497		1
6825.7334		1
6825.781		1
6826.75439		1
6827.6		1
6828.92041		1
6829.95557		1
6830.60742		1
6830.994		1
6831.058		1
6831.564		1
6831.70557		1
6831.7915		1
6834.015		1
6835.605		1
6835.87256		1
6836.26855		1
6836.837		1
6837.678		1
6840.25244		1
6841.049		1
6841.37939		1
6841.41455		1
6841.512		1
6841.58154		1
6841.678		1
6841.78125		1
6843.08154		1
6844.16846		1
6844.39453		1
6844.582		1
6846.352		1
6846.56348		1
6846.87		1
6847.68848		1
6848.516		1
6849.254		1
6849.431		1
6850.596		1
6850.70752		1
6851.63037		1
6851.75732		1
6853.561		1
6855.289		1
6855.37158		1
6855.98975		1
6856.08252		1
6856.43066		1
6856.841		1
6858.39941		1
6859.2085		1
6860.809		1
6860.957		1
6861.724		1
6862.92334		1
6863.29639		1
6863.567		1
6863.609		1
6866.64844		1
6866.787		1
6867.88		1
6868.939		1
6869.2666		1
6869.425		1
6871.06348		1
6871.314		1
6872.25635		1
6872.27148		1
6872.361		1
6873.558		1
6874.775		1
6874.992		1
6875.043		1
6875.05469		1
6876.69629		1
6877.176		1
6877.40869		1
6879.017		1
6880.85156		1
6881.144		1
6882.686		1
6882.75244		1
6882.933		1
6883.985		1
6885.05273		1
6886.974		1
6887.153		1
6887.162		1
6887.61963		1
6888.94		1
6889.398		1
6889.48535		1
6889.606		1
6889.71875		1
6889.73242		1
6890.355		1
6890.485		1
6891.18945		1
6891.43262		1
6892.369		1
6892.639		1
6892.68652		1
6893.698		1
6895.44043		1
6896.39551		1
6897.402		1
6897.73633		1
6897.86133		1
6897.894		1
6898.292		1
6898.929		1
6899.44971		1
6899.81543		1
6899.89844		1
6900.48242		1
6900.914		1
6901.383		1
6902.785		1
6904.815		1
6905.946		1
6906.337		1
6906.89844		1
6907.666		1
6908.37451		1
6909.433		1
6909.714		1
6911.034		1
6911.28125		1
6911.823		1
6912.03662		1
6912.65674		1
6914.2		1
6914.489		1
6914.92773		1
6915.98633		1
6916.21826		1
6917.979		1
6920.39355		1
6921.113		1
6923.025		1
6923.09375		1
6923.91		1
6924.007		1
6924.43945		1
6924.505		1
6925.34961		1
6925.486		1
6926.22656		1
6926.83447		1
6927.2124		1
6928.16846		1
6928.674		1
6928.75		1
6929.15234		1
6929.615		1
6929.834		1
6930.26367		1
6930.782		1
6930.824		1
6930.84961		1
6931.301		1
6934.16943		1
6936.25537		1
6936.904		1
6936.987		1
6938.24658		1
6938.53027		1
6938.61		1
6938.71875		1
6939.19141		1
6939.921		1
6940.241		1
6941.69434		1
6942.61328		1
6943		1
6943.685		1
6944.374		1
6944.826		1
6945.14355		1
6945.856		1
6946.214		1
6946.609		1
6947.2915		1
6947.88574		1
6948.331		1
6948.789		1
6949.18359		1
6950.181		1
6950.40332		1
6952.107		1
6953.13574		1
6953.148		1
6954.91846		1
6954.987		1
6956.6		1
6957.423		1
6957.443		1
6958.477		1
6958.85938		1
6959.07129		1
6959.27246		1
6960.019		1
6960.355		1
6961.96338		1
6964.05029		1
6964.87158		1
6967.32764		1
6967.511		1
6968.394		1
6969.255		1
6969.38525		1
6970.07764		1
6970.43555		1
6970.65527		1
6970.66064		1
6971.699		1
6972.14746		1
6972.72852		1
6973.85156		1
6973.98242		1
6974.536		1
6976.81		1
6977.44873		1
6977.45361		1
6977.9707		1
6979.647		1
6979.64746		1
6979.812		1
6980.071		1
6980.147		1
6982.35742		1
6982.40869		1
6982.47852		1
6982.60059		1
6983.503		1
6983.83057		1
6984.036		1
6984.231		1
6984.934		1
6986.71826		1
6987.271		1
6987.32		1
6987.3457		1
6987.417		1
6987.948		1
6987.956		1
6988.096		1
6988.61865		1
6989.49		1
6990.69629		1
6990.761		1
6990.91357		1
6990.935		1
6991.167		1
6991.364		1
6991.58057		1
6992.122		1
6992.495		1
6992.75244		1
6993.1543		1
6994.91357		1
6995.964		1
6996.087		1
6996.177		1
6996.19775		1
6996.60449		1
6997.104		1
6997.89746		1
6998.036		1
6998.26		1
6999.903		1
7000.137		1
7000.467		1
7001.00244		1
7001.693		1
7001.883		1
7003.5166		1
7003.845		1
7004.157		1
7005.42529		1
7005.90039		1
7007.781		1
7008.9126		1
7009.269		1
7009.338		1
7009.382		1
7009.569		1
7009.76074		1
7010.9126		1
7010.938		1
7011.535		1
7011.711		1
7012.29541		1
7012.637		1
7012.643		1
7012.76074		1
7012.93457		1
7013.701		1
7015.07764		1
7015.114		1
7015.21533		1
7016.69873		1
7017.1543		1
7017.726		1
7018.35156		1
7019.252		1
7019.703		1
7020.01172		1
7020.09		1
7020.442		1
7021.021		1
7021.2417		1
7021.298		1
7021.471		1
7022.037		1
7023.078		1
7023.795		1
7024.853		1
7024.988		1
7025.395		1
7025.909		1
7027.11572		1
7028.801		1
7029.449		1
7030.34326		1
7031.75928		1
7033.66846		1
7034.46		1
7035.68359		1
7035.962		1
7036.322		1
7037.348		1
7037.406		1
7037.43945		1
7038.568		1
7039.435		1
7039.452		1
7039.92236		1
7040.289		1
7040.618		1
7041.209		1
7041.21729		1
7041.406		1
7042.436		1
7042.697		1
7043.2085		1
7043.38672		1
7043.61963		1
7044.183		1
7045.65527		1
7045.686		1
7046.464		1
7046.65137		1
7046.86328		1
7046.97168		1
7047.818		1
7048.60156		1
7048.702		1
7049.738		1
7049.988		1
7049.99072		1
7050.15		1
7053.156		1
7054.31738		1
7054.65039		1
7055.12451		1
7055.71		1
7055.782		1
7056.277		1
7057.025		1
7057.42432		1
7057.73633		1
7058.59326		1
7058.97559		1
7059.67529		1
7060.119		1
7060.34668		1
7061.77148		1
7062.362		1
7065.01855		1
7065.69141		1
7065.71533		1
7066.437		1
7067.07031		1
7067.725		1
7067.73828		1
7067.82861		1
7068.05664		1
7068.1123		1
7068.316		1
7068.43652		1
7068.87		1
7069.77539		1
7069.85938		1
7070.0874		1
7070.42529		1
7071.45068		1
7071.64355		1
7071.84375		1
7072.142		1
7072.924		1
7073.21		1
7073.809		1
7074.73828		1
7074.77637		1
7075.13232		1
7075.77246		1
7075.8833		1
7076.507		1
7077.33838		1
7077.435		1
7077.58		1
7077.692		1
7077.696		1
7078.76953		1
7079.98633		1
7082.073		1
7082.429		1
7082.973		1
7083.371		1
7084.575		1
7087.135		1
7087.68359		1
7088.723		1
7089.353		1
7089.796		1
7089.99268		1
7090.106		1
7090.27832		1
7090.92139		1
7091.09131		1
7092.80859		1
7092.90771		1
7092.94971		1
7093.948		1
7093.96		1
7094.33936		1
7095.393		1
7095.546		1
7096.203		1
7096.972		1
7097.03662		1
7097.21		1
7097.267		1
7097.717		1
7097.84		1
7097.99756		1
7098.02734		1
7098.236		1
7098.41846		1
7098.42432		1
7098.446		1
7098.5127		1
7098.82129		1
7099.658		1
7099.957		1
7099.96436		1
7100.00439		1
7100.123		1
7101.24756		1
7101.872		1
7102.03564		1
7102.48633		1
7102.523		1
7102.6875		1
7103.139		1
7104.15625		1
7104.258		1
7104.833		1
7104.892		1
7104.92		1
7105.888		1
7107.6416		1
7107.88525		1
7108.919		1
7109.56738		1
7110.16846		1
7110.68945		1
7111.694		1
7111.70264		1
7111.783		1
7112.335		1
7112.51465		1
7113.836		1
7113.87158		1
7114.2417		1
7115.04443		1
7116.75244		1
7116.75732		1
7116.77832		1
7117.33252		1
7118.001		1
7119.394		1
7119.48535		1
7119.805		1
7121.2793		1
7121.476		1
7121.586		1
7121.59229		1
7121.76025		1
7121.784		1
7122.072		1
7122.12		1
7122.36		1
7123.16553		1
7123.40771		1
7124.63525		1
7124.96436		1
7125.074		1
7125.16064		1
7125.237		1
7125.61768		1
7125.674		1
7125.70947		1
7126.608		1
7126.75439		1
7127.432		1
7127.728		1
7127.902		1
7127.915		1
7128.1123		1
7128.93848		1
7129.165		1
7129.45557		1
7129.56543		1
7130.462		1
7130.81641		1
7130.83545		1
7131.34961		1
7131.738		1
7132.19531		1
7132.31641		1
7132.80127		1
7133.35938		1
7133.94531		1
7134.346		1
7134.573		1
7136.373		1
7136.423		1
7136.853		1
7136.945		1
7137.066		1
7137.12842		1
7137.24854		1
7137.37451		1
7137.42139		1
7138.42432		1
7138.89		1
7139.0415		1
7139.36768		1
7139.74072		1
7140.26563		1
7140.999		1
7141.176		1
7141.24365		1
7141.833		1
7142.0415		1
7142.58447		1
7142.90039		1
7143.55371		1
7143.649		1
7143.80762		1
7144.28662		1
7144.94531		1
7145.11865		1
7145.18945		1
7145.64355		1
7145.779		1
7146.133		1
7147.02441		1
7147.75928		1
7148.031		1
7148.57373		1
7148.69336		1
7149.235		1
7149.41064		1
7149.4165		1
7149.742		1
7149.97754		1
7150.21875		1
7150.569		1
7150.62744		1
7150.73535		1
7150.836		1
7150.95361		1
7151.29834		1
7151.369		1
7151.50342		1
7152.59033		1
7154.17432		1
7154.463		1
7154.60938		1
7154.88574		1
7155.023		1
7155.75		1
7155.785		1
7155.86475		1
7157.86963		1
7158.42		1
7158.955		1
7159.51758		1
7159.85		1
7159.93555		1
7160.08057		1
7160.154		1
7160.46729		1
7160.649		1
7160.71436		1
7160.95459		1
7161.13428		1
7161.1543		1
7161.44873		1
7161.80127		1
7161.824		1
7161.836		1
7161.995		1
7162.68164		1
7163.26465		1
7163.30225		1
7163.509		1
7163.81		1
7164.55664		1
7164.996		1
7165.419		1
7166.01025		1
7166.11		1
7166.7876		1
7166.80273		1
7167.24463		1
7167.291		1
7167.623		1
7167.707		1
7167.80127		1
7168.082		1
7168.198		1
7168.471		1
7168.65527		1
7170.12939		1
7170.557		1
7170.72852		1
7170.74463		1
7170.841		1
7171.027		1
7171.266		1
7171.60254		1
7171.7085		1
7171.80371		1
7171.897		1
7172.853		1
7173.42969		1
7174.55664		1
7174.587		1
7175.10547		1
7175.261		1
7175.477		1
7175.519		1
7175.745		1
7175.756		1
7175.92041		1
7176.1123		1
7176.38428		1
7176.892		1
7177.005		1
7177.06836		1
7177.42773		1
7178.20361		1
7178.56836		1
7178.94141		1
7179.31055		1
7179.67139		1
7180.165		1
7180.818		1
7180.95947		1
7180.96631		1
7181.00049		1
7181.33936		1
7181.899		1
7182.2085		1
7182.47461		1
7182.723		1
7182.967		1
7183.629		1
7183.84863		1
7184.72363		1
7184.769		1
7185.00635		1
7185.498		1
7185.87061		1
7186.06445		1
7186.316		1
7186.69971		1
7186.737		1
7187.05273		1
7187.08057		1
7187.80273		1
7188.61865		1
7188.74463		1
7188.77148		1
7188.821		1
7188.866		1
7189.108		1
7189.514		1
7189.52832		1
7190.198		1
7190.98		1
7191.05273		1
7191.50049		1
7191.50342		1
7191.529		1
7192.162		1
7192.68555		1
7193.77637		1
7193.97754		1
7194.054		1
7194.3374		1
7194.84863		1
7195.086		1
7195.252		1
7195.35742		1
7196.11035		1
7197.136		1
7197.467		1
7197.532		1
7198.086		1
7198.48047		1
7198.501		1
7198.60156		1
7198.71533		1
7199.34766		1
7199.382		1
7199.553		1
7199.562		1
7200.04		1
7200.788		1
7200.824		1
7200.994		1
7201.39063		1
7202.031		1
7202.714		1
7202.7583		1
7202.80664		1
7202.87646		1
7203.468		1
7203.63672		1
7203.785		1
7203.936		1
7204.07		1
7204.25049		1
7204.55225		1
7204.75244		1
7204.926		1
7205.051		1
7205.99365		1
7206.426		1
7206.66943		1
7207.02441		1
7207.18555		1
7207.70264		1
7208.07275		1
7208.807		1
7208.851		1
7208.93		1
7210.0835		1
7210.15967		1
7210.278		1
7211.11475		1
7211.78		1
7211.889		1
7211.94434		1
7212.0957		1
7212.17627		1
7212.19141		1
7212.30273		1
7212.775		1
7212.99561		1
7213.08057		1
7213.401		1
7213.7915		1
7213.957		1
7214.06934		1
7214.588		1
7215.115		1
7215.204		1
7215.34326		1
7215.39355		1
7215.636		1
7215.658		1
7215.94775		1
7216.99072		1
7217.21631		1
7217.326		1
7217.645		1
7217.95264		1
7218.089		1
7218.13525		1
7218.22		1
7218.35449		1
7218.442		1
7218.649		1
7218.82764		1
7219.01074		1
7219.18945		1
7219.528		1
7219.7876		1
7220.13965		1
7220.41553		1
7220.487		1
7220.79443		1
7220.96875		1
7221.101		1
7221.34473		1
7221.41455		1
7221.652		1
7221.66553		1
7221.84863		1
7222.02246		1
7222.58545		1
7222.59		1
7222.97656		1
7223.268		1
7223.49951		1
7223.79834		1
7224.25635		1
7224.707		1
7224.977		1
7225.135		1
7225.416		1
7225.85547		1
7226.21338		1
7226.5		1
7226.64063		1
7227.075		1
7227.15967		1
7227.60254		1
7227.81738		1
7227.863		1
7227.883		1
7228.0083		1
7228.16553		1
7228.453		1
7228.85938		1
7228.91943		1
7229.18066		1
7229.60449		1
7229.67725		1
7229.9917		1
7230.096		1
7230.504		1
7230.74365		1
7230.953		1
7231.356		1
7231.48242		1
7231.483		1
7231.6123		1
7231.633		1
7231.67334		1
7231.71533		1
7231.798		1
7231.838		1
7231.87256		1
7232.09326		1
7232.17627		1
7232.701		1
7233.023		1
7233.089		1
7233.196		1
7233.598		1
7233.606		1
7233.789		1
7233.866		1
7234.07568		1
7234.76465		1
7235.13525		1
7235.743		1
7236.18		1
7236.44		1
7236.56836		1
7236.82861		1
7236.92773		1
7236.93652		1
7237.12646		1
7237.25049		1
7237.30127		1
7237.36865		1
7237.461		1
7237.99951		1
7238.04		1
7238.28174		1
7238.29639		1
7238.312		1
7238.341		1
7238.786		1
7238.809		1
7238.93555		1
7239.13574		1
7239.159		1
7239.503		1
7239.899		1
7240.01465		1
7240.22363		1
7240.587		1
7241.173		1
7241.27832		1
7241.48926		1
7241.58154		1
7241.767		1
7241.787		1
7242.10254		1
7242.956		1
7243.202		1
7243.98975		1
7244.4126		1
7244.649		1
7244.79248		1
7244.95068		1
7245.019		1
7245.025		1
7245.39941		1
7245.437		1
7245.45557		1
7245.855		1
7245.872		1
7246.12		1
7246.128		1
7246.20068		1
7246.288		1
7246.33		1
7246.364		1
7246.519		1
7246.73047		1
7246.761		1
7247.30371		1
7247.304		1
7247.961		1
7248.099		1
7248.15234		1
7248.31738		1
7248.43555		1
7248.593		1
7248.64844		1
7248.862		1
7249.06543		1
7249.198		1
7249.302		1
7249.46729		1
7251.188		1
7251.22363		1
7251.24463		1
7251.459		1
7251.59229		1
7251.64648		1
7251.66846		1
7252.40771		1
7252.43066		1
7252.62354		1
7252.73145		1
7253.456		1
7253.57568		1
7253.86		1
7254.62061		1
7254.81543		1
7254.819		1
7255.63672		1
7255.74		1
7255.80029		1
7256.26367		1
7256.31738		1
7256.51465		1
7256.53467		1
7256.672		1
7256.69971		1
7257.163		1
7257.202		1
7257.61328		1
7257.768		1
7258.16162		1
7258.24072		1
7258.303		1
7259.169		1
7259.206		1
7259.36768		1
7259.51953		1
7259.7124		1
7260.31		1
7260.393		1
7260.5127		1
7260.633		1
7260.9126		1
7260.92871		1
7261.021		1
7261.089		1
7261.3335		1
7261.93262		1
7262.04		1
7262.077		1
7262.124		1
7262.13574		1
7262.46973		1
7262.7417		1
7262.869		1
7262.89		1
7263.208		1
7263.381		1
7263.44043		1
7263.479		1
7263.65332		1
7263.676		1
7264.191		1
7264.201		1
7264.45752		1
7265.117		1
7265.3374		1
7265.61426		1
7265.667		1
7265.91162		1
7266.21533		1
7266.23975		1
7266.326		1
7266.37158		1
7266.444		1
7266.581		1
7266.67139		1
7266.722		1
7267.07471		1
7267.195		1
7267.46533		1
7267.633		1
7268.312		1
7268.38232		1
7268.507		1
7268.74268		1
7268.886		1
7269.166		1
7269.27148		1
7269.38672		1
7269.64551		1
7269.758		1
7269.818		1
7269.82373		1
7269.914		1
7270.45557		1
7270.551		1
7270.89844		1
7270.90137		1
7271.172		1
7271.249		1
7271.78125		1
7272.00537		1
7272.03		1
7272.049		1
7272.06445		1
7272.19434		1
7272.89551		1
7272.931		1
7273.219		1
7273.22559		1
7273.51563		1
7273.75439		1
7273.969		1
7274.1665		1
7274.25342		1
7274.7207		1
7274.793		1
7275.143		1
7275.535		1
7275.64258		1
7276.89258		1
7277.112		1
7277.38525		1
7277.543		1
7278.21826		1
7278.226		1
7278.37256		1
7278.521		1
7278.748		1
7278.89		1
7279.271		1
7279.27148		1
7279.351		1
7279.421		1
7279.43555		1
7279.49854		1
7279.516		1
7279.69043		1
7279.73		1
7280.58252		1
7280.808		1
7281.52539		1
7281.756		1
7281.851		1
7281.92		1
7281.96729		1
7282.023		1
7282.316		1
7282.472		1
7282.54		1
7282.60449		1
7282.61035		1
7282.624		1
7282.833		1
7282.92529		1
7283.073		1
7283.15625		1
7283.44971		1
7283.59		1
7283.76465		1
7283.801		1
7283.878		1
7283.97363		1
7284.052		1
7284.29736		1
7284.42627		1
7284.594		1
7284.634		1
7284.76172		1
7285.139		1
7285.322		1
7285.439		1
7285.46631		1
7285.59668		1
7285.861		1
7285.865		1
7285.962		1
7286.077		1
7286.083		1
7286.556		1
7286.72168		1
7286.93164		1
7286.976		1
7287.42529		1
7287.78027		1
7287.82129		1
7287.94336		1
7288.04932		1
7288.2627		1
7288.339		1
7288.68945		1
7288.75		1
7289.24		1
7289.269		1
7289.41162		1
7289.45		1
7290.17871		1
7290.21436		1
7290.25244		1
7290.31836		1
7290.732		1
7290.75146		1
7290.804		1
7290.959		1
7291.10156		1
7291.13135		1
7291.184		1
7291.27246		1
7291.40771		1
7291.476		1
7291.795		1
7292.4		1
7292.41553		1
7292.724		1
7292.916		1
7292.98438		1
7293.036		1
7293.12061		1
7293.19043		1
7293.36768		1
7293.497		1
7293.6543		1
7293.729		1
7293.81152		1
7294.19043		1
7294.20557		1
7294.365		1
7294.38525		1
7294.423		1
7295.03125		1
7295.118		1
7295.82471		1
7295.828		1
7296.069		1
7296.10449		1
7296.19043		1
7296.43457		1
7296.44727		1
7296.5874		1
7296.69727		1
7296.748		1
7296.78857		1
7297.32861		1
7297.339		1
7297.37842		1
7297.383		1
7297.79639		1
7297.895		1
7298.04346		1
7298.23926		1
7298.37842		1
7298.43848		1
7298.524		1
7298.843		1
7298.909		1
7298.96729		1
7298.975		1
7299.05859		1
7299.25342		1
7299.334		1
7299.643		1
7299.646		1
7299.73242		1
7300.26074		1
7300.325		1
7300.35645		1
7300.425		1
7300.52734		1
7300.75439		1
7300.97852		1
7300.984		1
7301.358		1
7301.389		1
7301.612		1
7301.6543		1
7301.714		1
7301.74		1
7302.343		1
7302.351		1
7302.46631		1
7302.592		1
7302.60547		1
7302.88428		1
7302.92773		1
7303.0415		1
7303.353		1
7304.119		1
7304.165		1
7304.16846		1
7304.22852		1
7304.33252		1
7304.63135		1
7304.72363		1
7304.912		1
7304.967		1
7305.018		1
7305.081		1
7305.284		1
7305.442		1
7305.544		1
7305.59473		1
7305.69531		1
7305.69727		1
7305.73535		1
7305.777		1
7305.855		1
7305.96533		1
7306.004		1
7306.308		1
7306.64453		1
7306.655		1
7306.66455		1
7306.751		1
7306.76758		1
7307.054		1
7307.211		1
7307.245		1
7307.298		1
7307.386		1
7307.49365		1
7307.593		1
7307.692		1
7307.99951		1
7308.16455		1
7308.32471		1
7308.35059		1
7308.42627		1
7308.42871		1
7308.429		1
7308.44873		1
7308.46045		1
7308.50732		1
7308.776		1
7308.86035		1
7309.1416		1
7309.33838		1
7309.465		1
7309.47559		1
7309.64844		1
7309.686		1
7310.09229		1
7310.243		1
7310.384		1
7310.72363		1
7311.03564		1
7311.191		1
7311.48975		1
7311.53		1
7311.587		1
7311.602		1
7311.65674		1
7311.83643		1
7311.90967		1
7311.9834		1
7312.05566		1
7312.10742		1
7312.33057		1
7312.503		1
7312.50732		1
7312.79932		1
7312.889		1
7312.89258		1
7312.954		1
7313.0957		1
7313.12354		1
7313.16162		1
7313.36426		1
7313.38037		1
7313.44043		1
7313.595		1
7313.76367		1
7313.92432		1
7314.151		1
7314.189		1
7314.375		1
7314.37842		1
7314.579		1
7314.871		1
7315.61572		1
7316.208		1
7316.27246		1
7316.98926		1
7317.02344		1
7317.0835		1
7317.271		1
7317.41455		1
7317.43		1
7317.53369		1
7317.853		1
7317.97949		1
7318.08154		1
7318.12939		1
7318.153		1
7318.1543		1
7318.577		1
7318.57861		1
7318.758		1
7318.84863		1
7319.09131		1
7319.345		1
7320.02734		1
7320.096		1
7320.11475		1
7320.337		1
7320.555		1
7320.88672		1
7320.891		1
7320.99854		1
7321.17041		1
7321.243		1
7321.34473		1
7321.345		1
7321.906		1
7321.92529		1
7322.10059		1
7322.184		1
7322.27148		1
7322.28174		1
7322.38965		1
7322.569		1
7322.804		1
7323.095		1
7323.19971		1
7323.27344		1
7323.365		1
7323.97		1
7324.04		1
7324.046		1
7324.225		1
7324.381		1
7324.78125		1
7325.10645		1
7325.45654		1
7325.536		1
7325.78564		1
7325.9043		1
7326.01563		1
7326.033		1
7326.054		1
7326.271		1
7326.388		1
7326.675		1
7326.68359		1
7326.81543		1
7326.83545		1
7326.841		1
7326.98242		1
7327.092		1
7327.15625		1
7327.225		1
7327.26563		1
7327.493		1
7327.55664		1
7327.82861		1
7327.90869		1
7328.5127		1
7328.54932		1
7328.694		1
7328.75732		1
7328.917		1
7329.90332		1
7329.96436		1
7329.9707		1
7330.30225		1
7330.30371		1
7330.513		1
7330.53564		1
7330.732		1
7330.80859		1
7331.10547		1
7331.21436		1
7331.68		1
7331.733		1
7331.851		1
7332.029		1
7332.06152		1
7332.313		1
7332.418		1
7332.515		1
7332.59326		1
7332.65625		1
7332.693		1
7332.737		1
7332.75		1
7332.90625		1
7333.066		1
7333.08		1
7333.085		1
7333.21		1
7333.26074		1
7333.41846		1
7333.561		1
7333.63037		1
7333.68066		1
7333.68164		1
7333.755		1
7333.97266		1
7334.045		1
7334.07031		1
7334.181		1
7334.389		1
7334.603		1
7334.634		1
7334.83154		1
7335.236		1
7335.392		1
7335.55664		1
7335.62744		1
7335.72461		1
7335.95264		1
7335.96973		1
7335.978		1
7335.998		1
7336.21338		1
7336.4624		1
7336.495		1
7336.56348		1
7336.87842		1
7336.99365		1
7337.05469		1
7337.09668		1
7337.134		1
7337.19043		1
7337.34033		1
7337.453		1
7337.67139		1
7337.89063		1
7337.95264		1
7337.95557		1
7337.97852		1
7338.253		1
7338.353		1
7338.408		1
7338.458		1
7338.4834		1
7338.628		1
7338.66748		1
7339.05566		1
7339.061		1
7339.069		1
7339.1084		1
7339.125		1
7339.19873		1
7339.327		1
7339.713		1
7339.986		1
7340.14844		1
7340.21045		1
7340.28174		1
7340.31934		1
7340.351		1
7340.67871		1
7340.763		1
7340.782		1
7341.079		1
7341.10449		1
7341.147		1
7341.265		1
7341.317		1
7341.43555		1
7341.64		1
7342.11865		1
7342.143		1
7342.44727		1
7343.114		1
7343.253		1
7343.2915		1
7343.415		1
7343.518		1
7343.62061		1
7343.627		1
7343.707		1
7343.773		1
7343.7876		1
7344.36768		1
7344.46338		1
7344.5874		1
7344.636		1
7344.637		1
7344.82959		1
7344.875		1
7344.94629		1
7345.175		1
7345.2207		1
7345.386		1
7345.60254		1
7346.18945		1
7346.241		1
7346.475		1
7346.62158		1
7346.678		1
7346.69873		1
7346.885		1
7347.00146		1
7347.00244		1
7347.06836		1
7347.07471		1
7347.1875		1
7347.38		1
7347.42773		1
7347.457		1
7347.52441		1
7347.54639		1
7348.149		1
7348.17529		1
7348.278		1
7348.47		1
7348.48535		1
7348.54		1
7348.714		1
7348.88525		1
7349.08936		1
7349.26563		1
7349.26563		1
7349.34326		1
7349.569		1
7349.658		1
7349.91357		1
7350.10547		1
7350.168		1
7350.694		1
7350.82666		1
7350.88		1
7350.928		1
7351.036		1
7351.441		1
7351.65		1
7351.73535		1
7351.791		1
7351.81348		1
7351.958		1
7352.05371		1
7352.362		1
7352.692		1
7352.776		1
7352.819		1
7352.82275		1
7353.04346		1
7353.06152		1
7353.22656		1
7353.245		1
7353.353		1
7353.39551		1
7353.42236		1
7353.496		1
7354.006		1
7354.07275		1
7354.1416		1
7354.82471		1
7354.848		1
7355.02148		1
7355.21045		1
7355.461		1
7355.57959		1
7355.628		1
7355.669		1
7355.702		1
7355.86426		1
7355.92139		1
7355.987		1
7356.023		1
7356.044		1
7356.07		1
7356.296		1
7356.32861		1
7356.43		1
7356.437		1
7356.438		1
7356.62354		1
7356.63672		1
7356.697		1
7356.838		1
7356.86572		1
7356.93652		1
7357.015		1
7357.38135		1
7357.63232		1
7357.7124		1
7357.723		1
7357.81543		1
7357.85742		1
7357.87744		1
7357.902		1
7357.92969		1
7358.04834		1
7358.075		1
7358.173		1
7358.173		1
7358.17627		1
7358.226		1
7358.58838		1
7358.61768		1
7358.65		1
7358.699		1
7358.794		1
7359.06348		1
7359.113		1
7359.12		1
7359.22754		1
7359.265		1
7359.34375		1
7359.42041		1
7359.48242		1
7359.661		1
7359.66357		1
7359.688		1
7359.70361		1
7359.934		1
7359.94141		1
7360.13525		1
7360.18652		1
7360.24658		1
7360.276		1
7360.49072		1
7360.572		1
7360.61328		1
7360.629		1
7360.71875		1
7360.92041		1
7360.983		1
7361.05664		1
7361.185		1
7361.367		1
[truncated: 18,666 more rows]
