# Supplementary material for: Getting rid of ‘rain’ and ‘stars’: Mitigating inhibition effects on ddPCR data analysis, the case study of the invasive crayfish Pacifastacus leniusculus in the streams of Luxembourg
Source: PLoS One. 2022 Nov 16;17(11):e0275363. doi: 10.1371/journal.pone.0275363 (PMC9668142; doi:10.1371/journal.pone.0275363)
Supplement: S1 File — (ZIP) [file pone.0275363.s003.zip › raw data/27-pl1/27 Pl1-2019 Pl_G06_Amplitude.csv]

Ch1 Amplitude	Ch2 Amplitude	Cluster
4709.185		1
5173.35645		1
5827.572		1
5936.06348		1
5949.559		1
6068.574		1
6131.462		1
6143.46533		1
6176.669		1
6201.03125		1
6251.414		1
6275.71436		1
6297.722		1
6329.59961		1
6335.07275		1
6391.83643		1
6395.64453		1
6415.686		1
6448.95264		1
6450.982		1
6466.06738		1
6471.469		1
6487.11865		1
6496.024		1
6498.6		1
6501.545		1
6509.608		1
6519.675		1
6529.6665		1
6542.888		1
6543.6167		1
6546.608		1
6547.932		1
6549.188		1
6551.436		1
6555.66064		1
6560.651		1
6562.463		1
6565.60645		1
6588.25928		1
6595.80273		1
6602.24658		1
6611.437		1
6611.639		1
6622.03271		1
6623.41357		1
6624.01953		1
6633.767		1
6634.75049		1
6635.90137		1
6639.69531		1
6641.641		1
6644.72		1
6646.441		1
6648.10156		1
6650.307		1
6658.76		1
6658.8457		1
6661.4707		1
6663.23145		1
6668.8457		1
6670.639		1
6671.01		1
6675.825		1
6676.71875		1
6681.044		1
6682.334		1
6684.086		1
6689.053		1
6690.761		1
6699.619		1
6700.21729		1
6700.359		1
6701.186		1
6702.321		1
6704.52246		1
6708.453		1
6708.65137		1
6709.54248		1
6710.874		1
6718.09668		1
6719.078		1
6719.181		1
6720.10156		1
6723.789		1
6725.144		1
6725.60645		1
6726.05273		1
6727.914		1
6728.833		1
6729.291		1
6729.44141		1
6729.521		1
6729.64941		1
6731.106		1
6731.63232		1
6734.12842		1
6734.643		1
6735.15		1
6736.41064		1
6737.637		1
6738.519		1
6741.20557		1
6741.47266		1
6741.623		1
6743.2627		1
6748.9624		1
6750.89258		1
6752.50635		1
6752.77441		1
6756.09668		1
6758.698		1
6762.76758		1
6763.34229		1
6763.397		1
6764.05859		1
6766.658		1
6767.17529		1
6768.25342		1
6768.36133		1
6769.35938		1
6770.88		1
6775.934		1
6776.3877		1
6778.74463		1
6779.10059		1
6779.828		1
6783.884		1
6784.403		1
6786.28174		1
6790.21338		1
6791.007		1
6811.414		1
6812.49854		1
6814.31543		1
6814.694		1
6815.53174		1
6817.37256		1
6820.668		1
6822.117		1
6822.126		1
6824.46631		1
6826.26074		1
6827.97266		1
6828.64453		1
6828.745		1
6829.02539		1
6830.409		1
6833.06738		1
6834.51758		1
6835.65869		1
6837.12939		1
6839.104		1
6839.758		1
6841.632		1
6845.05664		1
6847.18652		1
6848.76367		1
6849.493		1
6849.61572		1
6849.899		1
6851.65674		1
6853.05957		1
6854.774		1
6855.967		1
6856.592		1
6857.405		1
6858.67969		1
6858.89551		1
6861.039		1
6861.326		1
6861.68066		1
6862.189		1
6869.26563		1
6870.837		1
6870.92432		1
6870.99072		1
6872.10645		1
6873.337		1
6874.945		1
6875.512		1
6875.78174		1
6876.54736		1
6876.8667		1
6877.361		1
6878.75439		1
6879.44873		1
6880.45361		1
6883.189		1
6884.86963		1
6886.0625		1
6886.462		1
6886.85		1
6888.75635		1
6889.19727		1
6890.37061		1
6890.852		1
6892.31152		1
6893.69141		1
6893.979		1
6894.51367		1
6894.734		1
6896.48633		1
6896.902		1
6898.09326		1
6898.673		1
6899.27148		1
6899.284		1
6904.51855		1
6905.77539		1
6906.27		1
6910.705		1
6910.90967		1
6910.93652		1
6911.561		1
6911.87451		1
6913.305		1
6915.06738		1
6915.88525		1
6916.18066		1
6917.5957		1
6917.78369		1
6918.738		1
6919.884		1
6920.4043		1
6921.2085		1
6921.5		1
6922.46045		1
6922.60449		1
6924.12842		1
6926.58838		1
6929.56738		1
6932.05469		1
6932.417		1
6934.015		1
6934.03467		1
6938.435		1
6944.389		1
6945.18945		1
6946.006		1
6948.62842		1
6948.705		1
6949.55469		1
6950.16162		1
6950.51367		1
6950.77246		1
6950.83643		1
6951.34766		1
6952.26855		1
6952.7793		1
6953.361		1
6957.249		1
6957.314		1
6957.75635		1
6958.4707		1
6959.57471		1
6960.026		1
6960.186		1
6964.431		1
6965.51758		1
6966.54443		1
6966.711		1
6966.822		1
6968.385		1
6969.07764		1
6969.972		1
6971.46875		1
6971.89648		1
6972.485		1
6973.06348		1
6973.157		1
6974.521		1
6974.98145		1
6974.99951		1
6975.07031		1
6975.931		1
6977.402		1
6977.876		1
6979.40771		1
6979.797		1
6979.9043		1
6980.12256		1
6981.181		1
6981.27246		1
6982.12549		1
6985.354		1
6987.717		1
6988.07129		1
6988.195		1
6989.27734		1
6989.843		1
6990.152		1
6991.919		1
6991.99463		1
6994.789		1
6995.15967		1
6996.292		1
6996.83838		1
6997.865		1
7000.1123		1
7000.30762		1
7001.95166		1
7002.6167		1
7003.329		1
7004.449		1
7004.75146		1
7005.48047		1
7006.59668		1
7006.62549		1
7006.672		1
7007.479		1
7007.88428		1
7008.561		1
7009.52148		1
7010.39258		1
7010.914		1
7011.517		1
7011.861		1
7012.38867		1
7012.6		1
7014.261		1
7015.525		1
7015.80029		1
7015.89551		1
7016.86768		1
7018.50244		1
7018.628		1
7018.651		1
7018.989		1
7019.21973		1
7019.623		1
7019.66162		1
7019.80273		1
7021.23145		1
7021.406		1
7021.6416		1
7022.734		1
7022.85059		1
7023.12842		1
7023.555		1
7023.567		1
7025.246		1
7025.66357		1
7026.038		1
7026.32764		1
7026.739		1
7028.26367		1
7028.557		1
7031.29639		1
7031.807		1
7031.95361		1
7032.45166		1
7032.83545		1
7033.744		1
7035.12939		1
7035.511		1
7035.788		1
7036.2793		1
7036.36		1
7036.908		1
7037.058		1
7037.33936		1
7037.98828		1
7038.601		1
7039.78662		1
7041.079		1
7043.3833		1
7043.956		1
7046.738		1
7047.30566		1
7048.82959		1
7049.64063		1
7049.91553		1
7050.155		1
7050.535		1
7050.857		1
7052.034		1
7053.88525		1
7056.34473		1
7057.81641		1
7058.742		1
7060.066		1
7061.2627		1
7062.603		1
7062.90967		1
7063.379		1
7063.69873		1
7064.5293		1
7066.631		1
7067.192		1
7067.5127		1
7069.293		1
7071.03955		1
7071.111		1
7072.049		1
7072.302		1
7072.79932		1
7072.853		1
7073.18555		1
7074.10938		1
7074.485		1
7075.369		1
7076.056		1
7076.376		1
7076.60938		1
7076.87354		1
7078.7583		1
7079.37061		1
7079.67969		1
7080.07861		1
7080.456		1
7081.65137		1
7082.017		1
7082.73145		1
7082.75439		1
7082.7915		1
7083.15625		1
7083.59668		1
7084.7207		1
7085.05029		1
7085.15625		1
7086.09473		1
7087.665		1
7088.368		1
7089.124		1
7089.13574		1
7089.53369		1
7089.544		1
7089.67529		1
7090.37256		1
7091.7085		1
7092.247		1
7092.31152		1
7092.49463		1
7093.30225		1
7093.72168		1
7094.58057		1
7095.204		1
7095.305		1
7095.519		1
7095.77441		1
7096.85547		1
7098.949		1
7098.958		1
7099.76953		1
7099.881		1
7100.41943		1
7101.47949		1
7101.5874		1
7102.48828		1
7103.444		1
7103.52734		1
7103.66943		1
7104.24561		1
7104.614		1
7105.41455		1
7105.57373		1
7105.84668		1
7106.031		1
7106.418		1
7107.251		1
7107.70264		1
7108.64648		1
7108.703		1
7108.80664		1
7108.97754		1
7112.697		1
7113.42139		1
7113.74658		1
7114.007		1
7114.783		1
7115.074		1
7115.231		1
7116.317		1
7116.75		1
7117.21826		1
7117.4585		1
7117.501		1
7119.304		1
7122.24		1
7122.34473		1
7122.77539		1
7123.587		1
7124.0127		1
7124.389		1
7125.74561		1
7125.774		1
7126.332		1
7126.344		1
7127.008		1
7128.19238		1
7128.725		1
7129.442		1
7129.901		1
7130.10938		1
7130.23535		1
7131.665		1
7132.03857		1
7135.68652		1
7136.209		1
7136.478		1
7138.947		1
7139.415		1
7139.68066		1
7141.34229		1
7141.51367		1
7141.65674		1
7141.861		1
7142.02051		1
7142.345		1
7143.162		1
7143.865		1
7144.28027		1
7144.445		1
7144.77734		1
7145.12939		1
7146.168		1
7146.77		1
7148.412		1
7148.816		1
7149.363		1
7149.59033		1
7149.793		1
7149.8877		1
7150.53857		1
7150.584		1
7151.07861		1
7152.60547		1
7153.024		1
7153.696		1
7154.23438		1
7155.151		1
7156.6543		1
7158.45		1
7159.26855		1
7160.18555		1
7160.25928		1
7160.42139		1
7160.51465		1
7160.902		1
7161.28662		1
7161.925		1
7162.31348		1
7163.9043		1
7163.91162		1
7165.06836		1
7165.359		1
7165.962		1
7167.101		1
7167.30225		1
7168.07129		1
7168.901		1
7169.97363		1
7170.28174		1
7170.70654		1
7172.22266		1
7172.56836		1
7173.273		1
7173.694		1
7174.12158		1
7176.788		1
7176.86475		1
7177.945		1
7178.85059		1
7179.08545		1
7180.139		1
7180.94		1
7181.07861		1
7181.19629		1
7181.304		1
7183.037		1
7183.343		1
7183.737		1
7183.751		1
7184.05		1
7184.074		1
7184.401		1
7185.03125		1
7185.58		1
7186.113		1
7187.24463		1
7187.69336		1
7188.28		1
7189.233		1
7189.49854		1
7189.758		1
7190.582		1
7191.135		1
7191.512		1
7192.237		1
7192.51074		1
7192.803		1
7193.399		1
7194.868		1
7195.257		1
7196.21631		1
7196.24		1
7196.296		1
7197.5		1
7197.58057		1
7198.55371		1
7198.61133		1
7199.3335		1
7199.81445		1
7200.41846		1
7200.60645		1
7200.869		1
7201.569		1
7202.861		1
7203.66455		1
7205.452		1
7205.812		1
7205.844		1
7206.82861		1
7207.697		1
7207.847		1
7208.45947		1
7210.26367		1
7210.605		1
7210.646		1
7211.55762		1
7211.87158		1
7211.92529		1
7212.67236		1
7214.43359		1
7214.80127		1
7216.0127		1
7216.49951		1
7217.03271		1
7217.11768		1
7217.15674		1
7217.827		1
7218.847		1
7218.9707		1
7219.259		1
7220.94238		1
7221.15674		1
7223.04736		1
7223.939		1
7224.03662		1
7224.333		1
7225.121		1
7225.948		1
7227.083		1
7227.115		1
7227.59375		1
7228.19971		1
7228.29053		1
7228.362		1
7228.47852		1
7228.526		1
7230.11865		1
7231.492		1
7232.017		1
7234.22559		1
7235.756		1
7235.96045		1
7237.4		1
7239.08936		1
7239.95654		1
7240.43555		1
7242.09863		1
7242.433		1
7242.445		1
7242.786		1
7242.904		1
7243.0127		1
7243.43848		1
7244.579		1
7245.12549		1
7245.705		1
7246.14648		1
7246.565		1
7247.18652		1
7248.186		1
7249.30225		1
7250.255		1
7251.10645		1
7251.10645		1
7251.20068		1
7252.164		1
7253.86328		1
7254.02539		1
7255.71045		1
7256.281		1
7256.714		1
7256.80664		1
7257.38037		1
7257.506		1
7258.147		1
7260.55469		1
7261.6123		1
7262.67		1
7263.72461		1
7264.152		1
7264.284		1
7264.349		1
7265.001		1
7265.484		1
7265.683		1
7266.099		1
7266.342		1
7266.835		1
7266.99463		1
7267.017		1
7267.326		1
7267.703		1
7267.811		1
7268.98438		1
7268.999		1
7269.498		1
7269.757		1
7270.49365		1
7271.507		1
7271.897		1
7272.68		1
7272.901		1
7273.027		1
7273.61426		1
7274.144		1
7274.265		1
7274.949		1
7275.27637		1
7275.906		1
7276.84033		1
7277.025		1
7277.392		1
7278.41553		1
7279.03369		1
7279.495		1
7280.02441		1
7280.313		1
7280.709		1
7281.00244		1
7281.394		1
7281.47363		1
7281.843		1
7282.068		1
7282.143		1
7282.43457		1
7282.7085		1
7282.909		1
7283.005		1
7283.38		1
7283.94531		1
7284.24854		1
7284.37451		1
7285.743		1
7285.94727		1
7286.00342		1
7286.49		1
7286.52832		1
7287.232		1
7287.386		1
7288.808		1
7289.10352		1
7289.20947		1
7289.251		1
7289.298		1
7290.33252		1
7290.49854		1
7291.12842		1
7292.1626		1
7292.81152		1
7294.12		1
7294.151		1
7294.44		1
7295.246		1
7296.971		1
7297.20654		1
7297.99951		1
7298.666		1
7298.82959		1
7299.25928		1
7299.363		1
7299.755		1
7300.282		1
7300.81543		1
7301.25635		1
7301.439		1
7301.92236		1
7301.958		1
7303.174		1
7303.50146		1
7303.86		1
7303.88232		1
7304.409		1
7305.08252		1
7305.171		1
7306.05225		1
7306.149		1
7306.15967		1
7306.22559		1
7306.471		1
7307.034		1
7307.06934		1
7307.32666		1
7308.63135		1
7309.03		1
7310.06		1
7311.09473		1
7311.22		1
7312.011		1
7312.16846		1
7312.252		1
7312.596		1
7313.084		1
7313.749		1
7314.09326		1
7314.22754		1
7314.306		1
7315.387		1
7315.42627		1
7315.954		1
7316.09668		1
7318.551		1
7318.67041		1
7319.7085		1
7319.84473		1
7321.82861		1
7321.93457		1
7322.53564		1
7323.05762		1
7323.29443		1
7323.479		1
7324.03564		1
7324.342		1
7324.772		1
7325.018		1
7328.60547		1
7328.98535		1
7329.053		1
7329.1665		1
7329.67432		1
7329.832		1
7329.95947		1
7330.16064		1
7331.13232		1
7332.245		1
7332.377		1
7332.70752		1
7332.763		1
7332.95459		1
7333.80469		1
7334.43457		1
7334.94434		1
7336.03662		1
7336.06543		1
7336.30957		1
7336.35645		1
7336.95947		1
7337.74		1
7338.041		1
7338.564		1
7338.92432		1
7338.975		1
7339.341		1
7339.67725		1
7339.824		1
7341.29541		1
7342.90527		1
7342.96533		1
7343.31836		1
7344.725		1
7345.202		1
7346.098		1
7346.54541		1
7346.69336		1
7346.7417		1
7347.656		1
7347.74951		1
7347.82		1
7348.327		1
7349.145		1
7349.752		1
7349.956		1
7351.629		1
7351.668		1
7351.746		1
7352.47949		1
7353.109		1
7353.147		1
7354.045		1
7354.398		1
7355.159		1
7355.74756		1
7355.95068		1
7356.203		1
7356.69629		1
7356.83154		1
7357.55127		1
7358.197		1
7358.20557		1
7358.5957		1
7358.71143		1
7358.798		1
7358.872		1
7358.91162		1
7359.41455		1
7359.444		1
7359.63		1
7360.05127		1
7360.27246		1
7360.644		1
7361.36963		1
7361.77051		1
7362.308		1
7362.85254		1
7363.38672		1
7363.54834		1
7363.669		1
7364.018		1
7364.085		1
7364.13		1
7364.369		1
7364.531		1
7364.60645		1
7365.282		1
7365.442		1
7365.587		1
7366.444		1
7367.912		1
7368.695		1
7369.526		1
7369.78564		1
7370.87842		1
7371.6		1
7373.46		1
7374.18262		1
7374.52539		1
7374.9043		1
7375.47		1
7375.68359		1
7375.75439		1
7375.81836		1
7375.86768		1
7376.385		1
7376.72363		1
7377.065		1
7377.4707		1
7377.495		1
7377.56		1
7377.672		1
7377.798		1
7377.802		1
7378.77734		1
7380.87061		1
7381.034		1
7381.331		1
7381.808		1
7382.34375		1
7382.57129		1
7383.407		1
7383.64941		1
7383.70557		1
7383.938		1
7384.03174		1
7384.04541		1
7384.05371		1
7385.0415		1
7385.758		1
7386.51855		1
7386.725		1
7387.07373		1
7387.12354		1
7387.213		1
7387.6626		1
7387.768		1
7388.076		1
7388.52441		1
7388.684		1
7388.821		1
7389.46045		1
7389.69434		1
7390.30273		1
7390.39844		1
7390.489		1
7391.33		1
7391.506		1
7391.67334		1
7391.9126		1
7392.826		1
7392.8877		1
7393.798		1
7394.05566		1
7394.74072		1
7395.475		1
7395.793		1
7395.869		1
7396.992		1
7397.129		1
7397.625		1
7398.11475		1
7398.181		1
7398.96338		1
7400.51172		1
7400.75		1
7401.228		1
7401.59766		1
7401.702		1
7402.095		1
7402.45459		1
7402.472		1
7403.231		1
7403.2666		1
7403.919		1
7403.98926		1
7405.0625		1
7406.24951		1
7406.34326		1
7406.4375		1
7406.826		1
7406.99951		1
7407.55664		1
7407.595		1
7408.662		1
7408.856		1
7408.991		1
7409.5127		1
7409.523		1
7409.778		1
7409.892		1
7410.105		1
7410.591		1
7411.42432		1
7412.34326		1
7412.39648		1
7412.71338		1
7413.165		1
7413.21973		1
7413.40234		1
7414.25342		1
7414.54248		1
7414.78027		1
7414.90234		1
7415.34766		1
7415.8125		1
7416.06		1
7416.72461		1
7417.366		1
7418.146		1
7418.18066		1
7418.196		1
7418.199		1
7418.324		1
7418.553		1
7418.998		1
7419.36133		1
7419.38037		1
7419.621		1
7420.05566		1
7420.066		1
7420.12744		1
7420.72559		1
7421.45557		1
7421.584		1
7422.15		1
7422.53369		1
7422.61426		1
7422.68945		1
7422.87451		1
7422.87451		1
7423.21		1
7423.34326		1
7423.4873		1
7423.51367		1
7423.814		1
7424.064		1
7424.08643		1
7424.46533		1
7425.06		1
7425.54834		1
7425.82666		1
7425.898		1
7426.333		1
7426.739		1
7427.285		1
7427.801		1
7428.363		1
7428.75244		1
7429.372		1
7429.612		1
7430.641		1
7430.811		1
7431.239		1
7431.301		1
7431.83		1
7432.843		1
7432.8584		1
7433.767		1
7433.8623		1
7434.495		1
7434.53369		1
7435.29248		1
7435.423		1
7435.543		1
7435.77637		1
7436.314		1
7436.39355		1
7436.48633		1
7436.51172		1
7436.649		1
7436.93164		1
7437.43457		1
7437.55762		1
7437.9		1
7437.928		1
7437.98975		1
7438.201		1
7438.37256		1
7438.69531		1
7439.22559		1
7439.387		1
7439.95654		1
7440.60352		1
7440.71875		1
7440.7915		1
7442.03		1
7442.21143		1
7442.308		1
7442.569		1
7442.771		1
7442.98633		1
7443.3374		1
7443.41748		1
7443.431		1
7443.58643		1
7443.895		1
7443.93262		1
7445.43		1
7445.538		1
7445.595		1
7445.89551		1
7446.00439		1
7446.35		1
7446.557		1
7446.574		1
7446.576		1
7447.24		1
7447.82		1
7447.90967		1
7448.03125		1
7448.36328		1
7448.369		1
7448.404		1
7448.548		1
7448.688		1
7449.09375		1
7449.40869		1
7450.388		1
7450.76074		1
7450.866		1
7451.28857		1
7451.29443		1
7451.84668		1
7452.05273		1
7452.21436		1
7452.33057		1
7452.34326		1
7452.38672		1
7452.436		1
7452.662		1
7452.703		1
7452.796		1
7452.868		1
7453.052		1
7453.10547		1
7453.13574		1
7453.61133		1
7453.84961		1
7454.30371		1
7454.921		1
7455.263		1
7455.3584		1
7456.22266		1
7456.33838		1
7456.444		1
7457.208		1
7457.606		1
7458.3335		1
7458.43		1
7459.77832		1
7460.629		1
7460.71143		1
7460.843		1
7460.92		1
7461.45947		1
7461.478		1
7461.646		1
7461.68457		1
7461.78955		1
7462.117		1
7462.665		1
7462.771		1
7462.945		1
7463.367		1
7463.482		1
7463.638		1
7463.67969		1
7463.74		1
7463.80029		1
7463.93555		1
7464.014		1
7464.052		1
7464.24365		1
7464.265		1
7465.001		1
7465.09131		1
7465.307		1
7465.623		1
7466.56348		1
7467.245		1
7467.3667		1
7467.59766		1
7467.925		1
7468.06445		1
7468.302		1
7468.55957		1
7468.727		1
7468.78662		1
7469.06543		1
7469.379		1
7469.39063		1
7469.65332		1
7469.664		1
7469.665		1
7469.79932		1
7469.826		1
7469.90674		1
7470.51953		1
7470.58643		1
7470.871		1
7471.579		1
7471.58057		1
7471.72		1
7472.01465		1
7472.22168		1
7472.51855		1
7472.562		1
7472.996		1
7473.529		1
7473.664		1
7473.697		1
7473.94873		1
7474.027		1
7474.538		1
7474.6416		1
7474.70654		1
7474.739		1
7475.183		1
7475.226		1
7475.388		1
7475.72168		1
7475.856		1
7475.875		1
7476.23		1
7476.38965		1
7476.761		1
7477.095		1
7477.105		1
7477.229		1
7477.32		1
7477.35059		1
7477.923		1
7478.0957		1
7478.807		1
7478.86475		1
7479.036		1
7479.05664		1
7479.41553		1
7479.503		1
7479.673		1
7479.799		1
7480.38428		1
7481.67773		1
7481.68		1
7481.712		1
7481.807		1
7482.10449		1
7482.56641		1
7482.757		1
7482.825		1
7482.8623		1
7484.004		1
7484.091		1
7484.105		1
7484.24854		1
7484.27441		1
7484.384		1
7484.765		1
7484.84766		1
7485.09033		1
7485.92969		1
7486.132		1
7486.67334		1
7486.742		1
7486.90674		1
7486.948		1
7487.03857		1
7487.1416		1
7487.635		1
7487.669		1
7487.68848		1
7487.7		1
7488.058		1
7488.37		1
7488.53125		1
7489.62744		1
7490.18652		1
7490.25146		1
7490.703		1
7490.721		1
7491.46729		1
7491.524		1
7491.606		1
7491.97559		1
7492.022		1
7492.084		1
7492.118		1
7492.177		1
7492.886		1
7492.974		1
7492.9834		1
7493.21143		1
7493.21973		1
7494.09961		1
7494.34668		1
7494.561		1
7494.72266		1
7494.84375		1
7494.908		1
7495.09375		1
7495.249		1
7495.32666		1
7495.359		1
7495.4375		1
7495.52148		1
7495.65527		1
7495.843		1
7495.843		1
7496.38867		1
7496.45361		1
7496.52832		1
7496.555		1
7496.62158		1
7496.671		1
7496.884		1
7497.09473		1
7497.09863		1
7497.116		1
7497.2666		1
7497.6377		1
7498.29736		1
7498.315		1
7498.48145		1
7498.65527		1
7498.728		1
7498.94629		1
7499.01855		1
7499.04346		1
7499.18555		1
7499.44434		1
7499.596		1
7499.738		1
7500.01074		1
7500.1377		1
7500.32471		1
7500.34473		1
7500.899		1
7501.229		1
7501.58252		1
7501.61426		1
7501.81836		1
7501.86426		1
7502.09326		1
7502.177		1
7502.37158		1
7502.5083		1
7503.013		1
7503.19141		1
7503.83057		1
7503.887		1
7504.153		1
7504.20459		1
7504.279		1
7504.33936		1
7504.447		1
7504.73		1
7504.827		1
7504.91846		1
7505.102		1
7505.674		1
7505.786		1
7505.91		1
7506.035		1
7506.309		1
7506.34766		1
7506.581		1
7506.831		1
7507.059		1
7507.562		1
7507.691		1
7507.942		1
7508.058		1
7508.09473		1
7508.202		1
7508.506		1
7508.573		1
7508.702		1
7508.74854		1
7509.44531		1
7509.589		1
7509.641		1
7509.768		1
7510.29932		1
7510.7124		1
7510.972		1
7511.32568		1
7511.54639		1
7511.654		1
7511.87549		1
7512.41		1
7512.677		1
7512.77734		1
7512.95		1
7512.97168		1
7513.67236		1
7513.829		1
7513.875		1
7514.082		1
7514.306		1
7514.568		1
7515.17432		1
7515.23145		1
7515.253		1
7515.296		1
7515.603		1
7516.14063		1
7516.15137		1
7516.16846		1
7516.19629		1
7516.41846		1
7516.607		1
7517.038		1
7517.111		1
7517.191		1
7517.393		1
7517.414		1
7517.417		1
7517.43066		1
7517.69043		1
7517.71631		1
7518.01563		1
7518.07764		1
7518.438		1
7518.48145		1
7518.80664		1
7518.91943		1
7518.98145		1
7519.30029		1
7519.39355		1
7519.40137		1
7519.462		1
7519.4917		1
7519.64844		1
7520.003		1
7520.153		1
7520.18848		1
7520.211		1
7520.3916		1
7520.45361		1
7520.57861		1
7520.65039		1
7520.818		1
7521.036		1
7521.15039		1
7521.68652		1
7521.71875		1
7521.74854		1
7521.76758		1
7521.783		1
7521.799		1
7521.90527		1
7521.96045		1
7522.539		1
7522.67529		1
7522.77344		1
7523.07959		1
7523.15137		1
7523.888		1
7523.8916		1
7523.92236		1
7524.22949		1
7524.33643		1
7524.371		1
7524.405		1
7524.541		1
7524.56641		1
7524.88574		1
7524.93945		1
7525.103		1
7525.236		1
7525.27539		1
7525.58838		1
7525.647		1
7525.66455		1
7525.86035		1
7525.88232		1
7525.928		1
7526.284		1
7526.29834		1
7526.55225		1
7527.183		1
7527.354		1
7527.6543		1
7527.759		1
7527.883		1
7527.939		1
7528.231		1
7528.4165		1
7528.448		1
7528.794		1
7529.125		1
7529.3667		1
7529.46436		1
7529.6084		1
7529.68		1
7529.933		1
7530.07764		1
7530.12939		1
7530.17236		1
7530.23		1
7530.314		1
7530.45557		1
7530.62		1
7531.07666		1
7531.168		1
7531.46		1
7531.807		1
7531.85547		1
7532.33057		1
7532.36475		1
7532.764		1
7532.773		1
7532.86		1
7532.99854		1
7533.19727		1
7533.46045		1
7533.468		1
7533.508		1
7533.6875		1
7533.71143		1
7534.13574		1
7534.2627		1
7534.34		1
7534.858		1
7535.261		1
7535.347		1
7535.77734		1
7535.95654		1
7536.11328		1
7536.124		1
7536.24951		1
7536.308		1
7536.48242		1
7537.07471		1
7537.687		1
7537.83643		1
7538.2207		1
7538.35254		1
7538.42041		1
7538.438		1
7538.631		1
7539.17236		1
7539.57666		1
7539.59229		1
7540.05859		1
7540.14		1
7540.229		1
7540.36572		1
7540.44629		1
7540.478		1
7541.045		1
7541.173		1
7541.25928		1
7541.53		1
7541.5376		1
7541.95166		1
7541.95654		1
7542.4873		1
7542.914		1
7543.168		1
7543.27441		1
7543.327		1
7543.335		1
7543.58936		1
7543.8667		1
7543.986		1
7543.992		1
7544.12842		1
7544.326		1
7544.496		1
7544.609		1
7544.654		1
7544.91		1
7545.17432		1
7545.62		1
7545.818		1
7546.59033		1
7547.11572		1
7547.135		1
7547.257		1
7547.423		1
7547.525		1
7547.85449		1
7548.04932		1
7548.22852		1
7548.4043		1
7548.40625		1
7548.46		1
7548.592		1
7548.67334		1
7548.853		1
7548.955		1
7548.994		1
7549.04541		1
7549.40137		1
7549.49072		1
7549.89063		1
7550.23828		1
7550.271		1
7550.333		1
7550.572		1
7550.574		1
7551.051		1
7551.07666		1
7551.20361		1
7551.437		1
7551.58		1
7551.84033		1
7551.94043		1
7551.943		1
7552.12354		1
7552.175		1
7552.319		1
7552.41455		1
7552.46875		1
7552.47754		1
7552.844		1
7552.93555		1
7553.222		1
7553.29541		1
7553.4		1
7553.518		1
7554.063		1
7554.27		1
7554.44629		1
7554.58252		1
7554.608		1
7554.62354		1
7554.75049		1
7554.93848		1
7555.237		1
7555.816		1
7555.912		1
7556.07568		1
7556.22754		1
7556.435		1
7556.623		1
7556.74658		1
7556.894		1
7556.969		1
7557.035		1
7557.369		1
7557.391		1
7557.737		1
7557.966		1
7558.143		1
7558.32471		1
7558.331		1
7558.89551		1
7559.5415		1
7559.624		1
7559.913		1
7559.98		1
7559.99268		1
7560.175		1
7560.54053		1
7560.967		1
7560.981		1
7561.442		1
7561.643		1
7561.77148		1
7562.13574		1
7562.363		1
7562.457		1
7562.67725		1
7562.856		1
7562.97949		1
7563.03857		1
7563.108		1
7563.46826		1
7563.53027		1
7563.62		1
7564.122		1
7564.157		1
7564.258		1
7564.42334		1
7564.46436		1
7564.63672		1
7564.868		1
7565.32373		1
7565.42529		1
7565.43652		1
7565.50342		1
7565.65771		1
7565.874		1
7566.06543		1
7566.135		1
7566.337		1
7566.49951		1
7567.45752		1
7567.47949		1
7567.539		1
7567.58		1
7567.614		1
7567.67041		1
7567.92725		1
7567.9375		1
7567.95		1
7568.05469		1
7568.41943		1
7568.526		1
7568.65771		1
7569.23828		1
7569.71533		1
7569.743		1
7570.15		1
7570.17139		1
7570.22		1
7570.385		1
7570.386		1
7570.50537		1
7570.646		1
7570.699		1
7570.83057		1
7571.042		1
7571.271		1
7571.29932		1
7571.37158		1
7571.471		1
7571.64		1
7571.69629		1
7571.82568		1
7571.831		1
7572.054		1
7572.191		1
7572.55127		1
7572.66846		1
7572.761		1
7573.18945		1
7573.45557		1
7574.15967		1
7574.263		1
7574.37744		1
7574.621		1
7574.744		1
7574.78955		1
7574.84766		1
7574.89453		1
7574.967		1
7574.984		1
7575.87158		1
7575.87354		1
7575.95068		1
7576.051		1
7576.108		1
7576.22168		1
7576.44		1
7576.536		1
7576.56641		1
7576.59033		1
7576.597		1
7576.83936		1
7577.05371		1
7577.336		1
7577.4707		1
7577.511		1
7577.65771		1
7577.799		1
7577.812		1
7578.0293		1
7578.345		1
7578.43066		1
7578.47949		1
7578.525		1
7578.908		1
7578.91		1
7578.96875		1
7579.117		1
7579.19336		1
7579.243		1
7579.305		1
7579.468		1
7579.506		1
7579.79736		1
7579.904		1
7579.974		1
7579.988		1
7580.06		1
7580.30566		1
7580.332		1
7580.43457		1
7580.556		1
7580.76465		1
7580.80029		1
7581.532		1
7582.073		1
7582.288		1
7582.34131		1
7582.38232		1
7582.81934		1
7582.95654		1
7583.374		1
7583.495		1
7583.64453		1
7584.04932		1
7584.06		1
7584.071		1
7584.0835		1
7584.168		1
7584.39355		1
7584.544		1
7584.571		1
7584.58252		1
7584.847		1
7584.908		1
7585.203		1
7585.435		1
7585.50244		1
7585.698		1
7585.86768		1
7586.031		1
7586.229		1
7586.261		1
7586.313		1
7586.344		1
7586.51		1
7586.718		1
7586.726		1
7586.75537		1
7586.799		1
7586.82471		1
7586.978		1
7587.03955		1
7587.14746		1
7587.19629		1
7587.243		1
7587.54053		1
7588.04932		1
7588.17627		1
7588.20264		1
7588.288		1
7588.46		1
7588.46631		1
7588.55859		1
7588.6626		1
7588.75537		1
7588.82129		1
7588.922		1
7588.9375		1
7588.943		1
7588.952		1
7589.198		1
7589.284		1
7589.404		1
7589.58154		1
7589.82		1
7589.97852		1
7590.212		1
7590.26172		1
7590.50439		1
7590.782		1
7590.799		1
7590.803		1
7590.86133		1
7591.01953		1
7591.52148		1
7591.586		1
7591.63672		1
7591.63965		1
7591.80859		1
7591.983		1
7592.263		1
7592.45557		1
7592.52246		1
7592.52637		1
7592.61133		1
7592.683		1
7592.783		1
7592.98975		1
7593.2627		1
7593.418		1
7593.99268		1
7594.156		1
7594.30566		1
7594.455		1
7594.798		1
7594.80469		1
7594.83057		1
7594.838		1
7594.94043		1
7594.98145		1
7595.133		1
7595.21875		1
7595.28955		1
7595.4043		1
7595.51367		1
7595.69531		1
7595.72852		1
7595.803		1
7595.832		1
7595.917		1
7596.40674		1
7596.44531		1
7596.461		1
7596.936		1
7597.17969		1
7597.20264		1
7597.235		1
7597.41748		1
7597.43359		1
7597.44238		1
7597.82129		1
7598.269		1
7598.65625		1
7598.69336		1
7599.113		1
7599.48242		1
7599.55029		1
7599.831		1
7600.156		1
7600.256		1
7600.296		1
7600.57275		1
7600.62549		1
7600.70752		1
7600.791		1
7600.931		1
7601.03467		1
7601.131		1
7601.161		1
7601.30469		1
7601.915		1
7602.2915		1
7602.377		1
7602.385		1
7602.418		1
7602.42725		1
7602.67627		1
7602.845		1
7602.962		1
7603.062		1
7603.29736		1
7603.486		1
7603.54248		1
7603.79346		1
7604.16553		1
7604.30566		1
7604.30762		1
7604.348		1
7604.39844		1
7604.47656		1
7604.50537		1
7604.51		1
7604.533		1
7604.595		1
7604.60938		1
7604.69531		1
7604.87939		1
7604.99658		1
7605.36133		1
7605.592		1
7605.66064		1
7605.787		1
7605.81445		1
7605.82031		1
7605.936		1
7606.03271		1
7606.043		1
7606.08643		1
7606.508		1
7606.65039		1
7606.747		1
7606.755		1
7606.90332		1
7606.976		1
7607.052		1
7607.11475		1
[truncated: 18,073 more rows]
