# Supplementary material for: Getting rid of ‘rain’ and ‘stars’: Mitigating inhibition effects on ddPCR data analysis, the case study of the invasive crayfish Pacifastacus leniusculus in the streams of Luxembourg
Source: PLoS One. 2022 Nov 16;17(11):e0275363. doi: 10.1371/journal.pone.0275363 (PMC9668142; doi:10.1371/journal.pone.0275363)
Supplement: S1 File — (ZIP) [file pone.0275363.s003.zip › raw data/27-pl1/27 Pl1-2019 Pl_G07_Amplitude.csv]

Ch1 Amplitude	Ch2 Amplitude	Cluster
1937.95752		1
2103.33984		1
2284.59717		1
2294.46387		1
2298.906		1
2346.756		1
2392.22388		1
2451.58374		1
2486.66968		1
2521.4978		1
2574.70313		1
2676.19727		1
2711.00317		1
2732.91846		1
2788.47583		1
3029.672		1
3158.27515		1
3202.37378		1
3219.72876		1
3279.06567		1
3374.53638		1
3385.20825		1
3496.18677		1
3537.021		1
3559.30859		1
3616.41357		1
3646.94556		1
3821.081		1
3847.51733		1
3875.25269		1
4118.61963		1
4377.83447		1
4406.98242		1
4432.29834		1
4442.54541		1
4578.22363		1
4601.483		1
4704.178		1
4743.301		1
4808.872		1
4858.772		1
4867.723		1
4875.086		1
4875.32373		1
4918.84668		1
4970.645		1
4993.645		1
5034.31445		1
5187.17969		1
5210.79346		1
5234.83		1
5261.34		1
5275.498		1
5289.43555		1
5293.35938		1
5329.92432		1
5338.55273		1
5341.41748		1
5352.442		1
5356.247		1
5358.48438		1
5409.01855		1
5412.83447		1
5428.911		1
5488.47949		1
5489.357		1
5513.746		1
5521.183		1
5524.237		1
5528.40137		1
5574.63672		1
5586.216		1
5586.435		1
5588.626		1
5591.53662		1
5593.91		1
5594.685		1
5614.51758		1
5614.905		1
5621.99268		1
5631.423		1
5633.623		1
5635.304		1
5636.92139		1
5642.98828		1
5644.562		1
5646.29541		1
5646.77734		1
5655.954		1
5661.164		1
5664.90771		1
5665.018		1
5665.85352		1
5671.13672		1
5671.17		1
5675.64453		1
5676.84229		1
5677.494		1
5698.20166		1
5699.189		1
5707.761		1
5709.44727		1
5709.80566		1
5711.53857		1
5717.81543		1
5729.663		1
5733.721		1
5734.0083		1
5742.19971		1
5742.581		1
5744.94775		1
5749.221		1
5754.67334		1
5756.2124		1
5757.71045		1
5759.19141		1
5761.79		1
5767.048		1
5773.322		1
5773.73828		1
5773.773		1
5773.78955		1
5776.98047		1
5780.403		1
5781.662		1
5783.077		1
5786.629		1
5790.55127		1
5791.525		1
5799.34668		1
5800.629		1
5807.07764		1
5808.34326		1
5808.784		1
5810.90625		1
5811.99561		1
5813.64746		1
5814.02441		1
5814.436		1
5816.994		1
5818.704		1
5821.81152		1
5823.33154		1
5824.244		1
5825.355		1
5828.86963		1
5830.89648		1
5832.862		1
5838.886		1
5839.931		1
5841.72363		1
5842.17969		1
5846.8833		1
5847.59863		1
5849.547		1
5850.61572		1
5858.221		1
5858.60156		1
5859.611		1
5861.072		1
5861.52246		1
5865.526		1
5866.205		1
5871.07959		1
5872.056		1
5872.60547		1
5873.37061		1
5877.316		1
5877.605		1
5877.71729		1
5879.498		1
5881.38672		1
5881.993		1
5882.137		1
5884.36		1
5884.574		1
5886.872		1
5890.081		1
5890.205		1
5891.23828		1
5892.922		1
5894.142		1
5894.4707		1
5905.43		1
5906.93652		1
5910.179		1
5910.36475		1
5911.132		1
5912.842		1
5916.14355		1
5919.70264		1
5920.424		1
5924.96045		1
5927.0415		1
5929.4165		1
5932.62744		1
5932.92236		1
5933.527		1
5935.94971		1
5936.683		1
5937.11		1
5939.149		1
5940.92432		1
5944.35		1
5946.296		1
5951.07275		1
5952.81543		1
5954.05127		1
5955.41943		1
5957.249		1
5957.87842		1
5958.95557		1
5962.03125		1
5962.05859		1
5962.42041		1
5964.399		1
5965.082		1
5965.79443		1
5969.92		1
5970.81836		1
5971.66943		1
5972.64941		1
5976.11328		1
5976.22		1
5976.65771		1
5976.94629		1
5978.63525		1
5978.88		1
5978.91		1
5979.00049		1
5981.622		1
5982.35156		1
5983.86133		1
5984.29346		1
5985.38135		1
5985.998		1
5987.726		1
5991.88037		1
5992.4917		1
5994.29		1
5997.79736		1
5997.974		1
5998.355		1
5999.81348		1
5999.819		1
6001.233		1
6001.65332		1
6001.95166		1
6002.23926		1
6004.09375		1
6013.41		1
6015.135		1
6017.073		1
6017.787		1
6019.11475		1
6019.227		1
6019.651		1
6020.372		1
6021.03174		1
6021.692		1
6024.311		1
6024.35645		1
6024.707		1
6026.78125		1
6028.076		1
6030.84766		1
6031.23975		1
6035.267		1
6037.04443		1
6039.01074		1
6040.25146		1
6043.19873		1
6044.055		1
6044.92627		1
6047.31836		1
6049.42773		1
6049.523		1
6049.85547		1
6050.515		1
6051.778		1
6053.7627		1
6055.412		1
6056.70264		1
6056.90039		1
6062.50439		1
6063.031		1
6065.063		1
6068.798		1
6070.47363		1
6070.47363		1
6071.73828		1
6072.51074		1
6074.2124		1
6074.23242		1
6074.92871		1
6077.102		1
6078.66455		1
6082.319		1
6082.3374		1
6084.27539		1
6084.57373		1
6087.98535		1
6088.894		1
6089.187		1
6089.864		1
6090.51953		1
6090.60645		1
6090.6665		1
6093.31		1
6093.557		1
6093.68359		1
6093.85059		1
6095.18066		1
6098.1665		1
6100.21436		1
6100.23633		1
6100.39746		1
6100.46631		1
6105.72		1
6106.70264		1
6107.28174		1
6107.41943		1
6107.732		1
6109.50342		1
6112.32861		1
6112.53662		1
6114.246		1
6115.208		1
6119.797		1
6120.48145		1
6124.1377		1
6125.415		1
6125.43164		1
6126.02539		1
6127.567		1
6129.9834		1
6132.71533		1
6133.506		1
6133.79541		1
6135.71045		1
6137.39		1
6137.94629		1
6138.196		1
6138.402		1
6138.43848		1
6140.77832		1
6141.88672		1
6144.37256		1
6146.239		1
6146.64551		1
6146.74		1
6146.895		1
6149.60352		1
6151.475		1
6151.62158		1
6153.49756		1
6155.43848		1
6157.7915		1
6160.3877		1
6160.48047		1
6160.936		1
6161.182		1
6164.753		1
6164.84033		1
6164.84229		1
6165.35059		1
6165.99561		1
6166.123		1
6166.67725		1
6168.853		1
6169.061		1
6171.664		1
6172.62451		1
6174.803		1
6174.882		1
6177.625		1
6177.651		1
6178.09668		1
6180.95752		1
6181.45068		1
6182.21436		1
6183.957		1
6184.15625		1
6184.264		1
6184.76074		1
6185.043		1
6188.19873		1
6188.894		1
6191.32275		1
6192.784		1
6192.991		1
6193.59766		1
6194.93164		1
6196.64453		1
6196.68		1
6198.119		1
6198.15332		1
6198.265		1
6199.1875		1
6199.49561		1
6201.24		1
6201.446		1
6202.432		1
6206.13135		1
6206.71729		1
6207.16162		1
6208.69971		1
6208.753		1
6209.927		1
6209.95068		1
6211.206		1
6211.549		1
6212.26		1
6215.846		1
6216.06348		1
6216.998		1
6217.065		1
6217.2666		1
6220.924		1
6222.47949		1
6223.11133		1
6224.807		1
6226.04932		1
6226.175		1
6226.55029		1
6227.611		1
6228.40869		1
6229.46533		1
6230.793		1
6231.26074		1
6232.01855		1
6232.317		1
6232.351		1
6232.48145		1
6232.521		1
6232.719		1
6232.834		1
6233.0127		1
6233.08643		1
6233.54736		1
6234.85547		1
6235.425		1
6235.957		1
6237.32		1
6237.82227		1
6238.395		1
6238.672		1
6239.857		1
6240.35254		1
6242.99561		1
6243.06348		1
6244.38		1
6244.44775		1
6245.088		1
6245.571		1
6247.43066		1
6247.83154		1
6248.59		1
6249.061		1
6249.28857		1
6249.43		1
6249.67871		1
6250.703		1
6250.898		1
6252.09668		1
6252.71		1
6253.36133		1
6256.42		1
6257.0835		1
6258.51465		1
6262.76172		1
6263.109		1
6263.513		1
6264.786		1
6266.11035		1
6266.731		1
6268.729		1
6269.76172		1
6270.236		1
6271.52734		1
6271.53662		1
6273.234		1
6273.59033		1
6274.046		1
6274.475		1
6274.722		1
6275.17334		1
6277.239		1
6277.52344		1
6278.806		1
6281.37842		1
6282.22852		1
6283.9		1
6284.074		1
6285.118		1
6285.61035		1
6285.952		1
6286.69629		1
6287.721		1
6288.26		1
6288.57275		1
6290.102		1
6290.73047		1
6291.173		1
6291.2876		1
6292.505		1
6293.80029		1
6294.333		1
6294.69873		1
6294.9165		1
6295.12061		1
6295.239		1
6295.59375		1
6295.972		1
6296.058		1
6296.25928		1
6297.472		1
6298.046		1
6298.683		1
6301.407		1
6301.67236		1
6301.68652		1
6303.055		1
6303.059		1
6303.111		1
6303.864		1
6303.9375		1
6305.308		1
6306.37		1
6306.46826		1
6307.092		1
6307.41162		1
6308.927		1
6308.981		1
6309.07227		1
6310.40527		1
6310.84961		1
6311.842		1
6311.95361		1
6313.1626		1
6313.26465		1
6313.39355		1
6314.404		1
6315.1416		1
6315.67		1
6316.10742		1
6316.59131		1
6316.92041		1
6317.62842		1
6318.465		1
6318.538		1
6318.72852		1
6319.04248		1
6319.53271		1
6320.667		1
6322.066		1
6322.1875		1
6322.82568		1
6322.99463		1
6325.515		1
6326.338		1
6326.606		1
6327.03125		1
6327.2124		1
6327.42		1
6328.12061		1
6328.32227		1
6331.513		1
6332.517		1
6333.25342		1
6333.983		1
6334.081		1
6335.09863		1
6335.38037		1
6335.51367		1
6336.04346		1
6336.136		1
6336.55664		1
6337.25928		1
6338.642		1
6338.896		1
6338.90674		1
6340.07031		1
6340.21729		1
6340.43652		1
6341.634		1
6342.05273		1
6342.5835		1
6342.762		1
6344.17871		1
6344.63574		1
6344.65137		1
6346.48633		1
6347.44531		1
6348.17725		1
6348.4		1
6349.597		1
6349.886		1
6351.47266		1
6352.508		1
6352.8457		1
6353.698		1
6354.143		1
6355.35254		1
6355.65		1
6356.069		1
6356.63525		1
6356.957		1
6357.86328		1
6358.155		1
6358.204		1
6358.90039		1
6359.25		1
6359.727		1
6359.856		1
6359.928		1
6360.015		1
6360.30957		1
6360.3877		1
6361.136		1
6361.398		1
6361.43359		1
6362.337		1
6362.849		1
6362.895		1
6363.05127		1
6363.702		1
6365.287		1
6365.288		1
6367.88		1
6367.94873		1
6368.136		1
6369.53125		1
6369.953		1
6370.417		1
6372.881		1
6372.99072		1
6374.715		1
6374.913		1
6375.464		1
6377.52441		1
6378.55664		1
6380.703		1
6380.93		1
6382.33154		1
6382.48828		1
6383.007		1
6383.042		1
6384.45459		1
6385.27		1
6387.59326		1
6387.729		1
6388.598		1
6390.32227		1
6390.333		1
6393.047		1
6393.899		1
6394.093		1
6394.20166		1
6395.653		1
6395.721		1
6395.89		1
6396.87549		1
6397.18066		1
6397.63867		1
6397.732		1
6399.753		1
6401.153		1
6401.37842		1
6403.101		1
6404.33057		1
6404.538		1
6404.675		1
6405.29053		1
6405.36572		1
6406.215		1
6406.798		1
6408.577		1
6408.705		1
6408.71		1
6409.94629		1
6412.40869		1
6412.88867		1
6413.728		1
6414.24365		1
6415.3877		1
6415.58057		1
6416.166		1
6416.34668		1
6417.03662		1
6417.184		1
6418.23		1
6418.448		1
6419.899		1
6419.939		1
6419.94434		1
6422.46631		1
6423.657		1
6423.755		1
6424.94971		1
6425.29443		1
6426.2207		1
6426.807		1
6426.8623		1
6426.942		1
6428.011		1
6428.0166		1
6428.27441		1
6428.501		1
6429.2085		1
6429.229		1
6429.26172		1
6430.40234		1
6430.597		1
6431.68262		1
6432.134		1
6432.186		1
6432.19971		1
6432.376		1
6433.933		1
6434.97266		1
6435.16553		1
6435.437		1
6435.77148		1
6436.15967		1
6436.373		1
6438.652		1
6439.96973		1
6440.00146		1
6440.18457		1
6440.373		1
6440.677		1
6440.983		1
6441.03662		1
6441.50537		1
6441.8125		1
6441.997		1
6443.4873		1
6444.101		1
6444.20361		1
6444.60742		1
6445.10742		1
6445.44727		1
6445.47754		1
6445.72168		1
6446.195		1
6446.69531		1
6447.028		1
6448.295		1
6448.87842		1
6449.79639		1
6451.7334		1
6452.094		1
6453.17334		1
6453.415		1
6454.101		1
6454.32764		1
6454.59326		1
6454.72559		1
6455.465		1
6456.236		1
6456.258		1
6456.80127		1
6457.13135		1
6457.35938		1
6458.12		1
6458.421		1
6458.51367		1
6458.68164		1
6459.62256		1
6460.0874		1
6460.51758		1
6460.873		1
6461.14258		1
6461.35449		1
6461.41748		1
6461.706		1
6462.1377		1
6462.29639		1
6462.558		1
6462.567		1
6462.67334		1
6462.734		1
6463.54443		1
6464.20361		1
6464.528		1
6464.951		1
6465.01074		1
6465.759		1
6465.88525		1
6466.377		1
6466.63		1
6466.81641		1
6467.63672		1
6467.746		1
6468.29736		1
6468.345		1
6468.777		1
6469.58252		1
6470.088		1
6470.513		1
6470.676		1
6471.697		1
6472.53564		1
6472.61475		1
6472.78955		1
6472.899		1
6473.115		1
6473.72949		1
6473.943		1
6474.28955		1
6474.89355		1
6475.711		1
6476.679		1
6477.63		1
6477.98438		1
6478.07129		1
6478.22461		1
6478.273		1
6478.286		1
6478.434		1
6479.10254		1
6479.97754		1
6480.37354		1
6480.47266		1
6480.496		1
6482.181		1
6483.07031		1
6483.192		1
6483.348		1
6483.72949		1
6484.49		1
6484.985		1
6485.43652		1
6485.71533		1
6486.587		1
6487.30273		1
6487.359		1
6488.198		1
6488.20264		1
6488.248		1
6488.46143		1
6489.121		1
6489.31934		1
6489.514		1
6489.66553		1
6489.76758		1
6490.3623		1
6490.448		1
6491.243		1
6492.528		1
6493.23535		1
6493.8125		1
6493.814		1
6493.977		1
6493.99072		1
6494.4917		1
6494.592		1
6494.593		1
6495.32471		1
6496.28125		1
6496.82666		1
6497.691		1
6498.098		1
6498.75049		1
6499.483		1
6499.81543		1
6500.206		1
6500.62061		1
6501.04834		1
6501.055		1
6501.796		1
6501.95068		1
6502.32129		1
6502.694		1
6502.81152		1
6502.9375		1
6502.991		1
6503.19336		1
6504.4873		1
6504.61768		1
6505.165		1
6505.77832		1
6506.57666		1
6508.079		1
6509.20459		1
6510.187		1
6511.369		1
6511.723		1
6513.271		1
6513.53857		1
6513.72754		1
6513.924		1
6513.96826		1
6515.14258		1
6515.53125		1
6515.82471		1
6517.42773		1
6517.583		1
6517.64355		1
6517.84473		1
6518.114		1
6518.44971		1
6518.663		1
6518.91455		1
6520.44775		1
6520.589		1
6520.96826		1
6521.01025		1
6521.28564		1
6521.397		1
6521.4873		1
6521.61426		1
6521.722		1
6522.3584		1
6522.44531		1
6523.15625		1
6523.568		1
6523.63428		1
6523.656		1
6523.72949		1
6524.38232		1
6524.522		1
6525.65771		1
6525.676		1
6525.932		1
6526.091		1
6526.16357		1
6526.295		1
6527.99658		1
6528.34		1
6528.867		1
6528.90625		1
6529.11768		1
6529.314		1
6529.55957		1
6529.815		1
6530.68164		1
6530.76758		1
6531.219		1
6531.67041		1
6531.92627		1
6532.05957		1
6532.585		1
6533.778		1
6534.186		1
6534.38232		1
6535.50635		1
6535.78662		1
6536.093		1
6536.90869		1
6537.059		1
6537.30859		1
6537.44531		1
6537.45361		1
6538.078		1
6538.113		1
6538.11865		1
6538.616		1
6538.674		1
6538.71826		1
6538.814		1
6539.239		1
6539.61768		1
6539.62646		1
6540.17725		1
6540.337		1
6540.599		1
6540.63672		1
6540.91		1
6540.9873		1
6541.61768		1
6541.788		1
6541.90674		1
6544.725		1
6545.36035		1
6545.437		1
6546.37158		1
6546.58447		1
6546.868		1
6547.422		1
6547.52051		1
6547.801		1
6548.10254		1
6548.53857		1
6548.66846		1
6548.71143		1
6548.855		1
6549.134		1
6549.322		1
6549.43555		1
6549.80469		1
6550.12256		1
6551.099		1
6551.14941		1
6551.418		1
6551.942		1
6551.999		1
6552.218		1
6552.58252		1
6552.867		1
6553.211		1
6553.28857		1
6554.00928		1
6554.643		1
6555.17627		1
6555.28662		1
6555.452		1
6555.69775		1
6556.021		1
6556.962		1
6557.37646		1
6557.39551		1
6557.65869		1
6558.061		1
6558.245		1
6558.324		1
6559.022		1
6559.24365		1
6559.37158		1
6559.51563		1
6559.6333		1
6559.824		1
6560.71143		1
6560.935		1
6562.34961		1
6562.846		1
6562.9126		1
6562.99268		1
6563.103		1
6563.19775		1
6563.61963		1
6563.69043		1
6563.96436		1
6564.321		1
6564.449		1
6564.567		1
6564.846		1
6565.091		1
6566.428		1
6566.701		1
6566.8916		1
6567.67139		1
6567.841		1
6567.877		1
6567.92627		1
6568.212		1
6568.346		1
6568.39258		1
6568.419		1
6568.50342		1
6568.57666		1
6569.441		1
6569.69434		1
6569.707		1
6570.196		1
6570.27148		1
6571.177		1
6571.25732		1
6571.69873		1
6572.47461		1
6572.976		1
6573.03369		1
6573.426		1
6574.111		1
6574.246		1
6574.48145		1
6574.883		1
6575.80664		1
6575.829		1
6575.837		1
6575.875		1
6576.129		1
6576.14648		1
6576.22656		1
6576.252		1
6576.344		1
6577.44873		1
6577.743		1
6578.24365		1
6578.25732		1
6578.62646		1
6578.9		1
6578.94531		1
6578.957		1
6579.225		1
6579.277		1
6579.316		1
6579.346		1
6579.7373		1
6579.766		1
6579.85938		1
6580.251		1
6580.826		1
6580.993		1
6581.25635		1
6581.37939		1
6581.51025		1
6581.526		1
6581.562		1
6582.34766		1
6582.57861		1
6583.026		1
6583.141		1
6584.19043		1
6584.36768		1
6584.5083		1
6584.793		1
6584.984		1
6585.22656		1
6585.313		1
6585.64551		1
6585.66846		1
6585.72754		1
6586.61426		1
6586.75049		1
6587.00342		1
6587.28125		1
6587.412		1
6587.856		1
6588.77051		1
6588.94873		1
6589.229		1
6589.34		1
6589.706		1
6589.868		1
6590.11		1
6590.177		1
6590.2334		1
6590.238		1
6590.55127		1
6590.89355		1
6591.365		1
6591.48242		1
6591.858		1
6592.08447		1
6592.486		1
6592.50049		1
6592.74365		1
6592.765		1
6593.5415		1
6594.00928		1
6594.84033		1
6595.361		1
6595.5166		1
6595.84863		1
6595.84863		1
6595.863		1
6596.028		1
6596.12939		1
6596.811		1
6597.239		1
6597.347		1
6597.855		1
6597.92432		1
6597.94971		1
6597.991		1
6598.03369		1
6598.046		1
6598.114		1
6598.172		1
6599.13867		1
6599.579		1
6600.37354		1
6600.514		1
6601.06641		1
6601.103		1
6601.17		1
6601.26		1
6603.411		1
6603.463		1
6603.934		1
6604.67773		1
6604.82		1
6604.976		1
6605.6377		1
6605.696		1
6606.35742		1
6606.479		1
6606.675		1
6608.05225		1
6608.0874		1
6608.25928		1
6608.66455		1
6609.29932		1
6609.37354		1
6609.7085		1
6609.758		1
6609.76953		1
6609.94336		1
6610.18457		1
6610.25146		1
6610.31348		1
6610.74		1
6610.85938		1
6611.37744		1
6611.443		1
6611.45264		1
6611.53271		1
6611.567		1
6611.73438		1
6612.108		1
6612.14258		1
6612.18164		1
6612.19775		1
6612.47852		1
6612.723		1
6613.21143		1
6613.393		1
6613.51563		1
6613.603		1
6613.718		1
6613.9126		1
6614.15625		1
6614.422		1
6614.97		1
6615.686		1
6615.744		1
6616.04		1
6616.069		1
6616.78955		1
6617.20361		1
6617.36328		1
6617.64453		1
6618.208		1
6618.6167		1
6619.17432		1
6619.367		1
6619.43066		1
6619.593		1
6619.856		1
6620.048		1
6620.5625		1
6621.14551		1
6621.254		1
6621.94		1
6622.5835		1
6623.194		1
6623.377		1
6623.8457		1
6623.881		1
6623.999		1
6624.127		1
6624.6377		1
6624.71436		1
6624.76758		1
6624.798		1
6624.91846		1
6624.958		1
6625.192		1
6625.46338		1
6625.575		1
6625.585		1
6626.542		1
6626.611		1
6626.629		1
6626.9585		1
6627.16943		1
6627.612		1
6627.629		1
6627.80273		1
6627.917		1
6628.10254		1
6628.44727		1
6628.717		1
6628.756		1
6628.7876		1
6630.236		1
6630.53662		1
6630.98047		1
6631.28955		1
6631.824		1
6631.833		1
6632.12354		1
6632.926		1
6632.999		1
6633.32031		1
6633.42725		1
6633.60254		1
6633.772		1
6634.339		1
6634.50049		1
6634.68262		1
6634.807		1
6635.0293		1
6635.41455		1
6635.68555		1
6635.83838		1
6636.2583		1
6636.359		1
6636.74		1
6636.756		1
6636.99268		1
6637.4		1
6637.963		1
6638.01025		1
6638.28125		1
6638.355		1
6638.631		1
6639.195		1
6639.30371		1
6639.448		1
6639.542		1
6640.00732		1
6641.88135		1
6642.049		1
6642.632		1
6644.074		1
6644.13525		1
6644.5874		1
6644.66064		1
6644.80127		1
6645.258		1
6645.92627		1
6646.06543		1
6646.2		1
6646.21826		1
6646.28564		1
6646.67627		1
6647.362		1
6647.501		1
6647.514		1
6647.554		1
6647.648		1
6648.05371		1
6648.195		1
6648.85		1
6649.31934		1
6649.54346		1
6650.37939		1
6650.648		1
6650.96436		1
6651.016		1
6651.2793		1
6651.391		1
6651.589		1
6651.79541		1
6651.87939		1
6652.07764		1
6652.256		1
6652.389		1
6652.86768		1
6652.99365		1
6653.50146		1
6653.81641		1
6653.92334		1
6654.06543		1
6654.407		1
6654.419		1
6654.694		1
6654.73926		1
6654.892		1
6654.9707		1
6655.04248		1
6655.311		1
6655.595		1
6655.65		1
6655.702		1
6655.703		1
6656.598		1
6656.92041		1
6657.02148		1
6657.08057		1
6657.961		1
6658.108		1
6658.20459		1
6658.48975		1
6658.54053		1
6658.86		1
6659.164		1
6659.187		1
6659.26563		1
6659.31543		1
6659.376		1
6659.44775		1
6659.673		1
6659.975		1
6660.12549		1
6660.15527		1
6660.68		1
6660.82764		1
6660.84		1
6661.106		1
6661.233		1
6661.579		1
6662.055		1
6662.593		1
6662.916		1
6662.926		1
6663.563		1
6663.61572		1
6663.754		1
6664.429		1
6664.461		1
6664.979		1
6665.17871		1
6665.762		1
6665.85059		1
6665.858		1
6665.91846		1
6666.0625		1
6666.446		1
6667.09375		1
6667.14453		1
6667.2085		1
6667.456		1
6667.49854		1
6667.541		1
6667.541		1
6667.56934		1
6667.691		1
6667.786		1
6667.97		1
6668.07373		1
6668.08545		1
6668.29834		1
6668.37842		1
6668.48438		1
6668.696		1
6668.79932		1
6669.0415		1
6669.44971		1
6669.798		1
6669.831		1
6670.04053		1
6670.05127		1
6670.45166		1
6670.45459		1
6670.703		1
6671.12354		1
6671.19141		1
6672.16846		1
6672.45264		1
6672.63525		1
6672.76953		1
6673.101		1
6673.269		1
6673.31738		1
6673.356		1
6673.456		1
6673.50732		1
6673.976		1
6674.081		1
6674.137		1
6674.24951		1
6674.61035		1
6676.007		1
6676.35742		1
6676.679		1
6676.712		1
6676.736		1
6677.38574		1
6677.43555		1
6677.446		1
6677.53955		1
6678.85449		1
6679.28369		1
6679.51855		1
6679.81		1
6680.085		1
6680.13574		1
6680.44434		1
6680.642		1
6680.674		1
6680.683		1
6680.70166		1
6680.97266		1
6681.142		1
6681.28467		1
6682.553		1
6682.562		1
6683.133		1
6683.19727		1
6683.462		1
6683.476		1
6683.832		1
6684.1123		1
6684.22168		1
6684.59668		1
6684.683		1
6685.08447		1
6685.4917		1
6685.943		1
6686.061		1
6686.091		1
6686.40771		1
6686.585		1
6686.715		1
6686.847		1
6686.88		1
6687.563		1
6687.698		1
6687.719		1
6687.79248		1
6687.825		1
6688.567		1
6688.611		1
6688.71338		1
6688.80664		1
6688.942		1
6688.96729		1
6689.44141		1
6689.506		1
6689.5415		1
6689.753		1
6689.99072		1
6690.15771		1
6690.413		1
6690.42334		1
6690.53174		1
6690.57275		1
6690.752		1
6690.848		1
6690.896		1
6691.01953		1
6691.02441		1
6691.03		1
6691.23047		1
6691.50342		1
6691.57568		1
6691.60254		1
6691.886		1
6691.98		1
6692.011		1
6692.05957		1
6692.345		1
6692.43262		1
6692.626		1
6693.313		1
6694.3335		1
6694.576		1
6694.6084		1
6694.83		1
6694.923		1
6694.951		1
6695.00049		1
6695.16		1
6695.56738		1
6695.59229		1
6695.94434		1
6696.115		1
6696.1333		1
6696.901		1
6697.091		1
6697.40674		1
6697.44629		1
6697.44971		1
6698.41064		1
6698.50439		1
6698.66455		1
6698.915		1
6699.149		1
6699.158		1
6699.233		1
6699.259		1
6699.376		1
6699.62451		1
6699.76855		1
6699.884		1
6699.941		1
6700.055		1
6700.34033		1
6700.463		1
6700.60938		1
6700.923		1
6701.00928		1
6701.288		1
6701.379		1
6701.424		1
6701.4375		1
6701.45264		1
6701.692		1
6701.876		1
6702.07568		1
6702.278		1
6702.283		1
6702.42139		1
6702.53369		1
6703.02539		1
6703.411		1
6703.836		1
6703.93945		1
6704.1		1
6704.404		1
6704.40527		1
6704.58936		1
6704.82031		1
6704.85		1
6704.983		1
6705.442		1
6706.2334		1
6706.342		1
6707.025		1
6707.04443		1
6707.062		1
6707.417		1
6707.882		1
6708.296		1
6708.331		1
6708.60547		1
6708.65039		1
6709.34		1
6709.3623		1
6709.975		1
6710.04443		1
6710.413		1
6710.668		1
6710.687		1
6710.72852		1
6710.82666		1
6710.868		1
6711.07227		1
6711.293		1
6711.788		1
6712.184		1
6712.205		1
6712.288		1
6712.316		1
6712.418		1
6712.818		1
6712.85449		1
6713.636		1
6713.731		1
6714.038		1
6714.07764		1
6714.18555		1
6714.319		1
6714.45459		1
6715.03125		1
6715.068		1
6716.393		1
6716.43555		1
6716.554		1
6716.67236		1
6716.9126		1
6717.16748		1
6717.225		1
6717.26025		1
6717.49463		1
6717.509		1
6717.52832		1
6717.549		1
6717.65967		1
6717.97363		1
6718.09131		1
6718.13428		1
6718.20557		1
6718.42969		1
6718.70068		1
6718.73145		1
6718.868		1
6719.32373		1
6719.479		1
6719.47949		1
6719.987		1
6720.168		1
6720.449		1
6720.755		1
6720.97168		1
6721.01		1
6721.784		1
6721.817		1
6722.48242		1
6722.521		1
6722.5293		1
6723.2583		1
6723.267		1
6723.334		1
6723.383		1
6723.997		1
6724.05566		1
6724.10254		1
6724.27246		1
6724.34961		1
6724.3584		1
6724.41		1
6724.46045		1
6724.71973		1
6724.94336		1
6725.03857		1
6725.134		1
6725.20947		1
6725.317		1
6725.33545		1
6725.407		1
6725.50439		1
6725.59473		1
6725.986		1
6726.102		1
6726.14063		1
6726.21875		1
6726.711		1
6727.22949		1
6727.474		1
6727.543		1
6727.67871		1
6728.09326		1
6728.09668		1
6728.18848		1
6728.36768		1
6728.374		1
6728.38135		1
6728.459		1
6728.489		1
6728.94727		1
6729.442		1
6729.53662		1
6729.989		1
6730.1		1
6730.3916		1
6730.471		1
6730.56348		1
6730.804		1
6730.903		1
6730.942		1
6731.416		1
6731.51758		1
6731.793		1
6731.802		1
6732.06934		1
6732.08545		1
6732.675		1
6732.71143		1
6732.82373		1
6733.034		1
6733.705		1
6733.71533		1
6733.76953		1
6733.83252		1
6734.082		1
6734.223		1
6734.25732		1
6734.59863		1
6734.64941		1
6734.666		1
6735.121		1
6735.339		1
6735.468		1
6735.67236		1
6735.70557		1
6735.82275		1
6736.214		1
6736.47266		1
6736.85		1
6736.935		1
6736.99561		1
6737.068		1
6737.09033		1
6737.11328		1
6737.431		1
6737.454		1
6737.82		1
6737.9375		1
6737.957		1
6737.99268		1
6738.273		1
6738.31		1
6738.621		1
6738.751		1
6739.021		1
6739.103		1
6739.137		1
6739.26367		1
6739.60547		1
6739.748		1
6739.83643		1
6740.13037		1
6740.319		1
6740.62842		1
6740.859		1
6741.01367		1
6741.41455		1
6741.51465		1
6741.593		1
6741.688		1
6741.90039		1
6742.02734		1
6742.21533		1
6742.27832		1
6742.34961		1
6742.494		1
6742.499		1
6742.67773		1
6742.738		1
6742.884		1
6743.16		1
6743.54053		1
6743.56		1
6743.724		1
6743.76758		1
6743.84766		1
6744.0166		1
6744.46631		1
6744.636		1
6744.933		1
6744.964		1
6745.00732		1
6745.1		1
6745.392		1
6745.47461		1
6745.5		1
6745.729		1
6745.762		1
6745.817		1
6745.931		1
6746.674		1
6746.812		1
6747.57275		1
6747.651		1
6747.99756		1
6748.403		1
6748.417		1
6748.62744		1
6748.899		1
6748.931		1
6749.44		1
6749.54834		1
6749.60156		1
6749.85352		1
6750.08936		1
6750.29		1
6750.55469		1
6750.698		1
6751.07764		1
6751.42		1
6751.45166		1
6751.5127		1
6751.837		1
6751.86035		1
6752.07764		1
6752.103		1
6752.14355		1
6752.14453		1
6752.4		1
6752.418		1
6752.505		1
6752.678		1
6752.975		1
6753.05029		1
6753.468		1
6753.643		1
6753.843		1
6753.8584		1
6753.889		1
6753.952		1
6754.02637		1
6754.20654		1
6754.22266		1
6754.316		1
6754.37451		1
6754.42773		1
6754.49365		1
6754.52		1
6754.567		1
6754.58057		1
6754.82568		1
6754.905		1
6755.07275		1
6755.316		1
6755.388		1
6755.51		1
6755.87939		1
6756.345		1
6756.527		1
6756.606		1
6756.88		1
6757.34229		1
6757.48535		1
6757.534		1
6757.609		1
6757.691		1
6758.00928		1
6758.19238		1
6758.21533		1
6758.2793		1
6758.321		1
6758.44043		1
6758.639		1
6758.65039		1
6758.6665		1
6759.143		1
6759.265		1
6759.33838		1
6759.34131		1
6759.35156		1
6759.455		1
6759.81836		1
6760.28271		1
6760.657		1
6760.947		1
6761.147		1
6761.196		1
6761.379		1
6761.627		1
6761.757		1
6761.98		1
6762.16		1
6762.22852		1
6762.27441		1
6762.41455		1
6762.50537		1
6762.52441		1
6762.72949		1
6762.785		1
6762.87061		1
6762.92969		1
6763.09229		1
6763.4707		1
6763.57471		1
6763.832		1
6763.844		1
6764.085		1
6764.34131		1
6764.57471		1
6764.57959		1
6765.232		1
6765.283		1
6765.38232		1
6765.80371		1
6765.93945		1
6765.98633		1
6766.04736		1
6766.12256		1
6766.194		1
6766.26172		1
6766.37158		1
6766.583		1
6767.08838		1
6767.286		1
6768.201		1
6768.20654		1
6768.225		1
6768.475		1
6768.6084		1
6768.66455		1
6768.789		1
6768.963		1
6769.2124		1
6769.49561		1
6769.5293		1
6769.68164		1
6769.825		1
6769.94336		1
6769.99561		1
6770.30566		1
6770.497		1
6770.501		1
6770.7		1
6770.82275		1
6770.99854		1
6771.302		1
6771.412		1
6771.42529		1
6771.483		1
6771.662		1
6771.749		1
6771.80273		1
6771.85		1
6772.045		1
6772.10742		1
6772.154		1
6772.31348		1
6772.64355		1
6772.90039		1
6773.08838		1
6773.17041		1
6773.216		1
6773.27		1
6773.501		1
6774.12354		1
6774.12549		1
6774.252		1
6774.27344		1
6774.463		1
6774.47754		1
6774.8877		1
6775.17627		1
6775.331		1
6775.37744		1
6775.593		1
6775.93457		1
6776.132		1
6776.172		1
6776.17236		1
6776.222		1
6776.55957		1
6776.619		1
6776.768		1
6776.799		1
6776.94434		1
6777.05566		1
6777.426		1
6778.027		1
6778.516		1
6778.63428		1
6779.13037		1
6779.15967		1
6779.23242		1
6779.315		1
[truncated: 13,491 more rows]
