# Supplementary material for: Getting rid of ‘rain’ and ‘stars’: Mitigating inhibition effects on ddPCR data analysis, the case study of the invasive crayfish Pacifastacus leniusculus in the streams of Luxembourg
Source: PLoS One. 2022 Nov 16;17(11):e0275363. doi: 10.1371/journal.pone.0275363 (PMC9668142; doi:10.1371/journal.pone.0275363)
Supplement: S1 File — (ZIP) [file pone.0275363.s003.zip › raw data/27-pl1/27 Pl1-2019 Pl_G08_Amplitude.csv]

Ch1 Amplitude	Ch2 Amplitude	Cluster
41.5393257		1
4302.99561		1
4405.187		1
5346.93945		1
5373.77734		1
5417.92529		1
5420.956		1
5439.826		1
5506.83545		1
5524.84		1
5548.05664		1
5607.40674		1
5636.495		1
5677.92969		1
5712.76855		1
5739.5835		1
5750.72		1
5769.50146		1
5779.61328		1
5782.04		1
5828.28271		1
5829.161		1
5834.885		1
5852.48535		1
5855.69043		1
5867.49561		1
5895.472		1
5895.92041		1
5896.22949		1
5924.087		1
5924.459		1
5932.858		1
5936.0415		1
5936.159		1
5946.91064		1
5958.72754		1
5961.21826		1
5962.866		1
5968.39453		1
5969.852		1
5973.47363		1
5974.1333		1
5979.631		1
5986.699		1
5991.01563		1
5995.261		1
6015.89063		1
6020.36865		1
6020.587		1
6021.359		1
6021.9126		1
6024.61133		1
6027.867		1
6028.07959		1
6030.467		1
6030.92969		1
6032.09375		1
6032.128		1
6032.728		1
6036.447		1
6038.60352		1
6040.7207		1
6051.48438		1
6052.07		1
6055.036		1
6057.90234		1
6060.984		1
6062.666		1
6065.5083		1
6068.44434		1
6069.808		1
6072.952		1
6075.801		1
6075.89453		1
6082.54346		1
6083.426		1
6084.42432		1
6085.688		1
6090.934		1
6098.4		1
6101.467		1
6102.315		1
6104.46		1
6104.67		1
6105.00049		1
6106.69629		1
6115.141		1
6117.548		1
6117.77832		1
6118.024		1
6120.40869		1
6121.09326		1
6125.40039		1
6125.93848		1
6128.196		1
6128.751		1
6136.423		1
6136.55127		1
6137.523		1
6137.62		1
6138.048		1
6138.06934		1
6143.936		1
6144.082		1
6144.36865		1
6148.578		1
6149.177		1
6149.40967		1
6153.40137		1
6154.818		1
6154.895		1
6155.001		1
6157.658		1
6159.102		1
6159.13135		1
6161.322		1
6163.37451		1
6164.231		1
6164.38		1
6167.59863		1
6167.815		1
6168.09326		1
6169.43945		1
6169.81152		1
6171.40967		1
6174.43066		1
6174.802		1
6174.81445		1
6175.55273		1
6176.6377		1
6176.97363		1
6177.204		1
6178.659		1
6178.669		1
6180.16846		1
6182.03271		1
6183.929		1
6186.811		1
6186.893		1
6187.34863		1
6188.429		1
6190.052		1
6190.956		1
6191.55273		1
6191.916		1
6195.611		1
6195.911		1
6196.1665		1
6197.12354		1
6198.585		1
6198.9375		1
6200.486		1
6204.791		1
6205.98438		1
6206.578		1
6207.15674		1
6210.40039		1
6210.885		1
6211.498		1
6212.66943		1
6214.56641		1
6214.60156		1
6215.22266		1
6215.82275		1
6216.29346		1
6217.082		1
6217.44043		1
6218.9917		1
6219.342		1
6220.90039		1
6222.573		1
6223.55		1
6225.124		1
6228.85059		1
6229.48535		1
6230.402		1
6230.88672		1
6231.229		1
6232.022		1
6232.71729		1
6233.045		1
6233.44336		1
6233.492		1
6236.23975		1
6237.65771		1
6239.205		1
6239.599		1
6241.32275		1
6242.372		1
6242.91553		1
6243.0625		1
6244.002		1
6245.76953		1
6245.78027		1
6246.7124		1
6247.667		1
6247.72852		1
6248.75342		1
6250.886		1
6251.092		1
6253.294		1
6253.32373		1
6254.616		1
6255.74951		1
6256.536		1
6257.217		1
6259.78467		1
6261.085		1
6261.76074		1
6263.20459		1
6263.748		1
6265.36035		1
6265.87256		1
6266.53027		1
6267.444		1
6267.53955		1
6269.29053		1
6272.104		1
6272.918		1
6274.223		1
6274.553		1
6274.84473		1
6274.923		1
6278.0835		1
6278.7666		1
6279.09229		1
6282.98438		1
6283.18066		1
6283.2793		1
6283.96729		1
6285.557		1
6285.926		1
6286.20557		1
6286.71875		1
6287.09		1
6288.405		1
6288.618		1
6289.234		1
6289.7627		1
6291.187		1
6291.53027		1
6293.631		1
6293.807		1
6293.91		1
6295.35254		1
6296.093		1
6296.192		1
6296.38		1
6296.85352		1
6296.91162		1
6297.62549		1
6297.69141		1
6297.79346		1
6297.834		1
6298.2583		1
6299.297		1
6300.40332		1
6301.274		1
6302.46729		1
6302.981		1
6303.88		1
6304.732		1
6304.90967		1
6305.68066		1
6306.656		1
6306.6875		1
6307.89355		1
6307.98438		1
6309.407		1
6312.729		1
6313.89453		1
6316.282		1
6316.69141		1
6316.7417		1
6317.016		1
6317.281		1
6318.2417		1
6318.435		1
6318.80469		1
6319.655		1
6320.21729		1
6320.27441		1
6321.00049		1
6321.12451		1
6321.376		1
6322.27344		1
6322.44531		1
6323.11328		1
6324.621		1
6324.781		1
6325.1665		1
6325.435		1
6328.6626		1
6329.944		1
6330.605		1
6330.6084		1
6331.25244		1
6331.625		1
6332.514		1
6333.80957		1
6333.82129		1
6334.23438		1
6335.387		1
6337.004		1
6337.41846		1
6338.15967		1
6338.49268		1
6339.20361		1
6339.24463		1
6340.018		1
6340.5166		1
6340.623		1
6341.44775		1
6341.721		1
6344.22168		1
6345.225		1
6345.55225		1
6347.34375		1
6348.964		1
6349.35547		1
6353.048		1
6355.063		1
6356.102		1
6357.06641		1
6357.92334		1
6359.26855		1
6360.20947		1
6360.704		1
6362.194		1
6362.731		1
6363.9		1
6363.978		1
6365.832		1
6365.93945		1
6366.39648		1
6366.757		1
6367.09229		1
6369.056		1
6369.07568		1
6369.221		1
6369.33545		1
6370.775		1
6371.728		1
6371.87061		1
6372.48975		1
6372.87939		1
6373.96		1
6374.639		1
6374.657		1
6376.776		1
6377.05225		1
6377.95752		1
6378.54834		1
6379.69238		1
6380.03369		1
6380.10645		1
6380.41455		1
6381.0083		1
6381.69971		1
6382.412		1
6382.66064		1
6382.759		1
6383.1543		1
6383.72559		1
6384.08643		1
6385.00635		1
6385.836		1
6385.93359		1
6386.024		1
6386.08545		1
6386.13574		1
6386.252		1
6386.74658		1
6386.94629		1
6386.95264		1
6387.48633		1
6388.79248		1
6389.86768		1
6390.39844		1
6390.75049		1
6390.91553		1
6391.112		1
6391.54639		1
6392.153		1
6393.677		1
6393.87158		1
6396.855		1
6397.49268		1
6398.44434		1
6398.53174		1
6399.976		1
6400.17725		1
6400.26172		1
6400.37354		1
6400.377		1
6400.925		1
6401.265		1
6401.36865		1
6401.50439		1
6401.62451		1
6401.848		1
6405.245		1
6405.39844		1
6405.512		1
6405.8374		1
6406.313		1
6407.628		1
6407.93164		1
6407.977		1
6408.908		1
6409.19043		1
6409.563		1
6410.184		1
6410.69043		1
6410.746		1
6411.343		1
6411.67334		1
6411.731		1
6412.8584		1
6413.25146		1
6413.66		1
6414.87451		1
6415.086		1
6416.406		1
6416.73242		1
6416.765		1
6417.49365		1
6417.525		1
6418.25049		1
6418.54053		1
6419.54736		1
6419.977		1
6420.357		1
6421.545		1
6421.75342		1
6422.426		1
6423.16943		1
6424.266		1
6424.872		1
6425.17236		1
6426.196		1
6428.798		1
6429.064		1
6429.33936		1
6429.5957		1
6429.901		1
6429.96143		1
6430.47852		1
6430.568		1
6430.6377		1
6431.827		1
6432.219		1
6432.7207		1
6433.756		1
6433.97168		1
6434.40625		1
6437.625		1
6437.65771		1
6438.451		1
6438.55469		1
6438.606		1
6438.953		1
6439.09229		1
6440.08447		1
6440.088		1
6440.17529		1
6440.274		1
6440.647		1
6440.78564		1
6440.935		1
6442.606		1
6443.209		1
6443.22		1
6443.61475		1
6443.87744		1
6444.105		1
6444.235		1
6444.78174		1
6445.533		1
6445.543		1
6445.80566		1
6445.9707		1
6446.56836		1
6446.591		1
6446.68555		1
6446.71826		1
6446.89746		1
6446.96973		1
6446.99561		1
6447.39		1
6447.62549		1
6448.534		1
6448.595		1
6450.027		1
6450.20557		1
6450.30859		1
6450.786		1
6451.33545		1
6451.695		1
6451.898		1
6452.44		1
6452.609		1
6453.46338		1
6453.943		1
6454.70557		1
6454.98633		1
6455.07		1
6455.098		1
6456.436		1
6456.934		1
6457.198		1
6458.40967		1
6459.199		1
6460.0293		1
6460.21729		1
6460.26758		1
6461.66162		1
6461.93359		1
6462.2915		1
6462.784		1
6464.381		1
6464.492		1
6465.552		1
6465.65137		1
6466.098		1
6466.637		1
6466.74463		1
6467.077		1
6467.2		1
6467.269		1
6467.28174		1
6468.40039		1
6468.85254		1
6469.7583		1
6469.792		1
6470.09961		1
6470.274		1
6470.946		1
6471.075		1
6471.24365		1
6471.39355		1
6472.02051		1
6472.369		1
6472.674		1
6472.711		1
6474.26758		1
6475.226		1
6475.263		1
6475.432		1
6476.03955		1
6476.269		1
6476.917		1
6478.295		1
6479.17725		1
6479.51074		1
6479.64		1
6479.70166		1
6479.721		1
6480.02539		1
6481.534		1
6482.961		1
6483.441		1
6483.72266		1
6484.511		1
6484.878		1
6485.02148		1
6485.071		1
6485.20947		1
6485.982		1
6486.7627		1
6487.4834		1
6487.819		1
6488.13		1
6488.6377		1
6489.43457		1
6490.016		1
6490.35		1
6491.022		1
6491.54		1
6491.80859		1
6492.502		1
6493.0376		1
6493.064		1
6494.538		1
6494.581		1
6494.63525		1
6494.71338		1
6495.28174		1
6495.713		1
6495.837		1
6496.0376		1
6496.04053		1
6496.096		1
6497.872		1
6498.482		1
6498.80225		1
6499.79346		1
6500.109		1
6500.13428		1
6500.691		1
6501.22363		1
6501.37256		1
6501.55127		1
6502.091		1
6502.21826		1
6502.72852		1
6502.74658		1
6503.272		1
6503.302		1
6503.489		1
6503.507		1
6503.865		1
6504.215		1
6505.19629		1
6505.359		1
6505.632		1
6505.665		1
6506.17334		1
6506.50049		1
6506.65967		1
6506.91455		1
6506.98926		1
6507.282		1
6507.327		1
6507.3623		1
6507.776		1
6508.10645		1
6508.111		1
6508.87744		1
6509.057		1
6509.599		1
6509.6543		1
6509.84229		1
6509.933		1
6510.40527		1
6510.543		1
6510.764		1
6510.769		1
6511.05762		1
6511.28027		1
6511.356		1
6511.62158		1
6511.703		1
6511.749		1
6511.751		1
6511.999		1
6512.657		1
6512.819		1
6512.902		1
6513.032		1
6513.26758		1
6513.63135		1
6513.87842		1
6514.104		1
6514.313		1
6515.03125		1
6515.69971		1
6516.486		1
6516.58545		1
6516.795		1
6517.019		1
6517.227		1
6517.28369		1
6517.745		1
6518.09		1
6518.392		1
6518.676		1
6519.135		1
6519.59		1
6520.3916		1
6521.768		1
6521.934		1
6522.038		1
6522.241		1
6522.61035		1
6523.10254		1
6523.18		1
6523.221		1
6523.28467		1
6523.451		1
6523.99756		1
6524.78955		1
6524.937		1
6525.61963		1
6526.17773		1
6526.59766		1
6527.924		1
6528.18262		1
6528.33252		1
6528.613		1
6528.687		1
6528.81738		1
6529.343		1
6529.34473		1
6529.92		1
6529.952		1
6530.321		1
6531.039		1
6531.17627		1
6531.218		1
6531.25146		1
6531.294		1
6531.49463		1
6531.774		1
6532.31152		1
6532.94043		1
6533.06934		1
6533.16846		1
6533.84863		1
6533.878		1
6534.134		1
6534.3833		1
6535.085		1
6535.19238		1
6535.94141		1
6536.409		1
6536.604		1
6536.979		1
6537.24854		1
6537.359		1
6537.70557		1
6537.81738		1
6538.64		1
6539.10156		1
6540.877		1
6540.99854		1
6541.22949		1
6541.62158		1
6541.9585		1
6542.96338		1
6543.10742		1
6543.414		1
6543.76465		1
6544.03564		1
6544.0957		1
6544.383		1
6544.60645		1
6544.78027		1
6544.90234		1
6544.918		1
6545.517		1
6545.547		1
6545.814		1
6546.938		1
6547.051		1
6547.21338		1
6547.36475		1
6547.817		1
6547.988		1
6548.3		1
6548.44		1
6548.614		1
6548.7085		1
6549.428		1
6549.799		1
6550.714		1
6550.736		1
6551.572		1
6551.63965		1
6551.77539		1
6551.815		1
6551.864		1
6552.43555		1
6552.63965		1
6552.80957		1
6552.831		1
6552.92236		1
6553.2417		1
6553.25244		1
6553.658		1
6553.70166		1
6554.58		1
6556.001		1
6556.02637		1
6556.07275		1
6556.32373		1
6556.6333		1
6556.66846		1
6556.691		1
6557.10156		1
6557.233		1
6557.59668		1
6557.889		1
6558.108		1
6558.19727		1
6558.25244		1
6558.28369		1
6558.40039		1
6559.044		1
6559.197		1
6559.805		1
6560.10547		1
6560.5166		1
6560.59766		1
6560.61133		1
6560.833		1
6561.642		1
6561.752		1
6561.829		1
6561.889		1
6562.032		1
6562.568		1
6562.69141		1
6562.86572		1
6563.06738		1
6563.385		1
6564.40967		1
6564.463		1
6564.61328		1
6565.40967		1
6565.716		1
6566.001		1
6566.21875		1
6566.391		1
6567.266		1
6567.37646		1
6567.427		1
6567.575		1
6567.98633		1
6568.55566		1
6568.631		1
6568.818		1
6569.189		1
6569.55273		1
6569.58057		1
6570.025		1
6570.35352		1
6570.9126		1
6571.54346		1
6571.63574		1
6571.72266		1
6571.80566		1
6572.699		1
6572.77637		1
6573.045		1
6573.24463		1
6573.344		1
6573.40771		1
6573.53857		1
6573.59473		1
6573.71729		1
6574.26074		1
6574.78369		1
6575.28662		1
6575.44971		1
6575.55		1
6575.551		1
6575.621		1
6575.69336		1
6575.833		1
6575.949		1
6575.96436		1
6576.17529		1
6576.6123		1
6576.65771		1
6576.91846		1
6577.00537		1
6577.065		1
6577.09033		1
6577.324		1
6577.67871		1
6577.887		1
6578.183		1
6578.35352		1
6578.531		1
6578.772		1
6578.969		1
6579.02051		1
6579.189		1
6579.595		1
6580.37451		1
6580.67432		1
6580.85		1
6581.23		1
6581.419		1
6581.464		1
6581.6123		1
6581.67432		1
6582.006		1
6582.201		1
6583.41162		1
6583.56641		1
6583.862		1
6583.93		1
6584.48828		1
6584.68457		1
6584.73047		1
6585.017		1
6585.187		1
6585.621		1
6585.64844		1
6585.89063		1
6586.47852		1
6586.66455		1
6586.901		1
6587.019		1
6587.172		1
6587.48145		1
6588.36963		1
6588.58252		1
6588.65527		1
6588.776		1
6588.82471		1
6589.288		1
6589.356		1
6589.709		1
6589.93		1
6590.04834		1
6590.685		1
6591.09131		1
6591.23633		1
6591.632		1
6591.84229		1
6591.858		1
6592.643		1
6592.688		1
6592.707		1
6592.94629		1
6593.096		1
6593.392		1
6593.75439		1
6593.817		1
6594.1123		1
6594.512		1
6594.668		1
6594.91064		1
6595.00732		1
6595.30029		1
6595.417		1
6595.52344		1
6596.0835		1
6596.153		1
6596.224		1
6596.37256		1
6596.445		1
6596.478		1
6596.585		1
6597.04932		1
6597.361		1
6597.495		1
6597.95361		1
6598.03662		1
6598.125		1
6598.26172		1
6598.40039		1
6598.636		1
6598.72559		1
6599.02		1
6599.301		1
6599.381		1
6599.45166		1
6599.4834		1
6600.288		1
6600.327		1
6601.365		1
6601.67334		1
6601.77148		1
6602.109		1
6602.16357		1
6602.7373		1
6602.73975		1
6602.95459		1
6603.031		1
6603.22852		1
6603.31543		1
6604.01758		1
6604.158		1
6604.63574		1
6604.941		1
6605.0083		1
6605.10059		1
6605.36475		1
6605.548		1
6606.338		1
6606.52148		1
6606.582		1
6606.651		1
6606.73242		1
6607.075		1
6607.39063		1
6607.45459		1
6607.94775		1
6608.27832		1
6608.52246		1
6608.70068		1
6608.92		1
6609.06		1
6609.1123		1
6609.27344		1
6609.65967		1
6609.73535		1
6609.90332		1
6609.922		1
6610.32031		1
6610.33252		1
6610.38232		1
6610.60449		1
6610.615		1
6610.69		1
6610.75635		1
6611.02539		1
6611.204		1
6611.332		1
6611.45654		1
6611.535		1
6611.942		1
6612.00537		1
6612.04053		1
6612.065		1
6612.366		1
6612.424		1
6612.52148		1
6612.848		1
6613.149		1
6613.497		1
6613.888		1
6614.05859		1
6614.72949		1
6615.153		1
6615.529		1
6615.595		1
6616.006		1
6616.067		1
6616.09375		1
6616.31152		1
6616.554		1
6616.99365		1
6617.11328		1
6617.227		1
6618.399		1
6618.458		1
6618.82373		1
6619.09766		1
6619.702		1
6620.016		1
6620.359		1
6620.40039		1
6620.44336		1
6620.59961		1
6620.909		1
6621.182		1
6621.31445		1
6621.601		1
6621.69336		1
6622.03174		1
6623.13		1
6623.137		1
6623.2124		1
6623.34668		1
6623.41		1
6623.45361		1
6623.59961		1
6623.82373		1
6623.85156		1
6624.04443		1
6624.05127		1
6624.162		1
6624.209		1
6624.753		1
6625.07275		1
6625.141		1
6625.315		1
6625.506		1
6625.872		1
6626.061		1
6626.234		1
6626.502		1
6626.741		1
6626.962		1
6627.33545		1
6627.35352		1
6627.45654		1
6627.793		1
6627.956		1
6627.973		1
6628.02539		1
6628.5127		1
6628.52344		1
6628.831		1
6628.88232		1
6629.126		1
6629.181		1
6629.238		1
6629.565		1
6630.694		1
6630.96826		1
6631.11475		1
6631.26025		1
6631.28857		1
6631.57959		1
6631.98145		1
6632.001		1
6632.09375		1
6632.236		1
6632.48535		1
6633.275		1
6633.39551		1
6634.082		1
6634.24072		1
6634.26367		1
6634.664		1
6634.702		1
6634.882		1
6634.95		1
6635.127		1
6635.58057		1
6636.094		1
6636.36		1
6636.47754		1
6636.53271		1
6636.908		1
6637.21338		1
6637.45654		1
6638.07275		1
6638.19727		1
6638.333		1
6638.53467		1
6638.647		1
6638.736		1
6638.75732		1
6638.767		1
6638.85645		1
6638.88672		1
6639.03662		1
6639.09961		1
6639.115		1
6639.295		1
6639.565		1
6639.57861		1
6639.59863		1
6639.678		1
6640.1377		1
6640.387		1
6640.435		1
6640.897		1
6641.85547		1
6642.319		1
6642.38867		1
6642.39844		1
6643.0625		1
6643.156		1
6643.443		1
6643.44775		1
6644.01758		1
6644.18652		1
6644.35254		1
6644.4375		1
6644.79053		1
6645.75928		1
6645.773		1
6645.901		1
6646.15771		1
6646.233		1
6646.25049		1
6646.30762		1
6646.787		1
6646.942		1
6647.25		1
6647.441		1
6648.32471		1
6648.32959		1
6648.39355		1
6648.553		1
6648.777		1
6649.099		1
6649.629		1
6649.699		1
6649.856		1
6649.9834		1
6650.38232		1
6650.526		1
6650.801		1
6650.855		1
6651.28955		1
6651.4585		1
6651.50537		1
6651.598		1
6651.67529		1
6651.974		1
6652.166		1
6652.199		1
6652.288		1
6652.292		1
6652.30225		1
6652.622		1
6652.751		1
6652.75732		1
6652.80859		1
6653.064		1
6653.098		1
6653.12061		1
6653.123		1
6653.47754		1
6653.70068		1
6654.54248		1
6654.61133		1
6654.645		1
6654.84863		1
6654.9126		1
6655.235		1
6655.263		1
6655.45166		1
6655.70654		1
6656.326		1
6656.375		1
6656.40039		1
6656.71045		1
6656.859		1
6656.924		1
6656.99268		1
6657.25635		1
6657.56348		1
6657.579		1
6657.913		1
6658.18848		1
6658.322		1
6658.557		1
6658.56543		1
6658.71338		1
6658.874		1
6659.19727		1
6659.758		1
6660.05029		1
6660.20947		1
6660.32471		1
6660.451		1
6660.576		1
6660.641		1
6660.79346		1
6661.145		1
6661.46533		1
6661.73535		1
6662.021		1
6662.849		1
6662.884		1
6663.156		1
6663.19		1
6663.53857		1
6663.67		1
6663.873		1
6663.918		1
6664.016		1
6664.45557		1
6664.497		1
6664.638		1
6664.693		1
6665.01758		1
6665.16		1
6665.2124		1
6665.25146		1
6665.48		1
6665.487		1
6665.502		1
6665.51465		1
6665.80566		1
6665.9707		1
6666.244		1
6666.40674		1
6666.418		1
6666.458		1
6666.56738		1
6666.923		1
6666.96143		1
6667.01563		1
6667.062		1
6667.103		1
6667.2085		1
6667.3457		1
6667.35645		1
6667.63867		1
6667.896		1
6668.03369		1
6668.03857		1
6668.3623		1
6668.475		1
6668.58154		1
6668.671		1
6668.73047		1
6669.13525		1
6669.27539		1
6669.4624		1
6669.54932		1
6669.9043		1
6670.19629		1
6670.418		1
6670.71826		1
6670.73438		1
6670.836		1
6670.994		1
6671.035		1
6671.05957		1
6671.169		1
6671.37158		1
6671.383		1
6671.57031		1
6672.044		1
6672.14844		1
6672.42773		1
6672.46973		1
6672.51367		1
6672.71533		1
6672.837		1
6672.975		1
6673.016		1
6673.316		1
6673.37451		1
6673.526		1
6673.67		1
6673.714		1
6674.049		1
6674.17041		1
6674.407		1
6674.46143		1
6674.58545		1
6674.62256		1
6675.005		1
6675.24		1
6675.35547		1
6675.81836		1
6675.912		1
6676.16064		1
6676.258		1
6676.68262		1
6676.7915		1
6676.85449		1
6676.92969		1
6677.18945		1
6677.249		1
6677.36768		1
6677.43359		1
6677.53369		1
6677.636		1
6677.648		1
6678.11		1
6678.192		1
6678.343		1
6678.5		1
6678.5166		1
6678.582		1
6679.11426		1
6679.488		1
6679.498		1
6679.60645		1
6679.906		1
6679.9375		1
6680.08545		1
6680.11475		1
6680.144		1
6680.1875		1
6680.243		1
6680.26855		1
6680.50635		1
6680.78467		1
6680.95459		1
6680.99268		1
6681.027		1
6681.103		1
6681.276		1
6681.30273		1
6681.402		1
6681.58545		1
6681.61963		1
6681.7085		1
6681.95		1
6682.01074		1
6682.207		1
6682.396		1
6682.44531		1
6682.44629		1
6682.90674		1
6682.91943		1
6682.95264		1
6682.99463		1
6683.27344		1
6683.30029		1
6683.811		1
6683.817		1
6684.17627		1
6684.56934		1
6684.64453		1
6684.97266		1
6685.0835		1
6685.125		1
6685.128		1
6685.1875		1
6685.219		1
6685.5376		1
6685.661		1
6685.98828		1
6686.07129		1
6686.18164		1
6686.197		1
6686.28		1
6686.438		1
6686.454		1
6686.545		1
6686.56738		1
6686.576		1
6687.683		1
6687.69434		1
6687.853		1
6687.913		1
6687.94238		1
6688.047		1
6688.532		1
6688.694		1
6688.903		1
6688.968		1
6689.087		1
6689.109		1
6689.11426		1
6689.216		1
6689.262		1
6689.338		1
6689.378		1
6689.39648		1
6689.504		1
6689.66846		1
6689.901		1
6690.084		1
6690.31348		1
6690.371		1
6690.376		1
6690.414		1
6690.493		1
6690.80664		1
6691.22266		1
6691.30859		1
6691.47949		1
6691.49268		1
6691.49268		1
6691.5625		1
6691.78174		1
6692.06055		1
6692.324		1
6692.72754		1
6692.74268		1
6692.871		1
6693.122		1
6693.378		1
6693.421		1
6693.74268		1
6693.83154		1
6693.971		1
6694.06445		1
6694.40039		1
6694.576		1
6694.82275		1
6694.909		1
6694.942		1
6695.017		1
6695.039		1
6695.188		1
6695.64844		1
6695.67334		1
6695.70068		1
6696.06641		1
6696.221		1
6696.43457		1
6696.65869		1
6696.951		1
6696.951		1
6697.03955		1
6697.059		1
6697.223		1
6697.476		1
6697.546		1
6697.626		1
6697.961		1
6698.012		1
6698.21		1
6698.28955		1
6698.33154		1
6698.35938		1
6698.364		1
6698.47363		1
6698.48926		1
6698.554		1
6698.58057		1
6698.62646		1
6698.81348		1
6698.87646		1
6699.13428		1
6699.196		1
6699.35449		1
6699.362		1
6699.67627		1
6699.751		1
6699.84		1
6700.147		1
6700.27344		1
6700.47656		1
6700.73242		1
6700.77539		1
6700.78564		1
6700.878		1
6701.25342		1
6701.455		1
6701.48633		1
6701.52344		1
6701.67773		1
6701.76367		1
6701.87		1
6701.908		1
6701.945		1
6702.20752		1
6702.33057		1
6702.659		1
6702.6626		1
6703.258		1
6704.01172		1
6704.173		1
6704.17334		1
6704.205		1
6704.325		1
6704.61328		1
6704.73		1
6704.85		1
6704.94629		1
6705.095		1
6705.11475		1
6705.295		1
6705.583		1
6705.666		1
6705.72363		1
6705.81738		1
6705.84326		1
6706.01855		1
6706.181		1
6706.54346		1
6706.65332		1
6707.118		1
6707.2373		1
6707.345		1
6707.378		1
6707.521		1
6707.59473		1
6707.679		1
6707.712		1
6707.8		1
6708.057		1
6708.16064		1
6708.53662		1
6708.569		1
6708.619		1
6708.68066		1
6708.75732		1
6708.78564		1
6708.80957		1
6709.24951		1
6709.394		1
6709.397		1
6709.42041		1
6709.438		1
6709.48926		1
6709.613		1
6709.77832		1
6710.11865		1
6710.189		1
6710.224		1
6710.40771		1
6710.44		1
6710.65		1
6710.79443		1
6710.88672		1
6710.89648		1
6711.163		1
6711.30225		1
6711.32373		1
6711.332		1
6711.42529		1
6711.456		1
6712.14746		1
6712.317		1
6712.331		1
6712.693		1
6712.809		1
6713.39258		1
6713.56055		1
6713.70068		1
6714.49072		1
6714.82666		1
6714.956		1
6714.99756		1
6715.48828		1
6715.547		1
6715.59473		1
6715.88		1
6715.958		1
6716.115		1
6716.14648		1
6716.149		1
6716.149		1
6716.198		1
6716.36865		1
6716.4375		1
6716.53857		1
6716.74854		1
6717.196		1
6717.535		1
6718.21436		1
6718.25732		1
6718.29053		1
6718.608		1
6718.616		1
6718.9126		1
6719.084		1
6719.089		1
6719.25537		1
6719.956		1
6720.037		1
6720.17041		1
6720.194		1
6720.35449		1
6720.66846		1
6720.85645		1
6721.258		1
6721.62451		1
6721.657		1
6721.733		1
6721.86328		1
6722.121		1
6722.34473		1
6722.49463		1
6722.70068		1
6722.74268		1
6722.874		1
6722.92627		1
6723.023		1
6723.05		1
6723.06055		1
6723.238		1
6723.465		1
6723.745		1
6723.786		1
6723.834		1
6724.0127		1
6724.103		1
6724.12451		1
6724.1875		1
6724.234		1
6724.79248		1
6724.95		1
6725.20947		1
6725.241		1
6725.24561		1
6725.40674		1
6725.456		1
6725.5293		1
6725.63525		1
6725.729		1
6725.83		1
6725.869		1
6726.5835		1
6726.608		1
6726.631		1
6726.858		1
6727.8		1
6727.88525		1
6727.95654		1
6728.492		1
6728.494		1
6728.569		1
6728.67871		1
6728.789		1
6728.82764		1
6729.11475		1
6729.135		1
6729.14		1
6729.17529		1
6729.247		1
6729.24854		1
6729.61133		1
6729.892		1
6730.19775		1
6730.32764		1
6730.383		1
6730.54932		1
6730.574		1
6730.605		1
6730.957		1
6730.98535		1
6730.989		1
6731.177		1
6731.28955		1
6731.36328		1
6731.374		1
6731.43945		1
6731.617		1
6731.69727		1
6731.701		1
6731.72852		1
6732.481		1
6732.486		1
6732.575		1
6732.677		1
6732.907		1
6732.91553		1
6733.007		1
6733.03662		1
6733.107		1
6733.12		1
6733.163		1
6733.2915		1
6733.37158		1
6733.585		1
6733.64746		1
6733.659		1
6733.72		1
6733.73828		1
6733.75244		1
6734.26367		1
6734.323		1
6735.311		1
6735.62842		1
6735.74756		1
6735.8125		1
6735.93066		1
6735.99561		1
6736.21		1
6736.59766		1
6736.59961		1
6736.66748		1
6736.723		1
6736.847		1
6736.969		1
6736.994		1
6737.041		1
6737.05371		1
6737.184		1
6737.31934		1
6737.351		1
6737.369		1
6737.4043		1
6737.49365		1
6737.68262		1
6737.88867		1
6737.955		1
6738.10156		1
6738.30225		1
6738.42529		1
6738.496		1
6738.50342		1
6738.528		1
6738.65234		1
6738.663		1
6738.83447		1
6738.896		1
6739.006		1
6739.031		1
6739.052		1
6739.10352		1
6739.18848		1
6739.218		1
6739.36035		1
6739.38867		1
6739.56836		1
6739.66748		1
6739.71		1
6739.741		1
6739.7417		1
6739.7666		1
6739.82373		1
6740.11768		1
6740.217		1
6740.358		1
6740.94727		1
6741.031		1
6741.48047		1
6741.543		1
6741.94		1
6741.9917		1
6742.15137		1
6742.173		1
6742.3		1
6742.399		1
6742.58057		1
6742.59131		1
6742.66553		1
6742.77441		1
6743.04443		1
6743.15967		1
6743.345		1
6743.367		1
6743.68945		1
6743.70166		1
6743.71631		1
6744.0166		1
6744.107		1
6744.2915		1
6744.43555		1
6744.586		1
6744.637		1
6744.80371		1
6744.864		1
6744.90332		1
6744.985		1
6745.17041		1
6745.409		1
6745.513		1
6745.76758		1
6745.85645		1
6746.019		1
6746.19434		1
6746.234		1
6746.48145		1
6746.64746		1
6747.216		1
6747.29443		1
6747.37354		1
6747.5293		1
6747.914		1
6748.03467		1
6748.04346		1
6748.046		1
6748.20068		1
6748.25146		1
6748.269		1
6748.272		1
6748.31445		1
6748.32959		1
6748.419		1
6748.42139		1
6748.44043		1
6748.55957		1
6748.68359		1
6748.918		1
6749.06152		1
6749.31		1
6749.42139		1
6749.442		1
6749.62646		1
6749.74463		1
6750.13672		1
6750.23975		1
6750.24		1
6750.334		1
6750.42969		1
6750.45068		1
6750.56543		1
6750.91162		1
6750.99		1
6751.0415		1
6751.047		1
6751.05127		1
6751.114		1
6751.21631		1
6751.29541		1
6751.41748		1
6751.49365		1
6751.552		1
6751.67627		1
6751.809		1
6751.93945		1
6751.964		1
6752.005		1
6752.05371		1
6752.34033		1
6752.564		1
6752.633		1
6752.64746		1
6752.67627		1
6752.806		1
6752.8374		1
6753.335		1
6753.34766		1
6753.349		1
6753.386		1
6753.40771		1
6753.55371		1
6753.57959		1
6753.732		1
6753.74756		1
6753.844		1
6754.026		1
6754.179		1
6754.23926		1
6754.36328		1
6754.402		1
6754.427		1
6754.63		1
6754.631		1
6754.632		1
6754.71143		1
6754.948		1
6755.04932		1
6755.08838		1
6755.20557		1
6755.30566		1
6755.60254		1
6755.694		1
6755.746		1
6755.78174		1
6755.804		1
6755.809		1
6755.853		1
6755.912		1
6756.052		1
6756.10449		1
6756.23145		1
6756.50635		1
6756.64		1
6756.68555		1
6757.06445		1
6757.08		1
6757.223		1
6757.338		1
6757.4873		1
6757.59766		1
6757.62646		1
6757.66455		1
6757.71875		1
6757.79248		1
6757.813		1
6757.86768		1
6758.03271		1
6758.0835		1
6758.256		1
6758.329		1
6758.454		1
6758.457		1
6758.491		1
6758.73535		1
6758.754		1
6758.82275		1
6758.834		1
6758.952		1
6758.972		1
6759.06152		1
6759.0625		1
6759.09863		1
6759.14355		1
6759.41357		1
6759.60938		1
6759.644		1
6759.744		1
6759.823		1
6759.89844		1
6760.2207		1
6760.251		1
6760.336		1
6760.438		1
6760.53027		1
6760.55225		1
6760.785		1
6760.841		1
6760.854		1
6760.93945		1
6761.15771		1
6761.165		1
6761.238		1
6761.332		1
6761.68164		1
6761.6875		1
6761.753		1
6761.775		1
6761.818		1
6761.89648		1
6761.93164		1
6761.946		1
6762.00342		1
6762.247		1
6762.2627		1
6762.3833		1
6762.407		1
6762.436		1
6762.48		1
6762.742		1
6762.75537		1
6762.7915		1
6762.9585		1
6763.017		1
6763.12842		1
6763.13574		1
6763.30762		1
6763.441		1
6763.53369		1
6763.548		1
6763.563		1
6763.61768		1
6763.775		1
6763.85254		1
6763.901		1
6763.90332		1
6764.00439		1
6764.00928		1
6764.10059		1
6764.218		1
6764.40039		1
6764.421		1
6764.45947		1
6764.491		1
6764.545		1
6764.686		1
6765.19238		1
6765.57		1
6765.7915		1
6765.7915		1
6765.892		1
[truncated: 17,875 more rows]
