# Supplementary material for: Getting rid of ‘rain’ and ‘stars’: Mitigating inhibition effects on ddPCR data analysis, the case study of the invasive crayfish Pacifastacus leniusculus in the streams of Luxembourg
Source: PLoS One. 2022 Nov 16;17(11):e0275363. doi: 10.1371/journal.pone.0275363 (PMC9668142; doi:10.1371/journal.pone.0275363)
Supplement: S1 File — (ZIP) [file pone.0275363.s003.zip › raw data/27-pl1/27 Pl1-2019 Pl_G09_Amplitude.csv]

Ch1 Amplitude	Ch2 Amplitude	Cluster
3014.65747		1
5490.52539		1
5830.89453		1
5877.11768		1
5885.02246		1
5932.48633		1
5968.85254		1
6001.21533		1
6017.958		1
6037.12158		1
6041.173		1
6083.00732		1
6105.931		1
6112.254		1
6183.9917		1
6185.818		1
6190.31445		1
6226.85449		1
6241.52637		1
6245.9624		1
6254.18164		1
6255.067		1
6256.259		1
6262.69629		1
6268.92041		1
6287.28125		1
6294.986		1
6302.077		1
6303.356		1
6309.173		1
6311.29736		1
6324.48		1
6329.706		1
6331.41		1
6336.28125		1
6339.306		1
6349.995		1
6360.24		1
6362.958		1
6387.909		1
6387.934		1
6399.908		1
6399.972		1
6400.994		1
6404.36133		1
6405.998		1
6415.247		1
6417.184		1
6420.14063		1
6431.594		1
6455.362		1
6460.96973		1
6471.4		1
6473.8667		1
6474.77246		1
6480.90967		1
6482.03857		1
6491.398		1
6492.255		1
6492.948		1
6496.23535		1
6498.998		1
6515.68945		1
6517.31543		1
6517.70264		1
6518.598		1
6521.80029		1
6524.399		1
6534.87158		1
6537.79639		1
6545.09326		1
6550.512		1
6551.901		1
6557.547		1
6561.38965		1
6571.50439		1
6575.11572		1
6580.07861		1
6585.207		1
6593.66162		1
6602.71		1
6603.9834		1
6612.08		1
6612.552		1
6614.683		1
6615.11328		1
6615.18555		1
6619.733		1
6621.33545		1
6624.58838		1
6626.3623		1
6626.76025		1
6627.11		1
6627.345		1
6630.745		1
6631.94531		1
6638.94971		1
6642.382		1
6643.37549		1
6646.134		1
6646.2876		1
6655.312		1
6660.50635		1
6663.71436		1
6663.873		1
6667.55371		1
6668.807		1
6669.822		1
6670.25146		1
6670.92236		1
6678.326		1
6682.5874		1
6687.512		1
6688.05225		1
6689.717		1
6691.055		1
6697.59		1
6704.261		1
6706.78564		1
6714.22168		1
6717.96338		1
6719.821		1
6720.92529		1
6723.449		1
6724.44971		1
6726.24756		1
6727.75439		1
6730.73828		1
6732.782		1
6733.443		1
6737.34229		1
6737.479		1
6742.7666		1
6747.273		1
6753.117		1
6754.7207		1
6756.887		1
6757.205		1
6757.917		1
6758.097		1
6759.872		1
6760.85742		1
6763.77539		1
6768.31934		1
6769.14941		1
6770.00342		1
6772		1
6773.04639		1
6775.422		1
6776.3877		1
6776.682		1
6777.961		1
6779.85254		1
6784.0835		1
6785.586		1
6789.65674		1
6789.81055		1
6793.81055		1
6794.42236		1
6796.00732		1
6806.46436		1
6807.0625		1
6809.9834		1
6811.244		1
6815.07568		1
6815.71143		1
6815.95		1
6817.129		1
6817.18848		1
6819.60547		1
6819.99463		1
6821.55664		1
6822.217		1
6823.864		1
6825.508		1
6829.2085		1
6831.779		1
6834.45		1
6836.39355		1
6837.38135		1
6837.5957		1
6840.466		1
6840.925		1
6842.13135		1
6843.608		1
6845.95264		1
6847.9165		1
6848.073		1
6848.82568		1
6849.73145		1
6850.4165		1
6851.842		1
6854.10645		1
6854.69775		1
6855.526		1
6858.24854		1
6858.28		1
6858.545		1
6860.187		1
6860.60254		1
6862.968		1
6863.558		1
6864.046		1
6864.45166		1
6865.271		1
6865.451		1
6866.236		1
6867.87939		1
6868.748		1
6871.271		1
6872.124		1
6873.89063		1
6875.108		1
6876.806		1
6881.70557		1
6882.1		1
6882.18164		1
6882.59326		1
6884.29639		1
6887.964		1
6888.544		1
6888.87842		1
6889.08		1
6890.93066		1
6892.74		1
6893.729		1
6897.46826		1
6897.76953		1
6897.811		1
6897.849		1
6899.99658		1
6900.894		1
6901.813		1
6902.447		1
6902.49658		1
6902.964		1
6903.219		1
6903.40039		1
6906.084		1
6906.218		1
6906.843		1
6906.93164		1
6907.51074		1
6907.608		1
6908.1626		1
6908.569		1
6910.54639		1
6911.566		1
6911.981		1
6913.899		1
6914.229		1
6914.72168		1
6915.78955		1
6917.19971		1
6919.65137		1
6919.92871		1
6921.818		1
6923.22363		1
6923.77441		1
6925.22852		1
6925.92334		1
6928.09375		1
6928.37939		1
6928.922		1
6932.963		1
6933.00342		1
6933.611		1
6935.12744		1
6935.578		1
6936.57568		1
6937.67773		1
6937.96973		1
6939.44727		1
6940.514		1
6940.63135		1
6940.78125		1
6941.06445		1
6941.19		1
6941.224		1
6941.63867		1
6942.97754		1
6943.126		1
6943.80469		1
6944.599		1
6945.224		1
6945.72559		1
6946.36865		1
6946.72949		1
6946.847		1
6947.259		1
6948.5957		1
6949.43066		1
6950.15625		1
6950.25		1
6950.318		1
6951.14258		1
6951.41455		1
6952.89		1
6953.136		1
6953.502		1
6953.597		1
6953.99		1
6954.586		1
6955.254		1
6956.172		1
6958.35352		1
6959.84961		1
6960.005		1
6960.06		1
6961.314		1
6961.39063		1
6961.612		1
6963.05225		1
6963.10156		1
6963.154		1
6963.71338		1
6964.538		1
6965.229		1
6965.274		1
6966.441		1
6966.999		1
6967.95264		1
6968.19238		1
6970.006		1
6971.88232		1
6972.152		1
6973.56543		1
6974.20361		1
6974.209		1
6974.431		1
6974.89648		1
6975.184		1
6975.59131		1
6976.035		1
6976.919		1
6977.458		1
6977.515		1
6979.64		1
6979.96436		1
6980.079		1
6981.86		1
6982.003		1
6982.19238		1
6982.389		1
6982.823		1
6982.97852		1
6983.10449		1
6983.51367		1
6984.35254		1
6984.416		1
6984.85352		1
6985.438		1
6985.60547		1
6986.376		1
6986.582		1
6986.69775		1
6988.752		1
6988.924		1
6990.48145		1
6990.54736		1
6991.567		1
6991.664		1
6991.716		1
6991.90674		1
6992.389		1
6992.55762		1
6992.69727		1
6992.7417		1
6992.74561		1
6993.55371		1
6993.646		1
6994.34326		1
6994.52148		1
6994.823		1
6994.8667		1
6996.87744		1
6998.38		1
6998.78369		1
6999.2666		1
7000.17432		1
7000.65234		1
7000.92725		1
7001.1416		1
7001.90869		1
7003.69873		1
7003.795		1
7004.271		1
7004.798		1
7005.0293		1
7005.717		1
7006.17773		1
7006.23633		1
7006.43066		1
7007.65674		1
7008.32861		1
7008.95557		1
7010.038		1
7010.181		1
7010.363		1
7010.537		1
7010.594		1
7011.011		1
7011.3877		1
7012.346		1
7012.669		1
7012.694		1
7013.317		1
7013.86865		1
7014.21631		1
7014.22949		1
7014.302		1
7014.557		1
7015.056		1
7015.581		1
7015.61		1
7015.827		1
7015.84326		1
7016.1084		1
7017.268		1
7017.47852		1
7018.29053		1
7020.525		1
7022.00244		1
7022.071		1
7022.72		1
7023.12549		1
7023.74365		1
7023.917		1
7024.749		1
7024.875		1
7025.08057		1
7025.13574		1
7026.031		1
7026.066		1
7026.473		1
7027.308		1
7028.06348		1
7029.13525		1
7032.126		1
7032.413		1
7032.583		1
7034.051		1
7034.39746		1
7034.571		1
7034.599		1
7034.65137		1
7035.01953		1
7036.756		1
7037.599		1
7038.92		1
7039.184		1
7040.06738		1
7040.90332		1
7041.022		1
7041.109		1
7041.6084		1
7041.73633		1
7041.747		1
7043.12061		1
7044.34375		1
7044.349		1
7044.89258		1
7045.4126		1
7045.862		1
7046.65234		1
7046.84131		1
7047.00244		1
7047.789		1
7048.774		1
7049.10254		1
7049.162		1
7050.677		1
7050.912		1
7051.80664		1
7052.64551		1
7053.617		1
7054.11475		1
7054.216		1
7055.179		1
7056.68652		1
7056.997		1
7057.04932		1
7057.503		1
7057.7207		1
7057.809		1
7058.27734		1
7059.38867		1
7061.686		1
7062.82129		1
7062.86426		1
7063.44629		1
7063.74951		1
7064.345		1
7065.37354		1
7065.569		1
7068.188		1
7068.38		1
7069.476		1
7069.676		1
7070.314		1
7070.7583		1
7070.77539		1
7071.06348		1
7071.698		1
7071.894		1
7072.06543		1
7072.31641		1
7072.616		1
7072.758		1
7072.819		1
7072.94141		1
7073.31543		1
7073.31836		1
7073.542		1
7073.60352		1
7073.629		1
7074.25146		1
7075.04053		1
7075.79		1
7075.80225		1
7076.31934		1
7077.17627		1
7077.308		1
7079.592		1
7080.98		1
7081.185		1
7081.27832		1
7083.421		1
7084		1
7084.287		1
7084.45166		1
7084.95264		1
7085.104		1
7086.69043		1
7086.73047		1
7087.04834		1
7087.12354		1
7088.0625		1
7088.4		1
7089.333		1
7089.70068		1
7090.78857		1
7091.58252		1
7091.74658		1
7092.30957		1
7093.38232		1
7093.47		1
7093.57959		1
7093.73535		1
7093.961		1
7094.406		1
7094.75146		1
7095.05225		1
7095.513		1
7098.32031		1
7098.567		1
7098.82861		1
7099.2666		1
7100.45361		1
7100.457		1
7100.57666		1
7101.18		1
7101.571		1
7101.87256		1
7102.228		1
7102.673		1
7103.098		1
7103.103		1
7103.2		1
7103.2373		1
7104.523		1
7105.177		1
7106.127		1
7107.16162		1
7107.294		1
7107.329		1
7107.7124		1
7108.42041		1
7108.55127		1
7108.70166		1
7108.984		1
7110.416		1
7110.606		1
7110.99951		1
7112.17334		1
7112.9873		1
7113.14844		1
7113.37256		1
7113.40625		1
7113.887		1
7113.90967		1
7114.1333		1
7114.32373		1
7114.38867		1
7114.44238		1
7114.862		1
7115.227		1
7116.03467		1
7116.63867		1
7117.33643		1
7117.981		1
7118.35254		1
7118.795		1
7118.863		1
7119.40674		1
7120.13672		1
7120.141		1
7120.628		1
7120.77148		1
7121.79346		1
7122.5835		1
7122.619		1
7123.04639		1
7123.33447		1
7124.072		1
7124.15039		1
7124.456		1
7125.13525		1
7125.432		1
7126.14063		1
7126.999		1
7127.063		1
7128.4		1
7128.88232		1
7129.5		1
7129.62256		1
7130.58057		1
7131.30664		1
7131.61426		1
7131.619		1
7131.69		1
7131.8877		1
7132.40771		1
7132.43262		1
7132.447		1
7132.66748		1
7132.77539		1
7132.78467		1
7133.038		1
7133.5376		1
7133.547		1
7133.84229		1
7135.93066		1
7136.289		1
7136.8833		1
7137.649		1
7137.947		1
7137.97		1
7138.87939		1
7139.02734		1
7139.51367		1
7139.739		1
7139.804		1
7140.50537		1
7141.333		1
7142.437		1
7142.44336		1
7142.61865		1
7142.66943		1
7142.725		1
7143.9585		1
7144.754		1
7144.78027		1
7145.237		1
7145.342		1
7145.84131		1
7146.148		1
7146.25439		1
7146.667		1
7146.89355		1
7147.10742		1
7147.747		1
7148.265		1
7148.532		1
7148.576		1
7149.78564		1
7150.15234		1
7150.192		1
7150.51465		1
7151.439		1
7151.54443		1
7151.799		1
7152.371		1
7152.44971		1
7152.68945		1
7152.69971		1
7153.05		1
7153.27734		1
7153.6875		1
7153.864		1
7154.187		1
7154.663		1
7154.823		1
7154.86328		1
7155.266		1
7156.068		1
7156.298		1
7156.84961		1
7157.011		1
7157.038		1
7157.09326		1
7157.60742		1
7158.224		1
7158.674		1
7159.80127		1
7159.86572		1
7159.91162		1
7160.102		1
7161.32		1
7161.448		1
7162.41162		1
7162.5957		1
7163.88525		1
7163.91162		1
7163.92		1
7164.55371		1
7164.683		1
7165.388		1
7165.42236		1
7165.57		1
7165.671		1
7166.13232		1
7166.56152		1
7166.95361		1
7167.19531		1
7167.2627		1
7167.34033		1
7167.621		1
7167.712		1
7167.842		1
7169.11572		1
7169.38525		1
7169.575		1
7169.657		1
7169.88037		1
7170.39453		1
7170.68066		1
7171.176		1
7172.50049		1
7172.666		1
7172.707		1
7173.431		1
7173.75342		1
7173.76465		1
7173.782		1
7173.78564		1
7173.813		1
7174.171		1
7175.0166		1
7175.474		1
7175.567		1
7175.72266		1
7175.92627		1
7176.04639		1
7176.245		1
7176.55664		1
7178.0083		1
7178.584		1
7178.848		1
7179.221		1
7179.39355		1
7180.776		1
7181.21143		1
7181.43066		1
7182.20654		1
7182.578		1
7183.14453		1
7183.63037		1
7184.35449		1
7185.4707		1
7185.79443		1
7185.84766		1
7186.52		1
7186.5376		1
7186.66846		1
7186.908		1
7186.972		1
7187.044		1
7187.12451		1
7187.167		1
7187.20557		1
7187.99		1
7187.99268		1
7188.132		1
7188.26563		1
7188.32373		1
7188.51855		1
7189.364		1
7189.481		1
7189.66943		1
7189.72		1
7190.092		1
7190.146		1
7191.113		1
7191.782		1
7192.082		1
7192.285		1
7192.34863		1
7192.50732		1
7192.551		1
7192.56641		1
7192.679		1
7193.262		1
7193.315		1
7193.53662		1
7193.844		1
7193.881		1
7194.15527		1
7194.34229		1
7194.478		1
7194.643		1
7194.77344		1
7194.81152		1
7195.357		1
7195.89355		1
7196.12549		1
7196.15625		1
7197.33		1
7197.62939		1
7197.79932		1
7198.08		1
7199.645		1
7200.384		1
7200.47363		1
7200.71533		1
7201.255		1
7201.8623		1
7202.055		1
7202.25439		1
7203.42		1
7203.42773		1
7203.543		1
7205.29639		1
7205.84473		1
7206.16162		1
7206.20068		1
7206.77539		1
7206.95361		1
7207.17773		1
7207.315		1
7207.62646		1
7208.49561		1
7208.94434		1
7209.07129		1
7209.426		1
7209.59131		1
7209.7334		1
7210.679		1
7210.69		1
7210.837		1
7211.387		1
7211.721		1
7212.475		1
7212.50049		1
7212.67969		1
7213.339		1
7213.407		1
7213.901		1
7214.028		1
7215.0835		1
7215.40967		1
7215.599		1
7216.59033		1
7217.37939		1
7217.527		1
7217.548		1
7217.72949		1
7217.83447		1
7217.96875		1
7218.56738		1
7218.869		1
7219.445		1
7220.032		1
7220.283		1
7220.34473		1
7221.005		1
7221.075		1
7221.24463		1
7221.343		1
7223.879		1
7224.0166		1
7224.56		1
7224.935		1
7225.35		1
7225.4375		1
7225.47168		1
7225.69141		1
7225.799		1
7225.954		1
7226.38		1
7226.76855		1
7226.798		1
7227.86475		1
7228.06152		1
7228.251		1
7229.041		1
7229.1084		1
7229.18652		1
7229.21045		1
7229.497		1
7229.86572		1
7229.957		1
7229.995		1
7230.128		1
7230.13428		1
7230.36426		1
7230.451		1
7230.759		1
7231.09473		1
7231.172		1
7231.76855		1
7231.865		1
7233.309		1
7233.5415		1
7234.67871		1
7234.70459		1
7235.16064		1
7235.39844		1
7235.881		1
7236.2627		1
7236.323		1
7236.446		1
7236.45264		1
7236.56055		1
7237.102		1
7237.3667		1
7237.49951		1
7237.75635		1
7237.97754		1
7238.27637		1
7238.648		1
7238.883		1
7239.14063		1
7239.72168		1
7240.36426		1
7240.52148		1
7240.53955		1
7240.58838		1
7241.016		1
7241.435		1
7241.51367		1
7241.514		1
7241.61035		1
7241.855		1
7242.121		1
7242.786		1
7243.534		1
7244.12842		1
7244.3335		1
7244.40771		1
7244.60352		1
7244.725		1
7245.6167		1
7246.09375		1
7247.29541		1
7247.304		1
7247.45459		1
7247.47		1
7247.50439		1
7247.80273		1
7248.158		1
7248.573		1
7248.78369		1
7248.84		1
7248.974		1
7249.173		1
7250.456		1
7250.54443		1
7250.58447		1
7250.683		1
7250.869		1
7250.977		1
7251.13428		1
7251.64648		1
7252.808		1
7254.21		1
7254.23975		1
7254.37		1
7254.547		1
7254.717		1
7256.216		1
7256.584		1
7256.711		1
7256.93652		1
7257.15		1
7257.256		1
7258.265		1
7258.38135		1
7258.593		1
7258.64355		1
7258.703		1
7259.11963		1
7259.35547		1
7259.50049		1
7259.61328		1
7259.79541		1
7259.85742		1
7260.70947		1
7261.068		1
7261.3457		1
7261.40674		1
7261.977		1
7262.40137		1
7262.402		1
7262.43066		1
7262.66		1
7262.964		1
7263.198		1
7263.52148		1
7263.543		1
7263.61572		1
7263.852		1
7264.40234		1
7264.41846		1
7264.79346		1
7264.81445		1
7264.93652		1
7265.031		1
7265.10254		1
7265.204		1
7265.362		1
7265.721		1
7265.87842		1
7265.97656		1
7266.22461		1
7266.853		1
7267.125		1
7268.021		1
7268.05127		1
7268.089		1
7268.125		1
7268.20361		1
7268.73975		1
7269.018		1
7269.14551		1
7269.64746		1
7269.685		1
7270.129		1
7270.19		1
7270.51465		1
7270.65771		1
7270.756		1
7271.05859		1
7271.15674		1
7271.35742		1
7271.973		1
7272.04		1
7272.501		1
7272.89453		1
7273.296		1
7273.409		1
7273.697		1
7274.30371		1
7274.49		1
7275.225		1
7275.94043		1
7276.563		1
7276.673		1
7276.918		1
7277.104		1
7277.707		1
7278.15771		1
7278.38672		1
7278.46338		1
7278.52539		1
7278.705		1
7279.299		1
7279.33545		1
7279.371		1
7279.40869		1
7280.66846		1
7280.729		1
7281.46631		1
7281.497		1
7281.71875		1
7281.88965		1
7281.97		1
7282.17139		1
7282.261		1
7283.12		1
7283.24463		1
7283.79932		1
7284.35938		1
7284.52441		1
7285.01025		1
7285.06348		1
7285.2334		1
7285.412		1
7285.85254		1
7285.96729		1
7286.26367		1
7286.36133		1
7287.237		1
7287.276		1
7287.39746		1
7287.676		1
7288.44238		1
7288.79346		1
7288.874		1
7289.059		1
7289.23		1
7289.36035		1
7289.456		1
7289.52832		1
7289.616		1
7289.96533		1
7290.291		1
7290.80859		1
7290.877		1
7290.96143		1
7291.384		1
7292.14648		1
7293.26		1
7293.514		1
7293.745		1
7294.09131		1
7294.14		1
7294.422		1
7294.69336		1
7294.707		1
7295.069		1
7295.316		1
7295.3457		1
7295.91064		1
7295.93945		1
7296.67		1
7296.82275		1
7296.941		1
7297.07227		1
7297.408		1
7297.54053		1
7297.634		1
7297.666		1
7297.69336		1
7297.823		1
7297.932		1
7298.37939		1
7298.42041		1
7298.5415		1
7298.765		1
7299.07764		1
7299.205		1
7300.42725		1
7300.518		1
7300.60254		1
7300.77734		1
7300.79639		1
7300.886		1
7301.249		1
7301.352		1
7301.8		1
7301.80469		1
7302.32227		1
7302.72656		1
7303.034		1
7303.2627		1
7303.27441		1
7303.47363		1
7303.48145		1
7304.14941		1
7304.3335		1
7304.75146		1
7305.201		1
7305.48828		1
7306.14355		1
7306.852		1
7307.59326		1
7307.71338		1
7307.992		1
7308.26563		1
7308.355		1
7308.381		1
7308.60254		1
7308.90625		1
7309.19238		1
7309.311		1
7309.333		1
7309.391		1
7309.44971		1
7309.463		1
7309.738		1
7309.89258		1
7310.061		1
7310.11035		1
7310.797		1
7310.901		1
7310.982		1
7311.17627		1
7311.231		1
7311.351		1
7311.513		1
7311.635		1
7312.158		1
7313.05225		1
7313.6377		1
7313.66064		1
7313.90234		1
7314.03857		1
7314.10645		1
7314.498		1
7314.71045		1
7315.23438		1
7315.28027		1
7315.57764		1
7315.94727		1
7316.49463		1
7316.63867		1
7316.825		1
7318.601		1
7318.9165		1
7318.93848		1
7318.98975		1
7320.097		1
7320.231		1
7320.261		1
7320.91162		1
7321.0166		1
7321.21875		1
7321.3374		1
7322.381		1
7323.015		1
7323.02344		1
7323.151		1
7323.25732		1
7323.42969		1
7323.49658		1
7323.64941		1
7323.758		1
7324.01953		1
7324.81934		1
7325.13		1
7325.46		1
7325.68555		1
7325.69775		1
7325.805		1
7326.209		1
7326.495		1
7326.5376		1
7326.67334		1
7326.89355		1
7326.971		1
7327.087		1
7327.17236		1
7327.75244		1
7327.879		1
7327.899		1
7328.047		1
7328.144		1
7328.164		1
7328.94971		1
7328.99756		1
7329.267		1
7329.35254		1
7329.596		1
7329.826		1
7329.96533		1
7330.085		1
7330.151		1
7330.18066		1
7330.60645		1
7330.746		1
7330.97949		1
7331.125		1
7331.41846		1
7331.49756		1
7331.727		1
7331.851		1
7331.87158		1
7332.0083		1
7332.217		1
7332.7373		1
7333.26		1
7333.303		1
7333.51367		1
7333.736		1
7333.99365		1
7334.077		1
7334.2207		1
7334.25342		1
7334.7124		1
7335.30371		1
7335.661		1
7335.674		1
7335.7124		1
7335.77734		1
7335.86		1
7336.535		1
7336.6123		1
7336.875		1
7337.28857		1
7337.532		1
7338.075		1
7338.138		1
7338.161		1
7338.36426		1
7338.48633		1
7338.574		1
7338.606		1
7338.67139		1
7338.689		1
7338.765		1
7338.86963		1
7339.079		1
7339.152		1
7339.2373		1
7339.28857		1
7339.72168		1
7340.02246		1
7340.937		1
7341.81836		1
7342.33545		1
7342.36328		1
7342.40967		1
7342.87842		1
7343.27539		1
7343.34229		1
7343.598		1
7343.753		1
7344.13525		1
7344.54834		1
7344.84326		1
7345.08154		1
7345.238		1
7346.723		1
7347.062		1
7347.07		1
7347.32		1
7347.371		1
7347.488		1
7347.9165		1
7347.956		1
7348.317		1
7348.443		1
7348.675		1
7348.80664		1
7349.35645		1
7349.4375		1
7349.503		1
7349.71973		1
7349.85352		1
7350.01563		1
7350.1		1
7350.10254		1
7350.32275		1
7350.702		1
7350.708		1
7350.708		1
7351.30273		1
7351.44434		1
7351.697		1
7351.99561		1
7352.21973		1
7352.54053		1
7352.56		1
7353.22852		1
7353.25439		1
7353.30127		1
7353.74463		1
7354.076		1
7354.19336		1
7354.278		1
7354.48047		1
7354.623		1
7355.397		1
7355.816		1
7356.582		1
7357.17773		1
7357.20947		1
7357.30225		1
7357.327		1
7357.416		1
7357.42236		1
7357.48828		1
7357.71826		1
7358.0376		1
7358.38867		1
7358.66064		1
7358.791		1
7358.957		1
7359.197		1
7359.48926		1
7359.53955		1
7359.605		1
7359.61328		1
7359.8877		1
7359.991		1
7360.12549		1
7360.55469		1
7361.10059		1
7361.21		1
7361.25244		1
7361.31836		1
7361.424		1
7361.86768		1
7361.87354		1
7362.19775		1
7362.309		1
7362.395		1
7362.48047		1
7362.592		1
7362.6416		1
7362.84961		1
7363.021		1
7363.149		1
7363.16748		1
7363.261		1
7363.354		1
7363.577		1
7363.625		1
7363.641		1
7363.843		1
7364.388		1
7364.43457		1
7364.778		1
7364.86865		1
7364.87061		1
7364.976		1
7365.879		1
7365.879		1
7365.892		1
7366.664		1
7367.17236		1
7367.186		1
7367.97949		1
7368.107		1
7368.107		1
7368.30029		1
7368.42		1
7368.574		1
7368.61572		1
7368.76367		1
7369.354		1
7369.47559		1
7369.525		1
7369.71436		1
7369.821		1
7370.09326		1
7370.114		1
7370.147		1
7370.26367		1
7370.40771		1
7370.461		1
7370.71826		1
7371.41748		1
7371.76855		1
7371.82031		1
7372.11133		1
7372.253		1
7372.309		1
7372.57373		1
7372.853		1
7373.511		1
7373.55225		1
7373.63		1
7374.01465		1
7374.082		1
7374.109		1
7374.24756		1
7374.31055		1
7374.436		1
7374.49951		1
7374.5625		1
7374.563		1
7374.566		1
7374.74658		1
7374.99951		1
7375.0127		1
7375.775		1
7376.03955		1
7376.477		1
7377.064		1
7377.123		1
7377.18652		1
7377.22		1
7377.293		1
7377.345		1
7377.679		1
7378.2124		1
7378.452		1
7378.72363		1
7379.049		1
7379.151		1
7379.37158		1
7379.39844		1
7379.40332		1
7379.43848		1
7380.09375		1
7380.583		1
7380.61035		1
7380.89258		1
7380.97559		1
7381.356		1
7381.547		1
7381.978		1
7382.60059		1
7382.68066		1
7382.90625		1
7382.99072		1
7383.015		1
7383.10254		1
7383.234		1
7383.24561		1
7383.315		1
7383.46		1
7383.51855		1
7384.11		1
7384.3623		1
7384.507		1
7385.17627		1
7385.288		1
7385.33154		1
7385.53955		1
7385.707		1
7385.74854		1
7385.904		1
7386.07373		1
7386.092		1
7386.29639		1
7386.915		1
7386.95459		1
7387.74		1
7387.898		1
7388.785		1
7389.35352		1
7389.45264		1
7390.22852		1
7390.52246		1
7390.65527		1
7390.774		1
7390.77539		1
7390.78027		1
7390.868		1
7390.87		1
7391.13135		1
7391.18848		1
7391.3374		1
7391.412		1
7391.76025		1
7392.308		1
7392.32031		1
7392.61328		1
7392.852		1
7392.96973		1
7393.121		1
7393.12744		1
7393.597		1
7393.628		1
7393.64844		1
7393.729		1
7393.888		1
7393.93457		1
7394.11328		1
7394.12646		1
7394.143		1
7394.76025		1
7394.762		1
7395.02734		1
7395.0957		1
7395.70947		1
7395.94873		1
7396.51172		1
7396.619		1
7396.724		1
7396.82275		1
7397.4375		1
7397.59863		1
7398.313		1
7398.754		1
7398.94043		1
7398.964		1
7399.183		1
7399.563		1
7399.63574		1
7399.775		1
7399.807		1
7400.23926		1
7401.122		1
7401.34766		1
7401.528		1
7401.69043		1
7401.784		1
7402.51172		1
7402.65771		1
7402.757		1
7402.84		1
7402.85156		1
7403.14844		1
7403.67041		1
7403.68262		1
7403.68652		1
7404.062		1
7404.197		1
7404.20654		1
7404.438		1
7404.61865		1
7404.63232		1
7405.004		1
7405.15625		1
7405.17432		1
7405.41455		1
7405.834		1
7406.02637		1
7406.077		1
7406.48242		1
7406.646		1
7406.74		1
7406.83252		1
7407.28271		1
7407.82129		1
7407.91553		1
7407.999		1
7408.002		1
7408.036		1
7408.46045		1
7408.614		1
7408.9585		1
7409.058		1
7409.077		1
7409.173		1
7409.25928		1
7409.2666		1
7409.34		1
7409.49365		1
7409.683		1
7410.545		1
7410.715		1
7411.03564		1
7411.103		1
7411.18262		1
7411.51172		1
7411.608		1
7411.644		1
7411.975		1
7411.98633		1
7412.17236		1
7412.532		1
7412.92969		1
7413.002		1
7413.151		1
7413.215		1
7413.288		1
7413.50049		1
7413.731		1
7414.13135		1
7414.20068		1
7414.44873		1
7414.472		1
7414.82129		1
7415.279		1
7415.688		1
7415.726		1
7415.73242		1
7415.76563		1
7415.79541		1
7415.997		1
7416.1		1
7416.36		1
7416.433		1
7416.453		1
7416.474		1
7416.618		1
7416.71875		1
7416.883		1
7416.956		1
7417.074		1
7417.20068		1
7417.215		1
7417.27246		1
7417.395		1
7417.40039		1
7417.56641		1
7417.894		1
7418.544		1
7418.583		1
7418.79346		1
7418.93945		1
7419.116		1
7419.29443		1
7419.357		1
7419.485		1
7420.43652		1
7420.863		1
7420.90674		1
7421.40039		1
7422.02051		1
7422.05273		1
7422.39941		1
7422.425		1
7422.86865		1
7423.113		1
7423.426		1
7423.435		1
7423.50049		1
7423.542		1
7423.74951		1
7423.832		1
7423.84131		1
7423.87256		1
7424.51758		1
7424.5625		1
7424.717		1
7424.82031		1
7425.022		1
7425.18457		1
7425.32666		1
7425.456		1
7425.94971		1
7426.306		1
7426.66357		1
7426.72363		1
7427.36475		1
7427.833		1
7427.91		1
7427.96631		1
7428.332		1
7428.33643		1
7428.623		1
7428.695		1
7428.967		1
7429.232		1
7429.366		1
7429.79736		1
7429.86328		1
7430.27344		1
7430.594		1
7430.899		1
7431.085		1
7431.222		1
7431.4		1
7431.49463		1
7431.5127		1
7431.676		1
7431.871		1
7431.938		1
7432.12549		1
7432.41455		1
7432.562		1
7432.74756		1
7432.9707		1
7433.044		1
7433.24072		1
7433.291		1
7433.57031		1
7433.67871		1
7433.905		1
7433.943		1
7433.947		1
7434.005		1
7434.0083		1
7434.0166		1
7434.2876		1
7434.42969		1
7434.506		1
7434.64063		1
7434.82959		1
7434.914		1
7434.971		1
7435.327		1
7435.484		1
7435.51367		1
7435.51563		1
7435.5874		1
7435.90332		1
7436.07373		1
7436.97461		1
7436.988		1
7437.24756		1
7437.25342		1
7437.275		1
7437.54736		1
7437.629		1
7438.17725		1
7438.342		1
7438.433		1
7438.57227		1
7438.5835		1
7438.732		1
7438.754		1
7438.85938		1
7438.902		1
7438.94775		1
7438.96631		1
7439.167		1
7439.31348		1
7439.3584		1
7439.42871		1
7439.61963		1
7439.70752		1
7439.78662		1
7439.903		1
7440.187		1
7440.61865		1
7440.80762		1
7440.90527		1
7440.94		1
7440.969		1
7441.255		1
7441.30029		1
7441.448		1
7441.578		1
7441.691		1
7441.73828		1
7441.74072		1
7441.894		1
7442.069		1
7442.34229		1
7442.38867		1
7442.72168		1
7442.906		1
7442.964		1
7443.045		1
7443.29443		1
7443.31		1
7443.58936		1
7443.77539		1
7444.005		1
7444.244		1
7444.4126		1
7444.76563		1
7445.10449		1
7445.27051		1
7445.39453		1
7445.505		1
7445.552		1
7445.6167		1
7445.62		1
7445.833		1
7445.85938		1
7446.283		1
7446.60059		1
7446.70557		1
7446.86865		1
7446.93262		1
7447.007		1
7447.09863		1
7447.48		1
7447.70947		1
7448.165		1
7448.29736		1
7448.3125		1
7448.546		1
7448.584		1
7448.654		1
7448.80957		1
7448.837		1
7449.093		1
7449.26025		1
7449.26367		1
7449.36426		1
7449.445		1
7449.501		1
7450.033		1
7450.251		1
7450.36328		1
7450.48535		1
7450.48975		1
7450.618		1
7450.62549		1
7450.67		1
7450.963		1
7451.05273		1
7451.116		1
7451.33545		1
7451.531		1
7451.662		1
7452.02		1
7452.63574		1
7453.10254		1
7453.195		1
7453.281		1
7453.41		1
7453.63135		1
7453.66162		1
7453.838		1
7453.96875		1
7454.16357		1
7454.296		1
7454.355		1
7454.461		1
7454.65		1
7454.69971		1
7454.87061		1
7455.25635		1
7455.363		1
7455.769		1
7456.10254		1
7456.43066		1
7456.58057		1
7456.6333		1
7456.74658		1
7456.803		1
7457.06641		1
7457.14		1
7457.198		1
7457.51953		1
7457.634		1
7457.659		1
7457.712		1
7457.80127		1
7457.805		1
7458.36035		1
7458.39063		1
7458.45459		1
7458.577		1
7458.5957		1
7458.63		1
7458.881		1
7459.01025		1
7459.204		1
7459.24072		1
7459.7793		1
7459.956		1
7460.5166		1
7460.875		1
7461.42871		1
7461.631		1
7461.79639		1
7461.839		1
7461.915		1
7462.14844		1
7462.479		1
7462.516		1
7462.85938		1
7462.98		1
7463.227		1
7463.29346		1
7463.34326		1
7463.346		1
7463.6333		1
7463.66748		1
7463.936		1
7464.563		1
7464.648		1
7464.753		1
7465.32666		1
7465.49756		1
7465.606		1
7465.852		1
7465.99561		1
7466.1084		1
7466.588		1
7466.65234		1
7466.859		1
7466.95557		1
7467.147		1
7467.39746		1
7467.60645		1
7467.67334		1
7467.82861		1
7468.043		1
7468.20752		1
7468.237		1
7468.24463		1
7468.263		1
7468.381		1
7468.55225		1
7468.811		1
7468.93262		1
7469.09131		1
7469.3667		1
7469.509		1
7469.593		1
7469.6416		1
7469.712		1
7469.74		1
7470.007		1
7470.046		1
7470.093		1
7470.246		1
7470.806		1
7471.064		1
7471.16455		1
7471.177		1
7471.2876		1
7471.584		1
7471.634		1
7471.733		1
7471.80566		1
7471.991		1
7472.23438		1
7472.496		1
7472.635		1
7472.727		1
7472.88135		1
7472.96826		1
7473.0835		1
7473.113		1
7473.24072		1
7473.38		1
7473.404		1
7473.444		1
7473.67969		1
7473.724		1
7473.767		1
7474.005		1
7474.27		1
7474.41455		1
7474.52832		1
7474.593		1
[truncated: 15,832 more rows]
