# Supplementary material for: Getting rid of ‘rain’ and ‘stars’: Mitigating inhibition effects on ddPCR data analysis, the case study of the invasive crayfish Pacifastacus leniusculus in the streams of Luxembourg
Source: PLoS One. 2022 Nov 16;17(11):e0275363. doi: 10.1371/journal.pone.0275363 (PMC9668142; doi:10.1371/journal.pone.0275363)
Supplement: S1 File — (ZIP) [file pone.0275363.s003.zip › raw data/27-pl1/27 Pl1-2019 Pl_G10_Amplitude.csv]

Ch1 Amplitude	Ch2 Amplitude	Cluster
4745.479		1
4863.25244		1
5042.872		1
5044.03		1
5057.131		1
5093.523		1
5115.951		1
5122.37061		1
5135.049		1
5135.99463		1
5147.376		1
5150.87354		1
5189.05762		1
5201.968		1
5203.063		1
5221.82764		1
5235.96875		1
5236.79834		1
5242.53467		1
5257.166		1
5269.88525		1
5277.585		1
5281.69043		1
5282.958		1
5283.214		1
5294.10547		1
5302.81738		1
5311.572		1
5313.691		1
5315.496		1
5327.366		1
5330.61572		1
5341.42871		1
5354.898		1
5359.118		1
5371.21973		1
5375.32666		1
5377.69971		1
5378.017		1
5387.71338		1
5387.80469		1
5393.69043		1
5400.36475		1
5404.104		1
5407.067		1
5441.56543		1
5442.233		1
5462.80273		1
5464.22559		1
5474.14551		1
5479.133		1
5479.619		1
5482.87354		1
5483.622		1
5490.627		1
5493.09668		1
5495.24951		1
5500.55273		1
5501.1543		1
5503.06738		1
5506.936		1
5508.33154		1
5509.755		1
5510.484		1
5518.34961		1
5518.674		1
5523.364		1
5535.37646		1
5548.029		1
5552.454		1
5556.554		1
5557.24463		1
5557.935		1
5565.021		1
5568.745		1
5576.701		1
5577.29346		1
5593.957		1
5596.47949		1
5598.09131		1
5603.048		1
5604.032		1
5604.82227		1
5604.94971		1
5605.22656		1
5605.403		1
5607.531		1
5613.95166		1
5620.05029		1
5623.949		1
5626.328		1
5628.15625		1
5631.087		1
5632.441		1
5634.323		1
5639.147		1
5639.59326		1
5640.22656		1
5641.90234		1
5643.163		1
5644.95068		1
5648.193		1
5651.369		1
5651.55762		1
5652.24072		1
5652.93359		1
5653.74365		1
5653.92871		1
5659.189		1
5662.39941		1
5665.228		1
5668.459		1
5671.32861		1
5672.10938		1
5678.58252		1
5679.84473		1
5681.23		1
5684.88135		1
5684.908		1
5691.23242		1
5691.383		1
5691.72266		1
5694.443		1
5695.743		1
5695.91846		1
5696.229		1
5698.591		1
5700.391		1
5704.295		1
5704.57227		1
5705.051		1
5707.09229		1
5707.862		1
5709.22		1
5709.39844		1
5709.78857		1
5710.798		1
5712.73145		1
5713.25928		1
5720.253		1
5720.693		1
5720.75439		1
5721.253		1
5724.166		1
5725.853		1
5727.65234		1
5728.311		1
5729.42139		1
5729.63135		1
5731.27051		1
5732.555		1
5734.035		1
5734.449		1
5736.99561		1
5737.75439		1
5738.48975		1
5740.755		1
5742.625		1
5742.657		1
5743.474		1
5744.63525		1
5745.03662		1
5745.62256		1
5747.191		1
5749.751		1
5752.7666		1
5752.949		1
5753.29736		1
5753.66064		1
5757.50439		1
5759.495		1
5760.1123		1
5760.64258		1
5761.279		1
5761.965		1
5763.48		1
5764.59375		1
5765.843		1
5766.518		1
5768.57666		1
5768.824		1
5770.979		1
5771.658		1
5772.725		1
5772.96436		1
5774.734		1
5775.58057		1
5775.64355		1
5780.15674		1
5782.267		1
5783.416		1
5785.05566		1
5786.394		1
5786.64746		1
5787.833		1
5788.17627		1
5788.662		1
5788.83838		1
5789.1875		1
5789.29		1
5790.23438		1
5791.625		1
5792.62		1
5794.081		1
5795.826		1
5796.789		1
5798.23926		1
5799.24072		1
5799.83154		1
5803.53369		1
5806.355		1
5807.085		1
5807.28955		1
5809.01465		1
5809.34863		1
5810.148		1
5810.758		1
5811.443		1
5812.299		1
5813.158		1
5813.31348		1
5813.624		1
5815.57129		1
5816.30469		1
5816.99951		1
5817.482		1
5817.72461		1
5820.31543		1
5823.47461		1
5823.90527		1
5824.03125		1
5825.601		1
5825.70166		1
5825.78027		1
5826.41748		1
5826.53857		1
5827.899		1
5831.314		1
5833.68262		1
5835.612		1
5835.804		1
5838.312		1
5839.252		1
5839.827		1
5841.866		1
5842.3877		1
5843.297		1
5845.413		1
5845.60938		1
5845.71631		1
5846.03125		1
5849.098		1
5849.186		1
5849.5127		1
5849.993		1
5851.705		1
5852.219		1
5852.38428		1
5853.28125		1
5853.885		1
5853.998		1
5854.74854		1
5857.833		1
5858.84766		1
5859.82031		1
5860.79834		1
5862.46338		1
5862.465		1
5862.5		1
5863.02539		1
5863.498		1
5863.74561		1
5864.48145		1
5865.06348		1
5865.44629		1
5865.55762		1
5866.306		1
5868.1875		1
5868.741		1
5869.18555		1
5869.443		1
5869.76563		1
5870.291		1
5870.335		1
5870.532		1
5870.61133		1
5871.523		1
5871.67432		1
5871.87061		1
5872.69434		1
5872.96		1
5873.41553		1
5874.39941		1
5874.4707		1
5875.92139		1
5877.902		1
5881.705		1
5882.055		1
5883.01367		1
5883.79053		1
5885.66		1
5886.913		1
5887.197		1
5888.57959		1
5892.619		1
5892.76855		1
5894.544		1
5894.686		1
5897.449		1
5898.00342		1
5898.64746		1
5899.143		1
5899.422		1
5902.19336		1
5902.639		1
5902.84863		1
5903.242		1
5903.91064		1
5904.7		1
5905.217		1
5906.284		1
5907.256		1
5907.299		1
5909.2627		1
5910.98975		1
5911.19629		1
5911.603		1
5911.81738		1
5913.106		1
5913.34863		1
5913.41		1
5913.883		1
5914.2		1
5914.90967		1
5917.402		1
5917.703		1
5917.764		1
5917.81348		1
5918.51953		1
5920.22461		1
5920.901		1
5921.3125		1
5922.833		1
5924.654		1
5925.5127		1
5926.22949		1
5931.53174		1
5932.463		1
5933.981		1
5936.632		1
5938.193		1
5939.03271		1
5939.34229		1
5941.3833		1
5942.03271		1
5942.082		1
5943.14063		1
5944.421		1
5945.43164		1
5945.77441		1
5947.939		1
5948.24268		1
5948.523		1
5949.21973		1
5949.91553		1
5950.25928		1
5953.31055		1
5953.704		1
5954.58643		1
5954.753		1
5955.59326		1
5956.7627		1
5957.943		1
5959.05225		1
5959.15		1
5959.22754		1
5959.47461		1
5959.56836		1
5960.852		1
5960.876		1
5961.37061		1
5962.65137		1
5963.4585		1
5963.59033		1
5964.09033		1
5965.12939		1
5966.125		1
5967.56		1
5968.17529		1
5969.1665		1
5970.87744		1
5971.236		1
5971.46338		1
5971.54639		1
5972.657		1
5972.979		1
5974.486		1
5974.77148		1
5974.776		1
5974.85645		1
5975.03662		1
5975.775		1
5977.363		1
5979.09766		1
5979.764		1
5980.72949		1
5981.40234		1
5981.84766		1
5982.2417		1
5983.31543		1
5984.164		1
5984.876		1
5985.516		1
5986.30762		1
5986.6377		1
5986.858		1
5987.09473		1
5987.43066		1
5987.531		1
5988.2627		1
5990.746		1
5990.86328		1
5991.978		1
5992.305		1
5993.21631		1
5993.22754		1
5993.26367		1
5993.6875		1
5993.723		1
5994.126		1
5994.15527		1
5995.67969		1
5996.20947		1
5996.31445		1
5996.98047		1
5997.79834		1
5997.852		1
5998.35156		1
5999.602		1
6000.606		1
6001.032		1
6001.4043		1
6001.432		1
6001.538		1
6001.591		1
6002.6084		1
6002.897		1
6002.991		1
6003.282		1
6004.3584		1
6004.46533		1
6006.09033		1
6006.33643		1
6008.842		1
6008.97363		1
6011.138		1
6011.401		1
6013.267		1
6013.669		1
6015.623		1
6017.921		1
6018.434		1
6019.13672		1
6019.54443		1
6019.81543		1
6023.13965		1
6025.557		1
6025.67627		1
6027.92139		1
6028.00342		1
6028.435		1
6031.442		1
6032.32861		1
6032.487		1
6033.106		1
6033.693		1
6034.13135		1
6035.743		1
6036.282		1
6036.289		1
6036.52734		1
6036.95459		1
6038.258		1
6038.77637		1
6039.32275		1
6041.65039		1
6042.70068		1
6042.79		1
6043.21		1
6043.656		1
6044.01563		1
6044.5957		1
6046.458		1
6047.52441		1
6048.879		1
6049.418		1
6049.59961		1
6050.702		1
6052.875		1
6053.53369		1
6054.61133		1
6055.899		1
6056.36035		1
6057.03662		1
6057.53369		1
6059.1875		1
6060.046		1
6061.70264		1
6062.70947		1
6063.79248		1
6063.887		1
6064.446		1
6066.76953		1
6067.9165		1
6069.211		1
6069.245		1
6069.40674		1
6069.4834		1
6069.83545		1
6069.91		1
6071.12		1
6071.16		1
6071.30664		1
6071.90625		1
6071.96729		1
6072.031		1
6072.83643		1
6073.59033		1
6073.7373		1
6073.867		1
6074.26025		1
6075.64746		1
6076.05957		1
6077.73		1
6078.127		1
6078.241		1
6078.366		1
6078.684		1
6079.804		1
6080.85352		1
6080.93262		1
6081.22461		1
6081.79443		1
6081.93		1
6082.03955		1
6082.46436		1
6083.851		1
6086.306		1
6086.465		1
6086.76855		1
6087.269		1
6088.61572		1
6089.05225		1
6089.216		1
6089.45557		1
6090.04639		1
6090.53564		1
6090.96045		1
6091.6333		1
6092.731		1
6092.9707		1
6093.21143		1
6093.28955		1
6093.401		1
6093.45654		1
6093.46973		1
6095.78564		1
6096.223		1
6096.27051		1
6096.281		1
6096.75049		1
6096.78125		1
6097.44775		1
6099.517		1
6099.6123		1
6100.4917		1
6100.631		1
6101.1875		1
6102.595		1
6102.89453		1
6104.6626		1
6104.992		1
6105.21533		1
6106.58643		1
6107.475		1
6108.353		1
6109.15039		1
6110.55957		1
6111.267		1
6111.66		1
6112.454		1
6112.99658		1
6113.123		1
6113.574		1
6113.98926		1
6115.196		1
6115.843		1
6117.71143		1
6117.76025		1
6118.51074		1
6120.087		1
6120.21436		1
6120.53564		1
6121.15771		1
6121.162		1
6121.26074		1
6121.804		1
6122.274		1
6123.667		1
6124.806		1
6125.42969		1
6126.65625		1
6127.06934		1
6127.08154		1
6127.68945		1
6128.41162		1
6128.46826		1
6129.124		1
6129.34473		1
6130.72266		1
6131.563		1
6132.293		1
6132.51025		1
6133.17139		1
6134.10254		1
6134.219		1
6135.585		1
6135.79443		1
6136.11768		1
6136.40674		1
6136.49951		1
6136.546		1
6137.055		1
6140.06445		1
6141.03		1
6141.95		1
6143.343		1
6144.604		1
6144.64063		1
6147.514		1
6148.3877		1
6149.54736		1
6149.721		1
6150.54736		1
6150.62646		1
6151.185		1
6151.412		1
6152.93945		1
6152.97754		1
6153.146		1
6154.06348		1
6154.204		1
6154.619		1
6155.06445		1
6155.50146		1
6155.7334		1
6156.74951		1
6159.175		1
6159.35645		1
6159.60449		1
6160.877		1
6160.966		1
6161.40332		1
6163.296		1
6163.403		1
6163.762		1
6165.16064		1
6165.44971		1
6166.752		1
6166.806		1
6166.96875		1
6167.179		1
6169.43652		1
6169.52051		1
6170.18945		1
6170.22363		1
6170.371		1
6170.37354		1
6170.43359		1
6171.093		1
6171.292		1
6171.296		1
6172.088		1
6172.71045		1
6172.881		1
6173.09131		1
6173.40137		1
6173.447		1
6175.398		1
6175.95654		1
6177.713		1
6177.78857		1
6178.208		1
6178.32031		1
6178.801		1
6179.231		1
6180.53271		1
6181.402		1
6181.4165		1
6181.90527		1
6181.9375		1
6182.054		1
6183.18066		1
6183.558		1
6183.804		1
6184.62		1
6185.4707		1
6187.243		1
6188.02344		1
6188.803		1
6190.892		1
6191.53369		1
6191.987		1
6192.122		1
6192.60742		1
6192.80762		1
6193.614		1
6194.37		1
6195.4043		1
6195.722		1
6197.482		1
6197.90137		1
6198.26172		1
6198.90625		1
6199.799		1
6200.512		1
6201.503		1
6201.61035		1
6202.20166		1
6202.666		1
6202.73975		1
6202.775		1
6202.822		1
6203.376		1
6203.513		1
6203.55371		1
6204.07		1
6205.25537		1
6209.12256		1
6209.523		1
6209.55371		1
6209.7207		1
6211.83252		1
6212.105		1
6213.27051		1
6214.48145		1
6214.80664		1
6215.53662		1
6215.77344		1
6215.9873		1
6216.08545		1
6216.39355		1
6217.546		1
6218.04		1
6218.234		1
6218.609		1
6218.769		1
6219.109		1
6219.68457		1
6219.779		1
6219.868		1
6220.029		1
6220.92041		1
6222.00439		1
6222.14844		1
6222.35742		1
6223.24951		1
6225.986		1
6225.99072		1
6226.41455		1
6226.87061		1
6227.89648		1
6228.2373		1
6228.421		1
6229.11		1
6229.207		1
6229.97656		1
6230.35		1
6230.75732		1
6231.01563		1
6232.02148		1
6232.269		1
6232.63574		1
6233.22266		1
6233.5083		1
6233.65137		1
6233.673		1
6234.4873		1
6234.81934		1
6235.41748		1
6235.482		1
6235.72		1
6236.80469		1
6237.006		1
6237.298		1
6237.691		1
6237.785		1
6238.071		1
6238.70557		1
6239.394		1
6239.6665		1
6240.70557		1
6241.34863		1
6241.36426		1
6241.52441		1
6241.53662		1
6242.07471		1
6242.241		1
6243.14746		1
6243.752		1
6244.164		1
6244.40527		1
6244.498		1
6244.73535		1
6245.39551		1
6245.78662		1
6246.205		1
6246.236		1
6247.28027		1
6247.97852		1
6248.029		1
6250.347		1
6251.04053		1
6252.02344		1
6252.644		1
6252.769		1
6252.958		1
6255.82666		1
6258.361		1
6259.70654		1
6259.91357		1
6260.018		1
6260.30762		1
6260.821		1
6260.88867		1
6261.282		1
6263.618		1
6264.977		1
6265.2124		1
6265.65		1
6265.87842		1
6266.132		1
6266.177		1
6266.45264		1
6266.76758		1
6266.85		1
6268.12646		1
6268.84961		1
6269.56		1
6269.65674		1
6271.412		1
6271.712		1
6271.76855		1
6272.20166		1
6273.21436		1
6273.67432		1
6273.754		1
6274.90869		1
6275.1084		1
6275.58252		1
6276.326		1
6276.672		1
6276.69531		1
6277.51953		1
6278.773		1
6278.94336		1
6280.82		1
6281.432		1
6282.451		1
6283.22461		1
6284.467		1
6284.897		1
6284.915		1
6285.34326		1
6285.92041		1
6286.256		1
6286.559		1
6287.004		1
6287.038		1
6287.297		1
6287.703		1
6288.06		1
6288.195		1
6288.199		1
6288.73		1
6288.87		1
6289.199		1
6289.684		1
6290.433		1
6290.73		1
6291.183		1
6291.68164		1
6291.68652		1
6291.84375		1
6292.034		1
6293.09		1
6293.28467		1
6293.925		1
6294.768		1
6294.81738		1
6294.93066		1
6295.28467		1
6295.511		1
6295.785		1
6296.25732		1
6296.77441		1
6296.84961		1
6296.88232		1
6297.86426		1
6298.533		1
6298.54		1
6298.65869		1
6298.786		1
6299.013		1
6299.196		1
6302.493		1
6302.55225		1
6302.904		1
6303.51563		1
6304.674		1
6305.076		1
6305.876		1
6306.20459		1
6306.21		1
6306.57959		1
6307.128		1
6307.27832		1
6307.556		1
6307.71875		1
6308.173		1
6308.21		1
6308.21143		1
6308.302		1
6309.62549		1
6310.349		1
6311.399		1
6311.423		1
6311.55664		1
6311.95264		1
6312.32373		1
6312.381		1
6313.202		1
6313.747		1
6314.853		1
6315.109		1
6315.15137		1
6316.00342		1
6316.30469		1
6317.356		1
6317.74365		1
6319.43652		1
6319.806		1
6320.056		1
6320.611		1
6321.346		1
6322.574		1
6323.06		1
6323.859		1
6325.63672		1
6325.67		1
6326.19043		1
6326.361		1
6327.53125		1
6328.105		1
6328.47168		1
6329.75439		1
6330.262		1
6330.7876		1
6331.2		1
6331.20752		1
6331.253		1
6331.688		1
6332.156		1
6332.78125		1
6334.042		1
6334.291		1
6334.417		1
6334.82666		1
6335.17627		1
6335.943		1
6336.05469		1
6336.21045		1
6336.486		1
6336.77637		1
6337.26953		1
6337.731		1
6337.80664		1
6338.09229		1
6338.099		1
6338.26172		1
6338.95166		1
6339.658		1
6339.876		1
6340.793		1
6341.699		1
6341.768		1
6342.289		1
6342.645		1
6342.68164		1
6342.81836		1
6343.34375		1
6343.868		1
6344.14453		1
6344.504		1
6345.01025		1
6346.56836		1
6347.03662		1
6347.95264		1
6348.095		1
6348.1167		1
6348.339		1
6348.52637		1
6348.87744		1
6348.986		1
6349.163		1
6349.176		1
6349.51074		1
6350.08936		1
6350.193		1
6350.9585		1
6351.966		1
6352.68457		1
6353.32227		1
6353.444		1
6353.6665		1
6354.008		1
6354.331		1
6354.463		1
6354.9375		1
6354.98535		1
6355.823		1
6356.715		1
6357.396		1
6357.53		1
6357.759		1
6357.97266		1
6358.53271		1
6358.539		1
6358.905		1
6359.9126		1
6359.95654		1
6360.186		1
6360.305		1
6360.45361		1
6361.00635		1
6361.14941		1
6361.17041		1
6361.31543		1
6361.32764		1
6361.85547		1
6362.32275		1
6362.99		1
6363.09863		1
6363.358		1
6363.383		1
6363.629		1
6364.12061		1
6364.882		1
6365.233		1
6365.92871		1
6366.043		1
6366.19		1
6366.34131		1
6366.42432		1
6367.65625		1
6368.026		1
6368.57031		1
6368.81836		1
6369.39453		1
6369.993		1
6370.54834		1
6370.93164		1
6371.19727		1
6371.62158		1
6373.21631		1
6373.22461		1
6373.52344		1
6374.229		1
6374.327		1
6374.39258		1
6374.498		1
6374.583		1
6374.62939		1
6375.04834		1
6376.6333		1
6377.05469		1
6377.963		1
6378.49561		1
6379.153		1
6382.293		1
6382.5415		1
6384.2876		1
6384.406		1
6384.70459		1
6384.981		1
6385.406		1
6386.017		1
6386.31152		1
6386.76563		1
6386.845		1
6386.90527		1
6387.02051		1
6387.322		1
6387.63965		1
6388.445		1
6388.70166		1
6388.78467		1
6389.86572		1
6389.923		1
6391.056		1
6391.53564		1
6391.73926		1
6391.771		1
6393.145		1
6393.2793		1
6393.73926		1
6394.11768		1
6394.303		1
6394.3916		1
6395.342		1
6395.357		1
6395.58252		1
6396.01		1
6396.323		1
6396.571		1
6396.585		1
6396.634		1
6396.695		1
6396.82568		1
6396.96338		1
6397.162		1
6397.577		1
6397.788		1
6398.18066		1
6398.979		1
6399.07666		1
6399.17139		1
6399.777		1
6399.826		1
6399.8457		1
6400.254		1
6400.71338		1
6401.18457		1
6401.63867		1
6401.80566		1
6402.1333		1
6402.835		1
6402.84961		1
6403.43164		1
6404.229		1
6404.259		1
6404.886		1
6404.89063		1
6405.829		1
6406.1626		1
6406.232		1
6406.38037		1
6406.82031		1
6406.90625		1
6407.27344		1
6407.357		1
6407.672		1
6407.73975		1
6407.80127		1
6408.219		1
6408.40674		1
6408.58545		1
6408.94727		1
6409.044		1
6409.385		1
6411.317		1
6411.335		1
6411.786		1
6413.54736		1
6413.826		1
6413.87451		1
6414.236		1
6414.299		1
6414.752		1
6415.016		1
6415.191		1
6415.21338		1
6416.606		1
6416.849		1
6417.9165		1
6417.977		1
6418.62744		1
6419.59961		1
6419.741		1
6420.32861		1
6421.04932		1
6421.64355		1
6421.648		1
6421.653		1
6421.856		1
6422.149		1
6422.488		1
6422.67236		1
6423.26074		1
6423.963		1
6424.916		1
6426.31836		1
6426.39746		1
6426.53955		1
6427.224		1
6427.29346		1
6427.678		1
6427.78		1
6427.89258		1
6429.166		1
6429.91064		1
6430.153		1
6430.33057		1
6431.50537		1
6432.076		1
6432.285		1
6433.69873		1
6433.7373		1
6433.754		1
6434.585		1
6435.7583		1
6436.466		1
6436.57227		1
6437.281		1
6437.597		1
6438.07129		1
6438.82227		1
6439.955		1
6439.984		1
6440.175		1
6440.318		1
6440.95557		1
6441.071		1
6441.15869		1
6441.43945		1
6441.61475		1
6443.254		1
6443.955		1
6444.80566		1
6445.216		1
6445.67236		1
6445.69629		1
6445.76465		1
6445.814		1
6446.34961		1
6447.03369		1
6447.04834		1
6448.32666		1
6448.513		1
6449.007		1
6449.411		1
6450.083		1
6450.79736		1
6450.912		1
6451.01172		1
6451.554		1
6451.89746		1
6452.77441		1
6452.962		1
6453.23047		1
6453.72656		1
6454.297		1
6454.70557		1
6455.06348		1
6455.89844		1
6456.523		1
6457.0083		1
6458.281		1
6458.337		1
6458.621		1
6459.45361		1
6460.09033		1
6460.192		1
6460.94043		1
6461.16064		1
6461.376		1
6461.41162		1
6461.7085		1
6461.971		1
6462.294		1
6462.943		1
6462.98242		1
6463.8374		1
6464.6416		1
6464.77832		1
6465.877		1
6466.101		1
6466.48047		1
6467.88428		1
6468.304		1
6468.70068		1
6468.8		1
6469.318		1
6469.826		1
6470.327		1
6471.00049		1
6471.19043		1
6471.30225		1
6471.60645		1
6472.84229		1
6473.345		1
6474.056		1
6474.14648		1
6474.97		1
6474.978		1
6475.14648		1
6475.213		1
6475.23535		1
6475.889		1
6476.378		1
6477.88135		1
6478.176		1
6478.408		1
6478.731		1
6478.984		1
6479.011		1
6479.85742		1
6480.13574		1
6480.38037		1
6481.2		1
6481.47559		1
6481.57764		1
6481.592		1
6481.60059		1
6482.46533		1
6483.816		1
6484.256		1
6484.296		1
6484.42236		1
6484.816		1
6487.05566		1
6487.299		1
6487.38672		1
6488.66943		1
6488.68555		1
6489.588		1
6489.775		1
6490.66748		1
6490.832		1
6491.054		1
6491.402		1
6491.82227		1
6491.87256		1
6492.28369		1
6492.429		1
6492.58154		1
6492.722		1
6493.08643		1
6495.003		1
6495.118		1
6495.138		1
6495.87158		1
6495.90674		1
6496.43164		1
6496.6084		1
6496.657		1
6496.71436		1
6496.91357		1
6497.23		1
6497.616		1
6498.14453		1
6498.47461		1
6498.544		1
6498.95752		1
6499.247		1
6500.026		1
6500.50244		1
6500.52		1
6501.66943		1
6501.7583		1
6502.00244		1
6502.052		1
6503.57959		1
6503.875		1
6504.23242		1
6504.408		1
6504.79		1
6504.90967		1
6505.11865		1
6506.57031		1
6506.84766		1
6507.11475		1
6507.20557		1
6507.41357		1
6507.80957		1
6508.26172		1
6508.48535		1
6508.533		1
6509.43		1
6509.43164		1
6509.70068		1
6509.75537		1
6509.80762		1
6511.039		1
6511.063		1
6511.442		1
6511.70947		1
6511.715		1
6511.97949		1
6512.052		1
6512.317		1
6512.94434		1
6513.038		1
6513.262		1
6513.84863		1
6513.856		1
6514.728		1
6515.312		1
6515.60449		1
6517.072		1
6517.563		1
6517.631		1
6517.88232		1
6517.903		1
6518.083		1
6518.68555		1
6518.867		1
6519.05762		1
6519.45752		1
6520.51074		1
6520.551		1
6520.657		1
6520.97559		1
6522.47		1
6523.106		1
6523.92627		1
6524.782		1
6525.20166		1
6525.56641		1
6525.773		1
6525.791		1
6525.88135		1
6526.107		1
6526.27441		1
6526.63		1
6526.83936		1
6527.36426		1
6527.478		1
6527.99268		1
6528.689		1
6529.06445		1
6529.369		1
6530.901		1
6530.951		1
6531.08838		1
6531.6333		1
6532.459		1
6533.88		1
6534.21045		1
6534.343		1
6534.8335		1
6534.91553		1
6535.533		1
6535.65137		1
6536.05029		1
6536.079		1
6536.29639		1
6536.679		1
6537.10742		1
6538.10059		1
6538.112		1
6538.19629		1
6538.40967		1
6538.49658		1
6539.122		1
6539.527		1
6539.786		1
6539.871		1
6540.31445		1
6540.7915		1
6541.54834		1
6541.71826		1
6541.737		1
6541.75244		1
6541.792		1
6541.962		1
6542.658		1
6543.209		1
6543.312		1
6543.37842		1
6543.42529		1
6543.98633		1
6544.75244		1
6544.803		1
6544.82471		1
6545.31738		1
6545.67725		1
6546.22559		1
6546.9834		1
6547.0835		1
6547.12451		1
6547.159		1
6548.145		1
6549.02637		1
6550.34033		1
6550.41846		1
6550.48633		1
6550.63525		1
6550.902		1
6551.53955		1
6551.854		1
6552.50146		1
6552.647		1
6553.61133		1
6553.78369		1
6554.093		1
6554.641		1
6554.75		1
6555.15332		1
6555.283		1
6555.327		1
6555.655		1
6555.89258		1
6556.33154		1
6556.677		1
6557.01758		1
6557.741		1
6558.148		1
6559.45264		1
6560.35059		1
6560.437		1
6562.20459		1
6562.219		1
6562.26465		1
6562.28174		1
6562.32666		1
6562.37061		1
6562.82373		1
6562.83		1
6562.9917		1
6563.19775		1
6563.363		1
6563.386		1
6563.50049		1
6563.55859		1
6563.718		1
6563.884		1
6564.2		1
6564.567		1
6564.58838		1
6565.56055		1
6565.599		1
6565.86572		1
6566.76172		1
6567.325		1
6567.541		1
6567.628		1
6567.85938		1
6567.865		1
6567.944		1
6567.97949		1
6568.42139		1
6568.498		1
6568.90869		1
6569.21533		1
6569.21533		1
6569.499		1
6569.8667		1
6570.36865		1
6570.73535		1
6571.009		1
6571.231		1
6571.6123		1
6572.74951		1
6573.12061		1
6573.21631		1
6573.499		1
6574.34668		1
6574.54541		1
6574.69238		1
6575.05		1
6575.7915		1
6575.854		1
6576.24658		1
6576.773		1
6576.816		1
6577.00928		1
6577.05566		1
6577.15332		1
6577.2373		1
6577.31934		1
6577.3584		1
6577.73047		1
6577.97754		1
6578.46338		1
6578.464		1
6578.884		1
6579.306		1
6579.322		1
6580.77832		1
6580.79541		1
6580.98047		1
6581.07861		1
6581.97461		1
6582.2085		1
6582.54932		1
6582.746		1
6582.812		1
6582.96436		1
6583.10059		1
6583.26855		1
6583.3667		1
6584.24756		1
6584.343		1
6584.3667		1
6584.631		1
6584.898		1
6584.948		1
6585.219		1
6585.291		1
6585.562		1
6585.624		1
6585.771		1
6585.787		1
6586.017		1
6586.24658		1
6586.41748		1
6586.547		1
6587.06055		1
6587.473		1
6588.08447		1
6588.442		1
6589.22754		1
6589.708		1
6589.903		1
6590.607		1
6590.75439		1
6590.95654		1
6591.36133		1
6591.42139		1
6591.918		1
6592.449		1
6592.69727		1
6593.19727		1
6593.32		1
6593.66064		1
6593.815		1
6594.101		1
6594.569		1
6595.15137		1
6595.48		1
6595.66748		1
6595.86768		1
6596.46729		1
6596.678		1
6596.788		1
6597.058		1
6597.5127		1
6597.698		1
6597.789		1
6598.50146		1
6598.619		1
6598.83545		1
6599.314		1
6599.441		1
6599.682		1
6599.705		1
6600.18262		1
6600.944		1
6600.981		1
6601.00146		1
6601.13965		1
6601.458		1
6601.57959		1
6601.839		1
6602.174		1
6602.66		1
6602.866		1
6603.795		1
6604.373		1
6604.379		1
6604.42529		1
6604.577		1
6604.86426		1
6605.34		1
6605.66455		1
6606.00928		1
6606.416		1
6606.86133		1
6607.115		1
6607.338		1
6607.617		1
6607.718		1
6608.268		1
6608.53662		1
6609.54541		1
6610.01074		1
6610.063		1
6610.62549		1
6611.02734		1
6611.1084		1
6611.37646		1
6611.46045		1
6611.72559		1
6611.75		1
6611.88965		1
6612.47461		1
6613.03369		1
6613.49365		1
6613.77344		1
6614.436		1
6614.43652		1
6614.4707		1
6614.798		1
6614.8584		1
6615.44238		1
6615.50928		1
6615.63135		1
6615.63525		1
6615.867		1
6616.00928		1
6616.03564		1
6616.117		1
6616.369		1
6616.50732		1
6617.33643		1
6617.63525		1
6617.636		1
6617.81836		1
6618.164		1
6618.221		1
6618.2666		1
6618.306		1
6618.54053		1
6618.938		1
6619.045		1
6619.185		1
6619.371		1
6619.538		1
6620.04639		1
6620.524		1
6620.62451		1
6620.71729		1
6620.987		1
6620.99463		1
6621.073		1
6621.88135		1
6622.05273		1
6622.14		1
6622.209		1
6622.46973		1
6622.68		1
6622.781		1
6623.0083		1
6623.041		1
6623.454		1
6623.84668		1
6623.8623		1
6624.033		1
6624.198		1
6624.35449		1
6624.38037		1
6624.782		1
6624.881		1
6625.066		1
6625.413		1
6625.475		1
6625.57275		1
6626.487		1
6626.97		1
6626.998		1
6627.23145		1
6627.53369		1
6627.65674		1
6627.80762		1
6628.115		1
6628.23926		1
6628.362		1
6628.478		1
6628.94043		1
6629.367		1
6629.82		1
6629.96875		1
6630.622		1
6631.34033		1
6631.5835		1
6632.691		1
6632.77		1
6633.05859		1
6633.5874		1
6633.628		1
6634.011		1
6634.08		1
6634.116		1
6634.51172		1
6634.861		1
6635.072		1
6635.202		1
6635.30029		1
6635.30762		1
6635.602		1
6636.40332		1
6636.816		1
6636.875		1
6637.0166		1
6637.03564		1
6637.447		1
6637.447		1
6638.173		1
6638.309		1
6638.419		1
6638.491		1
6638.673		1
6638.913		1
6639.01172		1
6639.05127		1
6639.806		1
6639.95068		1
6640.10156		1
6640.15771		1
6640.824		1
6640.928		1
6641.2793		1
6641.308		1
6641.63525		1
6641.82959		1
6641.8667		1
6641.941		1
6642.68262		1
6642.69971		1
6642.733		1
6642.90039		1
6643.016		1
6643.89551		1
6644.12354		1
6644.535		1
6645.06641		1
6645.171		1
6645.58057		1
6645.801		1
6646.64063		1
6646.684		1
6646.777		1
6646.82227		1
6647.402		1
6647.57764		1
6648.709		1
6648.828		1
6649.599		1
6649.60547		1
6650.02734		1
6650.16846		1
6650.194		1
6650.40234		1
6650.45947		1
6652.09033		1
6652.33447		1
6652.38672		1
6652.60059		1
6653.145		1
6653.552		1
6653.685		1
6653.82861		1
6654.137		1
6654.39063		1
6654.58936		1
6654.64941		1
6654.678		1
6654.912		1
6654.961		1
6654.99951		1
6655.439		1
6655.626		1
6655.92236		1
6656.84668		1
6656.84961		1
6657.21		1
6657.21338		1
6657.466		1
6657.53857		1
6657.64746		1
6658.224		1
6659.28125		1
6659.28564		1
6659.6543		1
6659.78271		1
6659.873		1
6660.06348		1
6660.65234		1
6660.81445		1
6661.116		1
6661.149		1
6661.212		1
6661.567		1
6661.574		1
6662.804		1
6663.288		1
6663.95166		1
6664.781		1
6664.889		1
6665.434		1
6665.75439		1
6665.87		1
6666.183		1
6666.22656		1
6666.506		1
6666.65137		1
6666.76		1
6667.447		1
6667.543		1
6668.064		1
6668.0874		1
6668.637		1
6669.11		1
6669.11572		1
6669.267		1
6669.36572		1
6669.793		1
6669.82471		1
6669.87744		1
6670.336		1
6670.5415		1
6670.55225		1
6670.61963		1
6670.94971		1
6671.11133		1
6671.13672		1
6671.146		1
6671.375		1
6671.49561		1
6671.531		1
6671.571		1
6671.97559		1
6672.018		1
6672.239		1
6672.69141		1
6673.083		1
6673.278		1
6673.281		1
6673.61768		1
6673.934		1
6674.126		1
6674.225		1
6674.48633		1
6674.558		1
6674.73535		1
6674.88037		1
6675.02148		1
6675.0874		1
6675.17969		1
6675.182		1
6675.28174		1
6675.80762		1
6675.888		1
6676.007		1
6676.16846		1
6676.635		1
6676.97656		1
6677.53467		1
6677.77832		1
6678.07861		1
6678.262		1
6678.2793		1
6678.327		1
6678.482		1
6678.942		1
6679.33057		1
6679.447		1
6679.46045		1
6679.792		1
6680.789		1
6681.38135		1
6682.139		1
6682.1416		1
6682.266		1
6682.636		1
6683.07959		1
6683.55957		1
6684.74951		1
6685.37451		1
6685.446		1
6686.64258		1
6686.706		1
6686.786		1
6686.87842		1
6687.183		1
6687.2124		1
6687.56152		1
6687.578		1
6687.929		1
6688.434		1
6688.654		1
6688.709		1
6688.82861		1
6689.8833		1
6690.055		1
6690.386		1
6690.89551		1
6690.99658		1
6691.324		1
6691.634		1
6691.939		1
6692.04932		1
6692.17334		1
6692.88867		1
6693.88428		1
6694.107		1
6694.423		1
6694.578		1
[truncated: 17,636 more rows]
