# Supplementary material for: Getting rid of ‘rain’ and ‘stars’: Mitigating inhibition effects on ddPCR data analysis, the case study of the invasive crayfish Pacifastacus leniusculus in the streams of Luxembourg
Source: PLoS One. 2022 Nov 16;17(11):e0275363. doi: 10.1371/journal.pone.0275363 (PMC9668142; doi:10.1371/journal.pone.0275363)
Supplement: S1 File — (ZIP) [file pone.0275363.s003.zip › raw data/27-pl1/27 Pl1-2019 Pl_G11_Amplitude.csv]

Ch1 Amplitude	Ch2 Amplitude	Cluster
288.619049		1
3810.53931		1
4538.87061		1
4541.317		1
4684.942		1
4952.42871		1
5028.84326		1
5131.308		1
5186.47		1
5233.2666		1
5238.42		1
5251.475		1
5262.8374		1
5272.146		1
5283.249		1
5339.9707		1
5351.7373		1
5404.78857		1
5426.99756		1
5443.2417		1
5463.978		1
5468.207		1
5483.717		1
5539.61865		1
5548.668		1
5574.89		1
5580.859		1
5583.685		1
5596.206		1
5603.816		1
5622.231		1
5637.03662		1
5675.544		1
5680.37646		1
5683.369		1
5690.00244		1
5690.67236		1
5698.20068		1
5704.591		1
5706.299		1
5710.03271		1
5723.132		1
5724.32568		1
5726.47266		1
5732.11133		1
5734.796		1
5745.1123		1
5757.05762		1
5759.669		1
5765.07471		1
5768.37256		1
5768.4834		1
5774.555		1
5776.139		1
5779.682		1
5786.037		1
5807.153		1
5814.274		1
5814.667		1
5816.906		1
5818.401		1
5821.979		1
5822.26025		1
5828.262		1
5831.54		1
5832.759		1
5834.716		1
5835.827		1
5838.976		1
5840.293		1
5848.194		1
5858.037		1
5859.239		1
5862.19873		1
5864.78857		1
5865.262		1
5866.24854		1
5871.87549		1
5876.5835		1
5879.48633		1
5880.766		1
5884.58154		1
5885.108		1
5890.0083		1
5894.481		1
5899.174		1
5903.57275		1
5906.66		1
5911.602		1
5915.25439		1
5918.95264		1
5919.855		1
5922.407		1
5923.50342		1
5927.905		1
5929.2085		1
5929.307		1
5931.314		1
5932.72		1
5940.147		1
5940.215		1
5942.032		1
5944.108		1
5945.36475		1
5945.897		1
5947.216		1
5948.32373		1
5950.162		1
5951.122		1
5953.26172		1
5955.045		1
5955.19434		1
5957.464		1
5957.9917		1
5967.224		1
5969.69043		1
5974.625		1
5977.34863		1
5988.65674		1
5991.594		1
5999.39453		1
6003.31445		1
6003.84961		1
6005.55371		1
6006.9126		1
6007.99756		1
6008.271		1
6009.62451		1
6011.37061		1
6013.52		1
6014.585		1
6015.458		1
6015.98		1
6018.24365		1
6021.17236		1
6022.104		1
6023.073		1
6023.79		1
6026.34668		1
6027.803		1
6028.264		1
6028.916		1
6031.35156		1
6038.074		1
6040.45264		1
6042.778		1
6042.93652		1
6043.99463		1
6044.98926		1
6045.027		1
6046.239		1
6047.37646		1
6048.001		1
6049.10547		1
6050.764		1
6052.204		1
6052.69971		1
6055.639		1
6058.71		1
6059.59229		1
6060.204		1
6061.6875		1
6064.40625		1
6070.00732		1
6070.634		1
6072.212		1
6073.81445		1
6074.96826		1
6075.47		1
6076.18457		1
6077.72461		1
6079.61		1
6082.49658		1
6084.944		1
6087.668		1
6091.09131		1
6092.72559		1
6092.786		1
6094.32129		1
6096.095		1
6096.55273		1
6098.36963		1
6099.627		1
6100.296		1
6104.8667		1
6108.501		1
6111.882		1
6112.69336		1
6115.951		1
6116.56543		1
6117.471		1
6117.5293		1
6118.818		1
6122.597		1
6123.38		1
6125.30859		1
6126.631		1
6127.14941		1
6128.133		1
6132.5415		1
6136.14941		1
6136.79053		1
6138.6084		1
6138.88525		1
6139.255		1
6140.451		1
6141.457		1
6149.0127		1
6149.0376		1
6150.255		1
6150.27246		1
6151.48438		1
6151.578		1
6153.893		1
6157.14941		1
6158.07227		1
6159.691		1
6161.42529		1
6162.175		1
6169.66064		1
6170.02832		1
6171.781		1
6175.906		1
6176.2124		1
6176.686		1
6178.65039		1
6181.155		1
6181.543		1
6185.027		1
6185.413		1
6187.93		1
6187.9707		1
6191.929		1
6192.312		1
6194.46729		1
6195.78		1
6198.769		1
6199.622		1
6201.679		1
6206.244		1
6209.609		1
6210.91846		1
6214.75		1
6220.09131		1
6220.56055		1
6223.86		1
6226.58252		1
6229.93555		1
6231.644		1
6233.138		1
6236.975		1
6237.503		1
6239.77832		1
6239.80029		1
6242.53027		1
6245.62354		1
6249.034		1
6249.70557		1
6249.72		1
6250.71338		1
6252.35		1
6252.581		1
6252.92969		1
6255.45361		1
6256.16		1
6256.316		1
6261.345		1
6262.38867		1
6263.97461		1
6264.528		1
6264.81543		1
6265.261		1
6265.346		1
6265.86133		1
6268.585		1
6269.567		1
6269.92725		1
6270.219		1
6270.87451		1
6275.43555		1
6275.88232		1
6277.03564		1
6277.18262		1
6279.77734		1
6280.1377		1
6280.254		1
6280.29248		1
6280.89063		1
6281.93164		1
6282.26855		1
6284.929		1
6285.22		1
6285.255		1
6286.46		1
6287.55		1
6289.94629		1
6290.306		1
6292.32861		1
6294.29932		1
6295.457		1
6297.115		1
6297.774		1
6300.518		1
6300.72461		1
6301.182		1
6301.43066		1
6301.63428		1
6302.93164		1
6303.03467		1
6303.38		1
6303.53369		1
6303.71631		1
6304.81934		1
6305.47168		1
6305.913		1
6308.104		1
6316.707		1
6317.28		1
6318.64844		1
6319.971		1
6320.181		1
6325.148		1
6326.009		1
6327.567		1
6328.38525		1
6330.05029		1
6330.091		1
6330.25049		1
6330.33154		1
6331.67432		1
6332.747		1
6333.29639		1
6333.59961		1
6333.9707		1
6335.71		1
6337.06348		1
6337.10547		1
6337.607		1
6338.87		1
6338.999		1
6339.212		1
6339.991		1
6340.025		1
6340.10547		1
6340.83936		1
6341.70752		1
6343.63428		1
6343.799		1
6344.134		1
6346.557		1
6347.946		1
6348.95264		1
6349.583		1
6349.83		1
6351.30371		1
6351.431		1
6352.60059		1
6352.672		1
6353.12158		1
6353.62256		1
6354.60742		1
6354.839		1
6354.997		1
6356.282		1
6356.528		1
6357.11133		1
6357.72168		1
6357.8335		1
6358.06		1
6363.268		1
6363.989		1
6364.313		1
6366.20557		1
6366.21		1
6371.69434		1
6372.136		1
6372.56348		1
6372.582		1
6372.829		1
6373.253		1
6373.506		1
6375.02539		1
6375.523		1
6376.245		1
6378.211		1
6378.713		1
6382.757		1
6383.62		1
6389.26025		1
6392.20068		1
6393.186		1
6394.44775		1
6395.029		1
6396.11865		1
6397.277		1
6397.3374		1
6397.819		1
6398.52148		1
6399.245		1
6402.452		1
6402.491		1
6404.062		1
6404.20264		1
6404.817		1
6405.831		1
6405.99951		1
6406.9		1
6409.949		1
6410.63135		1
6410.969		1
6411.48633		1
6413.80859		1
6416.19971		1
6419.4126		1
6419.99561		1
6420.456		1
6420.652		1
6420.8916		1
6420.90332		1
6421.10547		1
6427.14648		1
6427.17041		1
6427.391		1
6428.53857		1
6428.59473		1
6432.8125		1
6433.19336		1
6435.49072		1
6436.05225		1
6436.283		1
6437.685		1
6437.718		1
6439.11768		1
6439.78662		1
6440.33		1
6440.47168		1
6441.917		1
6443.19727		1
6443.91943		1
6445.91748		1
6447.162		1
6447.26563		1
6449.587		1
6451.69629		1
6452.336		1
6455.042		1
6455.917		1
6456.094		1
6457.607		1
6459.92871		1
6460.11035		1
6460.66748		1
6461.675		1
6461.822		1
6462.53174		1
6464.16455		1
6465.114		1
6465.26025		1
6465.28564		1
6466.91748		1
6467.214		1
6467.918		1
6470.636		1
6470.775		1
6470.793		1
6471.597		1
6472.04		1
6472.49756		1
6473.504		1
6475.256		1
6476.402		1
6477.586		1
6477.597		1
6477.83154		1
6479.992		1
6480.237		1
6480.445		1
6481.873		1
6482.49756		1
6482.534		1
6482.82031		1
6483.25635		1
6483.578		1
6484.14551		1
6484.891		1
6486.1626		1
6486.64746		1
6487.68457		1
6487.963		1
6489.89746		1
6493.61		1
6494.38965		1
6494.64063		1
6494.99854		1
6495.79346		1
6496.259		1
6496.29736		1
6496.937		1
6497.99756		1
6498.73828		1
6499.76563		1
6501.93652		1
6502.458		1
6502.87158		1
6503.53857		1
6504.052		1
6504.57568		1
6505.24268		1
6506.265		1
6506.33447		1
6506.554		1
6507.59766		1
6507.652		1
6507.936		1
6508.238		1
6508.26953		1
6508.754		1
6508.89746		1
6508.91748		1
6509.90625		1
6510.565		1
6510.659		1
6511.51758		1
6512.2417		1
6513.30957		1
6513.529		1
6515.134		1
6516.094		1
6517.085		1
6517.4624		1
6517.763		1
6518.345		1
6518.433		1
6519.077		1
6519.36133		1
6519.75244		1
6520.0874		1
6520.14844		1
6520.526		1
6521.647		1
6522.14648		1
6522.78369		1
6525.311		1
6525.42529		1
6525.773		1
6525.90332		1
6526.74854		1
6527.078		1
6527.28271		1
6529.62744		1
6529.97461		1
6530.30957		1
6530.47754		1
6530.514		1
6531.3833		1
6531.95166		1
6532.425		1
6533.111		1
6536.207		1
6537.1123		1
6537.317		1
6538.6626		1
6538.748		1
6539.67139		1
6540.778		1
6541.194		1
6543.141		1
6546.65625		1
6546.812		1
6547.49756		1
6547.563		1
6548.246		1
6548.333		1
6548.79443		1
6550.52734		1
6550.738		1
6551.08		1
6551.338		1
6552.162		1
6552.36		1
6552.538		1
6555.039		1
6555.2417		1
6555.727		1
6555.817		1
6556.52637		1
6558.14551		1
6560.071		1
6561.544		1
6561.696		1
6562.18359		1
6562.662		1
6563.29541		1
6563.356		1
6564.265		1
6564.75049		1
6565.519		1
6565.91846		1
6565.961		1
6566.28467		1
6566.48926		1
6568.15039		1
6569.89844		1
6570.27344		1
6570.983		1
6571.018		1
6572.913		1
6573.49561		1
6574.09131		1
6574.16064		1
6575.243		1
6578.846		1
6579.78955		1
6580.085		1
6580.57129		1
6581.18457		1
6581.5127		1
6583.82227		1
6584.441		1
6584.579		1
6585.30127		1
6585.39746		1
6586.63232		1
6586.871		1
6587.24268		1
6587.474		1
6587.868		1
6588.32373		1
6588.445		1
6588.488		1
6589.25049		1
6589.77		1
6590.71875		1
6591.94775		1
6592.081		1
6594.662		1
6595.08936		1
6596.026		1
6596.1626		1
6596.684		1
6596.958		1
6597.23926		1
6598.399		1
6598.62842		1
6598.74268		1
6599.695		1
6599.96533		1
6600.07227		1
6600.8457		1
6604.417		1
6604.44		1
6605.504		1
6607.28369		1
6607.393		1
6607.679		1
6607.975		1
6608.23047		1
6610.18457		1
6610.393		1
6610.843		1
6610.96338		1
6612.435		1
6612.929		1
6613.71729		1
6613.795		1
6613.962		1
6615.71729		1
6616.5166		1
6616.688		1
6616.71		1
6617.19629		1
6618.013		1
6619.205		1
6619.4873		1
6619.777		1
6621.0127		1
6621.92334		1
6622.16943		1
6623.38525		1
6623.7085		1
6623.98438		1
6625.128		1
6626.115		1
6626.20166		1
6626.42725		1
6627.303		1
6627.45361		1
6627.56152		1
6628.69141		1
6628.73828		1
6629.403		1
6629.5166		1
6630.08545		1
6630.12		1
6630.431		1
6630.75146		1
6631.413		1
6631.9624		1
6632.00635		1
6632.39063		1
6632.76		1
6632.782		1
6634.0415		1
6635.026		1
6636.46875		1
6636.799		1
6636.99951		1
6637.48047		1
6637.544		1
6638.05127		1
6638.81738		1
6638.84863		1
6639.75928		1
6640.09229		1
6642.79		1
6642.847		1
6643.08545		1
6644.27441		1
6644.375		1
6644.414		1
6645.092		1
6645.26465		1
6646.2		1
6647.011		1
6647.57275		1
6647.595		1
6648.03564		1
6648.475		1
6649.00342		1
6649.45557		1
6649.58643		1
6649.941		1
6650.08		1
6651.65771		1
6653.48535		1
6653.57275		1
6654.122		1
6654.82		1
6654.882		1
6658.532		1
6658.913		1
6659.32275		1
6659.32568		1
6660.151		1
6660.474		1
6660.913		1
6660.99951		1
6661.691		1
6661.8623		1
6662.79541		1
6662.82861		1
6662.844		1
6663.914		1
6663.94336		1
6664.655		1
6664.884		1
6665.39941		1
6665.44141		1
6667.03857		1
6667.85254		1
6668.794		1
6669.33545		1
6669.7793		1
6669.93652		1
6670.02637		1
6670.24756		1
6670.36133		1
6670.439		1
6670.553		1
6671.2583		1
6671.524		1
6671.72461		1
6671.93164		1
6672.01025		1
6673.04736		1
6674.186		1
6675.402		1
6677.06641		1
6677.469		1
6677.73		1
6677.76172		1
6678.09668		1
6678.665		1
6678.876		1
6679.099		1
6679.156		1
6680.39258		1
6680.51025		1
6680.74463		1
6681.20166		1
6681.315		1
6681.564		1
6682.76172		1
6683.567		1
6683.753		1
6684.40674		1
6684.558		1
6684.93945		1
6685.19141		1
6686.0127		1
6686.4126		1
6686.925		1
6686.95068		1
6687.065		1
6687.50049		1
6688.07861		1
6688.407		1
6688.482		1
6689.17773		1
6689.87354		1
6690.00342		1
6690.461		1
6690.474		1
6690.548		1
6690.936		1
6690.985		1
6691.167		1
6691.43164		1
6691.69		1
6691.91846		1
6692.7		1
6693.087		1
6693.89		1
6694.374		1
6695.02246		1
6696.88525		1
6698.33936		1
6698.627		1
6698.797		1
6698.863		1
6699.646		1
6700.30469		1
6700.62842		1
6701.41162		1
6701.502		1
6701.68848		1
6702.074		1
6703.01953		1
6704.05566		1
6704.11963		1
6704.209		1
6705.114		1
6705.221		1
6706.77246		1
6706.961		1
6707.055		1
6707.32		1
6707.93555		1
6707.96826		1
6708.132		1
6708.91846		1
6709.15		1
6709.709		1
6711.85645		1
6712.36035		1
6712.471		1
6713.331		1
6713.52344		1
6713.995		1
6715.9624		1
6716.14063		1
6716.14941		1
6716.925		1
6717.31543		1
6718.049		1
6718.912		1
6721.14746		1
6721.317		1
6721.43945		1
6721.97852		1
6722.59766		1
6723.08154		1
6723.31543		1
6724.80273		1
6725.88		1
6726.19971		1
6726.691		1
6726.708		1
6727.115		1
6727.561		1
6728.0293		1
6728.318		1
6729.29443		1
6729.30957		1
6729.658		1
6730.38037		1
6730.639		1
6730.81152		1
6731.082		1
6731.13672		1
6731.5835		1
6731.684		1
6731.84326		1
6732.447		1
6732.552		1
6732.676		1
6734.84668		1
6735.258		1
6735.534		1
6736.267		1
6737.79248		1
6737.993		1
6738.333		1
6738.551		1
6738.58545		1
6738.60645		1
6740.162		1
6740.228		1
6740.82959		1
6740.94971		1
6741.32666		1
6741.528		1
6741.71729		1
6741.929		1
6742.15332		1
6744.448		1
6744.511		1
6744.912		1
6745.92432		1
6745.95068		1
6746.38428		1
6746.6123		1
6746.815		1
6747.471		1
6749.41943		1
6750.73438		1
6751.18555		1
6752.063		1
6752.094		1
6752.973		1
6753.70752		1
6754.12744		1
6754.51953		1
6754.688		1
6754.712		1
6754.787		1
6754.95264		1
6755.48975		1
6755.612		1
6755.831		1
6756.315		1
6756.47949		1
6757.174		1
6758.33936		1
6758.925		1
6759.6084		1
6760.00537		1
6760.49463		1
6761.099		1
6761.97656		1
6762.58154		1
6762.714		1
6763.07861		1
6763.07861		1
6763.28174		1
6764.47754		1
6764.741		1
6765.453		1
6765.653		1
6766.514		1
6767.34375		1
6770.20557		1
6770.5127		1
6772.066		1
6772.27832		1
6772.392		1
6773.018		1
6773.196		1
6773.617		1
6773.6543		1
6775.062		1
6775.12646		1
6775.25732		1
6775.51953		1
6776.12061		1
6776.1665		1
6776.357		1
6776.922		1
6777.442		1
6778.089		1
6778.94336		1
6779.37354		1
6779.537		1
6779.55859		1
6780.592		1
6780.7417		1
6780.94141		1
6781.124		1
6783.0874		1
6783.099		1
6783.27734		1
6783.97		1
6784.943		1
6785.428		1
6785.483		1
6786.041		1
6788.3623		1
6788.91553		1
6789.21826		1
6790.06641		1
6790.29248		1
6792.13672		1
6792.436		1
6792.45459		1
6792.973		1
6793.12744		1
6793.61133		1
6793.6333		1
6793.84863		1
6794.132		1
6794.577		1
6795.82129		1
6795.851		1
6796.099		1
6796.148		1
6797.63965		1
6799.14648		1
6799.57373		1
6800.66162		1
6800.76563		1
6801.21826		1
6801.236		1
6801.5957		1
6801.989		1
6802.01953		1
6803.196		1
6803.259		1
6803.987		1
6804.925		1
6805.376		1
6806.344		1
6806.3667		1
6806.83545		1
6807.537		1
6807.725		1
6808.31738		1
6808.52637		1
6808.661		1
6808.702		1
6809.05762		1
6809.692		1
6811.363		1
6811.36865		1
6811.717		1
6812.10938		1
6812.822		1
6813.045		1
6813.182		1
6814.11572		1
6814.378		1
6814.515		1
6815.97363		1
6816.02539		1
6816.25732		1
6816.338		1
6816.47168		1
6816.765		1
6817.0415		1
6817.87744		1
6818.55127		1
6818.72		1
6819.264		1
6819.35059		1
6819.60742		1
6820.371		1
6820.463		1
6820.542		1
6820.69531		1
6820.70654		1
6822.28125		1
6822.33838		1
6823.102		1
6823.15		1
6823.503		1
6824.01758		1
6825.595		1
6826.552		1
6827.256		1
6828.53		1
6828.612		1
6828.92432		1
6829.84961		1
6829.89551		1
6830.14844		1
6830.443		1
6830.56641		1
6830.86426		1
6831.16748		1
6832.169		1
6833.35742		1
6833.47852		1
6833.731		1
6834.35059		1
6834.69971		1
6834.794		1
6834.884		1
6835.18164		1
6836.161		1
6836.39355		1
6836.681		1
6836.689		1
6837.84131		1
6838.587		1
6838.60742		1
6838.611		1
6839.648		1
6839.96875		1
6840.50146		1
6840.589		1
6841.068		1
6841.57471		1
6841.775		1
6841.902		1
6841.97168		1
6842.40039		1
6843.12158		1
6843.53271		1
6844.22754		1
6844.903		1
6846.68457		1
6846.88428		1
6848.40771		1
6848.58643		1
6848.84131		1
6849.192		1
6849.22949		1
6849.362		1
6850.364		1
6851.99658		1
6853.127		1
6853.24268		1
6854.509		1
6854.97852		1
6855.70752		1
6856.485		1
6856.527		1
6857.36768		1
6857.86572		1
6857.994		1
6858.44043		1
6858.63574		1
6859.241		1
6859.29248		1
6859.802		1
6860.3457		1
6860.603		1
6860.7373		1
6860.775		1
6860.959		1
6861.23145		1
6861.604		1
6861.728		1
6862.031		1
6862.91357		1
6863.22363		1
6863.544		1
6864.41846		1
6864.614		1
6864.66846		1
6866.449		1
6866.84863		1
6867.80127		1
6868.33154		1
6869.476		1
6869.7915		1
6869.905		1
6870.084		1
6870.09473		1
6870.254		1
6870.73438		1
6870.973		1
6871.238		1
6872.751		1
6873.49268		1
6873.7793		1
6874.181		1
6874.86133		1
6875.05127		1
6875.342		1
6875.446		1
6875.94873		1
6876.739		1
6877.148		1
6879.087		1
6879.354		1
6880.04834		1
6880.30664		1
6880.4126		1
6880.54443		1
6881.624		1
6882.697		1
6883.38525		1
6883.61572		1
6883.999		1
6884.00049		1
6885.702		1
6886.052		1
6886.101		1
6886.443		1
6886.934		1
6887.31055		1
6887.4834		1
6888.15771		1
6888.33545		1
6888.34229		1
6888.906		1
6889.57		1
6890.50049		1
6890.613		1
6890.61475		1
6890.889		1
6891.05127		1
6891.09473		1
6891.223		1
6891.375		1
6892.536		1
6892.907		1
6893.07861		1
6893.244		1
6893.815		1
6894.46826		1
6894.641		1
6894.85352		1
6895.19238		1
6895.838		1
6896.16		1
6896.942		1
6897.383		1
6897.661		1
6898.101		1
6898.263		1
6898.30127		1
6898.82861		1
6898.832		1
6899.76563		1
6900.62354		1
6901.045		1
6901.215		1
6902.1167		1
6902.42139		1
6902.45068		1
6902.867		1
6903.05029		1
6903.42334		1
6903.46		1
6904.14648		1
6905.06641		1
6906.17773		1
6906.631		1
6906.75732		1
6907.47168		1
6907.843		1
6908.027		1
6908.14941		1
6908.177		1
6908.52832		1
6908.557		1
6908.58838		1
6909.63574		1
6909.88525		1
6910.074		1
6910.639		1
6910.8667		1
6910.9043		1
6911.984		1
6912.48438		1
6912.545		1
6912.95166		1
6914.10254		1
6914.50049		1
6914.879		1
6915.94727		1
6916.01367		1
6917.325		1
6917.87842		1
6917.90137		1
6918.239		1
6918.38525		1
6918.73926		1
6919.348		1
6920.015		1
6920.05225		1
6921.20752		1
6921.583		1
6922.74561		1
6923.97852		1
6924.848		1
6924.931		1
6925.53955		1
6925.71436		1
6925.72168		1
6926.07959		1
6926.17529		1
6926.254		1
6926.274		1
6926.73828		1
6928.174		1
6928.62744		1
6929.736		1
6929.78125		1
6930.111		1
6930.38867		1
6931.30273		1
6931.3125		1
6931.31836		1
6931.58252		1
6934.10156		1
6934.331		1
6934.571		1
6934.58545		1
6934.74463		1
6935.315		1
6936.02637		1
6937.61426		1
6937.69971		1
6938.632		1
6938.8833		1
6938.892		1
6938.9165		1
6939.117		1
6939.366		1
6939.622		1
6939.94043		1
6940.15674		1
6940.719		1
6941.31738		1
6941.38232		1
6941.51172		1
6941.621		1
6942.86426		1
6942.89941		1
6943.413		1
6943.79736		1
6943.95557		1
6943.98535		1
6944.09131		1
6944.222		1
6944.32959		1
6944.671		1
6944.833		1
6944.849		1
6945.27344		1
6945.64063		1
6946.49365		1
6947.99463		1
6948.016		1
6948.06348		1
6948.18262		1
6948.42725		1
6948.50635		1
6948.55225		1
6949.32471		1
6949.497		1
6949.875		1
6950.252		1
6950.656		1
6950.862		1
6951.10742		1
6951.419		1
6951.874		1
6951.92627		1
6952.10059		1
6952.115		1
6952.63574		1
6953.083		1
6955		1
6955.034		1
6955.128		1
6955.61475		1
6956.034		1
6956.3833		1
6956.74658		1
6957.80029		1
6957.95752		1
6958.768		1
6959.147		1
6960.42773		1
6960.57471		1
6960.88232		1
6960.93457		1
6960.983		1
6961.29736		1
6961.502		1
6961.544		1
6961.83838		1
6962.12061		1
6962.145		1
6962.20752		1
6962.376		1
6964.06445		1
6964.16553		1
6964.25342		1
6964.308		1
6964.60059		1
6964.73535		1
6964.7627		1
6965.001		1
6965.73047		1
6965.82275		1
6965.873		1
6965.98242		1
6966.24072		1
6966.937		1
6968.03369		1
6968.10547		1
6968.42139		1
6968.481		1
6968.534		1
6968.744		1
6968.863		1
6969.901		1
6971.032		1
6971.137		1
6971.523		1
6971.62256		1
6972.366		1
6972.857		1
6973.494		1
6973.96338		1
6974.3916		1
6975.80127		1
6976.09863		1
6976.78857		1
6977.255		1
6977.859		1
6978.84326		1
6978.901		1
6979.598		1
6979.66455		1
6979.82227		1
6980.05957		1
6980.26758		1
6980.519		1
6980.78174		1
6980.80566		1
6981.82764		1
6982.153		1
6982.624		1
6982.63965		1
6983.01465		1
6983.55762		1
6983.65967		1
6983.76465		1
6983.881		1
6983.98145		1
6984.44238		1
6984.623		1
6985.53027		1
6986.254		1
6986.366		1
6986.55859		1
6986.65234		1
6986.861		1
6986.93457		1
6986.94727		1
6987.124		1
6988.248		1
6988.271		1
6988.77		1
6989.588		1
6989.799		1
6990.029		1
6990.50146		1
6990.80127		1
6991.589		1
6991.67627		1
6992.364		1
6992.374		1
6992.57129		1
6992.81543		1
6993.199		1
6993.35		1
6993.483		1
6993.75635		1
6994.647		1
6994.938		1
6995.90771		1
6996.443		1
6996.977		1
6997.614		1
6997.90869		1
6998.53174		1
6998.73438		1
6998.99658		1
6999.03		1
6999.39941		1
6999.836		1
6999.879		1
7000.035		1
7000.20068		1
7000.403		1
7000.9		1
7001.25537		1
7001.267		1
7001.414		1
7001.97852		1
7001.99951		1
7002.46826		1
7002.495		1
7002.62451		1
7003.13232		1
7004.30225		1
7004.49072		1
7004.68262		1
7004.78271		1
7004.946		1
7005.643		1
7005.84		1
7005.894		1
7006.742		1
7006.77539		1
7006.971		1
7007.042		1
7007.588		1
7007.87842		1
7008.13		1
7008.434		1
7008.457		1
7008.88867		1
7009.03564		1
7009.133		1
7009.2207		1
7009.436		1
7009.491		1
7009.53271		1
7010.24561		1
7010.248		1
7010.306		1
7010.801		1
7010.81738		1
7011.381		1
7011.469		1
7012.52246		1
7012.69873		1
7013.36572		1
7013.65332		1
7013.6543		1
7013.86865		1
7014.062		1
7014.364		1
7015.671		1
7015.929		1
7015.965		1
7017.05127		1
7017.18164		1
7017.364		1
7017.48		1
7017.603		1
7017.95361		1
7017.98438		1
7018.066		1
7019.167		1
7020.08936		1
7020.16		1
7020.465		1
7020.94434		1
7021.025		1
7021.064		1
7021.06836		1
7021.39844		1
7022.70752		1
7023.128		1
7023.311		1
7023.96436		1
7024.046		1
7024.112		1
7024.18848		1
7025.237		1
7025.3623		1
7025.895		1
7025.96973		1
7025.974		1
7026.223		1
7026.40527		1
7026.469		1
7026.89258		1
7027.18262		1
7028.686		1
7028.72266		1
7028.904		1
7028.913		1
7028.99268		1
7029.835		1
7029.85059		1
7030.28369		1
7030.45459		1
7030.47266		1
7030.656		1
7030.84863		1
7032.05225		1
7032.31055		1
7032.78467		1
7032.813		1
7033.423		1
7033.78662		1
7034.37354		1
7034.689		1
7036.44434		1
7037.12744		1
7038.07373		1
7038.131		1
7038.25		1
7039.34326		1
7039.39355		1
7039.66943		1
7039.70752		1
7040.11768		1
7040.215		1
7040.268		1
7040.48975		1
7040.689		1
7040.74463		1
7041.77441		1
7042.151		1
7042.277		1
7042.603		1
7042.77734		1
7042.79443		1
7042.9126		1
7043.454		1
7043.46826		1
7043.491		1
7044.38965		1
7044.47461		1
7044.77148		1
7044.773		1
7044.775		1
7044.857		1
7044.99		1
7045.09863		1
7045.5835		1
7046.03467		1
7046.24561		1
7046.28027		1
7047.773		1
7047.96436		1
7048.18164		1
7048.286		1
7048.369		1
7048.664		1
7048.81934		1
7048.924		1
7049.0625		1
7049.128		1
7049.209		1
7049.58154		1
7050.53		1
7050.703		1
7050.911		1
7051.40527		1
7051.616		1
7051.78271		1
7052.329		1
7052.42		1
7052.583		1
7052.7915		1
7052.985		1
7053.08154		1
7053.75439		1
7054.00146		1
7055.00342		1
7055.28369		1
7055.505		1
7055.67627		1
7055.8335		1
7055.8457		1
7055.91846		1
7056.119		1
7056.5957		1
7057.41943		1
7057.514		1
7058.027		1
7058.365		1
7058.45361		1
7058.74561		1
7058.868		1
7058.87256		1
7059.72754		1
7059.789		1
7060.019		1
7060.098		1
7060.34863		1
7060.46045		1
7060.48438		1
7060.97754		1
7061.01465		1
7061.418		1
7061.614		1
7062.09668		1
7062.14844		1
7062.157		1
7062.38135		1
7062.85352		1
7062.928		1
7063.02344		1
7063.305		1
7064.18359		1
7064.669		1
7065.0166		1
7066.00146		1
7066.02344		1
7066.55127		1
7066.624		1
7067.2583		1
7067.52051		1
7067.95264		1
7067.989		1
7068.014		1
7068.138		1
7068.15039		1
7068.309		1
7068.655		1
7069.258		1
7069.538		1
7069.67334		1
7069.69629		1
7069.722		1
7070.05859		1
7070.431		1
7070.542		1
7070.753		1
7070.964		1
7071.09863		1
7071.13574		1
7071.613		1
7071.78369		1
7071.854		1
7072.655		1
7073.19971		1
7073.778		1
7074.04		1
7074.21729		1
7074.28955		1
7074.3		1
7074.95947		1
7075.299		1
7075.35449		1
7075.678		1
7075.717		1
7076.421		1
7076.489		1
7076.967		1
7077.045		1
7077.35254		1
7077.60547		1
7077.8877		1
7078.476		1
7078.872		1
7079.109		1
7079.21		1
7079.324		1
7079.55566		1
7079.94873		1
7079.96631		1
7080.079		1
7081.046		1
7081.075		1
7081.09326		1
7081.13232		1
7081.29346		1
7081.41553		1
7081.81445		1
7082.02148		1
7082.762		1
7082.775		1
7082.778		1
7083.015		1
7083.097		1
7083.349		1
7083.564		1
7083.65674		1
7083.70947		1
7083.768		1
7083.79346		1
7084.683		1
7085.92725		1
7086.11		1
7086.261		1
7086.506		1
7087.016		1
7087.03467		1
7087.141		1
7087.64551		1
7088.342		1
7088.667		1
7089.09326		1
7089.2207		1
7089.275		1
7089.407		1
7089.467		1
7089.66455		1
7089.868		1
7090.247		1
7090.63428		1
7091.037		1
7091.08838		1
7092.338		1
7092.84131		1
7092.91		1
7093.1416		1
7093.464		1
7094.46729		1
7094.77344		1
7094.825		1
7095.024		1
7095.024		1
7095.07568		1
7095.37158		1
7095.561		1
7095.746		1
7096.689		1
7096.69531		1
7096.74072		1
7097.03174		1
7097.747		1
7098.05225		1
7098.484		1
7098.578		1
7098.887		1
7099.53564		1
7100.873		1
7100.978		1
7101.032		1
7101.07861		1
7101.564		1
7102.219		1
7102.32764		1
7102.44531		1
7102.5		1
7102.957		1
7103.252		1
7103.43		1
7103.9165		1
7104.24756		1
7104.454		1
7104.60156		1
7105.1543		1
7105.666		1
7105.6875		1
7105.69971		1
7105.96533		1
7105.98828		1
7106.00049		1
7106.111		1
7106.17		1
7106.621		1
7106.63428		1
7106.853		1
7106.978		1
7107.012		1
7107.04639		1
7107.063		1
7107.28662		1
7107.29541		1
7107.514		1
7107.573		1
7108.2		1
7108.40527		1
7108.472		1
7108.51855		1
7108.578		1
7109.7207		1
7109.974		1
7110.03955		1
7110.17		1
7110.55664		1
7111.27		1
7111.28857		1
7111.63135		1
7111.64648		1
7112.345		1
7112.74072		1
7113.888		1
7114.032		1
7114.495		1
7114.753		1
7114.96533		1
7115.027		1
7115.04		1
7115.12842		1
7115.468		1
7116.32		1
7116.853		1
7117.05469		1
7117.356		1
7117.74		1
7117.81152		1
7118.107		1
7118.1626		1
7118.282		1
7118.3667		1
7118.40332		1
7118.486		1
7118.721		1
7119.39941		1
7119.641		1
7119.83057		1
7119.86426		1
7120.249		1
7120.48438		1
7120.63867		1
7120.74951		1
7120.97656		1
7121.20654		1
7121.283		1
7121.575		1
7121.638		1
7121.824		1
7121.872		1
7122.17529		1
7122.219		1
7122.269		1
7122.956		1
7123.081		1
7123.08936		1
7123.15527		1
7123.50732		1
7124.63232		1
7124.634		1
7124.64551		1
7124.98633		1
7125.01074		1
7125.19775		1
7125.29834		1
7125.341		1
7125.61572		1
7126.26465		1
7126.32861		1
7126.358		1
7126.62451		1
7126.86963		1
7126.95		1
7127.25049		1
7127.37549		1
7127.4834		1
7127.983		1
7128.8833		1
7128.9707		1
7129.24561		1
7129.9873		1
7130.15967		1
7130.22754		1
7130.46631		1
7130.67871		1
7130.69775		1
7130.88574		1
7130.99268		1
7131.287		1
7131.592		1
7131.64844		1
7132.08252		1
7132.79834		1
7132.91455		1
7133.532		1
7133.59668		1
7133.861		1
7134.08		1
7134.105		1
7134.155		1
7134.1665		1
7134.302		1
7134.56348		1
7134.6875		1
7134.744		1
7134.86		1
7134.922		1
7135.33447		1
7135.36768		1
7135.64844		1
7135.817		1
7136.00244		1
7136.073		1
7136.73		1
7136.871		1
7137.245		1
7137.335		1
7137.368		1
7137.497		1
7137.607		1
7137.635		1
7137.659		1
7137.907		1
7138.081		1
7138.66455		1
7139.10547		1
7139.443		1
7139.58057		1
7139.679		1
7139.78174		1
7140.097		1
7140.316		1
7140.48145		1
7140.495		1
7140.65771		1
7140.663		1
7141.051		1
7141.097		1
7141.298		1
7141.721		1
[truncated: 17,688 more rows]
