# Supplementary material for: Getting rid of ‘rain’ and ‘stars’: Mitigating inhibition effects on ddPCR data analysis, the case study of the invasive crayfish Pacifastacus leniusculus in the streams of Luxembourg
Source: PLoS One. 2022 Nov 16;17(11):e0275363. doi: 10.1371/journal.pone.0275363 (PMC9668142; doi:10.1371/journal.pone.0275363)
Supplement: S1 File — (ZIP) [file pone.0275363.s003.zip › raw data/27-pl1/27 Pl1-2019 Pl_G12_Amplitude.csv]

Ch1 Amplitude	Ch2 Amplitude	Cluster
623.9205		1
1086.82141		1
1282.75867		1
1312.95532		1
1373.82764		1
1431.50549		1
1439.71545		1
1634.33191		1
1674.41882		1
1683.88391		1
1702.83459		1
1742.82483		1
1747.90808		1
1787.85876		1
1823.73047		1
1875.09863		1
1892.8938		1
1969.15967		1
1977.88184		1
1985.87012		1
1986.52124		1
1998.26953		1
2067.55933		1
2076.612		1
2088.66138		1
2114.64355		1
2131.87		1
2149.27856		1
2156.863		1
2176.253		1
2197.13721		1
2213.96655		1
2417.55469		1
2519.7085		1
2565.0918		1
2568.908		1
2638.83032		1
2641.65		1
2667.28931		1
2740.582		1
2760.55347		1
2778.30225		1
2785.618		1
2810.28613		1
2849.19727		1
2857.66943		1
2865.67334		1
2871.24951		1
2879.17432		1
2883.78052		1
2886.619		1
2900.18652		1
2940.0625		1
2962.882		1
2963.45166		1
2968.39087		1
2978.94287		1
2985.4		1
2991.05884		1
2996.85181		1
3002.37939		1
3006.91138		1
3007.685		1
3008.70825		1
3008.87646		1
3013.60522		1
3017.676		1
3023.12231		1
3025.99243		1
3027.27661		1
3029.78931		1
3030.57422		1
3034.23071		1
3037.84839		1
3038.27734		1
3043.81763		1
3051.68872		1
3065.45435		1
3069.98853		1
3070.33081		1
3074.2168		1
3076.75049		1
3077.38184		1
3088.29028		1
3088.78149		1
3088.83716		1
3099.53027		1
3103.75659		1
3109.30884		1
3112.45117		1
3114.45337		1
3115.34863		1
3127.47925		1
3128.017		1
3132.64648		1
3133.75317		1
3135.12085		1
3142.39771		1
3145.607		1
3150.453		1
3152.09375		1
3154.508		1
3155.9165		1
3157.10254		1
3159.16943		1
3162.016		1
3162.032		1
3167.20435		1
3167.36475		1
3167.38159		1
3167.83228		1
3171.15063		1
3179.273		1
3184.656		1
3185.61035		1
3187.05884		1
3187.81982		1
3188.36987		1
3195.437		1
3204.987		1
3205.55		1
3209.075		1
3215.903		1
3221.98657		1
3223.294		1
3224.90137		1
3225.75684		1
3229.58276		1
3230.14		1
3231.933		1
3231.96045		1
3234.292		1
3234.72314		1
3235.04028		1
3235.09155		1
3236.267		1
3239.82959		1
3240.32935		1
3241.59717		1
3242.029		1
3244.63623		1
3244.92773		1
3250.30713		1
3253.365		1
3254.67041		1
3260.87256		1
3261.36353		1
3262.37354		1
3263.005		1
3265.42578		1
3268.99756		1
3277.94556		1
3278.372		1
3280.15845		1
3280.28076		1
3280.495		1
3281.90552		1
3285.62183		1
3286.12476		1
3290.48462		1
3291.76782		1
3292.7085		1
3295.05762		1
3296.321		1
3296.72339		1
3298.26074		1
3298.65063		1
3300.906		1
3302.33765		1
3302.93823		1
3304.68823		1
3306.10132		1
3307.19751		1
3313.0647		1
3314.21313		1
3316.07739		1
3316.17676		1
3317.78564		1
3318.18774		1
3319.60083		1
3319.77026		1
3320.81787		1
3321.988		1
3325.49341		1
3329.23462		1
3329.435		1
3330.58936		1
3331.605		1
3333.10669		1
3333.88623		1
3334.43262		1
3334.75952		1
3335.75757		1
3336.297		1
3340.88672		1
3340.92578		1
3341.64087		1
3341.79053		1
3343.1582		1
3345.22144		1
3345.36938		1
3348.40186		1
3349.06128		1
3349.548		1
3350.85083		1
3352.167		1
3355.32764		1
3357.26318		1
3360.17432		1
3360.494		1
3362.02173		1
3364.73535		1
3365.37158		1
3366.58154		1
3367.90576		1
3368.62549		1
3372.64063		1
3372.71924		1
3375.31226		1
3376.826		1
3377.14868		1
3378.35938		1
3381.3		1
3382.45972		1
3382.98682		1
3383.05981		1
3384.29639		1
3384.65259		1
3385.16553		1
3386.582		1
3387.98315		1
3388.27173		1
3390.16357		1
3392.73218		1
3398.95459		1
3399.20264		1
3399.74414		1
3399.98877		1
3400.17236		1
3404.07544		1
3405.718		1
3406.61743		1
3411.768		1
3413.24268		1
3413.44238		1
3415.899		1
3416.39673		1
3417.67383		1
3418.11646		1
3419.27344		1
3419.73633		1
3420.5105		1
3421.06543		1
3422.17114		1
3423.36523		1
3424.725		1
3427.63574		1
3428.778		1
3429.0354		1
3429.22827		1
3431.14185		1
3432.83838		1
3434.118		1
3436.82983		1
3437.81763		1
3441.59961		1
3443.95239		1
3444.576		1
3444.63281		1
3447.51587		1
3448.72559		1
3448.901		1
3450.96924		1
3451.47559		1
3451.58276		1
3453.24048		1
3454.10254		1
3454.12646		1
3454.36816		1
3454.55859		1
3455.5293		1
3456.19922		1
3457.16382		1
3459.487		1
3460.041		1
3460.08838		1
3461.36816		1
3463.1377		1
3464.851		1
3466.75073		1
3467.02759		1
3467.68628		1
3467.82422		1
3468.98535		1
3470.144		1
3470.804		1
3471.21338		1
3473.427		1
3473.74731		1
3475.1167		1
3476.80029		1
3477.37183		1
3478.03369		1
3478.47729		1
3485.51416		1
3486.49976		1
3487.52		1
3488.423		1
3489.76318		1
3489.86035		1
3493.04956		1
3493.99951		1
3494.18286		1
3494.593		1
3495.85229		1
3497.0188		1
3498.29028		1
3499.54346		1
3499.56641		1
3499.92236		1
3500.39966		1
3503.25073		1
3505.73657		1
3505.94849		1
3506.14844		1
3511.4978		1
3512.37256		1
3513.43		1
3515.61182		1
3516.58447		1
3517.5498		1
3518.40576		1
3519.3396		1
3520.05273		1
3520.60742		1
3521.04517		1
3522.24634		1
3523.95337		1
3527.99365		1
3528.39331		1
3529.98413		1
3530.62		1
3532.26953		1
3533.34326		1
3538.73022		1
3539.037		1
3539.30469		1
3539.877		1
3540.82153		1
3540.875		1
3541.93433		1
3542.11133		1
3542.24951		1
3542.955		1
3542.99927		1
3543.32983		1
3543.91187		1
3543.93042		1
3544.40845		1
3545.40771		1
3546.64063		1
3546.84424		1
3547.06714		1
3549.36426		1
3549.81738		1
3550.47583		1
3553.38525		1
3553.92529		1
3554.21948		1
3554.268		1
3554.59229		1
3554.72876		1
3554.88159		1
3556.87183		1
3556.94946		1
3557.275		1
3558.534		1
3559.18774		1
3559.52		1
3560.748		1
3562.20947		1
3564.647		1
3565.45483		1
3567.11133		1
3569.679		1
3571.53271		1
3572.0752		1
3573.44141		1
3573.701		1
3573.73755		1
3574.563		1
3575.899		1
3577.91577		1
3578.91772		1
3580.03662		1
3580.17676		1
3581.19751		1
3581.20557		1
3581.365		1
3581.705		1
3582.91577		1
3583.08276		1
3585.462		1
3585.60083		1
3586.43872		1
3586.94727		1
3587.453		1
3587.8335		1
3588.10645		1
3588.24878		1
3588.27051		1
3588.42773		1
3588.53857		1
3588.89648		1
3590.01831		1
3590.692		1
3591.14648		1
3591.683		1
3595.33716		1
3598.28979		1
3598.71875		1
3598.85718		1
3598.894		1
3599.999		1
3600.46533		1
3601.623		1
3604.92		1
3605.199		1
3605.84985		1
3609.6626		1
3609.8772		1
3610.715		1
3611.13745		1
3611.17188		1
3611.96338		1
3612.352		1
3612.36963		1
3613.72485		1
3613.85278		1
3613.8916		1
3614.87476		1
3617.15649		1
3618.16846		1
3618.18921		1
3620.037		1
3620.10669		1
3620.10718		1
3620.70337		1
3620.83887		1
3621.71631		1
3621.838		1
3625.29272		1
3626.54053		1
3628.454		1
3629.5564		1
3629.68652		1
3631.663		1
3632.11719		1
3632.79		1
3633.25659		1
3633.90942		1
3634.549		1
3635.46533		1
3636.83887		1
3638.049		1
3638.689		1
3640.40869		1
3641.81348		1
3642.36816		1
3642.75024		1
3642.92114		1
3643.13232		1
3646.1792		1
3646.38867		1
3647.46655		1
3648.96484		1
3649.48364		1
3649.51147		1
3650.66333		1
3650.93433		1
3651.785		1
3653.63623		1
3654.822		1
3656.39551		1
3657.08032		1
3657.49		1
3660.97217		1
3661.09937		1
3661.73022		1
3662.4		1
3663.639		1
3664.39		1
3664.77		1
3664.924		1
3667.536		1
3670.65259		1
3671.12524		1
3674.64136		1
3675.22168		1
3675.71777		1
3677.39648		1
3678.74414		1
3678.916		1
3679.57324		1
3679.86084		1
3682.34033		1
3682.91016		1
3683.393		1
3683.60352		1
3684.307		1
3686.35376		1
3686.39819		1
3686.581		1
3688.29639		1
3688.3938		1
3688.45142		1
3688.82275		1
3688.87671		1
3689.024		1
3689.25122		1
3689.7146		1
3690.42261		1
3690.85474		1
3691.74072		1
3692.10645		1
3693.00146		1
3693.198		1
3693.681		1
3693.88477		1
3693.96313		1
3694.16162		1
3694.30029		1
3695.033		1
3696.328		1
3698.62842		1
3698.718		1
3698.845		1
3700.65845		1
3703.04175		1
3703.391		1
3704.06152		1
3704.98462		1
3706.37451		1
3708.154		1
3708.482		1
3708.55054		1
3708.61353		1
3708.787		1
3709.11353		1
3709.384		1
3710.43774		1
3710.55322		1
3712.039		1
3712.448		1
3712.58569		1
3712.771		1
3713.27271		1
3714.24341		1
3714.75757		1
3715.45435		1
3716.61035		1
3717.36133		1
3717.53149		1
3717.57178		1
3717.6123		1
3717.764		1
3718.778		1
3720.10376		1
3720.34863		1
3720.44946		1
3720.85083		1
3721.24585		1
3722.23071		1
3722.5542		1
3724.70923		1
3725.02148		1
3725.29175		1
3725.93579		1
3726.65674		1
3726.90137		1
3726.90723		1
3727.442		1
3728.126		1
3729.7002		1
3730.68823		1
3731.66		1
3732.61768		1
3734.55542		1
3734.73315		1
3734.852		1
3735.33154		1
3735.44238		1
3735.511		1
3736.447		1
3736.65332		1
3737.00781		1
3737.33228		1
3737.46631		1
3737.65918		1
3737.961		1
3738.346		1
3738.98		1
3740.407		1
3741.00513		1
3741.18848		1
3741.855		1
3742.053		1
3743.485		1
3744.184		1
3744.2915		1
3747.26733		1
3747.28882		1
3747.62646		1
3748.109		1
3748.575		1
3750.39282		1
3750.53662		1
3750.75049		1
3751.20923		1
3751.46118		1
3751.52783		1
3752.18945		1
3752.76343		1
3752.9375		1
3752.99976		1
3753.163		1
3753.57666		1
3754.80444		1
3755.78271		1
3756.256		1
3757.712		1
3758.85767		1
3758.9856		1
3759.11865		1
3760.14233		1
3760.791		1
3762.03223		1
3762.75122		1
3764.884		1
3764.93652		1
3765.054		1
3766.19946		1
3767.30176		1
3767.5603		1
3767.85742		1
3768.367		1
3768.45459		1
3768.60034		1
3768.987		1
3769.39331		1
3769.89014		1
3770.622		1
3770.66284		1
3770.69727		1
3770.943		1
3770.98853		1
3772.03		1
3773.19263		1
3774.12085		1
3774.295		1
3774.57349		1
3774.80737		1
3775.66138		1
3776.63965		1
3776.87134		1
3778.01416		1
3778.07446		1
3778.27515		1
3779.22754		1
3779.32227		1
3779.42236		1
3779.45		1
3779.864		1
3780.36523		1
3780.42529		1
3780.6272		1
3780.64233		1
3780.70728		1
3781.044		1
3781.22		1
3782.282		1
3782.53467		1
3783.35645		1
3783.60474		1
3783.684		1
3784.949		1
3785.1106		1
3785.68018		1
3787.95166		1
3787.97925		1
3788.23022		1
3791.38354		1
3792.46484		1
3792.55		1
3793.49219		1
3793.82544		1
3794.59131		1
3794.94556		1
3795.12329		1
3796.22729		1
3798.82373		1
3799.20361		1
3800.41846		1
3801.114		1
3801.599		1
3804.70337		1
3804.94238		1
3805.09839		1
3806.32983		1
3806.499		1
3806.708		1
3807.054		1
3807.87524		1
3808.02637		1
3809.774		1
3810.31421		1
3810.70435		1
3812.222		1
3812.24146		1
3812.419		1
3814.03125		1
3816.81152		1
3817.25854		1
3819.461		1
3820.35449		1
3823.645		1
3824.07056		1
3825.788		1
3826.11133		1
3826.63062		1
3827.478		1
3828.242		1
3828.39429		1
3828.90381		1
3830.10376		1
3830.18335		1
3831.23755		1
3831.74927		1
3831.96		1
3832.434		1
3832.653		1
3832.868		1
3833.11353		1
3833.47925		1
3834.152		1
3834.50366		1
3834.98633		1
3835.2168		1
3835.50464		1
3835.61279		1
3836.03149		1
3836.2395		1
3838.97046		1
3839.4397		1
3840.65381		1
3841.17749		1
3841.28247		1
3843.333		1
3843.44043		1
3844.77026		1
3844.812		1
3845.75562		1
3845.92969		1
3845.95532		1
3846.15454		1
3846.68237		1
3847.43		1
3848.245		1
3848.27515		1
3849.23438		1
3849.68457		1
3850.34985		1
3850.72217		1
3850.81323		1
3851.035		1
3851.82153		1
3852.94116		1
3852.968		1
3853.168		1
3853.196		1
3854.142		1
3855.38086		1
3855.836		1
3856.71484		1
3856.801		1
3858.991		1
3859.09375		1
3859.254		1
3860.24023		1
3860.348		1
3860.55322		1
3861.2937		1
3862.67114		1
3864.46948		1
3864.88525		1
3865.026		1
3866.728		1
3866.793		1
3866.84644		1
3868.124		1
3869.12036		1
3869.358		1
3869.46631		1
3870.22119		1
3871.08276		1
3872.07886		1
3872.39282		1
3874.174		1
3875.011		1
3876.11035		1
3876.28979		1
3877.92114		1
3878.04443		1
3879.63184		1
3880.117		1
3880.59985		1
3880.72485		1
3880.93555		1
3880.97314		1
3881.693		1
3881.74756		1
3882.40356		1
3882.78882		1
3882.83057		1
3883.79419		1
3883.94775		1
3883.99976		1
3884.78662		1
3884.89941		1
3885.708		1
3885.7644		1
3886.66553		1
3886.966		1
3887.531		1
3888.14331		1
3888.27661		1
3889.03613		1
3889.57471		1
3889.95117		1
3890.57471		1
3891.232		1
3891.62646		1
3892.556		1
3893.07251		1
3893.269		1
3895.532		1
3895.61523		1
3895.932		1
3896.22144		1
3896.72021		1
3898.24365		1
3900.17188		1
3900.24463		1
3900.542		1
3901.588		1
3904.63647		1
3905.386		1
3906.14282		1
3906.438		1
3906.85547		1
3907.21143		1
3907.942		1
3907.94971		1
3908.79517		1
3909.313		1
3910.09814		1
3910.378		1
3911.699		1
3912.004		1
3912.86035		1
3913.26563		1
3913.506		1
3913.87231		1
3915.12915		1
3915.232		1
3915.831		1
3916.10376		1
3916.14478		1
3916.74683		1
3916.75		1
3916.854		1
3917.08374		1
3917.954		1
3918.2395		1
3919.09229		1
3919.504		1
3919.61963		1
3921.72656		1
3921.75146		1
3922.20557		1
3922.672		1
3923.95752		1
3924.04		1
3924.37915		1
3927.97559		1
3928.076		1
3928.21558		1
3928.42749		1
3928.913		1
3929.76147		1
3929.793		1
3930.43286		1
3930.69165		1
3930.8313		1
3931.95923		1
3932.068		1
3932.55469		1
3932.75244		1
3933.88		1
3934.016		1
3934.44946		1
3934.487		1
3934.50586		1
3935.30225		1
3935.57422		1
3935.94824		1
3936.22485		1
3936.25879		1
3937.087		1
3939.693		1
3939.743		1
3940.1123		1
3940.4082		1
3940.47046		1
3940.69824		1
3941.28955		1
3942.24585		1
3942.32153		1
3942.54419		1
3943.69019		1
3944.107		1
3944.27222		1
3944.41772		1
3944.44678		1
3944.75635		1
3945.48926		1
3945.98315		1
3946.25684		1
3946.2627		1
3946.35		1
3946.89648		1
3947.258		1
3947.42627		1
3947.50586		1
3947.586		1
3947.6394		1
3948.49927		1
3949.25586		1
3949.303		1
3949.80835		1
3950.11157		1
3950.12451		1
3951.85083		1
3952.63281		1
3953.16919		1
3953.96436		1
3954.58		1
3954.91943		1
3955.30371		1
3956.241		1
3956.4353		1
3956.51538		1
3957.20679		1
3958.13721		1
3958.20117		1
3959.29419		1
3959.633		1
3959.744		1
3960.68335		1
3960.93628		1
3962.24731		1
3962.6		1
3964.17114		1
3966.60547		1
3967.11255		1
3967.1853		1
3967.5105		1
3967.60376		1
3968.021		1
3968.45825		1
3968.75757		1
3969.2417		1
3969.41382		1
3969.597		1
3969.62378		1
3972.28516		1
3972.67944		1
3973.718		1
3973.977		1
3974.49585		1
3974.91		1
3975.62085		1
3975.63354		1
3975.759		1
3976.63257		1
3976.90649		1
3977.181		1
3977.63867		1
3978.17017		1
3978.77539		1
3979.06323		1
3980.19873		1
3980.42139		1
3980.58		1
3981.19287		1
3981.21729		1
3981.53027		1
3981.61182		1
3981.75146		1
3981.90869		1
3982.13086		1
3982.59863		1
3983.22266		1
3984.90015		1
3985.02783		1
3985.21655		1
3986.3457		1
3986.51929		1
3987.17065		1
3987.303		1
3987.938		1
3988.32129		1
3988.34033		1
3988.47021		1
3988.67114		1
3990.24854		1
3990.73486		1
3991.73047		1
3993.088		1
3993.78467		1
3994.45557		1
3994.55835		1
3995.5918		1
3996.00122		1
3996.14331		1
3996.568		1
3996.57227		1
3997.56958		1
3997.587		1
3999.095		1
3999.20386		1
3999.72119		1
4001.97656		1
4002.7627		1
4002.97		1
4003.097		1
4003.287		1
4004.17114		1
4005.15137		1
4007.307		1
4007.76685		1
4007.872		1
4008.378		1
4008.56665		1
4008.75		1
4009.035		1
4009.12256		1
4009.45215		1
4010.64526		1
4010.78345		1
4010.814		1
4011.00464		1
4011.428		1
4011.62085		1
4013.02539		1
4013.63062		1
4013.96387		1
4015.11255		1
4015.33032		1
4015.73975		1
4016.36133		1
4016.48267		1
4017.88062		1
4018.40356		1
4018.76855		1
4019.44067		1
4019.48218		1
4020.2356		1
4020.82349		1
4021.11768		1
4021.69434		1
4021.733		1
4021.88574		1
4022.35132		1
4023.78613		1
4023.943		1
4024.08325		1
4024.32764		1
4024.69116		1
4024.80737		1
4026.59961		1
4026.881		1
4028.04		1
4028.22168		1
4028.30737		1
4028.49438		1
4028.54		1
4028.7793		1
4029		1
4029.14648		1
4029.363		1
4030.42236		1
4031.14478		1
4031.66016		1
4031.763		1
4031.943		1
4031.968		1
4032.003		1
4033.91626		1
4033.974		1
4034.32227		1
4034.43018		1
4034.57471		1
4035.48633		1
4035.79517		1
4035.99634		1
4037.21362		1
4037.23462		1
4037.37866		1
4038.39624		1
4038.57861		1
4039.02124		1
4039.31934		1
4039.86743		1
4040.11743		1
4040.19214		1
4040.722		1
4040.80127		1
4041.31958		1
4041.38013		1
4041.39624		1
4041.48364		1
4041.96533		1
4042.00757		1
4042.22949		1
4042.90747		1
4043.002		1
4043.82935		1
4044.02271		1
4044.23413		1
4044.45679		1
4045.38354		1
4046.22363		1
4047.064		1
4047.36035		1
4047.44434		1
4047.60962		1
4048.07666		1
4049.65845		1
4050.24243		1
4051.039		1
4051.07739		1
4051.23267		1
4051.35		1
4051.78076		1
4051.93628		1
4051.983		1
4052.02881		1
4052.76855		1
4052.92114		1
4054.857		1
4054.923		1
4054.9563		1
4055.35522		1
4055.40552		1
4056.79736		1
4056.855		1
4057.39941		1
4057.68823		1
4057.69385		1
4058.09351		1
4058.20264		1
4058.42871		1
4058.50732		1
4059.38062		1
4059.72046		1
4059.9502		1
4060.36865		1
4060.902		1
4061.22925		1
4063.04126		1
4063.5957		1
4063.88354		1
4064.49121		1
4066.52319		1
4067.04346		1
4067.15918		1
4067.34351		1
4067.66187		1
4068.33447		1
4069.28418		1
4069.524		1
4069.7334		1
4069.93237		1
4070.63574		1
4071.37451		1
4071.81055		1
4072.03467		1
4072.56323		1
4072.80762		1
4073.64648		1
4075.82813		1
4076.793		1
4076.79761		1
4076.98438		1
4077.83545		1
4077.984		1
4078.09082		1
4078.63818		1
4078.86963		1
4079.48315		1
4079.64355		1
4081.57568		1
4081.787		1
4082.83		1
4083.01538		1
4084.1958		1
4085.3894		1
4085.46729		1
4085.827		1
4085.91748		1
4086.18042		1
4086.50049		1
4086.72974		1
4087.02832		1
4087.84985		1
4087.87646		1
4088.01025		1
4088.69434		1
4089.36548		1
4089.88574		1
4090.24463		1
4091.02368		1
4091.66528		1
4092.161		1
4092.195		1
4092.43945		1
4093.93066		1
4094.2854		1
4094.85522		1
4095.04468		1
4097.265		1
4097.56641		1
4097.727		1
4098.056		1
4098.166		1
4098.219		1
4098.88428		1
4099.395		1
4099.40674		1
4099.603		1
4100.79639		1
4101.26465		1
4101.42725		1
4101.472		1
4101.56641		1
4101.88037		1
4102.641		1
4102.97852		1
4103.16553		1
4103.205		1
4103.249		1
4105.004		1
4105.612		1
4106.272		1
4106.44775		1
4106.87		1
4108.839		1
4109.18		1
4110.28662		1
4111.574		1
4111.79541		1
4111.901		1
4112.218		1
4112.483		1
4112.768		1
4113.118		1
4113.62354		1
4113.78955		1
4113.812		1
4113.89746		1
4113.959		1
4114.15039		1
4115.86865		1
4116.21338		1
4117.24756		1
4117.417		1
4117.53271		1
4117.64		1
4117.64258		1
4118.085		1
4118.82275		1
4119.0376		1
4120.132		1
4120.271		1
4120.33252		1
4120.407		1
4121.139		1
4122.332		1
4122.94043		1
4123.15771		1
4123.302		1
4124.42725		1
4125.20361		1
4125.533		1
4126.466		1
4127.01367		1
4127.312		1
4127.57666		1
4127.74658		1
4128.032		1
4128.864		1
4128.87744		1
4129.40234		1
4129.78369		1
4130.06543		1
4130.364		1
4130.449		1
4130.495		1
4131.13232		1
4132.37842		1
4132.40332		1
4132.787		1
4133.27344		1
4134.236		1
4134.308		1
4134.8667		1
4134.93457		1
4135.82227		1
4136.241		1
4136.273		1
4136.849		1
4137.682		1
4137.944		1
4138.33154		1
4139.17236		1
4139.864		1
4139.92139		1
4140.288		1
4140.9165		1
4141.32471		1
4141.75537		1
4142.056		1
4142.64258		1
4142.9707		1
4143.235		1
4143.37842		1
4144.04639		1
4144.09668		1
4144.884		1
4145.249		1
4145.856		1
4146.88965		1
4147.46436		1
4147.678		1
4148.621		1
4148.78027		1
4149.43652		1
4149.466		1
4149.70752		1
4150.00439		1
4151.14		1
4151.771		1
4152.01758		1
4152.167		1
4152.50635		1
4153.47363		1
4153.88672		1
4154.0166		1
4155.408		1
4155.465		1
4155.564		1
4156.74072		1
4156.87061		1
4157.43359		1
4157.64746		1
4157.755		1
4158.032		1
4158.48145		1
4158.54248		1
4159.37354		1
4159.57		1
4160.23926		1
4160.275		1
4160.55225		1
4160.61		1
4160.698		1
4160.739		1
4160.914		1
4160.94531		1
4161.746		1
4161.94434		1
4162.00537		1
4163.123		1
4163.21631		1
4163.79248		1
4163.794		1
4163.80566		1
4164.274		1
4164.978		1
4165.71045		1
4165.786		1
4165.827		1
4166.365		1
4167.07861		1
4167.619		1
4168.028		1
4168.37451		1
4168.41455		1
4169.216		1
4169.782		1
4169.98145		1
4170.08838		1
4170.12842		1
4170.28955		1
4170.50537		1
4170.839		1
4171.286		1
4171.29932		1
4172.627		1
4173.021		1
4174.63525		1
4174.71875		1
4175.019		1
4175.105		1
4175.1665		1
4175.66846		1
4175.74072		1
4176.491		1
4176.967		1
4177.146		1
4177.252		1
4177.647		1
4178.51855		1
4179.298		1
4179.40625		1
4179.46973		1
4179.52051		1
4181.03271		1
4181.075		1
4181.93652		1
4181.937		1
4182.466		1
4183.30273		1
4183.542		1
4184.16943		1
4184.601		1
4185.22461		1
4185.774		1
4186.03174		1
4186.92871		1
4187.418		1
4187.68359		1
4187.89258		1
4187.98438		1
4188.156		1
4189.30273		1
4189.60449		1
4189.855		1
4190.121		1
4190.788		1
4191.04639		1
4191.3623		1
4192.47754		1
4192.524		1
4193.536		1
4194.09033		1
4194.5293		1
4194.643		1
4194.75244		1
4195.518		1
4195.70068		1
4195.80859		1
4196.31934		1
4196.794		1
4197.68848		1
4198.15527		1
4198.42529		1
4198.472		1
4198.65		1
4198.94043		1
4199.18945		1
4199.19238		1
4199.579		1
4199.77832		1
4199.787		1
4199.95264		1
4200.82764		1
4201.34863		1
4201.386		1
4201.59229		1
4201.61475		1
4201.9917		1
4202.303		1
4202.876		1
4203.159		1
4203.38574		1
4203.673		1
4204.028		1
4204.163		1
4204.392		1
4205.43652		1
4206.032		1
4207.12158		1
4207.9165		1
4207.94727		1
4208.475		1
4208.75928		1
4208.92432		1
4208.96		1
4209.379		1
4209.39258		1
4210.191		1
4210.53125		1
4211.898		1
4211.97754		1
4212.801		1
4213.654		1
4213.6665		1
4213.83936		1
4213.99756		1
4214.266		1
4214.706		1
4215.53174		1
4215.82227		1
4215.85059		1
4216.365		1
4216.52344		1
4217.162		1
4217.817		1
4218.02344		1
4218.252		1
4218.90967		1
4219.6543		1
4219.81348		1
4220.34229		1
4221.162		1
4221.57959		1
4221.72		1
4221.79736		1
4222.207		1
4222.32275		1
4222.5835		1
4222.812		1
4223.06		1
4223.077		1
4223.135		1
4223.279		1
4223.834		1
4223.905		1
4223.965		1
4224.156		1
4224.48438		1
4224.57959		1
4225.297		1
4225.85352		1
4225.99561		1
4226.73535		1
4227.439		1
4227.88965		1
4227.958		1
4228.048		1
4228.40869		1
4228.66455		1
4228.77		1
4228.78271		1
4228.88672		1
4228.992		1
4229.48047		1
4230.05225		1
4230.83643		1
4231.163		1
4231.267		1
4231.59326		1
4231.96436		1
4232.069		1
4232.843		1
4233.283		1
4233.721		1
4233.935		1
4234.95068		1
4235.038		1
4235.42432		1
4235.503		1
4235.62646		1
4236.213		1
4236.477		1
4237.257		1
4237.5957		1
4238.313		1
4238.46875		1
4238.546		1
4238.92334		1
4238.925		1
4239.20947		1
4239.88965		1
4240.64648		1
4240.826		1
4241.40234		1
4241.685		1
4242.00146		1
4242.47168		1
4242.49658		1
4242.581		1
4242.66		1
4242.72559		1
4242.992		1
4243.692		1
4243.69531		1
4244.02539		1
4244.106		1
4244.972		1
4245.00146		1
4245.31738		1
4245.461		1
4245.55469		1
4245.838		1
4246.31641		1
4246.36963		1
4246.741		1
4247.15332		1
4247.525		1
4247.53662		1
4248.088		1
4248.336		1
4248.68652		1
4249.01		1
4249.042		1
4249.19238		1
4249.533		1
4249.68457		1
4249.78564		1
4250.288		1
4250.368		1
4250.53		1
4250.712		1
4250.7583		1
4251.10645		1
4251.352		1
4251.43		1
4251.453		1
4251.643		1
4251.77051		1
4251.824		1
4252.15137		1
4252.37549		1
4252.40527		1
4253.52051		1
4253.524		1
4253.80469		1
4253.90137		1
4253.93848		1
4254.06543		1
4254.48145		1
4254.49561		1
4254.587		1
4254.78857		1
4254.91943		1
4254.987		1
4255.14746		1
4255.896		1
4256.53271		1
4257.03174		1
4257.19141		1
4257.35645		1
4257.528		1
4257.64258		1
4257.759		1
4257.8335		1
4257.862		1
4257.865		1
4257.879		1
4258.647		1
4258.96826		1
4259.17139		1
4259.42627		1
4259.572		1
4259.625		1
4259.641		1
4259.69531		1
4259.943		1
4260.1123		1
4260.197		1
4260.575		1
4261.024		1
4261.89355		1
4262.022		1
4264.68457		1
4264.704		1
4264.74		1
4265.799		1
4265.948		1
4266.28125		1
4266.748		1
4266.80566		1
4266.95		1
4267.2334		1
4267.41064		1
4267.84326		1
4268.25		1
4268.519		1
4269.374		1
4269.646		1
4269.8		1
4269.84473		1
4270.016		1
4270.037		1
4270.3833		1
4270.529		1
4271.32		1
4271.837		1
4271.98438		1
4272.086		1
4272.19		1
4273.97168		1
4274.28564		1
4274.287		1
4274.41455		1
4275.356		1
4275.851		1
4275.87842		1
4276.59229		1
4276.7		1
4277.1626		1
4277.47168		1
4278.72363		1
4278.79932		1
4278.885		1
4279.18164		1
4280.326		1
4280.3916		1
4280.73145		1
4281.513		1
4281.703		1
4282.71		1
4283.11865		1
4283.251		1
4283.49365		1
4283.53662		1
4283.616		1
4284.08447		1
4284.517		1
4284.699		1
4284.79		1
4284.792		1
4284.87744		1
4285.068		1
4285.27441		1
4285.33057		1
4285.53955		1
4285.75244		1
4286.802		1
4286.886		1
4287.409		1
4287.758		1
4288.54053		1
4289.76367		1
4290.011		1
4290.244		1
4290.427		1
4290.87744		1
4290.92		1
4291.1167		1
4291.886		1
4292.44971		1
4292.491		1
4292.55225		1
4292.885		1
4292.93066		1
4292.975		1
4293.071		1
4293.50635		1
4293.621		1
4293.646		1
4293.817		1
4293.99756		1
4294.165		1
4294.244		1
4294.514		1
4294.59229		1
4295.649		1
4296.67773		1
4297.32373		1
4297.756		1
4297.826		1
4297.967		1
4298.03955		1
4298.218		1
4298.43848		1
4298.84326		1
4299.38867		1
4300.09131		1
4300.383		1
4300.623		1
4301.04443		1
4301.21		1
4301.818		1
4302.177		1
4302.34229		1
4302.42529		1
4302.763		1
4302.88965		1
4302.89355		1
4303.447		1
4303.47852		1
4303.486		1
4304.152		1
4304.31836		1
4304.96973		1
4305.1543		1
4305.63232		1
4305.72168		1
4306.16455		1
4306.671		1
4307.03125		1
4307.74854		1
4308.48535		1
4308.806		1
4309.457		1
4309.593		1
4309.662		1
4309.736		1
4310.30469		1
4310.595		1
4310.89844		1
4310.901		1
4310.98047		1
4311.40771		1
4311.559		1
4311.591		1
4311.62549		1
4311.65869		1
4311.836		1
4311.898		1
4311.919		1
4312.143		1
4312.33936		1
4312.42139		1
4312.5127		1
4312.53369		1
4312.87061		1
4313.1333		1
4313.215		1
4313.3457		1
4313.355		1
4313.36		1
4313.393		1
4314.055		1
4314.086		1
4314.40332		1
4314.546		1
4315.404		1
4315.7		1
4315.89844		1
4315.99658		1
4316.261		1
4317.17969		1
4317.246		1
4317.62744		1
4317.88867		1
4318.698		1
4318.774		1
4318.77637		1
4318.883		1
4319.01465		1
4319.238		1
4319.24951		1
4319.539		1
4319.983		1
4320.15869		1
4320.199		1
4320.221		1
4320.70068		1
4321.08154		1
4321.15771		1
4321.451		1
4322.06		1
4322.1416		1
4322.615		1
4322.83447		1
4323.42041		1
4323.596		1
4323.7876		1
4324.79932		1
4324.79932		1
4325.234		1
4325.27051		1
4325.46826		1
4325.79541		1
4325.98242		1
4326.35449		1
4326.462		1
4326.477		1
4326.63135		1
4326.71631		1
4326.995		1
4327.15771		1
4327.567		1
4327.626		1
4327.853		1
4327.91455		1
4329.2666		1
4329.41846		1
4329.66357		1
4330.334		1
4330.406		1
4330.618		1
4330.687		1
4330.87646		1
4330.951		1
4331.127		1
4331.49561		1
4331.711		1
4332.04932		1
4332.162		1
4332.957		1
4332.983		1
4332.99		1
4333.37646		1
4333.554		1
4333.75		1
4334.04932		1
4335.287		1
4335.53		1
4335.94		1
4336.697		1
4336.975		1
4336.99561		1
4337.00635		1
4337.02148		1
4337.146		1
4337.23828		1
4337.257		1
4337.403		1
4337.53369		1
4337.70557		1
4337.94873		1
4338.11		1
4338.22461		1
4338.227		1
4338.47754		1
4338.527		1
4338.80127		1
4338.81543		1
4339.08252		1
4339.11426		1
4339.431		1
4339.80371		1
4339.81934		1
4339.99463		1
4340.469		1
4340.93262		1
4341.56934		1
4342.031		1
4342.1123		1
4342.96631		1
4343.183		1
4343.224		1
4343.23242		1
4343.77637		1
4344.109		1
4344.13574		1
4344.24268		1
4344.24854		1
4345.194		1
4345.6626		1
4345.847		1
4346.072		1
4346.305		1
4346.559		1
4346.702		1
4346.99658		1
4347.29736		1
4347.308		1
4347.36768		1
4347.399		1
4347.406		1
4347.498		1
4347.6416		1
4348.11133		1
4348.21729		1
4348.983		1
4349.065		1
4349.29541		1
4349.418		1
4349.839		1
4349.84766		1
4349.92236		1
4350.08252		1
4350.22559		1
4350.745		1
4350.76367		1
4350.80127		1
4351.064		1
4351.20459		1
4351.2627		1
4351.437		1
4351.497		1
4351.509		1
[truncated: 12,457 more rows]
