# Supplementary material for: Getting rid of ‘rain’ and ‘stars’: Mitigating inhibition effects on ddPCR data analysis, the case study of the invasive crayfish Pacifastacus leniusculus in the streams of Luxembourg
Source: PLoS One. 2022 Nov 16;17(11):e0275363. doi: 10.1371/journal.pone.0275363 (PMC9668142; doi:10.1371/journal.pone.0275363)
Supplement: S1 File — (ZIP) [file pone.0275363.s003.zip › raw data/27-pl1/27 Pl1-2019 Pl_H04_Amplitude.csv]

Ch1 Amplitude	Ch2 Amplitude	Cluster
1496.55847		1
1586.62866		1
1627.67456		1
1740.08655		1
1752.00244		1
1801.5		1
1825.805		1
1829.92871		1
1879.13818		1
2051.7583		1
2091.67749		1
2114.357		1
2321.43433		1
2578.804		1
2591		1
2691.47583		1
2777.54419		1
3116.5752		1
3640.99854		2
3894.96582		2
4285.403		2
4531.037		2
4552.06934		2
4632.31738		2
4768.84473		2
4880.056		2
5101.164		2
5111.26953		2
5187.11035		2
5202.51563		2
5214.076		2
5259.18066		2
5340.313		2
5347.635		2
5376.296		2
5380.61426		2
5394.18848		2
5409.78857		2
5424.533		2
5503.46338		2
5512.29248		2
5515.41064		2
5531.31641		2
5539.96338		2
5540.058		2
5543.298		2
5557.381		2
5566.049		2
5566.893		2
5577.767		2
5578.998		2
5587.115		2
5609.609		2
5617.95068		2
5634.989		2
5643.278		2
5647.13525		2
5650.883		2
5657.969		2
5664.38525		2
5665.573		2
5666.37061		2
5671.31348		2
5688.40771		2
5690.347		2
5696.083		2
5715.531		2
5719.17773		2
5721.947		2
5722.5166		2
5724.4043		2
5733.06348		2
5740.33936		2
5740.98242		2
5752.947		2
5754.75439		2
5754.79346		2
5758.074		2
5762.75537		2
5766.934		2
5768.393		2
5769.032		2
5773.519		2
5775.3		2
5776.42		2
5776.531		2
5776.70752		2
5782.53564		2
5791.92139		2
5793.122		2
5793.83057		2
5793.93555		2
5798.28467		2
5801.987		2
5806.77246		2
5807.45557		2
5811.61865		2
5812.63525		2
5814.487		2
5819.8916		2
5824.36426		2
5824.672		2
5828.69727		2
5831.14453		2
5834.84766		2
5836.27441		2
5836.51172		2
5836.655		2
5836.726		2
5838.509		2
5841.34766		2
5841.77539		2
5841.884		2
5845.498		2
5847.262		2
5852.52832		2
5854.22168		2
5859.45654		2
5860.48		2
5862.28		2
5862.587		2
5865.29		2
5869.245		2
5872.36963		2
5872.97363		2
5876.19629		2
5876.88525		2
5877.864		2
5880.31445		2
5880.5874		2
5885.01855		2
5885.90234		2
5885.96631		2
5886.045		2
5886.466		2
5886.49854		2
5887.50732		2
5889.55469		2
5890.63037		2
5890.974		2
5894.41943		2
5896.207		2
5896.39941		2
5897.43164		2
5900.86426		2
5901.88672		2
5903.362		2
5904.20459		2
5905.109		2
5905.301		2
5907.15967		2
5908.532		2
5909.98975		2
5911.25342		2
5911.285		2
5915.022		2
5915.96143		2
5917.1543		2
5918.71973		2
5921.92725		2
5923.13525		2
5928.59766		2
5929.076		2
5929.66748		2
5931.57471		2
5934.295		2
5937.08057		2
5939.2085		2
5940.238		2
5941.21		2
5947.018		2
5948.62549		2
5949.968		2
5950.993		2
5952.604		2
5960.37744		2
5966.545		2
5968.68262		2
5969.176		2
5969.75		2
5973.21533		2
5974.46		2
5975.80859		2
5976.71826		2
5978.46875		2
5980.67334		2
5982.17725		2
5983.85547		2
5984.658		2
5985.06055		2
5990.55		2
5992.937		2
5993.86768		2
5994.087		2
5994.22461		2
5994.62158		2
5994.78662		2
5996.39941		2
5996.52		2
6001.564		2
6001.912		2
6005.85352		2
6006.312		2
6009.224		2
6014.67871		2
6026.7915		2
6026.899		2
6027.444		2
6028.535		2
6028.58838		2
6030.377		2
6035.03857		2
6036.892		2
6042.13037		2
6043.24365		2
6045.51563		2
6047.6875		2
6048.533		2
6049.341		2
6051.573		2
6052.246		2
6052.36572		2
6053.605		2
6054.28125		2
6054.514		2
6054.554		2
6055.002		2
6055.555		2
6062.03125		2
6062.34473		2
6063.02246		2
6066.283		2
6068.90234		2
6073.57031		2
6074.39258		2
6079.487		2
6080.02539		2
6080.486		2
6081.02832		2
6082.80469		2
6083.1626		2
6084.85547		2
6086.366		2
6086.464		2
6087.90039		2
6091.83545		2
6091.89063		2
6092.962		2
6096.96875		2
6099.284		2
6102.15625		2
6105.003		2
6106.51758		2
6107.037		2
6109.632		2
6110.064		2
6112.28467		2
6112.43164		2
6113.82861		2
6114.911		2
6118.94336		2
6119.21729		2
6121.504		2
6122.452		2
6123.107		2
6125.091		2
6131.38672		2
6131.8877		2
6132.832		2
6133.013		2
6134.53662		2
6135.972		2
6136.511		2
6136.57666		2
6136.66		2
6137.424		2
6139.276		2
6140.895		2
6140.94775		2
6142.053		2
6144.499		2
6146.30566		2
6147.04443		2
6147.149		2
6147.988		2
6149.774		2
6149.86		2
6150.31934		2
6152.701		2
6156.47		2
6157.61963		2
6157.776		2
6158.86		2
6159.632		2
6159.922		2
6160.727		2
6164.54639		2
6165.46631		2
6168.89453		2
6169.634		2
6170.423		2
6173.007		2
6173.41846		2
6175.965		2
6179.02344		2
6183.292		2
6184.3335		2
6184.8335		2
6185.1		2
6187.636		2
6188.84863		2
6189.606		2
6191.579		2
6195.129		2
6195.28174		2
6196.9873		2
6197.805		2
6198.592		2
6202.27246		2
6202.52344		2
6202.86035		2
6203.997		2
6204.93262		2
6207.80225		2
6208.464		2
6208.848		2
6209.00635		2
6210.30762		2
6210.42432		2
6214.459		2
6214.82129		2
6216.536		2
6217.366		2
6220.86768		2
6222.853		2
6223.333		2
6223.767		2
6224.29248		2
6226.6		2
6228.774		2
6229.42871		2
6229.641		2
6229.87939		2
6230.20947		2
6232.36865		2
6233.034		2
6233.98535		2
6234.181		2
6234.31738		2
6236.04639		2
6236.932		2
6238.69775		2
6238.82031		2
6240.876		2
6242.495		2
6242.76025		2
6243.715		2
6247.215		2
6248.94043		2
6249.164		2
6250.343		2
6250.669		2
6251.904		2
6253.1377		2
6254.34473		2
6254.696		2
6254.73535		2
6259.12256		2
6262.5293		2
6263.588		2
6266.09961		2
6266.43652		2
6266.597		2
6267.837		2
6267.851		2
6268.089		2
6273.061		2
6273.731		2
6274.385		2
6275.537		2
6276.21875		2
6276.75635		2
6277.77344		2
6277.828		2
6278.51025		2
6278.77734		2
6281.05127		2
6281.70947		2
6283.08545		2
6283.72754		2
6284.56		2
6286.3623		2
6286.636		2
6287.15771		2
6288.151		2
6289.05029		2
6290.182		2
6290.372		2
6295.328		2
6295.884		2
6296.10156		2
6296.407		2
6296.85547		2
6296.87158		2
6297.20752		2
6298.7373		2
6299.71045		2
6300.64844		2
6300.944		2
6302.457		2
6302.762		2
6303.29834		2
6303.542		2
6303.96631		2
6304.75342		2
6305.00146		2
6310.071		2
6310.33936		2
6310.636		2
6310.78857		2
6313.279		2
6313.491		2
6314.373		2
6315.455		2
6315.94141		2
6320.255		2
6320.36426		2
6322.18652		2
6322.936		2
6327.35156		2
6328.88525		2
6329.695		2
6335.63037		2
6336.58936		2
6338.56934		2
6342.929		2
6343.98047		2
6344.27734		2
6344.73438		2
6345.21875		2
6345.22754		2
6345.75439		2
6346.405		2
6347.93652		2
6348.15527		2
6348.47		2
6350.15137		2
6352.05957		2
6356.07		2
6356.998		2
6357.258		2
6357.962		2
6358.419		2
6359.121		2
6359.61865		2
6361.3584		2
6362.95166		2
6363.24658		2
6363.27832		2
6364.522		2
6364.808		2
6364.945		2
6365.55859		2
6369.25342		2
6369.97949		2
6370.165		2
6370.20361		2
6370.845		2
6370.989		2
6371.35156		2
6372.45752		2
6373.04639		2
6377.87256		2
6378.4165		2
6378.82031		2
6379.03		2
6379.496		2
6379.85547		2
6380.149		2
6382.474		2
6385.25732		2
6385.49072		2
6387.568		2
6387.728		2
6389.43652		2
6389.87451		2
6391.097		2
6391.157		2
6391.24463		2
6391.445		2
6391.459		2
6391.72		2
6391.827		2
6393.509		2
6393.63135		2
6397.38672		2
6398.48242		2
6398.62		2
6398.79		2
6399.121		2
6400.98047		2
6401.40771		2
6402.03662		2
6404.30469		2
6406.60645		2
6407.17725		2
6407.607		2
6410.719		2
6411.21729		2
6412.434		2
6412.71875		2
6412.98		2
6412.988		2
6415.42725		2
6416.495		2
6417.01		2
6417.13867		2
6420.86963		2
6421.309		2
6421.98438		2
6422.784		2
6423.067		2
6423.733		2
6424.78564		2
6425.739		2
6426.11035		2
6426.63525		2
6427.10156		2
6429.661		2
6430.02734		2
6430.5127		2
6430.775		2
6431.20947		2
6431.564		2
6436.223		2
6439.32959		2
6440.869		2
6441.645		2
6442.62939		2
6442.85156		2
6443.26074		2
6443.56543		2
6444.24268		2
6445.09375		2
6447.177		2
6447.915		2
6447.985		2
6449.23975		2
6450.91553		2
6453.17		2
6453.669		2
6454.33057		2
6455.043		2
6455.133		2
6455.37158		2
6455.753		2
6456.062		2
6456.182		2
6456.95654		2
6457.059		2
6457.07275		2
6458.007		2
6458.79346		2
6459.313		2
6459.942		2
6461.562		2
6462.20752		2
6463.46533		2
6467.49268		2
6468.50146		2
6468.6416		2
6468.78955		2
6469.245		2
6469.75		2
6469.978		2
6470.314		2
6470.955		2
6471.48535		2
6471.587		2
6471.682		2
6471.683		2
6472.575		2
6472.76074		2
6473.6333		2
6474.64355		2
6475.90137		2
6477.16748		2
6478.423		2
6479.603		2
6479.962		2
6480.05127		2
6480.462		2
6480.919		2
6481.10352		2
6481.59375		2
6481.946		2
6482.241		2
6482.4165		2
6482.42236		2
6482.505		2
6483.068		2
6483.20068		2
6483.356		2
6484.68359		2
6485.33838		2
6485.61133		2
6485.79736		2
6486.11		2
6486.48633		2
6486.951		2
6487.083		2
6487.51953		2
6489.057		2
6489.13867		2
6489.771		2
6490.718		2
6492.69531		2
6492.69775		2
6493.41455		2
6494.361		2
6495.00732		2
6496.35547		2
6496.5293		2
6496.89453		2
6497.3584		2
6498.65771		2
6500.842		2
6501.11426		2
6501.36133		2
6501.9585		2
6502.83154		2
6502.8623		2
6503.45166		2
6506.406		2
6506.47461		2
6507.67236		2
6507.744		2
6507.84473		2
6510.22461		2
6510.695		2
6511.001		2
6511.14941		2
6511.459		2
6511.65332		2
6511.92773		2
6513.20361		2
6515.16162		2
6515.842		2
6515.848		2
6515.94727		2
6516.34		2
6516.491		2
6517.0083		2
6519.21143		2
6519.317		2
6519.92236		2
6520.06152		2
6520.244		2
6520.767		2
6521.35059		2
6521.49951		2
6521.606		2
6523.667		2
6524.43945		2
6525.461		2
6527.274		2
6527.482		2
6528.747		2
6529.43848		2
6529.78027		2
6531.617		2
6531.805		2
6532.0166		2
6532.17969		2
6532.622		2
6533.184		2
6535.05859		2
6536.28857		2
6536.49658		2
6537.337		2
6537.716		2
6538.508		2
6538.56641		2
6539.602		2
6539.941		2
6541.814		2
6542.34375		2
6544.389		2
6544.59473		2
6545.80859		2
6545.885		2
6546.93		2
6547.33643		2
6547.771		2
6547.89258		2
6548.326		2
6549.539		2
6549.60938		2
6550.0083		2
6550.03857		2
6550.05273		2
6550.51		2
6550.86572		2
6551.676		2
6551.678		2
6551.914		2
6551.967		2
6552.07666		2
6552.15527		2
6552.974		2
6553.00537		2
6553.72852		2
6553.875		2
6555.42236		2
6556.21631		2
6556.387		2
6556.505		2
6556.75342		2
6557.176		2
6558.986		2
6559.09326		2
6559.5625		2
6560.711		2
6560.89746		2
6561.264		2
6563.27539		2
6563.801		2
6564.244		2
6564.505		2
6565.45947		2
6565.68066		2
6565.82373		2
6565.934		2
6566.136		2
6567.258		2
6567.81348		2
6568.59131		2
6569.27539		2
6569.433		2
6569.5166		2
6569.55225		2
6569.762		2
6570.67529		2
6571.276		2
6571.668		2
6572.814		2
6572.901		2
6573.121		2
6573.598		2
6573.69336		2
6574.12646		2
6574.643		2
6574.836		2
6575.343		2
6576.09961		2
6576.14		2
6576.4624		2
6576.70654		2
6576.95361		2
6577.531		2
6579.34473		2
6580.56445		2
6580.87061		2
6581.07031		2
6581.67627		2
6581.89844		2
6582.45752		2
6583.767		2
6583.827		2
6584.229		2
6584.56		2
6584.76		2
6584.79541		2
6585.44873		2
6585.465		2
6586.45752		2
6586.775		2
6586.8		2
6587.317		2
6588.56		2
6588.59131		2
6589.415		2
6589.48926		2
6589.66		2
6590.17725		2
6591.315		2
6591.705		2
6592.49951		2
6592.66064		2
6592.81641		2
6593.015		2
6594.94141		2
6595.01563		2
6595.65967		2
6596.743		2
6597.08057		2
6597.11426		2
6597.4		2
6597.60059		2
6598.384		2
6598.928		2
6599.391		2
6599.43		2
6599.8877		2
6599.95		2
6601.13965		2
6602.047		2
6602.92432		2
6603.1167		2
6603.885		2
6603.9585		2
6604.60547		2
6605.347		2
6606.217		2
6606.46826		2
6606.72559		2
6607.658		2
6607.86		2
6608.138		2
6608.282		2
6608.47754		2
6608.50537		2
6608.831		2
6609.148		2
6609.30469		2
6609.593		2
6609.977		2
6610.058		2
6610.07031		2
6610.42139		2
6610.4624		2
6610.608		2
6611.25537		2
6611.30371		2
6611.36475		2
6611.57		2
6611.694		2
6611.7373		2
6611.91943		2
6612.101		2
6612.32959		2
6612.6333		2
6613.7334		2
6613.787		2
6614.03857		2
6615.014		2
6615.153		2
6615.78857		2
6615.93359		2
6616.11475		2
6616.21143		2
6616.56055		2
6617.073		2
6617.53467		2
6617.798		2
6618.345		2
6618.48535		2
6619.132		2
6619.497		2
6619.69775		2
6619.981		2
6620.491		2
6621.29		2
6621.307		2
6622.68		2
6623.57471		2
6624.94434		2
6624.948		2
6625.54443		2
6626.326		2
6626.44629		2
6626.93		2
6627.06836		2
6627.14		2
6627.94238		2
6628.44238		2
6628.72461		2
6628.92334		2
6628.941		2
6629.49268		2
6629.78467		2
6630.093		2
6631.02832		2
6631.45947		2
6632.28		2
6632.40137		2
6633.38037		2
6633.93652		2
6634.224		2
6634.513		2
6634.64746		2
6635.12354		2
6635.369		2
6635.65137		2
6635.805		2
6635.89063		2
6636.266		2
6636.42871		2
6636.494		2
6638.18555		2
6638.37549		2
6638.623		2
6638.92236		2
6639.29834		2
6639.88135		2
6640.133		2
6640.282		2
6640.96973		2
6641.245		2
6642.00244		2
6642.116		2
6642.33936		2
6643.11475		2
6643.796		2
6643.972		2
6645.30225		2
6645.8374		2
6645.878		2
6646.222		2
6646.33154		2
6646.381		2
6646.45166		2
6646.458		2
6646.811		2
6647.09961		2
6647.513		2
6648.36572		2
6648.41		2
6648.727		2
6649.837		2
6650.34229		2
6650.368		2
6650.686		2
6651.185		2
6651.28271		2
6651.4165		2
6651.85		2
6653.849		2
6653.869		2
6654.39844		2
6655.18457		2
6655.283		2
6655.7417		2
6655.87158		2
6656.84766		2
6658.176		2
6658.54639		2
6660.30029		2
6660.783		2
6661.057		2
6661.56348		2
6661.806		2
6661.866		2
6661.908		2
6661.9585		2
6663.06445		2
6663.591		2
6663.85938		2
6663.988		2
6664.076		2
6664.558		2
6664.6665		2
6664.87158		2
6664.996		2
6665.443		2
6666.4873		2
6666.5127		2
6667.083		2
6668.0083		2
6668.616		2
6668.634		2
6668.76172		2
6668.843		2
6669.029		2
6669.209		2
6669.255		2
6669.29053		2
6669.298		2
6669.435		2
6669.48242		2
6669.614		2
6669.6665		2
6669.7334		2
6669.97363		2
6670.66455		2
6670.76172		2
6670.848		2
6671.367		2
6671.664		2
6672.80225		2
6673.883		2
6674.10352		2
6674.32129		2
6674.40869		2
6674.478		2
6674.574		2
6676.0376		2
6676.15967		2
6676.53174		2
6676.94775		2
6677.55029		2
6677.878		2
6678.06934		2
6678.21826		2
6678.60547		2
6678.653		2
6678.761		2
6678.90967		2
6679.19971		2
6679.41357		2
6679.82129		2
6679.844		2
6680.17334		2
6680.22363		2
6680.824		2
6681.12158		2
6681.25732		2
6681.914		2
6681.93652		2
6682.53174		2
6682.567		2
6683.748		2
6683.797		2
6684.039		2
6684.06445		2
6684.11475		2
6684.202		2
6684.992		2
6685.39551		2
6685.693		2
6686.004		2
6686.197		2
6686.39		2
6686.458		2
6686.65234		2
6686.977		2
6687.067		2
6687.08838		2
6687.22168		2
6687.362		2
6687.593		2
6687.706		2
6687.86426		2
6687.974		2
6687.975		2
6688.1543		2
6688.354		2
6689.44238		2
6690.502		2
6690.54834		2
6690.664		2
6691.59375		2
6692.62549		2
6693.25146		2
6693.292		2
6693.48633		2
6693.499		2
6693.591		2
6693.86426		2
6694.05762		2
6694.13428		2
6694.136		2
6694.22852		2
6694.34131		2
6694.42432		2
6694.70068		2
6694.76758		2
6695.25439		2
6696.101		2
6696.179		2
6696.4707		2
6696.637		2
6696.70752		2
6697.28467		2
6697.30029		2
6697.88574		2
6698.21729		2
6699.252		2
6699.67041		2
6699.811		2
6699.89551		2
6700.408		2
6700.69531		2
6700.94336		2
6701.244		2
6701.27051		2
6701.48975		2
6701.58252		2
6701.61133		2
6701.748		2
6701.884		2
6702.15039		2
6702.2373		2
6702.504		2
6703.08936		2
6703.259		2
6703.918		2
6703.97754		2
6704.27051		2
6704.607		2
6704.715		2
6704.73		2
6704.80957		2
6704.855		2
6705.10742		2
6705.24		2
6706.01953		2
6706.53027		2
6706.927		2
6706.986		2
6707.33252		2
6708.242		2
6708.26563		2
6708.46436		2
6708.548		2
6708.593		2
6708.787		2
6708.937		2
6709.6123		2
6709.958		2
6709.97852		2
6710.064		2
6710.40771		2
6710.422		2
6710.633		2
6710.90771		2
6710.975		2
6711.2915		2
6711.33		2
6711.60059		2
6711.817		2
6711.86035		2
6712.02441		2
6712.15		2
6712.237		2
6712.63		2
6712.782		2
6713.458		2
6713.47266		2
6713.858		2
6714.073		2
6714.225		2
6714.313		2
6714.75342		2
6715.49268		2
6715.59		2
6715.616		2
6715.72		2
6715.80225		2
6716.043		2
6716.35059		2
6716.63574		2
6717.065		2
6717.11133		2
6717.145		2
6717.30371		2
6717.405		2
6717.419		2
6717.95459		2
6718.03271		2
6718.178		2
6718.19238		2
6718.193		2
6718.306		2
6718.326		2
6718.68359		2
6718.91748		2
6718.954		2
6718.96338		2
6719.02344		2
6719.066		2
6719.07227		2
6719.395		2
6719.51563		2
6719.77148		2
6719.98975		2
6720.058		2
6720.21875		2
6720.866		2
6721.03369		2
6721.13574		2
6721.137		2
6721.251		2
6721.365		2
6721.5		2
6721.868		2
6722.05957		2
6722.167		2
6722.451		2
6722.607		2
6722.92139		2
6723.197		2
6723.376		2
6723.552		2
6723.58057		2
6723.762		2
6724.04248		2
6724.138		2
6724.19043		2
6724.336		2
6724.44043		2
6724.776		2
6725.804		2
6725.843		2
6725.949		2
6726.09131		2
6726.43066		2
6726.64453		2
6726.751		2
6727.007		2
6727.17041		2
6727.358		2
6727.465		2
6727.468		2
6727.764		2
6727.88965		2
6727.95361		2
6728.07861		2
6728.541		2
6728.545		2
6728.55469		2
6728.58936		2
6728.624		2
6728.64941		2
6729.036		2
6729.233		2
6729.56348		2
6729.7373		2
6729.78369		2
6729.858		2
6729.918		2
6729.95947		2
6730.054		2
6730.06641		2
6730.466		2
6730.499		2
6730.641		2
6731.04541		2
6731.22363		2
6731.259		2
6731.292		2
6731.393		2
6731.50635		2
6731.546		2
6731.757		2
6731.78174		2
6731.862		2
6732.11		2
6732.1416		2
6732.147		2
6732.207		2
6732.45068		2
6732.67236		2
6732.881		2
6733.273		2
6733.40527		2
6733.53125		2
6733.53174		2
6733.726		2
6733.74463		2
6733.92041		2
6734.221		2
6734.91		2
6734.94043		2
6735.147		2
6735.23633		2
6735.65967		2
6736.434		2
6736.99854		2
6737.12842		2
6737.653		2
6737.749		2
6737.80566		2
6737.891		2
6738.49854		2
6738.579		2
6738.919		2
6739.14844		2
6739.151		2
6739.235		2
6739.276		2
6739.29736		2
6739.388		2
6739.65674		2
6739.974		2
6739.991		2
6739.998		2
6740.09961		2
6740.205		2
6740.21436		2
6740.292		2
6740.435		2
6740.54346		2
6740.59131		2
6740.851		2
6740.95459		2
6740.95459		2
6741.046		2
6741.145		2
6741.388		2
6741.703		2
6741.76953		2
6741.908		2
6741.96826		2
6742.073		2
6742.49463		2
6742.73975		2
6742.877		2
6743.316		2
6743.4		2
6743.76563		2
6743.816		2
6744.417		2
6744.67139		2
6745.184		2
6745.237		2
6745.268		2
6745.39648		2
6745.786		2
6745.83057		2
6746.19043		2
6746.42969		2
6746.59326		2
6746.61475		2
6746.63672		2
6746.916		2
6746.99951		2
6747.0376		2
6747.258		2
6747.47461		2
6747.952		2
6748.01563		2
6748.332		2
6748.46826		2
6749.034		2
6749.2124		2
6749.36768		2
6749.65		2
6749.858		2
6750.07959		2
6750.2124		2
6750.234		2
6750.32129		2
6750.54		2
6750.55371		2
6750.635		2
6750.79834		2
6751.03027		2
6751.27832		2
6751.384		2
6751.43066		2
6751.726		2
6752.052		2
6752.1665		2
6752.323		2
6752.687		2
6752.757		2
6753.02539		2
6753.376		2
6753.378		2
6753.55957		2
6753.608		2
6753.74854		2
6753.913		2
6754.27148		2
6754.28467		2
6754.379		2
6754.551		2
6754.616		2
6754.814		2
6754.87158		2
6755.076		2
6755.095		2
6755.16162		2
6755.4707		2
6755.97		2
6755.972		2
6755.98145		2
6756.26		2
6756.804		2
6756.92725		2
6756.94629		2
6757.01758		2
6757.13428		2
6757.212		2
6757.572		2
6757.80957		2
6757.85254		2
6758.42529		2
6758.66846		2
6758.8916		2
6758.94727		2
6759.062		2
6759.43945		2
6759.463		2
6759.581		2
6759.702		2
6759.704		2
6760.261		2
6760.31		2
6760.41943		2
6760.46436		2
6760.597		2
6760.76953		2
6760.835		2
6760.98		2
6760.98047		2
6761.067		2
6761.10645		2
6761.48145		2
6761.54541		2
6761.828		2
6761.945		2
6762.1543		2
6762.463		2
6762.4834		2
6762.634		2
6763.07227		2
6763.18555		2
6763.272		2
6763.31934		2
6763.49951		2
6763.586		2
6763.81934		2
6763.899		2
6763.997		2
6764.18		2
6764.23242		2
6764.308		2
6764.484		2
6764.542		2
6764.57568		2
6764.73242		2
6765.655		2
6765.74		2
6766.43359		2
6766.55127		2
6766.57568		2
6766.786		2
6766.80664		2
6767.197		2
6767.27051		2
6767.349		2
6767.392		2
6767.406		2
6767.54443		2
6767.634		2
6767.707		2
6767.725		2
6767.74658		2
6767.92334		2
6768.05225		2
6768.10059		2
6768.36035		2
6768.374		2
6768.38965		2
6768.391		2
6768.539		2
6768.603		2
6768.633		2
6768.75635		2
6769.1416		2
6769.17969		2
6769.219		2
6769.36865		2
6769.38232		2
6769.49658		2
6769.604		2
6770.31348		2
6770.5957		2
6770.654		2
6770.739		2
6770.8335		2
6770.977		2
6771.036		2
6771.041		2
6771.19629		2
6771.213		2
6771.41748		2
6772.3125		2
6772.48145		2
6772.60352		2
6772.634		2
6772.81055		2
6772.81934		2
6773.10742		2
6773.514		2
6773.858		2
6774.04932		2
6774.09033		2
6774.279		2
6774.28467		2
6774.698		2
6774.87061		2
6774.895		2
6775.05859		2
6775.261		2
6775.476		2
6775.619		2
6775.70166		2
6775.85938		2
6775.87451		2
6775.929		2
6775.97266		2
6776.022		2
6776.04639		2
6776.07959		2
6776.26367		2
6776.39355		2
6776.63135		2
6776.70068		2
6776.79736		2
6777.04053		2
6777.13672		2
6777.51953		2
6777.53125		2
6777.63		2
6777.79639		2
6777.952		2
6778.00342		2
6778.15771		2
6778.187		2
6778.22656		2
6778.24756		2
6778.26367		2
6778.35449		2
6778.51074		2
6778.558		2
6778.661		2
6778.697		2
6778.697		2
6778.714		2
6778.939		2
6779.12451		2
6779.163		2
6779.21875		2
6779.23633		2
6779.443		2
6780.16748		2
6780.169		2
6780.24072		2
6780.26		2
6780.38232		2
6780.43164		2
6780.4624		2
6780.546		2
6780.623		2
6780.7373		2
6780.838		2
6780.8833		2
6781.05664		2
6781.11865		2
6781.31152		2
6781.35156		2
6781.483		2
6781.89453		2
6781.901		2
6782.34131		2
6782.34375		2
6782.431		2
6782.462		2
6782.479		2
6782.488		2
6782.59		2
6782.61865		2
6782.82666		2
6783.06836		2
6783.183		2
6783.33		2
6783.37451		2
6783.38428		2
6783.415		2
6783.516		2
6783.5415		2
6783.58154		2
6783.69971		2
6783.728		2
6783.76172		2
6783.774		2
6783.814		2
6783.91943		2
6783.925		2
6784.17432		2
6784.4873		2
6784.4917		2
6784.817		2
6784.928		2
6784.97266		2
6785.23		2
6785.325		2
6785.35254		2
6785.57373		2
6785.57861		2
6785.61572		2
6785.809		2
6785.95068		2
6786.121		2
6786.15527		2
6786.31055		2
6786.32666		2
6786.63		2
6786.685		2
6786.73047		2
6786.79443		2
6786.902		2
6786.953		2
6786.988		2
6787.10059		2
6787.108		2
6787.213		2
6787.272		2
6787.289		2
6787.32275		2
6787.88232		2
6788.07031		2
6788.117		2
6788.29443		2
6788.36426		2
6788.408		2
6788.45264		2
6788.50146		2
6788.88867		2
6789.121		2
6789.18457		2
6789.288		2
6789.88867		2
6790.051		2
6790.549		2
6790.72363		2
6790.78174		2
6790.829		2
6790.85449		2
6791.089		2
6791.11865		2
6791.28857		2
6791.32373		2
6791.361		2
6791.376		2
6791.40967		2
6791.54541		2
6791.59033		2
6791.821		2
6791.913		2
6792.31836		2
6792.556		2
6792.577		2
6792.5874		2
6792.871		2
6792.91553		2
6793.066		2
6793.40039		2
6793.516		2
6793.58838		2
6793.61963		2
6793.72754		2
6793.743		2
6793.90234		2
6793.97559		2
6794.174		2
6794.19336		2
6794.229		2
6794.248		2
6794.381		2
6794.41748		2
6794.48975		2
6794.588		2
6794.733		2
6795.033		2
6795.1		2
6795.167		2
6795.18945		2
6795.193		2
6795.27832		2
6795.79932		2
6795.874		2
6795.877		2
6795.88232		2
6795.961		2
6796.028		2
6796.08154		2
6796.271		2
6796.342		2
6796.442		2
6796.523		2
6796.527		2
6796.61426		2
6796.616		2
6796.65625		2
6796.97461		2
6797.02539		2
6797.087		2
6797.09375		2
6797.1626		2
6797.37158		2
6797.38037		2
6797.4624		2
6797.47		2
6797.576		2
6798.057		2
6798.22949		2
6798.348		2
6798.88		2
6798.91553		2
6799.071		2
6799.192		2
6799.193		2
6799.24756		2
6799.29053		2
6799.29248		2
6799.34473		2
6799.42969		2
6799.504		2
6799.505		2
6799.63574		2
6799.93945		2
6799.968		2
6799.98926		2
6800.20947		2
6800.35059		2
6800.48633		2
6800.56152		2
6800.744		2
6800.82129		2
6800.83545		2
6800.903		2
6801.073		2
6801.075		2
6801.079		2
6801.20264		2
6801.27246		2
6801.35156		2
6801.749		2
6801.846		2
6801.861		2
6801.889		2
6801.90771		2
6802.22949		2
6802.30371		2
6802.309		2
6802.313		2
6802.354		2
6802.70752		2
6802.78271		2
6802.89		2
6803.0293		2
6803.118		2
6803.23633		2
6803.341		2
6803.35156		2
6803.35742		2
6803.39355		2
6803.46143		2
6803.539		2
6803.761		2
6803.9126		2
6803.93066		2
6803.97461		2
6804.283		2
6804.423		2
6804.493		2
6805.26074		2
6805.324		2
6805.55566		2
6805.57568		2
6805.58643		2
6805.646		2
6805.67432		2
6805.765		2
6806.008		2
6806.04		2
6806.14355		2
6806.195		2
6806.22656		2
6806.24561		2
6806.52734		2
6806.87256		2
6807.042		2
6807.07861		2
6807.17236		2
6807.207		2
6807.21875		2
6807.415		2
6807.71338		2
6807.73633		2
6808.13525		2
6808.301		2
6808.61426		2
6808.66455		2
6808.74365		2
6808.97266		2
6809.028		2
6809.041		2
6809.07		2
6809.16943		2
6809.19775		2
6809.30469		2
6809.40771		2
6809.42969		2
6809.655		2
6809.71533		2
6809.718		2
6809.79248		2
6809.8335		2
6809.90674		2
6810.15527		2
6810.15967		2
6810.38525		2
6810.559		2
6810.679		2
6810.69		2
6810.758		2
6810.83154		2
6811.05225		2
6811.059		2
6811.06543		2
6811.23828		2
6811.25244		2
6811.30371		2
6811.325		2
6811.457		2
6811.567		2
6811.712		2
6811.9917		2
6812.105		2
6812.18066		2
6812.224		2
6812.27441		2
6812.293		2
6812.38		2
6812.5		2
6812.62939		2
6812.69873		2
6813.203		2
6813.278		2
6813.301		2
6813.36865		2
6813.47852		2
6813.58936		2
6813.60645		2
6813.6377		2
6813.691		2
6813.69531		2
6813.849		2
6813.92		2
6814.01025		2
6814.04248		2
6814.04443		2
6814.09033		2
6814.37158		2
6814.45557		2
6814.482		2
6814.54248		2
6814.699		2
6814.699		2
6814.7334		2
6815.058		2
6815.21729		2
6815.30566		2
6815.60254		2
6815.725		2
6815.852		2
6815.93		2
6816.072		2
6816.092		2
6816.11426		2
6816.24		2
6816.251		2
6816.491		2
6816.515		2
6816.62256		2
6816.626		2
6816.76172		2
6816.96436		2
6817.16846		2
6817.178		2
6817.182		2
6817.21875		2
6817.27637		2
6817.35059		2
6817.43652		2
6817.46729		2
6817.6333		2
6817.65527		2
6817.68652		2
6817.69		2
6817.721		2
6817.847		2
6817.96		2
6817.9873		2
6818.059		2
6818.276		2
6818.27637		2
6818.46		2
6818.4873		2
6818.51758		2
6818.58838		2
6818.652		2
6818.693		2
6818.732		2
6818.822		2
6819.07129		2
6819.1084		2
6819.264		2
6819.34229		2
6819.41846		2
6819.51		2
6819.51172		2
6819.578		2
6819.64258		2
6819.703		2
6819.859		2
6819.95		2
6820.021		2
6820.05273		2
6820.4165		2
6820.511		2
6820.816		2
6820.90234		2
6820.986		2
6821.021		2
6821.14648		2
6821.306		2
6821.70166		2
6821.828		2
6821.85156		2
6821.874		2
6821.87939		2
6821.8833		2
6822.076		2
6822.196		2
6822.267		2
6822.68262		2
6822.744		2
6822.8877		2
6822.88965		2
6822.95264		2
6823.005		2
6823.024		2
6823.0376		2
6823.35645		2
6823.66064		2
6823.69		2
6823.814		2
6823.8877		2
6823.945		2
6824.15625		2
6824.28564		2
6824.641		2
6824.70752		2
6824.729		2
6824.789		2
6824.931		2
6825.067		2
6825.14063		2
6825.18457		2
6825.20459		2
6825.30029		2
6825.39		2
6825.55225		2
6825.71631		2
6825.73975		2
6825.74951		2
6825.789		2
6825.84131		2
6825.92236		2
6825.938		2
6826.253		2
6826.41357		2
6826.521		2
6826.55127		2
6826.554		2
6826.678		2
6826.687		2
6826.77051		2
6826.886		2
6827.17627		2
6827.178		2
6827.25		2
6827.25049		2
6827.258		2
6827.31543		2
6827.36328		2
6827.47		2
6827.49854		2
6827.542		2
6827.68652		2
6827.7124		2
6827.718		2
6827.76025		2
6827.768		2
6827.77246		2
6827.98438		2
6828.07861		2
6828.163		2
6828.26465		2
6828.28125		2
6828.302		2
6828.304		2
6828.337		2
[truncated: 16,056 more rows]
