# Supplementary material for: Getting rid of ‘rain’ and ‘stars’: Mitigating inhibition effects on ddPCR data analysis, the case study of the invasive crayfish Pacifastacus leniusculus in the streams of Luxembourg
Source: PLoS One. 2022 Nov 16;17(11):e0275363. doi: 10.1371/journal.pone.0275363 (PMC9668142; doi:10.1371/journal.pone.0275363)
Supplement: S1 File — (ZIP) [file pone.0275363.s003.zip › raw data/27-pl1/27 Pl1-2019 Pl_H05_Amplitude.csv]

Ch1 Amplitude	Ch2 Amplitude	Cluster
285.545654		1
6662.96729		1
6667.11035		1
6684.854		1
6686.76953		1
6699.12354		1
6722.61475		1
6724.572		1
6727.271		1
6727.4043		1
6731.81152		1
6738.39063		1
6740.44043		1
6747.014		1
6764.34326		1
6820.27637		1
6826.187		1
6827.558		1
6829.51025		1
6837.72461		1
6868.748		1
6877.06543		1
6884.0874		1
6887.34668		1
6894.093		1
6895.699		1
6905.13525		1
6913.9126		1
6917.986		1
6922.604		1
6979.4		1
6986.888		1
7020.49951		1
7033.814		1
7045.77051		1
7053.3623		1
7054.732		1
7059.30664		1
7093.166		1
7102.307		1
7106.03467		1
7131.69971		1
7140.661		1
7143.932		1
7154.2876		1
7154.3125		1
7154.90527		1
7165.88428		1
7179.551		1
7179.901		1
7184.15332		1
7188.418		1
7190.01367		1
7193.96533		1
7197.718		1
7206.24365		1
7209.41455		1
7214.987		1
7220.47		1
7230.45654		1
7239.897		1
7243.024		1
7245.762		1
7247.66		1
7255.61572		1
7256.86475		1
7257.46338		1
7258.78369		1
7272.697		1
7275.089		1
7278.37158		1
7279.55273		1
7282.0293		1
7286.1		1
7294.24268		1
7297.052		1
7303.75439		1
7311.392		1
7311.877		1
7320.741		1
7321.9917		1
7323.30469		1
7329.937		1
7330.45459		1
7334.08643		1
7343.041		1
7346.14		1
7346.4375		1
7348.422		1
7348.901		1
7350.906		1
7355.93945		1
7357.24072		1
7360.78174		1
7361.177		1
7363.74463		1
7366.32959		1
7367.76953		1
7371.20654		1
7378.58545		1
7381.51758		1
7386.43457		1
7387.77539		1
7388.179		1
7389.99756		1
7393.61		1
7397.116		1
7403.2793		1
7406.243		1
7406.643		1
7408.96973		1
7410.00635		1
7415.42529		1
7416.939		1
7417.182		1
7417.925		1
7419.29639		1
7422.83		1
7422.93164		1
7427.20361		1
7431.78174		1
7432.307		1
7432.749		1
7433.83		1
7435.985		1
7437.404		1
7437.96436		1
7440.07275		1
7441.866		1
7442.227		1
7443.16		1
7445.40674		1
7447.92627		1
7450.08936		1
7451.72461		1
7454.05957		1
7455.285		1
7456.493		1
7457.926		1
7458.232		1
7460.987		1
7468.395		1
7473.481		1
7475.18066		1
7476.52051		1
7481.2876		1
7482.0625		1
7483.515		1
7485.16162		1
7486.49658		1
7488.88037		1
7489.35059		1
7489.78174		1
7492.67773		1
7492.75635		1
7493.18164		1
7495.036		1
7496.817		1
7497.28955		1
7497.95947		1
7498.28		1
7498.45654		1
7498.48		1
7500.02		1
7501.196		1
7501.335		1
7502.004		1
7502.04443		1
7502.89844		1
7503.057		1
7504.619		1
7506.34326		1
7510.18848		1
7511.46875		1
7512.74		1
7512.801		1
7513.1084		1
7515.46143		1
7516.325		1
7517.47266		1
7517.67236		1
7518.297		1
7519.152		1
7519.887		1
7522.015		1
7525.19873		1
7525.453		1
7526.761		1
7526.8667		1
7527.594		1
7530.03955		1
7530.38		1
7532.804		1
7535.34		1
7536.0376		1
7536.205		1
7537.358		1
7537.853		1
7538.309		1
7539.217		1
7539.68066		1
7541.6875		1
7542.20947		1
7542.35156		1
7542.36328		1
7542.86133		1
7544.62842		1
7545.10254		1
7545.404		1
7545.4126		1
7545.65674		1
7546.06836		1
7546.74756		1
7546.815		1
7548.561		1
7548.678		1
7548.9375		1
7548.99		1
7549.155		1
7549.171		1
7549.32666		1
7549.846		1
7551.0376		1
7552.697		1
7553.02832		1
7553.2373		1
7554.192		1
7554.70654		1
7555.19775		1
7555.585		1
7555.786		1
7556.16455		1
7556.453		1
7556.65332		1
7556.831		1
7557.14		1
7558.62744		1
7558.70264		1
7559.20068		1
7559.619		1
7559.88037		1
7561.103		1
7563.24854		1
7564.13965		1
7565.035		1
7565.383		1
7565.416		1
7565.879		1
7568.90771		1
7570.35547		1
7570.36572		1
7572.49951		1
7572.569		1
7573.358		1
7574.2793		1
7575.09131		1
7575.80127		1
7576.23		1
7576.59375		1
7577.75537		1
7579.252		1
7579.29248		1
7579.794		1
7580.086		1
7580.36572		1
7581.58		1
7582.558		1
7582.70752		1
7582.799		1
7582.977		1
7583.14355		1
7584.06543		1
7584.183		1
7584.4375		1
7586.09326		1
7586.753		1
7587.02539		1
7587.061		1
7587.481		1
7587.89		1
7588.12061		1
7588.26563		1
7589.166		1
7589.39844		1
7589.52148		1
7589.796		1
7589.956		1
7590.169		1
7590.705		1
7590.72461		1
7591.741		1
7591.759		1
7591.8667		1
7592.408		1
7594.76074		1
7595.46045		1
7595.573		1
7595.831		1
7596.542		1
7597.5		1
7597.577		1
7598.204		1
7598.617		1
7598.97266		1
7599.33936		1
7599.38037		1
7599.406		1
7599.67529		1
7600.17334		1
7600.49951		1
7600.80127		1
7603.175		1
7603.22		1
7603.31055		1
7603.65		1
7603.93359		1
7605.465		1
7606.068		1
7606.972		1
7607.759		1
7608.1084		1
7608.14844		1
7608.16357		1
7608.26758		1
7608.644		1
7608.83252		1
7609.29541		1
7609.56152		1
7610.0127		1
7610.121		1
7610.55469		1
7610.71826		1
7611.01465		1
7611.177		1
7611.2666		1
7611.46436		1
7611.653		1
7611.75537		1
7612.11035		1
7612.649		1
7612.804		1
7612.86426		1
7612.945		1
7613.59033		1
7613.92236		1
7614.07861		1
7614.253		1
7614.719		1
7615.141		1
7615.2207		1
7615.64063		1
7616.52148		1
7616.55566		1
7616.65527		1
7616.778		1
7617.129		1
7617.547		1
7617.62549		1
7617.677		1
7618.083		1
7618.115		1
7618.574		1
7618.671		1
7618.75146		1
7618.832		1
7619.6416		1
7620.025		1
7621.88428		1
7622.4707		1
7622.657		1
7622.757		1
7623.00049		1
7624.85742		1
7625.056		1
7625.27344		1
7625.649		1
7625.807		1
7626.16455		1
7626.301		1
7626.748		1
7626.972		1
7627.00537		1
7627.179		1
7627.32764		1
7627.44531		1
7628.088		1
7628.11963		1
7628.298		1
7628.446		1
7628.845		1
7629.263		1
7630.01563		1
7630.392		1
7630.42627		1
7630.75635		1
7630.777		1
7631.13867		1
7631.19336		1
7631.27246		1
7631.311		1
7631.384		1
7631.94629		1
7632.03174		1
7632.83		1
7633.64453		1
7633.6875		1
7634.202		1
7634.203		1
7634.516		1
7634.69775		1
7634.782		1
7634.80127		1
7634.88135		1
7634.97559		1
7636.017		1
7636.03857		1
7636.65332		1
7636.99561		1
7637.327		1
7638.44		1
7638.671		1
7639.053		1
7639.26563		1
7640.01563		1
7640.795		1
7640.922		1
7641.08545		1
7641.30225		1
7641.40332		1
7641.409		1
7641.54736		1
7641.74365		1
7642.46875		1
7642.69434		1
7642.75635		1
7642.85254		1
7643.065		1
7643.411		1
7643.52		1
7643.753		1
7643.796		1
7643.829		1
7644.31055		1
7644.367		1
7644.63867		1
7644.74463		1
7644.89648		1
7645.66064		1
7645.688		1
7647.06641		1
7647.181		1
7647.447		1
7647.559		1
7647.70264		1
7648.00439		1
7648.12451		1
7648.261		1
7648.928		1
7649.41748		1
7649.77441		1
7649.886		1
7650.66553		1
7650.712		1
7651.95947		1
7652.03955		1
7652.44531		1
7653.616		1
7654.43652		1
7654.562		1
7655.15039		1
7655.435		1
7656.509		1
7656.723		1
7656.903		1
7656.979		1
7657.074		1
7657.169		1
7658.09766		1
7658.18		1
7658.83		1
7659.447		1
7660.04		1
7660.568		1
7660.78369		1
7662.014		1
7662.05		1
7662.07		1
7662.11768		1
7662.48242		1
7662.68555		1
7662.72852		1
7663.17773		1
7663.471		1
7663.62744		1
7664.801		1
7665.263		1
7665.531		1
7666.23975		1
7666.354		1
7666.38525		1
7666.45		1
7666.7417		1
7666.74756		1
7666.87354		1
7667.173		1
7667.47656		1
7667.65234		1
7668.30664		1
7668.31		1
7668.40625		1
7669.689		1
7669.829		1
7669.852		1
7670.11328		1
7670.14063		1
7670.62744		1
7671.11865		1
7671.19727		1
7671.266		1
7671.37549		1
7671.611		1
7671.815		1
7671.92139		1
7672.29053		1
7672.32959		1
7672.56152		1
7672.572		1
7672.654		1
7672.9624		1
7673.13428		1
7673.35547		1
7673.44971		1
7673.6416		1
7673.828		1
7673.933		1
7674.34473		1
7675.064		1
7675.09668		1
7675.13965		1
7675.30762		1
7675.35742		1
7675.392		1
7675.587		1
7675.95		1
7675.99072		1
7676.43		1
7677.26758		1
7677.306		1
7677.357		1
7677.416		1
7677.987		1
7678.677		1
7679.10352		1
7679.14063		1
7679.189		1
7679.24365		1
7680.12158		1
7680.309		1
7680.328		1
7680.398		1
7681.407		1
7681.47266		1
7681.70166		1
7682.148		1
7682.24268		1
7682.41064		1
7682.44238		1
7683.08838		1
7683.4873		1
7683.60156		1
7683.88135		1
7684.63		1
7684.63		1
7685.09766		1
7685.503		1
7685.54		1
7685.738		1
7685.771		1
7685.86475		1
7686.07031		1
7686.088		1
7686.53174		1
7686.6		1
7686.841		1
7686.969		1
7687.69336		1
7687.897		1
7688.379		1
7688.504		1
7688.81934		1
7688.91357		1
7689.174		1
7689.28955		1
7689.459		1
7689.51172		1
7689.967		1
7690.263		1
7690.691		1
7691.029		1
7691.22754		1
7691.495		1
7691.622		1
7692.038		1
7692.204		1
7692.225		1
7692.29932		1
7692.551		1
7692.69629		1
7692.778		1
7693.952		1
7694.118		1
7694.52637		1
7694.715		1
7694.829		1
7694.965		1
7695.04541		1
7695.34473		1
7695.961		1
7696.072		1
7696.094		1
7696.352		1
7696.45068		1
7696.946		1
7697.091		1
7697.35059		1
7697.7207		1
7697.74561		1
7697.807		1
7697.87451		1
7698.22949		1
7698.46338		1
7698.467		1
7698.47754		1
7699.17773		1
7699.23828		1
7699.312		1
7699.569		1
7699.636		1
7700.089		1
7700.28564		1
7700.302		1
7700.53027		1
7700.58643		1
7701.14844		1
7701.46436		1
7701.49072		1
7702.05957		1
7702.073		1
7702.35156		1
7702.37158		1
7702.513		1
7702.57861		1
7702.72949		1
7703.379		1
7703.52734		1
7703.74561		1
7704.62		1
7704.735		1
7704.77		1
7704.89746		1
7705.01758		1
7705.558		1
7705.562		1
7705.791		1
7705.81543		1
7705.958		1
7706.32275		1
7707.528		1
7707.59766		1
7707.74		1
7707.7666		1
7708.07373		1
7708.08252		1
7708.10547		1
7708.17432		1
7708.303		1
7708.403		1
7708.46436		1
7708.55029		1
7708.769		1
7709.247		1
7709.358		1
7709.369		1
7709.687		1
7709.8		1
7709.909		1
7710.212		1
7710.374		1
7710.6377		1
7710.644		1
7710.66748		1
7710.81445		1
7711.1377		1
7711.39355		1
7711.77637		1
7712.218		1
7712.5127		1
7712.53369		1
7712.64453		1
7713.14844		1
7713.285		1
7713.447		1
7713.51563		1
7713.54834		1
7713.958		1
7714.47363		1
7714.617		1
7714.61865		1
7714.83		1
7715.19531		1
7715.776		1
7715.78467		1
7715.87744		1
7715.93652		1
7715.99268		1
7716.00537		1
7716.247		1
7716.313		1
7716.412		1
7716.46973		1
7716.4707		1
7716.49072		1
7716.63574		1
7716.90039		1
7716.934		1
7717.1		1
7717.53		1
7717.63135		1
7717.747		1
7717.87451		1
7718.21045		1
7718.47266		1
7718.60254		1
7718.675		1
7718.72363		1
7718.807		1
7719.048		1
7719.487		1
7719.626		1
7719.754		1
7719.77539		1
7719.99951		1
7720.522		1
7720.568		1
7720.60352		1
7720.69336		1
7720.702		1
7720.987		1
7721.047		1
7721.096		1
7721.20166		1
7721.431		1
7721.648		1
7722.105		1
7722.18652		1
7722.31		1
7722.361		1
7722.53467		1
7722.595		1
7722.694		1
7722.87061		1
7723.10547		1
7723.14941		1
7723.42871		1
7723.73633		1
7723.876		1
7724.305		1
7724.45654		1
7725.012		1
7725.33154		1
7726.50928		1
7726.602		1
7726.865		1
7727.11133		1
7727.1543		1
7727.2334		1
7727.484		1
7727.664		1
7727.88965		1
7727.96		1
7728.166		1
7728.17627		1
7728.57373		1
7729.01367		1
7729.03564		1
7729.082		1
7729.168		1
7729.35645		1
7729.382		1
7729.74756		1
7730.061		1
7730.146		1
7730.19		1
7730.493		1
7730.55		1
7730.624		1
7730.71631		1
7730.78662		1
7730.88		1
7731.15039		1
7731.442		1
7731.50928		1
7731.64063		1
7731.77344		1
7731.8335		1
7732.099		1
7732.127		1
7732.304		1
7732.344		1
7732.376		1
7732.67773		1
7732.67871		1
7732.735		1
7732.882		1
7732.91357		1
7733.097		1
7733.63525		1
7733.79736		1
7733.884		1
7733.888		1
7734.175		1
7734.214		1
7734.247		1
7734.295		1
7734.36035		1
7734.423		1
7734.802		1
7734.97363		1
7735.032		1
7735.61963		1
7735.647		1
7735.693		1
7735.75244		1
7735.89355		1
7735.999		1
7736.06934		1
7736.07568		1
7736.328		1
7736.36865		1
7736.409		1
7736.539		1
7736.62744		1
7737.01563		1
7737.21826		1
7737.22266		1
7737.402		1
7737.965		1
7738.22754		1
7738.72852		1
7738.737		1
7738.74		1
7738.766		1
7738.9		1
7739.038		1
7739.07227		1
7739.132		1
7739.3374		1
7739.55664		1
7740.15039		1
7740.184		1
7740.347		1
7740.56934		1
7740.794		1
7740.82568		1
7740.902		1
7741.27148		1
7741.48047		1
7741.776		1
7741.79248		1
7741.8335		1
7741.95654		1
7742.209		1
7742.464		1
7742.54736		1
7742.73975		1
7743.12646		1
7743.18555		1
7743.391		1
7743.569		1
7743.837		1
7743.92		1
7744.0625		1
7744.12842		1
7744.45166		1
7744.465		1
7744.54346		1
7744.725		1
7744.838		1
7744.885		1
7744.8877		1
7744.98047		1
7745.07227		1
7745.101		1
7745.313		1
7745.74561		1
7745.82471		1
7745.929		1
7746.0835		1
7746.15		1
7746.24951		1
7746.805		1
7747.12061		1
7747.245		1
7747.52734		1
7747.747		1
7747.78		1
7748.62549		1
7748.62842		1
7748.668		1
7748.70752		1
7748.96826		1
7749.08838		1
7749.33		1
7749.449		1
7749.59961		1
7750.67969		1
7750.78467		1
7750.94238		1
7751.00244		1
7751.56152		1
7751.67627		1
7751.818		1
7751.849		1
7752.44141		1
7752.5		1
7752.805		1
7752.815		1
7753.15332		1
7753.205		1
7753.271		1
7753.536		1
7753.652		1
7753.913		1
7754.17529		1
7754.197		1
7754.315		1
7754.45264		1
7754.50146		1
7754.743		1
7754.921		1
7754.98145		1
7754.99		1
7754.99463		1
7755.01172		1
7755.04248		1
7755.438		1
7755.72949		1
7755.78271		1
7755.9375		1
7756.272		1
7756.435		1
7756.784		1
7756.889		1
7757.052		1
7757.09375		1
7757.31738		1
7757.43		1
7757.4624		1
7757.738		1
7757.82373		1
7757.878		1
7758.272		1
7758.36865		1
7758.42		1
7758.423		1
7758.912		1
7758.99658		1
7759.02344		1
7759.161		1
7759.54		1
7759.628		1
7759.653		1
7759.922		1
7759.9873		1
7760.07861		1
7760.22559		1
7760.23047		1
7760.39		1
7760.39551		1
7760.645		1
7760.706		1
7761.104		1
7761.21729		1
7761.24365		1
7761.346		1
7761.36475		1
7761.50928		1
7761.595		1
7761.757		1
7761.92871		1
7762.00146		1
7762.37939		1
7762.54346		1
7762.636		1
7762.65967		1
7762.724		1
7762.77344		1
7762.87842		1
7762.926		1
7763.06543		1
7763.07		1
7763.375		1
7763.40967		1
7763.49756		1
7763.96729		1
7764.32959		1
7764.47754		1
7764.502		1
7764.703		1
7764.71		1
7764.739		1
7764.885		1
7765.21436		1
7765.415		1
7765.532		1
7765.65771		1
7766.069		1
7766.23633		1
7766.30762		1
7766.62		1
7766.651		1
7766.65771		1
7766.83		1
7766.83154		1
7766.842		1
7766.896		1
7766.99561		1
7767.092		1
7767.12842		1
7767.177		1
7767.242		1
7767.4834		1
7767.49072		1
7767.64746		1
7767.776		1
7767.901		1
7767.982		1
7768.193		1
7768.24951		1
7768.3623		1
7768.36475		1
7768.733		1
7769.04834		1
7769.17969		1
7769.27148		1
7769.44727		1
7769.53564		1
7769.595		1
7769.644		1
7769.77539		1
7769.977		1
7770		1
7770.27051		1
7770.37549		1
7770.50635		1
7770.68359		1
7770.742		1
7770.93262		1
7771.524		1
7771.55127		1
7771.893		1
7771.94629		1
7772.1626		1
7772.296		1
7772.33057		1
7772.3457		1
7772.653		1
7772.734		1
7772.92773		1
7772.98145		1
7772.99756		1
7773.00537		1
7773.277		1
7773.393		1
7773.41748		1
7773.51025		1
7773.571		1
7773.67871		1
7773.71875		1
7773.7207		1
7773.74756		1
7773.831		1
7774.019		1
7774.22461		1
7774.24756		1
7774.286		1
7774.44		1
7774.708		1
7774.77344		1
7774.80664		1
7775.042		1
7775.0957		1
7775.46973		1
7775.52637		1
7775.908		1
7775.957		1
7775.98828		1
7776.257		1
7776.601		1
7776.66162		1
7776.792		1
7776.855		1
7777.018		1
7777.081		1
7777.103		1
7777.112		1
7777.25635		1
7777.314		1
7777.392		1
7777.499		1
7777.72363		1
7777.817		1
7777.873		1
7777.916		1
7777.942		1
7778.19336		1
7778.33154		1
7778.45264		1
7779.02051		1
7779.067		1
7779.123		1
7779.207		1
7779.23		1
7779.375		1
7779.55664		1
7779.841		1
7779.96826		1
7780.152		1
7780.217		1
7780.366		1
7780.57031		1
7780.60742		1
7780.624		1
7780.882		1
7780.88867		1
7780.94971		1
7780.97754		1
7781.148		1
7781.43066		1
7781.597		1
7781.65234		1
7781.83		1
7781.85156		1
7782.16943		1
7782.29932		1
7782.433		1
7782.478		1
7782.556		1
7782.628		1
7782.864		1
7783.376		1
7783.401		1
7783.50244		1
7783.57764		1
7783.59131		1
7783.932		1
7784.34326		1
7784.41		1
7784.88672		1
7785.146		1
7785.17		1
7785.177		1
7785.621		1
7785.77539		1
7785.838		1
7785.964		1
7786.19434		1
7786.20264		1
7786.42139		1
7786.488		1
7786.562		1
7786.618		1
7786.674		1
7787.05664		1
7787.095		1
7787.105		1
7787.14746		1
7787.32471		1
7787.43555		1
7787.591		1
7787.677		1
7787.837		1
7787.88525		1
7787.98047		1
7788.055		1
7788.10742		1
7788.333		1
7788.3584		1
7788.363		1
7788.4043		1
7788.43066		1
7788.501		1
7788.60938		1
7788.66748		1
7788.7627		1
7788.815		1
7788.929		1
7789.10645		1
7789.2085		1
7789.302		1
7789.34473		1
7789.38037		1
7789.51074		1
7789.514		1
7789.52246		1
7789.53369		1
7789.583		1
7789.62		1
7789.662		1
7789.999		1
7790.18848		1
7790.295		1
7790.317		1
7790.38965		1
7790.48242		1
7790.4834		1
7790.649		1
7790.93066		1
7791.12256		1
7791.2085		1
7791.26367		1
7791.276		1
7791.329		1
7791.358		1
7791.393		1
7791.432		1
7791.432		1
7791.45752		1
7791.542		1
7791.98145		1
7792.076		1
7792.23535		1
7792.31836		1
7792.39453		1
7792.65039		1
7792.78467		1
7793.06055		1
7793.07568		1
7793.223		1
7793.53		1
7793.62451		1
7793.68945		1
7794.0625		1
7794.099		1
7794.368		1
7794.67529		1
7794.84961		1
7794.903		1
7795.17139		1
7795.177		1
7795.1875		1
7795.30469		1
7795.326		1
7795.389		1
7795.53564		1
7795.5957		1
7795.67529		1
7795.67969		1
7795.68		1
7795.778		1
7795.78467		1
7795.81738		1
7795.825		1
7795.96875		1
7795.99756		1
7796.002		1
7796.2085		1
7796.442		1
7796.46436		1
7796.61475		1
7796.75244		1
7797.03		1
7797.043		1
7797.167		1
7797.17773		1
7797.19043		1
7797.19238		1
7797.19727		1
7797.395		1
7797.566		1
7797.59863		1
7797.793		1
7797.837		1
7797.904		1
7797.91748		1
7797.98535		1
7798.005		1
7798.327		1
7798.373		1
7798.45166		1
7798.459		1
7798.69141		1
7798.718		1
7798.838		1
7799.07568		1
7799.10449		1
7799.25537		1
7799.26		1
7799.334		1
7799.55469		1
7799.62451		1
7799.68		1
7799.875		1
7800.18359		1
7800.48828		1
7800.504		1
7800.773		1
7801.09863		1
7801.135		1
7801.30957		1
7801.52		1
7801.6875		1
7801.74463		1
7801.923		1
7802.214		1
7802.325		1
7802.356		1
7802.4873		1
7802.6123		1
7802.97168		1
7803.05127		1
7803.07568		1
7803.097		1
7803.301		1
7803.355		1
7803.39355		1
7803.44629		1
7803.806		1
7803.861		1
7803.911		1
7804.1875		1
7804.19		1
7804.3623		1
7804.36865		1
7804.435		1
7804.453		1
7804.526		1
7804.90869		1
7804.98828		1
7805.016		1
7805.119		1
7805.257		1
7805.30225		1
7805.389		1
7805.434		1
7805.54541		1
7805.81836		1
7806.04053		1
7806.61475		1
7806.7085		1
7806.81348		1
7806.831		1
7806.857		1
7806.916		1
7806.91846		1
7806.97168		1
7807.01953		1
7807.06738		1
7807.0874		1
7807.11963		1
7807.456		1
7807.55664		1
7807.566		1
7807.578		1
7807.75049		1
7807.867		1
7807.922		1
7807.957		1
7808.0127		1
7808.016		1
7808.02		1
7808.07275		1
7808.106		1
7808.183		1
7808.19238		1
7808.201		1
7808.33		1
7808.6123		1
7808.64844		1
7809.347		1
7809.50244		1
7809.539		1
7809.62939		1
7809.73975		1
7809.80859		1
7809.81934		1
7809.91162		1
7809.914		1
7809.97266		1
7810.07861		1
7810.20752		1
7810.32227		1
7810.434		1
7810.45166		1
7810.514		1
7810.833		1
7810.8584		1
7810.983		1
7811.10742		1
7811.501		1
7811.727		1
7811.825		1
7811.88965		1
7811.94971		1
7811.95459		1
7812.048		1
7812.226		1
7812.6		1
7812.682		1
7812.7627		1
7812.89		1
7813.102		1
7813.12158		1
7813.372		1
7813.378		1
7813.4707		1
7813.515		1
7813.552		1
7813.65		1
7813.701		1
7813.80029		1
7813.90332		1
7813.957		1
7813.971		1
7814.053		1
7814.07764		1
7814.275		1
7814.32031		1
7814.32764		1
7814.468		1
7814.537		1
7814.621		1
7814.782		1
7814.81836		1
7814.98828		1
7815.308		1
7815.395		1
7815.56543		1
7815.59863		1
7815.75928		1
7816.124		1
7816.185		1
7816.43945		1
7816.44629		1
7816.644		1
7816.65332		1
7816.68945		1
7816.792		1
7816.796		1
7817.064		1
7817.205		1
7817.3833		1
7817.42		1
7817.535		1
7817.62		1
7817.632		1
7817.75439		1
7817.775		1
7817.98047		1
7818.3457		1
7818.357		1
7818.59961		1
7818.626		1
7818.682		1
7818.7627		1
7818.81055		1
7819.115		1
7819.286		1
7819.315		1
7819.34326		1
7819.562		1
7819.814		1
7819.891		1
7819.977		1
7820.17432		1
7820.309		1
7820.35449		1
7820.36035		1
7820.521		1
7820.565		1
7820.662		1
7820.99268		1
7821.102		1
7821.15		1
7821.2373		1
7821.276		1
7821.46		1
7821.5376		1
7821.616		1
7821.908		1
7822.122		1
7822.207		1
7822.27539		1
7822.461		1
7822.6416		1
7822.648		1
7822.68262		1
7822.68652		1
7822.757		1
7822.981		1
7823.03027		1
7823.08057		1
7823.272		1
7823.52148		1
7823.586		1
7823.622		1
7823.688		1
7823.87451		1
7824.02539		1
7824.124		1
7824.16553		1
7824.25439		1
7824.264		1
7824.281		1
7824.31836		1
7824.37744		1
7824.46533		1
7824.518		1
7824.563		1
7824.6167		1
7824.636		1
7824.675		1
7824.717		1
7824.75		1
7824.94336		1
7825.216		1
7825.3335		1
7825.54541		1
7825.59		1
7825.61328		1
7825.655		1
7826.05		1
7826.42		1
7826.435		1
7826.465		1
7826.569		1
7826.64355		1
7826.70166		1
7826.9126		1
7826.95654		1
7826.964		1
7826.9873		1
7827.11426		1
7827.17871		1
7827.249		1
7827.33057		1
7827.363		1
7827.397		1
7827.70264		1
7827.7124		1
7827.778		1
7827.814		1
7827.817		1
7827.996		1
7828.07129		1
7828.116		1
7828.25049		1
7828.273		1
7828.49072		1
7828.563		1
7828.755		1
7829.15869		1
7829.22266		1
7829.32959		1
7829.373		1
7829.46973		1
7829.4873		1
7829.59668		1
7830.09		1
7830.352		1
7830.617		1
7830.99365		1
7831.02		1
7831.022		1
7831.10352		1
7831.21973		1
7831.22168		1
7831.262		1
7831.361		1
7831.50928		1
7831.55029		1
7831.663		1
7831.854		1
7832.016		1
7832.02539		1
7832.212		1
7832.232		1
7832.69727		1
7832.758		1
7832.75928		1
7832.771		1
7832.89648		1
7832.99756		1
7833.039		1
7833.09766		1
7833.147		1
7833.2876		1
7833.38037		1
7833.38232		1
7833.417		1
7833.46533		1
7833.79541		1
7833.88		1
7833.884		1
7833.94775		1
7833.95		1
7834.008		1
7834.05		1
7834.1416		1
7834.24365		1
7834.538		1
7834.552		1
7834.672		1
7834.673		1
7834.712		1
7834.80029		1
7834.93457		1
7834.944		1
7834.969		1
7835.02246		1
7835.09668		1
7835.13135		1
7835.278		1
7835.29639		1
7835.36963		1
7835.44629		1
7835.67041		1
7835.682		1
7835.94531		1
7836.044		1
7836.136		1
7836.44971		1
7836.52344		1
7836.69775		1
7836.937		1
7837.143		1
7837.1875		1
7837.44775		1
7837.44775		1
7837.48926		1
7837.493		1
7837.571		1
7837.676		1
7837.68945		1
7837.78564		1
7837.956		1
7838.151		1
7838.19971		1
7838.21973		1
7838.28564		1
7838.3623		1
7838.426		1
7838.877		1
7839.319		1
7839.58447		1
7839.856		1
7839.88867		1
7839.969		1
7839.97559		1
7840.181		1
7840.193		1
7840.28027		1
7840.417		1
7840.732		1
7840.91553		1
7840.92432		1
7841.213		1
7841.2417		1
7841.289		1
7841.311		1
7841.31738		1
7841.41064		1
7841.53857		1
7841.70557		1
7841.709		1
7841.751		1
7841.921		1
7842.11865		1
7842.141		1
7842.161		1
7842.269		1
7842.40039		1
7842.55127		1
7842.55127		1
7842.715		1
7842.72168		1
7842.774		1
7842.935		1
7842.97		1
7843.067		1
7843.077		1
7843.083		1
7843.14063		1
7843.221		1
7843.23047		1
7843.412		1
7843.431		1
7843.51074		1
7843.629		1
7843.65869		1
7843.667		1
7843.789		1
7843.7915		1
7843.9873		1
7844.081		1
7844.105		1
7844.15967		1
7844.19434		1
7844.23633		1
7844.335		1
7844.35156		1
7844.377		1
7844.57471		1
7844.73926		1
7844.7627		1
7844.808		1
7844.934		1
7845.00635		1
7845.062		1
7845.11		1
7845.30957		1
7845.388		1
7845.405		1
7845.606		1
7845.892		1
7845.98535		1
7846.03662		1
7846.147		1
7846.242		1
7846.372		1
7846.457		1
7846.64		1
7846.83936		1
7846.98438		1
7847.028		1
7847.03125		1
7847.12354		1
7847.16162		1
7847.29932		1
7847.30957		1
7847.319		1
7847.44238		1
7847.45		1
7847.6333		1
7847.747		1
7847.919		1
7848.11865		1
7848.204		1
7848.28271		1
7848.4707		1
7848.62549		1
7848.66		1
7848.71729		1
7848.7373		1
7848.93652		1
7849.087		1
7849.23242		1
7849.46973		1
7849.49		1
7849.54736		1
7849.57373		1
7849.60254		1
7849.6377		1
7849.64648		1
7849.674		1
7849.703		1
7849.72266		1
7849.727		1
7850.28174		1
7850.307		1
7850.53369		1
7850.58838		1
7850.753		1
7850.919		1
7851.158		1
7851.30957		1
7851.38428		1
7851.49756		1
7851.5		1
7851.50635		1
7851.61572		1
7851.64		1
7851.97266		1
7852.09131		1
7852.093		1
7852.143		1
7852.14551		1
7852.426		1
7852.43457		1
7852.7793		1
7852.928		1
7852.993		1
7853.18945		1
7853.36865		1
7853.49365		1
7853.53027		1
7853.558		1
7853.69971		1
7853.93945		1
7853.9834		1
7854.021		1
7854.068		1
7854.527		1
7854.547		1
7855.16064		1
7855.176		1
7855.21		1
7855.46875		1
7855.569		1
7855.62354		1
7855.65674		1
7855.675		1
7855.696		1
7855.74		1
7855.79443		1
7855.835		1
7855.98438		1
7856.09863		1
7856.141		1
7856.41748		1
7856.475		1
7856.605		1
7856.624		1
7856.62549		1
7856.70752		1
7856.758		1
7856.83154		1
7856.94		1
7856.96973		1
7856.978		1
7856.98535		1
7857.32471		1
7857.365		1
7857.371		1
7857.37646		1
7857.52051		1
7857.583		1
7857.69434		1
7857.80762		1
7857.89453		1
7857.956		1
7857.97168		1
7858.15234		1
7858.265		1
7858.267		1
7858.33936		1
7858.543		1
7858.577		1
7858.6416		1
7858.95752		1
7858.98242		1
7859.07959		1
7859.28467		1
7859.33936		1
7859.42969		1
7859.517		1
7859.799		1
7859.8		1
7859.865		1
7860.17969		1
7860.3		1
7860.318		1
7860.485		1
7860.5293		1
7860.53125		1
7860.56		1
7860.595		1
7860.617		1
7860.631		1
7860.63965		1
7860.811		1
7860.892		1
7860.92		1
7861.003		1
7861.029		1
7861.046		1
7861.27832		1
7861.286		1
7861.356		1
7861.43359		1
7861.542		1
7861.731		1
7861.777		1
7861.851		1
7861.92627		1
7862.069		1
7862.06934		1
7862.326		1
7862.41943		1
7862.51025		1
7862.67139		1
7862.672		1
7862.845		1
7862.99854		1
7863.011		1
7863.1333		1
7863.244		1
7863.323		1
7863.393		1
7863.465		1
7863.76758		1
7863.796		1
7863.828		1
7863.966		1
7863.96729		1
7864.03		1
7864.11768		1
7864.3584		1
7864.53857		1
7864.541		1
7864.553		1
7864.704		1
7864.988		1
7864.98828		1
7865.02344		1
7865.07		1
7865.125		1
7865.128		1
7865.327		1
7865.461		1
7865.63672		1
7865.65625		1
7865.71143		1
7865.713		1
7865.71533		1
7865.77246		1
7865.827		1
7865.827		1
7865.9126		1
7866		1
7866.031		1
7866.062		1
7866.41064		1
7866.597		1
7866.74854		1
7866.768		1
7866.777		1
7867.12158		1
7867.23633		1
7867.34229		1
7867.495		1
7867.519		1
7867.719		1
7867.90234		1
7868.193		1
7868.283		1
7868.45752		1
7868.88672		1
7868.90527		1
7869		1
7869.017		1
7869.01855		1
7869.09131		1
7869.31934		1
7869.473		1
7869.475		1
7869.49365		1
7869.56445		1
7869.65		1
7869.71045		1
7869.795		1
7870.26367		1
7870.32861		1
7870.396		1
7870.43262		1
7870.50342		1
7870.77734		1
7870.90527		1
7870.944		1
7871.01		1
7871.02246		1
7871.12		1
7871.18945		1
7871.42139		1
7871.42432		1
7871.48535		1
7871.51953		1
7871.567		1
7871.64844		1
7871.653		1
7871.69629		1
7871.717		1
7871.83252		1
7871.92627		1
7871.93		1
7871.963		1
7872.217		1
7872.23242		1
7872.403		1
7872.412		1
7872.46826		1
7872.47852		1
7872.62646		1
7872.672		1
7872.759		1
7872.88		1
7872.911		1
7872.93555		1
7872.957		1
[truncated: 16,453 more rows]
