# Supplementary material for: Getting rid of ‘rain’ and ‘stars’: Mitigating inhibition effects on ddPCR data analysis, the case study of the invasive crayfish Pacifastacus leniusculus in the streams of Luxembourg
Source: PLoS One. 2022 Nov 16;17(11):e0275363. doi: 10.1371/journal.pone.0275363 (PMC9668142; doi:10.1371/journal.pone.0275363)
Supplement: S1 File — (ZIP) [file pone.0275363.s003.zip › raw data/27-pl1/27 Pl1-2019 Pl_H06_Amplitude.csv]

Ch1 Amplitude	Ch2 Amplitude	Cluster
4005.02075		1
5328.615		1
5402.50146		1
5650.35254		1
6070.92236		1
6177.435		1
6227.31		1
6350.47559		1
6420.862		1
6424.171		1
6431.311		1
6454.325		1
6461.554		1
6465.707		1
6476.056		1
6517.0874		1
6531.0835		1
6538.34863		1
6545.30225		1
6577.54248		1
6589.60645		1
6593.824		1
6598.4043		1
6601.751		1
6615.73926		1
6617.2085		1
6624.79		1
6632.567		1
6636.6875		1
6651.94531		1
6655.34473		1
6670.70068		1
6677.73975		1
6687.90332		1
6690.282		1
6699.68359		1
6700.18652		1
6701.433		1
6702.021		1
6707.15869		1
6715.02539		1
6717.41748		1
6719.604		1
6720.19		1
6722.7		1
6730.077		1
6732.04443		1
6733.54541		1
6742.733		1
6743.259		1
6747.116		1
6750.99756		1
6753.423		1
6756.63428		1
6757.33154		1
6759.79834		1
6760.327		1
6766.21338		1
6772.73145		1
6774.522		1
6783.52539		1
6784.756		1
6789.263		1
6793.08936		1
6794.52832		1
6795.987		1
6797.88037		1
6799.576		1
6807.07373		1
6810.183		1
6811.805		1
6812.77148		1
6814.815		1
6818.406		1
6824.99268		1
6825.877		1
6838.01953		1
6838.528		1
6839.935		1
6843.531		1
6845.87744		1
6849.505		1
6849.77051		1
6854.68		1
6857.225		1
6862.50537		1
6866.03662		1
6867.551		1
6870.252		1
6870.27637		1
6871.90039		1
6874.29541		1
6876.91846		1
6880.145		1
6883.28027		1
6883.87646		1
6888.89941		1
6891.97852		1
6892.917		1
6894.68457		1
6895.00244		1
6895.44336		1
6896.96729		1
6899.09033		1
6902.5		1
6903.07373		1
6904.416		1
6907.687		1
6910.52246		1
6911.10156		1
6913.10352		1
6925.272		1
6929.111		1
6929.279		1
6930.52734		1
6931.38525		1
6932.608		1
6932.61328		1
6933.09863		1
6933.2627		1
6934.236		1
6935.08936		1
6939.986		1
6950.994		1
6957.03174		1
6957.33545		1
6961.02637		1
6962.74756		1
6967.41162		1
6969.92725		1
6971.039		1
6972.063		1
6972.426		1
6972.66064		1
6972.91064		1
6977.474		1
6978.246		1
6981.48242		1
6984.009		1
6987.41357		1
6988.57764		1
6991.91748		1
6992.167		1
6994.992		1
6995.17236		1
6996.63037		1
6997.21533		1
6998.395		1
6999.952		1
6999.9624		1
7001.69775		1
7002.6665		1
7003.38232		1
7005.232		1
7005.5835		1
7007.13232		1
7007.394		1
7008.226		1
7009.47363		1
7010.2207		1
7010.734		1
7011.341		1
7011.77051		1
7015.39648		1
7017.356		1
7017.83838		1
7018.585		1
7018.7		1
7018.89746		1
7019.354		1
7020.294		1
7021.722		1
7021.777		1
7024.021		1
7024.28662		1
7026.08154		1
7026.219		1
7026.484		1
7027.18457		1
7028.82275		1
7030.687		1
7030.7124		1
7037.373		1
7038.43457		1
7039.24756		1
7040.76855		1
7043.29736		1
7043.381		1
7052.913		1
7058.07861		1
7065.547		1
7066.366		1
7066.412		1
7068.80029		1
7069.813		1
7072.44775		1
7072.68848		1
7072.791		1
7075.93359		1
7079.84863		1
7081.33447		1
7082.44336		1
7085.67773		1
7087.19434		1
7087.33		1
7087.88672		1
7088.30371		1
7088.513		1
7088.546		1
7089.911		1
7091.209		1
7094.884		1
7095.886		1
7095.90625		1
7096.32666		1
7096.56836		1
7096.978		1
7097.739		1
7097.91846		1
7099.2334		1
7103.879		1
7105.097		1
7105.27441		1
7106.27148		1
7108.5166		1
7109.676		1
7110.793		1
7112.648		1
7112.95264		1
7114.10059		1
7115.336		1
7115.35449		1
7117.19971		1
7119.731		1
7120.097		1
7120.536		1
7120.59131		1
7123.71436		1
7124.42627		1
7125.66846		1
7126.81641		1
7130.01025		1
7130.115		1
7131.046		1
7133.995		1
7134.07227		1
7134.393		1
7139.45068		1
7141.065		1
7141.09668		1
7141.36768		1
7142.34375		1
7146.70361		1
7146.811		1
7147.50537		1
7148.406		1
7148.85547		1
7149.279		1
7149.73535		1
7154.162		1
7157.372		1
7158.81445		1
7159.73633		1
7160.62061		1
7161.98		1
7162.35645		1
7163.40527		1
7165.62744		1
7166.35059		1
7166.518		1
7167.431		1
7171.45166		1
7171.749		1
7171.9917		1
7172.189		1
7176.55273		1
7176.80762		1
7180.516		1
7181.2124		1
7182.00049		1
7182.977		1
7184.651		1
7186.546		1
7186.7915		1
7187.0376		1
7187.204		1
7187.44336		1
7188.39063		1
7189.796		1
7190.58838		1
7190.868		1
7192.981		1
7193.01172		1
7194.369		1
7196.886		1
7197.06055		1
7198.24561		1
7198.37354		1
7199.75		1
7201.1543		1
7202.10059		1
7202.19873		1
7202.2373		1
7202.307		1
7203.669		1
7205.196		1
7205.52148		1
7206.59033		1
7207.524		1
7209.31152		1
7211.443		1
7211.666		1
7212.652		1
7213.632		1
7213.819		1
7214.06055		1
7214.66357		1
7214.949		1
7216.20557		1
7217.11328		1
7218.12061		1
7218.448		1
7218.545		1
7218.721		1
7219.19		1
7219.215		1
7219.64648		1
7220.097		1
7220.52246		1
7222.454		1
7223.2		1
7223.40527		1
7224.72559		1
7225.82031		1
7225.87354		1
7225.896		1
7227.185		1
7228.955		1
7229.442		1
7229.67		1
7231.34326		1
7233.005		1
7233.498		1
7233.90039		1
7235.9917		1
7236.019		1
7236.581		1
7239.87451		1
7239.88672		1
7240.33252		1
7241.694		1
7244.566		1
7245.48633		1
7246.47266		1
7247.47656		1
7249.066		1
7249.28564		1
7250.747		1
7251.64258		1
7252.277		1
7252.876		1
7253.15625		1
7253.28271		1
7253.37		1
7255.895		1
7257.297		1
7257.509		1
7258.12549		1
7259.822		1
7260.87646		1
7261.36768		1
7261.73242		1
7262.62744		1
7263.235		1
7263.55		1
7263.70264		1
7264.68555		1
7264.99072		1
7266.70166		1
7267.59033		1
7268.015		1
7268.59766		1
7268.697		1
7269.048		1
7270.7124		1
7271.052		1
7271.433		1
7271.608		1
7274.38428		1
7275.75		1
7276.676		1
7276.766		1
7277.95166		1
7279.14453		1
7279.319		1
7280.57275		1
7282.196		1
7282.602		1
7283.12354		1
7284.0835		1
7284.51		1
7285.697		1
7286.255		1
7286.85059		1
7290.49		1
7290.76953		1
7292.47168		1
7294.223		1
7294.23145		1
7294.87744		1
7295.311		1
7295.436		1
7295.455		1
7295.87158		1
7296.742		1
7297.58252		1
7297.726		1
7299.09326		1
7300.177		1
7300.639		1
7301.30273		1
7302.25439		1
7303.3623		1
7303.546		1
7305.45947		1
7306.268		1
7306.42969		1
7307.552		1
7309.05371		1
7309.18262		1
7309.44336		1
7309.513		1
7309.694		1
7310.38672		1
7313.256		1
7313.26074		1
7313.42139		1
7313.9126		1
7314.38232		1
7314.463		1
7315.21045		1
7316.172		1
7317.501		1
7318.266		1
7318.28955		1
7318.60254		1
7319.96631		1
7320.09863		1
7320.206		1
7321.029		1
7321.07227		1
7321.695		1
7322.076		1
7323.543		1
7323.91		1
7325.28369		1
7325.58252		1
7327.58936		1
7328.036		1
7329.28271		1
7329.49		1
7329.964		1
7330.35938		1
7332.2334		1
7332.909		1
7333.811		1
7336.62744		1
7336.76172		1
7338.356		1
7339.071		1
7339.24072		1
7341.615		1
7342.24658		1
7342.53369		1
7343.44775		1
7343.60059		1
7343.89941		1
7344.251		1
7344.29834		1
7344.424		1
7345.05762		1
7345.332		1
7345.612		1
7345.95361		1
7345.9834		1
7346.509		1
7346.7627		1
7347.12939		1
7348.336		1
7350.985		1
7351.236		1
7351.38672		1
7351.487		1
7352.21631		1
7352.88037		1
7352.9165		1
7352.96143		1
7353.43359		1
7356.506		1
7357.545		1
7357.83545		1
7360.986		1
7361.26758		1
7361.58447		1
7361.665		1
7362.54639		1
7362.68457		1
7362.94775		1
7363.344		1
7364.147		1
7364.255		1
7368.53662		1
7368.7373		1
7369.16162		1
7369.265		1
7370.25928		1
7370.418		1
7370.66064		1
7370.816		1
7371.63672		1
7372.817		1
7373.84229		1
7373.99658		1
7374.73145		1
7375.13672		1
7375.55957		1
7375.796		1
7375.94141		1
7375.989		1
7376.035		1
7376.57764		1
7379.08252		1
7379.32861		1
7381.07373		1
7381.52344		1
7382.029		1
7382.09961		1
7383.33936		1
7384.053		1
7385.38		1
7385.51025		1
7385.674		1
7386.109		1
7386.28955		1
7386.40625		1
7386.54346		1
7386.593		1
7386.94873		1
7387.46826		1
7387.72559		1
7388.1543		1
7388.45459		1
7388.51074		1
7388.605		1
7388.986		1
7389.40869		1
7389.949		1
7390.372		1
7390.67334		1
7391.288		1
7392.714		1
7392.818		1
7392.987		1
7394.941		1
7396.57227		1
7396.772		1
7397.075		1
7397.17627		1
7397.19043		1
7397.66846		1
7398.181		1
7399.03467		1
7399.07959		1
7399.20361		1
7400.38672		1
7400.779		1
7400.82		1
7401.07129		1
7401.132		1
7401.16748		1
7401.659		1
7401.939		1
7402.06152		1
7402.481		1
7403.20654		1
7403.59863		1
7403.628		1
7404.784		1
7405.39		1
7405.5376		1
7406.193		1
7406.41748		1
7406.51367		1
7406.582		1
7406.93457		1
7407.57129		1
7407.65869		1
7408.16748		1
7408.63037		1
7408.633		1
7409.836		1
7410.353		1
7410.4834		1
7411.127		1
7411.768		1
7411.94629		1
7413.997		1
7414.89		1
7415.85254		1
7416.16553		1
7416.78125		1
7417.647		1
7417.969		1
7418.47168		1
7418.713		1
7418.93848		1
7419.36865		1
7420.13867		1
7421.0293		1
7421.52344		1
7421.759		1
7421.829		1
7422.08154		1
7422.84375		1
7423.14648		1
7423.39551		1
7423.85352		1
7424.19336		1
7426.27637		1
7428.19		1
7428.47852		1
7429.5835		1
7429.649		1
7430.02148		1
7430.078		1
7431.514		1
7431.578		1
7432.73633		1
7432.882		1
7433.13672		1
7433.618		1
7433.781		1
7435.672		1
7435.67236		1
7436.01172		1
7436.027		1
7436.33936		1
7436.7373		1
7437.57227		1
7437.67432		1
7438.523		1
7439.28027		1
7440.67		1
7440.892		1
7441.348		1
7442.086		1
7442.238		1
7442.361		1
7442.51953		1
7442.76855		1
7442.853		1
7443.028		1
7443.255		1
7445.771		1
7446.52344		1
7447.19531		1
7447.25342		1
7449.031		1
7449.122		1
7449.34766		1
7450.27637		1
7450.821		1
7451.49463		1
7451.697		1
7452.12061		1
7452.28564		1
7452.526		1
7452.644		1
7452.64844		1
7452.967		1
7453.445		1
7453.62256		1
7453.679		1
7453.76172		1
7454.676		1
7455.45947		1
7455.83		1
7456.428		1
7456.71		1
7456.80762		1
7456.9126		1
7457.83252		1
7457.93066		1
7457.9873		1
7458.381		1
7458.54639		1
7459.34668		1
7459.477		1
7460.96338		1
7461.24854		1
7461.262		1
7461.32		1
7461.87646		1
7462.544		1
7463.485		1
7465.50439		1
7466.02344		1
7466.555		1
7467.78369		1
7468.189		1
7468.34229		1
7468.761		1
7469.7583		1
7469.838		1
7470.725		1
7470.761		1
7470.87646		1
7471.026		1
7473.081		1
7473.25049		1
7473.296		1
7475.77246		1
7476.44141		1
7477.895		1
7478.05029		1
7479.626		1
7479.7627		1
7480.05859		1
7480.79834		1
7480.82764		1
7481.60742		1
7482.9043		1
7483		1
7483.13574		1
7483.32959		1
7483.93		1
7484.25537		1
7484.26465		1
7484.527		1
7485.489		1
7486.009		1
7486.707		1
7487.14063		1
7487.414		1
7488.312		1
7488.57861		1
7488.84229		1
7489.63037		1
7490.256		1
7491.438		1
7491.49463		1
7491.95654		1
7492.13135		1
7492.38428		1
7492.449		1
7494.26953		1
7494.83643		1
7496.35352		1
7496.66553		1
7497.32666		1
7498.45068		1
7498.79541		1
7498.908		1
7499.22363		1
7499.806		1
7500.116		1
7500.18555		1
7500.675		1
7500.82959		1
7501.77637		1
7502.079		1
7502.16064		1
7503.017		1
7503.09131		1
7503.181		1
7503.21875		1
7503.53662		1
7503.626		1
7503.6333		1
7503.879		1
7504.276		1
7504.284		1
7506.36865		1
7506.639		1
7506.682		1
7506.83838		1
7507.35547		1
7507.98633		1
7508.17334		1
7508.96826		1
7509.06348		1
7509.258		1
7509.345		1
7509.5874		1
7509.65137		1
7510.035		1
7510.89355		1
7511.58936		1
7511.783		1
7512.22266		1
7512.70947		1
7513.22266		1
7513.38965		1
7514.584		1
7514.642		1
7515.169		1
7515.29639		1
7515.33057		1
7515.41		1
7516.259		1
7516.5415		1
7516.612		1
7516.67334		1
7516.70947		1
7517.63232		1
7517.8335		1
7517.99		1
7518.04932		1
7518.34131		1
7518.59961		1
7518.99072		1
7519.516		1
7519.65332		1
7519.72656		1
7519.72656		1
7520.29736		1
7520.32568		1
7520.39941		1
7520.45		1
7521.02344		1
7521.04639		1
7521.77246		1
7522.03857		1
7523.103		1
7523.4375		1
7523.97266		1
7524.17773		1
7525.08		1
7525.409		1
7525.726		1
7525.737		1
7525.919		1
7526.147		1
7526.151		1
7526.29932		1
7527.011		1
7527.47363		1
7527.9624		1
7528.20752		1
7529.676		1
7530.0415		1
7530.46826		1
7531.55566		1
7532.443		1
7533.537		1
7533.68359		1
7533.939		1
7536.41553		1
7536.515		1
7536.64844		1
7536.93262		1
7537.75146		1
7538.248		1
7538.379		1
7538.416		1
7538.49365		1
7538.88037		1
7539.27832		1
7539.56445		1
7539.858		1
7539.88867		1
7540.01172		1
7540.188		1
7540.45752		1
7540.6		1
7541.242		1
7541.58057		1
7542.03369		1
7542.529		1
7542.56641		1
7543.26465		1
7544.18262		1
7544.34766		1
7544.632		1
7544.804		1
7544.94971		1
7545.626		1
7545.803		1
7546.27051		1
7546.36035		1
7546.721		1
7546.926		1
7547.43262		1
7547.71143		1
7548.06348		1
7548.15137		1
7548.24072		1
7548.94775		1
7549.10449		1
7549.606		1
7549.867		1
7550.27246		1
7550.495		1
7550.782		1
7550.935		1
7550.99		1
7550.999		1
7551.06152		1
7551.77832		1
7552.29541		1
7552.94		1
7553.188		1
7553.26367		1
7553.28		1
7553.30957		1
7553.83838		1
7553.905		1
7554.45361		1
7554.506		1
7555.072		1
7555.09863		1
7555.202		1
7555.555		1
7555.76172		1
7555.803		1
7555.901		1
7556.052		1
7556.239		1
7556.291		1
7556.30029		1
7556.448		1
7556.50049		1
7557.30469		1
7557.57764		1
7557.80371		1
7558.546		1
7558.586		1
7559.16455		1
7559.402		1
7559.73		1
7559.81		1
7559.97363		1
7560.295		1
7560.57		1
7560.96875		1
7561.008		1
7561.27539		1
7561.47266		1
7561.504		1
7561.76953		1
7562.114		1
7562.321		1
7562.58252		1
7562.589		1
7562.699		1
7563.38232		1
7563.63574		1
7563.75342		1
7563.93652		1
7564.10156		1
7564.10449		1
7564.165		1
7564.223		1
7564.506		1
7565.11035		1
7565.37646		1
7565.909		1
7565.9375		1
7565.969		1
7566.003		1
7566.09		1
7566.30371		1
7566.4834		1
7566.939		1
7567.21875		1
7567.46729		1
7567.79443		1
7567.864		1
7568.169		1
7568.288		1
7568.435		1
7568.612		1
7569.08643		1
7569.82666		1
7570.051		1
7570.381		1
7570.74658		1
7570.83545		1
7570.94775		1
7570.987		1
7571.26074		1
7571.662		1
7571.794		1
7571.86133		1
7572.17041		1
7572.551		1
7572.683		1
7572.691		1
7572.959		1
7573.06152		1
7573.335		1
7574.00049		1
7574.004		1
7574.474		1
7574.53662		1
7574.59131		1
7574.64355		1
7574.94531		1
7575.087		1
7575.12451		1
7575.197		1
7575.22949		1
7575.42725		1
7575.50439		1
7575.706		1
7576.413		1
7576.48633		1
7576.514		1
7576.688		1
7576.772		1
7577.03125		1
7577.45068		1
7577.91748		1
7578.19		1
7578.32471		1
7579.07471		1
7579.48047		1
7579.634		1
7579.98145		1
7580.017		1
7580.033		1
7580.21973		1
7580.858		1
7580.867		1
7581.12354		1
7581.17139		1
7581.192		1
7581.556		1
7581.56445		1
7582.26953		1
7582.58643		1
7583.177		1
7583.78125		1
7583.91		1
7584.1665		1
7584.47168		1
7584.529		1
7584.90039		1
7585.007		1
7585.19971		1
7585.64258		1
7585.74561		1
7585.87842		1
7586.02051		1
7586.09863		1
7586.336		1
7586.34473		1
7586.39746		1
7586.403		1
7586.466		1
7586.863		1
7587.127		1
7587.20264		1
7587.312		1
7587.42725		1
7587.525		1
7587.54248		1
7587.577		1
7587.859		1
7588.239		1
7588.25537		1
7588.43457		1
7588.468		1
7588.50635		1
7588.68		1
7588.76025		1
7588.82031		1
7588.89		1
7589.0625		1
7589.438		1
7589.47754		1
7589.675		1
7589.76465		1
7589.78955		1
7589.943		1
7589.954		1
7590.25635		1
7590.55273		1
7590.761		1
7591.22266		1
7591.316		1
7591.345		1
7591.35547		1
7591.445		1
7591.516		1
7591.67236		1
7591.72656		1
7591.85547		1
7592.2124		1
7592.67773		1
7593.10254		1
7593.173		1
7593.278		1
7593.627		1
7593.6377		1
7593.897		1
7594.296		1
7594.59		1
7594.669		1
7594.686		1
7594.70068		1
7594.79932		1
7594.97656		1
7594.9834		1
7595.247		1
7595.41064		1
7595.4624		1
7595.6333		1
7595.727		1
7595.728		1
7595.948		1
7595.961		1
7596.10059		1
7596.61475		1
7596.69336		1
7596.94336		1
7596.94873		1
7597.02539		1
7597.18555		1
7597.21826		1
7597.38965		1
7597.715		1
7597.84961		1
7597.87549		1
7598.15967		1
7598.27246		1
7598.31836		1
7598.413		1
7598.572		1
7598.78271		1
7599.005		1
7599.159		1
7599.365		1
7599.49		1
7599.64941		1
7599.712		1
7600.88232		1
7600.936		1
7601.04		1
7601.171		1
7601.228		1
7601.675		1
7601.84473		1
7601.884		1
7602.08643		1
7602.31348		1
7602.345		1
7602.697		1
7603.50244		1
7603.722		1
7603.9624		1
7604.03027		1
7604.107		1
7604.18945		1
7604.36133		1
7604.489		1
7604.545		1
7604.58057		1
7604.594		1
7605.418		1
7605.42871		1
7605.468		1
7605.48145		1
7605.77148		1
7605.7876		1
7605.91943		1
7605.95557		1
7606.22		1
7606.52344		1
7606.73145		1
7607.05469		1
7607.06934		1
7607.252		1
7607.27051		1
7607.303		1
7607.37061		1
7607.37061		1
7607.726		1
7608.128		1
7608.16357		1
7608.28369		1
7608.375		1
7608.45654		1
7608.75635		1
7608.882		1
7608.981		1
7609.043		1
7609.18164		1
7609.42627		1
7609.82		1
7609.931		1
7610.09033		1
7610.14		1
7610.15674		1
7610.192		1
7610.56055		1
7611.00049		1
7611.06738		1
7611.134		1
7611.218		1
7611.27637		1
7611.563		1
7611.71338		1
7611.743		1
7612.04		1
7612.701		1
7612.76465		1
7612.928		1
7613.19727		1
7613.422		1
7613.55762		1
7613.572		1
7613.643		1
7613.76025		1
7613.78662		1
7613.84131		1
7613.925		1
7613.941		1
7614.441		1
7614.90674		1
7614.93066		1
7614.94434		1
7615.22		1
7615.6		1
7615.61328		1
7615.654		1
7615.79932		1
7615.95459		1
7615.977		1
7616.39355		1
7616.57666		1
7616.66748		1
7616.73633		1
7616.765		1
7616.82227		1
7617.16846		1
7617.5415		1
7618.624		1
7618.682		1
7618.85547		1
7618.889		1
7618.91943		1
7619.416		1
7619.4917		1
7619.507		1
7619.653		1
7619.76074		1
7619.95947		1
7620.17236		1
7620.24		1
7620.35254		1
7620.403		1
7620.55957		1
7620.94336		1
7621.24658		1
7621.53027		1
7621.73242		1
7622.13525		1
7622.472		1
7622.683		1
7622.70459		1
7623.1167		1
7623.63135		1
7624.151		1
7624.471		1
7624.755		1
7624.80469		1
7625.069		1
7625.32031		1
7625.336		1
7625.399		1
7625.437		1
7625.599		1
7625.864		1
7625.944		1
7626.047		1
7626.05957		1
7626.199		1
7626.537		1
7626.69141		1
7626.711		1
7626.81836		1
7627.473		1
7628.032		1
7628.14		1
7628.14551		1
7628.29053		1
7628.312		1
7628.32227		1
7628.525		1
7628.677		1
7628.754		1
7629.04053		1
7629.70459		1
7629.858		1
7630.163		1
7630.4707		1
7630.645		1
7630.75732		1
7630.821		1
7630.824		1
7630.98633		1
7631.03		1
7631.11865		1
7631.175		1
7631.31836		1
7631.502		1
7631.955		1
7632.01172		1
7632.38		1
7632.5166		1
7632.95557		1
7633.157		1
7633.22363		1
7633.287		1
7633.38672		1
7633.398		1
7633.649		1
7633.79541		1
7633.853		1
7634.374		1
7634.472		1
7634.934		1
7634.968		1
7635.161		1
7635.28369		1
7635.566		1
7636.21533		1
7636.328		1
7636.56445		1
7636.69531		1
7636.69971		1
7636.955		1
7637.01465		1
7637.27637		1
7637.326		1
7637.47852		1
7637.5166		1
7637.89648		1
7637.93164		1
7637.962		1
7637.963		1
7638.2334		1
7638.59375		1
7638.771		1
7638.791		1
7639.25049		1
7639.349		1
7639.369		1
7639.641		1
7640.356		1
7640.38672		1
7640.54932		1
7640.76074		1
7640.99561		1
7641.003		1
7641.413		1
7641.424		1
7641.77734		1
7641.86035		1
7642.22559		1
7642.32227		1
7642.44336		1
7642.50244		1
7642.539		1
7642.599		1
7642.655		1
7642.69971		1
7642.90039		1
7642.963		1
7643.18262		1
7643.23		1
7643.541		1
7643.57959		1
7643.627		1
7643.681		1
7643.775		1
7643.8457		1
7644.22656		1
7644.241		1
7644.24365		1
7644.29736		1
7644.41064		1
7644.80225		1
7645.00049		1
7645.03027		1
7645.40039		1
7645.612		1
7645.701		1
7645.9585		1
7645.96338		1
7645.98975		1
7646.211		1
7646.25537		1
7646.36963		1
7646.56934		1
7646.781		1
7647.003		1
7647.08936		1
7647.20459		1
7647.49561		1
7647.53027		1
7647.80225		1
7647.822		1
7648.013		1
7648.04248		1
7648.167		1
7648.203		1
7648.331		1
7648.482		1
7648.69336		1
7648.707		1
7648.75342		1
7648.844		1
7648.84766		1
7649.20752		1
7649.217		1
7649.36035		1
7649.55273		1
7649.807		1
7649.81152		1
7649.81445		1
7649.858		1
7649.907		1
7650.057		1
7650.573		1
7650.662		1
7650.777		1
7650.848		1
7650.873		1
7651.236		1
7651.25732		1
7651.26855		1
7651.28		1
7651.32129		1
7651.413		1
7651.492		1
7651.617		1
7651.73633		1
7651.84961		1
7652.01855		1
7652.172		1
7652.24268		1
7652.395		1
7652.82275		1
7652.842		1
7652.862		1
7653.2		1
7653.692		1
7653.78174		1
7653.872		1
7653.945		1
7654.344		1
7654.482		1
7655.26563		1
7655.29932		1
7655.337		1
7655.362		1
7655.45068		1
7655.601		1
7655.6333		1
7655.65527		1
7655.74365		1
7655.80225		1
7655.836		1
7655.941		1
7656.001		1
7656.10449		1
7656.352		1
7657.24756		1
7657.392		1
7657.69336		1
7658.21826		1
7658.2373		1
7658.441		1
7658.618		1
7658.63965		1
7658.84473		1
7658.90771		1
7659.22		1
7659.30664		1
7659.321		1
7659.899		1
7659.92		1
7659.92236		1
7659.93164		1
7660.145		1
7660.312		1
7660.318		1
7660.36865		1
7660.37256		1
7660.492		1
7660.671		1
7660.7085		1
7660.755		1
7660.7583		1
7660.91064		1
7661.29248		1
7661.32471		1
7661.356		1
7661.474		1
7661.57373		1
7661.64941		1
7661.81055		1
7661.8667		1
7661.95752		1
7661.97852		1
7662.01758		1
7662.02		1
7662.054		1
7662.34326		1
7662.39746		1
7662.4043		1
7662.40967		1
7662.529		1
7662.56836		1
7662.7085		1
7662.99854		1
7663.376		1
7663.38672		1
7663.434		1
7663.469		1
7663.554		1
7663.604		1
7663.6377		1
7663.862		1
7663.945		1
7664.17041		1
7664.34326		1
7664.45264		1
7664.49365		1
7664.618		1
7664.68164		1
7664.7124		1
7664.811		1
7664.981		1
7664.98438		1
7665.24756		1
7665.29		1
7665.436		1
7665.69873		1
7665.72754		1
7665.843		1
7665.904		1
7665.9624		1
7666.26025		1
7666.37158		1
7666.491		1
7666.66162		1
7666.77246		1
7667.51025		1
7667.737		1
7667.81934		1
7668.08838		1
7668.09		1
7668.11328		1
7668.528		1
7668.62646		1
7668.67		1
7668.8457		1
7668.94971		1
7669.039		1
7669.063		1
7669.112		1
7669.13867		1
7669.34229		1
7669.48975		1
7669.56445		1
7669.64551		1
7669.81543		1
7669.835		1
7670.14941		1
7670.53564		1
7670.62354		1
7670.805		1
7670.84961		1
7670.863		1
7670.885		1
7671.329		1
7671.34		1
7671.40771		1
7671.492		1
7671.53564		1
7671.552		1
7671.96973		1
7672.07227		1
7672.079		1
7672.1167		1
7672.156		1
7672.392		1
7672.486		1
7672.914		1
7672.96631		1
7672.972		1
7673.065		1
7673.099		1
7673.10645		1
7673.2417		1
7673.7124		1
7673.772		1
7673.805		1
7674.314		1
7674.4		1
7674.61865		1
7674.766		1
7675.019		1
7675.17334		1
7675.241		1
7675.27		1
7675.38135		1
7675.72949		1
7675.74561		1
7675.783		1
7675.88965		1
7675.9834		1
7676.02832		1
7676.066		1
7676.124		1
7676.33447		1
7676.36572		1
7676.392		1
7676.49463		1
7676.632		1
7676.71338		1
7676.747		1
7676.81934		1
7676.91162		1
7676.94434		1
7677.17773		1
7677.391		1
7677.474		1
7677.537		1
7677.634		1
7677.63672		1
7677.679		1
7677.707		1
7677.824		1
7677.96		1
7678.27441		1
7678.672		1
7678.841		1
7679.0376		1
7679.058		1
7679.125		1
7679.255		1
7679.303		1
7679.78564		1
7679.94043		1
7679.949		1
7680.0874		1
7680.113		1
7680.27539		1
7680.305		1
7681.057		1
7681.067		1
7681.11572		1
7681.24365		1
7681.47461		1
7681.52539		1
7681.56152		1
7681.697		1
7681.72852		1
7681.78271		1
7681.884		1
7682.019		1
7682.112		1
7682.14844		1
7682.456		1
7682.55859		1
7682.5835		1
7682.586		1
7682.639		1
7682.79834		1
7682.91		1
7683.232		1
7683.337		1
7683.45361		1
7683.80762		1
7683.82666		1
7684.04248		1
7684.061		1
7684.27832		1
7684.438		1
7684.44727		1
7684.456		1
7684.51074		1
7684.994		1
7685.117		1
7685.12		1
7685.13232		1
7685.19873		1
7685.5166		1
7685.619		1
7685.697		1
7686.31934		1
7686.509		1
7686.569		1
7686.601		1
7686.607		1
7686.616		1
7686.76465		1
7686.89063		1
7687.44043		1
7687.46875		1
7687.569		1
7687.584		1
7687.63		1
7687.86963		1
7687.87354		1
7688.05664		1
7688.09473		1
7688.168		1
7688.21338		1
7688.231		1
7688.2417		1
7688.267		1
7688.59375		1
7688.635		1
7688.6543		1
7688.72559		1
7688.86133		1
7688.906		1
7689.06934		1
7689.10156		1
7689.24268		1
7689.25		1
7689.391		1
7689.538		1
7689.68555		1
7690.01172		1
7690.29932		1
7690.303		1
7690.374		1
7690.469		1
7690.55127		1
7690.594		1
7690.625		1
7690.796		1
7690.821		1
7691.03857		1
7691.07373		1
7691.093		1
7691.26367		1
7691.44043		1
7691.46338		1
7691.684		1
7691.75928		1
7691.786		1
7691.78955		1
7691.83838		1
7691.85547		1
7691.985		1
7692.375		1
7692.54736		1
7692.60645		1
7692.77148		1
7692.92334		1
7692.99854		1
7693.096		1
7693.10156		1
7693.4165		1
7693.62451		1
7693.737		1
7693.739		1
7693.892		1
7693.94336		1
7693.95		1
7693.998		1
7694.11572		1
7694.29443		1
7694.30762		1
7694.456		1
7694.61572		1
7694.698		1
7694.85449		1
7694.911		1
7694.93555		1
7695.11768		1
7695.149		1
7695.347		1
7695.37158		1
7695.44531		1
7695.549		1
7695.57031		1
7695.582		1
7695.615		1
7695.752		1
7695.914		1
7696.63428		1
7696.679		1
7696.71		1
7696.714		1
7696.76563		1
7697.10254		1
7697.27539		1
7697.522		1
7697.634		1
7697.67139		1
7697.74072		1
7697.879		1
7698.00928		1
7698.02539		1
7698.033		1
7698.274		1
7698.635		1
7698.679		1
7698.68652		1
7698.79541		1
7698.93945		1
7699.31445		1
7699.371		1
7699.426		1
7699.59229		1
7699.62646		1
7700.02148		1
7700.09229		1
7700.162		1
7700.38		1
7700.59131		1
7700.6543		1
7700.6626		1
7700.798		1
7700.854		1
7700.857		1
7700.883		1
7700.90137		1
7700.95947		1
7701.011		1
7701.022		1
7701.04443		1
7701.064		1
7701.07227		1
7701.15332		1
7701.334		1
7701.5127		1
7701.518		1
7701.55371		1
7701.56445		1
7701.607		1
7701.62939		1
7701.67041		1
7702.139		1
7702.18164		1
7702.401		1
7702.595		1
7702.781		1
7703.03955		1
7703.183		1
7703.308		1
7703.348		1
7703.4043		1
7703.523		1
7703.541		1
7703.57275		1
7703.92041		1
7704.06543		1
7704.162		1
7704.218		1
7704.379		1
7704.383		1
7704.45166		1
7704.45947		1
7704.586		1
7704.6377		1
7704.683		1
7704.86426		1
7704.925		1
7705.01074		1
7705.373		1
7706.0376		1
7706.14355		1
7706.267		1
7706.35742		1
7706.734		1
7706.771		1
7706.77441		1
7707.13232		1
7707.234		1
7707.46143		1
7707.50146		1
7707.549		1
7707.601		1
7707.624		1
7707.64746		1
7707.683		1
7707.68652		1
7707.81543		1
7707.84668		1
7707.897		1
7707.933		1
7708.02637		1
7708.089		1
7708.416		1
7708.452		1
7708.809		1
7708.94971		1
7709.00928		1
7709.03174		1
7709.156		1
7709.226		1
7709.287		1
7709.356		1
7709.35742		1
7709.56152		1
7709.62354		1
7709.636		1
7709.64551		1
7709.82959		1
7709.84863		1
7709.93359		1
7710.20068		1
7710.613		1
7710.63672		1
7710.823		1
7711.00146		1
7711.09326		1
7711.25635		1
7711.365		1
7711.5874		1
7711.83936		1
7711.89941		1
7712.13672		1
7712.20654		1
7712.32373		1
7712.43066		1
7712.48438		1
7712.54541		1
7712.6377		1
7712.64453		1
7712.65234		1
7712.67773		1
7712.888		1
7712.916		1
7712.93555		1
7713.101		1
7713.10645		1
7713.204		1
7713.3667		1
7713.494		1
7713.591		1
7713.692		1
7713.69531		1
7713.713		1
7713.738		1
7713.75537		1
7713.82275		1
7713.84863		1
7713.85254		1
7713.85742		1
7714.11133		1
7714.173		1
7714.516		1
7714.63525		1
7714.708		1
7714.963		1
7715.314		1
7715.437		1
7715.494		1
7715.56		1
7715.672		1
7715.772		1
7715.922		1
7716.09326		1
7716.156		1
7716.15771		1
7716.589		1
7716.61035		1
7717.122		1
7717.133		1
7717.2583		1
7717.26855		1
7717.32275		1
7717.48926		1
7717.71826		1
7717.91455		1
7717.917		1
7717.972		1
7718.004		1
7718.00732		1
7718.016		1
7718.05859		1
7718.093		1
7718.30469		1
7718.32275		1
7718.35059		1
7718.50342		1
7718.665		1
7718.73633		1
7718.796		1
[truncated: 17,187 more rows]
