# Supplementary material for: Getting rid of ‘rain’ and ‘stars’: Mitigating inhibition effects on ddPCR data analysis, the case study of the invasive crayfish Pacifastacus leniusculus in the streams of Luxembourg
Source: PLoS One. 2022 Nov 16;17(11):e0275363. doi: 10.1371/journal.pone.0275363 (PMC9668142; doi:10.1371/journal.pone.0275363)
Supplement: S1 File — (ZIP) [file pone.0275363.s003.zip › raw data/27-pl1/27 Pl1-2019 Pl_H07_Amplitude.csv]

Ch1 Amplitude	Ch2 Amplitude	Cluster
4646.39355		1
6028.254		1
6141.986		1
6175.718		1
6202.31		1
6257.379		1
6334.4873		1
6356.252		1
6360.75732		1
6364.73633		1
6368.861		1
6374.861		1
6375.919		1
6412.53174		1
6413.002		1
6413.814		1
6414.501		1
6420.688		1
6424.132		1
6424.7876		1
6437.37158		1
6448.269		1
6449.49365		1
6454.98633		1
6460.836		1
6467.4917		1
6469.042		1
6472.371		1
6474.06836		1
6475.977		1
6487.196		1
6488.654		1
6491.10059		1
6493.113		1
6493.307		1
6493.93262		1
6499.913		1
6509.67432		1
6511.927		1
6511.96143		1
6517.44629		1
6523.828		1
6524.463		1
6530.54053		1
6532.719		1
6532.886		1
6538.42432		1
6546.292		1
6546.506		1
6547.388		1
6551.57227		1
6556.82031		1
6560.519		1
6562.276		1
6566.34326		1
6566.529		1
6567.12354		1
6570.0835		1
6572.68945		1
6574.07471		1
6578.53369		1
6580.07129		1
6583.85449		1
6586.12549		1
6586.383		1
6586.928		1
6587.93		1
6589.35742		1
6589.576		1
6591.15137		1
6595.633		1
6595.85059		1
6598.44971		1
6601.45459		1
6601.565		1
6602.89551		1
6604.071		1
6606.07129		1
6607.425		1
6613.03662		1
6617.131		1
6617.18457		1
6621.79834		1
6622.54443		1
6623.739		1
6625.28271		1
6630.60742		1
6630.63232		1
6630.79346		1
6630.9375		1
6632.85352		1
6633.84961		1
6635.8125		1
6638.107		1
6639.4917		1
6640.257		1
6640.672		1
6642.587		1
6643.547		1
6644.427		1
6649.538		1
6650.6626		1
6651.323		1
6651.76172		1
6652.868		1
6653.782		1
6653.949		1
6656.861		1
6657.14941		1
6662.89648		1
6663.43652		1
6664.3584		1
6665.345		1
6666.973		1
6668.7583		1
6668.90625		1
6674.37061		1
6675.05		1
6675.8623		1
6676.562		1
6677.76855		1
6680.44971		1
6680.50244		1
6681.91162		1
6682.141		1
6683.398		1
6684.53		1
6687.3916		1
6688.231		1
6688.307		1
6691.285		1
6695.69873		1
6695.804		1
6699.2		1
6703.448		1
6705.216		1
6705.54053		1
6705.68		1
6706.50244		1
6710.428		1
6713.49		1
6713.94		1
6721.895		1
6723.03662		1
6723.11865		1
6723.67871		1
6724		1
6724.551		1
6729.34863		1
6730.086		1
6733.95654		1
6734.30029		1
6736.63672		1
6737.536		1
6745.55859		1
6749.65039		1
6751.30225		1
6751.68945		1
6752.456		1
6761.177		1
6761.44336		1
6762.44531		1
6763.247		1
6764.415		1
6766.57959		1
6767.08057		1
6767.637		1
6768.85156		1
6769.369		1
6772.842		1
6777.006		1
6779.12842		1
6781.0835		1
6781.129		1
6782.432		1
6782.54736		1
6783.70361		1
6784.169		1
6785.2417		1
6786.513		1
6786.586		1
6787.129		1
6788.0625		1
6788.42		1
6788.6084		1
6789.537		1
6789.59		1
6790.494		1
6790.54053		1
6796.48926		1
6796.62646		1
6797.267		1
6798.61035		1
6799.495		1
6800.795		1
6801.7334		1
6803.02832		1
6804.19531		1
6807.037		1
6809.87158		1
6811.292		1
6813.995		1
6817.621		1
6819.056		1
6819.45361		1
6819.79248		1
6820.994		1
6821.46533		1
6825.67		1
6828.702		1
6829.446		1
6831.97656		1
6832.28564		1
6834.39453		1
6837.76		1
6838.079		1
6840.517		1
6841.36426		1
6843.458		1
6844.11865		1
6844.44434		1
6844.791		1
6845.29		1
6845.63		1
6847.768		1
6850.541		1
6851.28564		1
6856.86865		1
6856.89844		1
6858.12549		1
6858.6543		1
6859.994		1
6861.44434		1
6863.625		1
6864.3833		1
6864.80859		1
6865.15332		1
6865.6084		1
6866.771		1
6867.39258		1
6867.49951		1
6867.6333		1
6867.88135		1
6867.989		1
6869.371		1
6872.95459		1
6874.564		1
6875.07861		1
6875.519		1
6875.539		1
6875.92432		1
6876.21875		1
6876.809		1
6877.6543		1
6878.421		1
6879.86475		1
6880.412		1
6880.494		1
6885.60645		1
6885.916		1
6886.17529		1
6886.19531		1
6886.44043		1
6887.80859		1
6889.04346		1
6889.2207		1
6891.82227		1
6891.97852		1
6893.36133		1
6893.567		1
6895.22949		1
6896.681		1
6897.01367		1
6898.161		1
6898.90967		1
6900.77539		1
6902.587		1
6906.135		1
6907.979		1
6909.629		1
6910.71631		1
6913.217		1
6913.60938		1
6914.30225		1
6915.95459		1
6917.026		1
6917.538		1
6918.36133		1
6920.21631		1
6921.15234		1
6922.2915		1
6923.202		1
6924.40039		1
6924.411		1
6925.447		1
6925.76855		1
6926.27051		1
6926.517		1
6927.933		1
6928.18		1
6928.74658		1
6928.939		1
6930.127		1
6930.71533		1
6932.042		1
6934.787		1
6935.70361		1
6938.212		1
6941.344		1
6941.672		1
6942.53174		1
6942.91748		1
6943.81641		1
6946.571		1
6947.273		1
6948.741		1
6949.18164		1
6950.40869		1
6951.90332		1
6953.657		1
6954.214		1
6954.57		1
6954.87939		1
6959.48975		1
6959.707		1
6960.70361		1
6960.78955		1
6962.214		1
6967.81055		1
6968.74268		1
6969.3584		1
6970.88232		1
6971.616		1
6972.018		1
6972.1875		1
6972.26758		1
6972.90527		1
6973.748		1
6973.98		1
6974.26953		1
6974.7085		1
6975.96143		1
6978.431		1
6978.793		1
6983.597		1
6984.71338		1
6986.02441		1
6986.2915		1
6987.014		1
6988.922		1
6989.40137		1
6990.29248		1
6991.09473		1
6991.41455		1
6992.26025		1
6993.718		1
6994.013		1
6994.44141		1
6994.46826		1
6994.4917		1
6994.53174		1
6995.111		1
6995.711		1
6996.06641		1
6996.822		1
7001.658		1
7002.925		1
7004.0835		1
7004.841		1
7005.8374		1
7006.567		1
7010.011		1
7010.489		1
7010.70264		1
7010.79		1
7012.07		1
7012.506		1
7012.553		1
7013.691		1
7014.05273		1
7014.5835		1
7015.916		1
7016.11		1
7017.37939		1
7017.76563		1
7017.773		1
7018.20654		1
7018.3335		1
7018.52148		1
7019.5376		1
7019.899		1
7020.22363		1
7020.997		1
7021.213		1
7022.30957		1
7024.22559		1
7025.36426		1
7026.893		1
7026.923		1
7028.2666		1
7028.56934		1
7028.89844		1
7029.58936		1
7030.223		1
7030.60059		1
7033.73633		1
7033.799		1
7035.05273		1
7036.136		1
7036.213		1
7036.61572		1
7036.84		1
7037.298		1
7037.37744		1
7038.078		1
7038.72949		1
7039.18359		1
7039.24463		1
7041.35156		1
7041.77051		1
7041.926		1
7042.978		1
7044.352		1
7046.6123		1
7046.77		1
7046.82471		1
7046.863		1
7047.67725		1
7047.712		1
7047.88232		1
7048.26758		1
7048.902		1
7049.111		1
7051.71045		1
7052.3877		1
7052.85352		1
7053.01025		1
7053.33643		1
7054.43848		1
7054.717		1
7055.47363		1
7055.625		1
7056.47363		1
7056.79		1
7056.95264		1
7057.28955		1
7057.41064		1
7058.27637		1
7058.31055		1
7058.665		1
7059.56836		1
7060.25537		1
7060.516		1
7061.365		1
7061.878		1
7062.23145		1
7062.77148		1
7063.088		1
7063.39		1
7064.0376		1
7064.12354		1
7064.18262		1
7064.564		1
7064.65869		1
7066.462		1
7066.66846		1
7067.18		1
7068.124		1
7069.214		1
7069.24658		1
7071.48633		1
7071.756		1
7071.83936		1
7072.445		1
7072.91943		1
7073.07275		1
7074.294		1
7074.60059		1
7074.645		1
7075.34473		1
7076.279		1
7076.604		1
7077.105		1
7077.223		1
7077.26074		1
7077.54736		1
7078.24268		1
7080.366		1
7080.454		1
7082.311		1
7084.07471		1
7084.31445		1
7084.364		1
7085.15039		1
7085.174		1
7085.234		1
7085.323		1
7085.43		1
7086.07568		1
7087.138		1
7087.53027		1
7089.937		1
7090.2876		1
7090.29		1
7090.37842		1
7090.69434		1
7091.081		1
7091.81055		1
7091.83		1
7092.5166		1
7092.55273		1
7093.5127		1
7094.15625		1
7094.55762		1
7094.697		1
7095.296		1
7095.67334		1
7095.96875		1
7096.44434		1
7097.00928		1
7097.09766		1
7097.32764		1
7097.41162		1
7098.24		1
7098.58252		1
7099.00635		1
7099.278		1
7100.752		1
7101.67334		1
7102.07471		1
7102.69043		1
7102.861		1
7103.443		1
7103.846		1
7103.90625		1
7104.241		1
7104.5166		1
7104.653		1
7104.835		1
7105.867		1
7105.88		1
7106.01758		1
7107.17871		1
7107.899		1
7108.69873		1
7108.95654		1
7109.23047		1
7109.38965		1
7109.42236		1
7109.73535		1
7110.4165		1
7110.849		1
7111.23047		1
7111.66748		1
7112.238		1
7112.394		1
7112.446		1
7112.591		1
7112.822		1
7112.942		1
7113.636		1
7113.823		1
7114.59668		1
7115.36963		1
7115.577		1
7115.85352		1
7116.397		1
7117.01953		1
7117.12354		1
7117.48145		1
7117.84766		1
7117.98926		1
7118.97363		1
7119.00439		1
7119.1875		1
7119.29932		1
7119.473		1
7119.632		1
7120.26074		1
7120.516		1
7120.782		1
7120.97949		1
7120.99		1
7121.17969		1
7121.677		1
7121.80762		1
7122.07129		1
7122.52441		1
7122.93359		1
7123.398		1
7123.794		1
7124.52539		1
7124.72461		1
7124.7793		1
7126.222		1
7126.32275		1
7126.62646		1
7127.018		1
7127.03369		1
7127.158		1
7127.332		1
7127.721		1
7127.89258		1
7127.99463		1
7128.05		1
7128.16064		1
7128.493		1
7128.9707		1
7129.02637		1
7129.554		1
7130.39844		1
7130.55957		1
7131.402		1
7131.99951		1
7132.00928		1
7132.326		1
7132.50635		1
7132.594		1
7133.057		1
7133.42		1
7133.505		1
7134.14063		1
7134.53369		1
7134.64063		1
7134.685		1
7134.87842		1
7135.45947		1
7135.717		1
7135.874		1
7135.959		1
7136.173		1
7136.67529		1
7137.10938		1
7137.233		1
7137.755		1
7138.10645		1
7138.619		1
7138.72461		1
7138.82666		1
7138.87		1
7139.265		1
7139.31836		1
7139.48145		1
7139.54541		1
7139.68652		1
7139.95361		1
7139.9917		1
7140.294		1
7141.14648		1
7141.66162		1
7141.808		1
7141.89746		1
7142.09229		1
7142.553		1
7142.78564		1
7143.388		1
7143.50244		1
7143.5127		1
7143.708		1
7143.73926		1
7144.2124		1
7144.57861		1
7144.869		1
7145.24072		1
7145.49951		1
7145.532		1
7145.86		1
7145.89746		1
7145.948		1
7145.992		1
7147.24951		1
7147.59961		1
7147.7124		1
7147.80859		1
7148.94629		1
7150.033		1
7150.041		1
7150.274		1
7150.3125		1
7150.45		1
7151.00049		1
7152.359		1
7152.441		1
7152.654		1
7152.747		1
7153.043		1
7153.055		1
7153.336		1
7153.825		1
7153.914		1
7154.00732		1
7154.264		1
7155.324		1
7155.55371		1
7156.17334		1
7156.28		1
7156.523		1
7156.7915		1
7156.88135		1
7157.565		1
7157.599		1
7157.61768		1
7157.776		1
7157.777		1
7157.82129		1
7158.23438		1
7159.10156		1
7159.59229		1
7159.72852		1
7159.8457		1
7160.34668		1
7160.504		1
7160.705		1
7161.163		1
7161.22461		1
7162.726		1
7162.74756		1
7163.522		1
7163.61328		1
7163.827		1
7163.92725		1
7164.416		1
7164.48145		1
7164.929		1
7164.95264		1
7165.26074		1
7165.567		1
7165.822		1
7165.915		1
7167.2627		1
7167.781		1
7168.043		1
7168.105		1
7168.65		1
7168.7		1
7168.939		1
7169.1167		1
7169.32568		1
7169.473		1
7169.52637		1
7169.59863		1
7169.6084		1
7170.16553		1
7170.19775		1
7170.33154		1
7170.488		1
7170.80127		1
7171.24854		1
7171.638		1
7171.792		1
7172.081		1
7172.423		1
7172.44434		1
7172.49854		1
7172.885		1
7172.891		1
7173.45361		1
7173.67236		1
7174.422		1
7174.42236		1
7175.086		1
7175.57764		1
7175.65771		1
7176.00049		1
7176.568		1
7176.926		1
7177.18359		1
7177.647		1
7177.97656		1
7178.17773		1
7178.39746		1
7178.474		1
7178.64453		1
7178.82227		1
7178.95068		1
7179.00928		1
7179.47559		1
7179.656		1
7179.73975		1
7180.08936		1
7180.192		1
7180.719		1
7180.964		1
7181.88965		1
7182.371		1
7182.56		1
7182.659		1
7182.6875		1
7182.88672		1
7183.003		1
7183.09229		1
7183.14		1
7183.307		1
7183.57129		1
7183.62061		1
7183.64		1
7183.65771		1
7183.70947		1
7183.81055		1
7184.48242		1
7185.04834		1
7185.172		1
7185.27		1
7185.321		1
7185.41846		1
7185.55957		1
7185.88232		1
7185.95557		1
7186.11426		1
7186.2915		1
7186.492		1
7186.52832		1
7186.59033		1
7187.001		1
7187.196		1
7187.294		1
7187.341		1
7187.41455		1
7187.47656		1
7187.51074		1
7187.52051		1
7187.699		1
7188.15967		1
7188.91846		1
7189.05127		1
7189.399		1
7189.8374		1
7190.182		1
7190.39941		1
7190.824		1
7190.93457		1
7190.99072		1
7191.06445		1
7191.322		1
7191.379		1
7191.39063		1
7191.459		1
7191.511		1
7191.69971		1
7191.713		1
7192.08252		1
7192.568		1
7192.78662		1
7193.107		1
7193.11963		1
7193.1377		1
7193.565		1
7193.63965		1
7193.66455		1
7193.888		1
7194.296		1
7194.77539		1
7194.96143		1
7195.15674		1
7195.19434		1
7195.284		1
7195.30371		1
7195.30469		1
7195.32227		1
7195.463		1
7196.16943		1
7196.601		1
7196.96875		1
7197.032		1
7197.07764		1
7197.327		1
7197.39844		1
7197.67334		1
7197.8877		1
7199.142		1
7199.14648		1
7199.333		1
7199.359		1
7199.726		1
7200.09668		1
7200.40527		1
7200.501		1
7200.67334		1
7200.915		1
7201.25		1
7201.34033		1
7201.922		1
7202.123		1
7202.393		1
7202.43164		1
7202.717		1
7202.76465		1
7203.26563		1
7203.56543		1
7203.88		1
7204.004		1
7204.054		1
7204.43652		1
7204.514		1
7204.58936		1
7204.626		1
7204.817		1
7204.97949		1
7205.15137		1
7205.64551		1
7205.90771		1
7206.111		1
7206.543		1
7206.88867		1
7207.342		1
7207.396		1
7207.44336		1
7207.482		1
7207.92		1
7208.38232		1
7208.54932		1
7208.64258		1
7208.81641		1
7209.04443		1
7209.2085		1
7209.84863		1
7210.155		1
7210.181		1
7210.248		1
7210.655		1
7211.00732		1
7211.032		1
7211.064		1
7211.12842		1
7211.76465		1
7211.879		1
7212.11963		1
7212.14		1
7212.38965		1
7212.57373		1
7213.782		1
7214.16846		1
7214.358		1
7214.662		1
7214.67334		1
7215.0625		1
7215.228		1
7215.364		1
7215.65674		1
7215.69727		1
7215.77539		1
7215.80029		1
7215.90137		1
7216.24951		1
7216.58643		1
7216.605		1
7216.616		1
7216.709		1
7217.254		1
7217.2583		1
7217.329		1
7217.499		1
7217.569		1
7217.989		1
7218.04		1
7218.137		1
7218.23975		1
7218.43		1
7218.45264		1
7218.51		1
7218.691		1
7218.82764		1
7218.94971		1
7219.086		1
7219.12646		1
7219.44775		1
7219.73975		1
7219.75		1
7219.762		1
7220.0625		1
7220.35254		1
7220.37646		1
7220.389		1
7220.71533		1
7220.718		1
7220.9707		1
7221.252		1
7221.2583		1
7221.301		1
7221.85449		1
7222.092		1
7222.09229		1
7222.13867		1
7222.43848		1
7222.485		1
7222.509		1
7222.59863		1
7222.77734		1
7222.92432		1
7223.414		1
7223.84961		1
7224.052		1
7224.58545		1
7224.64		1
7224.79443		1
7224.97754		1
7225.062		1
7225.437		1
7225.48975		1
7225.77734		1
7225.947		1
7226.288		1
7226.32031		1
7226.332		1
7226.365		1
7226.64551		1
7226.737		1
7226.89941		1
7227.618		1
7227.98828		1
7228.031		1
7228.25732		1
7228.421		1
7228.76074		1
7229.2085		1
7229.445		1
7230.104		1
7230.253		1
7230.43066		1
7230.69		1
7230.922		1
7231.00049		1
7231.05762		1
7231.106		1
7231.255		1
7231.268		1
7231.26855		1
7231.512		1
7231.60352		1
7231.615		1
7231.61768		1
7231.67		1
7231.76172		1
7231.86963		1
7231.94434		1
7232.316		1
7232.44971		1
7232.652		1
7232.66455		1
7233.112		1
7233.325		1
7233.415		1
7234.067		1
7234.13037		1
7234.16748		1
7234.366		1
7234.6167		1
7235.057		1
7235.1		1
7235.21338		1
7235.498		1
7235.73535		1
7236.2417		1
7236.405		1
7236.501		1
7236.94		1
7236.99268		1
7237.035		1
7237.4		1
7237.5293		1
7237.553		1
7237.61768		1
7237.96729		1
7238.30225		1
7238.864		1
7238.917		1
7239.08057		1
7239.28174		1
7239.96875		1
7240.026		1
7240.126		1
7240.40625		1
7240.49756		1
7240.81055		1
7240.961		1
7241.309		1
7241.39355		1
7241.621		1
7241.90332		1
7241.90674		1
7241.92432		1
7242.09326		1
7242.257		1
7242.42334		1
7242.526		1
7242.614		1
7242.82031		1
7242.82764		1
7243.11328		1
7243.41162		1
7243.43457		1
7243.67432		1
7243.72168		1
7244.279		1
7244.352		1
7244.47		1
7244.701		1
7244.995		1
7245.031		1
7245.157		1
7245.316		1
7245.422		1
7245.464		1
7245.52		1
7245.65771		1
7245.6626		1
7245.67236		1
7245.71973		1
7246.005		1
7246.01074		1
7246.478		1
7246.508		1
7246.643		1
7246.78857		1
7246.932		1
7247.162		1
7247.24072		1
7247.284		1
7247.3374		1
7247.40039		1
7247.55127		1
7247.844		1
7247.994		1
7248.01074		1
7248.06543		1
7248.337		1
7248.49854		1
7248.624		1
7248.76		1
7248.8		1
7248.882		1
7249.008		1
7249.149		1
7249.193		1
7249.227		1
7249.54		1
7249.692		1
7249.85645		1
7250.1543		1
7250.322		1
7250.848		1
7250.934		1
7250.94238		1
7250.986		1
7251.093		1
7251.14941		1
7251.19775		1
7251.422		1
7251.428		1
7251.51		1
7251.528		1
7251.679		1
7252.1377		1
7252.22266		1
7252.23926		1
7252.28027		1
7252.418		1
7252.58545		1
7252.657		1
7252.766		1
7252.87158		1
7252.98633		1
7253.117		1
7253.23926		1
7253.374		1
7253.59033		1
7253.696		1
7254.08643		1
7254.703		1
7254.731		1
7255.165		1
7255.342		1
7255.53955		1
7255.68457		1
7256.17334		1
7256.28125		1
7256.36475		1
7256.47		1
7256.59473		1
7256.632		1
7256.87158		1
7256.95654		1
7257.1333		1
7257.193		1
7257.659		1
7257.6875		1
7257.9126		1
7258.05		1
7258.18555		1
7258.42529		1
7258.52		1
7258.71875		1
7258.826		1
7258.99463		1
7259.121		1
7259.17		1
7259.44971		1
7259.52148		1
7259.717		1
7259.79932		1
7259.985		1
7260.171		1
7260.43		1
7260.44629		1
7260.957		1
7261.296		1
7261.377		1
7261.6167		1
7261.629		1
7262.171		1
7262.172		1
7262.21875		1
7262.23828		1
7262.26563		1
7262.482		1
7262.6416		1
7262.653		1
7263.2793		1
7263.286		1
7263.82471		1
7264.091		1
7264.11865		1
7264.13037		1
7264.428		1
7264.68848		1
7264.766		1
7264.76758		1
7265.165		1
7265.2334		1
7265.49561		1
7265.747		1
7265.80225		1
7265.85938		1
7265.866		1
7266.196		1
7266.27		1
7266.28271		1
7266.32471		1
7266.36865		1
7266.689		1
7266.96973		1
7266.9707		1
7267.099		1
7267.268		1
7267.337		1
7267.459		1
7267.45947		1
7267.4834		1
7267.98047		1
7268.055		1
7268.07		1
7268.119		1
7268.16943		1
7268.611		1
7268.93066		1
7269.027		1
7269.179		1
7269.465		1
7269.51172		1
7269.63525		1
7269.936		1
7269.94971		1
7270.047		1
7270.072		1
7270.11328		1
7270.12744		1
7270.145		1
7270.598		1
7270.727		1
7270.85059		1
7271.26074		1
7271.358		1
7271.634		1
7272.308		1
7272.443		1
7272.45557		1
7272.52637		1
7272.73		1
7272.76172		1
7272.965		1
7273.00928		1
7273.209		1
7273.40771		1
7273.90039		1
7273.954		1
7274.1333		1
7274.22363		1
7274.36572		1
7274.36768		1
7274.404		1
7274.581		1
7274.58838		1
7275.06348		1
7275.13037		1
7275.17627		1
7275.498		1
7275.549		1
7275.626		1
7275.72266		1
7275.7334		1
7275.88037		1
7275.884		1
7275.943		1
7276.12451		1
7276.23828		1
7276.451		1
7276.83154		1
7276.86768		1
7276.92		1
7276.954		1
7277.003		1
7277.11328		1
7277.13232		1
7277.174		1
7277.182		1
7277.187		1
7277.594		1
7277.65771		1
7277.703		1
7277.939		1
7278.033		1
7278.071		1
7278.976		1
7279.03		1
7279.145		1
7279.35449		1
7279.41455		1
7279.52344		1
7279.53857		1
7279.59131		1
7279.95459		1
7280.071		1
7280.332		1
7280.337		1
7280.398		1
7280.49658		1
7280.716		1
7280.795		1
7280.97852		1
7281.19775		1
7281.359		1
7281.55859		1
7281.678		1
7281.831		1
7282.011		1
7282.042		1
7282.144		1
7282.157		1
7282.242		1
7282.263		1
7282.408		1
7282.475		1
7282.588		1
7282.791		1
7282.8916		1
7282.897		1
7283.146		1
7283.16455		1
7283.21973		1
7283.359		1
7283.421		1
7283.48		1
7283.49854		1
7283.506		1
7284.029		1
7284.20166		1
7284.28		1
7284.9		1
7285.11035		1
7285.156		1
7285.16748		1
7285.339		1
7285.38867		1
7285.40527		1
7285.449		1
7285.82		1
7285.85547		1
7285.859		1
7286.035		1
7286.09033		1
7286.107		1
7286.345		1
7286.57		1
7287.068		1
7287.08057		1
7287.169		1
7287.601		1
7288.175		1
7288.27		1
7288.27		1
7288.37744		1
7289.02832		1
7289.19727		1
7289.28027		1
7289.291		1
7289.57764		1
7289.57959		1
7289.59033		1
7289.594		1
7289.685		1
7289.729		1
7289.76465		1
7289.85254		1
7289.85742		1
7289.9707		1
7289.98975		1
7290.07959		1
7290.226		1
7290.27734		1
7290.371		1
7290.73535		1
7290.93164		1
7291.05762		1
7291.1084		1
7291.46826		1
7291.642		1
7291.77734		1
7291.895		1
7291.9		1
7292.07		1
7292.07471		1
7292.976		1
7293.182		1
7293.25928		1
7293.28955		1
7293.42334		1
7293.46143		1
7293.669		1
7293.67432		1
7293.79541		1
7293.798		1
7294.17969		1
7294.567		1
7294.597		1
7294.61035		1
7294.64063		1
7294.74854		1
7294.956		1
7295.19238		1
7295.212		1
7295.23926		1
7295.341		1
7295.38965		1
7295.789		1
7295.81836		1
7295.88672		1
7296.10742		1
7296.112		1
7296.14941		1
7296.15625		1
7296.32227		1
7296.34		1
7296.35645		1
7296.47949		1
7296.49561		1
7296.58447		1
7296.603		1
7296.62939		1
7296.72363		1
7296.761		1
7296.85547		1
7297.12939		1
7297.288		1
7297.385		1
7297.41162		1
7297.4873		1
7298.17529		1
7298.25		1
7298.366		1
7298.378		1
7298.47852		1
7298.498		1
7298.521		1
7298.791		1
7298.82959		1
7298.94141		1
7299.19043		1
7299.238		1
7299.41748		1
7299.42773		1
7299.46826		1
7299.473		1
7299.684		1
7299.92871		1
7300.15		1
7300.309		1
7300.3877		1
7300.42		1
7300.55371		1
7300.658		1
7300.70068		1
7300.74658		1
7300.889		1
7300.974		1
7301.026		1
7301.447		1
7301.767		1
7302.08154		1
7302.20166		1
7302.55029		1
7302.57959		1
7302.606		1
7302.6084		1
7302.8623		1
7303.03125		1
7303.44629		1
7303.48926		1
7303.535		1
7303.706		1
7303.863		1
7303.94531		1
7303.96436		1
7303.984		1
7304.01953		1
7304.07373		1
7304.25146		1
7304.44629		1
7304.71045		1
7304.83643		1
7304.866		1
7305.19873		1
7305.29		1
7305.721		1
7305.79834		1
7305.855		1
7305.95361		1
7306.003		1
7306.063		1
7306.192		1
7306.49		1
7306.57		1
7306.602		1
7306.71729		1
7306.732		1
7306.88232		1
7306.95264		1
7307.054		1
7307.226		1
7307.23438		1
7307.236		1
7307.256		1
7307.309		1
7307.73		1
7308.162		1
7308.266		1
7308.314		1
7308.55859		1
7308.667		1
7308.70166		1
7308.71045		1
7308.81543		1
7308.89844		1
7308.956		1
7309.00244		1
7309.06055		1
7309.063		1
7309.092		1
7309.17432		1
7309.37842		1
7309.463		1
7309.55566		1
7309.57666		1
7309.68555		1
7310.18848		1
7310.21631		1
7310.315		1
7310.3584		1
7310.425		1
7310.635		1
7310.68652		1
7310.73145		1
7310.841		1
7310.92236		1
7310.944		1
7311.12939		1
7311.42		1
7311.45068		1
7311.68652		1
7311.76563		1
7312.15771		1
7312.48535		1
7312.637		1
7312.668		1
7312.718		1
7312.80664		1
7312.862		1
7313.23242		1
7313.556		1
7313.578		1
7313.65967		1
7313.724		1
7313.737		1
7313.821		1
7314.03467		1
7314.1167		1
7314.18		1
7314.181		1
7314.232		1
7314.47559		1
7314.6416		1
7315.33838		1
7315.41553		1
7315.422		1
7315.424		1
7315.42529		1
7315.58154		1
7315.69238		1
7316.142		1
7316.18066		1
7316.236		1
7316.249		1
7316.252		1
7316.372		1
7316.443		1
7316.52539		1
7316.53857		1
7316.789		1
7316.924		1
7316.992		1
7317.0127		1
7317.04541		1
7317.065		1
7317.196		1
7317.261		1
7317.32		1
7317.32861		1
7317.42		1
7317.47559		1
7317.522		1
7317.69971		1
7317.75732		1
7317.822		1
7317.851		1
7317.977		1
7318.1		1
7318.15234		1
7318.15332		1
7318.19775		1
7318.431		1
7318.794		1
7318.93945		1
7319.07764		1
7319.18		1
7319.21729		1
7319.239		1
7319.286		1
7319.32275		1
7319.333		1
7319.369		1
7319.52637		1
7319.546		1
7319.61768		1
7319.977		1
7320.13672		1
7320.2124		1
7320.319		1
7320.385		1
7320.48926		1
7320.562		1
7320.711		1
7320.715		1
7320.96631		1
7321.055		1
7321.185		1
7321.199		1
7321.277		1
7321.48		1
7321.567		1
7321.699		1
7321.72168		1
7321.803		1
7321.8457		1
7322.40527		1
7322.4165		1
7322.46533		1
7322.51074		1
7322.67334		1
7323.002		1
7323.316		1
7323.425		1
7323.665		1
7323.73438		1
7323.777		1
7324.191		1
7324.418		1
7324.50635		1
7324.70557		1
7324.71338		1
7324.71973		1
7324.73535		1
7324.742		1
7324.765		1
7324.799		1
7325.058		1
7325.096		1
7325.22461		1
7325.243		1
7325.31934		1
7325.377		1
7325.38232		1
7325.451		1
7325.474		1
7325.66064		1
7325.736		1
7325.885		1
7325.89746		1
7326.02441		1
7326.0625		1
7326.06641		1
7326.15625		1
7326.16		1
7326.40967		1
7326.434		1
7326.466		1
7326.52441		1
7326.875		1
7327.131		1
7327.33447		1
7327.41357		1
7327.508		1
7327.65625		1
7327.674		1
7327.75732		1
7327.793		1
7327.996		1
7328.224		1
7328.32031		1
7328.36865		1
7328.742		1
7328.89941		1
7329.232		1
7329.31836		1
7329.37842		1
7329.58		1
7329.685		1
7329.69531		1
7329.801		1
7329.98242		1
7330.00928		1
7330.09863		1
7330.141		1
7330.14551		1
7330.15527		1
7330.209		1
7330.281		1
7330.319		1
7330.48		1
7330.698		1
7330.72		1
7331.03027		1
7331.1377		1
7331.42432		1
7331.601		1
7331.621		1
7331.719		1
7331.98975		1
7332.09375		1
7332.122		1
7332.1543		1
7332.246		1
7332.256		1
7332.26074		1
7332.27539		1
7332.299		1
7332.622		1
7332.67		1
7332.7124		1
7332.86475		1
7332.95654		1
7332.994		1
7333.12158		1
7333.15137		1
7333.25244		1
7333.619		1
7333.6416		1
7333.709		1
7333.79248		1
7333.84668		1
7333.948		1
7333.98926		1
7334.16943		1
7334.28857		1
7334.3584		1
7334.41		1
7334.41943		1
7334.48047		1
7334.65332		1
7334.78027		1
7334.8374		1
7335.245		1
7335.37646		1
7335.68652		1
7335.69971		1
7335.796		1
7335.90039		1
7335.93555		1
7336.2		1
7336.27		1
7336.277		1
7336.28857		1
7336.30371		1
7336.313		1
7336.334		1
7336.335		1
7336.706		1
7336.79248		1
7336.82227		1
7336.94141		1
7337.115		1
7337.139		1
7337.22		1
7337.26		1
7337.447		1
7337.582		1
7337.695		1
7337.77734		1
7337.95068		1
7338.12744		1
7338.333		1
7338.37549		1
7338.61133		1
7338.627		1
7338.695		1
7338.733		1
7338.833		1
7338.87158		1
7338.95361		1
7339.061		1
7339.193		1
7339.28662		1
7339.29		1
7339.3335		1
7339.348		1
7339.397		1
7339.41064		1
7339.58252		1
7339.61865		1
7339.765		1
7340.01172		1
7340.031		1
7340.14746		1
7340.216		1
7340.27246		1
7340.279		1
7340.74854		1
7340.95166		1
7340.964		1
7341.03271		1
7341.102		1
7341.39941		1
7341.42139		1
7341.45		1
7341.45		1
7341.54736		1
7341.59961		1
7341.795		1
7342.16		1
7342.174		1
7342.32666		1
7342.52734		1
7342.59863		1
7342.6875		1
7342.705		1
7342.747		1
7342.944		1
7343.038		1
7343.134		1
7343.139		1
7343.157		1
7343.19873		1
7343.23975		1
7343.28125		1
7343.43164		1
7343.537		1
7343.71		1
7343.72461		1
7343.902		1
7344.117		1
7344.26855		1
7344.313		1
7344.32471		1
7344.361		1
7344.36133		1
7344.39453		1
7344.39746		1
7344.42139		1
7344.44		1
7344.74756		1
7345.02051		1
7345.02148		1
7345.18652		1
7345.504		1
7345.525		1
7345.527		1
7345.58		1
7345.67236		1
7345.71826		1
7345.805		1
7345.806		1
7345.867		1
7345.906		1
7346.00928		1
7346.033		1
7346.13965		1
7346.21826		1
7346.36572		1
7346.417		1
7346.484		1
7346.48926		1
7346.605		1
7346.656		1
7346.782		1
7346.78857		1
7346.80762		1
7346.82129		1
7346.83		1
7346.90137		1
7347.00146		1
7347.07275		1
7347.11		1
7347.225		1
7347.621		1
7347.66		1
7347.685		1
7347.71729		1
7347.74561		1
7347.7583		1
7347.78174		1
7347.78467		1
7347.903		1
7347.92871		1
7347.95361		1
7348.167		1
7348.388		1
7348.778		1
7348.84766		1
7348.922		1
7348.9834		1
7348.987		1
7348.98975		1
7349.15674		1
7349.231		1
7349.308		1
7349.31836		1
7349.3457		1
7349.34766		1
7349.40674		1
7349.42773		1
7349.431		1
7349.57		1
7349.76563		1
7349.826		1
7350.117		1
7350.15039		1
7350.25732		1
7350.27148		1
7350.477		1
7350.65039		1
7350.70557		1
7350.71631		1
7350.764		1
7350.85059		1
7351.103		1
7351.201		1
7351.42627		1
7351.702		1
7351.758		1
7351.76758		1
7351.86426		1
7351.972		1
7352.15234		1
7352.192		1
7352.32275		1
7352.50342		1
7352.575		1
7352.63232		1
7352.6416		1
7352.77441		1
7352.93457		1
7353.005		1
7353.01465		1
7353.08936		1
7353.193		1
7353.274		1
7353.44434		1
7353.59		1
7353.671		1
7353.90625		1
7354.04053		1
7354.09668		1
7354.132		1
7354.13232		1
7354.199		1
7354.35156		1
7354.364		1
7354.40332		1
7354.496		1
7354.67041		1
7354.675		1
[truncated: 16,164 more rows]
