# Supplementary material for: Getting rid of ‘rain’ and ‘stars’: Mitigating inhibition effects on ddPCR data analysis, the case study of the invasive crayfish Pacifastacus leniusculus in the streams of Luxembourg
Source: PLoS One. 2022 Nov 16;17(11):e0275363. doi: 10.1371/journal.pone.0275363 (PMC9668142; doi:10.1371/journal.pone.0275363)
Supplement: S1 File — (ZIP) [file pone.0275363.s003.zip › raw data/27-pl1/27 Pl1-2019 Pl_H08_Amplitude.csv]

Ch1 Amplitude	Ch2 Amplitude	Cluster
4793.364		1
5135.716		1
5218.223		1
5235.487		1
5310.54834		1
5367.58154		1
5369.029		1
5374.323		1
5392.23242		1
5401.0625		1
5423.67139		1
5445.77148		1
5453.974		1
5470.76074		1
5489.04541		1
5492.863		1
5516.41455		1
5529.69727		1
5540.63867		1
5544.657		1
5555.199		1
5555.814		1
5564.85645		1
5572.09375		1
5585.56738		1
5585.82129		1
5588.35742		1
5603.83252		1
5607.38135		1
5610.76953		1
5613.837		1
5614.05		1
5631.64063		1
5632.632		1
5634.74561		1
5642.899		1
5645.351		1
5645.87061		1
5646.88428		1
5647.93652		1
5654.535		1
5655.53174		1
5656.612		1
5658.702		1
5663.33154		1
5671.59131		1
5672.125		1
5672.55273		1
5674.152		1
5677.88428		1
5682.30664		1
5685.526		1
5694.631		1
5695.65332		1
5697.67334		1
5698.977		1
5703.433		1
5704.25537		1
5705.53955		1
5706.516		1
5708.0415		1
5710.14		1
5711.08447		1
5712.97656		1
5723.651		1
5733.883		1
5734.87451		1
5735.721		1
5736.49365		1
5736.63574		1
5738.63232		1
5738.688		1
5743.753		1
5749.62549		1
5754.65625		1
5756.7334		1
5757.25049		1
5758.19971		1
5759.019		1
5772.635		1
5773.24		1
5779.30273		1
5780.15625		1
5784.516		1
5789.76074		1
5792.081		1
5794.518		1
5804.83838		1
5805.43652		1
5810.40234		1
5813.127		1
5816.04443		1
5816.71533		1
5819.73242		1
5820.33838		1
5822.984		1
5823.644		1
5824.22949		1
5826.566		1
5828.0835		1
5830.303		1
5832.63525		1
5840.888		1
5841.93262		1
5852.596		1
5854.651		1
5855.09131		1
5856.09863		1
5860.28369		1
5864.959		1
5867.13525		1
5868.431		1
5871.29248		1
5871.36133		1
5873.03955		1
5877.932		1
5878.943		1
5879.06		1
5879.46631		1
5881.271		1
5887.915		1
5891.751		1
5892.238		1
5892.87158		1
5893.29053		1
5898.69531		1
5898.92725		1
5900.08545		1
5901.9		1
5905.56		1
5906.908		1
5907.645		1
5913.94629		1
5915.024		1
5915.74854		1
5917.12354		1
5919.88574		1
5920.229		1
5921.68457		1
5921.71		1
5923.122		1
5925.941		1
5927.43164		1
5927.47754		1
5928.43652		1
5929.232		1
5929.956		1
5930.933		1
5944.448		1
5948.31543		1
5949.17725		1
5949.91357		1
5950.331		1
5951.448		1
5952.203		1
5953.03		1
5954.2334		1
5954.535		1
5956.797		1
5958.33		1
5960.159		1
5962.89355		1
5965.71		1
5965.71826		1
5967.45166		1
5967.72852		1
5967.80957		1
5968.284		1
5969.2666		1
5972.617		1
5973.307		1
5973.968		1
5975.272		1
5978.78955		1
5982.533		1
5985.4126		1
5985.79053		1
5986.321		1
5987.23047		1
5989.76172		1
5990.216		1
5992.16748		1
5995.32471		1
5998.233		1
6000.22559		1
6001.925		1
6001.946		1
6002.553		1
6006.75049		1
6007.31543		1
6009.97168		1
6010.244		1
6011.021		1
6013.286		1
6013.295		1
6016.936		1
6018.99463		1
6019.70654		1
6020.27637		1
6020.614		1
6022.24658		1
6022.74854		1
6023.302		1
6025.865		1
6025.88037		1
6026.601		1
6027.1416		1
6027.765		1
6028.811		1
6028.90137		1
6035.649		1
6036.25244		1
6038.00049		1
6038.13232		1
6039.773		1
6041.335		1
6043.109		1
6043.2627		1
6044.38135		1
6045.059		1
6051.10254		1
6051.112		1
6052.79346		1
6056.74072		1
6057.1875		1
6057.75732		1
6057.92969		1
6060.63672		1
6062.59131		1
6063.712		1
6064.66455		1
6068.102		1
6069.21045		1
6069.90137		1
6071.516		1
6072.81		1
6073.138		1
6074.545		1
6075.087		1
6078.15		1
6080.716		1
6081.11475		1
6081.69873		1
6082.702		1
6082.851		1
6083.54834		1
6083.92529		1
6084.35645		1
6089.477		1
6090.481		1
6090.59		1
6092.79639		1
6098.48828		1
6099.774		1
6100.58		1
6100.62451		1
6100.67432		1
6102.604		1
6102.83447		1
6103.80273		1
6109.296		1
6109.446		1
6114.26563		1
6114.763		1
6115.38428		1
6116.395		1
6117.802		1
6122.699		1
6122.9624		1
6123.545		1
6127.18164		1
6128.44141		1
6129.03564		1
6130.449		1
6131.691		1
6132.60938		1
6133.01465		1
6133.446		1
6134.967		1
6136.88037		1
6137.179		1
6137.237		1
6138.678		1
6141.28564		1
6141.41064		1
6142.489		1
6142.97461		1
6143.585		1
6143.90137		1
6147.2666		1
6147.389		1
6148.5376		1
6150.021		1
6150.854		1
6150.99463		1
6153.239		1
6156.937		1
6160.62354		1
6160.7793		1
6161.83		1
6162.22852		1
6164.37061		1
6165.39258		1
6169.031		1
6169.44		1
6169.81738		1
6171.78467		1
6171.829		1
6173.374		1
6173.821		1
6173.968		1
6174.68066		1
6177.82275		1
6179.394		1
6179.59863		1
6179.76367		1
6180.59961		1
6181.34863		1
6182.723		1
6184.75244		1
6185.612		1
6186.08643		1
6186.58		1
6189.132		1
6192.731		1
6193.279		1
6193.804		1
6194.221		1
6196.04		1
6196.735		1
6197.42432		1
6199.694		1
6202.25732		1
6202.55127		1
6202.554		1
6202.74463		1
6203.178		1
6203.188		1
6203.227		1
6204.07568		1
6206.44434		1
6207.13		1
6207.914		1
6208.153		1
6208.322		1
6209.34668		1
6210.028		1
6210.81152		1
6210.992		1
6213.248		1
6215.022		1
6215.763		1
6216.304		1
6216.566		1
6217.76465		1
6217.866		1
6220.03		1
6220.18555		1
6221.811		1
6222.29932		1
6225.525		1
6226.456		1
6227.803		1
6229.24658		1
6229.70361		1
6229.71973		1
6231.174		1
6233.156		1
6233.526		1
6234.20264		1
6234.951		1
6235.298		1
6235.502		1
6235.573		1
6236.363		1
6236.818		1
6242.302		1
6242.33		1
6243.969		1
6244.46875		1
6244.99268		1
6246.058		1
6246.097		1
6248.17432		1
6248.493		1
6249.599		1
6253.51465		1
6254.684		1
6255.94629		1
6256.406		1
6257.442		1
6257.551		1
6258.30762		1
6258.706		1
6259.104		1
6259.229		1
6264.19434		1
6266.38037		1
6267.403		1
6267.64355		1
6268.215		1
6270.113		1
6270.458		1
6272.286		1
6272.723		1
6273.064		1
6273.13037		1
6273.478		1
6277.19873		1
6278.03027		1
6280.34033		1
6282.335		1
6283.20459		1
6283.223		1
6284.2085		1
6284.242		1
6285.43262		1
6286.8623		1
6287.263		1
6287.31055		1
6289.2334		1
6290.37		1
6291.237		1
6293.78		1
6294.235		1
6296.00439		1
6296.665		1
6296.802		1
6299.26074		1
6299.406		1
6299.84229		1
6300.09131		1
6301.213		1
6302.159		1
6303.813		1
6304.665		1
6305.85742		1
6307.53955		1
6309.96973		1
6311.144		1
6313.80957		1
6314.21875		1
6314.27539		1
6315.06934		1
6315.266		1
6315.62842		1
6315.647		1
6317.866		1
6319.726		1
6320.192		1
6322.084		1
6322.9		1
6324.515		1
6324.734		1
6325.84		1
6330.745		1
6330.9043		1
6331.60645		1
6332.045		1
6332.6084		1
6333.21973		1
6333.881		1
6334.279		1
6334.50928		1
6334.547		1
6335.12354		1
6335.40332		1
6336.44727		1
6339.568		1
6340.187		1
6340.60059		1
6341.16162		1
6343.61035		1
6344.1626		1
6345.048		1
6346.14258		1
6346.205		1
6346.241		1
6346.78271		1
6347.834		1
6348.052		1
6348.63574		1
6348.76758		1
6350.554		1
6350.884		1
6351.251		1
6351.79		1
6354.035		1
6354.20068		1
6354.85156		1
6355.52246		1
6355.54443		1
6356.91064		1
6356.981		1
6357.85352		1
6359.0835		1
6359.6377		1
6359.75439		1
6359.779		1
6360.06836		1
6362.73145		1
6363.97754		1
6364.214		1
6364.394		1
6365.544		1
6365.965		1
6366.19629		1
6367.47559		1
6367.49365		1
6368.88672		1
6368.941		1
6369.30957		1
6372.598		1
6376.421		1
6377.97949		1
6378.121		1
6380.42		1
6383.30957		1
6385.242		1
6385.407		1
6386.82227		1
6387.37744		1
6388.68848		1
6389.137		1
6389.76025		1
6389.8667		1
6389.98438		1
6390.491		1
6392.965		1
6393.43457		1
6394.37158		1
6395.36572		1
6397.54		1
6397.55566		1
6399.532		1
6401.67725		1
6402.74756		1
6402.988		1
6405.08057		1
6405.405		1
6405.44336		1
6405.76367		1
6406.08		1
6406.8125		1
6408.666		1
6409.485		1
6409.5376		1
6409.607		1
6410.70654		1
6411.3584		1
6412.17041		1
6412.322		1
6412.71826		1
6412.969		1
6413.721		1
6414.38965		1
6415.37451		1
6416.717		1
6417.34229		1
6418.206		1
6419.312		1
6419.62158		1
6419.739		1
6420.08545		1
6420.153		1
6420.521		1
6421.335		1
6421.4707		1
6422.881		1
6423.00244		1
6424.07373		1
6424.31934		1
6424.432		1
6424.993		1
6426.01758		1
6426.179		1
6427.11133		1
6427.29248		1
6427.516		1
6427.794		1
6427.822		1
6428.179		1
6429.30664		1
6430.171		1
6431.995		1
6432.241		1
6433.08447		1
6433.18359		1
6433.32959		1
6433.861		1
6434.30029		1
6435.474		1
6436.72656		1
6438.02441		1
6438.27		1
6443.34229		1
6444.39551		1
6444.4585		1
6445.507		1
6447.07031		1
6447.484		1
6448.701		1
6449.78857		1
6450.624		1
6451.34229		1
6452.701		1
6454.65869		1
6455.59131		1
6456.17432		1
6456.749		1
6457.51465		1
6459.03		1
6459.076		1
6459.08252		1
6461.1333		1
6461.37939		1
6462.19531		1
6462.5835		1
6464.84961		1
6465.547		1
6465.955		1
6466.25342		1
6468.322		1
6468.594		1
6469.222		1
6469.84326		1
6470.05371		1
6470.23975		1
6470.24072		1
6473.652		1
6473.932		1
6476.09473		1
6477.142		1
6477.61963		1
6479.00146		1
6479.48828		1
6481.71338		1
6482.402		1
6483.8833		1
6484.127		1
6486.75537		1
6487.443		1
6487.45459		1
6487.60449		1
6487.77832		1
6489.51172		1
6490.042		1
6490.254		1
6491.64648		1
6491.74072		1
6493.54541		1
6495.40869		1
6496.761		1
6496.958		1
6497.81641		1
6498.44336		1
6498.5083		1
6498.586		1
6498.906		1
6499.21338		1
6499.38672		1
6499.48926		1
6499.616		1
6499.63867		1
6499.669		1
6499.91357		1
6500.565		1
6501.271		1
6501.39648		1
6501.527		1
6503.248		1
6503.5166		1
6504.446		1
6504.60352		1
6505.372		1
6505.413		1
6505.891		1
6506.61426		1
6507.076		1
6507.746		1
6509.04053		1
6511.19434		1
6511.879		1
6512.255		1
6513.652		1
6514.312		1
6515.949		1
6518.4165		1
6518.76953		1
6519.70752		1
6519.747		1
6520.33643		1
6521.03271		1
6521.28955		1
6522.78271		1
6523.26953		1
6524.511		1
6526.46143		1
6526.789		1
6527.138		1
6527.7583		1
6528.79736		1
6529.03125		1
6529.313		1
6530.234		1
6533.64		1
6533.94727		1
6535.324		1
6536.347		1
6538.054		1
6538.68262		1
6539.69775		1
6544.319		1
6544.46973		1
6546.37061		1
6546.891		1
6546.93457		1
6547.527		1
6548.79		1
6550.997		1
6551.00049		1
6551.476		1
6554.2793		1
6555.04248		1
6555.83057		1
6555.995		1
6556.13		1
6556.245		1
6556.32861		1
6556.574		1
6556.58057		1
6556.822		1
6557.146		1
6557.32031		1
6557.6		1
6557.71973		1
6558.13428		1
6558.23828		1
6558.94141		1
6559.511		1
6560.825		1
6562.398		1
6562.99756		1
6563.20557		1
6563.794		1
6564.15234		1
6565.09033		1
6566.10254		1
6566.30469		1
6566.861		1
6567.34863		1
6568.583		1
6569.533		1
6571.102		1
6571.809		1
6572.09766		1
6572.416		1
6572.88965		1
6575.778		1
6575.99951		1
6576.00439		1
6576.12842		1
6576.407		1
6576.489		1
6580.44434		1
6581.51758		1
6582.84961		1
6584.2583		1
6584.55957		1
6584.877		1
6585.09326		1
6585.23828		1
6585.384		1
6586.079		1
6587.58838		1
6588.05664		1
6588.43262		1
6589.821		1
6590.009		1
6593.87451		1
6594.511		1
6594.74		1
6596.736		1
6597.101		1
6598.17041		1
6598.88867		1
6599.077		1
6599.978		1
6600.249		1
6600.57666		1
6600.758		1
6600.97754		1
6601.55762		1
6601.69775		1
6602.663		1
6603.24854		1
6604.817		1
6606.429		1
6606.43262		1
6606.75342		1
6606.975		1
6607.74756		1
6608.078		1
6608.981		1
6609.72754		1
6609.74658		1
6610.15		1
6612.40234		1
6612.40625		1
6613.18457		1
6613.6543		1
6613.91943		1
6614.029		1
6614.302		1
6614.474		1
6615.31		1
6615.40234		1
6616.86572		1
6617.717		1
6619.72363		1
6619.783		1
6620.7583		1
6621.01465		1
6622.945		1
6623.63672		1
6624.0127		1
6624.136		1
6626.82471		1
6627.027		1
6627.68848		1
6628.15137		1
6630.396		1
6631.51074		1
6631.81		1
6631.95361		1
6632.43164		1
6633.028		1
6633.9873		1
6634.577		1
6634.69336		1
6636.38428		1
6636.54053		1
6637.578		1
6638.19971		1
6638.572		1
6638.643		1
6639.29932		1
6639.62842		1
6640.755		1
6641.00049		1
6641.653		1
6641.713		1
6642.06		1
6643.70947		1
6644.3		1
6644.416		1
6646.146		1
6648.50146		1
6648.97		1
6650.58838		1
6651.5957		1
6652.70068		1
6653.385		1
6654.44727		1
6655.634		1
6656.43945		1
6656.756		1
6657.938		1
6658.31836		1
6658.377		1
6658.56152		1
6658.72559		1
6659.51172		1
6660.985		1
6661.027		1
6661.12646		1
6661.31055		1
6662.16162		1
6662.714		1
6664.594		1
6665.39844		1
6666.27637		1
6667.15625		1
6667.377		1
6668.43848		1
6668.87744		1
6669.27246		1
6669.826		1
6670.246		1
6670.71631		1
6672.42432		1
6673.275		1
6673.29639		1
6673.72461		1
6673.89355		1
6674.46533		1
6675.532		1
6675.884		1
6676.399		1
6677.23242		1
6677.635		1
6678.56348		1
6679.06445		1
6679.90967		1
6680.393		1
6680.877		1
6681.6167		1
6682.04541		1
6682.104		1
6683.084		1
6684.617		1
6685.06738		1
6685.13867		1
6685.931		1
6686.06152		1
6686.84473		1
6692.116		1
6692.17334		1
6692.40771		1
6694.4873		1
6694.76367		1
6694.846		1
6694.88135		1
6695.94775		1
6696.991		1
6697.793		1
6697.80762		1
6699.092		1
6699.557		1
6699.72949		1
6699.762		1
6699.988		1
6700.582		1
6700.6377		1
6701.12451		1
6701.315		1
6701.83		1
6702.573		1
6703.21826		1
6704.13672		1
6704.205		1
6704.58057		1
6704.96729		1
6705.15527		1
6705.23828		1
6705.906		1
6706.10645		1
6706.35		1
6707.923		1
6708.00244		1
6708.258		1
6710.64258		1
6710.86963		1
6711.91455		1
6712.061		1
6712.2207		1
6712.81152		1
6712.96045		1
6713.03955		1
6714.76074		1
6715.436		1
6715.436		1
6716.729		1
6716.87061		1
6718.188		1
6718.3877		1
6718.71533		1
6719.958		1
6720.13232		1
6720.178		1
6721.71631		1
6722.05273		1
6722.36572		1
6722.641		1
6722.68		1
6722.7085		1
6722.71338		1
6723.015		1
6723.65332		1
6723.925		1
6724.05225		1
6724.89258		1
6725.22949		1
6727.83643		1
6728.867		1
6730.45166		1
6731.30957		1
6731.9707		1
6731.979		1
6732.035		1
6732.67773		1
6733.38		1
6734.251		1
6734.51172		1
6736.322		1
6736.90967		1
6738.45		1
6739.587		1
6739.857		1
6739.965		1
6741.847		1
6741.93164		1
6743.47656		1
6744.07568		1
6744.915		1
6745.404		1
6746.167		1
6746.373		1
6747.14844		1
6747.83252		1
6748.266		1
6750.50439		1
6750.513		1
6750.62061		1
6750.851		1
6751.02246		1
6751.41748		1
6751.47656		1
6751.96436		1
6751.96973		1
6754.433		1
6755.338		1
6755.78125		1
6756.36572		1
6757.22		1
6757.341		1
6757.73926		1
6758.24951		1
6758.589		1
6758.67432		1
6759.7124		1
6759.75537		1
6759.76		1
6759.98535		1
6760.42871		1
6760.98828		1
6761.299		1
6761.574		1
6762.306		1
6762.676		1
6762.74658		1
6763.053		1
6763.37842		1
6764.534		1
6764.94043		1
6765.389		1
6767.02344		1
6767.25		1
6767.85059		1
6768.37061		1
6768.615		1
6769.18359		1
6771.29053		1
6771.33643		1
6771.778		1
6771.86133		1
6773.012		1
6773.13867		1
6773.58838		1
6773.93945		1
6773.961		1
6773.985		1
6774.344		1
6774.408		1
6774.615		1
6774.79346		1
6775.64844		1
6776.05371		1
6776.353		1
6776.51758		1
6776.64063		1
6776.884		1
6777.3457		1
6777.75928		1
6777.8667		1
6778.743		1
6779.13525		1
6779.992		1
6780.156		1
6780.26074		1
6780.953		1
6781.518		1
6781.70361		1
6782.804		1
6783.315		1
6784.74268		1
6785.119		1
6785.19531		1
6785.628		1
6785.92334		1
6785.98535		1
6787.47266		1
6787.642		1
6787.864		1
6788.23		1
6788.632		1
6789.2793		1
6789.327		1
6789.67871		1
6789.73242		1
6789.74365		1
6789.94		1
6790.07764		1
6790.101		1
6790.238		1
6790.95752		1
6790.99951		1
6791.21631		1
6791.532		1
6792.614		1
6794.621		1
6795.002		1
6795.747		1
6796.0625		1
6796.101		1
6796.57275		1
6796.9043		1
6796.99756		1
6797.09668		1
6797.72461		1
6797.842		1
6797.93457		1
6798.076		1
6798.124		1
6799.583		1
6801.012		1
6801.61963		1
6802.03369		1
6802.864		1
6803.82373		1
6803.91064		1
6804.42529		1
6804.96143		1
6805.10059		1
6805.20752		1
6805.47754		1
6805.969		1
6806.18066		1
6806.78369		1
6806.83838		1
6807.049		1
6807.154		1
6808.20459		1
6809.52344		1
6809.536		1
6810.14		1
6810.14648		1
6810.46143		1
6812.7		1
6813.569		1
6814.066		1
6814.35156		1
6814.525		1
6814.80566		1
6815.03857		1
6816.447		1
6817.054		1
6818.13037		1
6818.367		1
6818.75439		1
6818.95654		1
6819.238		1
6819.844		1
6819.947		1
6819.9834		1
6820.096		1
6820.29443		1
6820.412		1
6820.75537		1
6821.46631		1
6822.30859		1
6825.41357		1
6825.6084		1
6825.78955		1
6825.92773		1
6826.799		1
6827.022		1
6827.159		1
6828.21973		1
6828.41943		1
6828.44		1
6829.563		1
6829.72656		1
6830.04541		1
6831.82275		1
6832.547		1
6832.607		1
6832.94043		1
6833.196		1
6833.47266		1
6833.61328		1
6834.13867		1
6834.682		1
6836.06641		1
6836.10059		1
6836.27539		1
6838.478		1
6839.25		1
6839.3457		1
6839.52734		1
6840.943		1
6843.35254		1
6843.4917		1
6845.12744		1
6845.158		1
6846.9		1
6847.798		1
6847.88		1
6849.0166		1
6850.021		1
6851.12354		1
6851.19873		1
6852.656		1
6854.15869		1
6855.11426		1
6855.5127		1
6855.55225		1
6856.013		1
6856.803		1
6857.223		1
6857.402		1
6857.539		1
6858.831		1
6859.00635		1
6859.05273		1
6859.165		1
6859.39941		1
6859.656		1
6859.697		1
6859.91064		1
6860.21143		1
6860.35059		1
6860.46973		1
6862.212		1
6863.12549		1
6863.27734		1
6863.87158		1
6864.58154		1
6865.2627		1
6866.0376		1
6868.028		1
6868.073		1
6868.5835		1
6869.218		1
6869.472		1
6869.978		1
6870.38232		1
6870.399		1
6870.48438		1
6870.61865		1
6870.769		1
6871.628		1
6872.38525		1
6872.72266		1
6872.957		1
6873.21533		1
6876.61768		1
6877.088		1
6879.34033		1
6879.75537		1
6880.32373		1
6883.59473		1
6883.691		1
6884.055		1
6884.36426		1
6885.23828		1
6885.46143		1
6886.05566		1
6886.834		1
6887.099		1
6887.15869		1
6887.64453		1
6888.07275		1
6888.63135		1
6888.913		1
6888.96973		1
6889.371		1
6889.52344		1
6889.57568		1
6889.6123		1
6889.963		1
6890.091		1
6890.242		1
6890.92871		1
6891.00537		1
6891.267		1
6891.8335		1
6891.858		1
6892.01855		1
6892.078		1
6894.43262		1
6895.563		1
6896.394		1
6896.39941		1
6896.565		1
6897.286		1
6898.07764		1
6898.53467		1
6898.795		1
6899.24072		1
6899.86426		1
6900.55127		1
6901.375		1
6901.608		1
6901.82227		1
6901.916		1
6902.1		1
6902.37939		1
6903.09131		1
6904.07861		1
6904.539		1
6905.13867		1
6905.17432		1
6905.37		1
6905.789		1
6905.828		1
6906.195		1
6906.3125		1
6907.55664		1
6907.791		1
6908.29443		1
6908.768		1
6908.9		1
6908.92627		1
6909.325		1
6909.595		1
6909.634		1
6909.819		1
6910.50049		1
6910.713		1
6911.274		1
6912.10352		1
6912.18262		1
6912.26		1
6912.51465		1
6912.532		1
6913.1333		1
6913.59033		1
6913.59473		1
6913.89551		1
6914.292		1
6914.635		1
6914.692		1
6914.912		1
6915.32		1
6915.39648		1
6915.75537		1
6915.812		1
6916.14648		1
6916.609		1
6916.83		1
6917.81		1
6918.5166		1
6919.045		1
6920.909		1
6920.91		1
6921.27539		1
6921.35254		1
6921.40771		1
6922.25244		1
6922.84668		1
6922.9126		1
6923.748		1
6923.75342		1
6924.19336		1
6924.436		1
6924.49365		1
6924.512		1
6925.20947		1
6925.329		1
6926.178		1
6926.743		1
6926.944		1
6927.346		1
6927.405		1
6927.534		1
6930.003		1
6931.696		1
6932.46436		1
6932.508		1
6933.541		1
6933.6167		1
6934.59473		1
6935.88525		1
6936.47		1
6936.91357		1
6937.15234		1
6937.169		1
6937.352		1
6937.82031		1
6937.951		1
6939.321		1
6939.892		1
6940.066		1
6940.21826		1
6940.307		1
6940.3584		1
6940.497		1
6941.0293		1
6942.183		1
6942.50342		1
6942.716		1
6944.153		1
6944.18555		1
6944.973		1
6944.983		1
6945.247		1
6945.29541		1
6945.375		1
6945.38		1
6945.64551		1
6945.95068		1
6946.14453		1
6946.635		1
6946.699		1
6947.16455		1
6947.20068		1
6947.667		1
6947.83838		1
6947.967		1
6948.387		1
6948.904		1
6949.09375		1
6949.319		1
6949.36035		1
6949.90674		1
6949.92969		1
6949.93164		1
6950.358		1
6951.811		1
6952.33154		1
6952.39746		1
6952.58936		1
6952.988		1
6953.589		1
6954.09326		1
6954.157		1
6954.2627		1
6954.48145		1
6954.764		1
6955.18457		1
6955.31152		1
6955.689		1
6955.70361		1
6955.722		1
6955.90869		1
6955.919		1
6956.22266		1
6956.2373		1
6956.253		1
6956.78		1
6957.282		1
6958.16553		1
6959.74365		1
6960.197		1
6960.267		1
6960.654		1
6961.284		1
6961.52		1
6962.349		1
6962.388		1
6962.41357		1
6963.208		1
6963.323		1
6963.713		1
6964.154		1
6964.504		1
6964.562		1
6964.75928		1
6966.493		1
6966.687		1
6966.696		1
6967.708		1
6967.962		1
6968.31348		1
6968.85352		1
6970.64355		1
6971.207		1
6971.449		1
6971.80859		1
6971.889		1
6971.98975		1
6972.222		1
6972.41943		1
6973.38428		1
6973.87939		1
6973.961		1
6975.08643		1
6975.24561		1
6975.73926		1
6975.825		1
6975.875		1
6976.795		1
6977.31445		1
6977.543		1
6977.783		1
6978.16846		1
6978.861		1
6979.57031		1
6979.63525		1
6979.949		1
6980.035		1
6980.129		1
6980.57275		1
6980.648		1
6980.664		1
6980.83		1
6980.98047		1
6981.131		1
6982.45654		1
6982.526		1
6982.755		1
6982.91455		1
6984.40674		1
6984.644		1
6984.889		1
6985.331		1
6985.839		1
6985.978		1
6986.178		1
6987.21826		1
6987.71045		1
6987.82031		1
6987.84326		1
6987.949		1
6988.017		1
6988.038		1
6988.09		1
6988.17236		1
6988.424		1
6988.652		1
6989.06641		1
6989.255		1
6989.261		1
6989.70068		1
6989.761		1
6990.211		1
6990.878		1
6991.18262		1
6991.79834		1
6991.903		1
6991.916		1
6992.929		1
6993.299		1
6994.18		1
6994.28955		1
6994.43		1
6995.30029		1
6996.49		1
6996.51074		1
6996.92627		1
6996.947		1
6997.13428		1
6997.63867		1
6997.76855		1
6997.83936		1
6997.882		1
6998.759		1
6999.63428		1
6999.854		1
7000.366		1
7000.36768		1
7000.82471		1
7001.298		1
7001.657		1
7002.00342		1
7002.50439		1
7002.69971		1
7003.124		1
7003.44775		1
7003.82764		1
7003.87256		1
7004.69873		1
7005.154		1
7006.06		1
7006.085		1
7006.356		1
7006.40527		1
7006.816		1
7007.148		1
7007.659		1
7007.82568		1
7007.843		1
7007.96436		1
7009.17871		1
7009.383		1
7009.5835		1
7009.76074		1
7010.025		1
7010.657		1
7011.234		1
7011.28369		1
7011.298		1
7011.632		1
7011.70459		1
7011.751		1
7011.95752		1
7012.324		1
7012.3916		1
7012.94971		1
7012.969		1
7013.38525		1
7014.7334		1
7014.98438		1
7015.085		1
7015.327		1
7015.33252		1
7015.435		1
7016.03027		1
7016.0835		1
7016.617		1
7017.123		1
7017.54834		1
7017.703		1
7017.90869		1
7018.152		1
7018.322		1
7018.372		1
7018.519		1
7018.6084		1
7019.314		1
7019.681		1
7020.048		1
7020.28467		1
7020.658		1
7021.005		1
7021.1416		1
7021.301		1
7022.09375		1
7022.128		1
7022.86475		1
7023.138		1
7023.262		1
7023.34375		1
7023.791		1
7023.99951		1
7024.04932		1
7025.572		1
7025.938		1
7026.06738		1
7026.12744		1
7026.692		1
7026.70068		1
7028.118		1
7028.225		1
7028.67627		1
7029.27637		1
7029.504		1
7031.165		1
7031.277		1
7032.023		1
7032.16455		1
7032.74072		1
7032.988		1
7033.016		1
7033.06055		1
7033.28564		1
7033.36		1
7033.375		1
7034.0083		1
7034.071		1
7034.132		1
7034.478		1
7034.515		1
7035.42334		1
7035.526		1
7035.814		1
7035.90625		1
7035.982		1
7035.985		1
7036.487		1
7036.86768		1
7036.9165		1
7036.96826		1
7037.023		1
7037.245		1
7037.444		1
7037.81348		1
7037.81934		1
7037.897		1
7038.06934		1
7038.64551		1
7039.099		1
7039.697		1
7040.332		1
7040.52734		1
7040.95947		1
7041.296		1
7041.5293		1
7042.12842		1
7042.285		1
7042.388		1
7042.395		1
7042.453		1
7042.573		1
7042.6626		1
7042.935		1
7042.95752		1
7042.97949		1
7042.996		1
7043.09033		1
7043.508		1
7043.511		1
7043.795		1
7043.81152		1
7043.814		1
7043.83		1
7044.05029		1
7044.284		1
7044.508		1
7044.87256		1
7045.72949		1
7045.828		1
7046.208		1
7046.22656		1
7046.28125		1
7046.29541		1
7046.308		1
7046.317		1
7046.35742		1
7046.53662		1
7046.63135		1
7047.226		1
7047.35938		1
7047.878		1
7047.95459		1
7047.99561		1
7048.35547		1
7048.503		1
7048.708		1
7048.98633		1
7049.33838		1
7049.8916		1
7050.02		1
7050.136		1
7050.13672		1
7050.685		1
7051.22656		1
7051.51855		1
7051.753		1
7051.89258		1
7052.0376		1
7052.63		1
7053.29346		1
7053.669		1
7054.264		1
7054.646		1
7055.27441		1
7055.357		1
7055.843		1
7055.90869		1
7056.027		1
7056.091		1
7056.23145		1
7056.239		1
7056.75635		1
7056.797		1
7056.81348		1
7056.822		1
7056.86426		1
7057.30029		1
7057.325		1
7057.544		1
7057.547		1
7057.85449		1
7057.88574		1
7057.89063		1
7058.05127		1
7058.284		1
7058.311		1
7058.36328		1
7058.665		1
7058.81348		1
7058.885		1
7059.06641		1
7060.081		1
7060.62939		1
7060.79932		1
7061.465		1
7061.89551		1
7061.97754		1
7062.058		1
7062.08838		1
7062.55957		1
7062.78027		1
7063.224		1
7063.51172		1
7064.61475		1
7064.6333		1
7064.966		1
7065.01953		1
7065.39844		1
7065.59961		1
7065.952		1
7066.83643		1
7066.878		1
7067.031		1
7067.485		1
7067.53		1
7067.89258		1
7067.908		1
7068.151		1
7068.25439		1
7068.561		1
7068.66455		1
7068.89355		1
7069.493		1
7069.62646		1
7069.698		1
7069.78857		1
7069.82666		1
7070.06836		1
7070.23438		1
7070.237		1
7070.71973		1
7070.902		1
7071.099		1
7071.498		1
7071.73535		1
7071.80371		1
7071.965		1
7072.027		1
7072.30469		1
7073.37549		1
7073.436		1
7074.116		1
7074.39941		1
7074.419		1
7074.53662		1
7074.56934		1
7074.65674		1
7075.001		1
7075.52		1
7076.137		1
7076.82129		1
7077.0415		1
7077.27246		1
7077.52051		1
7077.547		1
7077.56		1
7078.005		1
7078.298		1
7078.564		1
7078.79443		1
7078.80371		1
7078.84033		1
7079.64648		1
7079.873		1
7080.22656		1
7080.51953		1
7080.57227		1
7081.277		1
7081.573		1
7081.73975		1
7081.833		1
7082.164		1
7082.169		1
7082.53369		1
7083.4126		1
7083.614		1
7083.935		1
7084.58545		1
7084.717		1
7084.984		1
7084.997		1
7085.81055		1
7085.83154		1
7085.84863		1
7085.865		1
7085.89355		1
7086.2876		1
7086.634		1
7086.83936		1
7087.147		1
7087.304		1
7087.38574		1
7087.57		1
7088.03369		1
7088.685		1
7088.81		1
7089.09766		1
7089.70068		1
7090.42236		1
7090.456		1
7090.46338		1
7090.589		1
7090.78662		1
7091.36865		1
7091.805		1
7092.16943		1
7092.349		1
7092.5293		1
7092.657		1
7093.155		1
7093.208		1
7093.30273		1
7093.38574		1
7093.56055		1
7093.57275		1
7093.631		1
7094.022		1
7094.22		1
7094.343		1
7094.368		1
7094.56738		1
7094.68066		1
7094.71973		1
7094.894		1
7094.92		1
7095.57568		1
7096.06445		1
7096.223		1
7096.34		1
7096.35449		1
7096.541		1
7096.60547		1
7096.822		1
7096.977		1
7097.54834		1
7097.575		1
7097.913		1
7098.45459		1
7098.768		1
7098.9585		1
7099.198		1
7099.627		1
7099.6416		1
7100.13428		1
7100.378		1
7100.478		1
7100.56934		1
7100.85645		1
7100.99951		1
7101.04		1
7101.344		1
7101.48535		1
7101.65039		1
7101.78125		1
7101.994		1
7102.226		1
7102.43		1
7102.907		1
7103.04053		1
7103.1084		1
7103.22559		1
7103.27637		1
7103.431		1
7103.491		1
7103.64355		1
7103.7417		1
7103.806		1
7103.84375		1
7104.013		1
7104.11426		1
7104.14355		1
7104.419		1
7104.48242		1
7105.004		1
7105.673		1
7106.209		1
7106.42725		1
7107.26		1
7107.484		1
7107.51465		1
7107.62842		1
7107.924		1
7107.941		1
7108.022		1
7108.194		1
7108.69238		1
7108.75439		1
7109.08643		1
7109.22266		1
7109.41846		1
7109.488		1
7109.53271		1
7109.70264		1
7110.12256		1
7110.12256		1
7110.38		1
7110.40967		1
7110.658		1
7110.671		1
7110.85352		1
7111		1
7111.09863		1
7111.1084		1
7111.18359		1
7111.388		1
7111.39648		1
7111.48975		1
7111.773		1
7112.00342		1
7112.133		1
7112.19775		1
7112.55127		1
7112.7		1
7113.00732		1
7113.226		1
[truncated: 18,037 more rows]
