# Supplementary material for: Getting rid of ‘rain’ and ‘stars’: Mitigating inhibition effects on ddPCR data analysis, the case study of the invasive crayfish Pacifastacus leniusculus in the streams of Luxembourg
Source: PLoS One. 2022 Nov 16;17(11):e0275363. doi: 10.1371/journal.pone.0275363 (PMC9668142; doi:10.1371/journal.pone.0275363)
Supplement: S1 File — (ZIP) [file pone.0275363.s003.zip › raw data/27-pl1/27 Pl1-2019 Pl_H09_Amplitude.csv]

Ch1 Amplitude	Ch2 Amplitude	Cluster
4158.308		1
5074.36035		1
5080.707		1
5096.6875		1
5160.59033		1
5175.07		1
5187.98145		1
5189.112		1
5213.69043		1
5216.57666		1
5218.367		1
5239.087		1
5249.718		1
5264.353		1
5264.69336		1
5295.791		1
5307.08936		1
5325.96045		1
5326.152		1
5336.193		1
5336.8584		1
5349.23633		1
5357.344		1
5362.80469		1
5363.58447		1
5369.738		1
5370.84		1
5371.142		1
5371.42334		1
5373.0874		1
5374.222		1
5381.202		1
5382.938		1
5383.82275		1
5397.93359		1
5404.12451		1
5404.67627		1
5407.9585		1
5414.44971		1
5415.72656		1
5421.618		1
5426.29736		1
5430.05273		1
5430.74561		1
5444.6665		1
5455.859		1
5462.285		1
5462.763		1
5465.30566		1
5471.363		1
5474.363		1
5475.231		1
5478.649		1
5480.79541		1
5481.79736		1
5499.39063		1
5500.48047		1
5501.415		1
5505.83545		1
5511.32471		1
5515.71973		1
5515.97559		1
5515.998		1
5524.12451		1
5524.228		1
5531.01025		1
5540.568		1
5545.152		1
5545.227		1
5549.28369		1
5551.877		1
5556.30469		1
5557.23975		1
5558.59326		1
5566.37		1
5568.99658		1
5574.49756		1
5575.38672		1
5576.288		1
5579.427		1
5579.99756		1
5583.53955		1
5584.297		1
5585.7124		1
5587.65234		1
5589.882		1
5590.211		1
5590.92139		1
5592.789		1
5597.601		1
5598.75049		1
5599.615		1
5607.80273		1
5608.447		1
5612.792		1
5613.47852		1
5613.51367		1
5618.485		1
5618.687		1
5619.96875		1
5622.005		1
5625.368		1
5633.45947		1
5636.255		1
5637.55957		1
5638.794		1
5638.907		1
5642.332		1
5644.00342		1
5644.23828		1
5645.718		1
5650.558		1
5653.671		1
5656.918		1
5657.083		1
5659.14258		1
5661.21338		1
5663.937		1
5674.64063		1
5675.92041		1
5676.81543		1
5677.364		1
5677.993		1
5681.76855		1
5681.87842		1
5686.267		1
5689.32568		1
5690.01953		1
5690.056		1
5692.63		1
5692.86426		1
5694.067		1
5699.15039		1
5699.798		1
5703.644		1
5707.933		1
5711.211		1
5711.453		1
5713.076		1
5715.86768		1
5719.653		1
5720.171		1
5720.7124		1
5725.532		1
5727.914		1
5732.122		1
5734.332		1
5736.954		1
5737.97461		1
5738.876		1
5740.71338		1
5744.63037		1
5744.90332		1
5744.9585		1
5745.598		1
5746.873		1
5750.435		1
5750.73		1
5751.447		1
5754.07471		1
5754.90039		1
5755.297		1
5755.436		1
5756.55		1
5757.319		1
5757.36035		1
5758.81445		1
5760.88525		1
5765.8833		1
5766.58057		1
5769.145		1
5771.001		1
5772.541		1
5778.31445		1
5778.571		1
5779.83545		1
5781.3		1
5781.45068		1
5783.31641		1
5784.024		1
5784.427		1
5786.69336		1
5788.651		1
5789.378		1
5790.073		1
5790.84473		1
5790.849		1
5794.53174		1
5794.94043		1
5796.95947		1
5797.71826		1
5801.599		1
5805.56543		1
5808.28027		1
5810.72363		1
5811.10547		1
5811.52441		1
5812.491		1
5812.755		1
5814.94727		1
5815.215		1
5815.80957		1
5817.656		1
5822.2915		1
5822.59326		1
5822.70654		1
5823.525		1
5823.69141		1
5823.734		1
5824.12842		1
5826.849		1
5828.23535		1
5830.451		1
5838.929		1
5841.15625		1
5842.23633		1
5842.296		1
5842.3916		1
5843.161		1
5844.90527		1
5845.89648		1
5847.32275		1
5847.748		1
5848.295		1
5850.782		1
5851.26855		1
5851.443		1
5855.7627		1
5856.61475		1
5856.773		1
5859.058		1
5859.571		1
5861.623		1
5861.806		1
5862.396		1
5862.998		1
5863.35645		1
5863.358		1
5863.88037		1
5863.90527		1
5865.285		1
5865.69971		1
5867.726		1
5872.565		1
5873.343		1
5874.903		1
5876.45		1
5877.089		1
5877.734		1
5878.005		1
5878.35449		1
5878.72656		1
5882.46		1
5883.00049		1
5885.79736		1
5886.067		1
5886.708		1
5891.54		1
5895.145		1
5895.752		1
5898.325		1
5898.72461		1
5899.08447		1
5902.87646		1
5904.514		1
5905.312		1
5910.556		1
5914.822		1
5918.717		1
5923.3		1
5924.659		1
5924.7583		1
5925.06152		1
5927.899		1
5928.715		1
5928.9873		1
5930.043		1
5930.188		1
5930.404		1
5933.892		1
5935.03		1
5939.065		1
5940.256		1
5943.064		1
5944.38428		1
5945.468		1
5945.766		1
5947.318		1
5948.662		1
5949.06445		1
5950.06348		1
5950.42871		1
5950.56		1
5952.201		1
5953.19971		1
5954.89355		1
5955.03174		1
5959.516		1
5961.68164		1
5961.903		1
5962.292		1
5962.36768		1
5962.779		1
5963.226		1
5963.26953		1
5964.264		1
5966.65		1
5967.60645		1
5969.485		1
5972.67041		1
5974.85742		1
5975.60352		1
5976.838		1
5977.09326		1
5977.13428		1
5978.072		1
5978.081		1
5978.22		1
5978.31055		1
5978.817		1
5979.101		1
5979.49		1
5979.72559		1
5981.5835		1
5981.587		1
5982.2207		1
5982.446		1
5984.57031		1
5984.84766		1
5986.259		1
5988.30029		1
5989.819		1
5990.99463		1
5993.797		1
5995.07568		1
5995.59766		1
5999.388		1
5999.885		1
6000.403		1
6001.12842		1
6005.017		1
6010.468		1
6012.0127		1
6017.938		1
6019.02344		1
6019.99658		1
6020.44043		1
6020.4585		1
6021.18066		1
6024.126		1
6024.87354		1
6025.45361		1
6025.905		1
6026.75928		1
6027.67725		1
6028.41357		1
6032.114		1
6032.46533		1
6033.12		1
6034.56152		1
6034.72		1
6035.06348		1
6036.278		1
6037.33		1
6037.756		1
6037.79834		1
6038.049		1
6038.58252		1
6038.599		1
6039.58154		1
6041.595		1
6041.683		1
6042.814		1
6044.19238		1
6044.358		1
6044.59326		1
6049.039		1
6050.60449		1
6051.453		1
6055.53662		1
6056.323		1
6058.26758		1
6058.884		1
6060.337		1
6060.51563		1
6061.36133		1
6061.48975		1
6061.57568		1
6063.763		1
6065.67627		1
6068.892		1
6070.044		1
6072.20459		1
6073.05469		1
6076.01		1
6078.016		1
6078.08		1
6080.931		1
6081.19873		1
6082.88672		1
6085.2		1
6085.80273		1
6086.083		1
6087.43848		1
6087.778		1
6088.692		1
6088.72461		1
6090.56836		1
6091.275		1
6091.4585		1
6091.73926		1
6091.8877		1
6092.0376		1
6092.04834		1
6092.48		1
6093.522		1
6094.337		1
6094.375		1
6094.755		1
6094.76855		1
6094.82471		1
6095.40234		1
6097.87158		1
6098.29		1
6098.86		1
6099.30127		1
6099.8125		1
6101.53857		1
6101.618		1
6102.69336		1
6102.84326		1
6102.89941		1
6103.77637		1
6105.317		1
6105.359		1
6106.5		1
6106.74561		1
6106.813		1
6107.327		1
6107.61475		1
6108.48535		1
6108.51563		1
6109.28857		1
6109.78662		1
6110.442		1
6111.478		1
6112.07373		1
6113.39551		1
6114.573		1
6114.82861		1
6115.19971		1
6115.32666		1
6116.4		1
6116.471		1
6117.1875		1
6118.60742		1
6118.70264		1
6119.44873		1
6121.09131		1
6122.126		1
6122.324		1
6122.479		1
6122.91455		1
6123.32568		1
6124.304		1
6124.667		1
6125.03369		1
6126.39		1
6126.97		1
6127.96533		1
6128.318		1
6128.36475		1
6128.982		1
6129.23047		1
6130.976		1
6131.27734		1
6135.013		1
6136.48975		1
6137.52832		1
6138.603		1
6139.12061		1
6139.799		1
6140.255		1
6141.26953		1
6142.47559		1
6142.771		1
6143.54443		1
6143.65967		1
6144.27051		1
6145.34863		1
6146.09229		1
6146.864		1
6147.213		1
6148.539		1
6149.05957		1
6149.18		1
6149.66455		1
6149.7583		1
6150.19971		1
6153.45947		1
6153.812		1
6155.33154		1
6155.401		1
6155.629		1
6155.88232		1
6155.927		1
6156.76		1
6157.01367		1
6157.95947		1
6158.623		1
6159.828		1
6160.169		1
6160.509		1
6160.671		1
6162.101		1
6164.885		1
6166.419		1
6166.857		1
6167.3335		1
6169.59961		1
6171.41846		1
6172.116		1
6174.62451		1
6174.89746		1
6175.14063		1
6175.74951		1
6176.274		1
6176.89746		1
6178.607		1
6179.08057		1
6179.237		1
6180.51		1
6182.00928		1
6183.18652		1
6183.43		1
6184.21533		1
6184.643		1
6185.5835		1
6190.31		1
6190.56348		1
6190.62		1
6191.022		1
6191.33447		1
6191.427		1
6193.50439		1
6193.8623		1
6194.18		1
6194.67236		1
6195.72168		1
6195.76758		1
6196.242		1
6197.74072		1
6200.251		1
6202.55371		1
6202.737		1
6202.79248		1
6205.963		1
6206.712		1
6206.91455		1
6207.59961		1
6207.874		1
6208.89551		1
6210.654		1
6211.14648		1
6211.50439		1
6211.822		1
6212.227		1
6212.57666		1
6212.774		1
6213.313		1
6213.39258		1
6213.709		1
6214.138		1
6214.6		1
6215.574		1
6215.633		1
6217.95068		1
6219.547		1
6220.573		1
6222.072		1
6222.30225		1
6223.007		1
6223.3457		1
6224.519		1
6225.513		1
6225.97363		1
6226.28857		1
6226.766		1
6227.01953		1
6227.317		1
6230.584		1
6230.98145		1
6231.856		1
6232.14551		1
6233.18359		1
6233.65137		1
6234.68359		1
6234.707		1
6234.845		1
6236.472		1
6236.93848		1
6237.61426		1
6238.02051		1
6239.896		1
6240.058		1
6241.14		1
6242.45557		1
6242.5874		1
6243.33154		1
6243.499		1
6244.60742		1
6244.998		1
6245.19971		1
6245.30127		1
6245.422		1
6247.34961		1
6248.28271		1
6248.37549		1
6248.571		1
6249.212		1
6249.473		1
6250.016		1
6251.133		1
6251.13428		1
6253.729		1
6253.808		1
6254.564		1
6254.947		1
6257.059		1
6257.11133		1
6257.29		1
6258.1084		1
6260.8667		1
6261.86035		1
6262.16		1
6262.52539		1
6263.346		1
6265.20068		1
6265.71826		1
6265.77246		1
6265.9		1
6266.80762		1
6267.939		1
6268.118		1
6269.189		1
6270.284		1
6271.44		1
6273.72266		1
6275.956		1
6276.278		1
6276.6084		1
6277.14844		1
6277.23		1
6278.8125		1
6279.503		1
6279.80859		1
6279.91162		1
6281.15674		1
6282.69531		1
6283.675		1
6283.72949		1
6285.059		1
6286.943		1
6287.43164		1
6288.15039		1
6288.68066		1
6288.69971		1
6288.806		1
6288.985		1
6289.02246		1
6289.462		1
6290.42773		1
6290.42871		1
6290.89258		1
6291.50439		1
6291.552		1
6291.56		1
6292.28		1
6292.94043		1
6293.12549		1
6293.19775		1
6293.434		1
6293.47559		1
6293.481		1
6293.95166		1
6295.00146		1
6295.257		1
6295.63		1
6295.757		1
6295.76758		1
6297.09229		1
6297.1626		1
6297.247		1
6298.84375		1
6299.38965		1
6300.69531		1
6300.745		1
6301.00439		1
6301.768		1
6302.09326		1
6302.13574		1
6302.21631		1
6302.605		1
6302.849		1
6304.08643		1
6304.901		1
6306.838		1
6307.66748		1
6308.281		1
6308.381		1
6309		1
6309.95264		1
6310.267		1
6311.686		1
6312.69043		1
6313.118		1
6313.157		1
6315.124		1
6315.568		1
6317.16553		1
6317.37256		1
6318.022		1
6318.344		1
6321.96875		1
6322.90332		1
6323.42529		1
6324.834		1
6325.46973		1
6325.55273		1
6325.9707		1
6326.08154		1
6326.426		1
6327.79932		1
6329.93359		1
6330.12451		1
6331.3833		1
6332.264		1
6332.372		1
6332.71143		1
6332.84229		1
6335.44434		1
6335.59766		1
6336.15869		1
6337.527		1
6338.25		1
6338.56055		1
6339.213		1
6339.67432		1
6339.936		1
6341.037		1
6341.44336		1
6341.678		1
6341.74		1
6343.249		1
6343.43652		1
6343.447		1
6343.61768		1
6344.391		1
6344.4375		1
6345.444		1
6345.521		1
6346.25342		1
6346.675		1
6346.98145		1
6347.1167		1
6347.553		1
6348.06934		1
6348.19873		1
6348.228		1
6349.7666		1
6350.10059		1
6350.68		1
6351.122		1
6351.2124		1
6351.4165		1
6351.90625		1
6352.49		1
6353.391		1
6353.486		1
6353.70166		1
6355.52246		1
6356.11963		1
6357.0874		1
6357.67627		1
6357.88574		1
6358.5083		1
6359.89258		1
6361.68066		1
6361.797		1
6362.77246		1
6362.86328		1
6362.87744		1
6363.59375		1
6363.85547		1
6363.97		1
6364.011		1
6364.34863		1
6365.262		1
6365.27539		1
6365.78564		1
6366.04346		1
6366.07031		1
6366.16064		1
6366.23438		1
6366.25537		1
6366.51025		1
6366.73242		1
6367.332		1
6367.3667		1
6368.20654		1
6368.77734		1
6369.059		1
6369.45947		1
6371.051		1
6373.19434		1
6374.43262		1
6376.902		1
6377.13867		1
6377.578		1
6377.89746		1
6377.95947		1
6378.55029		1
6379.52148		1
6379.54		1
6379.982		1
6380.198		1
6380.23438		1
6380.75635		1
6381.11035		1
6381.396		1
6381.45947		1
6381.704		1
6382.13232		1
6383.09131		1
6383.294		1
6383.8833		1
6383.902		1
6384.293		1
6385.08545		1
6385.73438		1
6385.96875		1
6386.746		1
6389.61963		1
6391.13037		1
6391.17139		1
6391.20068		1
6392.0127		1
6392.054		1
6392.92		1
6393.376		1
6394.46338		1
6394.515		1
6394.58252		1
6394.66357		1
6395.59229		1
6395.59961		1
6395.68555		1
6396.817		1
6397.04443		1
6397.442		1
6398.392		1
6398.70361		1
6399.371		1
6399.82373		1
6399.96		1
6400.07031		1
6400.99561		1
6403.04834		1
6403.16553		1
6403.783		1
6405.429		1
6405.501		1
6405.52051		1
6405.874		1
6406.621		1
6407.266		1
6407.38574		1
6407.402		1
6407.44141		1
6407.599		1
6408.4165		1
6410.828		1
6411.58154		1
6411.926		1
6412.013		1
6412.297		1
6413.19531		1
6413.412		1
6413.951		1
6414.09131		1
6416.202		1
6417.853		1
6418.182		1
6418.98926		1
6419.76172		1
6420.81836		1
6421.19434		1
6421.35742		1
6422.71729		1
6423.12061		1
6423.25732		1
6423.753		1
6424.10742		1
6424.37939		1
6424.413		1
6424.60645		1
6424.98242		1
6425.948		1
6426.13867		1
6426.68164		1
6427.151		1
6428.77441		1
6429.28857		1
6430.80566		1
6431.439		1
6432.36768		1
6432.46631		1
6432.992		1
6433.04736		1
6433.54346		1
6433.829		1
6434.13867		1
6434.253		1
6434.339		1
6434.385		1
6434.89941		1
6435.64355		1
6436.35742		1
6438.574		1
6439.59326		1
6440.839		1
6441.54		1
6443.173		1
6443.966		1
6444.081		1
6444.107		1
6444.40869		1
6445.87451		1
6446.213		1
6447.36035		1
6448.40625		1
6448.631		1
6449.35352		1
6449.38574		1
6449.71729		1
6450.07373		1
6451.242		1
6451.248		1
6451.603		1
6451.829		1
6452.27344		1
6452.944		1
6453.232		1
6453.92725		1
6454.59033		1
6454.91		1
6454.96631		1
6454.98047		1
6455.803		1
6456.061		1
6456.533		1
6456.998		1
6458.555		1
6458.96		1
6458.981		1
6460.76855		1
6460.85645		1
6461.56641		1
6461.65332		1
6462.021		1
6462.2207		1
6463.09033		1
6463.144		1
6463.25439		1
6463.93848		1
6464.56836		1
6467.213		1
6467.323		1
6467.68945		1
6468.155		1
6470.29932		1
6470.87451		1
6471.114		1
6471.215		1
6471.319		1
6472.001		1
6472.4126		1
6473.37646		1
6473.488		1
6473.66943		1
6473.91357		1
6474.857		1
6475.04443		1
6475.573		1
6475.587		1
6476.143		1
6476.344		1
6476.357		1
6476.63		1
6477.48828		1
6477.525		1
6477.604		1
6477.90234		1
6479.01		1
6479.2793		1
6479.531		1
6479.868		1
6480.06934		1
6480.243		1
6480.63232		1
6480.876		1
6481.60059		1
6481.92871		1
6482.31641		1
6483.30859		1
6484.11768		1
6484.673		1
6485.019		1
6485.575		1
6485.66553		1
6486.74		1
6487.81738		1
6487.91553		1
6488.735		1
6489.77246		1
6490.062		1
6490.387		1
6490.959		1
6491.854		1
6492.2666		1
6492.289		1
6492.58447		1
6495.03564		1
6495.24854		1
6495.551		1
6495.58936		1
6496.36475		1
6496.776		1
6497.19727		1
6497.43359		1
6497.567		1
6497.77441		1
6499.35156		1
6500.94873		1
6500.99756		1
6501.104		1
6501.85352		1
6501.949		1
6503.21973		1
6503.93		1
6504.025		1
6504.12158		1
6505.969		1
6506.852		1
6506.9375		1
6506.987		1
6507.61133		1
6507.68945		1
6507.965		1
6508.199		1
6508.2334		1
6508.27832		1
6508.86426		1
6508.97852		1
6509.31152		1
6510.42334		1
6510.5376		1
6511.35547		1
6512.6084		1
6512.808		1
6513.876		1
6514.03		1
6514.058		1
6516.6665		1
6517.31055		1
6518.426		1
6520.093		1
6521.438		1
6521.763		1
6522.11475		1
6522.189		1
6523.1084		1
6523.331		1
6523.4		1
6523.491		1
6523.77734		1
6524.18262		1
6525.187		1
6526.278		1
6526.88428		1
6526.91162		1
6527.33545		1
6528.30371		1
6528.535		1
6529.01074		1
6529.79736		1
6529.87744		1
6530.18555		1
6530.68945		1
6531.1167		1
6531.463		1
6531.606		1
6531.915		1
6532.046		1
6532.295		1
6533.469		1
6533.754		1
6533.80371		1
6534.391		1
6534.466		1
6535.05469		1
6535.44629		1
6535.652		1
6536.30566		1
6537.142		1
6537.603		1
6538.893		1
6539.05957		1
6539.22266		1
6539.55273		1
6540.173		1
6540.31055		1
6540.684		1
6541.142		1
6541.54834		1
6541.617		1
6541.755		1
6541.88135		1
6541.92334		1
6542.16748		1
6542.40234		1
6542.924		1
6543.287		1
6543.333		1
6543.58447		1
6543.977		1
6544.765		1
6545.262		1
6545.347		1
6546.36328		1
6546.48975		1
6546.91846		1
6546.974		1
6547.15625		1
6547.519		1
6547.70264		1
6548.21631		1
6548.59668		1
6549.35156		1
6550.039		1
6550.22		1
6550.52344		1
6552.049		1
6552.612		1
6554.201		1
6554.475		1
6555.83154		1
6556.30371		1
6556.616		1
6557.25049		1
6557.278		1
6557.56641		1
6557.934		1
6558.21875		1
6558.24951		1
6558.342		1
6559.061		1
6559.236		1
6559.32666		1
6559.49463		1
6559.895		1
6560.12451		1
6560.44873		1
6560.57275		1
6562.10059		1
6562.15625		1
6563.372		1
6564.21533		1
6564.82959		1
6564.853		1
6565.07227		1
6565.405		1
6565.828		1
6566.513		1
6566.614		1
6567.49072		1
6567.98		1
6568.071		1
6568.59375		1
6568.821		1
6569.27539		1
6569.65		1
6570.096		1
6570.549		1
6570.83936		1
6571.339		1
6571.62744		1
6571.793		1
6572.15869		1
6572.59766		1
6572.65674		1
6572.85352		1
6572.956		1
6573.203		1
6573.53467		1
6573.73242		1
6573.86865		1
6574.048		1
6574.102		1
6574.229		1
6574.54		1
6574.866		1
6575.826		1
6576.168		1
6577.699		1
6577.82		1
6578.157		1
6578.24756		1
6578.612		1
6578.943		1
6579.08545		1
6579.53027		1
6579.83252		1
6580.21973		1
6580.5083		1
6580.618		1
6580.71973		1
6581.30664		1
6581.49561		1
6581.56543		1
6581.6875		1
6582.43945		1
6583.21875		1
6583.32		1
6583.874		1
6583.9585		1
6585.26074		1
6585.80225		1
6587.03564		1
6587.0625		1
6587.907		1
6587.92773		1
6588.15332		1
6588.316		1
6588.84033		1
6588.949		1
6589.044		1
6589.196		1
6589.401		1
6591.49756		1
6591.81055		1
6591.94727		1
6592.03		1
6592.1123		1
6592.26953		1
6592.352		1
6593.88428		1
6594.676		1
6595.53857		1
6595.87744		1
6595.93		1
6596.045		1
6596.2207		1
6596.35352		1
6596.57031		1
6596.95361		1
6597.505		1
6597.865		1
6597.91064		1
6598.01563		1
6598.725		1
6599.246		1
6599.38672		1
6599.68262		1
6600.40869		1
6600.51074		1
6601.429		1
6601.5835		1
6602.21973		1
6602.391		1
6602.43066		1
6603.017		1
6603.45947		1
6604.16357		1
6604.214		1
6604.531		1
6605.129		1
6605.872		1
6606.07568		1
6606.42432		1
6606.62842		1
6607.58447		1
6607.607		1
6607.63965		1
6608.08		1
6608.342		1
6608.62549		1
6608.762		1
6608.963		1
6609.05859		1
6609.45459		1
6609.50342		1
6609.903		1
6609.91553		1
6609.959		1
6610.166		1
6610.85156		1
6611.57666		1
6611.71533		1
6611.737		1
6611.794		1
6612.77637		1
6613.103		1
6613.11		1
6614.7417		1
6614.931		1
6615.006		1
6615.08252		1
6616.4624		1
6616.48047		1
6616.931		1
6616.972		1
6617.038		1
6617.083		1
6617.862		1
6618.158		1
6619.023		1
6619.68652		1
6619.822		1
6620.046		1
6620.289		1
6620.39		1
6621.40674		1
6621.47168		1
6621.55		1
6621.558		1
6621.92139		1
6622.582		1
6623.4375		1
6623.594		1
6623.856		1
6623.93652		1
6623.99268		1
6624.19629		1
6624.31641		1
6624.74658		1
6624.984		1
6625.57227		1
6626.00244		1
6626.13574		1
6627.116		1
6627.35547		1
6627.411		1
6627.512		1
6627.57227		1
6627.67725		1
6627.714		1
6627.858		1
6628.305		1
6628.556		1
6628.652		1
6628.93945		1
6629.20068		1
6629.61963		1
6629.70166		1
6629.96826		1
6631.02832		1
6631.261		1
6631.263		1
6631.44971		1
6631.54834		1
6632.308		1
6632.41064		1
6633.06445		1
6633.121		1
6634.37		1
6634.38037		1
6634.544		1
6634.71		1
6635.238		1
6636.04346		1
6636.42725		1
6637.015		1
6637.3623		1
6638.744		1
6638.82373		1
6638.99561		1
6639.04541		1
6639.28955		1
6640.262		1
6640.304		1
6641.09375		1
6641.242		1
6641.527		1
6641.65234		1
6641.68555		1
6641.916		1
6642.298		1
6642.311		1
6642.33838		1
6642.73975		1
6642.79248		1
6643.211		1
6643.605		1
6644.01465		1
6644.109		1
6644.26953		1
6644.95264		1
6645.052		1
6645.428		1
6645.67773		1
6645.83447		1
6646.2124		1
6646.23975		1
6646.61328		1
6646.687		1
6646.715		1
6646.96436		1
6647.57764		1
6647.76758		1
6647.90869		1
6648.04346		1
6648.3623		1
6648.515		1
6650.39063		1
6650.83154		1
6651.075		1
6651.33838		1
6651.81836		1
6652.048		1
6652.10938		1
6652.723		1
6652.82129		1
6652.925		1
6653.255		1
6653.42334		1
6653.4917		1
6654.29053		1
6654.393		1
6654.48047		1
6654.52734		1
6655.02441		1
6655.09863		1
6655.196		1
6656.13037		1
6657.58057		1
6658.36426		1
6658.427		1
6659.426		1
6660.23975		1
6660.383		1
6660.513		1
6660.517		1
6660.767		1
6660.78955		1
6661.149		1
6661.22656		1
6661.584		1
6663.149		1
6663.74268		1
6663.817		1
6665.224		1
6665.316		1
6666.228		1
6666.3667		1
6666.46338		1
6666.71875		1
6667.008		1
6667.20557		1
6667.38		1
6667.392		1
6667.672		1
6667.881		1
6668.159		1
6668.3667		1
6668.89453		1
6669.968		1
6670.23145		1
6671.116		1
6671.36		1
6671.43457		1
6671.79639		1
6671.86572		1
6672.55127		1
6672.553		1
6673.16553		1
6673.326		1
6673.35449		1
6673.495		1
6673.825		1
6674.08545		1
6674.767		1
6675.635		1
6676.09131		1
6676.17529		1
6676.402		1
6676.422		1
6676.89551		1
6677.74756		1
6677.88672		1
6678.32764		1
6678.88525		1
6679.357		1
6679.537		1
6680.62		1
6681.291		1
6681.42529		1
6681.555		1
6681.59033		1
6681.911		1
6682.12744		1
6683.47852		1
6683.94336		1
6684.53564		1
6685.05225		1
6685.136		1
6685.56934		1
6685.57764		1
6685.85352		1
6685.932		1
6686.24		1
6686.43066		1
6686.472		1
6687.22852		1
6687.561		1
6687.81836		1
6687.883		1
6687.89		1
6688.08838		1
6688.39941		1
6688.478		1
6688.629		1
6689.07959		1
6689.195		1
6689.45557		1
6689.62		1
6689.671		1
6690.20654		1
6690.766		1
6690.855		1
6691.0127		1
6691.333		1
6691.48242		1
6692.191		1
6692.344		1
6692.37061		1
6692.408		1
6692.642		1
6692.794		1
6692.845		1
6692.89746		1
6693.04443		1
6693.72754		1
6694.992		1
6695.522		1
6696.0835		1
6696.12		1
6696.18457		1
6696.23975		1
6696.38135		1
6696.74756		1
6696.80859		1
6697.915		1
6698.871		1
6698.96338		1
6699.02441		1
6699.06152		1
6699.07471		1
6699.09033		1
6699.451		1
6699.65527		1
6699.74854		1
6699.881		1
6699.948		1
6700.435		1
6700.89355		1
6701.08252		1
6701.119		1
6701.32666		1
6701.404		1
6701.53955		1
6701.62256		1
6701.79932		1
6701.80029		1
6702.013		1
6702.104		1
6702.52441		1
6702.78027		1
6702.821		1
6703.02051		1
6703.06055		1
6703.141		1
6703.32		1
6703.32959		1
6703.42432		1
6703.5415		1
6703.7085		1
6703.75635		1
6703.83154		1
6704.13135		1
6704.29736		1
6704.80273		1
6704.81445		1
6705.06738		1
6705.21338		1
6705.38574		1
6705.454		1
6705.58057		1
6705.674		1
6706.11426		1
6706.30664		1
6706.49365		1
6706.509		1
6706.96973		1
6706.978		1
6707.486		1
6708.003		1
6708.16748		1
6708.32568		1
6708.518		1
6708.53174		1
6708.537		1
6708.917		1
6710.124		1
6710.38525		1
6710.753		1
6710.901		1
6711.09033		1
6711.11		1
6711.79346		1
6712.50537		1
6712.52246		1
6712.57568		1
6712.72852		1
6713.10938		1
6713.622		1
6714.14355		1
6714.324		1
6714.32471		1
6714.40234		1
6714.45361		1
6714.737		1
6714.92969		1
6715.2207		1
6715.232		1
6715.42529		1
6715.664		1
6715.851		1
6716.566		1
6716.666		1
6717.76465		1
6718.66748		1
6718.72266		1
6718.773		1
6718.863		1
6718.963		1
6720.099		1
6720.54639		1
6720.896		1
6721.421		1
6721.904		1
6723.02734		1
6723.03369		1
6723.17725		1
6723.525		1
6724.25049		1
6724.545		1
6725.02832		1
6725.139		1
6725.32373		1
6726.432		1
6726.69043		1
6727.10059		1
6727.13672		1
6727.148		1
6727.17529		1
6727.495		1
6727.533		1
6727.67432		1
6727.779		1
6728.357		1
6728.657		1
6728.739		1
6728.887		1
6729.101		1
6729.14258		1
6729.20947		1
6729.7583		1
6730.066		1
6730.1		1
6730.748		1
6730.75049		1
6730.81836		1
6732.02246		1
6732.432		1
6732.558		1
6732.827		1
6733.08447		1
6733.307		1
6733.73633		1
6733.871		1
6734.092		1
6734.149		1
6734.163		1
6734.219		1
6734.27246		1
6734.28174		1
6734.40332		1
6734.40967		1
6734.43848		1
6734.867		1
6734.89453		1
6734.985		1
6735.04346		1
6735.049		1
6735.07		1
6735.13428		1
6735.625		1
6736.16943		1
6736.19238		1
6736.24854		1
6736.368		1
6736.7373		1
6736.75342		1
6736.908		1
6737.2373		1
6737.24658		1
6737.425		1
6737.915		1
6737.922		1
6737.961		1
6737.96436		1
6738.155		1
6738.2793		1
6738.828		1
6738.841		1
6739.441		1
6739.61865		1
6740.31		1
6740.329		1
6740.629		1
6740.816		1
6740.82031		1
6741.152		1
6741.32227		1
6741.51		1
6741.65234		1
6741.67529		1
6741.86133		1
6742.397		1
6742.40234		1
6742.572		1
6742.60449		1
6742.85449		1
6742.97363		1
6743.50146		1
6743.77734		1
6743.833		1
6744.08252		1
6744.1		1
6744.56934		1
6744.94043		1
6745.28		1
6745.394		1
6745.789		1
6745.91455		1
6746.617		1
6747.17969		1
6747.22949		1
6747.41162		1
6747.6167		1
6747.67773		1
6747.686		1
6747.71		1
6747.738		1
6747.85059		1
6747.907		1
6747.999		1
6748.779		1
6749.074		1
6749.211		1
6749.284		1
6749.455		1
6749.5874		1
6749.635		1
6749.63525		1
6749.67969		1
6749.73145		1
6749.913		1
6750.07373		1
6750.165		1
6750.18555		1
6750.409		1
6750.67725		1
6751.238		1
6751.53027		1
6751.699		1
6752.703		1
6753.12646		1
6753.145		1
6753.339		1
6753.88		1
6753.96533		1
6754.24268		1
6754.32471		1
6754.35547		1
6754.79834		1
6754.9126		1
6755.397		1
6755.44141		1
6755.54		1
6755.559		1
6755.981		1
6756.02539		1
6756.40527		1
6756.47461		1
6756.61		1
6756.922		1
6757.01025		1
6757.29443		1
6757.411		1
6757.455		1
6757.58154		1
6758.1875		1
6758.577		1
6759.078		1
6759.12256		1
6759.22		1
6759.25439		1
6759.281		1
6759.386		1
6759.44238		1
6759.586		1
6759.6		1
6759.67773		1
6759.97168		1
6760.0835		1
6760.51855		1
6761.172		1
6761.78857		1
6762.166		1
6762.168		1
6762.233		1
6762.32373		1
6762.864		1
6763.092		1
6763.161		1
6763.26855		1
6763.675		1
6763.85547		1
6763.904		1
6764.091		1
6764.5874		1
6764.713		1
6764.943		1
6765.4917		1
6765.66846		1
6765.84033		1
6765.863		1
6766.078		1
6766.653		1
6766.80566		1
6766.96533		1
6767.19629		1
6767.2334		1
6767.25439		1
6768.483		1
6768.72949		1
6768.889		1
6768.9917		1
6769.13867		1
6769.262		1
6769.434		1
6769.62256		1
6769.78174		1
6769.82275		1
6769.83936		1
6769.9126		1
6770.12		1
6770.308		1
6770.469		1
6771.049		1
6771.428		1
6771.48535		1
6771.57764		1
6771.892		1
6772.063		1
6772.152		1
6772.469		1
6772.474		1
6772.483		1
6772.745		1
6772.764		1
6772.86963		1
6773.078		1
6773.225		1
6773.247		1
6773.676		1
6773.9043		1
6773.93066		1
6773.931		1
6774.39941		1
6774.46875		1
6774.47266		1
6774.53662		1
6774.93359		1
6775.63965		1
6775.781		1
6775.80273		1
6776.00537		1
6776.03955		1
6776.61963		1
6776.631		1
6776.67041		1
6776.794		1
6777.016		1
6777.36426		1
6777.527		1
6778.06738		1
6778.133		1
6778.362		1
6778.51465		1
6778.71		1
6778.851		1
6778.964		1
6779.33936		1
6780.115		1
6780.43457		1
6780.705		1
6780.765		1
6780.782		1
6780.84033		1
6781.233		1
6781.258		1
6781.33447		1
6781.401		1
6781.499		1
6781.60449		1
6781.693		1
6781.73145		1
6781.8374		1
6782.11328		1
6782.24561		1
6782.642		1
6782.818		1
6783.193		1
6783.42041		1
6783.60547		1
6783.856		1
6784.151		1
6784.31738		1
6784.421		1
6784.94336		1
6784.98242		1
6784.98633		1
6785.07031		1
6785.136		1
6785.313		1
6785.31934		1
6785.39844		1
6785.508		1
6785.604		1
6785.6543		1
6786.3125		1
6786.42334		1
6786.43848		1
6786.61572		1
6786.667		1
6786.751		1
6786.797		1
6786.838		1
6787.001		1
6787.556		1
6787.783		1
6787.875		1
6788.15039		1
6788.286		1
6788.472		1
6788.57129		1
6788.68066		1
6789.14941		1
6789.292		1
6789.40137		1
6789.507		1
6790.00439		1
6790.035		1
6790.04346		1
6790.305		1
6790.317		1
6791.51367		1
6792.19043		1
6792.288		1
6792.547		1
6792.556		1
6792.6		1
6792.73		1
6793.00928		1
6793.34131		1
6793.356		1
[truncated: 18,841 more rows]
