# Supplementary material for: Getting rid of ‘rain’ and ‘stars’: Mitigating inhibition effects on ddPCR data analysis, the case study of the invasive crayfish Pacifastacus leniusculus in the streams of Luxembourg
Source: PLoS One. 2022 Nov 16;17(11):e0275363. doi: 10.1371/journal.pone.0275363 (PMC9668142; doi:10.1371/journal.pone.0275363)
Supplement: S1 File — (ZIP) [file pone.0275363.s003.zip › raw data/27-pl1/27 Pl1-2019 Pl_H10_Amplitude.csv]

Ch1 Amplitude	Ch2 Amplitude	Cluster
366.905		1
534.398865		1
641.748169		1
664.9662		1
730.204834		1
2302.76831		1
2732.806		1
2736.34448		1
2846.80566		1
3082.066		1
3269.33545		1
3425.88867		1
3673.265		1
3674.72876		1
3684.43945		1
3791.04224		1
3845.21924		1
3897.40015		1
4161.001		1
4326.19238		1
4328.036		1
4356.348		1
4393.514		1
4495.1377		1
4528.155		1
4598.46631		1
4634.32471		1
4656.118		1
4692.85547		1
4703.83154		1
4746.32764		1
4754.417		1
4789.77637		1
4800.33057		1
4833.305		1
4838.99756		1
4859.86328		1
4872.64258		1
4896.619		1
4902.37549		1
4906.61328		1
4911.45654		1
4912.93945		1
4917.002		1
4930.424		1
4939.189		1
4940.387		1
4952.7124		1
4953.80664		1
4960.19971		1
4963.134		1
4964.17334		1
4965.713		1
4977.239		1
4978.44238		1
4978.53174		1
4982.01465		1
5017.108		1
5020.728		1
5021.49854		1
5021.80127		1
5022.182		1
5029.33643		1
5032.14941		1
5047.45166		1
5053.512		1
5057.91064		1
5058.98633		1
5059.702		1
5068.778		1
5069.50635		1
5075.42041		1
5076.085		1
5080.545		1
5091.75		1
5092.13965		1
5100.363		1
5105.597		1
5110.34766		1
5113.76172		1
5114.057		1
5121.21143		1
5121.95361		1
5124.42969		1
5143.062		1
5145.1875		1
5155.432		1
5158.386		1
5158.92871		1
5159.12744		1
5164.169		1
5165.881		1
5169.138		1
5171.40771		1
5180.27		1
5182.95752		1
5184.073		1
5185.157		1
5186.37		1
5189.001		1
5190.879		1
5195.829		1
5196.285		1
5197.74463		1
5198.061		1
5201.95		1
5205.44873		1
5205.876		1
5210.28857		1
5216.72559		1
5219.686		1
5220.61328		1
5227.36328		1
5232.77441		1
5235.594		1
5239.271		1
5239.69775		1
5240.51758		1
5242.4165		1
5245.648		1
5253.973		1
5254.152		1
5259.48438		1
5260.49365		1
5260.585		1
5265.61963		1
5266.74268		1
5270.87646		1
5272.233		1
5282.29834		1
5286.011		1
5289.392		1
5292.01		1
5297.35352		1
5297.583		1
5302.5127		1
5303.873		1
5309.34131		1
5309.36963		1
5315.47		1
5317.75244		1
5319.47559		1
5320.31		1
5324.624		1
5325.15137		1
5325.95654		1
5327.043		1
5331.405		1
5334.49951		1
5334.91		1
5335.4043		1
5339.35547		1
5340.37939		1
5346.00928		1
5346.301		1
5347.387		1
5349.74		1
5351.0415		1
5352.072		1
5355.267		1
5355.44531		1
5359.592		1
5360.349		1
5363.60547		1
5363.84766		1
5364.18164		1
5365.729		1
5367.41943		1
5368.928		1
5372.765		1
5373.9873		1
5378.74756		1
5384.861		1
5389.317		1
5389.35		1
5391.557		1
5393.55566		1
5395.952		1
5397.75439		1
5398.6665		1
5399.44727		1
5400.42139		1
5401.94873		1
5402.76855		1
5405.268		1
5408.763		1
5409.79736		1
5412.111		1
5412.315		1
5415.59375		1
5416.85938		1
5423.12256		1
5425.397		1
5427.75928		1
5431.888		1
5432.317		1
5435.72168		1
5436.72656		1
5438.564		1
5443.196		1
5444.52		1
5447.33252		1
5451.02148		1
5451.341		1
5451.425		1
5451.577		1
5452.399		1
5462.3125		1
5466.238		1
5467.948		1
5469.1665		1
5470.267		1
5472.939		1
5475.333		1
5477.095		1
5477.69434		1
5480.58252		1
5483.381		1
5483.54053		1
5487.076		1
5487.54		1
5487.796		1
5488.55		1
5489.802		1
5491.10254		1
5494.136		1
5495.234		1
5496.49463		1
5497.227		1
5498.4873		1
5498.957		1
5499.097		1
5500.157		1
5503.55469		1
5504.59961		1
5506.025		1
5506.53		1
5507.151		1
5512.41357		1
5515.46729		1
5518.57227		1
5519.22266		1
5519.76172		1
5520.67139		1
5529.91943		1
5530.753		1
5530.9585		1
5531.51563		1
5534.314		1
5535.25439		1
5535.496		1
5536.629		1
5537.52539		1
5537.879		1
5538.996		1
5539.31152		1
5541.04932		1
5541.862		1
5547.368		1
5549.57129		1
5551.514		1
5551.625		1
5552.26758		1
5552.301		1
5554.308		1
5554.372		1
5556.76367		1
5557.097		1
5559.24658		1
5559.97266		1
5560.048		1
5561.87646		1
5562.622		1
5565.947		1
5568.3374		1
5569.2876		1
5570.59668		1
5574.239		1
5574.2583		1
5575.634		1
5575.756		1
5576.056		1
5576.961		1
5577.46875		1
5577.89648		1
5579.82764		1
5580.678		1
5581.7207		1
5582.045		1
5584.74268		1
5587.67041		1
5589.747		1
5590.795		1
5590.906		1
5591.75439		1
5592.78271		1
5593.61768		1
5594.98633		1
5595.289		1
5599.695		1
5600.033		1
5600.933		1
5601.95264		1
5602.49365		1
5602.53662		1
5603.54053		1
5603.74365		1
5603.927		1
5605.32275		1
5607.35156		1
5609.62549		1
5609.999		1
5611.38867		1
5612.066		1
5612.213		1
5612.64746		1
5614.66162		1
5615.11035		1
5617.301		1
5617.50732		1
5619.243		1
5619.96533		1
5622.02637		1
5624.22852		1
5625.316		1
5626.57959		1
5626.79834		1
5627.991		1
5629.972		1
5630.572		1
5630.766		1
5631.2666		1
5633.843		1
5634.75		1
5635.08545		1
5635.35156		1
5635.796		1
5636.33447		1
5637.64941		1
5638.362		1
5640.65771		1
5640.69971		1
5642.229		1
5642.745		1
5644.877		1
5648.781		1
5650.624		1
5651.825		1
5653.94727		1
5654.53		1
5658.231		1
5662.94		1
5662.989		1
5663.05273		1
5663.142		1
5663.17236		1
5663.174		1
5665.84668		1
5666.77		1
5668.74658		1
5669.12		1
5669.2		1
5669.303		1
5669.68555		1
5671.167		1
5672.52051		1
5673.428		1
5674.104		1
5674.172		1
5674.89941		1
5676.29834		1
5676.723		1
5677.12939		1
5679.51953		1
5679.93945		1
5681.41553		1
5682.20557		1
5683.5		1
5684.135		1
5685.14941		1
5688.74756		1
5689.026		1
5689.8		1
5691.494		1
5692.81641		1
5694.088		1
5694.80225		1
5695.39258		1
5696.162		1
5696.2666		1
5698.06641		1
5701.12744		1
5701.37646		1
5701.64941		1
5701.94336		1
5702.41553		1
5703.672		1
5706.69043		1
5706.874		1
5707.4624		1
5707.58154		1
5708.672		1
5708.936		1
5709.048		1
5711.768		1
5712.76563		1
5713.79		1
5715.24072		1
5715.57275		1
5716.36133		1
5717.12939		1
5717.54443		1
5718.19727		1
5718.721		1
5718.724		1
5718.9624		1
5719.89746		1
5720.37842		1
5720.44727		1
5720.828		1
5723.784		1
5723.973		1
5724.71729		1
5725.471		1
5727.616		1
5728.64551		1
5729.50537		1
5729.65625		1
5729.8		1
5732.808		1
5735.5415		1
5736.00635		1
5737.892		1
5738.50049		1
5739.17969		1
5739.812		1
5742.97949		1
5743.58545		1
5745.99365		1
5747.44531		1
5748.03174		1
5748.509		1
5748.594		1
5750.73535		1
5752.58838		1
5754.139		1
5755.42139		1
5755.927		1
5756.024		1
5756.45557		1
5756.50049		1
5756.70459		1
5758.12451		1
5758.486		1
5759.09326		1
5759.37354		1
5759.78662		1
5759.80566		1
5760.94238		1
5761.55859		1
5761.788		1
5761.86328		1
5764.75732		1
5765.47852		1
5766.082		1
5766.864		1
5766.895		1
5767.36426		1
5768.8877		1
5769.786		1
5772.03857		1
5772.60938		1
5772.677		1
5772.73438		1
5772.948		1
5772.955		1
5773.493		1
5774.07031		1
5774.968		1
5776.10938		1
5776.324		1
5777.167		1
5779.036		1
5779.326		1
5780.39355		1
5780.452		1
5782.364		1
5782.381		1
5782.98975		1
5783.19629		1
5784.188		1
5785.42725		1
5787.02734		1
5787.029		1
5787.327		1
5788.982		1
5789.14063		1
5790.401		1
5790.745		1
5791.5625		1
5791.87939		1
5793.149		1
5793.30469		1
5797.493		1
5797.822		1
5798.05957		1
5799.143		1
5799.71045		1
5801.51367		1
5801.73975		1
5802.77344		1
5803.1875		1
5803.639		1
5803.932		1
5804.41553		1
5804.663		1
5805.25439		1
5805.34766		1
5805.362		1
5805.639		1
5805.70264		1
5805.955		1
5807.667		1
5809.162		1
5809.47461		1
5809.58447		1
5809.99		1
5811.22949		1
5811.584		1
5813.447		1
5813.619		1
5814.643		1
5815.271		1
5815.48		1
5816.63867		1
5818.09326		1
5818.556		1
5818.77637		1
5820.246		1
5820.54541		1
5820.92334		1
5821.278		1
5823.605		1
5824.857		1
5824.882		1
5825.415		1
5826.057		1
5827.09961		1
5827.55371		1
5827.729		1
5829.32227		1
5829.67236		1
5829.70361		1
5831.84131		1
5834.22559		1
5834.66553		1
5834.9043		1
5836.011		1
5837.688		1
5837.855		1
5838.455		1
5838.566		1
5839.004		1
5839.43359		1
5841.854		1
5842.37158		1
5842.51563		1
5844.17529		1
5844.287		1
5845.02539		1
5845.763		1
5848.916		1
5848.983		1
5849.35938		1
5850.08643		1
5850.12842		1
5852.657		1
5853.18066		1
5853.925		1
5854.769		1
5854.8877		1
5855.144		1
5856.41357		1
5857.185		1
5857.64258		1
5857.915		1
5858.38672		1
5860.759		1
5861.161		1
5861.34668		1
5862.73633		1
5862.80566		1
5864.34961		1
5864.867		1
5866.90039		1
5866.96533		1
5867.71143		1
5868.7876		1
5869.088		1
5869.667		1
5869.734		1
5869.93164		1
5870.472		1
5871.80566		1
5871.8125		1
5872.05029		1
5872.125		1
5872.692		1
5872.99854		1
5873.33643		1
5873.641		1
5874.95264		1
5875.06934		1
5875.17432		1
5875.63574		1
5875.69775		1
5875.77441		1
5876.334		1
5876.46436		1
5877.66		1
5877.91943		1
5878.23975		1
5880.725		1
5882.56152		1
5882.685		1
5883.48975		1
5884.68848		1
5884.75146		1
5884.87549		1
5884.9126		1
5886.00146		1
5886.437		1
5887.34033		1
5888.043		1
5888.066		1
5889.606		1
5889.966		1
5889.984		1
5890.421		1
5891.34229		1
5892.274		1
5892.3833		1
5892.73145		1
5893.65234		1
5893.65674		1
5893.84229		1
5895.71045		1
5896.018		1
5896.963		1
5900.03467		1
5900.37744		1
5900.61426		1
5902.30664		1
5902.469		1
5902.7334		1
5902.74756		1
5904.74854		1
5905.60352		1
5905.6543		1
5906.812		1
5906.84766		1
5906.86328		1
5906.97168		1
5906.99951		1
5907.022		1
5907.30371		1
5908.1416		1
5909.567		1
5909.6333		1
5909.71973		1
5910.674		1
5911.287		1
5911.53125		1
5911.823		1
5912.779		1
5913.859		1
5914.03027		1
5915.52441		1
5916.296		1
5917.24072		1
5917.922		1
5919.3623		1
5920.06152		1
5920.234		1
5921.85059		1
5922.762		1
5922.977		1
5922.99756		1
5924.29248		1
5924.54639		1
5925.97168		1
5925.98145		1
5927.03271		1
5927.71045		1
5928.35449		1
5928.66943		1
5928.945		1
5930.092		1
5930.195		1
5931.013		1
5932.56641		1
5935.44775		1
5935.919		1
5936.03662		1
5936.22461		1
5936.55957		1
5937.723		1
5938.414		1
5939.89		1
5940.749		1
5943.26025		1
5943.44775		1
5943.453		1
5943.555		1
5943.559		1
5943.73975		1
5945.09		1
5945.48047		1
5946.274		1
5946.385		1
5946.662		1
5946.696		1
5949.80566		1
5950.17725		1
5951.33252		1
5951.44434		1
5953.344		1
5953.66553		1
5954.03662		1
5954.118		1
5954.20654		1
5954.488		1
5955.486		1
5955.79053		1
5956.453		1
5956.605		1
5956.936		1
5957.39941		1
5957.44873		1
5957.62256		1
5958.19971		1
5958.4917		1
5958.73633		1
5958.873		1
5959.694		1
5959.85352		1
5960.252		1
5960.41162		1
5960.73242		1
5962.005		1
5962.80664		1
5963.56543		1
5963.7373		1
5964.867		1
5966.07373		1
5966.63965		1
5966.994		1
5967.32471		1
5968.26953		1
5968.49658		1
5968.58447		1
5968.777		1
5969.154		1
5970.05371		1
5970.0957		1
5970.283		1
5971.42139		1
5971.614		1
5971.943		1
5972.987		1
5974.003		1
5974.042		1
5974.746		1
5975.039		1
5975.67773		1
5975.86572		1
5976.08		1
5976.264		1
5976.39941		1
5977.36572		1
5979.004		1
5979.10156		1
5979.14746		1
5979.416		1
5979.98242		1
5980.892		1
5981.4043		1
5982.52637		1
5983.46045		1
5983.602		1
5984.47363		1
5984.989		1
5985.28955		1
5986.093		1
5986.28125		1
5986.36475		1
5986.532		1
5986.60254		1
5986.659		1
5987.25146		1
5987.303		1
5988.24463		1
5988.5166		1
5988.82275		1
5990.161		1
5990.399		1
5991.62256		1
5991.635		1
5991.811		1
5992.082		1
5992.536		1
5992.58545		1
5992.66455		1
5992.684		1
5993.33643		1
5993.38867		1
5993.51465		1
5993.857		1
5994.11426		1
5994.121		1
5994.267		1
5994.49756		1
5995.579		1
5995.7334		1
5995.771		1
5995.774		1
5996.05273		1
5996.45459		1
5996.565		1
5998.23828		1
5998.24		1
5998.43359		1
5999.46		1
5999.549		1
5999.688		1
6000.618		1
6000.68066		1
6001.49072		1
6001.83057		1
6002.23975		1
6002.26367		1
6002.939		1
6002.998		1
6003.29541		1
6003.525		1
6003.939		1
6004.139		1
6004.268		1
6004.44043		1
6004.45166		1
6004.75928		1
6005.247		1
6005.346		1
6005.647		1
6006.11768		1
6006.68555		1
6006.93066		1
6007.13232		1
6007.562		1
6007.56445		1
6009.092		1
6009.141		1
6011.277		1
6012.252		1
6012.69336		1
6013.212		1
6013.38232		1
6013.584		1
6014.066		1
6014.45947		1
6014.50439		1
6014.82129		1
6014.998		1
6015.073		1
6016.049		1
6016.052		1
6016.751		1
6017.20557		1
6018.0166		1
6018.235		1
6018.64063		1
6019.57031		1
6019.684		1
6020.35059		1
6021.33057		1
6021.61475		1
6021.759		1
6022.06641		1
6022.3374		1
6022.44		1
6022.95264		1
6022.99365		1
6025.267		1
6025.963		1
6027.176		1
6027.191		1
6028.59375		1
6028.985		1
6029.49561		1
6029.859		1
6030.01074		1
6031.16455		1
6031.47656		1
6032.19141		1
6032.52		1
6032.777		1
6033.41748		1
6033.6875		1
6033.744		1
6034.04		1
6034.28027		1
6034.48		1
6034.68848		1
6035.86328		1
6036.191		1
6036.37158		1
6036.779		1
6036.95264		1
6037.38		1
6038.26074		1
6038.8125		1
6040.407		1
6040.453		1
6040.59326		1
6040.81348		1
6041.42139		1
6041.623		1
6042.313		1
6042.373		1
6042.60547		1
6042.836		1
6044.249		1
6044.558		1
6044.66943		1
6045.233		1
6045.59766		1
6045.9585		1
6046.26025		1
6046.301		1
6046.6377		1
6046.86963		1
6046.88428		1
6046.976		1
6047.743		1
6047.78		1
6047.833		1
6048.1084		1
6048.24072		1
6048.61426		1
6049.031		1
6052.058		1
6052.307		1
6052.665		1
6052.93945		1
6053.04		1
6053.791		1
6053.97852		1
6054.046		1
6054.099		1
6054.45068		1
6055.07568		1
6055.42529		1
6056.049		1
6056.053		1
6056.389		1
6056.796		1
6056.887		1
6057.185		1
6057.29443		1
6057.7666		1
6057.792		1
6058.71826		1
6058.73242		1
6059.59131		1
6059.737		1
6060.14355		1
6060.227		1
6060.24072		1
6060.44873		1
6061.529		1
6061.613		1
6062.072		1
6062.41748		1
6062.53955		1
6063.09863		1
6063.293		1
6063.91943		1
6064.038		1
6064.14355		1
6065.343		1
6067.714		1
6069.20068		1
6070.201		1
6070.618		1
6070.62744		1
6070.69141		1
6070.724		1
6070.955		1
6071.227		1
6071.87646		1
6072.123		1
6072.67969		1
6073.96631		1
6074.213		1
6074.537		1
6075.335		1
6076.17334		1
6076.77539		1
6077.589		1
6077.85547		1
6078.197		1
6078.478		1
6078.83838		1
6079.041		1
6080.768		1
6080.982		1
6081.24		1
6081.273		1
6081.9873		1
6082.3374		1
6082.445		1
6082.58252		1
6082.95947		1
6083.846		1
6084.093		1
6084.17969		1
6084.567		1
6084.62744		1
6084.8916		1
6085.11035		1
6085.119		1
6085.671		1
6085.971		1
6087.14258		1
6087.219		1
6087.299		1
6087.382		1
6088.182		1
6088.214		1
6088.59326		1
6088.77832		1
6088.83252		1
6088.905		1
6089.401		1
6089.689		1
6089.714		1
6089.74854		1
6089.83545		1
6089.86865		1
6090.30029		1
6090.66162		1
6090.699		1
6090.90625		1
6090.933		1
6091.03564		1
6091.37061		1
6092.035		1
6092.48242		1
6092.623		1
6093.184		1
6093.318		1
6093.579		1
6093.61		1
6093.814		1
6095.2207		1
6095.58252		1
6097.27832		1
6098.33936		1
6098.461		1
6098.63037		1
6098.748		1
6099.25342		1
6099.34766		1
6099.50439		1
6099.77246		1
6100.085		1
6100.53369		1
6100.988		1
6101.016		1
6101.101		1
6101.219		1
6102.0293		1
6102.709		1
6102.744		1
6103.205		1
6103.59473		1
6103.65674		1
6103.8457		1
6103.883		1
6104.086		1
6104.31836		1
6104.73926		1
6105.34961		1
6105.53125		1
6106.159		1
6107.425		1
6108.13574		1
6108.161		1
6108.278		1
6109.096		1
6109.801		1
6109.81		1
6109.838		1
6110.12158		1
6110.789		1
6111.0293		1
6113.22461		1
6113.922		1
6113.94971		1
6113.952		1
6114.431		1
6114.49072		1
6115.2207		1
6115.45557		1
6115.54932		1
6115.79346		1
6115.849		1
6116.03955		1
6116.081		1
6116.396		1
6117.149		1
6117.90869		1
6118.14		1
6118.59131		1
6119.55127		1
6119.729		1
6120.025		1
6120.402		1
6120.747		1
6121.348		1
6121.614		1
6121.68		1
6121.962		1
6122.23242		1
6124.64355		1
6124.908		1
6124.92627		1
6125.53467		1
6125.56348		1
6126.07031		1
6126.885		1
6127.591		1
6127.623		1
6127.805		1
6127.839		1
6127.90625		1
6128.25146		1
6128.71875		1
6128.93652		1
6129.49854		1
6130.75928		1
6130.93555		1
6131.338		1
6131.44043		1
6131.55469		1
6131.758		1
6132.12549		1
6132.93652		1
6133.129		1
6133.245		1
6133.585		1
6133.77539		1
6133.93457		1
6134.4707		1
6134.587		1
6135.597		1
6135.7666		1
6135.929		1
6136.078		1
6136.537		1
6136.6333		1
6136.98438		1
6137.065		1
6137.68066		1
6137.6875		1
6137.83057		1
6137.96143		1
6138.073		1
6138.15		1
6138.35645		1
6138.4165		1
6139.142		1
6140.13135		1
6140.97		1
6141.619		1
6141.62549		1
6141.68359		1
6141.79248		1
6141.97363		1
6142.326		1
6142.39		1
6142.75928		1
6143.17041		1
6143.58		1
6143.67236		1
6143.882		1
6144.90234		1
6144.914		1
6145.199		1
6145.218		1
6145.29932		1
6145.76465		1
6145.834		1
6146.42334		1
6146.678		1
6146.862		1
6147.15527		1
6147.418		1
6147.52051		1
6148.189		1
6148.656		1
6148.82666		1
6149.49561		1
6149.649		1
6150.1167		1
6150.611		1
6150.70459		1
6151.34		1
6151.58447		1
6151.933		1
6151.9585		1
6152.39063		1
6152.8667		1
6152.999		1
6153.021		1
6153.44		1
6153.77051		1
6154.38965		1
6155.076		1
6155.32861		1
6155.91748		1
6156.239		1
6156.48		1
6156.509		1
6157.917		1
6158.08447		1
6158.202		1
6160.212		1
6160.243		1
6160.46729		1
6160.98438		1
6161.02148		1
6161.33838		1
6161.58057		1
6161.725		1
6161.83057		1
6162.094		1
6162.89355		1
6162.96729		1
6163.1875		1
6163.29736		1
6163.31738		1
6163.728		1
6164.15		1
6164.771		1
6164.797		1
6165.128		1
6165.453		1
6165.51025		1
6167.009		1
6167.1167		1
6167.381		1
6167.48047		1
6167.511		1
6167.531		1
6168.05127		1
6168.06055		1
6168.36572		1
6168.61426		1
6168.98438		1
6169.206		1
6169.79736		1
6169.813		1
6170.11963		1
6170.209		1
6171.3877		1
6171.595		1
6171.74268		1
6172.046		1
6172.12549		1
6172.435		1
6173.4165		1
6173.749		1
6174.05225		1
6174.231		1
6174.344		1
6174.68		1
6174.98975		1
6175.138		1
6175.49072		1
6176.187		1
6176.6416		1
6178.03857		1
6178.13135		1
6178.347		1
6178.498		1
6179.075		1
6179.43652		1
6179.5376		1
6179.684		1
6180.234		1
6180.246		1
6180.484		1
6180.70654		1
6180.886		1
6181.02832		1
6181.447		1
6181.808		1
6182.619		1
6182.873		1
6183.072		1
6183.22363		1
6184.02		1
6184.082		1
6184.414		1
6184.853		1
6185.40137		1
6185.596		1
6185.92773		1
6185.962		1
6186.75342		1
6187.971		1
6188.93457		1
6189.177		1
6189.27441		1
6189.49365		1
6189.6167		1
6189.717		1
6189.807		1
6190.3125		1
6190.85645		1
6191.39453		1
6191.476		1
6191.50244		1
6191.644		1
6191.745		1
6192.29736		1
6192.45557		1
6192.498		1
6193.463		1
6193.66064		1
6194.094		1
6194.155		1
6194.27734		1
6195.122		1
6195.744		1
6196.12158		1
6196.34863		1
6196.482		1
6196.494		1
6197.05		1
6197.69238		1
6197.822		1
6197.82227		1
6198.101		1
6198.656		1
6198.809		1
6198.95166		1
6199.07373		1
6199.98975		1
6200.37354		1
6200.80469		1
6200.90527		1
6201.12061		1
6201.976		1
6202.8833		1
6204.19727		1
6204.317		1
6204.49268		1
6204.92627		1
6205.03		1
6205.7583		1
6205.78174		1
6206.00049		1
6206.42969		1
6206.44434		1
6206.67236		1
6206.835		1
6207.24854		1
6207.89941		1
6208.171		1
6208.65967		1
6208.87842		1
6209.72754		1
6209.981		1
6210.077		1
6210.122		1
6210.19629		1
6210.319		1
6210.38232		1
6211.06641		1
6211.07373		1
6211.93652		1
6212.504		1
6212.525		1
6212.629		1
6212.78		1
6213.18555		1
6213.293		1
6213.60938		1
6213.614		1
6214.422		1
6214.45264		1
6214.96533		1
6215.593		1
6216.239		1
6216.72363		1
6216.864		1
6216.87842		1
6216.97559		1
6217.075		1
6217.29053		1
6217.2915		1
6217.3374		1
6217.89844		1
6217.975		1
6218.12451		1
6219.066		1
6220.07861		1
6220.345		1
6220.66846		1
6221.339		1
6221.43945		1
6222.54346		1
6222.92139		1
6222.96973		1
6222.971		1
6223.04541		1
6223.2793		1
6223.43164		1
6223.5874		1
6224.33154		1
6224.858		1
6225.424		1
6225.78174		1
6226.278		1
6226.376		1
6226.40869		1
6226.533		1
6226.91162		1
6226.91943		1
6227.08154		1
6227.236		1
6227.45557		1
6227.48242		1
6227.7373		1
6228.23975		1
6228.348		1
6228.487		1
6228.531		1
6228.645		1
6229.836		1
6230.37939		1
6230.51758		1
6230.65137		1
6230.944		1
6231.14551		1
6232.39844		1
6232.86133		1
6232.899		1
6234.43848		1
6234.878		1
6235.03027		1
6235.24463		1
6235.795		1
6236.93164		1
6237.26855		1
6237.65137		1
6237.9126		1
6238.062		1
6238.17041		1
6238.31641		1
6238.563		1
6238.712		1
6240.046		1
6241.31543		1
6242.168		1
6243.081		1
6244.10352		1
6244.58838		1
6244.80371		1
6245.08154		1
6245.653		1
6245.747		1
6246.12158		1
6246.132		1
6246.55127		1
6247.166		1
6247.725		1
6247.95264		1
6248.294		1
6248.68359		1
6249.516		1
6249.84863		1
6249.89551		1
6249.94238		1
6250.43945		1
6250.54639		1
6250.70264		1
6251.371		1
6251.40967		1
6251.53955		1
6251.724		1
6251.899		1
6251.9		1
6252.175		1
6252.199		1
6252.345		1
6252.794		1
6253.12646		1
6253.251		1
6253.29541		1
6253.352		1
6253.486		1
6254.11		1
6254.449		1
6254.59229		1
6254.637		1
6254.761		1
6254.803		1
6254.87744		1
6254.92432		1
6255.003		1
6255.19531		1
6255.38525		1
6255.84668		1
6256.319		1
6256.36426		1
6256.65967		1
6256.81445		1
6256.93		1
6256.97168		1
6257.8916		1
6257.993		1
6258.569		1
6258.83057		1
6259.198		1
6259.393		1
6259.417		1
6259.70264		1
6260.70752		1
6261.066		1
6261.16846		1
6261.71631		1
6262.032		1
6262.04248		1
6262.77148		1
6262.81152		1
6262.87		1
6263.28564		1
6263.319		1
6264.30127		1
6264.32227		1
6264.418		1
6264.562		1
6264.66162		1
6264.671		1
6264.71729		1
6264.7334		1
6264.789		1
6264.93066		1
6265.34766		1
6265.73535		1
6265.742		1
6265.792		1
6265.99072		1
6266.31543		1
6266.41455		1
6266.747		1
6267.244		1
6267.361		1
6267.588		1
6268.33643		1
6268.54541		1
6268.95947		1
6269.551		1
6269.749		1
6269.771		1
6269.77441		1
6269.94		1
6270.226		1
6270.25244		1
6270.63525		1
6270.72656		1
6270.9043		1
6270.96875		1
6271.721		1
6272.03271		1
6272.38574		1
6272.494		1
6272.618		1
6272.64941		1
6272.706		1
6273.47754		1
6273.545		1
6273.8374		1
6273.864		1
6273.897		1
6273.96826		1
6274.342		1
6274.93652		1
6275.64063		1
6275.88574		1
6276.14844		1
6276.20166		1
6276.20264		1
6276.752		1
6278.05		1
6278.32031		1
6278.502		1
6278.84375		1
6279.05127		1
6279.31		1
6279.31543		1
6280.024		1
6281.083		1
6281.09668		1
6281.26367		1
6281.78857		1
6281.837		1
6281.979		1
6282.23438		1
6282.545		1
6282.563		1
6282.582		1
6282.64551		1
6282.71631		1
6283.32666		1
6283.547		1
6284		1
6284.048		1
6284.07275		1
6284.371		1
6284.882		1
6285.02051		1
6285.112		1
6285.16846		1
6285.758		1
6286.781		1
6286.83252		1
6287.302		1
6287.458		1
6287.71436		1
6287.84668		1
6288.10352		1
6288.28955		1
6288.38672		1
6288.476		1
6288.676		1
6288.8667		1
6288.906		1
6288.97461		1
6289.309		1
6289.41064		1
6289.463		1
6289.555		1
6289.89551		1
6290.094		1
6290.10254		1
6290.332		1
6290.475		1
6290.54736		1
6290.93		1
6291.29932		1
6291.89258		1
6291.913		1
6292.32		1
6292.624		1
6292.65771		1
6293.144		1
6293.1543		1
6293.73535		1
6293.79248		1
6293.95068		1
6294.08447		1
6294.295		1
6294.48975		1
6294.517		1
6295.36475		1
6295.54443		1
6295.74658		1
6296.119		1
6296.133		1
6296.18652		1
6296.48145		1
6296.556		1
6296.6		1
6297.10449		1
6297.184		1
6297.587		1
6297.708		1
6297.7876		1
6297.803		1
6297.834		1
6298.28271		1
6299.084		1
6299.245		1
6299.32031		1
6299.33057		1
6299.49072		1
6300.24951		1
6300.637		1
6300.88232		1
6300.901		1
6300.9375		1
6300.96875		1
6301.07		1
6301.0957		1
6301.108		1
6301.77539		1
6301.858		1
6301.86475		1
6301.90625		1
6302.18945		1
6302.452		1
6302.517		1
6302.55664		1
6302.78467		1
6303.11328		1
6303.487		1
6304.013		1
6304.145		1
6304.36572		1
6304.884		1
6304.92		1
6305.098		1
6305.1665		1
6305.307		1
6305.522		1
6306.7334		1
6306.8877		1
6306.99561		1
6308.71143		1
6309.25732		1
6309.43652		1
6309.49756		1
6309.61963		1
6309.939		1
6310.72168		1
6310.806		1
6310.909		1
6311.16064		1
6311.27441		1
6311.667		1
6311.69		1
6312.56		1
6312.752		1
6312.993		1
6313.251		1
6313.315		1
6313.429		1
6313.59473		1
6313.88428		1
6314.04736		1
6314.08643		1
6314.107		1
6314.24463		1
6314.74854		1
6315.073		1
6315.35547		1
6315.727		1
6315.881		1
6316.155		1
6316.65332		1
6316.9917		1
6317.17627		1
6317.331		1
6317.337		1
6317.481		1
6318.174		1
6318.242		1
6318.32275		1
6318.34863		1
6318.439		1
6318.685		1
6318.906		1
6319.12		1
6319.22168		1
6319.36		1
6319.378		1
6319.78467		1
6320.082		1
6320.111		1
6320.469		1
6320.704		1
6320.95459		1
6321.118		1
6321.687		1
6321.73		1
6321.811		1
6321.92773		1
6322.19043		1
6322.37451		1
6322.58643		1
6322.988		1
6323.118		1
6323.20264		1
6324.02246		1
6324.08643		1
6324.2373		1
6324.421		1
6324.463		1
6324.528		1
6325.217		1
6325.724		1
6326.112		1
6326.119		1
6326.17334		1
6326.29736		1
6326.55029		1
6327.44873		1
6327.667		1
6327.75244		1
6327.801		1
6328.03271		1
6328.21143		1
6328.221		1
6329.088		1
6329.147		1
6329.41553		1
6329.42041		1
6329.612		1
6330.535		1
6330.66162		1
6330.741		1
6330.88		1
6331.17139		1
6331.264		1
6331.33447		1
6331.38574		1
6331.398		1
6332.03		1
6332.04932		1
6332.28857		1
6332.28955		1
6332.47		1
6333.08545		1
6333.21143		1
6333.292		1
6333.30664		1
6333.5415		1
6333.85352		1
6334.01172		1
6334.109		1
6334.22852		1
6334.24072		1
6334.252		1
6335.62256		1
6335.833		1
6336.274		1
6336.54834		1
6336.74072		1
6337.259		1
6337.5625		1
6337.98828		1
6338.597		1
6338.63672		1
6339.394		1
6339.57764		1
6339.655		1
6339.938		1
6339.96045		1
6339.96875		1
6340.13672		1
6340.446		1
6340.53955		1
6340.726		1
6340.753		1
6340.86865		1
6341.23828		1
6341.668		1
6341.77441		1
6341.83643		1
6341.99854		1
6342.034		1
6342.058		1
6342.29736		1
6342.472		1
6342.49854		1
6342.56348		1
6342.78467		1
6343.245		1
6343.29		1
6343.31738		1
6343.34033		1
6343.503		1
6343.548		1
6343.55664		1
6343.588		1
6343.58838		1
6343.974		1
6344.1377		1
6344.20459		1
6344.39844		1
6344.44238		1
6344.82275		1
6344.987		1
6345.21436		1
6345.93359		1
6346.165		1
6346.279		1
6346.286		1
6346.35059		1
6346.59033		1
6346.685		1
6346.835		1
6347.22		1
6347.22168		1
6347.267		1
6347.30225		1
6347.39063		1
6347.65234		1
6347.66553		1
6347.7334		1
6348.072		1
6348.395		1
6348.71826		1
6348.75049		1
6349.169		1
6349.37158		1
6349.434		1
6349.44727		1
6349.545		1
6349.68164		1
6350.218		1
6350.527		1
6350.60156		1
6350.63135		1
6350.80469		1
6351.207		1
6351.33545		1
6351.385		1
6351.386		1
6351.39648		1
6351.567		1
6351.64355		1
6352.25537		1
6352.276		1
6352.34766		1
6352.54639		1
6352.78271		1
6352.96631		1
6353.42432		1
6353.494		1
6353.512		1
6353.556		1
6353.64941		1
6353.745		1
6353.82764		1
6353.90674		1
6353.95		1
6354.43848		1
6354.813		1
6355.181		1
6355.24658		1
6355.389		1
6355.62939		1
6355.78125		1
6356.13		1
6356.276		1
6356.28125		1
6356.857		1
6357.287		1
6357.46729		1
6357.61328		1
6357.753		1
6357.818		1
6357.856		1
6358.11		1
6358.5083		1
6358.75928		1
6359.164		1
6359.235		1
6359.32764		1
6359.4165		1
6359.54834		1
6359.628		1
6359.71338		1
6360.138		1
6360.519		1
6360.87646		1
6360.894		1
6361.00244		1
6361.02539		1
6361.05664		1
6361.29346		1
6361.44043		1
6361.46875		1
6361.67627		1
6361.70264		1
6361.77		1
6362.158		1
6362.23047		1
6362.24		1
6362.24268		1
6362.523		1
6362.683		1
6362.89746		1
6363.00146		1
[truncated: 17,681 more rows]
