# Supplementary material for: Getting rid of ‘rain’ and ‘stars’: Mitigating inhibition effects on ddPCR data analysis, the case study of the invasive crayfish Pacifastacus leniusculus in the streams of Luxembourg
Source: PLoS One. 2022 Nov 16;17(11):e0275363. doi: 10.1371/journal.pone.0275363 (PMC9668142; doi:10.1371/journal.pone.0275363)
Supplement: S1 File — (ZIP) [file pone.0275363.s003.zip › raw data/27-pl1/27 Pl1-2019 Pl_H11_Amplitude.csv]

Ch1 Amplitude	Ch2 Amplitude	Cluster
3086.9646		1
4636.639		1
4730.402		1
4812.682		1
4870.96631		1
4920.651		1
4927.52637		1
4935.914		1
4952.828		1
4980.032		1
4994.42773		1
5010.29346		1
5012.35449		1
5027.31934		1
5027.817		1
5029.3833		1
5032.851		1
5060.80566		1
5067.11133		1
5069.186		1
5075.895		1
5077.918		1
5079.624		1
5082.498		1
5082.76758		1
5096.37061		1
5104.99756		1
5108.459		1
5109.873		1
5115.93		1
5121.1875		1
5132.03662		1
5135.27344		1
5138.828		1
5144.89453		1
5160.942		1
5162.71143		1
5168.98926		1
5171.76074		1
5175.605		1
5176.17		1
5178.79639		1
5180.103		1
5182.13965		1
5184.8584		1
5191.244		1
5203.935		1
5207.315		1
5207.96826		1
5209.608		1
5213.57471		1
5219.93457		1
5227.872		1
5228.96143		1
5231.197		1
5238.13		1
5239.12549		1
5239.47363		1
5239.56152		1
5243.027		1
5243.42139		1
5244.6875		1
5249.05664		1
5252.81348		1
5260.28		1
5269.60156		1
5270.231		1
5271.88428		1
5277.82227		1
5277.987		1
5281.38428		1
5284.06543		1
5286.25635		1
5295.28662		1
5295.50439		1
5299.54443		1
5304.254		1
5304.512		1
5305.347		1
5311.246		1
5312.09961		1
5313.632		1
5316.66943		1
5317.13428		1
5324.051		1
5324.60254		1
5324.847		1
5327.817		1
5336.211		1
5336.32373		1
5337.36328		1
5338.65137		1
5338.74658		1
5346.00928		1
5347.04736		1
5350.691		1
5354.035		1
5355.8584		1
5356.04		1
5358.62549		1
5359.288		1
5359.32666		1
5361.158		1
5361.25		1
5361.61963		1
5365.967		1
5371.763		1
5386.28564		1
5386.874		1
5401.996		1
5403.322		1
5405.607		1
5408.444		1
5408.72		1
5409.54541		1
5411.15		1
5411.938		1
5412.72559		1
5415.76465		1
5416.99072		1
5422.987		1
5423.587		1
5425.931		1
5427.61572		1
5428.03467		1
5428.20068		1
5429.19775		1
5430.15674		1
5430.456		1
5432.068		1
5432.80029		1
5438.90674		1
5448.24463		1
5449.56348		1
5458.845		1
5459.86035		1
5460.751		1
5464.73047		1
5468.90674		1
5471.28		1
5471.88232		1
5474.07959		1
5475.77637		1
5477.34375		1
5478.54639		1
5478.56934		1
5478.89941		1
5479.15674		1
5479.40625		1
5484.53369		1
5485.071		1
5486.148		1
5486.293		1
5487.90869		1
5489.035		1
5490.61426		1
5491.654		1
5493.442		1
5496.349		1
5500.016		1
5501.247		1
5501.28125		1
5501.35254		1
5503.49		1
5504.40332		1
5505.63232		1
5506.42432		1
5507.692		1
5509.82373		1
5510.67871		1
5511.16162		1
5511.59		1
5512.998		1
5515.805		1
5521.1377		1
5522.91553		1
5525.6377		1
5527.40674		1
5529.6123		1
5531.33154		1
5531.961		1
5537.998		1
5538.20557		1
5538.4873		1
5538.70361		1
5543.533		1
5544.417		1
5548.80664		1
5551.609		1
5554.874		1
5557.65		1
5558.23242		1
5559.435		1
5559.636		1
5560.754		1
5561.758		1
5562.51074		1
5566.20264		1
5566.221		1
5566.93652		1
5568.21826		1
5573.82471		1
5576.35645		1
5579.14453		1
5583.7876		1
5585.21436		1
5585.50439		1
5585.54834		1
5587.009		1
5587.29		1
5587.638		1
5588.59668		1
5591.07373		1
5591.381		1
5592.25342		1
5593.40625		1
5595.811		1
5596.213		1
5596.93945		1
5597.912		1
5598.40039		1
5601.736		1
5602.76025		1
5604.792		1
5607.36035		1
5607.548		1
5611.93457		1
5613.226		1
5615.84033		1
5616.86035		1
5619.42529		1
5620.169		1
5620.657		1
5620.7793		1
5621.82764		1
5621.992		1
5623.939		1
5625.13965		1
5625.603		1
5625.868		1
5627.74854		1
5630.147		1
5631.858		1
5632.16943		1
5632.56		1
5637.79932		1
5639.859		1
5640.25439		1
5640.274		1
5640.34229		1
5641.2666		1
5643.077		1
5645.48535		1
5645.58838		1
5645.84131		1
5646.41357		1
5647.594		1
5647.90234		1
5651.35		1
5653.43359		1
5654.166		1
5654.466		1
5657.615		1
5658.24658		1
5659.135		1
5661.00439		1
5662.61572		1
5666.70654		1
5667.69971		1
5671.00342		1
5671.63232		1
5672.371		1
5674.048		1
5674.8667		1
5677.362		1
5677.595		1
5677.632		1
5679.61963		1
5679.976		1
5680.24268		1
5682.97949		1
5683.249		1
5684.425		1
5685.489		1
5688.39551		1
5688.533		1
5689.141		1
5691.00439		1
5692.47754		1
5693.472		1
5693.787		1
5694.617		1
5695.25928		1
5698.45264		1
5703.033		1
5703.09961		1
5703.942		1
5705.972		1
5707.583		1
5707.744		1
5707.969		1
5709.232		1
5710.059		1
5710.675		1
5710.78662		1
5712.549		1
5712.997		1
5717.41162		1
5717.882		1
5720.01172		1
5720.56836		1
5722.517		1
5722.65527		1
5723.125		1
5723.77539		1
5725.60938		1
5725.61475		1
5726.099		1
5726.23		1
5726.46338		1
5726.616		1
5727.65869		1
5727.72852		1
5729.61865		1
5730.796		1
5731.224		1
5731.26465		1
5732.39258		1
5732.97852		1
5733.961		1
5734.453		1
5736.023		1
5737.13574		1
5737.15625		1
5738.068		1
5738.32031		1
5739.10645		1
5739.237		1
5740.374		1
5740.9585		1
5744.85059		1
5746.077		1
5746.1626		1
5747.5083		1
5750.28564		1
5750.624		1
5750.79053		1
5752.53369		1
5754.85938		1
5755.62		1
5755.789		1
5755.968		1
5756.47559		1
5756.51465		1
5756.57471		1
5756.78467		1
5757.25		1
5757.96		1
5759.19434		1
5760.44		1
5761.43		1
5762.50635		1
5763.111		1
5763.972		1
5765.03027		1
5765.77148		1
5767.416		1
5769.06152		1
5771.616		1
5773.825		1
5778.052		1
5779.669		1
5780.434		1
5780.52		1
5780.56445		1
5782.67432		1
5783.51		1
5785.13867		1
5785.28027		1
5785.71875		1
5785.71875		1
5785.98145		1
5785.99		1
5787.04053		1
5789.77734		1
5790.9043		1
5790.922		1
5791.09863		1
5791.19238		1
5792.768		1
5796.14		1
5796.396		1
5800.671		1
5801.67627		1
5802.054		1
5802.11768		1
5802.61572		1
5806.652		1
5806.65771		1
5810.01025		1
5811.077		1
5812.27051		1
5812.64941		1
5814.825		1
5815.19043		1
5815.28467		1
5815.77		1
5816.123		1
5816.43262		1
5817.304		1
5819.567		1
5820.57764		1
5820.69629		1
5822.064		1
5824.56445		1
5826.183		1
5826.321		1
5826.671		1
5828.2627		1
5830.56445		1
5832.117		1
5832.164		1
5832.43359		1
5832.632		1
5832.77148		1
5833.75635		1
5834.56641		1
5836.9165		1
5837.142		1
5839.71436		1
5841.74658		1
5844.922		1
5845.24463		1
5845.909		1
5846.12939		1
5846.323		1
5846.758		1
5847.137		1
5847.60645		1
5848.75537		1
5849.093		1
5849.597		1
5849.84229		1
5851.60156		1
5851.80762		1
5851.90625		1
5852.252		1
5852.384		1
5856.132		1
5856.307		1
5857.17871		1
5860.282		1
5860.602		1
5861.287		1
5861.345		1
5861.642		1
5863.976		1
5864.409		1
5865.09229		1
5865.54248		1
5866.475		1
5866.62256		1
5867.00342		1
5867.35254		1
5868.021		1
5868.19775		1
5870.819		1
5870.922		1
5871.244		1
5871.39063		1
5871.409		1
5871.716		1
5872.05566		1
5872.0835		1
5873.55664		1
5876.70166		1
5876.796		1
5878.444		1
5880.76367		1
5880.80859		1
5881.496		1
5882.06		1
5884.56445		1
5885.25049		1
5886.28369		1
5886.52832		1
5886.706		1
5889.085		1
5889.317		1
5891.401		1
5891.504		1
5891.5874		1
5892.15771		1
5893.39941		1
5893.876		1
5895.583		1
5896.55225		1
5898.98047		1
5900.126		1
5900.381		1
5900.92334		1
5901.478		1
5902.70752		1
5903.0415		1
5903.78955		1
5906.75928		1
5907.1377		1
5908.61035		1
5910.54346		1
5911.12939		1
5912.012		1
5913.95752		1
5915.34326		1
5915.76758		1
5915.90039		1
5916.637		1
5917.28564		1
5918.71875		1
5919.17334		1
5922.39941		1
5922.5874		1
5924.209		1
5924.423		1
5925.03955		1
5925.641		1
5926.101		1
5927.06		1
5928.096		1
5928.32764		1
5928.43652		1
5928.92236		1
5930.462		1
5930.85547		1
5931.00537		1
5931.85547		1
5931.889		1
5932.408		1
5932.71436		1
5933.414		1
5933.5957		1
5934.49268		1
5934.885		1
5936.9375		1
5939.53		1
5940.713		1
5940.78027		1
5940.81445		1
5940.87		1
5942.216		1
5943.5835		1
5943.73438		1
5944.639		1
5944.85742		1
5944.98535		1
5945.01172		1
5946.10449		1
5946.184		1
5946.67871		1
5946.78174		1
5947.43		1
5947.493		1
5952.02734		1
5952.11865		1
5952.479		1
5952.951		1
5954.381		1
5954.39		1
5954.71533		1
5954.83447		1
5954.97363		1
5955.447		1
5955.98242		1
5957.80762		1
5958.249		1
5958.30859		1
5961.28125		1
5961.346		1
5962.974		1
5963.17529		1
5964.84766		1
5965.32861		1
5965.44336		1
5965.54346		1
5966.379		1
5966.5874		1
5966.82764		1
5967.00342		1
5967.392		1
5968.592		1
5969.00635		1
5969.801		1
5969.958		1
5972.03271		1
5972.694		1
5972.96875		1
5973.13135		1
5973.764		1
5973.942		1
5975.259		1
5975.63867		1
5975.83936		1
5977.38232		1
5977.8374		1
5980.66943		1
5981.319		1
5981.609		1
5982.28027		1
5983.46		1
5984.2373		1
5984.316		1
5984.387		1
5984.66455		1
5987.21		1
5987.64		1
5987.925		1
5989.14		1
5990.95752		1
5992.445		1
5992.99951		1
5993.129		1
5994.976		1
5996.375		1
5996.70654		1
5997.00635		1
5997.10645		1
5997.236		1
6000.191		1
6001.92041		1
6003.05273		1
6003.525		1
6003.92236		1
6004.0835		1
6004.3584		1
6004.524		1
6004.55664		1
6004.604		1
6004.75244		1
6005.148		1
6006.116		1
6007.892		1
6011.75537		1
6012.2915		1
6012.344		1
6012.789		1
6015.26563		1
6015.485		1
6015.92627		1
6016.212		1
6016.99365		1
6018.38135		1
6019.91		1
6020.71436		1
6021.593		1
6021.66162		1
6021.79932		1
6021.80029		1
6022.992		1
6023.068		1
6023.55762		1
6024.01758		1
6024.302		1
6024.62549		1
6024.67627		1
6026.00635		1
6026.075		1
6026.1333		1
6026.22559		1
6027.73828		1
6028.638		1
6028.84668		1
6029.31445		1
6029.57568		1
6030.407		1
6030.54053		1
6031.25732		1
6031.821		1
6033.71631		1
6035.78125		1
6037.158		1
6037.73926		1
6038.641		1
6039.383		1
6039.61768		1
6039.99756		1
6040.57031		1
6042.31641		1
6043.69434		1
6044.035		1
6044.083		1
6044.353		1
6044.953		1
6045.544		1
6046.29		1
6047.175		1
6049.124		1
6049.4043		1
6050.936		1
6051.1333		1
6051.947		1
6052.246		1
6052.425		1
6053.18457		1
6053.19141		1
6053.208		1
6053.97461		1
6056.008		1
6057.23828		1
6057.531		1
6058.151		1
6059.135		1
6059.40771		1
6059.785		1
6060.1543		1
6060.685		1
6061.589		1
6061.87		1
6063.337		1
6064.48975		1
6064.984		1
6065.07861		1
6065.81836		1
6067.06152		1
6068.33643		1
6070.213		1
6070.658		1
6071.302		1
6071.326		1
6071.41064		1
6072.29541		1
6072.95654		1
6073.14		1
6073.658		1
6074.108		1
6074.56348		1
6076.53125		1
6077.39453		1
6077.588		1
6079.23		1
6080.2124		1
6082.017		1
6083.124		1
6083.96		1
6085.843		1
6088.959		1
6089.582		1
6089.78271		1
6089.83447		1
6090.15771		1
6090.88		1
6091.15674		1
6091.598		1
6092.464		1
6093.07568		1
6093.35254		1
6093.751		1
6094.06348		1
6094.29541		1
6094.63		1
6094.77		1
6094.808		1
6095.133		1
6095.902		1
6096.0874		1
6096.63867		1
6096.64941		1
6097.12061		1
6097.787		1
6098.70752		1
6099.9707		1
6099.97266		1
6100.35		1
6100.4043		1
6101.35352		1
6101.595		1
6101.873		1
6102.11963		1
6102.559		1
6102.85		1
6103.14453		1
6103.53174		1
6104.296		1
6105.531		1
6105.80469		1
6106.896		1
6107.06641		1
6107.176		1
6107.91357		1
6108.22754		1
6108.399		1
6108.776		1
6109.38525		1
6109.51953		1
6110.44873		1
6111.57568		1
6112.912		1
6114.423		1
6114.79053		1
6115.303		1
6117.53174		1
6118.178		1
6120.06		1
6120.451		1
6120.592		1
6121.05957		1
6121.201		1
6121.577		1
6121.69971		1
6121.84668		1
6122.85059		1
6123.49365		1
6123.996		1
6124.63037		1
6125.21973		1
6125.738		1
6126.20557		1
6126.364		1
6127.0957		1
6128.29248		1
6128.32471		1
6128.342		1
6128.77441		1
6129.453		1
6129.75439		1
6131.03174		1
6131.09766		1
6131.43652		1
6131.53662		1
6132.17529		1
6133.24951		1
6133.262		1
6135.828		1
6136.722		1
6137.29834		1
6137.729		1
6138.61328		1
6138.658		1
6141.92041		1
6143.099		1
6143.32227		1
6145.444		1
6146.047		1
6148.90967		1
6149.12158		1
6149.80762		1
6150.34668		1
6151.03662		1
6151.13672		1
6151.296		1
6151.44629		1
6152.165		1
6152.63672		1
6153.30957		1
6153.46973		1
6153.619		1
6154.244		1
6154.686		1
6155.285		1
6155.65332		1
6156.1167		1
6156.212		1
6156.217		1
6156.87		1
6157.76172		1
6158.124		1
6158.63135		1
6159.05566		1
6159.35449		1
6159.5957		1
6160.67529		1
6161.05762		1
6161.059		1
6161.11768		1
6161.94238		1
6163.779		1
6163.8877		1
6164.2207		1
6164.558		1
6164.6416		1
6165.313		1
6165.682		1
6166.53467		1
6167.22461		1
6167.67773		1
6167.844		1
6168.13525		1
6168.947		1
6169.26025		1
6169.50635		1
6170.594		1
6171.79639		1
6171.82275		1
6171.86572		1
6172.834		1
6174.15332		1
6174.25049		1
6174.5		1
6174.99561		1
6176.36035		1
6176.373		1
6178.6333		1
6178.654		1
6180.57		1
6180.59668		1
6180.761		1
6182.253		1
6183.31445		1
6184.409		1
6184.73975		1
6184.908		1
6185.457		1
6185.53271		1
6185.68		1
6185.854		1
6186.00146		1
6186.22461		1
6187.8125		1
6190.239		1
6191.294		1
6191.36475		1
6191.661		1
6191.772		1
6192.37842		1
6192.56641		1
6192.62256		1
6192.94873		1
6193.18848		1
6193.49268		1
6193.76758		1
6194.119		1
6194.72		1
6195.57129		1
6195.705		1
6196.616		1
6197.035		1
6198.14844		1
6198.435		1
6199.57959		1
6203.649		1
6203.995		1
6204.412		1
6204.893		1
6205.083		1
6205.25146		1
6205.826		1
6206.17627		1
6206.72168		1
6207.603		1
6208.3584		1
6209.96338		1
6210.23633		1
6210.77051		1
6211.2334		1
6212.18555		1
6212.24561		1
6212.415		1
6213.006		1
6213.235		1
6213.78174		1
6214.146		1
6214.45654		1
6214.6123		1
6215.475		1
6215.505		1
6216.06836		1
6216.122		1
6216.52539		1
6216.84		1
6217.4917		1
6217.807		1
6218.40674		1
6220.06152		1
6220.73145		1
6220.91162		1
6221.04932		1
6221.46436		1
6221.58838		1
6222.53174		1
6222.60254		1
6222.97656		1
6223.494		1
6224.225		1
6224.319		1
6224.495		1
6224.84668		1
6224.88574		1
6224.958		1
6225.058		1
6225.09766		1
6225.31641		1
6225.738		1
6225.87		1
6225.98535		1
6226.689		1
6229.07861		1
6229.54		1
6230.28		1
6230.53662		1
6231.091		1
6231.311		1
6232.90039		1
6233.095		1
6234.351		1
6234.586		1
6234.88037		1
6235.09961		1
6235.126		1
6235.21631		1
6235.29736		1
6235.38867		1
6236.914		1
6238.1084		1
6238.6167		1
6239.60742		1
6239.95557		1
6240.11035		1
6240.526		1
6241.18945		1
6241.49		1
6241.94971		1
6242.321		1
6242.767		1
6242.77441		1
6243.76855		1
6243.95264		1
6245.45264		1
6245.475		1
6245.81738		1
6246.42871		1
6246.796		1
6246.8877		1
6247.90625		1
6248.2085		1
6249.45557		1
6250.54736		1
6250.599		1
6251.006		1
6252.196		1
6252.25928		1
6253.527		1
6254.093		1
6254.56445		1
6254.903		1
6255.142		1
6255.147		1
6256.208		1
6256.73438		1
6257.262		1
6257.88965		1
6258.10742		1
6258.169		1
6258.188		1
6259.29346		1
6259.541		1
6259.76758		1
6260.533		1
6260.99		1
6261.58057		1
6262.303		1
6263.34		1
6264.59473		1
6264.83057		1
6266.997		1
6267.08545		1
6267.704		1
6268.82568		1
6269.96045		1
6270.264		1
6271.09473		1
6271.153		1
6271.717		1
6272.10938		1
6273.57		1
6273.75244		1
6274.258		1
6275.756		1
6276.27		1
6276.46826		1
6276.55127		1
6277.88428		1
6278.38		1
6278.675		1
6279.762		1
6280.481		1
6280.484		1
6280.69434		1
6280.97363		1
6281.21729		1
6281.563		1
6281.939		1
6282.70459		1
6284.1665		1
6284.36475		1
6285.81445		1
6285.925		1
6285.97363		1
6286.82959		1
6286.93457		1
6288.355		1
6289.464		1
6290.25049		1
6290.4375		1
6290.452		1
6290.517		1
6290.635		1
6290.90332		1
6291.03662		1
6292.626		1
6292.878		1
6293.236		1
6293.75635		1
6293.917		1
6294.57568		1
6294.878		1
6294.99463		1
6295.04053		1
6296.34		1
6296.40625		1
6296.489		1
6296.88		1
6298.24561		1
6298.42725		1
6298.53857		1
6298.66		1
6299.13525		1
6299.765		1
6299.793		1
6300.01025		1
6300.208		1
6300.83252		1
6301.20264		1
6301.535		1
6302.895		1
6303.58		1
6304.12451		1
6304.7124		1
6305.01172		1
6305.28271		1
6305.30664		1
6305.57764		1
6306.143		1
6306.66455		1
6307.03564		1
6307.069		1
6309.336		1
6309.5127		1
6309.953		1
6311.081		1
6311.35449		1
6311.67041		1
6311.697		1
6311.79		1
6312.987		1
6313.23633		1
6313.65967		1
6313.77051		1
6313.80664		1
6316.65771		1
6316.903		1
6317.038		1
6317.156		1
6317.266		1
6317.75537		1
6318.499		1
6320.11328		1
6320.67627		1
6321.54346		1
6322.104		1
6322.643		1
6322.649		1
6322.8374		1
6324.51953		1
6325.002		1
6326.50049		1
6326.907		1
6327.89746		1
6327.925		1
6328.05859		1
6328.063		1
6328.1416		1
6328.42139		1
6329.01025		1
6329.76953		1
6329.94043		1
6329.94727		1
6330.03564		1
6330.372		1
6330.455		1
6331.4375		1
6331.47852		1
6332.22461		1
6332.90039		1
6333.07		1
6333.47461		1
6333.827		1
6334.116		1
6334.63428		1
6334.666		1
6334.966		1
6335.969		1
6336.144		1
6336.1665		1
6336.23047		1
6337.19336		1
6337.44043		1
6338.1543		1
6338.17236		1
6338.192		1
6338.29248		1
6338.342		1
6338.67529		1
6338.967		1
6339.83643		1
6339.95		1
6340.93262		1
6341.26953		1
6341.70166		1
6342.03174		1
6342.81055		1
6343.38672		1
6344.092		1
6344.234		1
6344.563		1
6344.63428		1
6345.205		1
6345.9375		1
6346.11963		1
6346.21729		1
6346.59473		1
6347.52832		1
6348.3623		1
6348.719		1
6348.885		1
6349.462		1
6350.12549		1
6350.28564		1
6350.77539		1
6351.108		1
6351.421		1
6351.62451		1
6352.43555		1
6352.60059		1
6352.95459		1
6354.98438		1
6356.78174		1
6357.344		1
6357.79443		1
6359.424		1
6361.052		1
6361.161		1
6361.23633		1
6361.6123		1
6362.409		1
6363.25342		1
6363.359		1
6363.60449		1
6363.84033		1
6364.11328		1
6364.908		1
6365.371		1
6365.767		1
6366.822		1
6366.961		1
6367.10645		1
6367.581		1
6368.68848		1
6368.979		1
6369.18		1
6369.871		1
6370.21436		1
6370.26025		1
6370.325		1
6371.178		1
6371.692		1
6372.70752		1
6372.835		1
6373.748		1
6373.94336		1
6374.762		1
6375.5835		1
6376.06641		1
6376.601		1
6377.20068		1
6377.28564		1
6377.655		1
6377.887		1
6378.54639		1
6378.711		1
6379.768		1
6380.24854		1
6380.72559		1
6380.85156		1
6381.572		1
6383.03174		1
6383.07129		1
6383.581		1
6384.137		1
6384.82275		1
6385.01172		1
6386.001		1
6386.38037		1
6386.647		1
6387.23438		1
6387.315		1
6388.291		1
6388.42139		1
6389.046		1
6390.593		1
6390.6084		1
6391.237		1
6391.57		1
6391.672		1
6391.69629		1
6391.887		1
6392.14648		1
6392.578		1
6393.31152		1
6394.364		1
6395.39844		1
6396.398		1
6396.532		1
6396.96826		1
6397.48242		1
6397.69141		1
6397.94434		1
6398.852		1
6398.96631		1
6399.269		1
6400.76465		1
6401.085		1
6402.2417		1
6402.44043		1
6402.582		1
6403.654		1
6403.843		1
6404.32764		1
6405.551		1
6405.89844		1
6406.72266		1
6406.90674		1
6407.009		1
6407.17432		1
6408.46875		1
6409.449		1
6409.494		1
6410.40234		1
6410.45459		1
6410.473		1
6410.875		1
6410.884		1
6410.948		1
6411.268		1
6411.552		1
6411.615		1
6412.695		1
6413.506		1
6413.82568		1
6414.117		1
6414.349		1
6414.46338		1
6415.377		1
6415.549		1
6415.62549		1
6416.345		1
6417.62256		1
6417.84131		1
6417.89648		1
6418.165		1
6418.706		1
6418.76		1
6419.13574		1
6419.57373		1
6419.99756		1
6420.391		1
6420.404		1
6420.545		1
6420.602		1
6420.72363		1
6420.73975		1
6421.304		1
6421.73438		1
6421.904		1
6422.649		1
6422.864		1
6423.052		1
6423.98438		1
6424.85		1
6425.42432		1
6425.6626		1
6426.696		1
6426.702		1
6426.743		1
6426.78857		1
6427.00244		1
6427.12549		1
6427.224		1
6427.98633		1
6428.11		1
6428.53174		1
6429.144		1
6429.955		1
6430.5835		1
6430.855		1
6431.35645		1
6431.36963		1
6431.55371		1
6431.85547		1
6431.89355		1
6432.41553		1
6433.309		1
6433.33643		1
6433.415		1
6433.42529		1
6433.932		1
6434.71045		1
6435.01172		1
6435.572		1
6436.09668		1
6436.19141		1
6436.22949		1
6436.847		1
6436.921		1
6437.38		1
6438.57959		1
6439.06055		1
6440.451		1
6440.53857		1
6440.66748		1
6440.714		1
6441.0166		1
6441.301		1
6441.472		1
6441.713		1
6441.93945		1
6442.71		1
6443.024		1
6443.53369		1
6444.16553		1
6444.82861		1
6445.192		1
6446.273		1
6446.413		1
6447.0835		1
6447.295		1
6447.30371		1
6448.315		1
6448.36768		1
6448.44531		1
6448.56055		1
6448.565		1
6448.606		1
6448.664		1
6449.31445		1
6449.60938		1
6449.83057		1
6449.858		1
6449.9126		1
6450.0625		1
6450.265		1
6451.06543		1
6452.169		1
6452.706		1
6454.36865		1
6455.048		1
6455.081		1
6455.429		1
6455.807		1
6456.437		1
6456.74		1
6457.402		1
6457.52539		1
6457.819		1
6458.008		1
6458.3877		1
6458.789		1
6458.797		1
6458.91748		1
6459.23438		1
6459.35449		1
6459.62744		1
6460.08643		1
6460.14746		1
6460.265		1
6460.42871		1
6460.479		1
6461.80029		1
6462.20557		1
6462.89551		1
6463.056		1
6463.43555		1
6464.07129		1
6464.369		1
6465.505		1
6465.691		1
6467.18848		1
6467.593		1
6467.64648		1
6467.692		1
6468.92236		1
6469.172		1
6469.40039		1
6469.44775		1
6469.547		1
6469.55029		1
6469.95166		1
6470.28662		1
6471.12842		1
6471.43945		1
6471.48		1
6471.68555		1
6471.814		1
6471.96729		1
6472.12744		1
6472.21143		1
6472.23047		1
6472.45166		1
6472.70752		1
6472.7334		1
6472.757		1
6473.55859		1
6474.108		1
6474.508		1
6475.12646		1
6475.32129		1
6475.55		1
6475.56445		1
6475.653		1
6475.692		1
6475.737		1
6476.443		1
6476.5625		1
6476.87061		1
6477.84961		1
6478.22559		1
6478.31055		1
6478.354		1
6478.428		1
6478.56		1
6479.061		1
6479.07568		1
6479.091		1
6479.112		1
6479.496		1
6479.727		1
6479.839		1
6479.86426		1
6479.866		1
6480.06836		1
6480.196		1
6480.416		1
6480.99658		1
6481.304		1
6481.372		1
6481.44629		1
6481.542		1
6481.67334		1
6481.939		1
6482.18457		1
6482.7583		1
6483.07031		1
6483.50635		1
6483.72559		1
6483.84326		1
6485.0957		1
6485.529		1
6485.88867		1
6485.97852		1
6487.371		1
6487.61		1
6487.8125		1
6487.987		1
6488.858		1
6489.89746		1
6490.681		1
6490.77051		1
6491.3125		1
6491.7793		1
6492.10352		1
6492.17773		1
6492.2124		1
6493.235		1
6493.653		1
6493.79932		1
6494.4165		1
6495.009		1
6495.15527		1
6495.426		1
6495.61475		1
6495.702		1
6495.78027		1
6495.948		1
6496.428		1
6496.55664		1
6496.658		1
6497.013		1
6497.186		1
6497.947		1
6498.236		1
6498.24268		1
6498.537		1
6498.556		1
6498.881		1
6498.888		1
6499.01074		1
6500.109		1
6500.496		1
6501.065		1
6501.312		1
6501.33		1
6501.906		1
6502.08154		1
6502.123		1
6502.161		1
6502.34766		1
6502.376		1
6502.544		1
6502.56543		1
6503.04932		1
6503.275		1
6503.36572		1
6504.159		1
6504.17725		1
6504.313		1
6504.775		1
6505.175		1
6505.362		1
6505.59033		1
6506.59033		1
6506.97168		1
6507.863		1
6507.957		1
6508.651		1
6508.761		1
6509.077		1
6509.325		1
6509.527		1
6509.74463		1
6510.74561		1
6510.762		1
6510.963		1
6511.041		1
6511.084		1
6511.299		1
6511.5293		1
6512.02441		1
6512.362		1
6512.43066		1
6512.476		1
6512.489		1
6512.55273		1
6513.175		1
6513.6084		1
6513.92139		1
6514.13525		1
6514.339		1
6514.347		1
6514.751		1
6515.38574		1
6515.63037		1
6515.8584		1
6516.337		1
6516.872		1
6516.95459		1
6517.21533		1
6517.45264		1
6517.59		1
6517.919		1
6518.28467		1
6518.35449		1
6519.51		1
6519.708		1
6519.89		1
6520.73975		1
6520.84326		1
6521.5083		1
6521.532		1
6522.139		1
6522.789		1
6523.606		1
6524.169		1
6524.53125		1
6524.542		1
6524.679		1
6524.74951		1
6524.755		1
6524.90771		1
6524.976		1
6525.09229		1
6525.176		1
6525.22852		1
6525.38428		1
6525.702		1
6525.98438		1
6526.42529		1
6526.72949		1
6527.00342		1
6527.285		1
6527.53369		1
6527.589		1
6528.31836		1
6528.80225		1
6529.225		1
6529.324		1
6529.336		1
6529.34229		1
6529.59473		1
6529.92139		1
6530.252		1
6531.293		1
6531.43359		1
6532.06445		1
6532.24072		1
6532.301		1
6532.52637		1
6532.996		1
6533.275		1
6533.428		1
6533.50439		1
6533.775		1
6534.137		1
6534.53955		1
6534.57666		1
6534.993		1
6535.137		1
6535.42725		1
6535.603		1
6535.72754		1
6536.435		1
6536.47949		1
6536.604		1
6536.61426		1
6536.80127		1
6537.328		1
6537.446		1
6537.52832		1
6537.875		1
6538.44971		1
6538.54639		1
6538.74658		1
6538.95459		1
6539.063		1
6539.6416		1
6539.79		1
6539.90869		1
6540.128		1
6540.70068		1
6541.213		1
6541.44336		1
6542.09473		1
6542.53271		1
6543.40137		1
6543.53564		1
6543.57129		1
6544.20166		1
6544.26367		1
6544.295		1
6544.38037		1
6545.059		1
6545.14844		1
6545.85742		1
6545.952		1
6546.10352		1
6546.366		1
6547.03125		1
6547.10352		1
6547.122		1
6548.014		1
6548.44971		1
6548.691		1
6550.25146		1
6550.843		1
6551.22656		1
6551.324		1
6551.981		1
6552.19775		1
6552.29053		1
6552.574		1
6552.80371		1
6552.917		1
6553.502		1
6553.971		1
6554.86768		1
6554.91553		1
6555.064		1
6555.109		1
6555.28467		1
6555.362		1
6555.672		1
6556.04248		1
6556.247		1
6556.34229		1
6556.76074		1
6556.86328		1
6557.13428		1
6557.3916		1
6557.42334		1
6558.054		1
6558.135		1
6559.532		1
6559.606		1
6559.707		1
6559.843		1
6559.90234		1
6559.98633		1
6560.09668		1
6561.128		1
6561.418		1
6562.037		1
6562.22168		1
6562.45947		1
6562.813		1
6563.857		1
6563.985		1
6564.18164		1
6564.18848		1
6564.404		1
6566.212		1
6566.244		1
6567.29639		1
6567.81		1
6567.833		1
6567.994		1
6568.38135		1
6568.703		1
6568.88		1
6569.01367		1
6569.193		1
6569.26074		1
6569.427		1
6569.474		1
6569.47559		1
6569.685		1
6569.95654		1
6570.18555		1
6570.65039		1
6570.83252		1
6571.243		1
6571.384		1
6572.19238		1
6572.455		1
6572.551		1
6572.85156		1
6572.901		1
6573.158		1
6573.77344		1
6573.806		1
6574.243		1
6574.667		1
6574.88		1
6575.011		1
6575.026		1
6576.10449		1
6576.43945		1
6577.591		1
6578.06055		1
6578.80225		1
6578.83545		1
6579.12158		1
6579.311		1
6579.895		1
6580.23633		1
6580.373		1
6580.4585		1
6580.75537		1
6580.87842		1
6580.94629		1
6581.01465		1
6581.99951		1
6582.0376		1
6582.268		1
6582.57031		1
6582.685		1
6582.77539		1
6582.813		1
6583.174		1
6583.24854		1
6583.4873		1
6583.54248		1
6583.95264		1
6584.09375		1
6584.29053		1
6584.41		1
6584.583		1
6584.91		1
6585.0957		1
6585.743		1
6586.469		1
6587.07959		1
6587.486		1
6587.944		1
6588.21045		1
6588.333		1
6588.465		1
6588.595		1
6589.18945		1
6589.31		1
6589.57227		1
6589.818		1
6590.02051		1
6591.104		1
6592.13574		1
6592.22559		1
6593.68359		1
6593.71		1
6593.83057		1
6593.89551		1
6593.93164		1
6594.33643		1
6594.835		1
6595.047		1
6595.40771		1
6595.528		1
6595.802		1
6596.127		1
6596.2334		1
6596.508		1
6596.815		1
6597.24072		1
6597.757		1
6597.8457		1
6597.87158		1
6597.999		1
6598.28271		1
6598.373		1
6598.45654		1
6598.511		1
6598.801		1
6598.87158		1
6599.58838		1
6600.94775		1
6601.226		1
6602.306		1
6602.51367		1
6602.5835		1
6602.877		1
6602.971		1
6603.30859		1
6604.19629		1
6604.288		1
6604.72852		1
6604.82471		1
6604.87744		1
6605.103		1
6605.661		1
6605.90039		1
6606.22		1
6606.523		1
6606.85645		1
6607.29443		1
6607.537		1
6607.633		1
6607.64648		1
6608.17627		1
6608.45557		1
6608.50244		1
6608.54541		1
6608.546		1
6608.74268		1
6608.85156		1
6608.92334		1
6609.39355		1
6609.53027		1
6609.99756		1
6610.27		1
6610.39453		1
6610.811		1
6611.55859		1
6611.745		1
6611.79346		1
6612.209		1
6612.697		1
6612.963		1
6613.304		1
6613.551		1
6613.7417		1
6613.758		1
6613.83545		1
6614.005		1
6614.601		1
6614.75049		1
6615.86328		1
6616.26074		1
6616.42529		1
6616.70361		1
6616.74756		1
6616.976		1
6617.0874		1
6617.109		1
6617.86963		1
6618.048		1
6618.42041		1
6618.49658		1
6618.84668		1
6618.94336		1
6618.97266		1
6619.422		1
6619.484		1
6619.50049		1
6619.54346		1
6619.636		1
[truncated: 16,545 more rows]
