# Supplementary material for: Getting rid of ‘rain’ and ‘stars’: Mitigating inhibition effects on ddPCR data analysis, the case study of the invasive crayfish Pacifastacus leniusculus in the streams of Luxembourg
Source: PLoS One. 2022 Nov 16;17(11):e0275363. doi: 10.1371/journal.pone.0275363 (PMC9668142; doi:10.1371/journal.pone.0275363)
Supplement: S1 File — (ZIP) [file pone.0275363.s003.zip › raw data/27-pl1/27 Pl1-2019 Pl_H12_Amplitude.csv]

Ch1 Amplitude	Ch2 Amplitude	Cluster
2395.458		1
2604.88574		1
2881.33813		1
2896.13721		1
2907.66357		1
2907.90356		1
2936.13672		1
2948.232		1
2955.65063		1
2958.412		1
2960.63281		1
2989.08667		1
2993.114		1
3001.72144		1
3002.93384		1
3013.83		1
3019.09448		1
3023.52026		1
3025.29688		1
3031.692		1
3047.15112		1
3051.0542		1
3052.359		1
3062.56274		1
3063.31445		1
3065.52783		1
3068.569		1
3069.791		1
3070.48853		1
3071.21973		1
3071.33643		1
3072.7937		1
3073.4917		1
3074.00977		1
3074.48047		1
3081.925		1
3088.66064		1
3091.28955		1
3095.65674		1
3099.099		1
3099.73779		1
3100.406		1
3101.91162		1
3102.51587		1
3103.24878		1
3107.19434		1
3109.543		1
3120.187		1
3120.95557		1
3121.20117		1
3123.2688		1
3126.66382		1
3126.76929		1
3128.81177		1
3133.91846		1
3136.67163		1
3137.03418		1
3137.78052		1
3141.041		1
3141.97339		1
3143.022		1
3146.5625		1
3146.63647		1
3146.88916		1
3147.01		1
3148.8252		1
3149.14526		1
3152.08667		1
3158.01855		1
3158.04321		1
3160.94629		1
3162.07813		1
3164.40649		1
3175.387		1
3176.34351		1
3179.52417		1
3179.77881		1
3180.23755		1
3180.295		1
3182.11621		1
3183.63232		1
3184.39258		1
3189.26685		1
3190.59937		1
3192.953		1
3193.204		1
3196.595		1
3197.046		1
3197.51636		1
3198.44482		1
3198.70459		1
3199.69116		1
3200.99438		1
3205.25977		1
3206.94116		1
3206.99927		1
3208.86841		1
3210.35352		1
3211.17529		1
3214.75049		1
3218.27734		1
3219.42725		1
3220.281		1
3221.78931		1
3222.188		1
3223.33984		1
3226.15723		1
3226.172		1
3227.81226		1
3229.44849		1
3229.563		1
3230.31274		1
3232.00952		1
3234.748		1
3234.98755		1
3235.52075		1
3236.96631		1
3238.29517		1
3239.04541		1
3239.983		1
3240.10864		1
3241.23071		1
3242.29321		1
3243.64014		1
3244.101		1
3244.34961		1
3244.94922		1
3245.448		1
3246.606		1
3246.78516		1
3248.36133		1
3250.82129		1
3253.87134		1
3253.99438		1
3254.10474		1
3254.206		1
3254.4585		1
3254.60669		1
3260.45215		1
3261.04541		1
3262.19434		1
3262.30615		1
3264.65771		1
3266.85767		1
3267.05542		1
3267.26587		1
3269.61621		1
3270.62646		1
3270.90479		1
3271.30786		1
3271.46631		1
3271.53442		1
3273.99878		1
3275.816		1
3276.35034		1
3276.61768		1
3277.12061		1
3277.862		1
3279.96484		1
3280.00732		1
3282.89966		1
3285.42188		1
3286.71484		1
3288.03174		1
3288.29834		1
3289.50977		1
3291.44946		1
3291.66748		1
3292.44287		1
3292.87964		1
3292.96924		1
3294.31323		1
3295.758		1
3296.27954		1
3296.54663		1
3299.32373		1
3299.46729		1
3300.82227		1
3302.10083		1
3302.24976		1
3303.26221		1
3306.91333		1
3307.71069		1
3308.55151		1
3309.314		1
3309.88647		1
3311.312		1
3312.01514		1
3312.03955		1
3312.15332		1
3313.04565		1
3313.21265		1
3313.7063		1
3314.1272		1
3315.94629		1
3316.77441		1
3318.66577		1
3319.45435		1
3320.95654		1
3322.291		1
3322.613		1
3323.02637		1
3324.60742		1
3324.834		1
3324.837		1
3326.38086		1
3326.48486		1
3327.17432		1
3328.29517		1
3328.56372		1
3329.44873		1
3329.75317		1
3331.10913		1
3335.20752		1
3335.32446		1
3339.30322		1
3339.579		1
3339.60669		1
3339.609		1
3339.88184		1
3341.89136		1
3343.64331		1
3344.56079		1
3345.18921		1
3345.49023		1
3349.846		1
3350.329		1
3350.45166		1
3351.17627		1
3352.0647		1
3354.47314		1
3354.91455		1
3356.26465		1
3356.994		1
3357.168		1
3357.26733		1
3358.9436		1
3359.12134		1
3360.31738		1
3361.1853		1
3361.8418		1
3364.726		1
3364.74658		1
3365.45483		1
3368.06079		1
3371.27051		1
3371.28467		1
3371.54028		1
3372.28857		1
3372.91113		1
3376.17627		1
3376.56714		1
3376.91943		1
3377.9436		1
3378.01733		1
3379.085		1
3382.302		1
3382.39185		1
3382.52148		1
3383.44214		1
3384.29468		1
3385.484		1
3385.55835		1
3385.58154		1
3386.18579		1
3387.08643		1
3387.716		1
3388.8		1
3388.94141		1
3389.45972		1
3391.049		1
3392.36963		1
3392.55713		1
3393.508		1
3394.85767		1
3395.40332		1
3396.47339		1
3397.12061		1
3398.67725		1
3398.95068		1
3399.03052		1
3400.746		1
3401.81738		1
3402.55151		1
3402.85767		1
3402.96484		1
3405.71045		1
3406.02368		1
3407.333		1
3408.20776		1
3408.56519		1
3410.038		1
3410.09253		1
3410.12354		1
3410.70483		1
3412.93237		1
3413.85547		1
3414.379		1
3414.67114		1
3416.96021		1
3416.99561		1
3422.63354		1
3423.63452		1
3423.79053		1
3423.96362		1
3424.442		1
3424.49463		1
3427.11816		1
3427.41431		1
3428.26636		1
3428.389		1
3428.46338		1
3428.94116		1
3429.353		1
3430.28369		1
3430.63428		1
3430.71777		1
3431.99487		1
3432.21069		1
3434.95		1
3436.2832		1
3436.53369		1
3436.564		1
3436.659		1
3438.187		1
3438.314		1
3438.69775		1
3438.75269		1
3439.69385		1
3440.73022		1
3440.80127		1
3442.63354		1
3443.26147		1
3443.277		1
3445.14819		1
3445.40869		1
3445.744		1
3445.96021		1
3446.651		1
3449.07935		1
3449.15112		1
3449.28931		1
3449.524		1
3449.54321		1
3449.72827		1
3450.18823		1
3450.29541		1
3451.49829		1
3451.928		1
3452.92529		1
3454.32129		1
3455.2915		1
3456.701		1
3456.81226		1
3457.41357		1
3458.296		1
3458.91113		1
3459.913		1
3461.4707		1
3461.885		1
3462.15552		1
3463.5564		1
3465.21387		1
3465.2168		1
3466.69946		1
3466.80981		1
3466.96387		1
3467.19971		1
3467.76343		1
3467.91284		1
3469.024		1
3469.47827		1
3469.58032		1
3469.692		1
3470.35522		1
3471.475		1
3472.16772		1
3472.86963		1
3473.00562		1
3473.682		1
3474.12231		1
3474.53076		1
3475.675		1
3476.02686		1
3476.294		1
3477.53247		1
3477.74658		1
3478.00073		1
3479.245		1
3479.25024		1
3479.687		1
3479.73047		1
3480.46069		1
3480.57959		1
3481.25562		1
3481.48169		1
3482.60132		1
3482.63574		1
3483.23657		1
3483.70117		1
3483.739		1
3484.32178		1
3484.986		1
3485.07446		1
3487.909		1
3488.28687		1
3488.58423		1
3488.796		1
3489.57544		1
3490.55566		1
3491.14478		1
3491.211		1
3492.06323		1
3493.24561		1
3493.76953		1
3494.59888		1
3494.814		1
3495.253		1
3495.26538		1
3495.73535		1
3496.2356		1
3496.9292		1
3497.05762		1
3497.17627		1
3498.06152		1
3498.681		1
3499.30933		1
3499.95044		1
3500.386		1
3501.085		1
3501.19043		1
3501.28564		1
3501.54175		1
3502.02148		1
3502.14941		1
3502.44141		1
3503.599		1
3503.9436		1
3504.60815		1
3504.62036		1
3504.62573		1
3504.627		1
3505.563		1
3506.94531		1
3506.96948		1
3508.14014		1
3508.85132		1
3508.97974		1
3509.21338		1
3510.74243		1
3510.9917		1
3512.52661		1
3512.74878		1
3513.15332		1
3515.56763		1
3515.645		1
3515.76025		1
3516.87817		1
3517.03125		1
3517.50513		1
3517.58936		1
3517.67456		1
3517.72363		1
3517.873		1
3518.54785		1
3520.14673		1
3520.38379		1
3523.80151		1
3523.80957		1
3523.8147		1
3524.308		1
3524.34229		1
3524.43115		1
3524.646		1
3525.14429		1
3525.25439		1
3525.67676		1
3526.39624		1
3526.436		1
3526.49829		1
3526.65942		1
3527.11938		1
3527.17383		1
3527.755		1
3528.15869		1
3528.17163		1
3528.18848		1
3529.72925		1
3529.92163		1
3530.94458		1
3531.01758		1
3531.196		1
3531.533		1
3531.945		1
3532.05664		1
3533.55444		1
3533.666		1
3534.55322		1
3534.65039		1
3535.76343		1
3536.55469		1
3536.706		1
3537.41016		1
3537.48486		1
3537.543		1
3537.89233		1
3540.2063		1
3540.25439		1
3541.255		1
3541.46387		1
3547.64185		1
3548.11646		1
3548.14551		1
3548.386		1
3548.42236		1
3548.4668		1
3548.56836		1
3548.7417		1
3549.06885		1
3549.45923		1
3549.48779		1
3549.67236		1
3550.47241		1
3550.55762		1
3551.07		1
3551.165		1
3551.596		1
3552.53467		1
3553.21948		1
3556.19482		1
3556.55127		1
3556.72974		1
3556.89917		1
3557.44458		1
3557.93115		1
3558.684		1
3559.62671		1
3559.75659		1
3560.63		1
3561.77222		1
3563.29883		1
3563.57275		1
3565.31348		1
3565.61548		1
3565.62085		1
3565.76343		1
3566.3938		1
3566.88818		1
3567.10522		1
3567.14868		1
3567.38135		1
3567.443		1
3568.292		1
3568.71582		1
3569.002		1
3569.84351		1
3570.1106		1
3571.26978		1
3571.433		1
3571.69385		1
3572.25244		1
3573.71313		1
3573.99072		1
3575.41284		1
3576.03076		1
3576.42285		1
3577.23975		1
3577.72168		1
3578.31836		1
3578.415		1
3578.62354		1
3578.66357		1
3579.92725		1
3580.2168		1
3580.35718		1
3581.228		1
3581.374		1
3581.52026		1
3581.54126		1
3581.66675		1
3582.11938		1
3582.397		1
3582.594		1
3582.59863		1
3583.92383		1
3585.48779		1
3586.74365		1
3586.90112		1
3587.00244		1
3588.38184		1
3588.39478		1
3588.49316		1
3589.72925		1
3590.64282		1
3590.64648		1
3591.10767		1
3591.228		1
3595.05176		1
3595.18384		1
3595.53369		1
3595.68945		1
3595.91968		1
3596.32739		1
3597.09424		1
3597.48438		1
3597.83521		1
3598.08716		1
3598.136		1
3598.414		1
3600.06836		1
3600.50562		1
3601.493		1
3601.60986		1
3601.69214		1
3601.90918		1
3602.54932		1
3602.84058		1
3602.897		1
3603.27026		1
3603.78467		1
3604.3313		1
3604.61377		1
3604.68359		1
3604.75317		1
3605.18774		1
3605.34863		1
3606.0835		1
3606.30322		1
3606.676		1
3607.173		1
3608.12183		1
3608.16187		1
3609.25146		1
3609.73315		1
3609.761		1
3610.06714		1
3610.18848		1
3610.40381		1
3610.725		1
3612.26221		1
3612.41431		1
3614.857		1
3614.971		1
3615.845		1
3616.04053		1
3616.633		1
3616.761		1
3616.99951		1
3617.05054		1
3617.161		1
3617.216		1
3617.74		1
3617.82642		1
3617.851		1
3618.417		1
3618.54126		1
3618.861		1
3619.25513		1
3619.289		1
3619.62329		1
3620.98682		1
3621.22485		1
3621.34155		1
3621.973		1
3622.68		1
3623.198		1
3623.48022		1
3623.74365		1
3624.444		1
3624.56665		1
3624.80347		1
3625.056		1
3625.1748		1
3625.32324		1
3626.12256		1
3626.38257		1
3626.504		1
3626.65039		1
3626.70483		1
3626.84668		1
3628.34839		1
3629.94		1
3630.64355		1
3630.80225		1
3630.91357		1
3630.92725		1
3632.39136		1
3633.19336		1
3634.17041		1
3634.95532		1
3635.05664		1
3635.1145		1
3635.14185		1
3635.5752		1
3636.02979		1
3636.65576		1
3636.93		1
3637.334		1
3637.84229		1
3638.22339		1
3638.70435		1
3638.75415		1
3639.64868		1
3641.30859		1
3642.46265		1
3642.719		1
3643.51221		1
3646.179		1
3646.22949		1
3646.28		1
3646.35522		1
3647.381		1
3647.61743		1
3648.15259		1
3649.092		1
3649.17456		1
3650.00366		1
3650.32031		1
3650.85938		1
3651.73413		1
3651.92944		1
3651.97144		1
3652.03784		1
3652.54761		1
3653.32178		1
3654.09058		1
3654.167		1
3654.309		1
3654.58984		1
3654.91724		1
3655.14233		1
3655.75171		1
3655.934		1
3657.07		1
3657.17578		1
3657.417		1
3657.571		1
3658.68823		1
3659.805		1
3660.50977		1
3660.749		1
3662.73438		1
3662.94434		1
3662.99219		1
3663.25		1
3664.24487		1
3664.24829		1
3664.76929		1
3665.46313		1
3667.64038		1
3667.822		1
3668.762		1
3669.22461		1
3669.9248		1
3670.12085		1
3670.2312		1
3670.34253		1
3671.39478		1
3671.69727		1
3672.774		1
3673.37256		1
3673.826		1
3675.02661		1
3675.22559		1
3675.22778		1
3675.99731		1
3676.347		1
3676.52515		1
3677.302		1
3678.093		1
3678.132		1
3678.22656		1
3678.28979		1
3678.29761		1
3678.44067		1
3678.75757		1
3679.02075		1
3679.53564		1
3679.90186		1
3680.04419		1
3680.71558		1
3681.27856		1
3681.52515		1
3681.5542		1
3682.611		1
3682.62939		1
3683.17139		1
3684.17749		1
3684.2356		1
3685.32886		1
3685.55859		1
3686.35449		1
3687.94775		1
3688.446		1
3690.722		1
3691.17944		1
3691.25537		1
3691.30713		1
3691.66		1
3691.81128		1
3691.84277		1
3692.44043		1
3693.11963		1
3694.549		1
3695.12549		1
3695.29663		1
3695.80859		1
3695.95117		1
3696.05151		1
3697.839		1
3698.25513		1
3698.27		1
3698.616		1
3699.58569		1
3699.972		1
3700.175		1
3700.75732		1
3701.10059		1
3701.57739		1
3702.274		1
3702.38013		1
3702.43042		1
3702.56079		1
3703.38916		1
3703.8396		1
3704.93262		1
3705.40527		1
3705.99585		1
3706.1228		1
3707.28857		1
3707.47583		1
3707.63354		1
3707.9082		1
3708.42358		1
3708.737		1
3710.21924		1
3711.266		1
3712.421		1
3712.70483		1
3712.73022		1
3713.23438		1
3713.29761		1
3713.90649		1
3715.44263		1
3715.99219		1
3716.41235		1
3716.6123		1
3717.9		1
3718.59863		1
3718.75732		1
3719.63843		1
3720.252		1
3720.68115		1
3721.80859		1
3722.10815		1
3722.152		1
3722.67261		1
3722.90552		1
3723.95459		1
3724.08057		1
3725.11279		1
3725.40845		1
3726.00854		1
3726.36816		1
3726.748		1
3727.12646		1
3727.15674		1
3727.33765		1
3727.515		1
3727.91284		1
3727.93		1
3729.39917		1
3729.70825		1
3731.26636		1
3731.286		1
3731.36035		1
3731.768		1
3732.166		1
3732.80176		1
3732.98071		1
3733.51855		1
3734.27368		1
3735.01343		1
3736.615		1
3736.8833		1
3737.75342		1
3737.977		1
3738.34351		1
3739.95361		1
3740.113		1
3740.19556		1
3740.75537		1
3741.471		1
3742.307		1
3742.86743		1
3742.97729		1
3742.98535		1
3743.25269		1
3743.331		1
3743.37622		1
3743.48145		1
3744.07715		1
3744.24219		1
3744.31274		1
3744.394		1
3744.5835		1
3745.30469		1
3745.81836		1
3746.03516		1
3746.24927		1
3746.86548		1
3747.48267		1
3748.19238		1
3748.279		1
3748.35278		1
3748.56616		1
3748.88574		1
3748.966		1
3749.77979		1
3749.79858		1
3750.6665		1
3750.96851		1
3750.99316		1
3751.2998		1
3751.53638		1
3751.63354		1
3753.513		1
3753.515		1
3754.78784		1
3755.51636		1
3755.65454		1
3755.97632		1
3756.3313		1
3756.65454		1
3756.748		1
3757.46558		1
3757.64014		1
3757.81274		1
3758.37646		1
3758.58545		1
3759.337		1
3760.661		1
3760.85034		1
3761.22559		1
3761.52148		1
3761.85425		1
3763.1626		1
3764.001		1
3764.01343		1
3764.35376		1
3764.60864		1
3765.09155		1
3765.73267		1
3766.33545		1
3767.13525		1
3767.86963		1
3768.38062		1
3768.81445		1
3769.08374		1
3769.74463		1
3769.8064		1
3771.02173		1
3771.113		1
3771.44043		1
3772.17041		1
3772.88965		1
3773.21582		1
3773.79932		1
3774.13159		1
3774.202		1
3774.233		1
3774.26514		1
3776.73438		1
3778.16919		1
3778.48267		1
3778.67749		1
3778.71338		1
3779.09937		1
3780.07422		1
3780.11914		1
3780.223		1
3780.23828		1
3780.29053		1
3780.79858		1
3781.07		1
3781.45		1
3781.566		1
3781.70166		1
3782.397		1
3783.622		1
3784.16528		1
3784.28345		1
3784.59619		1
3785.037		1
3785.29175		1
3785.598		1
3785.70776		1
3785.779		1
3788.14966		1
3788.19165		1
3788.28784		1
3788.62573		1
3789.42578		1
3789.52954		1
3789.75732		1
3790.034		1
3791.13062		1
3791.89575		1
3792.20044		1
3792.44678		1
3792.76416		1
3792.9812		1
3794.384		1
3794.64453		1
3795.028		1
3795.29321		1
3795.33447		1
3795.43286		1
3795.84985		1
3796.05444		1
3796.10352		1
3796.717		1
3797.02734		1
3797.03638		1
3797.77856		1
3797.939		1
3798.05225		1
3798.075		1
3798.1228		1
3798.75977		1
3799.01514		1
3800.137		1
3800.74365		1
3801.70313		1
3803.21973		1
3803.56		1
3803.61719		1
3803.69		1
3803.84741		1
3803.96753		1
3804.06519		1
3804.61084		1
3804.98267		1
3805.53638		1
3805.93359		1
3806.39673		1
3806.79248		1
3807.06445		1
3807.914		1
3808.18018		1
3808.40186		1
3809.01123		1
3809.37622		1
3810.158		1
3810.16577		1
3810.53882		1
3811.521		1
3811.59229		1
3812.49023		1
3813.17041		1
3813.63232		1
3814.51563		1
3816.71045		1
3817.60059		1
3817.75464		1
3817.79126		1
3817.79419		1
3818.26733		1
3818.49219		1
3818.797		1
3818.844		1
3819.048		1
3819.195		1
3819.662		1
3819.79639		1
3820.17383		1
3820.25073		1
3821.34277		1
3821.46387		1
3822.40674		1
3822.773		1
3823.20239		1
3823.84888		1
3823.98853		1
3825.107		1
3825.14868		1
3825.82886		1
3826.03052		1
3826.49585		1
3826.79224		1
3827.56567		1
3827.63623		1
3828.24487		1
3828.31274		1
3828.76221		1
3828.88135		1
3829.49316		1
3829.51953		1
3831.11719		1
3831.482		1
3832.199		1
3832.406		1
3832.66821		1
3832.754		1
3832.79858		1
3833.23975		1
3833.43286		1
3833.72681		1
3834.32373		1
3834.37231		1
3834.40259		1
3834.52222		1
3835.074		1
3835.838		1
3835.89282		1
3836.14258		1
3836.509		1
3837.04175		1
3837.2124		1
3837.54883		1
3837.58838		1
3837.589		1
3837.63477		1
3838.07983		1
3838.41943		1
3838.43823		1
3838.94678		1
3839.10815		1
3839.28125		1
3839.67627		1
3839.98364		1
3840.0752		1
3841.06055		1
3841.44824		1
3842.31274		1
3842.7666		1
3843.36841		1
3844.4314		1
3844.566		1
3844.67188		1
3844.79346		1
3845.22827		1
3845.393		1
3846.04834		1
3846.52075		1
3846.53223		1
3846.625		1
3847.306		1
3847.492		1
3847.94556		1
3849.04346		1
3849.85962		1
3850.2373		1
3850.28516		1
3850.35718		1
3850.90332		1
3850.90747		1
3851.05737		1
3851.64746		1
3852.03442		1
3852.64258		1
3852.82129		1
3853.077		1
3853.22852		1
3853.566		1
3854.671		1
3855.872		1
3855.95459		1
3855.99365		1
3856.009		1
3856.04956		1
3856.40576		1
3856.614		1
3856.80249		1
3857.361		1
3857.3833		1
3857.49756		1
3857.86255		1
3858.18		1
3858.46924		1
3858.63574		1
3859.74146		1
3859.847		1
3859.96045		1
3860.49536		1
3860.592		1
3860.85645		1
3860.87549		1
3860.89648		1
3860.90869		1
3861.10864		1
3861.48071		1
3862.0022		1
3862.44165		1
3862.56616		1
3862.63452		1
3862.8374		1
3863.31323		1
3863.67065		1
3863.70459		1
3864.16382		1
3864.19385		1
3865.36035		1
3866.65283		1
3867.26587		1
3867.869		1
3868.00366		1
3868.30518		1
3868.76025		1
3868.818		1
3869.172		1
3869.20068		1
3869.43848		1
3869.846		1
3870.31543		1
3871.922		1
3872.511		1
3872.73828		1
3873.41284		1
3874.48071		1
3874.53027		1
3874.67383		1
3875.758		1
3875.91821		1
3876.01929		1
3876.22681		1
3876.232		1
3876.25952		1
3877.85449		1
3878.66846		1
3878.757		1
3878.79858		1
3879.84424		1
3880.08057		1
3880.12476		1
3880.145		1
3881.65649		1
3882.40576		1
3883.26587		1
3883.96558		1
3884.15381		1
3884.62744		1
3884.72241		1
3885.08521		1
3885.12842		1
3885.48462		1
3885.85474		1
3886.046		1
3886.16919		1
3886.25269		1
3886.88745		1
3887.964		1
3888.124		1
3888.79785		1
3889.26782		1
3889.32324		1
3889.538		1
3889.54736		1
3889.84961		1
3890.14136		1
3890.22852		1
3890.36035		1
3890.469		1
3890.61		1
3890.94434		1
3891.02075		1
3891.52246		1
3891.54248		1
3891.97632		1
3892.38916		1
3892.70361		1
3893.168		1
3893.24341		1
3893.26855		1
3893.64868		1
3894.072		1
3894.342		1
3894.834		1
3894.98584		1
3895.11475		1
3895.1167		1
3895.21436		1
3895.41235		1
3895.62231		1
3895.71655		1
3895.80615		1
3896.14673		1
3897.31274		1
3898.36084		1
3898.41284		1
3899.429		1
3899.65283		1
3899.88623		1
3900.0603		1
3900.30859		1
3900.323		1
3900.331		1
3900.42188		1
3900.90869		1
3901.18555		1
3901.6333		1
3902.05054		1
3902.47144		1
3902.838		1
3903.09717		1
3903.622		1
3903.72534		1
3903.88745		1
3904.41284		1
3904.423		1
3904.42456		1
3904.50684		1
3904.58057		1
3905.69824		1
3905.873		1
3905.91919		1
3906.35767		1
3906.4646		1
3907.5625		1
3907.74487		1
3908.4		1
3909.01855		1
3909.279		1
3909.40039		1
3909.956		1
3910.39063		1
3910.81543		1
3911.00146		1
3911.443		1
3911.45239		1
3911.45313		1
3911.60962		1
3911.76221		1
3913.053		1
3913.18115		1
3914.405		1
3914.599		1
3914.611		1
3914.644		1
3915.007		1
3915.30786		1
3916.566		1
3916.973		1
3917.22778		1
3917.761		1
3917.9873		1
3918.91		1
3919.07031		1
3919.3396		1
3919.44824		1
3919.48657		1
3920.15967		1
3920.715		1
3921.04272		1
3921.73218		1
3921.99878		1
3922.10815		1
3922.39331		1
3923.289		1
3923.4082		1
3923.64136		1
3924.87085		1
3925.27612		1
3925.392		1
3925.50415		1
3925.637		1
3926.21436		1
3926.29932		1
3926.44043		1
3926.50049		1
3926.62329		1
3927.02148		1
3927.13525		1
3927.84814		1
3928.081		1
3928.417		1
3928.84937		1
3928.92651		1
3928.983		1
3929.02832		1
3929.85181		1
3930.39478		1
3930.55713		1
3930.838		1
3930.93213		1
3931.19629		1
3931.762		1
3931.88281		1
3932.09082		1
3932.11572		1
3932.12842		1
3932.13574		1
3932.62		1
3932.865		1
3933.284		1
3933.99585		1
3934.64868		1
3934.77759		1
3935.01855		1
3935.31616		1
3935.51831		1
3935.75269		1
3935.82275		1
3936.01172		1
3936.29346		1
3936.68579		1
3936.8418		1
3937.24316		1
3937.34668		1
3937.61328		1
3937.728		1
3938.04028		1
3938.31372		1
3938.53052		1
3938.64136		1
3939.02222		1
3939.37231		1
3939.49146		1
3939.49341		1
3939.68652		1
3939.92871		1
3939.92969		1
3939.97925		1
3940.37231		1
3940.923		1
3941.08813		1
3941.24463		1
3941.342		1
3941.45532		1
3941.4707		1
3942.43677		1
3942.67236		1
3942.9165		1
3943.046		1
3943.25586		1
3943.669		1
3943.76367		1
3943.915		1
3944.222		1
3944.3396		1
3944.37256		1
3944.5686		1
3944.57		1
3944.62354		1
3945.00269		1
3945.00781		1
3945.01025		1
3945.24878		1
3945.65576		1
3945.74756		1
3945.79565		1
3946.84717		1
3946.89038		1
3947.70557		1
3947.89331		1
3948.74878		1
3948.97534		1
3949.46973		1
3950.118		1
3950.13		1
3950.23267		1
3950.35571		1
3950.43335		1
3950.45483		1
3950.62183		1
3950.65283		1
3950.78662		1
3951.65942		1
3951.95654		1
3952.60254		1
3952.79321		1
3952.86914		1
3952.99878		1
3953.37817		1
3953.401		1
3953.40356		1
3953.96753		1
3954.077		1
3954.08838		1
3954.695		1
3954.73486		1
3954.81055		1
3954.99438		1
3955.01831		1
3955.63257		1
3956.002		1
3956.18848		1
3956.32373		1
3956.32959		1
3956.40869		1
3956.49536		1
3956.52539		1
3956.69849		1
3956.72559		1
3956.909		1
3957.18579		1
3957.371		1
3957.45557		1
3957.594		1
3957.61646		1
3958.47314		1
3958.598		1
3959.2146		1
3959.232		1
3959.47583		1
3959.47949		1
3959.85132		1
3960.0083		1
3960.217		1
3960.45142		1
3960.634		1
3961.34033		1
3961.77954		1
3962.41553		1
3962.80176		1
3963.40845		1
3963.6394		1
3963.752		1
3963.97827		1
3964.26514		1
3964.457		1
3964.532		1
3965.00073		1
3965.24463		1
3966.509		1
3966.64771		1
3966.72217		1
3967.03516		1
3967.535		1
3967.77686		1
3968.09424		1
3968.10962		1
3968.72778		1
3968.9834		1
3970.12036		1
3970.2876		1
3970.49756		1
3970.6875		1
3971.20972		1
3971.732		1
3971.73267		1
3971.8584		1
3972.02148		1
3972.23462		1
3972.47217		1
3973.939		1
3975.095		1
3975.26221		1
3975.43823		1
3975.64063		1
3975.712		1
3975.9978		1
3976.03027		1
3976.38647		1
3976.41455		1
3976.9397		1
3977.21533		1
3977.52368		1
3977.96655		1
3977.98413		1
3977.9873		1
3978.381		1
3978.82642		1
3979.28076		1
3979.30225		1
3979.79663		1
3980.17334		1
3980.27246		1
3980.5957		1
3980.91016		1
3981.16284		1
3981.39453		1
3982.22241		1
3984.2085		1
3984.24072		1
3984.46021		1
3984.77515		1
3984.85571		1
3985.2937		1
3985.30078		1
3985.767		1
3987.118		1
3987.12549		1
3987.19946		1
3987.46582		1
3987.72632		1
3987.987		1
3988.201		1
3988.63745		1
3988.99536		1
3990.05469		1
3990.06958		1
3990.07471		1
3990.43628		1
3990.566		1
3990.92432		1
3990.93		1
3990.982		1
3991.70044		1
3992.24072		1
3992.28		1
3992.31763		1
3992.37573		1
3992.505		1
3992.63232		1
3992.706		1
3992.72461		1
3993.3208		1
3993.52734		1
3994.44		1
3994.855		1
3995.2312		1
3995.56519		1
3996.24146		1
3996.34351		1
3996.36768		1
3996.38916		1
3996.60254		1
3997.12		1
3997.178		1
3998.47949		1
3998.81445		1
3998.89429		1
3999.053		1
3999.35547		1
3999.50171		1
3999.529		1
3999.728		1
4000.24438		1
4000.51563		1
4001.15625		1
4001.478		1
4001.60767		1
4001.83423		1
4002.11914		1
4002.15039		1
4002.64746		1
4002.73438		1
4003.06055		1
4003.07959		1
4003.12427		1
4003.16748		1
4003.56885		1
4004.17725		1
4004.459		1
4005.70264		1
4006.03125		1
4006.06226		1
4006.53223		1
4007.0354		1
4007.397		1
4007.534		1
4008.32617		1
4008.793		1
4008.85034		1
4009.20068		1
4009.34814		1
4009.48486		1
4009.49731		1
4009.62671		1
4009.75684		1
4009.94019		1
4010.49268		1
4011.28125		1
4011.35059		1
4011.40869		1
4012.271		1
4012.40039		1
4012.40674		1
4012.491		1
4012.711		1
4013.228		1
4013.403		1
4013.652		1
4013.76074		1
4013.893		1
4014.3457		1
4014.422		1
4014.55786		1
4014.646		1
4014.66138		1
4014.703		1
4015.22168		1
4015.37183		1
4015.40576		1
4015.46753		1
4015.5918		1
4015.9397		1
4015.972		1
4016.24219		1
4016.30029		1
4016.55981		1
4017.57422		1
4018.03369		1
4018.0354		1
4018.55737		1
4018.632		1
4018.64551		1
4019.00635		1
4019.58179		1
4019.91479		1
4020.259		1
4020.60522		1
4020.607		1
4020.9812		1
4021.34473		1
4021.54053		1
4021.7793		1
4021.99048		1
4022.55444		1
4022.56836		1
4023.388		1
4023.89526		1
4024.05469		1
4024.10962		1
4024.517		1
4024.67163		1
4024.693		1
4024.77319		1
4025.233		1
4025.5542		1
4025.65161		1
4025.86255		1
4025.98584		1
4026.07544		1
4026.28174		1
4026.3064		1
4026.3606		1
4026.41479		1
4026.47388		1
4026.51733		1
4026.989		1
4027.695		1
4027.859		1
4027.97168		1
4028.34		1
4028.47217		1
4028.615		1
4029.065		1
4029.485		1
4029.80737		1
4029.86133		1
4029.921		1
4030.284		1
4030.303		1
4030.33423		1
4030.402		1
4030.78516		1
4030.92871		1
4032.325		1
4032.65332		1
4033.45776		1
4033.60229		1
4033.8772		1
4034.17432		1
4034.583		1
4034.7356		1
4034.77271		1
4035.18262		1
4035.432		1
4036.126		1
4036.34766		1
4036.39087		1
4036.44385		1
4036.59961		1
4036.671		1
4036.69434		1
4036.89282		1
4037.52539		1
4037.56323		1
4038.17		1
4038.17676		1
4038.416		1
4038.45068		1
4038.76245		1
4038.828		1
4039.147		1
4039.24316		1
4039.42676		1
4039.58472		1
4039.932		1
4040.06152		1
4040.7793		1
4041.03979		1
4041.16968		1
4041.41138		1
4041.77		1
4042.168		1
4042.24976		1
4042.364		1
4042.68555		1
4042.896		1
4043.34741		1
4043.37817		1
4043.68774		1
4044.21948		1
4044.33423		1
4044.39136		1
4045.44141		1
4046.034		1
4046.281		1
4046.68945		1
4046.71924		1
4046.81519		1
4046.87329		1
4047.26343		1
4047.454		1
4048.0415		1
4048.46045		1
4048.62378		1
4048.80322		1
4048.81348		1
4049.124		1
4049.21582		1
4049.227		1
4049.31738		1
4049.393		1
4049.49829		1
4049.9314		1
4050.1106		1
4050.36816		1
4050.77026		1
4050.85718		1
4050.98462		1
4051.111		1
4051.522		1
4051.66113		1
4051.72		1
4052.03442		1
4052.078		1
4052.166		1
4052.27783		1
4052.401		1
4052.45435		1
4052.89478		1
4053.05713		1
4054.15674		1
4054.942		1
4055.13745		1
4055.265		1
4055.72168		1
4055.79614		1
4056.02368		1
4056.22534		1
4056.49683		1
4056.74658		1
4057.08765		1
4057.14478		1
4057.19165		1
4057.78784		1
4058.055		1
4058.06665		1
4058.26367		1
4058.81152		1
4058.813		1
4059.201		1
4059.57813		1
4059.62524		1
4059.8855		1
4060.06177		1
4060.746		1
4060.85229		1
4061.1958		1
4061.43481		1
4061.87964		1
4062.45752		1
4062.62817		1
4062.81445		1
4062.85986		1
4062.8667		1
4062.947		1
4062.951		1
4062.95459		1
4064.31323		1
4064.60522		1
4064.77612		1
4065.1438		1
4065.238		1
4065.487		1
4065.91284		1
4066.37817		1
4066.93433		1
4067.0166		1
4067.10449		1
4067.12476		1
4067.47241		1
4067.50415		1
4067.95239		1
4067.99316		1
4068.39868		1
4068.77979		1
4068.97021		1
4069.278		1
4069.34082		1
4069.47632		1
4069.704		1
4069.87769		1
4070.07129		1
4070.19263		1
4070.284		1
4070.33179		1
4070.40576		1
4070.419		1
4070.59351		1
4070.74658		1
4070.7854		1
4071.058		1
4071.17944		1
4071.406		1
4071.754		1
4072.09375		1
4072.13037		1
4072.78662		1
4073.14087		1
4073.14453		1
4073.27051		1
4073.47729		1
4073.717		1
4074.59888		1
4074.729		1
4074.772		1
4074.94849		1
4074.96753		1
4075.47949		1
4075.98486		1
4076.531		1
4076.53979		1
4076.62915		1
4076.929		1
4077.32324		1
4077.7085		1
4077.77563		1
4077.77832		1
4078.283		1
4078.88013		1
4078.907		1
4078.961		1
4078.986		1
4079.00977		1
4079.05347		1
4079.50073		1
4079.56543		1
4079.61548		1
4079.94922		1
4080.06		1
4080.15674		1
4080.27124		1
4080.52148		1
4080.55737		1
4080.57349		1
4080.64258		1
4080.96362		1
4080.99536		1
4081.19556		1
4081.20679		1
4081.24341		1
4081.368		1
4081.42871		1
4081.91528		1
4081.93018		1
4082.70728		1
4082.785		1
4082.86377		1
4083.14478		1
4083.759		1
4084.15771		1
4084.17188		1
4084.41943		1
4084.81982		1
4085.19727		1
4085.21851		1
4085.238		1
4085.625		1
4085.702		1
4085.85547		1
4086.03979		1
4086.127		1
4086.397		1
4086.49829		1
4086.55078		1
4086.62939		1
4086.84		1
4087.17944		1
4087.3562		1
4088.168		1
4088.44116		1
4088.68872		1
4089.099		1
4089.67578		1
4089.758		1
4089.9104		1
4090.05737		1
4090.44214		1
4090.67969		1
4090.81		1
4091.25171		1
4091.26416		1
4091.90015		1
4091.95532		1
[truncated: 13,965 more rows]
