# Supplementary material for: Getting rid of ‘rain’ and ‘stars’: Mitigating inhibition effects on ddPCR data analysis, the case study of the invasive crayfish Pacifastacus leniusculus in the streams of Luxembourg
Source: PLoS One. 2022 Nov 16;17(11):e0275363. doi: 10.1371/journal.pone.0275363 (PMC9668142; doi:10.1371/journal.pone.0275363)
Supplement: S1 File — (ZIP) [file pone.0275363.s003.zip › raw data/28-pl2/28 Pl2-2019 Pl_A01_Amplitude.csv]

Ch1 Amplitude	Ch2 Amplitude	Cluster
207.666168		1
841.870239		1
3782.27832		1
4670.488		1
4717.94531		1
4822.87061		1
4967.39941		1
5023.762		1
5054.43164		1
5191.61426		1
5214.501		1
5216.55469		1
5235.17334		1
5323.04248		1
5342.776		1
5343.69043		1
5376.60645		1
5391.316		1
5410.099		1
5412.87158		1
5426.74072		1
5440.51367		1
5445.94531		1
5448.26855		1
5518.483		1
5521.45557		1
5550.71729		1
5553.77		1
5601.655		1
5643.554		1
5682.50732		1
5702.79053		1
5703.794		1
5704.2085		1
5708.16455		1
5710.69531		1
5712.95		1
5714.251		1
5730.109		1
5736.118		1
5740.64941		1
5741.45947		1
5747.056		1
5750.67432		1
5750.971		1
5751.31		1
5759.118		1
5764.6123		1
5764.71436		1
5765.06055		1
5773.963		1
5787.39		1
5787.92969		1
5789.24658		1
5801.32568		1
5802.41357		1
5812.748		1
5833.961		1
5834.76172		1
5835.28662		1
5847.194		1
5858.001		1
5862.665		1
5876.104		1
5880.758		1
5881.37549		1
5884.497		1
5886.395		1
5890.519		1
5891.36		1
5893.52832		1
5893.97949		1
5894.834		1
5894.94775		1
5895.854		1
5897.27441		1
5911.20264		1
5912.09229		1
5919.655		1
5919.932		1
5927.445		1
5928.82764		1
5928.979		1
5930.25928		1
5931.89551		1
5935.452		1
5935.9873		1
5937.726		1
5938.91748		1
5939.4126		1
5939.827		1
5939.87158		1
5940.172		1
5940.23047		1
5941.9873		1
5943.0835		1
5948.101		1
5948.68164		1
5956.956		1
5957.70166		1
5958.515		1
5960.515		1
5963.38672		1
5971.412		1
5971.87549		1
5971.9165		1
5976.578		1
5977.38672		1
5977.397		1
5977.552		1
5977.71973		1
5986.49463		1
5988.949		1
5989.052		1
5990.797		1
5993.028		1
5993.96826		1
5995.33252		1
5999.171		1
6000.19238		1
6002.527		1
6002.62354		1
6004.9375		1
6010.19043		1
6010.24756		1
6012.44531		1
6013.788		1
6017.208		1
6020.81152		1
6022.01074		1
6022.372		1
6024.05469		1
6024.95264		1
6025.436		1
6028.05664		1
6029.8125		1
6030.21826		1
6032.07		1
6032.377		1
6033.23633		1
6033.69141		1
6033.896		1
6035.52246		1
6040.172		1
6043.34375		1
6044.05127		1
6044.543		1
6047.34863		1
6047.972		1
6048.69775		1
6049.142		1
6049.426		1
6051.72		1
6052.058		1
6052.39844		1
6052.524		1
6052.726		1
6052.8457		1
6054.113		1
6054.19531		1
6054.19775		1
6054.90527		1
6058.72852		1
6061.639		1
6061.8457		1
6064.429		1
6065.41748		1
6065.714		1
6066.47461		1
6068.016		1
6069.57764		1
6070.38037		1
6071.968		1
6072.3457		1
6073.14063		1
6073.249		1
6073.482		1
6074.091		1
6074.7373		1
6075.09668		1
6075.72461		1
6077.825		1
6078.119		1
6078.187		1
6078.271		1
6078.95459		1
6080.489		1
6080.78125		1
6081.85352		1
6082.197		1
6082.99072		1
6084.54248		1
6084.8916		1
6085.27344		1
6088.7		1
6089.46533		1
6089.46533		1
6089.54736		1
6090.545		1
6090.69043		1
6091.17334		1
6092.404		1
6094.73535		1
6101.481		1
6102.622		1
6103.95459		1
6105.74658		1
6106.103		1
6106.3667		1
6107.95264		1
6108.04834		1
6108.41943		1
6110.04248		1
6110.06934		1
6111.656		1
6112.02734		1
6112.18066		1
6112.73047		1
6112.8916		1
6112.991		1
6114.86963		1
6115.835		1
6116.475		1
6119.17529		1
6120.22949		1
6120.848		1
6123.60938		1
6123.97363		1
6127.918		1
6128.958		1
6130.22363		1
6132.236		1
6132.67041		1
6134.032		1
6136.398		1
6137.635		1
6138.287		1
6139.35352		1
6140.178		1
6141.33057		1
6142.36475		1
6142.366		1
6143.37256		1
6145.98828		1
6146.158		1
6150.417		1
6151.952		1
6152.014		1
6154.34033		1
6154.646		1
6155.232		1
6156.63574		1
6157.34863		1
6157.3916		1
6160.02344		1
6160.245		1
6160.329		1
6162.03564		1
6163.427		1
6164.76953		1
6165.2207		1
6165.27637		1
6165.3833		1
6166.42871		1
6167.78467		1
6168.87256		1
6168.96338		1
6171.116		1
6172.45068		1
6172.475		1
6172.671		1
6173.035		1
6174.13672		1
6174.3584		1
6174.62		1
6175.363		1
6176.0957		1
6176.893		1
6177.75928		1
6178.51074		1
6180.10156		1
6180.52		1
6182.66748		1
6186.462		1
6187.05127		1
6189.33		1
6189.65137		1
6192.61572		1
6193.09131		1
6193.704		1
6195.01025		1
6195.44141		1
6196.128		1
6196.581		1
6197.83252		1
6198.09229		1
6199.457		1
6199.58447		1
6199.617		1
6200.033		1
6200.391		1
6200.40869		1
6200.86426		1
6201.012		1
6201.08545		1
6202.114		1
6202.44141		1
6202.528		1
6205.62549		1
6205.7583		1
6207.019		1
6207.52148		1
6208.19727		1
6210.44238		1
6210.892		1
6210.96875		1
6211.929		1
6211.93652		1
6212.30029		1
6212.62354		1
6212.789		1
6214.3877		1
6214.99268		1
6215.22852		1
6215.53174		1
6218.08154		1
6218.83		1
6219.72754		1
6219.734		1
6220.064		1
6220.709		1
6220.798		1
6220.86768		1
6222.17529		1
6223.064		1
6223.5127		1
6223.80762		1
6224.01025		1
6225.08643		1
6227.58643		1
6227.597		1
6228.118		1
6228.19971		1
6228.33154		1
6228.562		1
6230.519		1
6231.35156		1
6231.409		1
6231.602		1
6232.43262		1
6232.797		1
6232.93457		1
6233.6167		1
6234.61328		1
6236.10449		1
6237.33252		1
6237.644		1
6238.37061		1
6238.39746		1
6239.022		1
6239.86426		1
6240.105		1
6241.059		1
6242.89941		1
6242.955		1
6243.8916		1
6244.516		1
6245.286		1
6245.48438		1
6246.109		1
6246.1333		1
6246.543		1
6247.0376		1
6247.18066		1
6247.34		1
6247.358		1
6249.80762		1
6250.14063		1
6250.565		1
6252.932		1
6253.47656		1
6253.72559		1
6254.56934		1
6254.742		1
6254.88232		1
6254.90332		1
6255.12		1
6255.298		1
6256.13135		1
6256.19727		1
6256.643		1
6256.945		1
6257.2666		1
6257.42529		1
6257.63574		1
6258.43359		1
6258.509		1
6258.59473		1
6259.36		1
6260.25342		1
6260.62842		1
6262.31445		1
6264.52344		1
6264.604		1
6264.777		1
6264.932		1
6264.989		1
6265.05566		1
6265.674		1
6266.119		1
6266.166		1
6266.19043		1
6266.663		1
6267.0166		1
6267.77344		1
6267.83057		1
6267.957		1
6268.581		1
6268.749		1
6268.799		1
6268.826		1
6269.537		1
6269.743		1
6271.05664		1
6271.346		1
6271.408		1
6271.436		1
6271.81		1
6271.95654		1
6272.255		1
6272.275		1
6273.38965		1
6273.45459		1
6273.482		1
6273.96		1
6274.05225		1
6274.168		1
6276.07275		1
6276.126		1
6276.32373		1
6277.31836		1
6277.78369		1
6278.1543		1
6278.48145		1
6278.73047		1
6278.822		1
6278.97461		1
6278.9917		1
6279.03174		1
6279.17236		1
6279.99561		1
6281.51367		1
6281.682		1
6282.039		1
6282.99756		1
6283.564		1
6284.35059		1
6284.65674		1
6284.80225		1
6285.579		1
6285.61768		1
6286.396		1
6286.91553		1
6287.125		1
6287.945		1
6288.123		1
6289.109		1
6289.11475		1
6289.136		1
6289.52344		1
6290.40771		1
6290.482		1
6290.77832		1
6290.86035		1
6290.917		1
6291.07959		1
6291.682		1
6291.80225		1
6292.606		1
6292.69727		1
6293.034		1
6294.01465		1
6294.2666		1
6294.53467		1
6295.256		1
6295.56934		1
6295.765		1
6295.78662		1
6296.33545		1
6296.766		1
6297.128		1
6297.52148		1
6297.901		1
6297.937		1
6298.095		1
6298.11768		1
6298.447		1
6298.95361		1
6299.264		1
6299.698		1
6300.38672		1
6301.08936		1
6301.37939		1
6301.96436		1
6302.06152		1
6302.80225		1
6302.937		1
6303.18066		1
6303.25635		1
6303.306		1
6303.474		1
6303.48535		1
6303.72656		1
6304.50049		1
6304.53174		1
6304.72949		1
6304.773		1
6305.21045		1
6305.29053		1
6305.714		1
6306.195		1
6306.209		1
6306.833		1
6307.32275		1
6307.36768		1
6307.68066		1
6307.736		1
6308.556		1
6308.65771		1
6308.715		1
6308.88428		1
6309.23535		1
6309.351		1
6309.481		1
6309.49365		1
6309.60352		1
6309.845		1
6310.67969		1
6310.93262		1
6310.97461		1
6311.27246		1
6311.741		1
6312.313		1
6313.09375		1
6313.207		1
6313.31934		1
6313.49463		1
6314.50342		1
6314.97168		1
6315.06738		1
6315.17627		1
6315.285		1
6315.467		1
6315.525		1
6315.82861		1
6316.06934		1
6316.183		1
6316.546		1
6316.85156		1
6317.052		1
6317.10059		1
6317.38135		1
6317.53369		1
6317.919		1
6318.0376		1
6319.018		1
6319.02051		1
6319.0293		1
6319.19238		1
6319.193		1
6319.2373		1
6319.241		1
6319.375		1
6319.77832		1
6320.063		1
6320.81348		1
6320.821		1
6321.5874		1
6323.01758		1
6323.0376		1
6324.174		1
6324.246		1
6324.50928		1
6324.51758		1
6325.10059		1
6325.652		1
6325.844		1
6326.158		1
6326.52637		1
6326.61963		1
6326.84326		1
6326.94043		1
6328.3877		1
6328.684		1
6328.966		1
6329.01172		1
6329.22168		1
6330.352		1
6330.47656		1
6330.78662		1
6330.97949		1
6331.12158		1
6331.518		1
6331.573		1
6331.62354		1
6331.701		1
6332.30273		1
6332.38672		1
6332.53027		1
6332.532		1
6332.62256		1
6332.82227		1
6332.94434		1
6333.56641		1
6334.175		1
6334.19727		1
6334.894		1
6335.09766		1
6335.193		1
6335.32568		1
6335.40332		1
6335.8584		1
6335.904		1
6336.20068		1
6336.28125		1
6336.6377		1
6336.66357		1
6336.67236		1
6336.80762		1
6336.943		1
6337.216		1
6337.25		1
6337.43652		1
6337.79346		1
6337.968		1
6338.323		1
6338.702		1
6338.78369		1
6338.82861		1
6339.5415		1
6340.28125		1
6340.34668		1
6340.46875		1
6340.6123		1
6340.65527		1
6340.756		1
6341.204		1
6341.372		1
6341.428		1
6341.50049		1
6341.84375		1
6341.962		1
6342.3667		1
6343.106		1
6343.146		1
6343.62		1
6343.71		1
6344.094		1
6344.115		1
6344.20166		1
6345.1084		1
6345.25928		1
6345.90332		1
6345.956		1
6346.238		1
6346.558		1
6346.67334		1
6346.889		1
6347.21143		1
6347.39551		1
6347.41064		1
6347.498		1
6347.9		1
6347.972		1
6348.02734		1
6348.186		1
6348.25928		1
6348.7124		1
6348.90771		1
6349.331		1
6349.399		1
6349.494		1
6349.91		1
6350.4		1
6350.44873		1
6350.504		1
6350.527		1
6350.724		1
6350.7876		1
6351.085		1
6351.22949		1
6351.403		1
6351.623		1
6351.94434		1
6352.216		1
6352.3457		1
6352.371		1
6352.461		1
6353.515		1
6354.09229		1
6354.666		1
6355.52		1
6356.2417		1
6356.34473		1
6356.55957		1
6356.64844		1
6357.10645		1
6357.72656		1
6358.149		1
6358.215		1
6358.409		1
6358.8833		1
6358.92236		1
6359.13428		1
6359.18164		1
6359.25439		1
6359.55957		1
6359.998		1
6360.01855		1
6360.02		1
6360.07568		1
6360.652		1
6360.761		1
6361.041		1
6361.07373		1
6361.165		1
6361.624		1
6361.726		1
6362.025		1
6362.037		1
6362.32471		1
6362.34863		1
6362.376		1
6362.38232		1
6363.009		1
6363.15625		1
6364.133		1
6364.486		1
6364.904		1
6364.93848		1
6365.449		1
6365.55469		1
6366.03174		1
6366.263		1
6366.493		1
6366.53369		1
6366.55859		1
6366.99756		1
6367.01953		1
6367.286		1
6367.386		1
6367.4707		1
6367.598		1
6368.13525		1
6368.75146		1
6368.777		1
6369.13232		1
6369.33		1
6369.379		1
6369.83936		1
6370.05225		1
6370.088		1
6370.17627		1
6370.28271		1
6370.41748		1
6370.522		1
6370.701		1
6370.743		1
6370.75928		1
6371.42236		1
6371.58545		1
6372.04443		1
6372.27		1
6372.39063		1
6372.45		1
6372.64551		1
6372.80127		1
6372.98145		1
6373.04932		1
6373.0835		1
6373.32666		1
6373.50244		1
6373.888		1
6373.94873		1
6374.068		1
6374.07031		1
6374.43		1
6374.633		1
6374.6665		1
6374.72949		1
6374.97949		1
6374.99072		1
6375.317		1
6375.568		1
6375.90039		1
6376.065		1
6376.25928		1
6376.312		1
6376.73828		1
6377.402		1
6377.46		1
6377.58252		1
6377.681		1
6377.8584		1
6377.935		1
6378.28		1
6378.498		1
6378.58838		1
6378.704		1
6378.806		1
6379.454		1
6379.73047		1
6380.75049		1
6380.816		1
6380.8374		1
6380.838		1
6380.89258		1
6380.96045		1
6380.981		1
6381.266		1
6381.327		1
6381.57031		1
6381.70361		1
6381.762		1
6381.921		1
6382.123		1
6382.28		1
6382.37256		1
6382.496		1
6382.953		1
6383.234		1
6383.56934		1
6383.81445		1
6384.099		1
6384.31641		1
6384.868		1
6384.88		1
6385.2373		1
6385.602		1
6385.70361		1
6385.79932		1
6386.045		1
6386.691		1
6387.31641		1
6387.465		1
6387.63		1
6387.705		1
6387.73438		1
6387.979		1
6388.044		1
6388.10645		1
6388.124		1
6388.349		1
6388.825		1
6388.9		1
6388.912		1
6388.924		1
6388.947		1
6389.138		1
6389.20361		1
6389.3125		1
6389.65137		1
6389.719		1
6389.865		1
6390.071		1
6390.094		1
6390.432		1
6390.53027		1
6390.71436		1
6390.93848		1
6391.04541		1
6391.116		1
6391.163		1
6391.492		1
6391.61475		1
6391.67627		1
6391.768		1
6391.97656		1
6392.06543		1
6392.089		1
6392.4375		1
6392.742		1
6392.79248		1
6392.80127		1
6392.9165		1
6393.28662		1
6393.40332		1
6393.46436		1
6393.527		1
6393.68457		1
6394.05029		1
6394.239		1
6394.256		1
6394.47949		1
6394.52441		1
6394.64		1
6394.8877		1
6395.247		1
6395.255		1
6395.341		1
6395.48047		1
6395.782		1
6396.26465		1
6396.92139		1
6396.9873		1
6397.04248		1
6397.28564		1
6397.43164		1
6397.81348		1
6398.0127		1
6398.09961		1
6398.16846		1
6398.32666		1
6398.47852		1
6398.627		1
6398.763		1
6398.822		1
6398.906		1
6398.933		1
6399.50928		1
6399.931		1
6400.01367		1
6400.05957		1
6400.29541		1
6400.63135		1
6400.743		1
6400.78174		1
6401.097		1
6401.29639		1
6401.60645		1
6401.628		1
6402.03662		1
6402.0625		1
6402.618		1
6402.69336		1
6402.98047		1
6403.17627		1
6403.502		1
6403.65625		1
6403.67627		1
6404.31641		1
6404.36426		1
6404.37549		1
6404.477		1
6404.55225		1
6404.61328		1
6404.65869		1
6404.742		1
6404.8833		1
6404.93066		1
6404.94727		1
6405.10156		1
6405.464		1
6405.721		1
6405.861		1
6405.875		1
6405.90527		1
6405.92		1
6406.1167		1
6406.23828		1
6406.25342		1
6406.69238		1
6406.836		1
6407.128		1
6407.12842		1
6407.338		1
6407.43359		1
6407.453		1
6407.653		1
6407.665		1
6407.86426		1
6408.01465		1
6408.34		1
6408.49561		1
6408.55371		1
6408.59033		1
6408.65039		1
6408.69727		1
6408.741		1
6408.85156		1
6409.10254		1
6409.302		1
6409.31		1
6409.4873		1
6409.606		1
6410.091		1
6410.23535		1
6410.32373		1
6410.3584		1
6410.363		1
6410.743		1
6410.836		1
6411.491		1
6411.57764		1
6411.76465		1
6411.849		1
6411.878		1
6411.94043		1
6412.03271		1
6412.046		1
6412.05029		1
6412.33252		1
6412.442		1
6412.65869		1
6413.087		1
6413.14746		1
6413.2085		1
6413.2583		1
6413.647		1
6413.85742		1
6413.873		1
6414.025		1
6414.216		1
6414.37451		1
6414.57568		1
6415.236		1
6415.49268		1
6415.603		1
6415.64		1
6415.729		1
6415.819		1
6415.83936		1
6415.89355		1
6415.96		1
6416.01		1
6416.12061		1
6416.127		1
6416.14		1
6416.251		1
6416.30859		1
6416.447		1
6416.53662		1
6416.763		1
6416.77637		1
6416.86		1
6416.99854		1
6417.12061		1
6417.27539		1
6417.29639		1
6417.328		1
6417.629		1
6417.66162		1
6418.081		1
6418.30957		1
6418.707		1
6418.83447		1
6418.849		1
6418.871		1
6419.07373		1
6419.54541		1
6419.57666		1
6419.87061		1
6419.891		1
6419.987		1
6420.055		1
6420.128		1
6420.328		1
6420.35938		1
6420.566		1
6420.61		1
6420.61865		1
6420.645		1
6420.76172		1
6420.85742		1
6420.87256		1
6421.016		1
6421.32471		1
6421.341		1
6421.587		1
6421.68		1
6421.76025		1
6421.79639		1
6421.804		1
6421.85254		1
6421.963		1
6422.04541		1
6422.213		1
6422.662		1
6422.68945		1
6422.708		1
6422.799		1
6423.035		1
6423.17773		1
6423.36572		1
6423.389		1
6423.51855		1
6423.61		1
6423.747		1
6423.86572		1
6423.885		1
6424.10059		1
6424.18652		1
6424.25732		1
6424.60645		1
6424.623		1
6424.73633		1
6424.775		1
6424.87061		1
6424.98047		1
6425.096		1
6425.109		1
6425.11328		1
6425.177		1
6425.52637		1
6425.69727		1
6425.726		1
6425.769		1
6426.2583		1
6426.27148		1
6426.474		1
6426.487		1
6426.491		1
6426.672		1
6426.716		1
6426.882		1
6426.902		1
6426.92041		1
6427.047		1
6427.267		1
6427.27051		1
6427.40674		1
6427.753		1
6427.9707		1
6428.218		1
6428.253		1
6428.267		1
6428.45557		1
6428.4917		1
6428.494		1
6428.496		1
6428.98047		1
6429.04053		1
6429.155		1
6429.18457		1
6429.204		1
6429.32959		1
6429.352		1
6429.42139		1
6429.721		1
6429.931		1
6430.14		1
6430.20166		1
6430.32959		1
6430.40039		1
6430.459		1
6430.46533		1
6430.81836		1
6430.8457		1
6430.908		1
6430.92725		1
6431.218		1
6431.22		1
6431.23438		1
6431.247		1
6431.28027		1
6431.351		1
6431.35547		1
6431.36133		1
6431.40527		1
6431.6		1
6431.615		1
6431.65869		1
6431.8833		1
6431.91162		1
6432.044		1
6432.09375		1
6432.1416		1
6432.163		1
6432.36865		1
6432.44		1
6432.47363		1
6432.551		1
6433.18555		1
6433.211		1
6433.468		1
6433.551		1
6433.604		1
6433.645		1
6433.88428		1
6434.05029		1
6434.123		1
6434.124		1
6434.34766		1
6434.66748		1
6434.755		1
6434.994		1
6435.097		1
6435.12061		1
6435.214		1
6435.48145		1
6435.629		1
6435.996		1
6436.02148		1
6436.12842		1
6436.285		1
6436.291		1
6436.2915		1
6436.4126		1
6436.57568		1
6436.627		1
6437.003		1
6437.00732		1
6437.13672		1
6437.15674		1
6437.19141		1
6437.30859		1
6437.38672		1
6437.543		1
6437.56738		1
6437.57		1
6437.584		1
6437.88672		1
6437.926		1
6438.065		1
6438.284		1
6438.28662		1
6438.347		1
6438.42236		1
6438.68359		1
6439.192		1
6439.373		1
6439.417		1
6439.476		1
6439.53857		1
6439.542		1
6439.58252		1
6439.637		1
6439.801		1
6439.897		1
6440.03		1
6440.075		1
6440.188		1
6440.211		1
6440.248		1
6440.36572		1
6440.414		1
6440.651		1
6440.66064		1
6440.789		1
6440.824		1
6441.014		1
6441.028		1
6441.046		1
6441.138		1
6441.156		1
6441.21973		1
6441.28271		1
6441.32959		1
6441.372		1
6441.40234		1
6441.49658		1
6441.513		1
6441.525		1
6441.53174		1
6441.602		1
6441.83252		1
6441.87451		1
6441.97754		1
6442.12939		1
6442.28271		1
6442.34326		1
6442.43457		1
6442.691		1
6442.821		1
6442.9834		1
6443.19141		1
6443.21338		1
6443.39355		1
6443.55273		1
6443.72461		1
6443.949		1
6444.052		1
6444.08		1
6444.16162		1
6444.20947		1
6444.215		1
6444.27051		1
6444.35645		1
6444.47656		1
6444.481		1
6444.56445		1
6444.67432		1
6444.70557		1
6444.72559		1
6444.73633		1
6444.75342		1
6444.9		1
6444.90771		1
6444.945		1
6445.237		1
6445.30859		1
6445.323		1
6445.383		1
6445.384		1
6445.399		1
6445.733		1
6445.793		1
6445.96		1
6446.07129		1
6446.11865		1
6446.132		1
6446.171		1
6446.195		1
6446.215		1
6446.297		1
6446.48242		1
6446.53027		1
6446.61		1
6446.756		1
6447.02539		1
6447.06543		1
6447.10156		1
6447.126		1
6447.274		1
6447.341		1
6447.42		1
6447.427		1
6447.50146		1
6447.82275		1
6448.175		1
6448.17969		1
6448.337		1
6448.46973		1
6448.58		1
6448.621		1
6448.692		1
6448.71143		1
6448.72461		1
6448.823		1
6448.926		1
6448.9585		1
6449.06836		1
6449.14453		1
6449.42871		1
6449.467		1
6449.809		1
6449.90332		1
6450.01074		1
6450.07373		1
6450.13037		1
6450.139		1
6450.293		1
6450.48633		1
6450.54639		1
6450.54736		1
6450.581		1
6450.664		1
6450.692		1
6450.72656		1
6450.82959		1
6450.90039		1
6450.962		1
6450.96973		1
6451.00049		1
6451.007		1
6451.013		1
6451.0166		1
6451.061		1
6451.10742		1
6451.219		1
6451.62549		1
6451.8		1
6451.845		1
6451.94		1
6452.07373		1
6452.19873		1
6452.254		1
6452.33545		1
6452.40674		1
6452.507		1
6452.664		1
6453.10254		1
6453.10254		1
6453.47949		1
6453.67725		1
6453.686		1
6453.857		1
6454.05127		1
6454.09961		1
6454.119		1
6454.272		1
6454.37354		1
6454.59033		1
6454.67139		1
6454.68262		1
6454.76563		1
6454.794		1
6454.86035		1
6454.87744		1
6454.903		1
6455.088		1
6455.20459		1
6455.21826		1
6455.768		1
6455.83154		1
6456.00439		1
6456.00635		1
6456.063		1
6456.18457		1
6456.23828		1
6456.26172		1
6456.278		1
6456.469		1
6456.7793		1
6456.814		1
6456.8374		1
6456.95752		1
6456.9873		1
6457.118		1
6457.15674		1
6457.18848		1
6457.227		1
6457.285		1
6457.35156		1
6457.565		1
6457.579		1
6457.59961		1
6458.093		1
6458.10938		1
6458.152		1
6458.154		1
6458.19873		1
6458.20557		1
6458.26172		1
6458.274		1
6458.49951		1
6458.6123		1
6458.829		1
6458.98047		1
6459.19531		1
6459.28369		1
6459.37451		1
6459.38428		1
6459.68848		1
6459.7627		1
6459.79443		1
6459.82764		1
6459.913		1
6460.022		1
6460.07227		1
6460.351		1
6460.35254		1
6460.43		1
6460.44971		1
6460.50732		1
6460.728		1
6460.896		1
6460.91		1
6460.93359		1
6460.94775		1
6461.121		1
6461.17041		1
6461.184		1
6461.28369		1
6461.303		1
6461.59229		1
6461.594		1
6461.599		1
6461.79443		1
6461.885		1
6462.03857		1
6462.138		1
6462.294		1
6462.29639		1
6462.928		1
6462.94873		1
6463.145		1
6463.20752		1
6463.526		1
6463.64063		1
6463.88525		1
6464.01758		1
6464.089		1
6464.28369		1
6464.355		1
6464.397		1
6464.40332		1
6464.519		1
6464.56055		1
6464.71826		1
6465.042		1
6465.116		1
6465.276		1
6465.28369		1
6465.30566		1
6465.322		1
6465.44		1
6465.565		1
6465.578		1
6465.64453		1
6465.66162		1
6465.685		1
6465.698		1
6465.743		1
6465.801		1
6465.99756		1
6466.01465		1
6466.21143		1
6466.216		1
6466.3877		1
6466.44531		1
6466.584		1
6466.591		1
6466.67236		1
6466.71826		1
6466.74561		1
6466.82275		1
6466.83545		1
6467.18066		1
6467.30664		1
6467.39258		1
6467.60449		1
6467.62646		1
6467.773		1
6467.92041		1
6467.95361		1
6468.21826		1
6468.257		1
6468.40527		1
6468.48828		1
6468.496		1
6468.55127		1
6468.552		1
6468.571		1
6468.62256		1
6468.66		1
6468.684		1
6468.813		1
6468.97949		1
6469.00439		1
6469.103		1
6469.22168		1
6469.535		1
6469.59131		1
6469.649		1
6469.817		1
6469.83252		1
6469.891		1
6469.96729		1
6469.983		1
6470.05469		1
6470.11865		1
6470.23047		1
6470.31445		1
6470.38525		1
6470.391		1
6470.4873		1
6470.518		1
6470.534		1
6470.743		1
6470.7793		1
6470.78662		1
6471.037		1
6471.106		1
6471.271		1
6471.381		1
6471.558		1
6471.641		1
6471.65039		1
6471.80225		1
6471.833		1
6471.91162		1
6472.0127		1
6472.088		1
6472.19434		1
6472.355		1
6472.50732		1
6472.553		1
6472.577		1
6472.73145		1
6472.775		1
6472.79053		1
6472.913		1
6473.044		1
6473.227		1
6473.33154		1
6473.501		1
6473.62		1
6473.68		1
6473.681		1
6474.015		1
6474.02637		1
6474.10059		1
6474.32227		1
6474.3623		1
6474.447		1
6474.60547		1
6474.874		1
6474.881		1
6475.09473		1
6475.16943		1
6475.244		1
6475.25732		1
6475.336		1
6475.351		1
6475.40967		1
6475.69434		1
6475.731		1
6475.734		1
6475.76465		1
6475.77		1
6475.864		1
6476.024		1
6476.115		1
6476.11768		1
6476.279		1
6476.356		1
6476.431		1
6476.77539		1
6476.86963		1
6476.883		1
6477.1		1
6477.32471		1
6477.462		1
6477.584		1
6477.6543		1
6477.69141		1
6477.7124		1
6477.723		1
6477.729		1
6477.73438		1
6477.827		1
6477.83545		1
6477.84		1
6477.852		1
6477.897		1
6478.01758		1
6478.1416		1
6478.63867		1
6478.703		1
6478.746		1
6478.872		1
6478.94775		1
6478.95557		1
6479.14551		1
6479.357		1
6479.36768		1
6479.488		1
6479.50146		1
6479.701		1
6479.73975		1
6479.88672		1
6479.99658		1
6480.05566		1
6480.24951		1
6480.36328		1
6480.42432		1
6480.462		1
6480.50732		1
6480.54248		1
6480.69775		1
6480.727		1
6480.745		1
6480.79346		1
6480.82129		1
6480.86963		1
6481.29736		1
6481.312		1
6481.38867		1
6481.45752		1
6481.518		1
6481.542		1
6481.545		1
6481.69043		1
6481.99463		1
6482.129		1
6482.173		1
6482.56445		1
6482.57		1
6482.7		1
6482.8374		1
6482.89941		1
6482.91455		1
6482.94434		1
6482.97266		1
6483.014		1
6483.033		1
6483.044		1
6483.136		1
6483.155		1
6483.182		1
6483.20166		1
6483.22461		1
6483.28027		1
6483.285		1
6483.296		1
6483.3125		1
6483.361		1
6483.39941		1
6483.523		1
6483.542		1
6483.717		1
6483.82275		1
6484.131		1
6484.142		1
6484.15137		1
6484.22852		1
6484.24072		1
6484.518		1
6484.59766		1
6484.615		1
6484.736		1
6484.752		1
6484.844		1
6485.04053		1
6485.065		1
6485.11572		1
6485.302		1
6485.447		1
6485.462		1
6485.54639		1
6485.721		1
6485.745		1
6485.875		1
6485.9624		1
6485.99		1
6486.02148		1
6486.11963		1
6486.12		1
6486.128		1
6486.13574		1
6486.153		1
6486.26953		1
6486.316		1
6486.35254		1
6486.514		1
6486.6		1
6486.71143		1
6486.917		1
6487.18457		1
6487.19336		1
6487.207		1
6487.295		1
6487.32227		1
6487.466		1
6487.604		1
6487.702		1
6487.726		1
6487.93164		1
6487.98975		1
6488.07959		1
6488.13672		1
6488.32031		1
6488.36768		1
6488.39258		1
6488.483		1
6488.53662		1
6488.582		1
6488.802		1
6488.839		1
6488.92041		1
6488.945		1
6488.9834		1
6489.054		1
6489.066		1
6489.15527		1
6489.23633		1
6489.671		1
6489.775		1
6489.813		1
6489.988		1
6489.996		1
6490.071		1
6490.137		1
6490.2373		1
6490.33838		1
6490.359		1
6490.389		1
6490.515		1
6490.52051		1
6490.55957		1
6490.63135		1
6490.716		1
6490.79736		1
6491.006		1
6491.11572		1
6491.14258		1
6491.168		1
6491.258		1
6491.34863		1
6491.44141		1
6491.59668		1
6491.627		1
6491.69531		1
6491.71143		1
6491.748		1
6491.81738		1
6492.06348		1
6492.111		1
6492.14844		1
6492.74658		1
6492.80127		1
6492.8667		1
6492.905		1
6492.91748		1
6493.02539		1
6493.344		1
6493.34473		1
6493.362		1
6493.39258		1
6493.40039		1
6493.427		1
6493.54541		1
6493.594		1
6493.79834		1
6493.97852		1
6494.003		1
6494.1167		1
6494.298		1
6494.33643		1
6494.36133		1
6494.366		1
6494.58545		1
6494.842		1
6494.85449		1
6495.14648		1
6495.25928		1
6495.31348		1
6495.354		1
6495.372		1
6495.48047		1
6495.72949		1
6495.89453		1
6495.983		1
6495.98828		1
6496.05029		1
6496.09375		1
6496.12158		1
6496.2793		1
6496.53271		1
6496.638		1
6496.92627		1
6496.94531		1
6496.94531		1
6496.98926		1
6497.039		1
6497.18164		1
6497.24756		1
6497.25244		1
6497.32959		1
6497.333		1
6497.35352		1
6497.36035		1
6497.513		1
6497.57227		1
6497.59326		1
6497.733		1
6497.74463		1
6497.83252		1
6497.94141		1
6498.01465		1
6498.1		1
6498.169		1
6498.42627		1
6498.435		1
6498.46338		1
6498.495		1
6498.605		1
6498.83447		1
6498.947		1
6499.008		1
6499.01855		1
6499.114		1
6499.13672		1
6499.142		1
6499.158		1
6499.193		1
6499.21143		1
6499.22		1
6499.26367		1
6499.286		1
6499.32227		1
6499.39453		1
6499.441		1
6499.5293		1
6499.5957		1
6499.74561		1
6499.765		1
6499.771		1
6500.00049		1
6500.15674		1
6500.2334		1
6500.28125		1
6500.36133		1
6500.41455		1
6500.538		1
6500.59863		1
6500.63672		1
6500.7		1
6500.71		1
6500.7334		1
6500.79248		1
6500.82764		1
6500.836		1
6501.08252		1
6501.18652		1
6501.26758		1
6501.329		1
6501.34326		1
6501.45		1
6501.51953		1
6501.565		1
6501.61768		1
6501.626		1
6501.864		1
6502.024		1
6502.173		1
6502.1875		1
6502.3335		1
6502.3877		1
6502.748		1
6502.75		1
6502.803		1
6502.871		1
6502.892		1
6502.893		1
6502.93457		1
6503.00635		1
6503.052		1
6503.234		1
6503.254		1
6503.3		1
6503.393		1
6503.524		1
6503.63965		1
6503.68164		1
6503.85645		1
6503.974		1
6504.01563		1
6504.017		1
6504.05859		1
6504.15137		1
6504.224		1
6504.301		1
6504.311		1
6504.343		1
6504.354		1
6504.49854		1
6504.53857		1
6504.54248		1
6504.69043		1
6504.71631		1
6504.718		1
6504.806		1
6504.95166		1
6504.957		1
6504.981		1
6505.0127		1
6505.24268		1
6505.34033		1
6505.39453		1
6505.433		1
6505.537		1
6505.768		1
6505.86035		1
6505.898		1
6505.93457		1
6505.96729		1
6506.182		1
6506.20068		1
6506.239		1
6506.559		1
6506.607		1
6506.65		1
6506.65674		1
6506.69531		1
6506.829		1
6506.93359		1
6506.94336		1
6507.15527		1
6507.658		1
6507.74854		1
6507.781		1
6507.92041		1
6507.947		1
6507.97		1
6508.01172		1
6508.0127		1
6508.05371		1
6508.069		1
6508.088		1
6508.09375		1
6508.236		1
6508.23828		1
6508.24463		1
6508.359		1
6508.422		1
6508.456		1
6508.46826		1
6508.538		1
6508.648		1
6508.775		1
6508.802		1
6508.86963		1
6509.074		1
6509.336		1
6509.342		1
6509.361		1
6509.409		1
[truncated: 19,605 more rows]
