# Supplementary material for: Getting rid of ‘rain’ and ‘stars’: Mitigating inhibition effects on ddPCR data analysis, the case study of the invasive crayfish Pacifastacus leniusculus in the streams of Luxembourg
Source: PLoS One. 2022 Nov 16;17(11):e0275363. doi: 10.1371/journal.pone.0275363 (PMC9668142; doi:10.1371/journal.pone.0275363)
Supplement: S1 File — (ZIP) [file pone.0275363.s003.zip › raw data/28-pl2/28 Pl2-2019 Pl_A02_Amplitude.csv]

Ch1 Amplitude	Ch2 Amplitude	Cluster
2274.59961		1
2975.965		1
5151.24268		1
5277.278		1
5326.43164		1
5389.94629		1
5400.47656		1
5416.721		1
5425.29932		1
5427.50439		1
5444.193		1
5460.604		1
5470.79248		1
5478.533		1
5479.91162		1
5500.77148		1
5504.52246		1
5510.4043		1
5524.62744		1
5525.20947		1
5538.58643		1
5542.33447		1
5546.65771		1
5551.86865		1
5564.263		1
5564.411		1
5571.467		1
5586.67432		1
5591.221		1
5597.889		1
5600.1875		1
5601.609		1
5606.16846		1
5606.86768		1
5609.89551		1
5617.697		1
5617.97168		1
5617.972		1
5618.65869		1
5621.6875		1
5623.45068		1
5627.554		1
5628.04541		1
5628.6416		1
5629.27539		1
5630.71338		1
5632.383		1
5632.83643		1
5633.711		1
5634.17871		1
5634.41553		1
5635.209		1
5635.601		1
5635.76465		1
5636.998		1
5638.69971		1
5640.661		1
5641.261		1
5642.413		1
5645.145		1
5647.76563		1
5655.05859		1
5656.289		1
5661.247		1
5661.369		1
5663.39551		1
5663.86572		1
5665.531		1
5665.615		1
5666.019		1
5666.159		1
5666.18		1
5667.555		1
5668.77637		1
5669.45068		1
5669.95264		1
5670.398		1
5670.889		1
5671.409		1
5671.50049		1
5674.842		1
5674.963		1
5677.32		1
5677.515		1
5677.78027		1
5678.86768		1
5679.415		1
5681.21338		1
5681.972		1
5682.11865		1
5683.26855		1
5686.01855		1
5688.02246		1
5688.375		1
5688.662		1
5690.37646		1
5694.19531		1
5694.334		1
5694.76172		1
5695.727		1
5695.86133		1
5696.2417		1
5699.547		1
5699.573		1
5700.08838		1
5701.506		1
5702.56641		1
5702.844		1
5703.89746		1
5704.17969		1
5704.54053		1
5705.561		1
5706.261		1
5708.694		1
5711.14		1
5711.55273		1
5714.159		1
5714.481		1
5714.732		1
5715.1626		1
5715.174		1
5715.787		1
5716.177		1
5716.31348		1
5717.951		1
5718.118		1
5718.261		1
5719.111		1
5719.3584		1
5719.884		1
5720.40137		1
5721.61768		1
5721.639		1
5724.75732		1
5725.303		1
5725.582		1
5726.53955		1
5726.80225		1
5727.53174		1
5729.51		1
5729.70166		1
5730.05859		1
5730.16943		1
5730.446		1
5732.584		1
5733.94775		1
5734.498		1
5735.00635		1
5735.173		1
5735.808		1
5735.83545		1
5736.04541		1
5736.15137		1
5736.6167		1
5736.89063		1
5737.027		1
5737.954		1
5738.242		1
5738.801		1
5739.55029		1
5739.93066		1
5740.871		1
5741.885		1
5741.938		1
5742.038		1
5745.049		1
5745.11865		1
5745.36328		1
5745.682		1
5746.10742		1
5746.788		1
5747.376		1
5748.83936		1
5748.899		1
5749.454		1
5749.908		1
5750.036		1
5750.64941		1
5751.661		1
5751.713		1
5751.959		1
5754.05566		1
5755.49756		1
5756.249		1
5757.41553		1
5758.41162		1
5758.55371		1
5758.83252		1
5758.836		1
5759.664		1
5760.01563		1
5760.31348		1
5761.40039		1
5761.736		1
5761.825		1
5761.871		1
5762.23242		1
5762.63135		1
5762.64063		1
5762.67139		1
5763.30127		1
5764.68555		1
5764.888		1
5765.143		1
5765.36035		1
5766.172		1
5766.414		1
5767.55127		1
5767.565		1
5767.66943		1
5768.015		1
5769.52539		1
5770.1		1
5770.11328		1
5770.14063		1
5771.094		1
5771.454		1
5771.584		1
5771.778		1
5771.84668		1
5772.431		1
5772.4375		1
5774.53467		1
5775.44971		1
5776.13574		1
5777.155		1
5777.20947		1
5777.48438		1
5777.915		1
5777.998		1
5778.11963		1
5778.28		1
5778.474		1
5778.874		1
5779.62		1
5779.855		1
5779.87744		1
5780.61		1
5780.775		1
5781.5625		1
5782.65967		1
5783.369		1
5783.428		1
5783.46436		1
5783.753		1
5783.88574		1
5784.4165		1
5784.467		1
5785.57861		1
5785.77539		1
5785.93		1
5786.07129		1
5786.075		1
5786.53174		1
5786.55762		1
5786.79639		1
5787.62256		1
5787.79248		1
5788.105		1
5788.18945		1
5788.656		1
5789.52051		1
5790.067		1
5791.53174		1
5791.619		1
5791.675		1
5791.89258		1
5792.603		1
5792.816		1
5792.97461		1
5793.09766		1
5793.32959		1
5793.57031		1
5793.69434		1
5793.86426		1
5793.912		1
5794.153		1
5794.179		1
5794.228		1
5794.45361		1
5794.514		1
5795.11133		1
5795.69336		1
5795.90674		1
5795.99658		1
5796.07031		1
5796.09473		1
5796.54		1
5797.319		1
5797.46		1
5797.68555		1
5797.783		1
5798.09668		1
5798.157		1
5798.18848		1
5798.275		1
5798.603		1
5798.914		1
5799.53857		1
5799.68262		1
5799.909		1
5800.58545		1
5801.36133		1
5801.69434		1
5801.787		1
5802.145		1
5802.228		1
5802.772		1
5804.0083		1
5804.17725		1
5804.39063		1
5804.708		1
5804.75537		1
5804.78		1
5804.901		1
5805.08545		1
5805.71729		1
5806.097		1
5806.321		1
5806.411		1
5806.499		1
5807.115		1
5807.804		1
5807.81055		1
5808.31543		1
5808.909		1
5808.916		1
5808.922		1
5809.037		1
5809.279		1
5809.764		1
5809.76758		1
5809.839		1
5810.12354		1
5810.18652		1
5810.46729		1
5810.7915		1
5811.06641		1
5811.177		1
5811.22949		1
5811.505		1
5812.37744		1
5812.42139		1
5812.841		1
5812.85547		1
5813.182		1
5813.229		1
5813.80566		1
5813.93		1
5814.084		1
5814.309		1
5814.59375		1
5814.60742		1
5814.69336		1
5815.06445		1
5815.50244		1
5815.701		1
5815.909		1
5815.97949		1
5816.04346		1
5816.086		1
5816.17871		1
5816.24268		1
5816.416		1
5816.729		1
5816.788		1
5816.829		1
5817.23535		1
5817.32764		1
5817.33838		1
5817.88232		1
5818.06348		1
5818.297		1
5818.427		1
5818.51953		1
5818.568		1
5818.598		1
5818.692		1
5818.74854		1
5818.765		1
5819.02832		1
5819.14941		1
5819.16748		1
5819.2085		1
5819.30762		1
5819.341		1
5819.81348		1
5820.223		1
5820.31836		1
5820.43359		1
5821.377		1
5821.59668		1
5822.195		1
5822.24268		1
5822.392		1
5822.39941		1
5822.75		1
5822.76855		1
5823.03369		1
5823.63525		1
5823.745		1
5823.88525		1
5824.2666		1
5824.365		1
5824.50244		1
5824.6665		1
5824.81543		1
5824.857		1
5824.93945		1
5825.162		1
5825.46533		1
5825.56934		1
5825.57666		1
5825.588		1
5825.61133		1
5825.65527		1
5826.002		1
5826.327		1
5827.079		1
5827.231		1
5827.563		1
5828.82959		1
5829.0293		1
5829.143		1
5829.175		1
5829.708		1
5829.71436		1
5829.78271		1
5830.0835		1
5830.19775		1
5830.353		1
5830.485		1
5830.68945		1
5831.205		1
5831.798		1
5831.936		1
5832.21973		1
5832.28125		1
5832.441		1
5832.57275		1
5832.6665		1
5832.86		1
5832.98047		1
5834.033		1
5834.228		1
5834.424		1
5834.486		1
5834.506		1
5834.521		1
5834.73828		1
5835.089		1
5835.45654		1
5835.6626		1
5835.66455		1
5836.06		1
5836.07568		1
5836.217		1
5836.255		1
5836.462		1
5836.47168		1
5836.543		1
5836.83936		1
5837.134		1
5837.29053		1
5837.294		1
5837.83057		1
5838.2915		1
5838.472		1
5838.91943		1
5839.75244		1
5839.77344		1
5839.946		1
5840.053		1
5840.10645		1
5840.151		1
5840.32129		1
5840.70947		1
5840.81445		1
5840.83545		1
5840.87158		1
5840.98047		1
5841.419		1
5841.55273		1
5841.916		1
5842.222		1
5842.24658		1
5842.3667		1
5842.392		1
5842.42725		1
5842.665		1
5842.747		1
5842.802		1
5842.933		1
5843.134		1
5843.29541		1
5843.416		1
5843.506		1
5843.6543		1
5844.203		1
5844.228		1
5844.34033		1
5844.59766		1
5844.61133		1
5845.143		1
5845.358		1
5846.10547		1
5846.109		1
5846.52441		1
5846.553		1
5846.803		1
5846.82		1
5846.94434		1
5846.981		1
5847.041		1
5847.06348		1
5847.463		1
5847.938		1
5848.56055		1
5848.664		1
5848.72852		1
5848.758		1
5848.86133		1
5849.05566		1
5849.06348		1
5849.30029		1
5849.438		1
5849.47168		1
5849.5957		1
5849.6		1
5849.76172		1
5849.93262		1
5850.081		1
5850.123		1
5850.13135		1
5850.602		1
5850.61768		1
5851.08545		1
5851.418		1
5851.56348		1
5851.59131		1
5851.605		1
5851.61035		1
5851.79248		1
5851.971		1
5852.19775		1
5852.354		1
5852.66846		1
5852.774		1
5852.84961		1
5852.897		1
5853.08		1
5853.09		1
5853.16357		1
5853.43945		1
5853.655		1
5853.82129		1
5854.113		1
5854.11572		1
5854.51465		1
5855.174		1
5855.72		1
5855.72559		1
5855.91162		1
5855.95264		1
5856.053		1
5856.29932		1
5856.60938		1
5856.662		1
5856.95068		1
5857.10352		1
5857.12256		1
5857.231		1
5857.467		1
5857.58		1
5857.619		1
5857.694		1
5857.74268		1
5857.8584		1
5857.964		1
5857.98975		1
5857.9917		1
5858.41553		1
5858.52344		1
5858.53		1
5858.65674		1
5858.69		1
5858.817		1
5859.08		1
5859.35938		1
5859.37939		1
5859.88232		1
5859.95166		1
5860.12744		1
5860.186		1
5860.41		1
5860.676		1
5860.77246		1
5861.161		1
5861.24365		1
5861.376		1
5861.459		1
5861.97754		1
5862.04346		1
5862.101		1
5862.261		1
5862.314		1
5862.35254		1
5862.45361		1
5862.506		1
5862.91943		1
5862.96875		1
5862.983		1
5863.03027		1
5863.17432		1
5863.272		1
5863.30371		1
5863.434		1
5863.683		1
5863.77246		1
5863.8584		1
5864.053		1
5864.065		1
5864.63428		1
5864.853		1
5865.28369		1
5865.819		1
5865.823		1
5865.92725		1
5866.03		1
5866.3374		1
5866.61963		1
5866.691		1
5866.936		1
5866.95654		1
5867.12939		1
5867.138		1
5867.854		1
5867.89		1
5867.8916		1
5867.93945		1
5868.178		1
5868.262		1
5868.37061		1
5868.412		1
5868.5874		1
5868.62		1
5868.83838		1
5868.96143		1
5868.96143		1
5869.0127		1
5869.255		1
5869.27832		1
5869.35059		1
5869.6377		1
5869.74951		1
5869.9624		1
5870.15		1
5870.157		1
5870.172		1
5870.62744		1
5870.81641		1
5870.856		1
5870.89746		1
5871.022		1
5871.07		1
5871.09863		1
5871.63965		1
5871.70459		1
5871.834		1
5871.99561		1
5872.15137		1
5872.17773		1
5872.2334		1
5872.48828		1
5872.55469		1
5872.573		1
5872.57568		1
5872.60449		1
5872.884		1
5872.954		1
5873.07		1
5873.29541		1
5873.374		1
5873.548		1
5873.63672		1
5873.671		1
5873.96338		1
5874.23047		1
5874.74658		1
5874.8916		1
5875.11133		1
5875.28857		1
5875.32129		1
5875.36865		1
5875.412		1
5875.423		1
5875.637		1
5875.896		1
5875.955		1
5876.309		1
5876.329		1
5876.734		1
5876.803		1
5876.955		1
5876.99268		1
5877.28		1
5877.34326		1
5877.454		1
5877.81934		1
5877.9873		1
5878.07227		1
5878.10156		1
5878.23242		1
5878.24072		1
5878.25146		1
5878.37451		1
5878.3877		1
5878.428		1
5878.57471		1
5879.354		1
5879.55029		1
5879.978		1
5879.98047		1
5880.0127		1
5880.05127		1
5880.08838		1
5880.61475		1
5880.62939		1
5880.631		1
5880.64941		1
5880.668		1
5880.899		1
5881.264		1
5881.5415		1
5881.56445		1
5881.597		1
5882.08		1
5882.39941		1
5882.46338		1
5882.468		1
5882.696		1
5882.71143		1
5882.86768		1
5882.97656		1
5883.137		1
5883.471		1
5883.896		1
5883.927		1
5883.98828		1
5884.25635		1
5884.47266		1
5884.769		1
5884.783		1
5884.79834		1
5884.852		1
5884.88037		1
5885.022		1
5885.094		1
5885.676		1
5885.75928		1
5885.81641		1
5885.886		1
5885.98975		1
5886.04346		1
5886.08252		1
5886.16064		1
5886.21045		1
5886.895		1
5887.23633		1
5887.33838		1
5887.42041		1
5887.915		1
5888.421		1
5888.598		1
5888.91455		1
5889.325		1
5889.674		1
5889.83936		1
5889.961		1
5889.99561		1
5890.03174		1
5890.065		1
5890.321		1
5890.324		1
5890.476		1
5890.59326		1
5890.863		1
5890.92725		1
5890.975		1
5891.028		1
5891.096		1
5891.16455		1
5891.31152		1
5891.48975		1
5891.507		1
5891.624		1
5891.79443		1
5891.82568		1
5891.87061		1
5891.934		1
5891.97168		1
5892.04834		1
5892.058		1
5892.217		1
5892.359		1
5892.40967		1
5892.433		1
5892.475		1
5892.72754		1
5892.763		1
5892.84473		1
5892.84668		1
5892.885		1
5892.9043		1
5893.186		1
5893.265		1
5893.40625		1
5893.43		1
5893.786		1
5893.973		1
5893.98975		1
5894.272		1
5894.453		1
5894.89746		1
5894.935		1
5895.04346		1
5895.071		1
5895.19531		1
5895.21533		1
5895.432		1
5895.44629		1
5895.502		1
5895.522		1
5895.59375		1
5895.755		1
5895.99951		1
5896.00537		1
5896.18457		1
5896.18848		1
5896.422		1
5896.481		1
5896.484		1
5896.75635		1
5896.91455		1
5897.202		1
5897.335		1
5897.43457		1
5897.63965		1
5897.88135		1
5897.973		1
5898.03662		1
5898.055		1
5898.27832		1
5898.3125		1
5898.324		1
5898.3833		1
5898.56543		1
5898.656		1
5898.674		1
5898.8916		1
5899.033		1
5899.07764		1
5899.235		1
5899.334		1
5899.83447		1
5899.967		1
5900.056		1
5900.05762		1
5900.155		1
5900.282		1
5900.512		1
5900.73633		1
5900.75146		1
5900.765		1
5900.80957		1
5900.908		1
5901.0166		1
5901.171		1
5901.40771		1
5901.498		1
5901.81		1
5901.84863		1
5901.92725		1
5901.948		1
5902.115		1
5902.37939		1
5902.56738		1
5902.89844		1
5902.90625		1
5903.112		1
5903.554		1
5903.628		1
5903.744		1
5903.95752		1
5904.06836		1
5904.098		1
5904.10254		1
5904.16		1
5904.21826		1
5904.49268		1
5904.699		1
5904.75244		1
5904.817		1
5904.86865		1
5904.92725		1
5904.977		1
5905.218		1
5905.346		1
5905.71045		1
5905.74854		1
5905.76367		1
5905.792		1
5905.93066		1
5906.124		1
5906.126		1
5906.272		1
5906.36426		1
5906.58545		1
5906.59229		1
5906.864		1
5906.88965		1
5906.967		1
5907.05469		1
5907.19238		1
5907.30859		1
5907.35		1
5907.543		1
5907.659		1
5907.69		1
5907.965		1
5908.0083		1
5908.204		1
5908.417		1
5908.469		1
5908.49854		1
5908.508		1
5908.632		1
5908.74072		1
5908.8335		1
5908.915		1
5909.102		1
5909.1626		1
5909.28857		1
5909.44727		1
5909.665		1
5909.74463		1
5909.76465		1
5909.817		1
5909.829		1
5909.83057		1
5910.139		1
5910.283		1
5910.49756		1
5910.54346		1
5910.59961		1
5910.682		1
5910.7		1
5910.803		1
5910.85059		1
5910.968		1
5911.08154		1
5911.22656		1
5911.44434		1
5911.66748		1
5911.8125		1
5912.01074		1
5912.01367		1
5912.054		1
5912.087		1
5912.21045		1
5912.22363		1
5912.31738		1
5912.584		1
5912.72754		1
5912.78027		1
5912.79541		1
5912.80029		1
5913.08545		1
5913.262		1
5913.34131		1
5913.376		1
5913.43		1
5913.62158		1
5913.626		1
5913.797		1
5913.837		1
5913.89844		1
5914.2876		1
5914.688		1
5914.7876		1
5914.802		1
5914.84863		1
5914.888		1
5914.92773		1
5914.93		1
5915.06641		1
5915.07861		1
5915.24658		1
5915.326		1
5915.40869		1
5915.427		1
5915.705		1
5916		1
5916.06543		1
5916.11035		1
5916.215		1
5916.21826		1
5916.273		1
5916.40234		1
5916.426		1
5916.553		1
5916.57861		1
5916.67871		1
5916.891		1
5917.081		1
5917.181		1
5917.28271		1
5917.6123		1
5917.6416		1
5918.01953		1
5918.026		1
5918.111		1
5918.20752		1
5918.302		1
5918.462		1
5918.50732		1
5918.60059		1
5918.722		1
5918.76025		1
5918.8457		1
5918.92725		1
5919.0835		1
5919.39941		1
5919.546		1
5919.595		1
5919.622		1
5919.64063		1
5919.73975		1
5919.783		1
5919.86		1
5919.865		1
5919.93457		1
5920.04443		1
5920.081		1
5920.32666		1
5920.543		1
5920.605		1
5920.753		1
5920.78857		1
5920.82666		1
5920.892		1
5921.01		1
5921.08154		1
5921.12744		1
5921.14258		1
5921.24756		1
5921.42871		1
5921.44629		1
5921.50635		1
5921.515		1
5921.908		1
5922.384		1
5922.88525		1
5923.07471		1
5923.157		1
5923.29		1
5923.805		1
5924.11865		1
5924.252		1
5924.26855		1
5924.273		1
5924.53857		1
5924.575		1
5924.59229		1
5924.651		1
5924.664		1
5924.834		1
5924.849		1
5924.92627		1
5925.09473		1
5925.19238		1
5925.19873		1
5925.29346		1
5925.541		1
5925.669		1
5925.7373		1
5925.89844		1
5926.132		1
5926.28027		1
5926.348		1
5926.44971		1
5926.53174		1
5926.547		1
5926.612		1
5926.727		1
5927.0835		1
5927.16162		1
5927.26953		1
5927.392		1
5927.45		1
5927.57227		1
5927.60059		1
5927.787		1
5928.176		1
5928.214		1
5928.2417		1
5928.688		1
5928.748		1
5928.81445		1
5928.94873		1
5929.19971		1
5929.22461		1
5929.271		1
5929.337		1
5929.398		1
5929.403		1
5929.449		1
5929.7085		1
5929.722		1
5929.751		1
5929.92529		1
5929.947		1
5929.96729		1
5930.028		1
5930.17		1
5930.20947		1
5930.256		1
5930.303		1
5930.304		1
5930.377		1
5930.678		1
5930.883		1
5930.97656		1
5931.001		1
5931.006		1
5931.0415		1
5931.04346		1
5931.127		1
5931.507		1
5931.65869		1
5931.701		1
5931.91357		1
5931.966		1
5932.136		1
5932.151		1
5932.392		1
5932.413		1
5932.609		1
5932.989		1
5933.08252		1
5933.26025		1
5933.511		1
5933.655		1
5933.7124		1
5933.81934		1
5933.879		1
5934.08057		1
5934.082		1
5934.098		1
5934.11768		1
5934.122		1
5934.47656		1
5934.56152		1
5934.602		1
5934.64941		1
5934.687		1
5934.929		1
5934.97363		1
5935.03027		1
5935.038		1
5935.08447		1
5935.106		1
5935.128		1
5935.26563		1
5935.32227		1
5935.61		1
5935.643		1
5935.653		1
5935.695		1
5935.76758		1
5935.78564		1
5935.90869		1
5935.97949		1
5936.118		1
5936.35352		1
5936.37646		1
5936.409		1
5936.46436		1
5936.53955		1
5936.61963		1
5936.80127		1
5936.81445		1
5936.82959		1
5936.8457		1
5936.84668		1
5937.126		1
5937.233		1
5937.242		1
5937.344		1
5937.407		1
5937.51367		1
5937.662		1
5937.723		1
5937.777		1
5937.797		1
5937.87158		1
5937.884		1
5938.06738		1
5938.19629		1
5938.27344		1
5938.344		1
5938.4		1
5938.52832		1
5938.832		1
5938.8667		1
5938.909		1
5939		1
5939.083		1
5939.172		1
5939.374		1
5939.379		1
5939.43066		1
5939.526		1
5939.62256		1
5939.62354		1
5939.683		1
5939.716		1
5939.71826		1
5939.834		1
5939.91064		1
5940.129		1
5940.235		1
5940.30566		1
5940.35449		1
5940.568		1
5940.589		1
5940.724		1
5940.75		1
5940.88428		1
5941.21		1
5941.2583		1
5941.28125		1
5941.291		1
5941.32471		1
5941.528		1
5941.59473		1
5941.85059		1
5941.88428		1
5941.89648		1
5941.898		1
5941.91943		1
5941.961		1
5942.04834		1
5942.212		1
5942.243		1
5942.298		1
5942.38428		1
5942.45459		1
5942.558		1
5942.699		1
5942.92969		1
5942.948		1
5943.01465		1
5943.045		1
5943.05127		1
5943.059		1
5943.102		1
5943.13428		1
5943.2334		1
5943.329		1
5943.399		1
5943.60938		1
5943.642		1
5943.67041		1
5943.704		1
5943.74072		1
5943.81152		1
5943.88672		1
5943.89		1
5943.993		1
5944.11963		1
5944.13037		1
5944.291		1
5944.314		1
5944.323		1
5944.332		1
5944.41846		1
5944.503		1
5944.69629		1
5944.793		1
5944.85254		1
5945.06152		1
5945.068		1
5945.08447		1
5945.106		1
5945.15674		1
5945.21875		1
5945.30664		1
5945.36768		1
5945.47852		1
5945.64063		1
5945.66357		1
5945.68555		1
5945.739		1
5945.76074		1
5945.80957		1
5945.87158		1
5946.02148		1
5946.05859		1
5946.062		1
5946.0835		1
5946.32373		1
5946.462		1
5946.678		1
5946.681		1
5946.956		1
5946.98145		1
5946.989		1
5947.00049		1
5947.03955		1
5947.098		1
5947.237		1
5947.25635		1
5947.428		1
5947.457		1
5947.64453		1
5947.773		1
5947.951		1
5947.98145		1
5948.239		1
5948.324		1
5948.343		1
5948.36133		1
5948.388		1
5948.39746		1
5948.565		1
5948.61963		1
5948.877		1
5949.08		1
5949.121		1
5949.203		1
5949.43066		1
5949.50732		1
5949.63		1
5949.641		1
5949.69141		1
5949.69531		1
5949.712		1
5949.743		1
5949.81445		1
5949.941		1
5949.974		1
5949.99268		1
5949.99756		1
5950.135		1
5950.296		1
5950.31836		1
5950.355		1
5950.36865		1
5950.403		1
5950.4043		1
5950.496		1
5950.572		1
5950.64941		1
5950.68457		1
5950.7124		1
5950.75049		1
5950.78564		1
5950.8125		1
5950.8833		1
5950.983		1
5951.03857		1
5951.107		1
5951.17		1
5951.19434		1
5951.2373		1
5951.44336		1
5951.448		1
5951.46143		1
5951.50049		1
5951.58057		1
5951.64453		1
5951.65625		1
5951.669		1
5951.763		1
5951.858		1
5952.068		1
5952.0835		1
5952.154		1
5952.24561		1
5952.25537		1
5952.3457		1
5952.35742		1
5952.374		1
5952.52441		1
5952.649		1
5952.842		1
5952.87939		1
5952.94336		1
5953.04541		1
5953.22656		1
5953.261		1
5953.311		1
5953.342		1
5953.52832		1
5953.542		1
5953.67139		1
5953.674		1
5953.735		1
5953.773		1
5953.89648		1
5953.92236		1
5953.9873		1
5954.235		1
5954.262		1
5954.314		1
5954.32227		1
5954.424		1
5954.464		1
5954.522		1
5954.555		1
5954.698		1
5954.81348		1
5954.889		1
5954.943		1
5954.9873		1
5955.19141		1
5955.266		1
5955.30127		1
5955.346		1
5955.38		1
5955.43457		1
5955.72266		1
5955.8		1
5955.805		1
5955.831		1
5955.87744		1
5956.013		1
5956.05762		1
5956.14648		1
5956.2207		1
5956.25732		1
5956.293		1
5956.31836		1
5956.345		1
5956.608		1
5956.679		1
5956.89453		1
5957.008		1
5957.05566		1
5957.06445		1
5957.1123		1
5957.28027		1
5957.29346		1
5957.331		1
5957.35449		1
5957.385		1
5957.482		1
5957.521		1
5957.534		1
5957.565		1
5957.59375		1
5957.715		1
5957.78564		1
5957.8877		1
5958.01465		1
5958.173		1
5958.18262		1
5958.352		1
5958.455		1
5958.45654		1
5958.461		1
5958.57373		1
5958.68652		1
5958.696		1
5958.93457		1
5959.00146		1
5959.05664		1
5959.074		1
5959.08447		1
5959.111		1
5959.16357		1
5959.181		1
5959.1875		1
5959.226		1
5959.29736		1
5959.409		1
5959.492		1
5959.64063		1
5959.658		1
5959.681		1
5959.69336		1
5959.70752		1
5959.886		1
5959.9375		1
5960.152		1
5960.289		1
5960.28955		1
5960.31055		1
5960.32129		1
5960.44434		1
5960.47266		1
5960.494		1
5960.56055		1
5960.58936		1
5960.604		1
5960.76465		1
5960.846		1
5960.896		1
5960.98438		1
5961.00732		1
5961.05225		1
5961.065		1
5961.13428		1
5961.13867		1
5961.216		1
5961.279		1
5961.38135		1
5961.528		1
5961.554		1
5961.636		1
5961.809		1
5961.88135		1
5961.9917		1
5962.089		1
5962.158		1
5962.2124		1
5962.31152		1
5962.494		1
5962.63574		1
5962.644		1
5962.68		1
5962.714		1
5962.746		1
5962.843		1
5962.879		1
5962.95459		1
5962.97949		1
5963.00049		1
5963.0625		1
5963.102		1
5963.15967		1
5963.253		1
5963.42627		1
5963.74756		1
5963.811		1
5963.84131		1
5963.97949		1
5964.26465		1
5964.32373		1
5964.34131		1
5964.479		1
5964.57		1
5964.62		1
5964.634		1
5964.65771		1
5964.69043		1
5964.75049		1
5964.93457		1
5964.961		1
5965.04443		1
5965.10449		1
5965.12549		1
5965.375		1
5965.38672		1
5965.39063		1
5965.9917		1
5966.09229		1
5966.222		1
5966.251		1
5966.36035		1
5966.37		1
5966.47461		1
5966.478		1
5966.65137		1
5966.71045		1
5966.9126		1
5966.94873		1
5967.1123		1
5967.165		1
5967.18457		1
5967.22266		1
5967.223		1
5967.22754		1
5967.41064		1
5967.47656		1
5967.48047		1
5967.49854		1
5967.51758		1
5967.645		1
5967.71973		1
5967.797		1
5967.8457		1
5967.858		1
5968.11		1
5968.15527		1
5968.213		1
5968.31445		1
5968.336		1
5968.38574		1
5968.56543		1
5968.58447		1
5968.621		1
5968.63037		1
5968.635		1
5968.64258		1
5968.70166		1
5968.72363		1
5968.75635		1
5968.78369		1
5968.99365		1
5969.015		1
5969.03662		1
5969.09766		1
5969.202		1
5969.25244		1
5969.28271		1
5969.322		1
5969.36035		1
5969.629		1
5969.70947		1
5969.722		1
5969.757		1
5970.064		1
5970.07031		1
5970.08936		1
5970.202		1
5970.35547		1
5970.476		1
5970.48242		1
5970.506		1
5970.57227		1
5970.59229		1
5970.60352		1
5970.64453		1
5970.682		1
5970.83252		1
5970.968		1
5970.98633		1
5971.14746		1
5971.18164		1
5971.19		1
5971.32227		1
5971.33		1
5971.37744		1
5971.46		1
5971.46973		1
5971.48975		1
5971.50635		1
5971.53467		1
5971.64648		1
5971.749		1
5971.802		1
5971.833		1
5971.89258		1
5971.941		1
5971.968		1
5972.09375		1
5972.155		1
5972.47168		1
5972.503		1
5972.55225		1
5972.61768		1
5972.61963		1
5972.627		1
5972.635		1
5972.98242		1
5973.0293		1
5973.072		1
5973.27051		1
5973.408		1
5973.435		1
5973.448		1
5973.6		1
5973.777		1
5973.811		1
5973.91455		1
5974.17871		1
5974.19043		1
5974.223		1
5974.314		1
5974.386		1
5974.45264		1
5974.472		1
5974.5293		1
5974.58252		1
5974.61328		1
5974.77441		1
5974.824		1
5974.99268		1
5975.05029		1
5975.09131		1
5975.127		1
5975.146		1
5975.27148		1
5975.295		1
5975.32861		1
5975.38037		1
5975.44141		1
5975.546		1
5975.59033		1
5975.63037		1
5975.76025		1
5975.777		1
5975.871		1
5975.915		1
5975.92529		1
5975.98975		1
5976.02832		1
5976.045		1
5976.187		1
5976.23975		1
5976.2583		1
5976.363		1
5976.428		1
5976.47168		1
5976.53564		1
5976.57275		1
5976.5835		1
5976.71875		1
5976.79053		1
5976.82031		1
5976.862		1
5976.89844		1
5977.079		1
5977.159		1
5977.199		1
5977.34229		1
5977.407		1
5977.499		1
5977.49951		1
5977.49951		1
5977.563		1
5977.59		1
5977.64258		1
5977.6665		1
5977.68848		1
5977.71875		1
5977.746		1
5977.93066		1
5977.944		1
5977.96		1
5978.019		1
5978.02		1
5978.023		1
5978.099		1
5978.10742		1
5978.16		1
5978.374		1
5978.476		1
5978.493		1
5978.52344		1
5978.75732		1
5978.781		1
5978.79		1
5978.79541		1
5978.833		1
5978.884		1
5978.99268		1
5979.00439		1
5979.10059		1
5979.13867		1
5979.32568		1
5979.332		1
5979.37061		1
5979.39355		1
5979.47559		1
5979.6167		1
5979.666		1
5979.685		1
5979.68555		1
5979.722		1
5979.724		1
5979.74561		1
5979.819		1
5979.838		1
5979.91357		1
5980.02344		1
5980.16943		1
5980.24365		1
5980.252		1
5980.25732		1
5980.289		1
5980.31348		1
5980.43848		1
5980.49365		1
5980.54932		1
5980.628		1
5980.68359		1
5980.68359		1
5980.694		1
5980.699		1
5980.7793		1
5980.84375		1
5980.889		1
5981.0835		1
5981.124		1
5981.127		1
5981.319		1
5981.57		1
5981.60352		1
5981.606		1
5981.61035		1
5981.62158		1
5981.646		1
5981.668		1
5981.698		1
5981.71045		1
5981.925		1
5981.949		1
5981.96533		1
5981.9873		1
5982.03271		1
5982.171		1
5982.21631		1
5982.22363		1
5982.26025		1
5982.28125		1
5982.29639		1
5982.329		1
5982.38574		1
5982.62939		1
5982.648		1
5982.728		1
5982.764		1
5982.8457		1
5982.906		1
5982.953		1
5982.97656		1
5983.091		1
5983.10254		1
5983.118		1
5983.12061		1
5983.17334		1
5983.21045		1
5983.214		1
5983.237		1
5983.29248		1
5983.39941		1
5983.50342		1
5983.57031		1
5983.638		1
5983.65		1
5983.876		1
5983.941		1
5983.94629		1
5983.997		1
5984.086		1
5984.14063		1
5984.15332		1
5984.179		1
5984.2207		1
5984.229		1
5984.28564		1
5984.2876		1
5984.375		1
5984.40527		1
5984.42627		1
5984.438		1
5984.46875		1
5984.551		1
5984.584		1
5984.61035		1
5984.762		1
5984.82471		1
5984.90527		1
5984.995		1
5985.007		1
5985.048		1
5985.218		1
5985.278		1
5985.313		1
5985.36133		1
5985.593		1
5985.61426		1
5985.62744		1
5985.803		1
5985.817		1
5985.827		1
5985.82861		1
5985.888		1
5985.89941		1
5985.914		1
5985.92871		1
5986.009		1
5986.23		1
5986.263		1
5986.27051		1
5986.27832		1
5986.285		1
5986.2915		1
5986.296		1
5986.30225		1
5986.421		1
5986.49658		1
5986.57129		1
5986.57764		1
5986.59473		1
5986.60059		1
5986.6875		1
5986.692		1
5986.719		1
5986.876		1
5987.146		1
5987.15039		1
5987.263		1
5987.34766		1
5987.356		1
5987.37061		1
5987.396		1
5987.49561		1
5987.53271		1
5987.57861		1
5987.722		1
5987.742		1
5987.798		1
5987.801		1
5987.80566		1
5987.89648		1
5987.92627		1
5988.04053		1
5988.08154		1
5988.135		1
5988.16357		1
5988.19141		1
5988.223		1
5988.23975		1
5988.242		1
5988.242		1
5988.28027		1
5988.31836		1
5988.37549		1
5988.459		1
5988.46875		1
5988.517		1
5988.70166		1
5988.704		1
5988.80859		1
5988.821		1
5988.93848		1
5989.03125		1
5989.032		1
5989.033		1
5989.09668		1
5989.11		1
5989.2334		1
5989.239		1
5989.27148		1
5989.27344		1
5989.29639		1
5989.338		1
5989.37158		1
5989.452		1
5989.49854		1
5989.523		1
5989.57471		1
5989.666		1
5989.691		1
5989.698		1
5989.699		1
5989.738		1
5989.794		1
5989.89		1
5989.94531		1
5990.04834		1
5990.10449		1
5990.20557		1
5990.22		1
5990.27539		1
5990.34375		1
5990.35645		1
5990.465		1
5990.527		1
5990.569		1
5990.65625		1
5990.828		1
5990.84033		1
5991.02		1
5991.02051		1
5991.09229		1
5991.12158		1
5991.1543		1
5991.24658		1
5991.38867		1
5991.50244		1
5991.60645		1
5991.63867		1
5991.6543		1
5991.69971		1
5991.87061		1
5991.92041		1
5991.93457		1
5992.23975		1
5992.24		1
5992.38672		1
5992.5625		1
5992.568		1
5992.59229		1
5992.64453		1
[truncated: 17,847 more rows]
