# Supplementary material for: Getting rid of ‘rain’ and ‘stars’: Mitigating inhibition effects on ddPCR data analysis, the case study of the invasive crayfish Pacifastacus leniusculus in the streams of Luxembourg
Source: PLoS One. 2022 Nov 16;17(11):e0275363. doi: 10.1371/journal.pone.0275363 (PMC9668142; doi:10.1371/journal.pone.0275363)
Supplement: S1 File — (ZIP) [file pone.0275363.s003.zip › raw data/28-pl2/28 Pl2-2019 Pl_A03_Amplitude.csv]

Ch1 Amplitude	Ch2 Amplitude	Cluster
2600.08936		1
4164.19971		1
4316.403		1
4335.778		1
4338.01367		1
4401.67627		1
4556.10645		1
4560.063		1
4618.461		1
4680.922		1
4693.05371		1
4715.54736		1
4736.04248		1
4740.92		1
4809.563		1
4835.823		1
4879.00146		1
4905.47363		1
4905.67871		1
4928.308		1
4930.828		1
4947.02734		1
4975.22656		1
4988.302		1
4991.919		1
4997.37061		1
4998.064		1
5004.187		1
5031.39063		1
5039.20361		1
5046.73535		1
5049.01758		1
5054.05957		1
5055.594		1
5067.42041		1
5085.40625		1
5088.115		1
5101.02051		1
5102.7666		1
5112.031		1
5119.945		1
5130.432		1
5131.03467		1
5132.621		1
5135.61035		1
5141.248		1
5151.15674		1
5165.604		1
5170.365		1
5170.602		1
5171.39355		1
5172.567		1
5177.23438		1
5177.93262		1
5181.206		1
5182.10059		1
5182.35059		1
5184.237		1
5187.676		1
5191.255		1
5201.131		1
5208.67627		1
5211.72754		1
5215.211		1
5217.967		1
5218.14453		1
5224.616		1
5227.766		1
5229.483		1
5229.51172		1
5238.295		1
5246.52148		1
5247.58838		1
5252.31934		1
5261.21533		1
5267.165		1
5271.89551		1
5277.00635		1
5277.033		1
5282.335		1
5282.53		1
5288.24658		1
5291.71973		1
5296.362		1
5299.35449		1
5304.82666		1
5309.71		1
5311.92871		1
5317.768		1
5318.20459		1
5320.423		1
5320.44873		1
5321.01465		1
5321.2666		1
5323.74365		1
5324.329		1
5324.79932		1
5332.545		1
5332.623		1
5333.13965		1
5335.90625		1
5338.18262		1
5340.84326		1
5343.817		1
5344.858		1
5346.875		1
5350.07666		1
5352.52051		1
5353.04639		1
5354.48145		1
5357.03467		1
5357.94434		1
5358.922		1
5362.082		1
5363.594		1
5365.54		1
5367.54248		1
5368.605		1
5373.57031		1
5374.358		1
5375.982		1
5379.68945		1
5379.847		1
5379.84766		1
5381.192		1
5381.526		1
5382.40771		1
5383.35449		1
5383.54736		1
5386.142		1
5389.818		1
5392.79834		1
5393.399		1
5396.037		1
5396.072		1
5397.709		1
5398.431		1
5402.671		1
5405.8335		1
5407.498		1
5409.38232		1
5409.46729		1
5412.57373		1
5413.19043		1
5414.454		1
5414.5957		1
5416.35449		1
5421.627		1
5424.864		1
5427.65		1
5427.8916		1
5428.62842		1
5430.32275		1
5431.69971		1
5432.041		1
5435.37256		1
5435.767		1
5436.60254		1
5439.09033		1
5439.54443		1
5440.178		1
5440.25537		1
5440.737		1
5441.11963		1
5442.82959		1
5445.98633		1
5445.996		1
5448.1626		1
5448.262		1
5449.64355		1
5454.364		1
5455.21875		1
5455.355		1
5456.55664		1
5456.75928		1
5459.05469		1
5462.35352		1
5464.126		1
5464.59961		1
5465.02539		1
5467.617		1
5468.37		1
5471.29248		1
5471.732		1
5472.714		1
5473.932		1
5474.12744		1
5475.61328		1
5476.38525		1
5476.469		1
5476.99268		1
5477.701		1
5478.14648		1
5478.198		1
5479.661		1
5479.74268		1
5479.99		1
5481.3833		1
5482.00146		1
5482.255		1
5485.016		1
5485.163		1
5486.063		1
5488.82275		1
5491.775		1
5494.21973		1
5496.027		1
5496.44531		1
5497.40234		1
5497.9165		1
5498.01758		1
5503.178		1
5503.28662		1
5504.97656		1
5504.999		1
5505.247		1
5506.884		1
5507.18652		1
5507.49268		1
5507.849		1
5508.995		1
5509.17236		1
5509.996		1
5510.07666		1
5511.367		1
5513.212		1
5514.413		1
5514.46973		1
5515.758		1
5517.695		1
5517.716		1
5518.336		1
5518.65332		1
5520.27		1
5524.79346		1
5526.49658		1
5527.694		1
5528.471		1
5528.6543		1
5528.87256		1
5530.262		1
5530.407		1
5530.761		1
5531.149		1
5532.98242		1
5537.654		1
5537.69		1
5538.287		1
5540.25		1
5541.259		1
5541.393		1
5542.147		1
5543.07764		1
5545.09326		1
5545.20068		1
5545.50244		1
5545.60645		1
5545.967		1
5546.326		1
5546.89746		1
5547.607		1
5548.503		1
5549.341		1
5551.04736		1
5553.242		1
5553.90771		1
5554.207		1
5554.42334		1
5554.74072		1
5555.498		1
5556.04932		1
5556.15332		1
5556.45557		1
5556.66943		1
5558.268		1
5558.597		1
5558.87451		1
5558.959		1
5559.12646		1
5559.49		1
5559.87158		1
5560.17725		1
5560.455		1
5562.878		1
5563.62939		1
5564.68066		1
5564.70166		1
5564.71		1
5565.004		1
5566.121		1
5566.673		1
5569.25244		1
5569.728		1
5569.73		1
5570.64844		1
5570.80664		1
5570.997		1
5571.451		1
5571.46045		1
5571.65674		1
5572.397		1
5572.459		1
5572.754		1
5573.26172		1
5573.711		1
5574.0625		1
5574.497		1
5575.288		1
5575.87354		1
5576.12061		1
5577.92		1
5577.997		1
5578.532		1
5578.81836		1
5578.89648		1
5579.55469		1
5580.30566		1
5580.848		1
5581.003		1
5582.082		1
5582.18066		1
5582.24072		1
5583.067		1
5583.298		1
5583.633		1
5584.569		1
5584.77539		1
5586.58643		1
5586.92773		1
5587.92725		1
5588.248		1
5588.28857		1
5588.64355		1
5588.78271		1
5588.94		1
5589.25244		1
5590.91553		1
5591.048		1
5591.526		1
5592.71826		1
5593.73828		1
5594.38965		1
5595.287		1
5595.63867		1
5595.76758		1
5595.81055		1
5596.04248		1
5596.736		1
5597.507		1
5597.82227		1
5598.777		1
5598.823		1
5598.88525		1
5600.93555		1
5601.92529		1
5602.773		1
5603.93262		1
5604.152		1
5604.42139		1
5604.48438		1
5604.653		1
5604.86768		1
5605.034		1
5605.073		1
5605.45947		1
5605.87451		1
5606.48		1
5606.68262		1
5607.36133		1
5607.45068		1
5607.60645		1
5608.85352		1
5609.03125		1
5609.032		1
5609.13672		1
5610.93652		1
5611.00732		1
5613.0625		1
5614.46436		1
5614.60938		1
5614.677		1
5615.23828		1
5615.482		1
5616.19531		1
5616.30664		1
5618.25244		1
5618.887		1
5618.891		1
5618.89258		1
5619.064		1
5619.164		1
5619.237		1
5619.318		1
5619.52734		1
5619.61768		1
5619.86865		1
5619.901		1
5620.056		1
5620.607		1
5620.748		1
5621.45459		1
5621.848		1
5621.98145		1
5623.57471		1
5623.60645		1
5624.60352		1
5624.66748		1
5625.004		1
5625.015		1
5625.48633		1
5625.67627		1
5625.68		1
5625.756		1
5626.118		1
5626.16943		1
5626.20557		1
5626.273		1
5626.501		1
5627.63672		1
5627.86768		1
5628.32568		1
5628.622		1
5629.11963		1
5629.661		1
5630.057		1
5630.291		1
5630.5127		1
5630.699		1
5631.499		1
5631.96436		1
5631.974		1
5632.136		1
5632.30859		1
5633.07568		1
5633.17		1
5633.321		1
5633.371		1
5633.731		1
5633.96875		1
5635.10938		1
5635.32959		1
5635.673		1
5636.471		1
5636.97363		1
5637.047		1
5637.294		1
5637.48535		1
5637.741		1
5637.918		1
5637.94434		1
5638.133		1
5638.265		1
5638.40869		1
5639.499		1
5639.658		1
5639.832		1
5639.968		1
5640.198		1
5640.73975		1
5640.831		1
5641.11475		1
5641.14746		1
5641.65625		1
5641.942		1
5642.11		1
5642.15039		1
5642.23438		1
5642.57568		1
5642.739		1
5643.1875		1
5643.31641		1
5643.55127		1
5643.673		1
5644.07275		1
5644.10352		1
5644.32471		1
5645.304		1
5645.906		1
5646.036		1
5646.041		1
5646.288		1
5646.773		1
5646.97		1
5647.212		1
5647.63135		1
5647.75244		1
5648.17725		1
5648.186		1
5648.37256		1
5648.815		1
5649.49072		1
5649.57764		1
5649.66357		1
5650.014		1
5650.277		1
5650.351		1
5650.40674		1
5650.463		1
5650.521		1
5650.909		1
5651.249		1
5651.65039		1
5651.66455		1
5651.98975		1
5652.036		1
5652.30957		1
5652.602		1
5652.706		1
5652.765		1
5653.00537		1
5653.164		1
5653.16943		1
5653.33936		1
5653.46143		1
5654.584		1
5654.727		1
5654.848		1
5654.92871		1
5655.034		1
5655.307		1
5655.385		1
5655.413		1
5655.473		1
5655.654		1
5656.48145		1
5656.857		1
5656.95557		1
5657.003		1
5657.313		1
5657.53564		1
5657.98242		1
5658.026		1
5658.30469		1
5658.356		1
5658.42529		1
5658.70166		1
5659.13037		1
5659.474		1
5659.52441		1
5659.82275		1
5660.0625		1
5660.435		1
5660.91553		1
5661.03467		1
5661.20068		1
5661.257		1
5661.66943		1
5662.07959		1
5662.11865		1
5662.431		1
5662.703		1
5662.76758		1
5663.24756		1
5663.308		1
5663.35547		1
5663.96143		1
5663.96436		1
5664.295		1
5664.47461		1
5664.5415		1
5664.91553		1
5665.17139		1
5665.71533		1
5665.84326		1
5667.208		1
5667.26465		1
5667.419		1
5667.46875		1
5667.60547		1
5667.63232		1
5667.91162		1
5667.93		1
5667.95654		1
5667.984		1
5668.63135		1
5668.92		1
5669.02		1
5669.1333		1
5669.23438		1
5669.308		1
5669.37744		1
5669.39063		1
5669.46631		1
5669.52832		1
5669.90869		1
5670.08057		1
5670.111		1
5670.511		1
5670.90527		1
5670.964		1
5671.2417		1
5671.32		1
5671.45166		1
5671.45557		1
5671.4707		1
5671.50146		1
5671.809		1
5671.92725		1
5671.946		1
5672.67041		1
5672.722		1
5672.903		1
5672.9585		1
5672.98438		1
5673.15625		1
5673.244		1
5673.40771		1
5673.808		1
5674.031		1
5674.238		1
5674.90674		1
5675.21631		1
5675.545		1
5675.57227		1
5676.14063		1
5676.17432		1
5676.35742		1
5676.61865		1
5676.75732		1
5677.033		1
5677.2		1
5677.237		1
5677.49951		1
5677.671		1
5677.721		1
5677.92725		1
5678.0166		1
5678.199		1
5678.45557		1
5679.936		1
5679.94775		1
5680.05469		1
5680.15674		1
5680.62451		1
5680.66064		1
5680.67041		1
5680.733		1
5680.75244		1
5680.838		1
5681.20947		1
5681.82373		1
5681.883		1
5682.223		1
5682.36572		1
5682.38037		1
5682.461		1
5682.50928		1
5682.836		1
5682.90869		1
5683.03955		1
5683.59766		1
5683.864		1
5684.11475		1
5684.369		1
5684.509		1
5685.17139		1
5685.315		1
5685.35		1
5685.48		1
5685.485		1
5685.54346		1
5685.61		1
5685.6416		1
5685.83057		1
5686.07471		1
5686.078		1
5686.17529		1
5686.20947		1
5686.27734		1
5686.35254		1
5686.505		1
5686.51465		1
5686.67773		1
5687.526		1
5687.61035		1
5687.90527		1
5687.93945		1
5688.103		1
5688.693		1
5688.80664		1
5688.813		1
5689.063		1
5689.10059		1
5689.124		1
5689.846		1
5690.0625		1
5690.17334		1
5690.789		1
5690.879		1
5691.352		1
5691.50244		1
5691.56738		1
5691.67725		1
5692.03467		1
5692.36768		1
5692.46631		1
5692.4917		1
5692.58		1
5692.89551		1
5693.11865		1
5693.132		1
5693.2207		1
5693.311		1
5693.4585		1
5694.78174		1
5694.866		1
5694.948		1
5695.173		1
5695.257		1
5695.438		1
5695.608		1
5695.97168		1
5696.479		1
5696.875		1
5697.235		1
5697.285		1
5697.54736		1
5697.748		1
5697.99951		1
5698.018		1
5698.206		1
5698.383		1
5698.425		1
5698.543		1
5698.713		1
5698.73535		1
5698.805		1
5699.00928		1
5699.16943		1
5699.333		1
5699.907		1
5700.64941		1
5700.856		1
5701.075		1
5701.139		1
5701.354		1
5701.42773		1
5701.444		1
5701.502		1
5701.978		1
5702.851		1
5702.951		1
5703.577		1
5703.76953		1
5703.80469		1
5703.87354		1
5704.208		1
5704.548		1
5704.728		1
5704.86133		1
5704.87451		1
5704.90527		1
5705.24658		1
5705.39355		1
5705.54053		1
5705.86572		1
5707.775		1
5707.922		1
5708.2583		1
5708.38672		1
5708.406		1
5708.655		1
5709.13		1
5709.39355		1
5709.40967		1
5709.45459		1
5709.613		1
5709.71533		1
5709.759		1
5709.79932		1
5710.309		1
5710.39746		1
5710.535		1
5710.545		1
5710.54932		1
5710.57275		1
5710.58545		1
5710.96045		1
5710.973		1
5711.04639		1
5711.081		1
5711.196		1
5711.414		1
5711.434		1
5711.497		1
5711.537		1
5711.58936		1
5711.84		1
5711.946		1
5712.02148		1
5712.322		1
5712.357		1
5712.52539		1
5712.838		1
5712.87549		1
5713.282		1
5713.368		1
5713.37		1
5713.42		1
5713.42969		1
5713.617		1
5713.866		1
5714.037		1
5714.28857		1
5714.394		1
5714.52441		1
5714.728		1
5714.763		1
5714.823		1
5714.892		1
5714.955		1
5715.273		1
5715.27734		1
5715.32275		1
5715.343		1
5715.38		1
5715.385		1
5715.437		1
5715.44		1
5715.52246		1
5715.73535		1
5715.92529		1
5716.08643		1
5716.29443		1
5716.307		1
5716.3457		1
5716.422		1
5716.49365		1
5716.512		1
5716.57031		1
5716.877		1
5716.893		1
5717.025		1
5717.05762		1
5717.277		1
5717.62061		1
5717.714		1
5717.98926		1
5718.33545		1
5718.38		1
5718.475		1
5718.6543		1
5718.681		1
5718.78		1
5719.043		1
5719.37842		1
5719.428		1
5719.59131		1
5719.907		1
5720.103		1
5720.151		1
5720.279		1
5720.283		1
5720.375		1
5720.706		1
5720.713		1
5720.7876		1
5720.791		1
5721.24072		1
5721.35059		1
5721.35059		1
5721.454		1
5721.58838		1
5721.75928		1
5721.884		1
5722.167		1
5722.28125		1
5722.31641		1
5722.329		1
5722.385		1
5722.421		1
5722.442		1
5722.44727		1
5722.498		1
5722.52051		1
5722.574		1
5722.7793		1
5722.81152		1
5722.91455		1
5722.944		1
5723.04541		1
5723.27344		1
5723.344		1
5723.46826		1
5723.69629		1
5723.996		1
5724.011		1
5724.037		1
5724.226		1
5724.342		1
5724.444		1
5724.6123		1
5724.64648		1
5724.72461		1
5724.81934		1
5724.995		1
5725.068		1
5725.325		1
5725.327		1
5725.428		1
5725.56		1
5725.641		1
5725.652		1
5725.93		1
5726.07861		1
5726.121		1
5726.148		1
5726.16064		1
5726.203		1
5726.285		1
5726.335		1
5726.358		1
5726.446		1
5726.621		1
5726.69141		1
5726.798		1
5726.82666		1
5726.95654		1
5727.30029		1
5727.338		1
5727.37256		1
5727.398		1
5727.785		1
5727.89063		1
5727.928		1
5727.997		1
5728.077		1
5728.18164		1
5728.373		1
5728.73145		1
5728.822		1
5728.84473		1
5728.892		1
5728.93		1
5729.069		1
5729.10645		1
5729.124		1
5729.16064		1
5729.22852		1
5729.247		1
5729.67041		1
5729.76367		1
5729.867		1
5729.883		1
5730.018		1
5730.231		1
5730.264		1
5730.29834		1
5730.31348		1
5730.357		1
5730.41748		1
5730.522		1
5730.715		1
5730.7417		1
5730.762		1
5730.784		1
5731.031		1
5731.1084		1
5731.592		1
5731.70166		1
5731.78467		1
5731.858		1
5731.9043		1
5731.93555		1
5732.106		1
5732.145		1
5732.37939		1
5732.796		1
5732.909		1
5732.9165		1
5732.952		1
5733.19141		1
5733.33154		1
5733.398		1
5733.564		1
5733.73438		1
5733.843		1
5733.9043		1
5734.13		1
5734.14355		1
5734.214		1
5734.33154		1
5734.582		1
5734.77637		1
5734.95		1
5734.97852		1
5735.011		1
5735.022		1
5735.203		1
5735.25342		1
5735.318		1
5735.50342		1
5735.51172		1
5735.594		1
5736.16455		1
5736.175		1
5736.34326		1
5736.494		1
5736.543		1
5736.623		1
5736.761		1
5736.782		1
5736.88672		1
5736.92334		1
5737.15869		1
5737.18066		1
5737.237		1
5737.269		1
5737.29932		1
5737.48633		1
5737.835		1
5737.999		1
5738.11		1
5738.163		1
5738.169		1
5738.362		1
5738.368		1
5738.508		1
5738.52832		1
5738.54932		1
5738.628		1
5738.70166		1
5738.787		1
5738.83838		1
5739.18457		1
5739.212		1
5739.517		1
5739.542		1
5739.93848		1
5739.98975		1
5740.217		1
5740.276		1
5740.28		1
5740.435		1
5740.58643		1
5740.755		1
5740.84033		1
5740.848		1
5741.154		1
5741.32764		1
5741.431		1
5741.482		1
5741.74365		1
5741.918		1
5742.12061		1
5742.28467		1
5742.383		1
5742.834		1
5742.87061		1
5742.954		1
5743.115		1
5743.198		1
5743.222		1
5743.246		1
5743.304		1
5743.336		1
5743.41064		1
5743.49		1
5743.95068		1
5743.97949		1
5744.109		1
5744.232		1
5744.63232		1
5744.708		1
5744.77344		1
5744.777		1
5744.804		1
5744.87549		1
5745.003		1
5745.22266		1
5745.2334		1
5745.453		1
5745.569		1
5745.7		1
5745.833		1
5746.163		1
5746.252		1
5746.30273		1
5746.30566		1
5746.57568		1
5746.586		1
5746.63574		1
5746.752		1
5746.82861		1
5746.982		1
5747.028		1
5747.298		1
5747.4873		1
5747.515		1
5747.554		1
5747.60156		1
5747.75342		1
5747.77734		1
5747.86426		1
5748.129		1
5748.3374		1
5748.68848		1
5748.82959		1
5749.01465		1
5749.07666		1
5749.12549		1
5749.40674		1
5749.48047		1
5749.971		1
5750.07471		1
5750.29346		1
5750.351		1
5750.506		1
5750.52148		1
5750.53564		1
5750.61572		1
5750.729		1
5750.978		1
5751.17773		1
5751.21338		1
5751.273		1
5751.896		1
5751.93066		1
5752.196		1
5752.345		1
5752.384		1
5752.466		1
5752.54932		1
5752.733		1
5752.7627		1
5752.77246		1
5752.795		1
5752.91943		1
5753.0415		1
5753.075		1
5753.53955		1
5753.554		1
5753.629		1
5753.646		1
5753.66553		1
5753.97852		1
5754.01172		1
5754.04346		1
5754.05957		1
5754.12451		1
5754.215		1
5754.65869		1
5754.72559		1
5754.99854		1
5755.03174		1
5755.08447		1
5755.177		1
5755.22		1
5755.244		1
5755.31641		1
5755.327		1
5755.519		1
5755.54736		1
5755.618		1
5755.673		1
5755.934		1
5756.0625		1
5756.154		1
5756.306		1
5756.522		1
5756.72852		1
5756.775		1
5756.805		1
5756.81445		1
5756.87549		1
5756.964		1
5757.15332		1
5757.1543		1
5757.38965		1
5757.44043		1
5757.487		1
5757.638		1
5757.645		1
5757.71729		1
5757.89355		1
5758.041		1
5758.05664		1
5758.213		1
5758.26855		1
5758.27		1
5758.276		1
5758.29		1
5758.329		1
5758.35254		1
5758.634		1
5758.65332		1
5758.74951		1
5758.76758		1
5759.02051		1
5759.07031		1
5759.20264		1
5759.361		1
5759.5127		1
5759.982		1
5760.051		1
5760.09131		1
5760.0957		1
5760.10742		1
5760.1084		1
5760.14063		1
5760.278		1
5760.289		1
5760.467		1
5760.46973		1
5760.471		1
5760.60645		1
5760.701		1
5760.71973		1
5760.786		1
5760.92		1
5760.922		1
5760.949		1
5761.252		1
5761.3584		1
5761.39648		1
5761.48975		1
5761.54443		1
5761.66357		1
5761.679		1
5761.743		1
5761.7583		1
5761.862		1
5761.86426		1
5761.867		1
5762.038		1
5762.043		1
5762.04639		1
5762.25049		1
5762.2666		1
5762.3584		1
5762.42		1
5762.50439		1
5762.512		1
5762.542		1
5762.575		1
5762.83154		1
5762.847		1
5762.938		1
5763.167		1
5763.26465		1
5763.26758		1
5763.31641		1
5763.424		1
5763.449		1
5763.598		1
5763.671		1
5763.70752		1
5763.767		1
5763.891		1
5763.92773		1
5764.18359		1
5764.28467		1
5764.3374		1
5764.45654		1
5764.47266		1
5764.54053		1
5764.656		1
5764.92529		1
5764.92969		1
5765.077		1
5765.25049		1
5765.275		1
5765.647		1
5765.706		1
5765.86133		1
5765.95264		1
5765.989		1
5766.25537		1
5766.45068		1
5766.56543		1
5766.579		1
5766.67		1
5766.685		1
5766.74658		1
5766.752		1
5766.851		1
5766.877		1
5767.009		1
5767.011		1
5767.04346		1
5767.09131		1
5767.14258		1
5767.201		1
5767.294		1
5767.36768		1
5767.61133		1
5767.612		1
5767.671		1
5767.74658		1
5767.796		1
5767.83154		1
5767.886		1
5767.96631		1
5767.99		1
5768.135		1
5768.1416		1
5768.149		1
5768.22168		1
5768.458		1
5768.51		1
5768.53271		1
5768.543		1
5768.67041		1
5768.679		1
5768.70361		1
5769.038		1
5769.146		1
5769.27441		1
5769.30371		1
5769.61768		1
5769.63867		1
5769.87451		1
5769.903		1
5770.07227		1
5770.16		1
5770.16553		1
5770.247		1
5770.28125		1
5770.28467		1
5770.397		1
5770.586		1
5770.672		1
5770.723		1
5770.90039		1
5770.90234		1
5770.965		1
5771.01074		1
5771.04834		1
5771.104		1
5771.21973		1
5771.35156		1
5771.48633		1
5771.6665		1
5771.67871		1
5771.692		1
5771.70166		1
5771.751		1
5771.80469		1
5771.834		1
5771.89		1
5772.082		1
5772.114		1
5772.28		1
5772.316		1
5772.3667		1
5772.369		1
5772.39063		1
5772.45166		1
5772.479		1
5772.499		1
5772.80371		1
5772.85352		1
5772.85938		1
5772.89746		1
5772.90771		1
5772.972		1
5772.99658		1
5773.0166		1
5773.03662		1
5773.04053		1
5773.26367		1
5773.278		1
5773.302		1
5773.3335		1
5773.37158		1
5773.489		1
5773.56		1
5773.80957		1
5773.879		1
5773.933		1
5773.95068		1
5773.9873		1
5774.12646		1
5774.153		1
5774.17529		1
5774.33643		1
5774.343		1
5774.381		1
5774.476		1
5774.54053		1
5774.575		1
5774.603		1
5774.64063		1
5774.65674		1
5774.712		1
5774.727		1
5774.73438		1
5774.83643		1
5774.84863		1
5774.89		1
5774.926		1
5774.98535		1
5775.036		1
5775.05371		1
5775.08643		1
5775.22266		1
5775.225		1
5775.28027		1
5775.34131		1
5775.40039		1
5775.439		1
5775.466		1
5775.5625		1
5775.579		1
5775.627		1
5775.713		1
5775.867		1
5775.877		1
5775.931		1
5776		1
5776.09473		1
5776.132		1
5776.384		1
5776.426		1
5776.59375		1
5776.60059		1
5776.604		1
5776.70068		1
5776.751		1
5776.752		1
5776.939		1
5776.951		1
5776.97852		1
5777.05225		1
5777.117		1
5777.123		1
5777.166		1
5777.17334		1
5777.19629		1
5777.301		1
5777.426		1
5777.47461		1
5777.62158		1
5777.62354		1
5777.7207		1
5777.85059		1
5778.02539		1
5778.06152		1
5778.115		1
5778.162		1
5778.214		1
5778.279		1
5778.31		1
5778.343		1
5778.486		1
5778.62354		1
5778.626		1
5778.67871		1
5778.734		1
5778.87158		1
5778.884		1
5778.97754		1
5779.012		1
5779.06738		1
5779.13428		1
5779.243		1
5779.26758		1
5779.35938		1
5779.442		1
5779.48242		1
5779.541		1
5779.608		1
5779.76855		1
5779.78174		1
5779.802		1
5779.838		1
5779.95		1
5780.02441		1
5780.045		1
5780.062		1
5780.101		1
5780.26025		1
5780.272		1
5780.389		1
5780.452		1
5780.54639		1
5780.67432		1
5780.793		1
5780.83447		1
5780.866		1
5780.889		1
5781.071		1
5781.278		1
5781.28857		1
5781.4		1
5781.42725		1
5781.42969		1
5781.46045		1
5781.567		1
5781.867		1
5781.88525		1
5781.925		1
5781.98145		1
5782.078		1
5782.732		1
5782.77051		1
5782.822		1
5782.94629		1
5783.028		1
5783.0957		1
5783.147		1
5783.18555		1
5783.321		1
5783.36475		1
5783.36865		1
5783.697		1
5783.84131		1
5783.852		1
5783.87646		1
5783.951		1
5784.05225		1
5784.16846		1
5784.2085		1
5784.27		1
5784.27148		1
5784.342		1
5784.363		1
5784.401		1
5784.613		1
5784.68359		1
5784.693		1
5784.81055		1
5784.827		1
5784.882		1
5784.89258		1
5784.98633		1
5785.07227		1
5785.106		1
5785.12354		1
5785.2627		1
5785.2793		1
5785.398		1
5785.502		1
5785.53564		1
5785.53564		1
5785.565		1
5785.65625		1
5785.66748		1
5785.768		1
5785.863		1
5785.876		1
5785.8833		1
5785.974		1
5786.40625		1
5786.428		1
5786.488		1
5786.6123		1
5786.72168		1
5786.741		1
5786.75439		1
5786.83838		1
5786.89258		1
5787.06055		1
5787.128		1
5787.12842		1
5787.129		1
5787.25439		1
5787.3916		1
5787.40771		1
5787.63965		1
5787.701		1
5787.801		1
5787.90527		1
5787.97559		1
5787.99463		1
5788.006		1
5788.056		1
5788.23438		1
5788.247		1
5788.26758		1
5788.279		1
5788.28027		1
5788.44434		1
5788.534		1
5788.59375		1
5788.64258		1
5788.68457		1
5788.83447		1
5788.89		1
5788.934		1
5788.968		1
5789.035		1
5789.10352		1
5789.15674		1
5789.346		1
5789.35059		1
5789.354		1
5789.371		1
5789.418		1
5789.43555		1
5789.501		1
5789.554		1
5789.59766		1
5789.649		1
5789.662		1
5789.672		1
5789.756		1
5789.894		1
5789.929		1
5789.93		1
5789.943		1
5790.024		1
5790.05566		1
5790.245		1
5790.473		1
5790.78662		1
5790.842		1
5790.90869		1
5790.924		1
5790.962		1
5791.02246		1
5791.09229		1
5791.228		1
5791.35352		1
5791.39648		1
5791.49268		1
5791.585		1
5791.636		1
5791.7		1
5791.75928		1
5791.77		1
5791.831		1
5792.04443		1
5792.123		1
5792.418		1
5792.428		1
5792.493		1
5792.594		1
5792.696		1
5792.72656		1
5792.866		1
5792.894		1
5793.0127		1
5793.01855		1
5793.301		1
5793.45166		1
5793.57861		1
5793.57959		1
5793.603		1
5793.67725		1
5793.78174		1
5793.907		1
5793.994		1
5794.028		1
5794.15625		1
5794.241		1
5794.292		1
5794.34668		1
5794.41846		1
5794.43652		1
5795.061		1
5795.09863		1
5795.104		1
5795.383		1
5795.508		1
5795.73828		1
5795.74072		1
5795.76367		1
5795.861		1
5795.91357		1
5795.98535		1
5796.01563		1
5796.21729		1
5796.284		1
5796.32959		1
5796.416		1
5796.52734		1
5796.58936		1
5796.605		1
5796.66357		1
5796.949		1
5797.01		1
5797.099		1
5797.12158		1
5797.134		1
5797.2124		1
5797.321		1
5797.33057		1
5797.373		1
5797.43		1
5797.50732		1
5797.62842		1
5797.63		1
5797.73		1
5797.73926		1
5797.78564		1
5797.82764		1
5797.959		1
5797.97949		1
5798.0293		1
5798.032		1
5798.081		1
5798.117		1
5798.16064		1
5798.205		1
5798.231		1
5798.345		1
5798.46		1
5798.472		1
5798.684		1
5798.7334		1
5798.807		1
5798.97852		1
5799.00244		1
5799.093		1
5799.115		1
5799.137		1
5799.17773		1
5799.191		1
5799.195		1
5799.21533		1
5799.376		1
5799.412		1
5799.635		1
5799.735		1
5799.778		1
5799.802		1
5799.84033		1
5799.90332		1
5800.00146		1
5800.02051		1
5800.089		1
5800.113		1
5800.124		1
5800.1333		1
5800.13965		1
5800.24463		1
5800.26367		1
5800.292		1
5800.301		1
5800.362		1
5800.516		1
5800.72266		1
5800.728		1
5800.799		1
5801.019		1
5801.03467		1
5801.081		1
5801.09		1
5801.29443		1
5801.39648		1
5801.45752		1
5801.5957		1
5801.83936		1
5802.003		1
5802.07373		1
5802.123		1
5802.1626		1
5802.275		1
5802.49072		1
5802.597		1
5802.602		1
5802.62842		1
5802.635		1
5802.63672		1
5802.724		1
5802.725		1
5802.927		1
5802.95		1
5803.03027		1
5803.145		1
5803.179		1
5803.18652		1
5803.22		1
5803.365		1
5803.42334		1
5803.455		1
5803.524		1
5803.53369		1
5803.587		1
5803.73145		1
5803.78174		1
5803.79639		1
5803.888		1
5803.96143		1
5804.00537		1
5804.01		1
5804.03467		1
5804.071		1
5804.149		1
5804.196		1
5804.239		1
5804.23926		1
5804.24756		1
5804.279		1
5804.32959		1
5804.3374		1
5804.41		1
5804.505		1
5804.559		1
5804.573		1
5804.60547		1
5804.60645		1
5804.80957		1
5804.82471		1
5804.955		1
5805.02441		1
5805.045		1
5805.069		1
5805.15234		1
5805.15332		1
5805.164		1
5805.37646		1
5805.48438		1
5805.50439		1
5805.53857		1
5805.67432		1
5805.67969		1
5805.796		1
5805.81543		1
5805.83		1
5805.95947		1
5805.971		1
5806.007		1
5806.012		1
5806.19		1
5806.346		1
5806.346		1
5806.38574		1
5806.433		1
5806.56543		1
5806.621		1
5806.67725		1
5806.67969		1
5806.7085		1
5806.964		1
5807.109		1
5807.15234		1
5807.21436		1
5807.264		1
5807.31641		1
5807.35449		1
5807.447		1
5807.51953		1
5807.753		1
5807.756		1
5807.777		1
5807.9873		1
5807.989		1
5807.993		1
5808.10254		1
5808.14		1
5808.235		1
5808.291		1
5808.336		1
5808.42041		1
5808.466		1
5808.49072		1
5808.5		1
5808.5415		1
5808.563		1
5808.62842		1
5808.746		1
5808.80859		1
5808.813		1
5808.8833		1
5809.061		1
5809.112		1
5809.412		1
5809.48		1
5809.551		1
5809.55127		1
5809.62744		1
5809.63232		1
5809.637		1
5809.664		1
5809.704		1
5809.70557		1
5809.70654		1
5809.747		1
5809.76953		1
5809.989		1
5809.996		1
5810.016		1
5810.091		1
5810.09229		1
5810.17432		1
5810.301		1
5810.32129		1
5810.3584		1
5810.45068		1
5810.4585		1
5810.46533		1
5810.5127		1
5810.538		1
5810.56641		1
5810.66455		1
5810.781		1
5810.80029		1
5810.82471		1
5810.843		1
5810.84961		1
5810.863		1
5810.86768		1
5810.891		1
5810.90771		1
5810.994		1
5810.998		1
5811.01465		1
5811.146		1
5811.29736		1
5811.42627		1
5811.54932		1
5811.577		1
5811.59766		1
5811.70361		1
5811.70752		1
5811.716		1
5811.801		1
5811.81543		1
5811.84		1
5811.919		1
5811.961		1
5811.96729		1
5812.03564		1
5812.072		1
5812.32275		1
5812.32568		1
5812.514		1
5812.723		1
5812.748		1
5812.782		1
5813.034		1
5813.05469		1
5813.0874		1
5813.09863		1
5813.115		1
5813.116		1
5813.133		1
5813.13965		1
5813.142		1
5813.167		1
5813.379		1
5813.61768		1
5813.72559		1
5813.82764		1
5813.87		1
5813.895		1
5813.95264		1
5813.97		1
5814.00439		1
5814.013		1
5814.01758		1
5814.087		1
5814.19629		1
5814.36328		1
5814.36768		1
5814.65137		1
5814.75537		1
5814.76025		1
5814.791		1
5814.82373		1
5814.844		1
5814.916		1
5814.94336		1
5814.94775		1
5815.071		1
5815.231		1
5815.238		1
5815.39746		1
5815.431		1
5815.46973		1
5815.50537		1
5815.54932		1
5815.57373		1
5815.57471		1
5815.579		1
5815.586		1
5815.65967		1
5815.673		1
5815.899		1
5815.944		1
5815.991		1
5816.03125		1
5816.056		1
5816.05664		1
5816.076		1
5816.12939		1
5816.29248		1
5816.307		1
5816.3916		1
5816.507		1
5816.54		1
5816.555		1
5816.568		1
5816.57		1
5816.57959		1
5816.64		1
5816.71		1
5816.771		1
5816.818		1
5816.905		1
5816.912		1
5816.94629		1
5816.95264		1
5817.025		1
5817.028		1
5817.03027		1
5817.061		1
[truncated: 17,782 more rows]
