# Supplementary material for: Getting rid of ‘rain’ and ‘stars’: Mitigating inhibition effects on ddPCR data analysis, the case study of the invasive crayfish Pacifastacus leniusculus in the streams of Luxembourg
Source: PLoS One. 2022 Nov 16;17(11):e0275363. doi: 10.1371/journal.pone.0275363 (PMC9668142; doi:10.1371/journal.pone.0275363)
Supplement: S1 File — (ZIP) [file pone.0275363.s003.zip › raw data/28-pl2/28 Pl2-2019 Pl_A04_Amplitude.csv]

Ch1 Amplitude	Ch2 Amplitude	Cluster
126.030991		1
3128.91968		1
4827.274		1
4837.772		1
4885.831		1
4909.856		1
4969.51172		1
4999.9585		1
5013.723		1
5020.92041		1
5021.42432		1
5022.22363		1
5031.28174		1
5035.184		1
5046.16748		1
5052.869		1
5059.174		1
5079.038		1
5097.726		1
5103.67627		1
5107.18848		1
5116.75732		1
5119.36475		1
5130.428		1
5133.995		1
5138.956		1
5139.52051		1
5142.60449		1
5142.87354		1
5145.656		1
5147.183		1
5155.8374		1
5155.84		1
5157.626		1
5159.51953		1
5160.94629		1
5164.541		1
5170.229		1
5172.30371		1
5172.804		1
5172.978		1
5174.723		1
5178.763		1
5182.42969		1
5183.13574		1
5185.582		1
5187.224		1
5189.026		1
5191.73		1
5192.3335		1
5192.88525		1
5194.443		1
5194.82275		1
5196.12158		1
5205.38135		1
5205.993		1
5207.23828		1
5208.929		1
5214.46826		1
5215.716		1
5217.40332		1
5218.97461		1
5222.231		1
5230.573		1
5231.38232		1
5233.168		1
5233.841		1
5236.774		1
5240.705		1
5241.353		1
5242.18457		1
5243.7085		1
5244.09375		1
5245.82568		1
5247.49951		1
5247.702		1
5247.7085		1
5247.79834		1
5249.74854		1
5250.0083		1
5250.181		1
5250.75146		1
5252.80957		1
5254.613		1
5255.97461		1
5259.161		1
5260.94434		1
5262.31		1
5263.43555		1
5263.49756		1
5266.60156		1
5268.96		1
5276.643		1
5277.80371		1
5278.774		1
5282.839		1
5284.369		1
5284.742		1
5285.3125		1
5285.40332		1
5286.99365		1
5287.967		1
5290.151		1
5290.8335		1
5291.76172		1
5295.41943		1
5297.21631		1
5298.29248		1
5298.38965		1
5298.511		1
5299.605		1
5300.25146		1
5300.617		1
5301.386		1
5301.947		1
5302.50928		1
5303.276		1
5304.44873		1
5304.87061		1
5308.62256		1
5310.3623		1
5310.446		1
5310.61		1
5311.75146		1
5312.31348		1
5312.362		1
5313.196		1
5313.823		1
5315.43945		1
5316.0293		1
5316.469		1
5316.68262		1
5318.058		1
5318.63428		1
5319.355		1
5319.6167		1
5319.927		1
5320.08		1
5322.09326		1
5322.5083		1
5323.902		1
5324.097		1
5325.347		1
5327.50342		1
5327.97559		1
5328.328		1
5328.61328		1
5329.52637		1
5330.23438		1
5330.33643		1
5331.31152		1
5331.57373		1
5332.29053		1
5332.511		1
5332.89746		1
5333.301		1
5333.331		1
5333.5625		1
5333.64941		1
5334.14941		1
5334.88037		1
5334.938		1
5336.665		1
5336.676		1
5338.864		1
5339.35645		1
5340.52539		1
5340.528		1
5340.58057		1
5341.389		1
5342.39063		1
5343.871		1
5344.85352		1
5345.537		1
5346.276		1
5348.538		1
5349.29443		1
5350.70557		1
5351.1875		1
5351.56348		1
5352.61426		1
5353.906		1
5354.14355		1
5354.46631		1
5354.61475		1
5355.166		1
5355.377		1
5355.46533		1
5356.22559		1
5356.563		1
5356.585		1
5356.7085		1
5357.79932		1
5358.42139		1
5358.482		1
5359.3374		1
5359.349		1
5359.43457		1
5360.072		1
5360.52637		1
5360.62061		1
5362.0376		1
5362.138		1
5363.47852		1
5363.95361		1
5364.188		1
5364.32568		1
5364.493		1
5365.05469		1
5366.425		1
5366.668		1
5367.673		1
5368.443		1
5368.46436		1
5369.323		1
5369.982		1
5370.127		1
5370.62451		1
5370.936		1
5370.99268		1
5371.71045		1
5372.70264		1
5373.19043		1
5374.15674		1
5374.187		1
5374.54443		1
5374.569		1
5374.827		1
5374.97754		1
5377.27832		1
5377.439		1
5377.56055		1
5378.377		1
5378.761		1
5378.953		1
5379.09229		1
5379.23633		1
5379.45		1
5380.218		1
5380.47949		1
5380.566		1
5380.67236		1
5380.925		1
5380.95947		1
5381.46826		1
5381.55762		1
5381.82861		1
5382.839		1
5384.11572		1
5385.20459		1
5385.434		1
5385.97461		1
5386.143		1
5386.23		1
5386.47656		1
5386.681		1
5387.181		1
5387.23828		1
5388.08252		1
5388.482		1
5388.81641		1
5388.89746		1
5388.935		1
5389.04		1
5389.476		1
5390.158		1
5390.18164		1
5390.59766		1
5391.14844		1
5391.63574		1
5392.15		1
5392.954		1
5393.104		1
5393.206		1
5393.64355		1
5393.683		1
5394.234		1
5394.285		1
5394.508		1
5395.06348		1
5395.106		1
5395.33057		1
5396.44873		1
5396.62842		1
5396.90039		1
5397.03		1
5397.104		1
5397.33447		1
5397.61963		1
5397.683		1
5397.797		1
5399.581		1
5399.842		1
5399.96436		1
5400.40039		1
5400.416		1
5401.211		1
5402.25		1
5402.415		1
5402.44		1
5402.631		1
5402.805		1
5402.931		1
5402.9624		1
5403.228		1
5403.88574		1
5404.01074		1
5404.422		1
5404.511		1
5404.83252		1
5405.01172		1
5405.47363		1
5405.58838		1
5405.85742		1
5406.22559		1
5406.2334		1
5406.25928		1
5406.475		1
5406.593		1
5406.805		1
5406.865		1
5407.48535		1
5408.02051		1
5408.08057		1
5408.15332		1
5408.2334		1
5408.642		1
5408.90039		1
5409.507		1
5410.078		1
5410.141		1
5410.26563		1
5410.819		1
5411.173		1
5411.753		1
5411.88037		1
5411.9873		1
5412.32129		1
5413		1
5413.266		1
5414.70752		1
5414.736		1
5415.4834		1
5415.79932		1
5416.47754		1
5417.915		1
5418.29248		1
5418.82275		1
5419.45752		1
5419.80859		1
5420.02051		1
5420.093		1
5420.766		1
5421.045		1
5421.198		1
5421.41064		1
5421.779		1
5421.83252		1
5422.04346		1
5422.68945		1
5423.086		1
5423.419		1
5423.45068		1
5423.66		1
5423.73047		1
5423.856		1
5424.166		1
5424.259		1
5424.5		1
5424.79443		1
5425.137		1
5425.373		1
5425.53125		1
5425.882		1
5426.1167		1
5426.143		1
5426.164		1
5426.31641		1
5426.676		1
5426.976		1
5427.05		1
5427.10938		1
5427.336		1
5427.36865		1
5427.37744		1
5427.91553		1
5427.92139		1
5428.42139		1
5428.47168		1
5428.55469		1
5429.14		1
5429.28662		1
5429.6084		1
5430.2793		1
5430.31		1
5430.362		1
5430.40039		1
5430.685		1
5430.79443		1
5430.92529		1
5431.006		1
5431.35		1
5431.611		1
5432.051		1
5432.482		1
5433.54346		1
5433.648		1
5433.75635		1
5433.89258		1
5434.74658		1
5435.269		1
5435.878		1
5436.24854		1
5436.543		1
5436.655		1
5437.025		1
5437.04248		1
5438.532		1
5438.78369		1
5438.9165		1
5438.991		1
5439.689		1
5439.82861		1
5439.844		1
5440.05029		1
5440.563		1
5440.60254		1
5440.7915		1
5440.915		1
5441.399		1
5441.59131		1
5442.014		1
5442.19727		1
5442.254		1
5442.38037		1
5442.456		1
5442.93		1
5443.13574		1
5443.452		1
5443.52441		1
5443.88428		1
5444.06445		1
5444.80127		1
5445.247		1
5445.35156		1
5445.372		1
5445.63574		1
5445.80371		1
5446.331		1
5446.51172		1
5446.69336		1
5447.13428		1
5448.05957		1
5449.12256		1
5449.23047		1
5449.281		1
5449.50342		1
5449.51855		1
5449.67334		1
5449.788		1
5449.93164		1
5449.93262		1
5450.58643		1
5451.04736		1
5451.127		1
5451.25342		1
5451.26953		1
5451.402		1
5451.60449		1
5451.716		1
5452.00244		1
5452.287		1
5452.693		1
5452.94531		1
5452.98047		1
5453.2793		1
5453.37354		1
5453.414		1
5453.8374		1
5453.944		1
5454.01367		1
5454.02344		1
5454.243		1
5454.33936		1
5454.641		1
5454.6543		1
5454.93		1
5454.95459		1
5455.10254		1
5455.173		1
5455.39941		1
5455.45459		1
5455.768		1
5456.05859		1
5456.24		1
5456.246		1
5456.326		1
5456.369		1
5456.479		1
5456.94434		1
5457.114		1
5457.468		1
5457.7915		1
5457.978		1
5458.218		1
5458.275		1
5458.88135		1
5459.035		1
5459.25342		1
5459.33936		1
5459.40674		1
5459.425		1
5459.64648		1
5459.744		1
5459.85		1
5460.07861		1
5460.135		1
5460.269		1
5460.721		1
5460.76		1
5460.97949		1
5461.159		1
5461.17236		1
5461.778		1
5461.81445		1
5461.866		1
5461.91553		1
5462.038		1
5462.143		1
5462.39355		1
5463.23242		1
5463.574		1
5463.5957		1
5463.6377		1
5463.804		1
5463.923		1
5464.30371		1
5464.372		1
5464.768		1
5465.04932		1
5465.07275		1
5465.167		1
5465.30566		1
5465.35938		1
5465.725		1
5465.872		1
5466.01074		1
5466.03174		1
5466.18066		1
5466.2915		1
5466.33154		1
5466.73145		1
5467.24561		1
5467.434		1
5467.903		1
5468.10449		1
5468.621		1
5468.70654		1
5468.82031		1
5468.94971		1
5469.077		1
5469.481		1
5469.54053		1
5469.795		1
5469.87354		1
5469.94238		1
5470.09326		1
5470.5		1
5471.4		1
5471.426		1
5471.475		1
5471.75537		1
5472.16064		1
5472.44141		1
5472.64355		1
5472.812		1
5472.8916		1
5473.245		1
5473.3877		1
5473.43164		1
5473.709		1
5473.731		1
5474.219		1
5474.48438		1
5474.49		1
5474.71045		1
5474.722		1
5475.22168		1
5475.33643		1
5475.695		1
5475.713		1
5475.721		1
5476.143		1
5476.5166		1
5476.53027		1
5477.132		1
5477.19531		1
5477.313		1
5477.38		1
5477.809		1
5478.19531		1
5478.391		1
5478.475		1
5478.582		1
5478.588		1
5478.78467		1
5478.94775		1
5478.977		1
5479.07764		1
5479.257		1
5479.3		1
5479.46338		1
5479.63525		1
5479.90039		1
5480.53564		1
5480.952		1
5481.23926		1
5482.07666		1
5482.261		1
5482.2666		1
5482.517		1
5482.71729		1
5483.19238		1
5483.203		1
5483.23145		1
5483.24463		1
5483.29834		1
5483.34375		1
5483.69971		1
5483.86475		1
5484.3335		1
5484.64		1
5484.64941		1
5484.859		1
5484.89355		1
5484.89648		1
5484.95361		1
5485.048		1
5485.46875		1
5485.616		1
5485.65234		1
5485.69434		1
5486.096		1
5486.204		1
5486.28174		1
5486.28467		1
5486.351		1
5486.96729		1
5487.001		1
5487.122		1
5487.592		1
5487.772		1
5487.87451		1
5487.95557		1
5488.16748		1
5488.69775		1
5489.10059		1
5489.199		1
5489.253		1
5489.3374		1
5489.43262		1
5489.508		1
5489.771		1
5489.772		1
5489.85254		1
5490.21338		1
5490.301		1
5490.391		1
5490.623		1
5490.677		1
5490.833		1
5491.422		1
5491.458		1
5491.463		1
5491.511		1
5491.73633		1
5491.77148		1
5491.81		1
5492.002		1
5492.90039		1
5492.941		1
5493.242		1
5493.318		1
5493.348		1
5493.499		1
5493.58447		1
5493.794		1
5493.93652		1
5493.986		1
5494.17725		1
5494.36865		1
5494.47656		1
5494.485		1
5494.526		1
5494.53369		1
5494.711		1
5494.726		1
5495.11133		1
5495.13135		1
5495.228		1
5495.26172		1
5495.345		1
5495.457		1
5495.48047		1
5495.597		1
5495.63525		1
5495.8125		1
5496.041		1
5496.079		1
5496.158		1
5496.17627		1
5496.25		1
5496.463		1
5496.62158		1
5496.63867		1
5496.92627		1
5497.18652		1
5497.432		1
5497.61865		1
5497.81		1
5497.8877		1
5497.959		1
5498.07471		1
5498.08643		1
5498.56055		1
5498.617		1
5499.024		1
5499.07764		1
5499.101		1
5499.529		1
5499.72559		1
5499.82764		1
5500.09766		1
5500.44727		1
5500.45947		1
5500.53125		1
5500.747		1
5500.894		1
5500.94336		1
5501.108		1
5501.221		1
5501.29639		1
5501.79932		1
5501.976		1
5501.98926		1
5502.113		1
5502.30469		1
5502.383		1
5502.626		1
5502.68945		1
5502.698		1
5502.715		1
5502.75537		1
5502.79		1
5502.85352		1
5503.214		1
5503.31		1
5503.32129		1
5503.385		1
5503.52441		1
5503.55664		1
5503.59		1
5503.78		1
5503.78125		1
5503.96		1
5504.062		1
5504.11		1
5504.33936		1
5504.377		1
5504.61133		1
5504.75537		1
5504.7627		1
5504.83154		1
5504.96631		1
5505.08447		1
5505.22266		1
5505.71533		1
5505.92773		1
5506.08643		1
5506.595		1
5506.672		1
5506.71631		1
5506.767		1
5506.985		1
5507.27832		1
5507.409		1
5507.515		1
5507.54248		1
5507.582		1
5507.692		1
5507.741		1
5507.74365		1
5507.863		1
5508.32568		1
5508.43945		1
5508.44336		1
5508.762		1
5508.842		1
5509.35254		1
5509.42871		1
5509.6		1
5509.66357		1
5510.219		1
5510.235		1
5510.46		1
5510.63672		1
5510.63867		1
5511.12354		1
5511.13037		1
5511.454		1
5511.554		1
5511.92139		1
5511.92334		1
5511.944		1
5512.04053		1
5512.04541		1
5512.13135		1
5512.19		1
5512.28125		1
5512.622		1
5512.70752		1
5512.951		1
5512.986		1
5512.99658		1
5513.18359		1
5513.289		1
5513.32764		1
5513.44141		1
5513.497		1
5513.506		1
5513.58838		1
5513.667		1
5513.69531		1
5513.84961		1
5514.073		1
5514.14		1
5514.39258		1
5514.704		1
5514.795		1
5514.927		1
5515.12451		1
5515.3457		1
5515.359		1
5515.843		1
5516.45361		1
5516.56		1
5516.562		1
5516.566		1
5516.71875		1
5516.84229		1
5517.05859		1
5517.072		1
5517.13232		1
5517.625		1
5517.631		1
5517.639		1
5517.756		1
5517.839		1
5517.889		1
5518.00439		1
5518.02246		1
5518.25635		1
5518.383		1
5518.63428		1
5518.721		1
5518.723		1
5519.16		1
5519.25928		1
5519.29736		1
5519.34		1
5519.36475		1
5519.59033		1
5519.665		1
5519.731		1
5519.812		1
5519.922		1
5519.99		1
5520.081		1
5520.1543		1
5520.39844		1
5520.418		1
5520.53		1
5520.60059		1
5520.683		1
5520.802		1
5520.87354		1
5520.92969		1
5521.362		1
5521.46338		1
5521.49268		1
5521.72168		1
5521.76074		1
5521.77637		1
5521.822		1
5521.869		1
5521.918		1
5522.06152		1
5522.29932		1
5522.408		1
5522.78271		1
5522.89		1
5523.329		1
5523.336		1
5523.39355		1
5523.486		1
5523.505		1
5523.523		1
5523.64355		1
5523.69629		1
5523.77148		1
5523.81641		1
5523.886		1
5524.382		1
5524.449		1
5525.05566		1
5525.074		1
5525.078		1
5525.149		1
5525.27344		1
5525.519		1
5525.632		1
5525.78		1
5525.79736		1
5525.896		1
5525.92529		1
5526.001		1
5526.086		1
5526.164		1
5526.17236		1
5526.58252		1
5526.588		1
5526.77148		1
5527.19434		1
5527.238		1
5527.537		1
5527.574		1
5527.57666		1
5527.69629		1
5527.8833		1
5527.948		1
5527.9624		1
5528.07666		1
5528.9707		1
5528.97656		1
5529.10742		1
5529.19873		1
5529.224		1
5529.2627		1
5529.416		1
5529.46338		1
5529.66943		1
5529.74365		1
5529.88135		1
5529.961		1
5530.04053		1
5530.25732		1
5530.279		1
5530.29		1
5530.34668		1
5530.349		1
5530.4585		1
5530.45947		1
5530.5376		1
5530.606		1
5531.032		1
5531.17871		1
5531.358		1
5531.39746		1
5531.42725		1
5531.44873		1
5531.49561		1
5531.511		1
5531.60938		1
5531.636		1
5531.637		1
5531.97		1
5532.411		1
5532.585		1
5532.663		1
5532.85059		1
5533.06836		1
5533.07568		1
5533.11865		1
5533.224		1
5533.276		1
5533.317		1
5533.34326		1
5533.3833		1
5533.401		1
5533.81055		1
5533.866		1
5534.07666		1
5534.27832		1
5534.467		1
5534.589		1
5534.618		1
5534.6333		1
5534.64355		1
5534.681		1
5534.79		1
5534.89453		1
5534.92		1
5535.31934		1
5535.526		1
5535.54736		1
5535.565		1
5535.58838		1
5535.611		1
5535.86572		1
5536.002		1
5536.02148		1
5536.133		1
5536.26		1
5536.44873		1
5536.589		1
5536.691		1
5536.70361		1
5536.724		1
5536.802		1
5537.03662		1
5537.208		1
5537.281		1
5537.499		1
5537.511		1
5537.571		1
5537.654		1
5537.723		1
5537.90234		1
5537.9917		1
5538.15869		1
5538.203		1
5538.41162		1
5538.532		1
5538.63965		1
5538.914		1
5538.938		1
5539.094		1
5539.613		1
5539.75439		1
5539.894		1
5539.978		1
5540.09668		1
5540.42432		1
5540.536		1
5540.732		1
5540.737		1
5540.81543		1
5540.82227		1
5540.99268		1
5541.00439		1
5541.41		1
5541.523		1
5541.534		1
5541.54541		1
5542.09326		1
5542.09375		1
5542.22168		1
5542.298		1
5542.424		1
5542.50732		1
5542.52832		1
5542.539		1
5542.57		1
5542.666		1
5542.691		1
5542.87		1
5543.035		1
5543.06445		1
5543.065		1
5543.32031		1
5543.35254		1
5543.413		1
5543.469		1
5543.476		1
5543.47949		1
5543.70361		1
5543.715		1
5543.793		1
5544.10059		1
5544.193		1
5544.267		1
5544.26855		1
5544.274		1
5544.29639		1
5544.3457		1
5544.578		1
5544.72559		1
5544.80664		1
5544.82959		1
5544.929		1
5544.94971		1
5545.036		1
5545.101		1
5545.21875		1
5545.291		1
5545.43		1
5545.525		1
5545.586		1
5545.71631		1
5545.77051		1
5545.811		1
5546.15771		1
5546.19531		1
5546.29		1
5546.303		1
5546.434		1
5546.487		1
5546.50342		1
5546.604		1
5546.614		1
5546.7207		1
5546.73535		1
5546.819		1
5546.904		1
5546.94141		1
5547.141		1
5547.232		1
5547.35156		1
5547.60449		1
5547.817		1
5547.835		1
5547.84033		1
5547.84326		1
5548.2583		1
5548.4834		1
5548.664		1
5548.771		1
5548.8125		1
5548.888		1
5548.954		1
5549.482		1
5549.82861		1
5549.88037		1
5549.924		1
5550.192		1
5550.71045		1
5550.731		1
5550.732		1
5551.093		1
5551.095		1
5551.10742		1
5551.19971		1
5551.20459		1
5551.295		1
5551.511		1
5551.539		1
5551.622		1
5552.04053		1
5552.18359		1
5552.35352		1
5552.4375		1
5552.469		1
5552.512		1
5552.55566		1
5552.9375		1
5552.941		1
5552.982		1
5553.19		1
5553.34668		1
5553.3667		1
5553.4165		1
5553.41846		1
5553.646		1
5553.674		1
5553.685		1
5553.978		1
5554.05		1
5554.08545		1
5554.1084		1
5554.25146		1
5554.34961		1
5554.421		1
5554.48975		1
5554.605		1
5554.713		1
5554.768		1
5554.857		1
5554.89		1
5554.91162		1
5555.14941		1
5555.277		1
5555.28174		1
5555.333		1
5555.34326		1
5555.42139		1
5555.43848		1
5555.49268		1
5555.58545		1
5555.65234		1
5555.681		1
5555.68652		1
5555.921		1
5556.077		1
5556.13867		1
5556.14746		1
5556.23438		1
5556.32959		1
5556.33545		1
5556.38232		1
5556.5127		1
5556.61133		1
5556.62939		1
5556.634		1
5556.651		1
5556.68		1
5556.749		1
5557.107		1
5557.12256		1
5557.38672		1
5557.62842		1
5557.652		1
5557.654		1
5557.708		1
5557.73242		1
5557.86328		1
5558.16162		1
5558.207		1
5558.244		1
5558.2666		1
5558.45947		1
5558.51172		1
5558.6626		1
5558.78271		1
5558.88		1
5558.8833		1
5558.94629		1
5558.964		1
5558.96631		1
5559.329		1
5559.387		1
5559.45654		1
5559.47363		1
5559.523		1
5559.61572		1
5559.63965		1
5559.76367		1
5559.82568		1
5559.924		1
5559.941		1
5560.379		1
5560.447		1
5560.62061		1
5560.6626		1
5560.77734		1
5560.835		1
5561.05029		1
5561.06543		1
5561.06934		1
5561.118		1
5561.13525		1
5561.18555		1
5561.228		1
5561.436		1
5561.484		1
5561.636		1
5561.941		1
5561.942		1
5562.072		1
5562.0874		1
5562.173		1
5562.24951		1
5562.45459		1
5562.46143		1
5562.65234		1
5563.01758		1
5563.195		1
5563.20459		1
5563.241		1
5563.421		1
5563.439		1
5563.46729		1
5563.48535		1
5563.816		1
5564.051		1
5564.562		1
5564.71436		1
5564.80566		1
5565.00146		1
5565.07275		1
5565.09229		1
5565.324		1
5565.501		1
5565.52246		1
5565.569		1
5565.5957		1
5565.708		1
5565.73535		1
5565.768		1
5565.857		1
5565.89355		1
5566.07471		1
5566.09229		1
5566.19434		1
5566.221		1
5566.333		1
5566.354		1
5566.428		1
5566.442		1
5566.47168		1
5566.784		1
5566.897		1
5566.94531		1
5567.11		1
5567.30029		1
5567.382		1
5567.47754		1
5567.4873		1
5567.5127		1
5567.533		1
5567.58		1
5567.6543		1
5567.738		1
5567.87256		1
5567.955		1
5567.961		1
5567.969		1
5567.986		1
5568.23145		1
5568.236		1
5568.317		1
5568.317		1
5568.37061		1
5568.4834		1
5568.64746		1
5568.744		1
5568.79		1
5568.888		1
5568.951		1
5569.03662		1
5569.13574		1
5569.167		1
5569.41064		1
5569.44629		1
5569.478		1
5569.626		1
5569.7085		1
5569.788		1
5569.80029		1
5569.854		1
5569.982		1
5570.0083		1
5570.075		1
5570.079		1
5570.15527		1
5570.19141		1
5570.23242		1
5570.32861		1
5570.373		1
5570.507		1
5570.566		1
5570.59		1
5570.657		1
5570.73633		1
5570.814		1
5570.94336		1
5571.00244		1
5571.35547		1
5571.427		1
5571.63672		1
5571.637		1
5571.92334		1
5572.06934		1
5572.071		1
5572.125		1
5572.146		1
5572.22949		1
5572.278		1
5572.36		1
5572.46826		1
5572.55566		1
5572.64355		1
5572.65332		1
5572.66064		1
5572.82031		1
5572.825		1
5572.83		1
5572.884		1
5573.002		1
5573.04248		1
5573.1167		1
5573.126		1
5573.29346		1
5573.48		1
5573.484		1
5573.495		1
5573.77734		1
5573.87354		1
5573.92236		1
5573.97461		1
5574.02051		1
5574.04053		1
5574.22656		1
5574.27344		1
5574.35352		1
5574.55859		1
5574.60938		1
5574.67773		1
5574.798		1
5574.834		1
5574.904		1
5574.97		1
5575.06641		1
5575.256		1
5575.36768		1
5575.4375		1
5575.782		1
5575.868		1
5575.95068		1
5576.0127		1
5576.02734		1
5576.0957		1
5576.122		1
5576.13867		1
5576.35254		1
5576.417		1
5576.43066		1
5576.431		1
5576.47168		1
5576.74756		1
5576.84229		1
5576.85449		1
5576.969		1
5577.03174		1
5577.14941		1
5577.218		1
5577.25146		1
5577.376		1
5577.44531		1
5577.581		1
5577.696		1
5577.74		1
5577.80127		1
5577.88135		1
5577.971		1
5578.033		1
5578.05029		1
5578.157		1
5578.19043		1
5578.20166		1
5578.218		1
5578.235		1
5578.3374		1
5578.42529		1
5578.47		1
5578.504		1
5578.70459		1
5578.766		1
5578.82373		1
5578.957		1
5579.042		1
5579.302		1
5579.34766		1
5579.403		1
5579.43848		1
5579.498		1
5579.593		1
5579.701		1
5579.78857		1
5579.791		1
5579.894		1
5580.15332		1
5580.194		1
5580.19629		1
5580.21631		1
5580.297		1
5580.33643		1
5580.37061		1
5580.45068		1
5580.52637		1
5580.928		1
5580.96631		1
5581.19727		1
5581.232		1
5581.335		1
5581.361		1
5581.363		1
5581.454		1
5581.478		1
5581.54736		1
5581.638		1
5581.768		1
5581.80664		1
5581.884		1
5581.91162		1
5581.96875		1
5582.007		1
5582.08057		1
5582.22754		1
5582.2876		1
5582.312		1
5582.368		1
5582.519		1
5582.702		1
5582.71045		1
5582.7124		1
5582.799		1
5582.81055		1
5582.86328		1
5582.96973		1
5583.05957		1
5583.068		1
5583.075		1
5583.107		1
5583.165		1
5583.19		1
5583.56		1
5583.59668		1
5583.68262		1
5583.69873		1
5583.73633		1
5583.764		1
5583.95654		1
5583.999		1
5584.1084		1
5584.214		1
5584.227		1
5584.32666		1
5584.558		1
5584.77832		1
5584.8		1
5584.95361		1
5584.98438		1
5585.135		1
5585.20264		1
5585.26367		1
5585.27246		1
5585.40332		1
5585.421		1
5585.481		1
5585.62061		1
5585.652		1
5585.75146		1
5585.814		1
5585.95459		1
5586.037		1
5586.08154		1
5586.08545		1
5586.08936		1
5586.408		1
5586.459		1
5586.56543		1
5586.795		1
5586.904		1
5587.04541		1
5587.11963		1
5587.14063		1
5587.188		1
5587.275		1
5587.42627		1
5587.569		1
5587.572		1
5587.59375		1
5587.59961		1
5587.618		1
5587.80127		1
5587.9043		1
5587.96826		1
5588.09668		1
5588.112		1
5588.15		1
5588.153		1
5588.25146		1
5588.25244		1
5588.28857		1
5588.355		1
5588.384		1
5588.47754		1
5588.52246		1
5588.546		1
5588.66846		1
5588.9126		1
5589.1084		1
5589.173		1
5589.24561		1
5589.297		1
5589.381		1
5589.4		1
5589.40674		1
5589.44775		1
5589.48242		1
5589.54639		1
5589.5625		1
5589.63672		1
5589.777		1
5589.7876		1
5589.825		1
5589.84473		1
5589.914		1
5589.963		1
5589.97363		1
5590.008		1
5590.062		1
5590.112		1
5590.118		1
5590.12744		1
5590.146		1
5590.208		1
5590.251		1
5590.3		1
5590.38		1
5590.47363		1
5590.491		1
5590.627		1
5590.633		1
5590.74658		1
5590.80566		1
5590.826		1
5590.853		1
5590.87061		1
5590.887		1
5591.03467		1
5591.06445		1
5591.13574		1
5591.147		1
5591.16943		1
5591.353		1
5591.39648		1
5591.42041		1
5591.472		1
5591.539		1
5591.60449		1
5591.61572		1
5591.65527		1
5591.734		1
5591.97363		1
5592.00928		1
5592.025		1
5592.2793		1
5592.344		1
5592.36426		1
5592.441		1
5592.454		1
5592.48926		1
5592.71143		1
5592.744		1
5592.788		1
5592.98633		1
5593.05566		1
5593.09473		1
5593.12939		1
5593.159		1
5593.191		1
5593.25244		1
5593.264		1
5593.26563		1
5593.29346		1
5593.311		1
5593.34961		1
5593.35156		1
5593.588		1
5593.77148		1
5593.79932		1
5593.909		1
5593.91064		1
5593.91943		1
5593.98926		1
5594.001		1
5594.02539		1
5594.03		1
5594.09229		1
5594.14648		1
5594.16553		1
5594.207		1
5594.29834		1
5594.448		1
5594.45264		1
5594.48047		1
5594.497		1
5594.54639		1
5594.56641		1
5594.625		1
5594.636		1
5594.69		1
5594.76758		1
5594.796		1
5594.824		1
5594.873		1
5594.895		1
5594.938		1
5594.94629		1
5594.9707		1
5595.095		1
5595.18066		1
5595.268		1
5595.30371		1
5595.452		1
5595.61426		1
5595.899		1
5595.956		1
5596.01758		1
5596.144		1
5596.3667		1
5596.42334		1
5596.468		1
5596.574		1
5596.58447		1
5596.691		1
5596.75049		1
5596.78564		1
5596.81543		1
5596.86133		1
5596.932		1
5597.041		1
5597.056		1
5597.06641		1
5597.06738		1
5597.075		1
5597.10742		1
5597.10742		1
5597.18652		1
5597.195		1
5597.32		1
5597.337		1
5597.364		1
5597.396		1
5597.42529		1
5597.437		1
5597.57129		1
5597.70459		1
5597.78662		1
5597.82373		1
5597.90625		1
5597.939		1
5597.964		1
5598.00146		1
5598.069		1
5598.07959		1
5598.126		1
5598.14355		1
5598.19727		1
5598.21729		1
5598.34863		1
5598.358		1
5598.38525		1
5598.61		1
5598.69		1
5598.731		1
5598.742		1
5598.806		1
5598.80762		1
5598.89453		1
5598.90674		1
5598.908		1
5598.978		1
5599.09033		1
5599.25244		1
5599.303		1
5599.355		1
5599.48633		1
5599.492		1
5599.69971		1
5599.765		1
5599.7793		1
5599.857		1
5599.927		1
5599.93652		1
5600.10352		1
5600.356		1
5600.394		1
5600.44629		1
5600.46875		1
5600.479		1
5600.5		1
5600.513		1
5600.66748		1
5600.69971		1
5600.80664		1
5600.825		1
5600.83252		1
5600.844		1
5600.902		1
5600.92		1
5600.93359		1
5600.987		1
5601.086		1
5601.122		1
5601.14453		1
5601.295		1
5601.31348		1
5601.38		1
5601.422		1
5601.444		1
5601.45361		1
5601.46826		1
5601.52539		1
5601.663		1
5601.69043		1
5601.72461		1
5601.761		1
5601.768		1
5601.81934		1
5601.83643		1
5601.92		1
5602.012		1
5602.06055		1
5602.126		1
5602.142		1
5602.236		1
5602.285		1
5602.31641		1
5602.32373		1
5602.42969		1
5602.44336		1
5602.51855		1
5602.709		1
5602.745		1
5602.747		1
5602.895		1
5602.957		1
5602.979		1
5603.033		1
5603.126		1
5603.126		1
5603.205		1
5603.27832		1
5603.342		1
5603.35352		1
5603.442		1
5603.51074		1
5603.69775		1
5603.836		1
5603.86328		1
5604.01172		1
5604.04443		1
5604.089		1
5604.2373		1
5604.305		1
5604.32568		1
5604.336		1
5604.413		1
5604.54541		1
5604.562		1
5604.57764		1
5604.5957		1
5604.616		1
5604.64355		1
5604.65771		1
5604.664		1
5604.7207		1
5604.75732		1
5604.77246		1
5604.95654		1
5605.01953		1
5605.13		1
5605.144		1
5605.20947		1
5605.53955		1
5605.596		1
5605.62		1
5605.65527		1
5605.7583		1
5605.763		1
5605.812		1
5605.87549		1
5605.877		1
5605.8877		1
5605.996		1
5606.105		1
5606.22754		1
5606.266		1
5606.51465		1
5606.698		1
5606.701		1
5606.786		1
5606.891		1
5606.95264		1
5606.98145		1
5607.03271		1
5607.242		1
5607.28125		1
5607.298		1
5607.33057		1
5607.34131		1
5607.381		1
5607.381		1
5607.526		1
5607.57568		1
5607.619		1
5607.662		1
5607.772		1
5607.781		1
5607.831		1
5607.86768		1
5607.954		1
5608.0083		1
5608.22559		1
5608.2627		1
5608.34668		1
5608.37842		1
5608.40625		1
5608.511		1
5608.52148		1
5608.56152		1
5608.69727		1
5608.76758		1
5608.773		1
5608.777		1
5608.835		1
5608.916		1
5608.95947		1
5609.002		1
5609.03955		1
5609.163		1
5609.32227		1
5609.463		1
5609.536		1
5609.579		1
5609.6333		1
5609.64		1
5609.71973		1
5609.772		1
5609.787		1
5609.94873		1
5609.976		1
5610.01		1
5610.053		1
5610.1		1
5610.11963		1
5610.131		1
5610.15771		1
5610.228		1
5610.293		1
5610.307		1
5610.364		1
5610.45361		1
5610.47168		1
5610.64		1
5610.64063		1
5610.749		1
5610.784		1
5610.84033		1
5610.86328		1
5610.86865		1
5610.87549		1
5610.881		1
5610.92		1
5610.96436		1
5610.96533		1
5611.0083		1
5611.014		1
5611.05957		1
5611.085		1
5611.18066		1
5611.29346		1
5611.3335		1
5611.3457		1
5611.364		1
5611.36865		1
5611.39746		1
5611.509		1
5611.51025		1
5611.602		1
5611.60449		1
5611.63672		1
5611.67139		1
5611.79736		1
5611.801		1
5611.813		1
5611.851		1
5611.88867		1
5611.986		1
5612.01953		1
5612.143		1
5612.22852		1
5612.30029		1
5612.30127		1
5612.304		1
5612.316		1
5612.33057		1
5612.334		1
5612.37451		1
5612.38135		1
5612.41357		1
5612.45361		1
5612.567		1
5612.666		1
5612.79443		1
5612.821		1
5612.8667		1
5612.90967		1
5612.938		1
5612.9624		1
5613.15674		1
5613.201		1
5613.28271		1
5613.32		1
5613.32227		1
5613.3667		1
5613.464		1
5613.549		1
5613.61133		1
5613.61768		1
5613.62158		1
5613.623		1
5613.75342		1
5613.76465		1
5613.88965		1
5613.91357		1
5613.91748		1
[truncated: 18,366 more rows]
