# Supplementary material for: Getting rid of ‘rain’ and ‘stars’: Mitigating inhibition effects on ddPCR data analysis, the case study of the invasive crayfish Pacifastacus leniusculus in the streams of Luxembourg
Source: PLoS One. 2022 Nov 16;17(11):e0275363. doi: 10.1371/journal.pone.0275363 (PMC9668142; doi:10.1371/journal.pone.0275363)
Supplement: S1 File — (ZIP) [file pone.0275363.s003.zip › raw data/28-pl2/28 Pl2-2019 Pl_A05_Amplitude.csv]

Ch1 Amplitude	Ch2 Amplitude	Cluster
785.8062		1
3385.96631		1
4576.729		1
4923.373		1
5085.049		1
5116.268		1
5184.682		1
5186.26		1
5194.60938		1
5205.472		1
5207.08252		1
5208.72754		1
5210.27637		1
5241.85742		1
5244.341		1
5251.969		1
5263.50732		1
5271.83545		1
5277.67773		1
5277.92529		1
5290.06641		1
5291.477		1
5303.217		1
5319.21533		1
5321.00244		1
5329.005		1
5332.00439		1
5347.016		1
5348.663		1
5365.543		1
5376.72168		1
5381.1084		1
5387.369		1
5389.077		1
5390.15234		1
5391.5083		1
5395.383		1
5396.226		1
5402.57764		1
5404.529		1
5405.017		1
5408.85		1
5411.759		1
5415.17773		1
5416.28662		1
5417.28467		1
5419.58252		1
5421.30566		1
5422.899		1
5425.96631		1
5426.46973		1
5434.071		1
5434.37744		1
5434.44336		1
5436.805		1
5437.564		1
5439.566		1
5440.395		1
5443.18		1
5443.19141		1
5444.607		1
5445.13428		1
5445.55957		1
5445.88428		1
5446.828		1
5449.476		1
5450.40967		1
5451.15869		1
5451.82227		1
5453.68262		1
5454.351		1
5454.51758		1
5457.741		1
5458.09766		1
5458.57861		1
5458.59473		1
5458.64648		1
5458.954		1
5459.549		1
5460.65234		1
5461.41162		1
5464.20752		1
5466.269		1
5466.51		1
5466.66357		1
5466.878		1
5467.76025		1
5468.568		1
5469.0293		1
5469.96436		1
5470.089		1
5470.84131		1
5471.754		1
5471.95264		1
5472.425		1
5473.69336		1
5476.795		1
5476.994		1
5478.85		1
5483.07129		1
5484.72852		1
5484.95		1
5486.434		1
5486.769		1
5486.808		1
5486.82666		1
5487.994		1
5488.11963		1
5489.054		1
5489.05859		1
5489.605		1
5491.09961		1
5492.015		1
5492.049		1
5492.123		1
5492.14551		1
5493.1416		1
5493.97949		1
5494.20947		1
5495.764		1
5497.71045		1
5497.77051		1
5498.201		1
5498.41748		1
5499.19873		1
5499.6333		1
5499.87256		1
5501.34961		1
5501.93		1
5502.466		1
5502.9		1
5503.17529		1
5503.257		1
5505.644		1
5505.786		1
5508.099		1
5508.64941		1
5508.855		1
5509.19238		1
5509.24268		1
5509.348		1
5509.514		1
5509.606		1
5509.73633		1
5510.345		1
5511.236		1
5511.853		1
5514.2085		1
5514.31152		1
5514.46045		1
5515.208		1
5515.57666		1
5516.963		1
5518.02734		1
5518.069		1
5518.113		1
5518.242		1
5518.331		1
5518.606		1
5518.76172		1
5519.09229		1
5521.0376		1
5522.47656		1
5522.53955		1
5525.683		1
5526.44873		1
5526.72461		1
5527.80469		1
5529.031		1
5529.23145		1
5529.271		1
5530.47		1
5530.949		1
5531.16		1
5531.34863		1
5532.622		1
5532.73926		1
5533.1084		1
5533.91846		1
5534.15674		1
5534.68652		1
5534.831		1
5535.06348		1
5536.0415		1
5536.4375		1
5536.8125		1
5536.97949		1
5537.20068		1
5538.14844		1
5538.21143		1
5538.522		1
5538.59473		1
5538.913		1
5539.20654		1
5539.704		1
5540.401		1
5540.41064		1
5540.421		1
5542.674		1
5542.94043		1
5543.43848		1
5543.48438		1
5543.91357		1
5544.496		1
5544.638		1
5544.73438		1
5545.13672		1
5545.233		1
5545.77832		1
5545.96		1
5546.14063		1
5546.57275		1
5546.752		1
5546.82471		1
5546.94336		1
5547.55273		1
5547.78271		1
5548.33936		1
5548.813		1
5549.237		1
5550.48926		1
5551.767		1
5552.106		1
5552.97		1
5553.525		1
5553.94873		1
5553.957		1
5554.454		1
5555.632		1
5555.69043		1
5556.07373		1
5556.268		1
5556.339		1
5556.39844		1
5556.661		1
5557.104		1
5557.323		1
5557.48047		1
5557.68945		1
5558.12744		1
5558.19		1
5558.44873		1
5558.60742		1
5559.043		1
5559.5293		1
5559.89746		1
5560.077		1
5560.327		1
5560.529		1
5560.827		1
5561.487		1
5561.91455		1
5561.97949		1
5562.393		1
5562.516		1
5563.1626		1
5563.48		1
5564.558		1
5564.67432		1
5564.85645		1
5565.03955		1
5565.15967		1
5565.238		1
5565.31543		1
5565.401		1
5565.71436		1
5566.24072		1
5566.613		1
5566.971		1
5567.113		1
5567.60254		1
5568.301		1
5568.30127		1
5568.988		1
5569.22461		1
5569.30371		1
5569.376		1
5569.46045		1
5569.67432		1
5569.722		1
5570.23242		1
5570.52832		1
5570.636		1
5571.46045		1
5571.50342		1
5571.534		1
5571.60059		1
5572.114		1
5572.86865		1
5573.07227		1
5573.15234		1
5573.37549		1
5573.40137		1
5573.46143		1
5574.053		1
5574.62842		1
5574.693		1
5575.745		1
5575.75146		1
5575.808		1
5576.05371		1
5576.30957		1
5576.32129		1
5576.529		1
5576.556		1
5576.619		1
5576.95264		1
5576.96338		1
5576.982		1
5577.263		1
5577.892		1
5577.979		1
5578.071		1
5578.41748		1
5578.84033		1
5579.07		1
5579.62256		1
5580.09033		1
5580.42725		1
5580.76855		1
5581.003		1
5581.707		1
5581.71729		1
5581.723		1
5581.94434		1
5582.10059		1
5582.12256		1
5582.278		1
5582.29834		1
5582.53564		1
5583.052		1
5583.48438		1
5583.5874		1
5583.6		1
5584.08154		1
5584.1		1
5584.47656		1
5584.53369		1
5585.335		1
5585.60645		1
5585.74951		1
5586.089		1
5586.53564		1
5586.686		1
5586.85449		1
5587.10645		1
5587.30957		1
5587.31348		1
5587.3374		1
5587.39746		1
5587.41553		1
5587.88232		1
5588.77832		1
5588.796		1
5588.798		1
5588.802		1
5588.94531		1
5589.019		1
5589.34766		1
5589.598		1
5589.65625		1
5590.032		1
5590.919		1
5590.94727		1
5591.19971		1
5591.33447		1
5591.751		1
5591.78955		1
5592.07861		1
5592.47363		1
5592.593		1
5592.644		1
5592.765		1
5593.06152		1
5593.12939		1
5593.154		1
5593.34668		1
5593.614		1
5593.73047		1
5594.02		1
5594.069		1
5594.15039		1
5594.15625		1
5594.314		1
5594.32373		1
5594.407		1
5595.155		1
5595.2207		1
5595.283		1
5595.367		1
5595.92236		1
5596.03174		1
5596.636		1
5597.253		1
5597.42627		1
5597.58057		1
5597.75244		1
5598.22		1
5598.894		1
5599.058		1
5599.083		1
5599.178		1
5599.545		1
5600.01563		1
5600.218		1
5600.23975		1
5600.34		1
5600.65625		1
5600.705		1
5600.74658		1
5600.95654		1
5601.26953		1
5601.41064		1
5601.42969		1
5601.57959		1
5601.75		1
5601.81738		1
5601.84473		1
5602.1543		1
5602.317		1
5602.375		1
5602.5083		1
5602.71533		1
5602.74072		1
5602.7793		1
5603.225		1
5603.329		1
5603.463		1
5603.659		1
5604.252		1
5604.61572		1
5604.742		1
5604.82373		1
5605.013		1
5605.305		1
5605.45752		1
5606.046		1
5606.05566		1
5606.14941		1
5606.193		1
5606.853		1
5606.877		1
5607.603		1
5607.902		1
5607.99268		1
5608.193		1
5608.313		1
5608.715		1
5608.975		1
5609.68652		1
5609.94		1
5610.189		1
5610.409		1
5610.454		1
5610.81055		1
5610.90674		1
5611.13867		1
5611.195		1
5611.20557		1
5611.374		1
5611.567		1
5611.69629		1
5611.71436		1
5611.988		1
5612.03		1
5612.314		1
5612.351		1
5613.184		1
5613.726		1
5613.878		1
5613.91064		1
5613.915		1
5614.385		1
5614.545		1
5614.62256		1
5614.873		1
5614.90039		1
5614.92773		1
5615.143		1
5615.38672		1
5615.41553		1
5615.426		1
5615.68164		1
5615.69434		1
5615.81543		1
5615.947		1
5616.06543		1
5616.41846		1
5616.489		1
5616.76172		1
5616.953		1
5617.07031		1
5617.462		1
5617.678		1
5617.966		1
5618.47		1
5618.498		1
5618.637		1
5618.909		1
5618.975		1
5619.334		1
5620.303		1
5620.67334		1
5621.05127		1
5621.34131		1
5621.419		1
5621.599		1
5621.72461		1
5621.769		1
5622.04736		1
5622.32471		1
5622.417		1
5622.63574		1
5622.73975		1
5623.471		1
5623.58447		1
5623.8623		1
5624.096		1
5624.125		1
5624.17041		1
5624.272		1
5624.631		1
5624.63867		1
5625.018		1
5625.361		1
5625.46533		1
5625.97559		1
5626.047		1
5626.087		1
5626.09033		1
5626.19531		1
5626.208		1
5626.33252		1
5626.69775		1
5626.77246		1
5626.812		1
5627.86328		1
5627.897		1
5627.92969		1
5628.109		1
5628.112		1
5628.14648		1
5628.23438		1
5628.261		1
5628.28174		1
5628.30469		1
5628.574		1
5628.59668		1
5628.64844		1
5628.77148		1
5628.94141		1
5629.0083		1
5629.17773		1
5629.19434		1
5629.32861		1
5629.47		1
5629.60547		1
5629.731		1
5629.733		1
5629.935		1
5629.94531		1
5629.958		1
5630.14648		1
5630.386		1
5630.662		1
5630.68066		1
5630.73		1
5631.039		1
5631.07275		1
5631.39355		1
5631.59961		1
5631.81		1
5631.8833		1
5631.936		1
5632.021		1
5632.051		1
5632.198		1
5632.42725		1
5632.441		1
5632.547		1
5632.552		1
5632.811		1
5632.83252		1
5632.94434		1
5632.973		1
5633.051		1
5633.31641		1
5633.32227		1
5633.37842		1
5633.379		1
5633.534		1
5633.553		1
5633.62354		1
5633.649		1
5634.11475		1
5634.201		1
5634.24561		1
5634.32471		1
5634.368		1
5634.518		1
5634.62646		1
5634.742		1
5634.78955		1
5634.914		1
5634.939		1
5634.98145		1
5635.53		1
5635.73145		1
5635.8374		1
5636.092		1
5636.172		1
5636.34033		1
5636.382		1
5636.442		1
5636.48242		1
5636.5083		1
5636.563		1
5636.59863		1
5636.616		1
5636.95068		1
5637.08838		1
5637.42871		1
5637.439		1
5637.568		1
5637.645		1
5637.66846		1
5638.1167		1
5638.14063		1
5638.23633		1
5638.70166		1
5638.73145		1
5639.036		1
5639.055		1
5639.32129		1
5639.41748		1
5639.476		1
5639.616		1
5639.75146		1
5639.86572		1
5640.07129		1
5640.074		1
5640.22559		1
5640.436		1
5640.515		1
5640.695		1
5640.83447		1
5640.926		1
5641.0415		1
5641.272		1
5641.568		1
5641.78857		1
5641.96		1
5642.065		1
5642.128		1
5642.18359		1
5642.296		1
5642.395		1
5642.7627		1
5642.80566		1
5642.817		1
5642.86		1
5642.93848		1
5642.93945		1
5642.972		1
5643.094		1
5643.35059		1
5643.37256		1
5643.71973		1
5643.93164		1
5644.56445		1
5644.603		1
5644.767		1
5644.851		1
5644.96045		1
5645.112		1
5645.14453		1
5645.28		1
5645.48975		1
5645.625		1
5645.644		1
5645.737		1
5645.94043		1
5646.12158		1
5646.19873		1
5646.54346		1
5646.551		1
5646.69629		1
5646.734		1
5646.89		1
5647.00244		1
5647.071		1
5647.14258		1
5647.15332		1
5647.44238		1
5647.588		1
5647.69043		1
5647.74072		1
5648.026		1
5648.044		1
5648.04639		1
5648.05225		1
5648.06738		1
5648.301		1
5648.303		1
5648.4585		1
5648.55225		1
5648.623		1
5648.85		1
5649.02344		1
5649.0376		1
5649.043		1
5649.214		1
5649.28857		1
5649.61328		1
5649.718		1
5649.805		1
5650.11328		1
5650.16846		1
5650.375		1
5650.62451		1
5650.72363		1
5650.84863		1
5650.8584		1
5650.875		1
5651.085		1
5651.264		1
5651.475		1
5651.54443		1
5651.71		1
5651.83545		1
5651.882		1
5651.92529		1
5652.09033		1
5652.231		1
5652.31641		1
5652.40967		1
5652.46973		1
5652.781		1
5653.0376		1
5653.05469		1
5653.17871		1
5653.281		1
5653.43457		1
5653.53857		1
5653.805		1
5654.208		1
5654.21875		1
5654.33447		1
5654.59		1
5654.60352		1
5654.658		1
5654.71533		1
5654.81934		1
5655.013		1
5655.07764		1
5655.12842		1
5655.259		1
5655.295		1
5655.49365		1
5655.57666		1
5655.61572		1
5655.85938		1
5656.119		1
5656.40527		1
5656.55566		1
5656.71826		1
5656.74658		1
5656.977		1
5657.15674		1
5657.17773		1
5657.2085		1
5657.22363		1
5657.30029		1
5657.378		1
5657.39648		1
5657.407		1
5657.60156		1
5657.63428		1
5657.64355		1
5657.682		1
5657.83057		1
5657.89258		1
5658.05029		1
5658.137		1
5658.19775		1
5658.32275		1
5658.43164		1
5658.47461		1
5658.477		1
5658.496		1
5658.51		1
5658.6		1
5658.6084		1
5658.708		1
5658.926		1
5659.041		1
5659.235		1
5659.27441		1
5659.299		1
5659.41162		1
5659.42969		1
5659.5293		1
5659.8		1
5659.831		1
5660.03027		1
5660.035		1
5660.13		1
5660.49365		1
5660.50537		1
5660.521		1
5660.65137		1
5660.652		1
5660.661		1
5660.779		1
5660.796		1
5660.92871		1
5660.98926		1
5661.22559		1
5661.516		1
5661.53125		1
5661.58		1
5661.62842		1
5661.65234		1
5661.77246		1
5661.78662		1
5661.83252		1
5661.922		1
5661.97168		1
5662.32275		1
5662.39258		1
5662.4707		1
5662.519		1
5662.561		1
5662.56543		1
5662.86426		1
5662.86865		1
5663.007		1
5663.021		1
5663.095		1
5663.096		1
5663.20654		1
5663.20752		1
5663.312		1
5663.386		1
5663.498		1
5663.672		1
5663.742		1
5663.904		1
5664.015		1
5664.15		1
5664.153		1
5664.17627		1
5664.2583		1
5664.283		1
5664.56836		1
5664.95947		1
5664.96826		1
5665.015		1
5665.09033		1
5665.1626		1
5665.20654		1
5665.491		1
5665.51465		1
5665.65234		1
5665.70947		1
5665.722		1
5665.72754		1
5665.80957		1
5665.83252		1
5665.864		1
5666.16748		1
5666.281		1
5666.408		1
5666.468		1
5666.54541		1
5666.795		1
5666.79834		1
5666.834		1
5666.849		1
5666.87646		1
5667.128		1
5667.13525		1
5667.37939		1
5667.43652		1
5667.45459		1
5667.491		1
5667.586		1
5668.033		1
5668.089		1
5668.296		1
5668.441		1
5668.47		1
5668.5835		1
5668.65527		1
5668.799		1
5668.81348		1
5668.959		1
5668.965		1
5669.17139		1
5669.236		1
5669.37354		1
5669.48926		1
5669.567		1
5669.60059		1
5669.628		1
5669.71875		1
5669.76		1
5669.9126		1
5670.00439		1
5670.0415		1
5670.289		1
5670.299		1
5670.45654		1
5670.47266		1
5670.493		1
5670.543		1
5670.80664		1
5670.814		1
5671.051		1
5671.064		1
5671.27344		1
5671.71533		1
5671.776		1
5671.80664		1
5671.89063		1
5672.0376		1
5672.19043		1
5672.285		1
5672.2915		1
5672.419		1
5672.538		1
5672.554		1
5672.774		1
5672.845		1
5672.90039		1
5672.9873		1
5672.996		1
5673.158		1
5673.21533		1
5673.2876		1
5673.30859		1
5673.48145		1
5673.512		1
5673.524		1
5673.591		1
5673.61426		1
5673.62842		1
5673.64648		1
5673.75732		1
5673.768		1
5673.80127		1
5673.986		1
5674.10352		1
5674.2417		1
5674.314		1
5674.476		1
5674.492		1
5674.5		1
5674.609		1
5674.84		1
5674.87939		1
5675.11035		1
5675.133		1
5675.276		1
5675.381		1
5675.39		1
5675.39551		1
5675.66846		1
5675.69629		1
5675.703		1
5675.76		1
5675.78564		1
5675.949		1
5676.169		1
5676.194		1
5676.24268		1
5676.276		1
5676.401		1
5676.41455		1
5676.416		1
5676.483		1
5676.52		1
5676.56641		1
5676.623		1
5676.698		1
5676.76563		1
5676.836		1
5677.07959		1
5677.141		1
5677.20947		1
5677.30127		1
5677.31641		1
5677.322		1
5677.369		1
5677.40967		1
5677.428		1
5677.432		1
5677.454		1
5677.53125		1
5677.548		1
5677.55029		1
5677.62842		1
5678.262		1
5678.369		1
5678.47461		1
5678.51855		1
5678.63574		1
5678.638		1
5678.708		1
5678.78		1
5678.78564		1
5678.847		1
5678.949		1
5679.01367		1
5679.081		1
5679.173		1
5679.198		1
5679.24072		1
5679.37744		1
5679.397		1
5679.42773		1
5679.51		1
5679.675		1
5679.67529		1
5679.68848		1
5679.70947		1
5679.765		1
5679.928		1
5680.01855		1
5680.07227		1
5680.113		1
5680.22656		1
5680.28027		1
5680.3584		1
5680.546		1
5680.61328		1
5680.65771		1
5680.70166		1
5680.70459		1
5680.73		1
5680.802		1
5680.808		1
5680.879		1
5681.04		1
5681.05225		1
5681.164		1
5681.22266		1
5681.26953		1
5681.45		1
5681.59473		1
5681.608		1
5681.691		1
5681.882		1
5681.916		1
5681.922		1
5681.97949		1
5681.999		1
5682.003		1
5682.093		1
5682.14		1
5682.14453		1
5682.219		1
5682.283		1
5682.28564		1
5682.446		1
5682.48145		1
5682.49463		1
5682.59961		1
5682.657		1
5682.66748		1
5682.74365		1
5682.76758		1
5682.856		1
5682.928		1
5683.05029		1
5683.159		1
5683.224		1
5683.379		1
5683.44727		1
5683.521		1
5683.658		1
5683.71826		1
5683.74854		1
5684.117		1
5684.2583		1
5684.34131		1
5684.37744		1
5684.40967		1
5684.50537		1
5684.506		1
5684.526		1
5684.651		1
5684.662		1
5684.69141		1
5684.714		1
5684.73		1
5684.74463		1
5684.762		1
5684.76758		1
5684.90771		1
5684.944		1
5684.957		1
5685.14355		1
5685.20068		1
5685.228		1
5685.32764		1
5685.4624		1
5685.47363		1
5685.565		1
5685.72656		1
5685.75		1
5685.79053		1
5685.80225		1
5685.82764		1
5685.894		1
5685.896		1
5685.972		1
5686.021		1
5686.02637		1
5686.06641		1
5686.15967		1
5686.16455		1
5686.24072		1
5686.246		1
5686.275		1
5686.28125		1
5686.314		1
5686.321		1
5686.32129		1
5686.385		1
5686.42041		1
5686.42236		1
5686.59766		1
5686.60547		1
5686.755		1
5686.787		1
5687.15625		1
5687.26074		1
5687.35547		1
5687.41357		1
5687.45068		1
5687.49365		1
5687.624		1
5687.636		1
5687.638		1
5687.643		1
5687.80225		1
5688.028		1
5688.18945		1
5688.22		1
5688.22949		1
5688.384		1
5688.561		1
5688.664		1
5688.733		1
5688.98242		1
5689.003		1
5689.02344		1
5689.08838		1
5689.116		1
5689.18066		1
5689.28271		1
5689.39551		1
5689.69873		1
5689.72461		1
5689.764		1
5689.76563		1
5689.91748		1
5689.93848		1
5690.088		1
5690.09033		1
5690.126		1
5690.148		1
5690.196		1
5690.19629		1
5690.207		1
5690.29248		1
5690.47949		1
5690.525		1
5690.53027		1
5690.53125		1
5690.59668		1
5690.64746		1
5690.66162		1
5690.671		1
5690.69775		1
5690.766		1
5690.80273		1
5690.91943		1
5691.012		1
5691.109		1
5691.17334		1
5691.17627		1
5691.19336		1
5691.324		1
5691.57129		1
5691.675		1
5691.698		1
5691.7666		1
5691.871		1
5691.877		1
5691.887		1
5691.9165		1
5691.92773		1
5691.944		1
5692.003		1
5692.05469		1
5692.07471		1
5692.07666		1
5692.35645		1
5692.38428		1
5692.48535		1
5692.498		1
5692.51172		1
5692.523		1
5692.56738		1
5692.68359		1
5692.75732		1
5692.797		1
5692.853		1
5692.895		1
5692.94141		1
5692.995		1
5693.044		1
5693.113		1
5693.39746		1
5693.415		1
5693.44629		1
5693.47461		1
5693.494		1
5693.53564		1
5693.57764		1
5693.57764		1
5693.92432		1
5694.0293		1
5694.08936		1
5694.503		1
5694.546		1
5694.57129		1
5694.644		1
5694.799		1
5694.84229		1
5694.912		1
5694.999		1
5695.003		1
5695.123		1
5695.1543		1
5695.156		1
5695.25		1
5695.25439		1
5695.2876		1
5695.30273		1
5695.322		1
5695.35645		1
5695.416		1
5695.46533		1
5695.47461		1
5695.54541		1
5695.613		1
5695.636		1
5695.67529		1
5695.67773		1
5696.024		1
5696.03125		1
5696.11426		1
5696.1167		1
5696.172		1
5696.18164		1
5696.32373		1
5696.50439		1
5696.54053		1
5696.57959		1
5696.59033		1
5696.717		1
5696.72266		1
5696.901		1
5696.95557		1
5696.9917		1
5697.08936		1
5697.116		1
5697.184		1
5697.19336		1
5697.20166		1
5697.224		1
5697.22559		1
5697.23828		1
5697.266		1
5697.29541		1
5697.33252		1
5697.42		1
5697.526		1
5697.54834		1
5697.558		1
5697.71143		1
5697.88135		1
5697.923		1
5698.097		1
5698.109		1
5698.117		1
5698.551		1
5698.6167		1
5698.667		1
5698.711		1
5698.759		1
5698.895		1
5698.974		1
5698.978		1
5699.22266		1
5699.30273		1
5699.31543		1
5699.41748		1
5699.429		1
5699.52148		1
5699.683		1
5699.76855		1
5699.819		1
5699.88965		1
5699.92334		1
5700.026		1
5700.03125		1
5700.08252		1
5700.08545		1
5700.308		1
5700.385		1
5700.42334		1
5700.49072		1
5700.63525		1
5700.71729		1
5700.74365		1
5700.74854		1
5700.762		1
5700.787		1
5700.846		1
5700.854		1
5700.95068		1
5700.965		1
5700.97656		1
5701.043		1
5701.2627		1
5701.292		1
5701.51367		1
5701.661		1
5701.86133		1
5701.926		1
5701.92725		1
5702.018		1
5702.0835		1
5702.11426		1
5702.12061		1
5702.159		1
5702.339		1
5702.40625		1
5702.46631		1
5702.46973		1
5702.496		1
5702.513		1
5702.57031		1
5702.719		1
5702.756		1
5702.769		1
5702.884		1
5702.951		1
5703.068		1
5703.09375		1
5703.106		1
5703.229		1
5703.267		1
5703.382		1
5703.54639		1
5703.64355		1
5703.72461		1
5703.82568		1
5703.834		1
5704.071		1
5704.32471		1
5704.511		1
5704.59229		1
5704.962		1
5705.064		1
5705.20361		1
5705.255		1
5705.32373		1
5705.387		1
5705.407		1
5705.411		1
5705.451		1
5705.519		1
5705.561		1
5705.607		1
5705.628		1
5705.671		1
5705.682		1
5705.741		1
5705.788		1
5705.854		1
5705.88867		1
5705.93457		1
5705.9375		1
5706.0166		1
5706.02539		1
5706.09863		1
5706.151		1
5706.1543		1
5706.156		1
5706.16162		1
5706.17871		1
5706.2417		1
5706.41455		1
5706.45459		1
5706.54834		1
5706.553		1
5706.61572		1
5706.812		1
5706.82031		1
5706.84229		1
5706.91553		1
5706.917		1
5706.98145		1
5707.00928		1
5707.021		1
5707.16553		1
5707.228		1
5707.24268		1
5707.277		1
5707.33643		1
5707.3374		1
5707.49756		1
5707.51563		1
5707.654		1
5707.762		1
5707.83838		1
5707.98633		1
5708.03125		1
5708.15527		1
5708.166		1
5708.29		1
5708.301		1
5708.3584		1
5708.40625		1
5708.581		1
5708.629		1
5708.69775		1
5708.858		1
5708.872		1
5708.91		1
5708.93945		1
5708.96338		1
5708.969		1
5709.06836		1
5709.0835		1
5709.088		1
5709.106		1
5709.151		1
5709.22168		1
5709.23828		1
5709.276		1
5709.28271		1
5709.42969		1
5709.433		1
5709.48		1
5709.48828		1
5709.53662		1
5709.72949		1
5709.74		1
5709.743		1
5709.7627		1
5709.80469		1
5709.912		1
5710.00049		1
5710.11426		1
5710.13037		1
5710.135		1
5710.253		1
5710.30273		1
5710.47949		1
5710.571		1
5710.57129		1
5710.67725		1
5710.71973		1
5710.766		1
5710.98		1
5711.01025		1
5711.02246		1
5711.08643		1
5711.12549		1
5711.24365		1
5711.25928		1
5711.28857		1
5711.339		1
5711.384		1
5711.397		1
5711.39941		1
5711.503		1
5711.51953		1
5711.53564		1
5711.53955		1
5711.67725		1
5711.715		1
5711.82227		1
5711.87354		1
5711.929		1
5711.942		1
5712.2		1
5712.23926		1
5712.34033		1
5712.36572		1
5712.57		1
5712.58154		1
5712.635		1
5712.746		1
5712.78		1
5712.79443		1
5712.872		1
5712.90332		1
5712.907		1
5712.96338		1
5712.97		1
5713.009		1
5713.03369		1
5713.05957		1
5713.11426		1
5713.27832		1
5713.28955		1
5713.319		1
5713.328		1
5713.41943		1
5713.42		1
5713.4917		1
5713.69971		1
5713.88037		1
5713.899		1
5713.956		1
5713.958		1
5713.997		1
5714.013		1
5714.13672		1
5714.17871		1
5714.19531		1
5714.24268		1
5714.3374		1
5714.3833		1
5714.504		1
5714.516		1
5714.51758		1
5714.64844		1
5714.65771		1
5714.658		1
5714.70557		1
5714.716		1
5714.773		1
5714.77344		1
5714.82471		1
5714.931		1
5714.9834		1
5715.01953		1
5715.032		1
5715.13525		1
5715.166		1
5715.1875		1
5715.2		1
5715.256		1
5715.334		1
5715.33643		1
5715.34326		1
5715.359		1
5715.36035		1
5715.36426		1
5715.37158		1
5715.49365		1
5715.5625		1
5715.59		1
5715.672		1
5715.69873		1
5715.78467		1
5715.9043		1
5715.93		1
5715.961		1
5716.03467		1
5716.06836		1
5716.17627		1
5716.19		1
5716.24463		1
5716.38232		1
5716.38672		1
5716.42139		1
5716.45166		1
5716.52		1
5716.534		1
5716.71338		1
5717.20459		1
5717.21826		1
5717.258		1
5717.353		1
5717.435		1
5717.46875		1
5717.69434		1
5717.81543		1
5717.926		1
5718.022		1
5718.18164		1
5718.27051		1
5718.33252		1
5718.43164		1
5718.45166		1
5718.453		1
5718.481		1
5718.498		1
5718.61865		1
5718.65234		1
5718.67334		1
5718.70068		1
5718.724		1
5718.727		1
5718.72754		1
5718.78662		1
5718.80762		1
5718.84033		1
5718.875		1
5718.88232		1
5718.952		1
5718.965		1
5719.004		1
5719.01465		1
5719.059		1
5719.06836		1
5719.19629		1
5719.25537		1
5719.285		1
5719.32764		1
5719.387		1
5719.395		1
5719.42627		1
5719.62061		1
5719.75537		1
5719.806		1
5719.808		1
5719.846		1
5719.92529		1
5719.95068		1
5719.97754		1
5719.99658		1
5720.02734		1
5720.1377		1
5720.139		1
5720.14941		1
5720.235		1
5720.32275		1
5720.38		1
5720.4		1
5720.41846		1
5720.542		1
5720.576		1
5720.66064		1
5720.69		1
5720.71143		1
5720.7124		1
5720.74951		1
5720.78271		1
5720.816		1
5720.829		1
5720.877		1
5720.885		1
5720.909		1
5721.012		1
5721.073		1
5721.07764		1
5721.1377		1
5721.191		1
5721.235		1
5721.32764		1
5721.41748		1
5721.444		1
5721.521		1
5721.57764		1
5721.62		1
5721.633		1
5721.633		1
5721.70557		1
5721.883		1
5721.91846		1
5721.96729		1
5721.99463		1
5722.167		1
5722.167		1
5722.187		1
5722.22656		1
5722.44873		1
5722.46826		1
5722.523		1
5722.721		1
5722.78467		1
5722.87061		1
5722.905		1
5722.96436		1
5722.966		1
5723.122		1
5723.149		1
5723.215		1
5723.27441		1
5723.502		1
5723.50732		1
5723.53174		1
5723.57275		1
5723.75146		1
5723.84473		1
5723.878		1
5723.895		1
5723.93848		1
5723.94629		1
5723.98438		1
5724.004		1
5724.06543		1
5724.066		1
5724.11572		1
5724.11768		1
5724.30273		1
5724.345		1
5724.3667		1
5724.5376		1
5724.554		1
5724.605		1
5724.618		1
5724.71045		1
5724.791		1
5724.826		1
5724.88965		1
5724.93555		1
5724.941		1
5724.94873		1
5724.966		1
5724.985		1
5725.00928		1
5725.114		1
5725.12646		1
5725.12646		1
5725.233		1
5725.23535		1
5725.34326		1
5725.35352		1
5725.463		1
5725.474		1
5725.55566		1
5725.56152		1
5725.56738		1
5725.587		1
5725.602		1
5725.814		1
5725.919		1
5725.973		1
5726.001		1
5726.009		1
5726.023		1
5726.045		1
5726.05469		1
5726.179		1
5726.206		1
5726.225		1
5726.43164		1
5726.46875		1
5726.52734		1
5726.6543		1
5726.67236		1
5726.67432		1
5726.695		1
5726.7124		1
5726.72461		1
5726.848		1
5726.848		1
5726.9165		1
5726.995		1
5727		1
5727.02		1
5727.037		1
5727.09961		1
5727.198		1
5727.22363		1
5727.23535		1
5727.23975		1
5727.26758		1
5727.339		1
5727.367		1
5727.49		1
5727.61768		1
5727.636		1
5727.69629		1
5727.71973		1
5727.721		1
5727.782		1
5727.859		1
5727.901		1
5727.95166		1
5728.00244		1
5728.04248		1
5728.04639		1
5728.23047		1
5728.255		1
5728.32031		1
5728.352		1
5728.37744		1
5728.416		1
5728.50928		1
5728.53857		1
5728.64453		1
5728.689		1
5728.70361		1
5728.7085		1
5728.755		1
5728.77734		1
5728.832		1
5728.877		1
5728.9043		1
5728.97754		1
5728.98926		1
5729.062		1
5729.131		1
5729.143		1
5729.15527		1
5729.17529		1
5729.338		1
5729.39258		1
5729.48047		1
5729.488		1
5729.488		1
5729.551		1
5729.56152		1
5729.614		1
5729.642		1
5729.664		1
5729.68555		1
5729.72852		1
5729.74658		1
5729.787		1
5729.84131		1
5729.84668		1
5729.86426		1
5729.867		1
5729.89844		1
5729.907		1
5730.11768		1
5730.157		1
5730.2124		1
5730.243		1
5730.29		1
5730.29248		1
5730.313		1
5730.32764		1
5730.342		1
5730.362		1
5730.43		1
5730.50928		1
5730.51367		1
5730.53271		1
5730.55859		1
5730.61133		1
5730.615		1
5730.654		1
5730.656		1
5730.677		1
5730.6875		1
5730.784		1
5730.80859		1
5730.825		1
5730.945		1
5730.95947		1
5730.9917		1
5731.08057		1
5731.095		1
5731.10352		1
5731.155		1
5731.17139		1
5731.211		1
5731.23438		1
5731.274		1
5731.29443		1
5731.52734		1
5731.587		1
5731.70068		1
5731.739		1
5731.84		1
5732.01074		1
5732.039		1
5732.039		1
5732.078		1
5732.17041		1
5732.2		1
5732.28564		1
5732.286		1
5732.292		1
5732.293		1
5732.32		1
5732.341		1
5732.44141		1
5732.44727		1
5732.54443		1
5732.616		1
5732.65137		1
5732.653		1
5732.69775		1
5732.738		1
5732.79639		1
5732.801		1
5732.836		1
5732.84863		1
5732.94434		1
5733.02441		1
5733.06445		1
5733.093		1
5733.104		1
5733.15234		1
5733.21533		1
5733.22559		1
5733.2627		1
5733.28955		1
5733.33545		1
5733.42627		1
5733.567		1
5733.77246		1
5733.8		1
5733.822		1
5733.83		1
5733.83154		1
5733.894		1
5733.905		1
5733.93		1
5733.9624		1
5733.98633		1
5734		1
5734.00342		1
5734.027		1
5734.10254		1
5734.11328		1
5734.211		1
5734.2583		1
5734.261		1
5734.295		1
5734.322		1
5734.388		1
5734.428		1
5734.495		1
5734.564		1
5734.572		1
5734.575		1
5734.61572		1
5734.646		1
5734.658		1
5734.719		1
5734.805		1
5734.83057		1
5734.831		1
5734.852		1
5734.874		1
5734.93555		1
5734.969		1
5734.985		1
5735.024		1
5735.084		1
5735.117		1
5735.121		1
5735.13965		1
5735.15		1
5735.165		1
5735.16846		1
5735.171		1
5735.277		1
5735.27734		1
5735.34326		1
5735.345		1
5735.38135		1
5735.4126		1
5735.42334		1
5735.44727		1
5735.62842		1
5735.63428		1
5735.73535		1
5735.77637		1
5735.81543		1
5735.934		1
5735.955		1
5735.95654		1
5735.968		1
5735.996		1
5736.10742		1
5736.11035		1
5736.139		1
5736.218		1
5736.26563		1
5736.37451		1
5736.37549		1
5736.382		1
5736.413		1
5736.468		1
5736.488		1
5736.52148		1
5736.56641		1
5736.612		1
5736.6123		1
5736.685		1
5736.77051		1
5736.7876		1
[truncated: 18,050 more rows]
