# Supplementary material for: Getting rid of ‘rain’ and ‘stars’: Mitigating inhibition effects on ddPCR data analysis, the case study of the invasive crayfish Pacifastacus leniusculus in the streams of Luxembourg
Source: PLoS One. 2022 Nov 16;17(11):e0275363. doi: 10.1371/journal.pone.0275363 (PMC9668142; doi:10.1371/journal.pone.0275363)
Supplement: S1 File — (ZIP) [file pone.0275363.s003.zip › raw data/28-pl2/28 Pl2-2019 Pl_A06_Amplitude.csv]

Ch1 Amplitude	Ch2 Amplitude	Cluster
266.763824		1
1799.48718		1
2004.80908		1
2903.57227		1
4088.20337		1
4213.467		1
4280.23535		1
4743.527		1
4750.134		1
4839.583		1
4857.346		1
4892.293		1
4915.54834		1
4928.302		1
4932.71338		1
4964.389		1
4967.334		1
5002.42041		1
5023.46338		1
5030.83838		1
5031.81		1
5042.108		1
5049.83154		1
5054.548		1
5055.77539		1
5058.37061		1
5070.62256		1
5076.439		1
5076.57031		1
5094.23145		1
5096.44971		1
5100.81152		1
5101.82129		1
5111.422		1
5112.564		1
5112.702		1
5117.56641		1
5120.29248		1
5124.33252		1
5125.87061		1
5126.843		1
5128.027		1
5130.682		1
5136.414		1
5139.739		1
5141.95361		1
5141.96631		1
5142.426		1
5144.5		1
5145.852		1
5149.713		1
5152.51		1
5153.011		1
5153.96631		1
5160.47949		1
5162.01172		1
5162.072		1
5163.835		1
5165.15625		1
5165.852		1
5167.25342		1
5167.481		1
5169.80371		1
5169.807		1
5171.60156		1
5172.641		1
5173.526		1
5173.86328		1
5175.56055		1
5179.408		1
5183.131		1
5183.217		1
5183.807		1
5185.273		1
5185.409		1
5185.814		1
5185.859		1
5187.091		1
5187.427		1
5190.497		1
5191.25		1
5191.69336		1
5192.77832		1
5193.06055		1
5193.97266		1
5194.05469		1
5195.103		1
5195.619		1
5195.834		1
5196.04248		1
5196.14844		1
5197.682		1
5197.75439		1
5199.426		1
5199.65967		1
5199.852		1
5199.99268		1
5201.60742		1
5202.282		1
5202.34375		1
5203.503		1
5206.04443		1
5206.20264		1
5206.35547		1
5208.05957		1
5208.725		1
5209.791		1
5210.09033		1
5210.35254		1
5212.16357		1
5212.844		1
5212.868		1
5213.652		1
5215.19043		1
5215.96		1
5215.98		1
5217.11865		1
5217.4165		1
5218.81		1
5218.94873		1
5219.94238		1
5221.124		1
5221.196		1
5221.34766		1
5221.83154		1
5222.95		1
5223.08154		1
5223.152		1
5224.28467		1
5226.937		1
5227.556		1
5227.883		1
5228.171		1
5229.196		1
5229.92236		1
5231.20361		1
5232.12646		1
5232.14		1
5232.501		1
5232.962		1
5233.495		1
5234.538		1
5234.92871		1
5235.371		1
5235.55127		1
5235.71875		1
5236.01367		1
5236.04346		1
5236.2373		1
5236.55957		1
5236.796		1
5238.771		1
5238.885		1
5239.786		1
5240.957		1
5241.97		1
5242.035		1
5242.90234		1
5243.16		1
5243.78174		1
5244.93359		1
5244.935		1
5245.606		1
5245.63		1
5245.98926		1
5246.08154		1
5246.236		1
5246.56738		1
5247.165		1
5247.34375		1
5248.025		1
5248.02832		1
5248.331		1
5248.86475		1
5249.576		1
5249.757		1
5250.48145		1
5250.75146		1
5251.12061		1
5252.3		1
5252.41748		1
5253.395		1
5253.553		1
5253.82		1
5254.05127		1
5254.741		1
5254.868		1
5255.99854		1
5256.03271		1
5257.30029		1
5257.81641		1
5258.15527		1
5258.50928		1
5258.61572		1
5259.12354		1
5259.25537		1
5259.816		1
5260.08		1
5260.428		1
5260.554		1
5261.5415		1
5261.932		1
5262.00439		1
5262.023		1
5262.60742		1
5262.735		1
5262.787		1
5263.067		1
5263.1626		1
5263.74854		1
5263.977		1
5264.27539		1
5264.48145		1
5264.696		1
5264.842		1
5265.36035		1
5265.729		1
5265.9873		1
5266.09033		1
5266.761		1
5266.87744		1
5267.30127		1
5267.397		1
5267.446		1
5267.92969		1
5268.277		1
5268.442		1
5268.93262		1
5269.217		1
5270.212		1
5270.381		1
5271.04443		1
5272.23633		1
5272.72656		1
5272.87256		1
5273.05957		1
5273.291		1
5273.823		1
5273.83447		1
5274.29		1
5274.37		1
5274.54736		1
5274.619		1
5274.822		1
5275.17773		1
5275.36		1
5275.468		1
5276.21436		1
5276.618		1
5277.011		1
5277.29443		1
5277.964		1
5278.17529		1
5278.189		1
5278.2915		1
5278.39844		1
5279.5957		1
5279.63672		1
5279.90039		1
5280.148		1
5280.3916		1
5280.47656		1
5280.601		1
5280.94727		1
5281.111		1
5281.679		1
5281.962		1
5282.071		1
5282.247		1
5282.55		1
5282.79248		1
5284.05664		1
5284.28369		1
5284.976		1
5285.7124		1
5286.05762		1
5286.77832		1
5287.14941		1
5287.356		1
5287.632		1
5288.31934		1
5288.484		1
5288.79443		1
5289.668		1
5290.299		1
5290.368		1
5290.6167		1
5290.847		1
5290.84961		1
5291.053		1
5291.4375		1
5291.456		1
5291.91162		1
5292.467		1
5293.214		1
5293.38672		1
5293.44775		1
5293.57861		1
5293.79		1
5293.83936		1
5295.0376		1
5295.056		1
5295.59375		1
5295.696		1
5296.22656		1
5296.522		1
5296.95654		1
5297.062		1
5297.65869		1
5298.705		1
5299.54639		1
5299.614		1
5299.674		1
5299.84473		1
5300.34863		1
5300.79639		1
5300.87		1
5300.97559		1
5301.04248		1
5301.724		1
5301.91846		1
5302.309		1
5302.31641		1
5302.6084		1
5302.968		1
5303.03662		1
5303.511		1
5303.817		1
5304.03857		1
5304.086		1
5304.41357		1
5304.756		1
5304.77		1
5305.03857		1
5305.36963		1
5305.51		1
5305.841		1
5306.39648		1
5306.72656		1
5306.791		1
5306.87256		1
5306.958		1
5307.0166		1
5307.049		1
5307.309		1
5307.45557		1
5307.70264		1
5308.168		1
5308.202		1
5308.333		1
5308.39		1
5308.429		1
5308.95459		1
5309.144		1
5309.17		1
5309.313		1
5309.345		1
5309.50342		1
5309.52344		1
5309.624		1
5309.869		1
5309.93457		1
5309.952		1
5309.99463		1
5310.255		1
5310.319		1
5310.95264		1
5311.06348		1
5311.234		1
5311.574		1
5312.168		1
5312.775		1
5313.05762		1
5313.27539		1
5313.395		1
5313.60254		1
5313.63965		1
5313.679		1
5314.063		1
5314.26855		1
5314.4707		1
5314.55566		1
5315.024		1
5315.11328		1
5315.398		1
5315.427		1
5315.489		1
5315.56348		1
5315.66846		1
5315.69238		1
5315.76953		1
5315.796		1
5316.20654		1
5316.429		1
5316.51025		1
5316.615		1
5316.62744		1
5316.63965		1
5317.062		1
5317.482		1
5317.647		1
5317.71875		1
5317.763		1
5317.89844		1
5317.901		1
5318.17236		1
5318.255		1
5318.323		1
5318.57861		1
5318.59766		1
5318.775		1
5318.903		1
5319.296		1
5319.723		1
5319.734		1
5319.982		1
5320.04541		1
5320.0957		1
5320.183		1
5320.19775		1
5320.248		1
5320.37744		1
5320.39648		1
5320.66943		1
5320.772		1
5320.84961		1
5320.869		1
5320.961		1
5321.256		1
5321.279		1
5321.57861		1
5321.606		1
5322.23633		1
5322.36963		1
5322.7373		1
5323.05957		1
5323.069		1
5323.30225		1
5323.39941		1
5323.552		1
5323.637		1
5323.65332		1
5323.81934		1
5323.841		1
5324.605		1
5324.80762		1
5325.089		1
5325.469		1
5325.62549		1
5325.673		1
5326.202		1
5326.278		1
5326.315		1
5326.466		1
5326.539		1
5326.647		1
5326.777		1
5326.909		1
5327.12549		1
5327.284		1
5327.29443		1
5327.477		1
5327.49951		1
5327.57031		1
5327.5957		1
5327.7334		1
5327.819		1
5327.95361		1
5328.13037		1
5328.17334		1
5328.41553		1
5328.624		1
5328.759		1
5329.15527		1
5329.15771		1
5329.164		1
5329.77441		1
5329.79248		1
5330.25342		1
5330.27051		1
5330.59229		1
5330.63232		1
5330.63525		1
5330.66748		1
5330.861		1
5331.018		1
5331.087		1
5331.106		1
5331.314		1
5331.35938		1
5331.398		1
5331.611		1
5331.737		1
5331.987		1
5332.04639		1
5332.11133		1
5332.17871		1
5332.279		1
5332.69		1
5332.732		1
5332.733		1
5332.864		1
5333.23535		1
5333.26953		1
5333.62354		1
5333.87842		1
5333.892		1
5334.017		1
5334.215		1
5334.247		1
5334.53027		1
5334.55225		1
5334.579		1
5334.629		1
5334.75732		1
5334.78125		1
5334.90332		1
5334.942		1
5334.995		1
5335.17041		1
5335.8916		1
5335.89551		1
5336.27344		1
5336.56055		1
5336.62939		1
5336.673		1
5336.72461		1
5336.799		1
5336.89063		1
5337.07		1
5337.334		1
5337.66		1
5337.95947		1
5337.971		1
5338.57568		1
5338.59326		1
5338.7334		1
5338.75635		1
5338.859		1
5339.1543		1
5339.74463		1
5339.78662		1
5339.95166		1
5340.13574		1
5340.20166		1
5340.46338		1
5340.675		1
5340.75732		1
5340.76953		1
5340.858		1
5340.869		1
5341.08447		1
5341.14453		1
5341.145		1
5341.154		1
5341.20361		1
5341.336		1
5341.36133		1
5341.78662		1
5341.87842		1
5342.634		1
5343.00537		1
5343.246		1
5343.46826		1
5343.60547		1
5343.65234		1
5343.776		1
5343.80371		1
5344.24756		1
5344.33838		1
5344.34961		1
5344.456		1
5344.714		1
5344.743		1
5344.91064		1
5345.059		1
5345.398		1
5345.62939		1
5345.724		1
5345.869		1
5345.96729		1
5345.979		1
5346.23975		1
5346.244		1
5346.44775		1
5346.638		1
5346.64		1
5346.82764		1
5346.91064		1
5346.937		1
5346.99658		1
5347.14746		1
5347.41357		1
5347.53027		1
5347.57959		1
5347.60059		1
5347.848		1
5347.95068		1
5348.24658		1
5348.279		1
5348.646		1
5348.679		1
5348.757		1
5349.39551		1
5349.48975		1
5349.63		1
5349.899		1
5350.05469		1
5350.09375		1
5350.18		1
5350.54639		1
5350.828		1
5350.94043		1
5351.06836		1
5351.084		1
5351.138		1
5351.20361		1
5351.211		1
5351.288		1
5351.29248		1
5351.33545		1
5351.401		1
5351.41748		1
5351.71		1
5351.83154		1
5351.977		1
5352.07568		1
5352.09766		1
5352.379		1
5352.443		1
5352.51		1
5352.512		1
5352.915		1
5352.96631		1
5353.064		1
5353.18066		1
5353.247		1
5353.30762		1
5353.31543		1
5353.37451		1
5353.54248		1
5353.93066		1
5354.03027		1
5354.037		1
5354.144		1
5354.29248		1
5354.72656		1
5354.81152		1
5354.8125		1
5354.9873		1
5355.00342		1
5355.193		1
5355.355		1
5355.38965		1
5355.70264		1
5355.78271		1
5355.916		1
5355.9707		1
5356.026		1
5356.23975		1
5356.27734		1
5356.29346		1
5356.40967		1
5356.40967		1
5356.46533		1
5356.47461		1
5356.599		1
5356.805		1
5357.02148		1
5357.116		1
5357.146		1
5357.14941		1
5357.22559		1
5357.36426		1
5357.37744		1
5357.517		1
5357.586		1
5357.639		1
5357.64648		1
5357.727		1
5357.803		1
5357.86328		1
5357.93262		1
5358.049		1
5358.057		1
5358.148		1
5358.70068		1
5358.708		1
5358.815		1
5358.9		1
5359.28027		1
5359.40771		1
5359.415		1
5359.46436		1
5359.68848		1
5359.728		1
5359.765		1
5359.889		1
5360.086		1
5360.09033		1
5360.10059		1
5360.18652		1
5360.247		1
5360.26367		1
5360.3335		1
5360.42041		1
5360.499		1
5360.64		1
5360.699		1
5360.74268		1
5360.744		1
5360.85254		1
5360.864		1
5361.10742		1
5361.42139		1
5361.439		1
5361.4585		1
5361.589		1
5361.65039		1
5361.684		1
5361.69		1
5361.722		1
5361.82959		1
5361.9707		1
5362.118		1
5362.389		1
5362.404		1
5362.531		1
5362.551		1
5362.829		1
5362.90869		1
5362.924		1
5363.07861		1
5363.30371		1
5363.40674		1
5363.5127		1
5363.748		1
5363.864		1
5364.49463		1
5364.70654		1
5364.716		1
5364.71826		1
5365.23535		1
5365.491		1
5365.59326		1
5365.65869		1
5365.95361		1
5366.091		1
5366.118		1
5366.16553		1
5366.205		1
5366.267		1
5366.29346		1
5366.44336		1
5366.49463		1
5366.497		1
5366.766		1
5366.82275		1
5366.887		1
5366.99658		1
5367.034		1
5367.03467		1
5367.09473		1
5367.15674		1
5367.31934		1
5367.416		1
5367.48438		1
5367.648		1
5367.91162		1
5368.05957		1
5368.10547		1
5368.365		1
5368.7124		1
5368.99365		1
5369.09131		1
5369.203		1
5369.21533		1
5369.28271		1
5369.36768		1
5369.3833		1
5369.39844		1
5369.46		1
5369.472		1
5369.92529		1
5370.14746		1
5370.27344		1
5370.5		1
5370.72363		1
5370.775		1
5370.77734		1
5371.22363		1
5371.273		1
5371.44141		1
5371.5415		1
5371.59033		1
5371.802		1
5371.91748		1
5372.034		1
5372.05566		1
5372.37		1
5372.39844		1
5372.62939		1
5372.927		1
5373.1626		1
5373.24756		1
5373.359		1
5373.363		1
5373.385		1
5373.403		1
5373.59961		1
5373.647		1
5373.75439		1
5373.95557		1
5374.071		1
5374.072		1
5374.12744		1
5374.12939		1
5374.208		1
5374.4834		1
5374.488		1
5374.5293		1
5374.609		1
5374.7		1
5374.811		1
5374.83545		1
5374.894		1
5374.912		1
5374.96045		1
5375.17969		1
5375.38037		1
5375.42139		1
5375.44971		1
5375.52441		1
5375.596		1
5375.801		1
5375.813		1
5376.00049		1
5376.015		1
5376.027		1
5376.23828		1
5376.262		1
5376.27832		1
5376.35059		1
5376.41846		1
5376.468		1
5376.808		1
5376.826		1
5376.95361		1
5377.15332		1
5377.19434		1
5377.377		1
5377.412		1
5377.44873		1
5377.576		1
5377.81934		1
5377.88		1
5377.917		1
5378.05762		1
5378.33936		1
5378.361		1
5378.40137		1
5378.46631		1
5378.49365		1
5378.676		1
5378.846		1
5378.927		1
5379.21045		1
5379.236		1
5379.31445		1
5379.338		1
5379.39453		1
5379.41064		1
5379.544		1
5379.61963		1
5379.62		1
5379.674		1
5379.676		1
5379.81641		1
5379.82031		1
5379.987		1
5380.04541		1
5380.097		1
5380.361		1
5380.573		1
5380.627		1
5380.67725		1
5380.957		1
5381.068		1
5381.259		1
5381.34863		1
5381.41748		1
5381.49854		1
5381.54053		1
5381.633		1
5381.64648		1
5381.66455		1
5381.74268		1
5381.974		1
5382.183		1
5382.21436		1
5382.219		1
5382.23926		1
5382.26758		1
5382.481		1
5382.525		1
5382.676		1
5382.69		1
5382.69971		1
5382.711		1
5382.8125		1
5382.84326		1
5382.84375		1
5382.856		1
5383.071		1
5383.0835		1
5383.318		1
5383.40039		1
5383.412		1
5383.586		1
5383.606		1
5383.64941		1
5383.71826		1
5383.818		1
5384.0293		1
5384.04053		1
5384.08838		1
5384.191		1
5384.198		1
5384.218		1
5384.25		1
5384.505		1
5384.80859		1
5384.903		1
5384.924		1
5384.96631		1
5384.98633		1
5384.99756		1
5385.375		1
5385.41943		1
5385.465		1
5385.47168		1
5385.653		1
5385.68457		1
5385.81055		1
5385.86475		1
5385.865		1
5385.963		1
5386.018		1
5386.13232		1
5386.13965		1
5386.16064		1
5386.18		1
5386.392		1
5386.414		1
5386.42725		1
5386.48145		1
5386.50635		1
5386.6416		1
5386.646		1
5386.84375		1
5386.876		1
5386.885		1
5387.00342		1
5387.084		1
5387.1377		1
5387.35352		1
5387.413		1
5387.49		1
5387.658		1
5387.802		1
5387.95361		1
5387.994		1
5388.12842		1
5388.20361		1
5388.267		1
5388.3374		1
5388.67871		1
5388.90967		1
5388.944		1
5389.05957		1
5389.094		1
5389.22363		1
5389.24561		1
5389.43359		1
5389.45264		1
5389.526		1
5389.593		1
5389.61		1
5389.778		1
5389.826		1
5389.98633		1
5390.13		1
5390.234		1
5390.289		1
5390.3584		1
5390.37744		1
5390.399		1
5390.476		1
5390.614		1
5390.68848		1
5390.69		1
5390.841		1
5391.019		1
5391.07129		1
5391.23535		1
5391.28467		1
5391.298		1
5391.344		1
5391.359		1
5391.381		1
5391.542		1
5391.55469		1
5391.63		1
5391.689		1
5391.76563		1
5391.86963		1
5391.942		1
5391.993		1
5392.037		1
5392.04443		1
5392.13428		1
5392.213		1
5392.313		1
5392.41357		1
5392.63965		1
5392.644		1
5392.65137		1
5392.726		1
5392.77148		1
5392.80469		1
5392.829		1
5392.9126		1
5392.935		1
5393.04443		1
5393.09		1
5393.216		1
5393.29932		1
5393.41943		1
5393.523		1
5393.53857		1
5393.99072		1
5394.03369		1
5394.1167		1
5394.13037		1
5394.214		1
5394.28857		1
5394.30957		1
5394.311		1
5394.557		1
5394.579		1
5394.62256		1
5394.82568		1
5394.844		1
5394.885		1
5394.935		1
5394.99756		1
5395.141		1
5395.167		1
5395.24268		1
5395.39844		1
5395.42529		1
5395.42529		1
5395.48145		1
5395.483		1
5395.58252		1
5395.58936		1
5395.60645		1
5395.84033		1
5395.847		1
5396.052		1
5396.06152		1
5396.143		1
5396.276		1
5396.28955		1
5396.34229		1
5396.51		1
5396.53271		1
5396.66846		1
5396.67969		1
5396.696		1
5396.73633		1
5396.79639		1
5396.845		1
5396.937		1
5397.03125		1
5397.104		1
5397.10645		1
5397.126		1
5397.223		1
5397.24463		1
5397.29541		1
5397.32031		1
5397.427		1
5397.549		1
5397.552		1
5397.59668		1
5397.63		1
5397.72559		1
5397.88672		1
5397.94873		1
5398.218		1
5398.37451		1
5398.44141		1
5398.56543		1
5398.627		1
5398.719		1
5398.88135		1
5398.93848		1
5398.957		1
5398.98047		1
5399.003		1
5399.18		1
5399.247		1
5399.36426		1
5399.48828		1
5399.51855		1
5399.522		1
5399.59375		1
5399.61768		1
5399.63672		1
5399.63867		1
5399.79346		1
5399.88525		1
5400.144		1
5400.226		1
5400.257		1
5400.38965		1
5400.447		1
5400.4707		1
5400.579		1
5400.626		1
5400.799		1
5400.88135		1
5401.112		1
5401.119		1
5401.43457		1
5401.57		1
5401.57129		1
5401.602		1
5401.62744		1
5401.6875		1
5401.68945		1
5401.72168		1
5401.786		1
5401.839		1
5401.88672		1
5402.19775		1
5402.431		1
5402.52344		1
5402.58057		1
5402.607		1
5402.75928		1
5402.77441		1
5402.87061		1
5402.92139		1
5403.109		1
5403.207		1
5403.26855		1
5403.30957		1
5403.362		1
5403.46533		1
5403.51025		1
5403.54736		1
5403.56543		1
5403.641		1
5403.675		1
5403.706		1
5403.884		1
5403.88428		1
5403.976		1
5404.004		1
5404.046		1
5404.06543		1
5404.096		1
5404.32373		1
5404.3877		1
5404.502		1
5404.579		1
5404.5874		1
5404.639		1
5404.643		1
5404.737		1
5404.79834		1
5404.82764		1
5404.90332		1
5405.145		1
5405.192		1
5405.31		1
5405.38965		1
5405.49463		1
5405.501		1
5405.62158		1
5405.636		1
5405.69043		1
5405.70264		1
5405.89355		1
5405.96338		1
5405.98438		1
5406.244		1
5406.314		1
5406.421		1
5406.538		1
5406.599		1
5406.60645		1
5406.62061		1
5406.65039		1
5406.73145		1
5406.73535		1
5406.87256		1
5406.92334		1
5406.93359		1
5406.997		1
5407.01563		1
5407.023		1
5407.036		1
5407.244		1
5407.24951		1
5407.304		1
5407.45166		1
5407.477		1
5407.50146		1
5407.533		1
5407.718		1
5407.845		1
5407.96143		1
5408.08057		1
5408.14648		1
5408.25537		1
5408.25635		1
5408.291		1
5408.308		1
5408.316		1
5408.342		1
5408.572		1
5408.73		1
5408.741		1
5408.742		1
5408.786		1
5408.881		1
5408.882		1
5408.89648		1
5408.92773		1
5408.99658		1
5409.05371		1
5409.1377		1
5409.145		1
5409.1626		1
5409.592		1
5409.64844		1
5409.799		1
5409.82275		1
5409.8833		1
5409.91455		1
5409.99658		1
5410.064		1
5410.221		1
5410.24854		1
5410.26953		1
5410.44629		1
5410.67725		1
5410.744		1
5410.755		1
5410.89844		1
5410.90527		1
5410.94238		1
5410.986		1
5411.0625		1
5411.069		1
5411.0874		1
5411.13525		1
5411.173		1
5411.25537		1
5411.413		1
5411.431		1
5411.48		1
5411.5376		1
5411.64453		1
5411.653		1
5411.683		1
5411.706		1
5411.723		1
5411.748		1
5411.818		1
5411.89941		1
5411.92041		1
5411.94434		1
5411.965		1
5412.077		1
5412.17773		1
5412.229		1
5412.23926		1
5412.26855		1
5412.287		1
5412.312		1
5412.49072		1
5412.554		1
5412.635		1
5412.7085		1
5412.721		1
5412.86963		1
5412.88135		1
5412.89941		1
5413.28027		1
5413.31934		1
5413.52734		1
5413.586		1
5413.60449		1
5413.821		1
5413.84473		1
5413.923		1
5413.923		1
5413.967		1
5413.97656		1
5414.03467		1
5414.15332		1
5414.515		1
5414.56		1
5414.57861		1
5414.638		1
5414.703		1
5414.766		1
5414.784		1
5414.933		1
5414.9375		1
5415.01025		1
5415.10254		1
5415.193		1
5415.261		1
5415.465		1
5415.537		1
5415.812		1
5415.943		1
5416.03027		1
5416.041		1
5416.21338		1
5416.30225		1
5416.35547		1
5416.371		1
5416.45068		1
5416.468		1
5416.526		1
5416.545		1
5416.68359		1
5416.837		1
5416.95459		1
5416.95459		1
5416.997		1
5417.051		1
5417.075		1
5417.1333		1
5417.228		1
5417.23047		1
5417.292		1
5417.29346		1
5417.52539		1
5417.86768		1
5417.90967		1
5417.90967		1
5417.9585		1
5418.07031		1
5418.07666		1
5418.135		1
5418.21533		1
5418.23242		1
5418.30566		1
5418.54053		1
5418.60449		1
5418.827		1
5418.934		1
5419.003		1
5419.02051		1
5419.106		1
5419.15527		1
5419.17627		1
5419.18652		1
5419.23438		1
5419.27832		1
5419.31055		1
5419.405		1
5419.532		1
5419.541		1
5419.63037		1
5419.678		1
5419.71973		1
5419.7207		1
5419.72949		1
5419.75244		1
5419.75537		1
5419.78564		1
5419.87		1
5419.979		1
5420.061		1
5420.076		1
5420.28369		1
5420.28564		1
5420.331		1
5420.455		1
5420.47461		1
5420.50635		1
5420.53369		1
5420.654		1
5420.6543		1
5420.674		1
5420.7373		1
5420.863		1
5420.86426		1
5420.90332		1
5420.925		1
5420.95557		1
5421.02539		1
5421.12158		1
5421.169		1
5421.17139		1
5421.198		1
5421.248		1
5421.40234		1
5421.411		1
5421.43652		1
5421.62744		1
5421.63574		1
5421.71338		1
5421.81641		1
5421.835		1
5421.8374		1
5421.94775		1
5421.966		1
5421.98047		1
5422.04053		1
5422.13232		1
5422.21875		1
5422.281		1
5422.43262		1
5422.51172		1
5422.565		1
5422.57666		1
5422.59961		1
5422.69434		1
5422.83838		1
5422.85352		1
5422.95264		1
5422.98535		1
5423.08936		1
5423.20557		1
5423.23		1
5423.253		1
5423.28369		1
5423.34668		1
5423.442		1
5423.47461		1
5423.51367		1
5423.53662		1
5423.757		1
5423.784		1
5423.80127		1
5423.841		1
5423.86426		1
5423.89551		1
5424.0415		1
5424.05		1
5424.10645		1
5424.109		1
5424.123		1
5424.22461		1
5424.28369		1
5424.41943		1
5424.424		1
5424.429		1
5424.453		1
5424.474		1
5424.59473		1
5424.6		1
5424.626		1
5424.63037		1
5424.696		1
5424.724		1
5424.75342		1
5424.773		1
5424.80127		1
5425.01172		1
5425.037		1
5425.13428		1
5425.15967		1
5425.40137		1
5425.409		1
5425.47461		1
5425.5415		1
5425.7207		1
5425.88574		1
5425.97461		1
5426.016		1
5426.055		1
5426.08936		1
5426.08936		1
5426.20459		1
5426.341		1
5426.37744		1
5426.62939		1
5426.67334		1
5426.69971		1
5426.82227		1
5426.825		1
5426.853		1
5427.012		1
5427.2207		1
5427.43848		1
5427.48633		1
5427.487		1
5427.604		1
5427.6626		1
5427.68359		1
5427.77734		1
5427.824		1
5427.87061		1
5427.922		1
5428.00342		1
5428.014		1
5428.044		1
5428.098		1
5428.14		1
5428.17773		1
5428.184		1
5428.247		1
5428.32959		1
5428.37939		1
5428.38037		1
5428.408		1
5428.43164		1
5428.49561		1
5428.84326		1
5428.93262		1
5428.96875		1
5429.0376		1
5429.07227		1
5429.074		1
5429.10156		1
5429.10645		1
5429.233		1
5429.237		1
5429.259		1
5429.261		1
5429.2915		1
5429.40674		1
5429.44531		1
5429.46		1
5429.53662		1
5429.55029		1
5429.55273		1
5429.55273		1
5429.563		1
5429.565		1
5429.57031		1
5429.58643		1
5429.693		1
5429.69971		1
5429.75244		1
5429.79346		1
5429.827		1
5429.89355		1
5429.91553		1
5429.92236		1
5429.927		1
5429.99		1
5430.171		1
5430.2915		1
5430.42529		1
5430.564		1
5430.56445		1
5430.62451		1
5430.64258		1
5430.65967		1
5430.914		1
5430.95947		1
5431.02344		1
5431.031		1
5431.06543		1
5431.1123		1
5431.145		1
5431.16748		1
5431.18262		1
5431.185		1
5431.40625		1
5431.464		1
5431.48828		1
5431.517		1
5431.558		1
5431.699		1
5431.738		1
5431.79736		1
5431.892		1
5432.07373		1
5432.22852		1
5432.25732		1
5432.29		1
5432.311		1
5432.31445		1
5432.329		1
5432.34131		1
5432.3916		1
5432.42		1
5432.527		1
5432.53027		1
5432.55469		1
5432.644		1
5432.75537		1
5432.80273		1
5432.873		1
5432.913		1
5432.918		1
5433.009		1
5433.069		1
5433.097		1
5433.099		1
5433.221		1
5433.407		1
5433.60352		1
5433.6626		1
5433.781		1
5433.787		1
5433.825		1
5433.898		1
5433.899		1
5433.96729		1
5433.97168		1
5434.018		1
5434.051		1
5434.053		1
5434.121		1
5434.16162		1
5434.16553		1
5434.302		1
5434.35645		1
5434.36475		1
5434.4043		1
5434.498		1
5434.525		1
5434.64551		1
5434.698		1
5434.805		1
5434.8125		1
5434.871		1
5434.944		1
5434.99561		1
5435.094		1
5435.168		1
5435.31055		1
5435.46729		1
5435.717		1
5435.935		1
5435.946		1
5435.95459		1
5435.958		1
5435.973		1
5436.0127		1
5436.07959		1
5436.08936		1
5436.26855		1
5436.32959		1
5436.3335		1
5436.477		1
5436.51		1
5436.54639		1
5436.57129		1
5436.701		1
5436.726		1
5436.84375		1
5436.87744		1
5436.90527		1
5436.96		1
5437.011		1
5437.13		1
5437.196		1
5437.21875		1
5437.252		1
5437.258		1
5437.277		1
5437.31445		1
5437.36572		1
5437.40771		1
5437.496		1
5437.54248		1
5437.60645		1
5437.608		1
5437.65		1
5437.66064		1
5437.668		1
5437.76367		1
5437.826		1
5437.851		1
5437.88135		1
5438.02832		1
5438.102		1
5438.17969		1
5438.22461		1
5438.231		1
5438.289		1
5438.39941		1
5438.46631		1
5438.60645		1
5438.64551		1
5438.685		1
5438.7124		1
5438.806		1
5438.84375		1
5438.88965		1
5438.90771		1
5438.961		1
5439.02		1
5439.039		1
5439.075		1
5439.104		1
5439.129		1
5439.13232		1
5439.16		1
5439.17773		1
5439.231		1
5439.2666		1
5439.29541		1
5439.31348		1
5439.44531		1
5439.51025		1
5439.5166		1
5439.55566		1
5439.677		1
5439.73145		1
5439.85352		1
5439.904		1
5439.94531		1
5439.97		1
5440.014		1
5440.10352		1
5440.292		1
5440.40039		1
5440.452		1
5440.49561		1
5440.51172		1
5440.55664		1
5440.56152		1
5440.595		1
5440.62939		1
5440.63525		1
5440.718		1
5440.762		1
5440.768		1
5440.83154		1
5440.845		1
5440.87744		1
5440.935		1
5440.93848		1
5440.973		1
5440.9917		1
5440.99561		1
5440.999		1
5441.00928		1
5441.03955		1
5441.044		1
5441.056		1
5441.06348		1
5441.09229		1
5441.10156		1
5441.116		1
5441.26025		1
5441.32471		1
5441.518		1
5441.533		1
5441.691		1
5441.838		1
5441.889		1
5441.9		1
5441.92871		1
5441.94336		1
5442.071		1
5442.13965		1
5442.168		1
5442.169		1
5442.23242		1
5442.25049		1
5442.2666		1
5442.27539		1
5442.30664		1
5442.359		1
5442.48926		1
5442.50928		1
5442.5293		1
5442.6416		1
5442.704		1
5442.76563		1
5442.78955		1
5442.84863		1
5442.851		1
5442.91455		1
5442.947		1
5442.97168		1
5442.98926		1
5443.105		1
5443.16455		1
5443.2085		1
5443.321		1
5443.4		1
5443.402		1
5443.4043		1
5443.425		1
5443.42969		1
5443.43066		1
5443.45264		1
5443.52148		1
5443.52734		1
5443.7124		1
5443.71973		1
5443.72852		1
5443.768		1
5443.79639		1
5443.94873		1
5443.991		1
5444.022		1
5444.14551		1
5444.19238		1
5444.234		1
5444.46143		1
5444.48047		1
5444.571		1
5444.583		1
5444.64258		1
5444.822		1
5444.85449		1
5444.861		1
5444.903		1
5444.957		1
5445.03271		1
5445.16846		1
5445.22949		1
5445.25244		1
5445.25928		1
5445.293		1
5445.328		1
5445.34		1
5445.3457		1
5445.489		1
5445.593		1
5445.61475		1
5445.665		1
5445.67139		1
5445.69434		1
5445.718		1
5445.809		1
5445.834		1
5445.856		1
5445.865		1
5445.919		1
5445.993		1
5446.0083		1
5446.01465		1
5446.12842		1
5446.143		1
5446.22363		1
5446.32764		1
5446.362		1
5446.41943		1
5446.42236		1
5446.517		1
5446.599		1
5446.875		1
5446.926		1
5446.938		1
5446.94727		1
5447.003		1
5447.015		1
5447.03857		1
5447.044		1
5447.083		1
5447.08838		1
5447.17		1
5447.284		1
5447.306		1
5447.313		1
5447.32		1
5447.32227		1
5447.48047		1
5447.51465		1
5447.51855		1
5447.51953		1
5447.53		1
5447.55225		1
5447.67432		1
5447.72266		1
5447.812		1
5447.941		1
5447.979		1
5448.019		1
5448.05127		1
5448.0625		1
5448.11035		1
5448.122		1
5448.17529		1
5448.202		1
5448.216		1
5448.24072		1
5448.305		1
5448.44336		1
5448.51025		1
5448.51953		1
5448.60547		1
5448.7085		1
5448.71436		1
5448.83252		1
5448.935		1
5449.04736		1
5449.099		1
5449.1416		1
5449.146		1
5449.15		1
5449.17871		1
5449.196		1
5449.3125		1
5449.53		1
5449.53271		1
5449.595		1
5449.645		1
5449.65625		1
5449.68945		1
5449.741		1
5449.75439		1
5449.794		1
5449.863		1
5449.90234		1
5450.12158		1
5450.136		1
5450.15527		1
5450.1875		1
5450.18848		1
5450.191		1
5450.211		1
5450.29		1
5450.334		1
5450.363		1
5450.54443		1
5450.55		1
5450.643		1
5450.69775		1
5450.703		1
5450.734		1
5450.766		1
5450.784		1
5450.99561		1
5451.00635		1
5451.009		1
5451.054		1
5451.10156		1
5451.16748		1
5451.2627		1
5451.30859		1
5451.336		1
5451.36		1
5451.467		1
5451.503		1
5451.50635		1
5451.55664		1
5451.586		1
5451.611		1
5451.812		1
5451.841		1
5451.913		1
5451.923		1
5451.947		1
5452.055		1
5452.06445		1
5452.13135		1
5452.22168		1
5452.47168		1
5452.53955		1
5452.55127		1
5452.575		1
5452.70361		1
5452.826		1
5452.849		1
5452.97949		1
5453.07031		1
5453.128		1
5453.15		1
5453.17		1
5453.17725		1
5453.36963		1
5453.37744		1
5453.40039		1
5453.417		1
5453.423		1
5453.426		1
5453.66553		1
5453.70361		1
5453.714		1
5453.79		1
5453.80664		1
5453.89551		1
5453.96436		1
5453.978		1
5453.995		1
5454.009		1
5454.009		1
5454.069		1
5454.17529		1
[truncated: 17,019 more rows]
