# Supplementary material for: Getting rid of ‘rain’ and ‘stars’: Mitigating inhibition effects on ddPCR data analysis, the case study of the invasive crayfish Pacifastacus leniusculus in the streams of Luxembourg
Source: PLoS One. 2022 Nov 16;17(11):e0275363. doi: 10.1371/journal.pone.0275363 (PMC9668142; doi:10.1371/journal.pone.0275363)
Supplement: S1 File — (ZIP) [file pone.0275363.s003.zip › raw data/28-pl2/28 Pl2-2019 Pl_A07_Amplitude.csv]

Ch1 Amplitude	Ch2 Amplitude	Cluster
4719.55566		1
4803.517		1
4876.83447		1
4901.871		1
4908.12549		1
4909.147		1
4916.4		1
4941.61035		1
4944.46875		1
4951.33838		1
4960.17725		1
4964.626		1
4969.342		1
4975.59961		1
4978.62744		1
4988.023		1
4994.784		1
5016.53		1
5023.82031		1
5029.966		1
5030.30371		1
5033.797		1
5035.81641		1
5037.228		1
5037.675		1
5040.84473		1
5042.46436		1
5042.67041		1
5050.13672		1
5055.278		1
5062.626		1
5067.619		1
5068.1626		1
5068.586		1
5071.575		1
5082.92041		1
5088.175		1
5094.801		1
5094.90674		1
5097.92773		1
5098.887		1
5106.44775		1
5108.017		1
5110.64648		1
5110.897		1
5113.6416		1
5115.94531		1
5116.40234		1
5116.8833		1
5117.57227		1
5119.822		1
5120.66357		1
5123.35742		1
5123.96338		1
5124.71436		1
5125.13037		1
5127.069		1
5127.07764		1
5127.14063		1
5127.333		1
5127.837		1
5127.9707		1
5129.32129		1
5131.479		1
5132.833		1
5134.23975		1
5135.245		1
5135.93262		1
5136.205		1
5136.644		1
5139.978		1
5141.78125		1
5143.07568		1
5145.39453		1
5145.43457		1
5145.51465		1
5145.651		1
5146.48242		1
5146.486		1
5146.59961		1
5146.68066		1
5147.176		1
5147.79736		1
5148.503		1
5148.67041		1
5148.855		1
5151.4165		1
5152.92432		1
5154.409		1
5154.845		1
5155.20459		1
5155.921		1
5156.89355		1
5158.373		1
5158.67		1
5161.00537		1
5162.113		1
5162.19		1
5162.906		1
5163.881		1
5164.08		1
5165.062		1
5167.84961		1
5167.90869		1
5168.036		1
5168.252		1
5168.556		1
5170.86		1
5171.008		1
5174.08		1
5174.24365		1
5174.885		1
5174.99951		1
5175.39746		1
5175.77		1
5178.55		1
5179.185		1
5180.45654		1
5180.999		1
5183.088		1
5183.14355		1
5184.97949		1
5186.003		1
5187.54248		1
5188.07031		1
5189.19238		1
5189.234		1
5191.65869		1
5192.31152		1
5192.664		1
5193.14453		1
5193.523		1
5194.913		1
5195.13867		1
5195.159		1
5195.61572		1
5195.97949		1
5196.557		1
5196.922		1
5197.78271		1
5198.08643		1
5198.608		1
5201.063		1
5201.08154		1
5201.219		1
5201.366		1
5201.814		1
5203.301		1
5203.41553		1
5203.526		1
5203.5625		1
5204.2		1
5204.27637		1
5206.06152		1
5206.39941		1
5208.24		1
5209.42236		1
5209.59961		1
5210.711		1
5210.912		1
5211.29053		1
5212.84131		1
5213.28955		1
5213.40625		1
5214.102		1
5214.122		1
5214.74854		1
5215.04639		1
5216.73438		1
5217		1
5217.226		1
5218.41455		1
5218.71826		1
5219.408		1
5219.94043		1
5220.20264		1
5220.61328		1
5222.05371		1
5222.897		1
5223.17773		1
5223.45752		1
5223.77148		1
5224.914		1
5225.2207		1
5226.36865		1
5227.662		1
5228.42529		1
5228.59473		1
5229.12354		1
5229.25		1
5229.90137		1
5230.199		1
5230.71045		1
5231.206		1
5231.67334		1
5232.46436		1
5233.214		1
5233.87646		1
5234.068		1
5234.25439		1
5234.49365		1
5235.00049		1
5235.51367		1
5235.576		1
5235.71973		1
5235.99658		1
5236.104		1
5236.352		1
5236.404		1
5236.865		1
5236.91748		1
5237.284		1
5238.151		1
5239.08		1
5239.163		1
5239.72559		1
5240.662		1
5240.779		1
5241.35352		1
5242.33154		1
5242.65625		1
5243.504		1
5243.73145		1
5243.74365		1
5244.00928		1
5244.09033		1
5244.32373		1
5244.38		1
5245.623		1
5245.708		1
5245.792		1
5245.819		1
5246.287		1
5246.34229		1
5247.02		1
5247.34		1
5248.871		1
5249.10156		1
5249.126		1
5249.5625		1
5249.61328		1
5249.649		1
5249.83838		1
5249.852		1
5250.14551		1
5250.23		1
5250.24		1
5250.705		1
5250.717		1
5250.83057		1
5251.42139		1
5253.208		1
5253.27734		1
5253.33252		1
5253.476		1
5253.709		1
5253.74561		1
5255.071		1
5255.131		1
5255.21		1
5255.261		1
5255.76074		1
5256.651		1
5256.94873		1
5257.63428		1
5257.72168		1
5257.804		1
5258.18457		1
5258.35352		1
5258.503		1
5258.683		1
5258.914		1
5259.452		1
5259.518		1
5259.67334		1
5259.70264		1
5259.721		1
5259.94629		1
5260.167		1
5260.75439		1
5260.76367		1
5260.778		1
5261.4585		1
5261.59033		1
5261.627		1
5262.2207		1
5262.31641		1
5262.38		1
5262.41553		1
5262.677		1
5262.773		1
5262.82031		1
5262.929		1
5263.298		1
5263.476		1
5263.48828		1
5263.616		1
5264.05127		1
5264.36475		1
5264.417		1
5264.44775		1
5264.667		1
5264.75732		1
5265.053		1
5265.107		1
5265.198		1
5265.60059		1
5265.73047		1
5265.89453		1
5266.064		1
5266.128		1
5266.494		1
5267.97266		1
5268.02051		1
5268.201		1
5268.205		1
5268.216		1
5268.44629		1
5269.16846		1
5269.19629		1
5269.2124		1
5269.44		1
5269.49365		1
5269.51074		1
5269.80371		1
5270.007		1
5270.009		1
5270.109		1
5270.25439		1
5270.25732		1
5270.42773		1
5270.885		1
5270.977		1
5271.005		1
5271.66943		1
5271.687		1
5271.84229		1
5272.24561		1
5272.43164		1
5272.45264		1
5272.52832		1
5272.761		1
5272.804		1
5272.902		1
5272.94531		1
5273.07568		1
5273.832		1
5273.94043		1
5274.58838		1
5274.905		1
5275.195		1
5275.488		1
5275.492		1
5275.52344		1
5275.816		1
5276.109		1
5276.228		1
5276.453		1
5276.529		1
5276.666		1
5276.869		1
5276.91455		1
5277.015		1
5277.44775		1
5277.728		1
5278.15674		1
5278.38965		1
5278.558		1
5278.787		1
5278.78857		1
5279.208		1
5279.27051		1
5279.3623		1
5279.68555		1
5279.918		1
5279.98828		1
5280.139		1
5280.34		1
5280.525		1
5280.57861		1
5280.95068		1
5282.55029		1
5283.76953		1
5284.50146		1
5284.509		1
5284.5415		1
5284.859		1
5285.204		1
5285.52734		1
5285.723		1
5285.80566		1
5285.93848		1
5286.182		1
5286.23145		1
5286.287		1
5286.65234		1
5286.688		1
5286.759		1
5286.79248		1
5286.87549		1
5287.043		1
5287.309		1
5287.44		1
5287.748		1
5288.42432		1
5288.607		1
5288.988		1
5289.075		1
5289.966		1
5289.98828		1
5290.144		1
5290.365		1
5290.41357		1
5290.60547		1
5291.24463		1
5291.28857		1
5291.31152		1
5291.37451		1
5291.59863		1
5291.92334		1
5292.01172		1
5292.19531		1
5292.25928		1
5292.33838		1
5292.526		1
5293.011		1
5293.60449		1
5293.64648		1
5294.77637		1
5294.94043		1
5294.958		1
5294.99365		1
5295.291		1
5295.317		1
5295.363		1
5295.509		1
5295.91		1
5295.94971		1
5296.401		1
5296.54541		1
5296.624		1
5297.233		1
5297.288		1
5297.37158		1
5297.48828		1
5297.52734		1
5297.60938		1
5297.77637		1
5297.84229		1
5297.8667		1
5298.194		1
5298.21143		1
5298.40771		1
5298.611		1
5298.72656		1
5298.843		1
5298.876		1
5299.031		1
5299.19629		1
5299.5874		1
5299.635		1
5299.73828		1
5299.839		1
5299.85742		1
5299.96		1
5300.034		1
5300.264		1
5300.42627		1
5300.52051		1
5300.623		1
5300.774		1
5300.80225		1
5300.92		1
5301.065		1
5301.37		1
5301.802		1
5301.877		1
5301.8916		1
5302.145		1
5302.23438		1
5302.39258		1
5302.74365		1
5302.866		1
5303.054		1
5303.18359		1
5303.313		1
5303.757		1
5303.79053		1
5303.92		1
5304.065		1
5304.64746		1
5304.676		1
5304.781		1
5304.84473		1
5304.86963		1
5304.928		1
5305.043		1
5305.046		1
5305.051		1
5305.133		1
5305.156		1
5305.333		1
5305.855		1
5305.87549		1
5306.29541		1
5306.3		1
5306.54932		1
5306.682		1
5306.723		1
5306.853		1
5307.19043		1
5307.2583		1
5307.56641		1
5307.57861		1
5307.70557		1
5307.962		1
5307.991		1
5308.352		1
5308.36		1
5308.40674		1
5308.518		1
5308.58252		1
5308.71436		1
5308.758		1
5309.268		1
5309.29053		1
5309.453		1
5309.74463		1
5309.75439		1
5310.17725		1
5310.211		1
5310.26563		1
5310.469		1
5310.60059		1
5310.68164		1
5310.731		1
5310.76367		1
5310.78467		1
5310.87354		1
5311.356		1
5311.47754		1
5311.49268		1
5311.532		1
5311.8623		1
5311.89258		1
5312.67871		1
5312.904		1
5312.905		1
5312.953		1
5312.96533		1
5313.16162		1
5313.19		1
5313.614		1
5313.67236		1
5313.93262		1
5313.957		1
5313.997		1
5314.06348		1
5314.123		1
5314.224		1
5314.376		1
5314.669		1
5314.74463		1
5314.88574		1
5315.008		1
5315.18066		1
5315.23975		1
5316.0293		1
5316.084		1
5316.10352		1
5316.125		1
5316.195		1
5316.23242		1
5316.71338		1
5316.883		1
5316.915		1
5316.94629		1
5317.03369		1
5317.35059		1
5317.73047		1
5317.748		1
5317.851		1
5317.88232		1
5317.94434		1
5318.14844		1
5318.177		1
5318.588		1
5318.8374		1
5318.90967		1
5318.9165		1
5318.93262		1
5318.957		1
5319.10645		1
5319.22852		1
5319.275		1
5319.355		1
5319.55371		1
5319.755		1
5319.96533		1
5320.17041		1
5320.282		1
5320.46826		1
5320.83		1
5320.83447		1
5320.91		1
5321.28369		1
5321.958		1
5322.10547		1
5322.18262		1
5322.31836		1
5322.332		1
5322.563		1
5322.88037		1
5322.892		1
5322.99072		1
5323.191		1
5323.454		1
5323.62158		1
5323.714		1
5323.759		1
5323.77441		1
5324.029		1
5324.263		1
5324.36426		1
5324.4		1
5324.795		1
5324.87549		1
5324.96826		1
5325.01465		1
5325.237		1
5325.488		1
5325.68652		1
5325.70654		1
5325.77344		1
5325.796		1
5325.809		1
5325.81836		1
5325.84326		1
5325.944		1
5325.953		1
5325.998		1
5326.04639		1
5326.06934		1
5326.09131		1
5326.3667		1
5326.37549		1
5326.391		1
5326.42871		1
5326.574		1
5326.752		1
5326.793		1
5327.26172		1
5327.29346		1
5327.329		1
5327.451		1
5327.456		1
5327.73535		1
5327.968		1
5328.338		1
5328.3833		1
5328.3877		1
5328.38867		1
5328.484		1
5328.52734		1
5328.64258		1
5328.79248		1
5329.0083		1
5329.24951		1
5329.843		1
5330.02		1
5330.11963		1
5330.2		1
5330.21		1
5330.32031		1
5330.332		1
5330.40967		1
5330.44		1
5330.46826		1
5330.5293		1
5330.834		1
5331.091		1
5331.15		1
5331.174		1
5331.51367		1
5331.63232		1
5331.939		1
5332.38867		1
5332.41162		1
5332.522		1
5332.841		1
5332.886		1
5333.21729		1
5333.31836		1
5333.437		1
5333.449		1
5333.50732		1
5333.677		1
5333.706		1
5333.757		1
5333.87842		1
5334.04736		1
5334.09033		1
5334.404		1
5334.4585		1
5334.74658		1
5334.96045		1
5335.034		1
5335.10645		1
5335.20361		1
5335.59668		1
5335.63965		1
5335.69531		1
5335.887		1
5335.919		1
5336.04443		1
5336.24658		1
5336.372		1
5336.55566		1
5336.69727		1
5336.757		1
5336.822		1
5336.969		1
5336.971		1
5337.213		1
5337.27344		1
5337.683		1
5337.72949		1
5337.761		1
5337.82275		1
5337.84766		1
5337.849		1
5338.26		1
5338.288		1
5338.64844		1
5338.71631		1
5338.849		1
5338.8584		1
5338.99561		1
5339.05762		1
5339.26953		1
5339.38232		1
5339.511		1
5339.58838		1
5339.592		1
5339.71045		1
5339.85547		1
5339.91748		1
5339.968		1
5339.9707		1
5340.16357		1
5340.272		1
5340.30957		1
5340.31543		1
5340.378		1
5340.47949		1
5340.48		1
5340.51		1
5340.552		1
5340.65771		1
5341.14844		1
5341.30664		1
5341.46973		1
5341.586		1
5341.69		1
5341.745		1
5341.764		1
5341.90039		1
5342.24072		1
5342.2666		1
5342.31543		1
5342.35547		1
5342.45		1
5342.49		1
5342.506		1
5342.9873		1
5343.005		1
5343.04639		1
5343.14844		1
5343.542		1
5343.611		1
5343.72949		1
5343.8877		1
5343.959		1
5344.15		1
5344.22266		1
5344.29834		1
5344.38965		1
5344.88037		1
5345.006		1
5345.048		1
5345.398		1
5345.581		1
5345.619		1
5345.68945		1
5345.71436		1
5345.98975		1
5346.11328		1
5346.41357		1
5346.51025		1
5346.56543		1
5346.851		1
5347.139		1
5347.336		1
5347.52344		1
5347.52539		1
5347.58838		1
5347.643		1
5347.805		1
5347.812		1
5347.92		1
5347.946		1
5348.242		1
5348.357		1
5348.366		1
5348.374		1
5348.445		1
5348.486		1
5348.67871		1
5348.796		1
5349.36865		1
5349.38525		1
5349.51172		1
5349.603		1
5349.6123		1
5349.745		1
5349.98145		1
5350.499		1
5350.518		1
5350.552		1
5350.92139		1
5350.926		1
5351.05		1
5351.151		1
5351.18262		1
5351.22		1
5351.40967		1
5351.433		1
5351.46338		1
5351.47461		1
5351.47852		1
5351.854		1
5352.088		1
5352.12		1
5352.266		1
5352.524		1
5352.571		1
5352.65137		1
5352.808		1
5352.894		1
5353.03125		1
5353.036		1
5353.09473		1
5353.12		1
5353.137		1
5353.402		1
5353.568		1
5353.736		1
5353.88867		1
5354.04541		1
5354.091		1
5354.175		1
5354.19434		1
5354.229		1
5354.28857		1
5354.308		1
5354.413		1
5354.413		1
5354.42236		1
5354.448		1
5354.56445		1
5354.62646		1
5354.71533		1
5354.96143		1
5355.01758		1
5355.188		1
5355.37061		1
5355.383		1
5355.55225		1
5355.61963		1
5355.68848		1
5355.83447		1
5355.863		1
5356.012		1
5356.131		1
5356.15527		1
5356.22656		1
5356.27051		1
5356.44727		1
5356.624		1
5356.66748		1
5356.69775		1
5356.70947		1
5356.95		1
5356.97949		1
5357.09326		1
5357.28955		1
5357.327		1
5357.41846		1
5357.49365		1
5357.507		1
5357.50732		1
5357.60059		1
5357.78955		1
5357.79248		1
5357.85156		1
5358.223		1
5358.64453		1
5358.69873		1
5358.733		1
5358.842		1
5359.002		1
5359.136		1
5359.22754		1
5359.273		1
5359.302		1
5359.52832		1
5359.565		1
5359.62549		1
5359.64941		1
5359.9585		1
5360.00342		1
5360.00439		1
5360.06		1
5360.12646		1
5360.17773		1
5360.245		1
5360.281		1
5360.39355		1
5360.465		1
5360.70947		1
5360.77637		1
5361.16357		1
5361.2334		1
5361.275		1
5361.35449		1
5361.376		1
5361.39844		1
5361.43359		1
5361.445		1
5361.47461		1
5361.755		1
5362.049		1
5362.07227		1
5362.147		1
5362.227		1
5362.38135		1
5362.55566		1
5362.75635		1
5362.94238		1
5362.95166		1
5362.96		1
5363.047		1
5363.07129		1
5363.21533		1
5363.32861		1
5363.4707		1
5363.54443		1
5363.654		1
5363.776		1
5363.786		1
5363.94238		1
5363.975		1
5364.04736		1
5364.095		1
5364.134		1
5364.36572		1
5364.368		1
5364.394		1
5364.45		1
5364.454		1
5364.461		1
5364.48047		1
5364.86035		1
5364.883		1
5364.8877		1
5364.89648		1
5364.89746		1
5365.00244		1
5365.11768		1
5365.16943		1
5365.32227		1
5365.40771		1
5365.539		1
5365.597		1
5365.614		1
5365.76953		1
5365.84		1
5365.86865		1
5365.96436		1
5365.9917		1
5366.00732		1
5366.031		1
5366.23828		1
5366.365		1
5366.43		1
5366.69873		1
5366.84961		1
5366.87256		1
5366.9375		1
5366.946		1
5367.02637		1
5367.11328		1
5367.29736		1
5367.406		1
5367.579		1
5367.596		1
5367.63037		1
5367.694		1
5367.834		1
5367.979		1
5368.20068		1
5368.2207		1
5368.2793		1
5368.457		1
5368.50928		1
5368.523		1
5368.582		1
5368.69043		1
5368.745		1
5368.78027		1
5368.806		1
5368.973		1
5369.03467		1
5369.123		1
5369.176		1
5369.20947		1
5369.23633		1
5369.24658		1
5369.26758		1
5369.277		1
5369.379		1
5369.411		1
5369.55029		1
5369.74756		1
5369.886		1
5369.954		1
5370.00928		1
5370.0127		1
5370.01465		1
5370.26953		1
5370.344		1
5370.479		1
5370.57959		1
5370.582		1
5370.65967		1
5370.706		1
5370.832		1
5370.908		1
5370.918		1
5370.92725		1
5371.0415		1
5371.0957		1
5371.11426		1
5371.17773		1
5371.18945		1
5371.32959		1
5371.55957		1
5371.59961		1
5371.726		1
5371.813		1
5372.061		1
5372.17627		1
5372.27148		1
5372.27734		1
5372.4043		1
5372.464		1
5372.477		1
5372.60254		1
5372.71		1
5373.10254		1
5373.138		1
5373.14		1
5373.178		1
5373.419		1
5373.495		1
5373.49756		1
5373.5		1
5373.84473		1
5374.00049		1
5374.005		1
5374.05371		1
5374.19434		1
5374.19873		1
5374.287		1
5374.29834		1
5374.4		1
5374.46973		1
5374.534		1
5374.59		1
5374.68262		1
5374.70557		1
5374.75244		1
5374.757		1
5374.77344		1
5374.78174		1
5374.85		1
5374.89551		1
5374.898		1
5374.982		1
5375.03027		1
5375.07031		1
5375.1626		1
5375.18164		1
5375.28564		1
5375.31445		1
5375.447		1
5375.47559		1
5375.52734		1
5375.567		1
5375.64258		1
5375.737		1
5375.856		1
5375.87646		1
5375.938		1
5375.966		1
5376.18945		1
5376.227		1
5376.293		1
5376.45166		1
5376.482		1
5376.663		1
5376.67871		1
5376.80566		1
5376.829		1
5376.86133		1
5376.968		1
5377.0166		1
5377.118		1
5377.32275		1
5377.407		1
5377.63232		1
5377.68262		1
5377.726		1
5377.75049		1
5377.86475		1
5377.94238		1
5378.07275		1
5378.087		1
5378.28027		1
5378.306		1
5378.39941		1
5378.51		1
5378.56348		1
5378.711		1
5378.84668		1
5378.851		1
5378.932		1
5379.06445		1
5379.12744		1
5379.131		1
5379.2793		1
5379.29541		1
5379.31152		1
5379.347		1
5379.436		1
5379.543		1
5379.62256		1
5379.705		1
5379.86035		1
5379.942		1
5380.298		1
5380.305		1
5380.37		1
5380.456		1
5380.60449		1
5380.643		1
5380.778		1
5380.866		1
5380.914		1
5380.91455		1
5380.979		1
5381.029		1
5381.04		1
5381.082		1
5381.08545		1
5381.186		1
5381.239		1
5381.24268		1
5381.32275		1
5381.42725		1
5381.44336		1
5381.555		1
5381.683		1
5381.72461		1
5381.79053		1
5382.02		1
5382.068		1
5382.08057		1
5382.104		1
5382.12		1
5382.322		1
5382.36475		1
5382.4917		1
5382.524		1
5382.527		1
5382.53662		1
5382.55127		1
5382.8374		1
5382.95459		1
5383.068		1
5383.123		1
5383.125		1
5383.19336		1
5383.31836		1
5383.4375		1
5383.43848		1
5383.58447		1
5383.58838		1
5383.65		1
5383.68164		1
5383.73242		1
5383.863		1
5383.985		1
5384.04541		1
5384.156		1
5384.36963		1
5384.379		1
5384.49658		1
5384.52637		1
5384.6167		1
5384.62549		1
5384.644		1
5384.693		1
5384.74365		1
5384.829		1
5385.06348		1
5385.13428		1
5385.31445		1
5385.366		1
5385.39844		1
5385.44727		1
5385.515		1
5385.53125		1
5385.558		1
5385.6		1
5385.619		1
5385.64648		1
5385.863		1
5386.057		1
5386.16162		1
5386.196		1
5386.225		1
5386.27051		1
5386.342		1
5386.347		1
5386.378		1
5386.4375		1
5386.54		1
5386.67236		1
5386.725		1
5386.73242		1
5386.84131		1
5386.84375		1
5386.88965		1
5386.96875		1
5387.11133		1
5387.147		1
5387.17139		1
5387.21338		1
5387.257		1
5387.30957		1
5387.36133		1
5387.38672		1
5387.615		1
5387.723		1
5387.75537		1
5387.82959		1
5387.85		1
5387.89		1
5388.128		1
5388.13672		1
5388.17139		1
5388.318		1
5388.55		1
5388.674		1
5388.84131		1
5388.89551		1
5388.911		1
5389.163		1
5389.165		1
5389.4707		1
5389.51758		1
5389.701		1
5389.87939		1
5389.93652		1
5389.97949		1
5389.98438		1
5390.1333		1
5390.34131		1
5390.383		1
5390.551		1
5390.57031		1
5390.57275		1
5390.579		1
5390.62744		1
5390.658		1
5390.888		1
5390.89648		1
5391.0166		1
5391.222		1
5391.25		1
5391.526		1
5391.555		1
5391.652		1
5391.75244		1
5391.80029		1
5391.879		1
5391.9		1
5392.01563		1
5392.28125		1
5392.452		1
5392.541		1
5392.597		1
5392.612		1
5392.61963		1
5392.62256		1
5392.65869		1
5392.663		1
5392.68066		1
5392.723		1
5392.724		1
5392.806		1
5392.85254		1
5393.03369		1
5393.20752		1
5393.287		1
5393.436		1
5393.445		1
5393.4707		1
5393.471		1
5393.49365		1
5393.611		1
5393.67334		1
5393.70166		1
5393.86572		1
5393.92		1
5394.157		1
5394.16162		1
5394.184		1
5394.228		1
5394.37939		1
5394.4707		1
5394.6123		1
5394.64551		1
5394.66846		1
5394.732		1
5394.76563		1
5394.85254		1
5394.85254		1
5395.07471		1
5395.141		1
5395.26953		1
5395.28467		1
5395.50146		1
5395.594		1
5395.63		1
5395.657		1
5395.661		1
5395.67529		1
5395.724		1
5395.943		1
5395.98438		1
5396.00537		1
5396.06152		1
5396.106		1
5396.15039		1
5396.328		1
5396.459		1
5396.561		1
5396.569		1
5396.61035		1
5396.805		1
5396.867		1
5396.9043		1
5396.9165		1
5397.06		1
5397.1		1
5397.25928		1
5397.28		1
5397.328		1
5397.404		1
5397.5		1
5397.596		1
5397.659		1
5397.68848		1
5397.70459		1
5397.758		1
5397.87451		1
5397.90332		1
5397.99756		1
5398.022		1
5398.049		1
5398.08057		1
5398.13867		1
5398.16		1
5398.18359		1
5398.19873		1
5398.285		1
5398.38574		1
5398.466		1
5398.52832		1
5398.64		1
5398.68945		1
5398.71533		1
5398.733		1
5398.75635		1
5398.77		1
5398.783		1
5398.794		1
5398.812		1
5398.817		1
5398.899		1
5398.91162		1
5398.9165		1
5398.92334		1
5399.03857		1
5399.076		1
5399.0835		1
5399.158		1
5399.41553		1
5399.42236		1
5399.55859		1
5399.57129		1
5399.67334		1
5399.92		1
5399.92773		1
5399.966		1
5400.10156		1
5400.278		1
5400.325		1
5400.338		1
5400.34766		1
5400.39		1
5400.45557		1
5400.56		1
5400.64453		1
5400.651		1
5400.68		1
5400.709		1
5400.72168		1
5400.788		1
5400.80859		1
5401.055		1
5401.193		1
5401.239		1
5401.247		1
5401.327		1
5401.384		1
5401.39941		1
5401.474		1
5401.522		1
5401.56836		1
5401.61035		1
5401.795		1
5402.06836		1
5402.55371		1
5402.63135		1
5402.70654		1
5402.75732		1
5402.78467		1
5402.836		1
5402.947		1
5402.97559		1
5403.0083		1
5403.011		1
5403.20459		1
5403.37744		1
5403.482		1
5403.508		1
5403.536		1
5403.578		1
5403.5835		1
5403.62549		1
5403.7		1
5403.727		1
5403.74658		1
5403.76074		1
5403.781		1
5403.785		1
5403.838		1
5403.845		1
5403.87061		1
5403.87256		1
5403.89551		1
5403.907		1
5403.91455		1
5403.963		1
5403.965		1
5403.97461		1
5404.077		1
5404.183		1
5404.2085		1
5404.21729		1
5404.29932		1
5404.31934		1
5404.37939		1
5404.52246		1
5404.52734		1
5404.58643		1
5404.62061		1
5404.658		1
5404.7124		1
5404.736		1
5404.7627		1
5404.81934		1
5404.88672		1
5404.968		1
5405.03467		1
5405.06348		1
5405.11572		1
5405.133		1
5405.161		1
5405.169		1
5405.191		1
5405.3125		1
5405.31445		1
5405.355		1
5405.387		1
5405.41748		1
5405.42139		1
5405.45459		1
5405.45654		1
5405.49463		1
5405.567		1
5405.62061		1
5405.703		1
5405.84326		1
5405.87354		1
5405.881		1
5406.186		1
5406.18848		1
5406.21		1
5406.21826		1
5406.23242		1
5406.27441		1
5406.29736		1
5406.539		1
5406.68555		1
5406.715		1
5406.84033		1
5406.899		1
5407.01172		1
5407.15039		1
5407.214		1
5407.29248		1
5407.521		1
5407.5293		1
5407.53271		1
5407.54736		1
5407.643		1
5407.884		1
5407.955		1
5408.067		1
5408.13525		1
5408.152		1
5408.272		1
5408.273		1
5408.27441		1
5408.34131		1
5408.372		1
5408.40039		1
5408.61426		1
5408.709		1
5408.80225		1
5408.85645		1
5408.909		1
5408.924		1
5409.027		1
5409.02832		1
5409.051		1
5409.16064		1
5409.175		1
5409.178		1
5409.181		1
5409.216		1
5409.24		1
5409.246		1
5409.26563		1
5409.355		1
5409.429		1
5409.45947		1
5409.52148		1
5409.681		1
5409.78564		1
5409.84229		1
5409.862		1
5409.914		1
5409.959		1
5409.981		1
5410.054		1
5410.10352		1
5410.156		1
5410.218		1
5410.224		1
5410.259		1
5410.261		1
5410.264		1
5410.278		1
5410.297		1
5410.325		1
5410.3457		1
5410.44141		1
5410.60742		1
5410.608		1
5410.715		1
5410.71973		1
5410.76074		1
5410.81		1
5410.898		1
5410.91455		1
5410.92041		1
5410.94238		1
5410.94727		1
5411.00342		1
5411.035		1
5411.165		1
5411.202		1
5411.22363		1
5411.26025		1
5411.347		1
5411.366		1
5411.4585		1
5411.465		1
5411.5127		1
5411.522		1
5411.63574		1
5411.674		1
5411.70947		1
5411.7417		1
5411.761		1
5411.781		1
5411.787		1
5411.816		1
5411.858		1
5411.90527		1
5412.00244		1
5412.028		1
5412.06152		1
5412.068		1
5412.073		1
5412.081		1
5412.187		1
5412.196		1
5412.24951		1
5412.33447		1
5412.39844		1
5412.473		1
5412.47852		1
5412.49268		1
5412.669		1
5412.67334		1
5412.758		1
5412.7915		1
5412.82129		1
5412.8457		1
5412.938		1
5413.02148		1
5413.088		1
5413.2207		1
5413.376		1
5413.43		1
5413.44043		1
5413.46973		1
5413.551		1
5413.575		1
5413.596		1
5413.622		1
5413.66748		1
5413.67773		1
5413.703		1
5413.711		1
5413.74365		1
5413.847		1
5413.88574		1
5413.903		1
5413.94727		1
5414.07666		1
5414.211		1
5414.254		1
5414.25635		1
5414.2627		1
5414.403		1
5414.45557		1
5414.45557		1
5414.46973		1
5414.499		1
5414.595		1
5414.605		1
5414.69971		1
5414.762		1
5414.825		1
5414.87451		1
5414.88574		1
5415.15625		1
5415.164		1
5415.2		1
5415.23438		1
5415.27832		1
5415.37061		1
5415.473		1
5415.497		1
5415.50635		1
5415.51025		1
5415.51465		1
5415.60352		1
5415.60742		1
5415.65332		1
5415.682		1
5415.698		1
5415.97168		1
5416.05957		1
5416.07		1
5416.09326		1
5416.18262		1
5416.32471		1
5416.409		1
5416.505		1
5416.5415		1
5416.674		1
5416.721		1
5416.769		1
5416.85352		1
5416.8833		1
5416.933		1
5416.98047		1
5417.073		1
5417.09326		1
5417.105		1
5417.1084		1
5417.2666		1
5417.366		1
5417.411		1
5417.468		1
5417.52148		1
5417.546		1
5417.63428		1
5417.776		1
5417.78955		1
5417.87		1
5417.95557		1
5417.96		1
5418.024		1
5418.056		1
5418.065		1
5418.15527		1
5418.2085		1
5418.27734		1
5418.382		1
5418.38867		1
5418.426		1
5418.646		1
5418.838		1
5418.932		1
5418.956		1
5419.058		1
5419.12256		1
5419.214		1
5419.23633		1
5419.355		1
5419.35547		1
5419.432		1
5419.493		1
5419.498		1
5419.52246		1
5419.53955		1
5419.57666		1
5419.59863		1
5419.86572		1
5419.901		1
5419.918		1
5419.919		1
5419.939		1
5419.951		1
5420.005		1
5420.05957		1
5420.12744		1
5420.372		1
5420.38232		1
5420.40332		1
5420.517		1
5420.61768		1
5420.627		1
5420.763		1
5421.02734		1
5421.04834		1
5421.052		1
5421.0625		1
5421.10547		1
5421.10742		1
5421.177		1
5421.17871		1
5421.296		1
5421.33252		1
5421.349		1
5421.39453		1
5421.40869		1
5421.43164		1
5421.55029		1
5421.579		1
5421.67236		1
5421.694		1
5421.76953		1
5421.77246		1
5421.778		1
5421.91943		1
5422.04932		1
5422.077		1
5422.121		1
5422.129		1
5422.13		1
5422.208		1
5422.25635		1
5422.265		1
5422.36		1
5422.385		1
5422.398		1
5422.695		1
5422.74951		1
5422.756		1
5422.777		1
5422.779		1
5422.89258		1
5422.897		1
5422.90137		1
5422.926		1
5422.939		1
5423.04053		1
5423.133		1
5423.17334		1
5423.20166		1
5423.2334		1
5423.2417		1
5423.28271		1
5423.29834		1
5423.34375		1
5423.366		1
5423.39746		1
5423.48633		1
5423.493		1
5423.509		1
5423.5293		1
5423.55		1
5423.576		1
5423.72168		1
5423.762		1
5423.78369		1
5423.98633		1
5423.999		1
5424.035		1
5424.035		1
5424.04932		1
5424.123		1
5424.16748		1
5424.22		1
5424.245		1
5424.254		1
5424.27		1
5424.29053		1
5424.33057		1
5424.48047		1
5424.50146		1
5425.02344		1
5425.05859		1
5425.063		1
5425.07471		1
5425.078		1
5425.09375		1
5425.1626		1
5425.178		1
5425.299		1
5425.302		1
5425.36768		1
5425.37744		1
5425.39453		1
5425.50635		1
5425.53027		1
5425.58936		1
5425.7		1
5425.706		1
5425.76		1
5425.794		1
5425.79443		1
5425.831		1
5425.888		1
5425.89453		1
5425.9873		1
5426.01172		1
5426.059		1
5426.122		1
5426.19336		1
5426.322		1
5426.35		1
5426.36475		1
5426.36572		1
5426.4165		1
5426.451		1
5426.47754		1
5426.534		1
5426.53955		1
5426.547		1
5426.555		1
5426.563		1
5426.578		1
5426.62256		1
5426.69434		1
5426.73926		1
5426.752		1
5426.75732		1
5426.815		1
5426.832		1
5426.83936		1
5426.891		1
5427.01953		1
5427.306		1
5427.36		1
5427.367		1
5427.38867		1
5427.54248		1
5427.54736		1
5427.602		1
5427.697		1
5427.7793		1
5427.7915		1
5427.85352		1
5427.93555		1
5427.955		1
5428.05273		1
5428.05664		1
5428.083		1
5428.09766		1
5428.12646		1
5428.13232		1
5428.152		1
5428.16		1
5428.20752		1
5428.269		1
5428.40625		1
5428.44531		1
5428.46533		1
5428.601		1
5428.666		1
5428.69336		1
5428.723		1
5428.777		1
5428.878		1
5428.89746		1
5428.989		1
5429.00049		1
5429.013		1
5429.042		1
5429.07227		1
5429.12354		1
5429.12744		1
5429.24268		1
5429.26025		1
5429.268		1
5429.27051		1
5429.32		1
5429.59863		1
5429.61963		1
5429.70068		1
5429.77148		1
5429.862		1
5429.96338		1
5430.022		1
5430.06055		1
5430.079		1
5430.09326		1
5430.214		1
5430.266		1
5430.26855		1
5430.30273		1
5430.312		1
5430.324		1
5430.325		1
5430.454		1
5430.466		1
5430.50146		1
5430.58838		1
5430.7124		1
5430.722		1
5430.75		1
5430.77344		1
5430.78955		1
5430.82227		1
5430.83447		1
5430.8374		1
5430.86426		1
5430.88037		1
5430.882		1
5430.916		1
5430.91846		1
5430.92969		1
5430.935		1
5430.97		1
5431.043		1
5431.05859		1
5431.12		1
5431.167		1
[truncated: 17,029 more rows]
