# Supplementary material for: Getting rid of ‘rain’ and ‘stars’: Mitigating inhibition effects on ddPCR data analysis, the case study of the invasive crayfish Pacifastacus leniusculus in the streams of Luxembourg
Source: PLoS One. 2022 Nov 16;17(11):e0275363. doi: 10.1371/journal.pone.0275363 (PMC9668142; doi:10.1371/journal.pone.0275363)
Supplement: S1 File — (ZIP) [file pone.0275363.s003.zip › raw data/28-pl2/28 Pl2-2019 Pl_B01_Amplitude.csv]

Ch1 Amplitude	Ch2 Amplitude	Cluster
2097.63379		1
5225.95752		1
5660.52		1
5768.841		1
5874.6543		1
5888.83936		1
5898.79834		1
5901.38		1
5910.2124		1
5913.7373		1
5938.3916		1
5947.84229		1
5949.99268		1
5950.90869		1
5961.135		1
5961.45654		1
5971.11035		1
5974.39063		1
5975.018		1
5980.81738		1
5989.19043		1
5994.76074		1
6001.251		1
6007.18262		1
6013.148		1
6013.46143		1
6016.70361		1
6017.42725		1
6022.981		1
6023.658		1
6025.43359		1
6027.83252		1
6031.69971		1
6037.37061		1
6047.12646		1
6049.819		1
6049.8833		1
6051.80566		1
6052.027		1
6052.079		1
6052.312		1
6052.425		1
6054.27051		1
6054.825		1
6055.62158		1
6056.034		1
6058.042		1
6058.686		1
6059.39258		1
6063.05664		1
6064.10156		1
6064.91162		1
6065.708		1
6068.949		1
6071.204		1
6074.27051		1
6074.47559		1
6077.539		1
6079.242		1
6079.523		1
6082.091		1
6084.05566		1
6084.17		1
6086.53271		1
6087.87256		1
6089.11426		1
6089.92773		1
6093.243		1
6093.82666		1
6094.27734		1
6094.831		1
6096.58154		1
6097.111		1
6097.719		1
6098.0957		1
6098.17725		1
6098.62549		1
6099.928		1
6099.95264		1
6102.57471		1
6105.148		1
6105.517		1
6105.913		1
6106.16846		1
6106.92529		1
6108.391		1
6108.41553		1
6108.476		1
6109.1416		1
6113.13428		1
6113.8		1
6114.156		1
6114.751		1
6115.624		1
6116.411		1
6116.722		1
6118.11963		1
6118.24365		1
6118.404		1
6120.34375		1
6120.66846		1
6120.96826		1
6121.213		1
6121.88867		1
6122.30273		1
6126.779		1
6127.804		1
6128.40234		1
6128.414		1
6129.691		1
6131.438		1
6132.47949		1
6132.962		1
6133.44873		1
6133.718		1
6133.81445		1
6133.92773		1
6134.14746		1
6134.159		1
6134.43		1
6134.583		1
6134.81445		1
6135.98535		1
6136.454		1
6136.473		1
6136.629		1
6137.95166		1
6137.97168		1
6138.326		1
6139.369		1
6139.88525		1
6143.748		1
6145.63428		1
6146.30371		1
6147.02637		1
6147.759		1
6147.94		1
6149.66455		1
6151.1		1
6151.469		1
6153.557		1
6153.68457		1
6154.407		1
6154.667		1
6154.993		1
6155.356		1
6155.666		1
6157.103		1
6157.608		1
6158.19727		1
6158.46533		1
6159.56		1
6160.392		1
6160.80859		1
6161.59961		1
6161.925		1
6161.977		1
6162.46826		1
6162.642		1
6163.198		1
6163.836		1
6163.859		1
6164.269		1
6165.96143		1
6166.014		1
6166.40771		1
6166.631		1
6166.822		1
6167.599		1
6168.20068		1
6168.644		1
6169.703		1
6169.912		1
6170.577		1
6171.14746		1
6171.39355		1
6172.28955		1
6173.51758		1
6173.53027		1
6174.54053		1
6174.79443		1
6175.19141		1
6176.04834		1
6176.24561		1
6176.53271		1
6176.684		1
6177.052		1
6177.66748		1
6178.22656		1
6178.71045		1
6179.796		1
6180.60938		1
6181.303		1
6181.639		1
6181.822		1
6182.02344		1
6182.10059		1
6182.73438		1
6182.936		1
6183.43066		1
6183.778		1
6184.17627		1
6187.014		1
6187.589		1
6188.01953		1
6188.55225		1
6189.40527		1
6189.534		1
6189.95947		1
6190.636		1
6190.85547		1
6191.76465		1
6192.02148		1
6192.388		1
6192.49072		1
6193.10254		1
6193.655		1
6193.783		1
6194.96143		1
6194.98535		1
6195.32959		1
6195.67627		1
6195.703		1
6195.80371		1
6196.61572		1
6196.63525		1
6196.73926		1
6197.86133		1
6198.04346		1
6198.27441		1
6198.3374		1
6198.396		1
6198.76953		1
6199.494		1
6199.80273		1
6200.249		1
6200.92529		1
6202.101		1
6202.192		1
6202.47754		1
6202.782		1
6203.024		1
6203.031		1
6203.275		1
6203.821		1
6204.92725		1
6205.34766		1
6205.512		1
6206.56348		1
6206.746		1
6207.04		1
6207.06348		1
6207.639		1
6207.71		1
6207.891		1
6208.0835		1
6208.9165		1
6209.32129		1
6210.38672		1
6211.005		1
6211.082		1
6211.684		1
6212.479		1
6212.842		1
6212.843		1
6213.01563		1
6213.849		1
6215.135		1
6215.1626		1
6215.229		1
6215.4624		1
6215.57275		1
6215.756		1
6216.019		1
6216.33447		1
6217.567		1
6218.691		1
6218.74268		1
6218.981		1
6219.362		1
6219.41943		1
6219.517		1
6219.67725		1
6219.68359		1
6220.241		1
6220.44727		1
6221.264		1
6222.09375		1
6222.191		1
6222.562		1
6223.057		1
6223.74072		1
6224.902		1
6224.92529		1
6225.53125		1
6226.37939		1
6226.63672		1
6227.898		1
6228.00244		1
6228.425		1
6229.19873		1
6229.34473		1
6229.759		1
6230.115		1
6230.747		1
6230.917		1
6230.94629		1
6232.01		1
6232.223		1
6232.42139		1
6232.639		1
6233.09229		1
6233.1543		1
6233.799		1
6234.369		1
6234.45459		1
6234.49268		1
6234.67041		1
6235.795		1
6235.87451		1
6236.20947		1
6237.1377		1
6237.323		1
6238.05469		1
6238.21533		1
6238.481		1
6238.504		1
6239.031		1
6239.398		1
6239.80371		1
6240.18457		1
6240.31641		1
6240.40771		1
6240.512		1
6240.516		1
6240.56543		1
6240.808		1
6241.265		1
6241.79		1
6241.7915		1
6242.24		1
6242.355		1
6242.50439		1
6243.42725		1
6243.797		1
6243.83154		1
6243.951		1
6244.891		1
6245.06738		1
6245.17139		1
6245.569		1
6245.66943		1
6245.69434		1
6245.75244		1
6245.859		1
6246.389		1
6247.66162		1
6247.798		1
6247.90967		1
6248.02637		1
6248.159		1
6248.229		1
6248.3584		1
6248.685		1
6248.74463		1
6249.057		1
6250.5874		1
6250.97363		1
6251.021		1
6251.093		1
6251.094		1
6251.33447		1
6251.78564		1
6252.89258		1
6253.21338		1
6253.27051		1
6253.282		1
6253.351		1
6253.435		1
6253.59863		1
6253.73145		1
6253.855		1
6254.475		1
6254.748		1
6255.062		1
6255.3623		1
6255.695		1
6256.254		1
6256.438		1
6256.47754		1
6257.3		1
6257.52246		1
6258.619		1
6259.326		1
6259.36426		1
6259.88965		1
6259.95752		1
6260.03955		1
6260.17725		1
6260.7666		1
6260.819		1
6261.09473		1
6261.202		1
6261.222		1
6261.506		1
6261.812		1
6261.905		1
6262.42		1
6262.456		1
6262.521		1
6262.781		1
6262.835		1
6263.21875		1
6263.431		1
6263.477		1
6263.531		1
6263.60645		1
6263.794		1
6264.062		1
6264.0957		1
6264.602		1
6265.638		1
6265.8457		1
6265.96826		1
6266.03662		1
6266.14355		1
6266.52832		1
6266.709		1
6266.841		1
6267.28857		1
6267.31055		1
6267.4165		1
6267.66357		1
6268.064		1
6268.334		1
6269.019		1
6269.16		1
6269.32275		1
6269.45361		1
6269.58252		1
6269.98633		1
6271.202		1
6271.4707		1
6271.52441		1
6271.53		1
6271.669		1
6271.77148		1
6271.822		1
6272.17725		1
6272.38525		1
6272.47656		1
6272.644		1
6272.89258		1
6273.2334		1
6274.009		1
6274.14551		1
6274.72754		1
6274.80127		1
6275.012		1
6275.16748		1
6275.365		1
6275.76953		1
6276.204		1
6276.254		1
6276.411		1
6276.667		1
6276.69238		1
6276.77637		1
6277.4585		1
6277.511		1
6278.054		1
6278.17334		1
6278.842		1
6280.21729		1
6280.40771		1
6280.74561		1
6281.385		1
6281.579		1
6281.59863		1
6282.299		1
6283.57129		1
6283.757		1
6284.839		1
6284.84229		1
6284.86133		1
6284.98145		1
6285.101		1
6285.282		1
6285.51465		1
6285.535		1
6285.985		1
6286.153		1
6286.247		1
6286.51025		1
6286.65		1
6286.972		1
6287.087		1
6287.21533		1
6287.399		1
6287.63135		1
6287.84668		1
6287.89355		1
6288.338		1
6288.589		1
6288.67969		1
6289.253		1
6289.274		1
6289.338		1
6289.97		1
6289.99		1
6289.99658		1
6290.23		1
6290.85645		1
6291.032		1
6291.17871		1
6291.28174		1
6291.516		1
6292.411		1
6292.423		1
6292.593		1
6293.735		1
6293.97461		1
6294.486		1
6294.495		1
6294.802		1
6295.30566		1
6295.32129		1
6295.34131		1
6295.461		1
6295.472		1
6295.477		1
6295.621		1
6295.96973		1
6296.23242		1
6296.53857		1
6296.684		1
6296.72949		1
6296.891		1
6297.35742		1
6297.455		1
6297.71631		1
6297.7373		1
6297.7915		1
6297.805		1
6298.34766		1
6298.94043		1
6298.99951		1
6299.01855		1
6299.04346		1
6299.489		1
6299.6167		1
6300.065		1
6300.877		1
6301.18848		1
6301.56		1
6301.59863		1
6301.65137		1
6302.468		1
6302.54		1
6302.686		1
6304.20459		1
6304.25537		1
6304.829		1
6304.998		1
6305.32275		1
6305.53		1
6305.887		1
6306.1665		1
6306.7583		1
6306.94873		1
6307.65674		1
6307.82861		1
6307.90234		1
6308.468		1
6308.574		1
6308.663		1
6308.68164		1
6308.81445		1
6308.95068		1
6309.135		1
6309.167		1
6309.352		1
6309.505		1
6309.50537		1
6309.84		1
6310.514		1
6310.57031		1
6310.80273		1
6310.89844		1
6311.14063		1
6311.725		1
6311.82764		1
6311.98926		1
6311.99		1
6312.185		1
6312.368		1
6312.50732		1
6312.65137		1
6313.05		1
6313.08545		1
6313.92432		1
6314.198		1
6314.252		1
6314.397		1
6314.585		1
6315.10449		1
6315.443		1
6315.568		1
6315.78467		1
6316.022		1
6316.038		1
6316.766		1
6316.87842		1
6317.09033		1
6317.39		1
6317.706		1
6317.725		1
6318.049		1
6318.127		1
6318.383		1
6318.62		1
6318.78662		1
6319.068		1
6319.069		1
6319.173		1
6319.529		1
6319.533		1
6319.799		1
6320.49268		1
6320.54932		1
6320.642		1
6321.09668		1
6321.43262		1
6321.53125		1
6321.55566		1
6322.094		1
6322.174		1
6322.198		1
6322.764		1
6322.76465		1
6323.1875		1
6323.19043		1
6323.208		1
6323.61768		1
6323.95068		1
6324.39063		1
6324.474		1
6324.662		1
6325.022		1
6325.03662		1
6325.107		1
6325.179		1
6325.26074		1
6325.291		1
6325.577		1
6325.648		1
6326.231		1
6326.769		1
6327.047		1
6327.325		1
6327.41357		1
6327.56641		1
6327.597		1
6327.92		1
6328.084		1
6328.16162		1
6328.16553		1
6328.50635		1
6328.66846		1
6328.72168		1
6328.82568		1
6328.864		1
6328.922		1
6329.26855		1
6329.589		1
6330.149		1
6330.16455		1
6330.249		1
6330.57666		1
6330.943		1
6330.968		1
6331.16943		1
6331.259		1
6331.40234		1
6331.6626		1
6331.672		1
6331.68359		1
6332.012		1
6332.062		1
6332.15332		1
6332.238		1
6333.44873		1
6333.457		1
6333.50439		1
6333.651		1
6333.726		1
6333.739		1
6333.844		1
6333.92334		1
6333.997		1
6334.337		1
6334.341		1
6334.36035		1
6334.45264		1
6334.824		1
6334.874		1
6334.908		1
6335.30371		1
6335.48633		1
6335.75537		1
6336.21729		1
6336.31152		1
6336.49658		1
6336.60059		1
6336.99072		1
6337.13965		1
6337.172		1
6337.411		1
6337.91748		1
6338.175		1
6338.254		1
6338.74561		1
6339.012		1
6339.05225		1
6339.48926		1
6340.26172		1
6340.342		1
6340.48		1
6340.53		1
6340.633		1
6340.759		1
6341.02441		1
6341.05371		1
6341.67725		1
6341.73633		1
6341.73975		1
6341.90527		1
6341.929		1
6341.95654		1
6342.03955		1
6342.12256		1
6342.19775		1
6342.4		1
6342.531		1
6342.583		1
6342.61328		1
6342.69043		1
6342.90625		1
6343.09668		1
6343.93848		1
6344.36572		1
6344.45752		1
6344.558		1
6344.64258		1
6344.67		1
6345.019		1
6345.025		1
6345.09668		1
6345.582		1
6345.58838		1
6345.61035		1
6346.094		1
6346.28369		1
6347.18359		1
6347.362		1
6347.457		1
6347.879		1
6347.99365		1
6348.201		1
6348.42725		1
6348.75244		1
6348.76		1
6348.85156		1
6348.8623		1
6348.92236		1
6349.1333		1
6349.545		1
6349.611		1
6349.741		1
6349.83154		1
6350.17871		1
6350.223		1
6350.2915		1
6350.474		1
6350.52246		1
6350.70654		1
6351.05371		1
6351.22266		1
6351.55225		1
6351.947		1
6351.95264		1
6352.03027		1
6352.08643		1
6352.155		1
6352.308		1
6352.31348		1
6352.438		1
6353.224		1
6353.322		1
6353.43945		1
6353.643		1
6353.80469		1
6353.949		1
6353.995		1
6354.014		1
6354.142		1
6354.59766		1
6354.96973		1
6355.413		1
6355.52344		1
6356.179		1
6356.414		1
6356.51074		1
6356.522		1
6357.09		1
6357.495		1
6357.557		1
6357.58252		1
6357.664		1
6357.90234		1
6357.93652		1
6358.115		1
6358.224		1
6358.246		1
6358.61768		1
6358.936		1
6359.289		1
6359.34033		1
6359.463		1
6359.822		1
6359.897		1
6360.053		1
6360.522		1
6360.94141		1
6361.258		1
6361.31836		1
6361.66064		1
6361.82666		1
6361.979		1
6362.067		1
6362.084		1
6362.2417		1
6362.37939		1
6362.58154		1
6362.9834		1
6363.04		1
6363.053		1
6363.09229		1
6363.14355		1
6363.292		1
6363.327		1
6363.72656		1
6364.35		1
6364.36		1
6364.383		1
6364.53467		1
6364.66162		1
6364.71533		1
6365.0166		1
6365.075		1
6365.217		1
6365.51953		1
6365.59375		1
6365.63135		1
6366.415		1
6366.629		1
6366.98145		1
6367.00342		1
6367.822		1
6368.72		1
6369.056		1
6369.316		1
6369.328		1
6369.65		1
6369.711		1
6369.86963		1
6369.947		1
6370.116		1
6370.29346		1
6370.47168		1
6370.56445		1
6370.902		1
6371.233		1
6371.444		1
6371.82373		1
6372.08252		1
6372.34766		1
6372.422		1
6372.569		1
6373.274		1
6373.442		1
6374.313		1
6374.8457		1
6374.85156		1
6375.338		1
6375.533		1
6375.679		1
6376.264		1
6376.531		1
6376.58154		1
6377.23047		1
6377.30859		1
6377.477		1
6377.48535		1
6377.658		1
6377.97754		1
6377.988		1
6378.68		1
6378.844		1
6378.94043		1
6379.164		1
6379.45654		1
6379.53662		1
6379.609		1
6379.70654		1
6379.819		1
6379.898		1
6380.00342		1
6380.467		1
6380.47266		1
6380.63965		1
6380.714		1
6380.944		1
6381.05957		1
6381.479		1
6381.72656		1
6381.92236		1
6382.07227		1
6382.386		1
6382.48975		1
6382.70361		1
6382.705		1
6382.953		1
6383.229		1
6383.313		1
6383.53		1
6383.535		1
6383.537		1
6383.583		1
6383.69238		1
6383.72559		1
6383.855		1
6384.10156		1
6384.35254		1
6384.521		1
6384.59668		1
6384.60059		1
6384.78027		1
6385.374		1
6385.414		1
6385.50537		1
6385.817		1
6385.933		1
6386.07		1
6386.21436		1
6386.365		1
6386.373		1
6386.55273		1
6386.792		1
6386.81641		1
6386.82227		1
6387.009		1
6387.1377		1
6387.14		1
6387.142		1
6387.543		1
6387.61133		1
6387.90771		1
6388.18555		1
6388.335		1
6388.393		1
6388.58057		1
6388.86426		1
6389.069		1
6389.16357		1
6389.411		1
6389.62744		1
6389.70068		1
6389.777		1
6389.78662		1
6389.82373		1
6389.83643		1
6389.83838		1
6389.86133		1
6390.20068		1
6390.24561		1
6390.307		1
6390.749		1
6390.836		1
6391.5293		1
6391.632		1
6391.73145		1
6391.78955		1
6392.12842		1
6392.28369		1
6392.382		1
6392.419		1
6392.528		1
6392.70166		1
6392.967		1
6393.153		1
6393.186		1
6393.24854		1
6393.35449		1
6393.423		1
6393.45557		1
6393.6084		1
6393.70264		1
6393.85938		1
6394.054		1
6394.137		1
6394.30127		1
6394.444		1
6394.56836		1
6394.85254		1
6395.022		1
6395.12256		1
6395.212		1
6395.232		1
6395.284		1
6395.594		1
6395.62354		1
6395.877		1
6395.88965		1
6396.081		1
6396.346		1
6396.61426		1
6396.64551		1
6397.15		1
6397.1543		1
6397.217		1
6397.2583		1
6397.925		1
6398.05469		1
6398.20068		1
6398.27148		1
6398.33838		1
6398.558		1
6398.9		1
6399.02051		1
6399.262		1
6399.38232		1
6399.383		1
6399.391		1
6399.87354		1
6399.95361		1
6400.251		1
6400.317		1
6400.32666		1
6400.368		1
6400.371		1
6400.65967		1
6400.848		1
6401.015		1
6401.107		1
6401.107		1
6401.542		1
6401.848		1
6401.884		1
6402.03955		1
6402.064		1
6402.122		1
6402.18555		1
6402.214		1
6402.289		1
6402.467		1
6402.536		1
6402.545		1
6402.9		1
6403.369		1
6403.42		1
6403.48828		1
6403.52344		1
6403.74268		1
6403.94336		1
6404.035		1
6404.07764		1
6404.2		1
6404.214		1
6404.44629		1
6404.46338		1
6404.781		1
6404.812		1
6404.86475		1
6404.89648		1
6405.084		1
6405.31		1
6405.4165		1
6405.4707		1
6405.5625		1
6405.853		1
6405.86768		1
6405.91943		1
6405.966		1
6406.04736		1
6406.0957		1
6406.321		1
6406.818		1
6406.846		1
6406.922		1
6407.00439		1
6407.15625		1
6407.34375		1
6407.442		1
6407.84033		1
6407.86865		1
6407.9043		1
6408.04248		1
6408.16553		1
6408.56738		1
6408.57959		1
6408.66		1
6409.016		1
6409.01855		1
6409.661		1
6409.86328		1
6410.19434		1
6410.30566		1
6410.628		1
6410.83838		1
6410.898		1
6410.947		1
6411.122		1
6411.228		1
6411.264		1
6411.361		1
6411.365		1
6411.37256		1
6411.481		1
6411.546		1
6411.567		1
6411.6543		1
6411.70264		1
6411.802		1
6411.876		1
6411.93164		1
6412.097		1
6412.45		1
6412.46729		1
6412.564		1
6412.84375		1
6412.945		1
6413.025		1
6413.0957		1
6413.608		1
6413.67041		1
6413.84375		1
6414.323		1
6414.392		1
6414.63867		1
6414.72168		1
6414.764		1
6414.79639		1
6414.802		1
6414.9		1
6415.063		1
6415.115		1
6415.14063		1
6415.183		1
6415.252		1
6415.28027		1
6415.46973		1
6415.51855		1
6415.613		1
6415.637		1
6415.76367		1
6415.838		1
6415.936		1
6415.979		1
6416.18		1
6416.26758		1
6416.361		1
6416.402		1
6416.44		1
6416.57129		1
6416.682		1
6416.722		1
6416.855		1
6416.87939		1
6417.001		1
6417.0127		1
6417.218		1
6417.269		1
6417.345		1
6417.421		1
6417.659		1
6417.978		1
6418.18359		1
6418.36572		1
6418.641		1
6418.663		1
6418.70654		1
6418.791		1
6419.19971		1
6419.25928		1
6419.471		1
6419.69629		1
6419.72		1
6419.869		1
6419.94727		1
6420.107		1
6420.2		1
6420.20264		1
6420.35059		1
6420.409		1
6420.564		1
6420.58838		1
6420.6416		1
6420.659		1
6420.85		1
6420.959		1
6421.198		1
6421.20068		1
6421.271		1
6421.555		1
6421.82227		1
6421.90527		1
6421.955		1
6422.175		1
6422.56		1
6422.637		1
6422.88867		1
6422.96436		1
6423.04834		1
6423.10059		1
6423.12939		1
6423.36475		1
6423.4707		1
6423.54639		1
6423.575		1
6423.70361		1
6423.75244		1
6423.80225		1
6423.836		1
6423.848		1
6423.94775		1
6424.09375		1
6424.13428		1
6424.175		1
6424.23145		1
6424.333		1
6424.34668		1
6424.3584		1
6424.365		1
6424.69043		1
6424.70752		1
6424.7417		1
6424.80957		1
6424.81738		1
6424.86035		1
6424.8877		1
6425.0166		1
6425.07		1
6425.114		1
6425.19		1
6425.217		1
6425.288		1
6425.34473		1
6425.35742		1
6425.42871		1
6425.434		1
6425.438		1
6425.50244		1
6425.548		1
6425.60645		1
6425.65625		1
6425.757		1
6425.99951		1
6426.11426		1
6426.15332		1
6426.46338		1
6426.586		1
6426.766		1
6426.90674		1
6426.933		1
6426.99072		1
6427.034		1
6427.089		1
6427.09473		1
6427.19531		1
6427.229		1
6427.25732		1
6427.27051		1
6427.35742		1
6427.441		1
6427.52148		1
6427.534		1
6427.843		1
6427.96045		1
6427.985		1
6428.054		1
6428.326		1
6428.402		1
6428.729		1
6429.014		1
6429.5376		1
6429.645		1
6429.64648		1
6429.88037		1
6430.11133		1
6430.34961		1
6430.413		1
6430.4165		1
6430.42041		1
6430.42041		1
6430.454		1
6430.842		1
6431.02051		1
6431.12061		1
6431.19971		1
6431.30029		1
6431.346		1
6431.52246		1
6431.563		1
6431.96436		1
6431.971		1
6431.97656		1
6432.016		1
6432.14		1
6432.163		1
6432.247		1
6432.268		1
6432.333		1
6432.378		1
6432.447		1
6432.4624		1
6432.75049		1
6432.79932		1
6432.841		1
6432.86768		1
6432.88037		1
6433.02441		1
6433.12939		1
6433.48		1
6433.636		1
6433.67627		1
6433.767		1
6433.77		1
6433.816		1
6433.903		1
6434.0874		1
6434.089		1
6434.148		1
6434.15527		1
6434.45947		1
6434.46631		1
6434.665		1
6434.85156		1
6435.05566		1
6435.35449		1
6435.37451		1
6435.38574		1
6435.532		1
6435.74365		1
6435.783		1
6435.83		1
6435.89746		1
6436.01367		1
6436.56738		1
6436.591		1
6436.9917		1
6437.16455		1
6437.228		1
6437.32227		1
6437.437		1
6437.50439		1
6437.589		1
6437.69141		1
6437.70459		1
6437.8457		1
6437.98926		1
6438.05859		1
6438.215		1
6438.314		1
6438.341		1
6438.35449		1
6438.45264		1
6438.45459		1
6438.56641		1
6438.58		1
6439.2373		1
6439.46631		1
6439.497		1
6439.59229		1
6439.65967		1
6439.67432		1
6439.73926		1
6439.815		1
6439.855		1
6439.93066		1
6439.94629		1
6440.01367		1
6440.11133		1
6440.374		1
6440.394		1
6440.41357		1
6440.507		1
6440.611		1
6440.63525		1
6440.661		1
6440.66455		1
6440.76465		1
6440.899		1
6440.9375		1
6441.006		1
6441.24072		1
6441.246		1
6441.555		1
6441.704		1
6441.76025		1
6441.902		1
6441.954		1
6441.973		1
6442.002		1
6442.021		1
6442.215		1
6442.342		1
6442.668		1
6442.78369		1
6442.87939		1
6442.89		1
6442.91455		1
6442.926		1
6443.001		1
6443.18066		1
6443.20752		1
6443.23828		1
6443.59326		1
6443.62158		1
6443.629		1
6443.79541		1
6443.936		1
6443.94727		1
6444.1626		1
6444.34375		1
6444.51172		1
6444.57959		1
6444.75		1
6444.85449		1
6444.95264		1
6445.002		1
6445.15625		1
6445.32227		1
6445.338		1
6445.509		1
6445.70361		1
6445.7627		1
6445.905		1
6446.00732		1
6446.15625		1
6446.40674		1
6446.46875		1
6446.73		1
6446.79248		1
6446.85254		1
6446.865		1
6446.92432		1
6446.984		1
6446.9917		1
6447.03955		1
6447.05029		1
6447.42		1
6447.438		1
6447.49072		1
6447.538		1
6447.61963		1
6447.633		1
6447.969		1
6448.157		1
6448.19775		1
6448.202		1
6448.216		1
6448.276		1
6448.52148		1
6448.539		1
6448.55664		1
6448.63135		1
6448.716		1
6449.32373		1
6449.746		1
6449.90332		1
6449.91943		1
6449.971		1
6450.358		1
6450.432		1
6450.569		1
6450.6665		1
6450.745		1
6450.87354		1
6450.918		1
6451.431		1
6451.713		1
6451.728		1
6451.75928		1
6451.76855		1
6451.95264		1
6451.962		1
6452.051		1
6452.11963		1
6452.175		1
6452.226		1
6452.454		1
6452.46973		1
6452.77734		1
6452.867		1
6452.993		1
6453.33		1
6453.45557		1
6453.70947		1
6454.14		1
6454.15039		1
6454.297		1
6454.418		1
6454.44775		1
6454.50732		1
6454.582		1
6454.59326		1
6454.89258		1
6454.94		1
6454.947		1
6454.974		1
6455.00635		1
6455.30127		1
6455.461		1
6455.54		1
6455.57031		1
6455.64355		1
6455.71		1
6455.74268		1
6455.797		1
6455.833		1
6455.966		1
6456.00928		1
6456.013		1
6456.0166		1
6456.044		1
6456.30957		1
6456.386		1
6456.415		1
6456.42627		1
6456.65527		1
6456.67725		1
6456.698		1
6456.736		1
6456.748		1
6456.80859		1
6456.977		1
6457.159		1
6457.171		1
6457.37061		1
6457.421		1
6457.52734		1
6457.55029		1
6457.55957		1
6457.731		1
6457.81445		1
6457.942		1
6457.94531		1
6457.99268		1
6458.04541		1
6458.07		1
6458.2124		1
6458.23633		1
6458.249		1
6458.37842		1
6458.65771		1
6458.792		1
6458.92529		1
6459.109		1
6459.447		1
6459.492		1
6459.52734		1
6459.66		1
6459.743		1
6459.74561		1
6459.901		1
6459.94629		1
6460.07227		1
6460.09863		1
6460.148		1
6460.166		1
6460.19238		1
6460.245		1
6460.29		1
6460.29346		1
6460.34375		1
6460.43555		1
6460.441		1
6460.458		1
6460.673		1
6460.691		1
6460.715		1
6460.802		1
6460.876		1
6461.0166		1
6461.059		1
6461.0625		1
6461.164		1
6461.20166		1
6461.236		1
6461.33545		1
6461.465		1
6461.79639		1
6461.819		1
6461.87646		1
6461.912		1
6462.0083		1
6462.04443		1
6462.055		1
6462.17725		1
6462.20557		1
6462.27832		1
6462.44531		1
6462.56641		1
6462.587		1
6462.593		1
6462.878		1
6462.92969		1
6463.00928		1
6463.03271		1
6463.124		1
6463.21631		1
6463.432		1
6463.452		1
6463.70361		1
6463.71		1
6463.939		1
6463.94434		1
6464.124		1
6464.144		1
6464.145		1
6464.20947		1
6464.52637		1
6464.54346		1
6464.64258		1
6464.713		1
6464.759		1
6464.97754		1
6465.05664		1
6465.09		1
6465.29053		1
6465.568		1
6465.573		1
6465.614		1
6465.783		1
6465.81348		1
6465.865		1
6466.00342		1
6466.028		1
6466.06348		1
6466.438		1
6466.45		1
6466.497		1
6466.50049		1
6466.50537		1
6466.6084		1
6466.7373		1
6466.754		1
6466.794		1
6466.926		1
6466.978		1
6467.033		1
6467.082		1
6467.29834		1
6467.301		1
6467.31152		1
6467.4375		1
6467.475		1
6467.499		1
6467.613		1
6467.613		1
6467.723		1
6467.85059		1
6467.91553		1
6467.98438		1
6468.0166		1
6468.31445		1
6468.44043		1
6468.4834		1
6468.72754		1
6468.7373		1
6468.76074		1
6468.79443		1
6468.8125		1
6468.816		1
6468.998		1
6469.052		1
6469.225		1
6469.22656		1
6469.35938		1
6469.37256		1
6469.50732		1
6469.593		1
6469.59961		1
6469.80127		1
6469.826		1
6469.90234		1
6469.988		1
6470.04443		1
6470.11		1
6470.15674		1
6470.23242		1
6470.25244		1
6470.275		1
6470.605		1
6470.642		1
6470.841		1
6471.023		1
6471.15		1
6471.37842		1
6471.39648		1
6471.39648		1
6471.46		1
6471.57666		1
6471.612		1
6471.626		1
6471.843		1
6472.033		1
6472.033		1
6472.17627		1
6472.18164		1
6472.21338		1
6472.222		1
6472.3667		1
6472.479		1
6472.596		1
6472.59668		1
6473.02539		1
6473.113		1
6473.22266		1
6473.3833		1
6473.52246		1
6473.52539		1
6473.537		1
6473.63574		1
6473.66162		1
6473.825		1
6473.83643		1
6473.90967		1
6473.981		1
6474.25732		1
6474.349		1
6474.359		1
6474.407		1
6474.466		1
6474.49072		1
6474.51025		1
6474.55762		1
6474.629		1
6474.7124		1
6474.75928		1
6474.798		1
6474.84863		1
6474.88965		1
6474.95166		1
6475.03369		1
6475.08447		1
6475.29932		1
6475.46729		1
6475.54443		1
6475.56738		1
6475.79639		1
6476.10449		1
6476.341		1
6476.40137		1
6476.427		1
6476.43848		1
6476.44531		1
6476.48438		1
6476.561		1
6476.785		1
6476.788		1
6477.36963		1
6477.52		1
6477.606		1
6477.68		1
6477.70068		1
6477.757		1
6477.869		1
6477.91748		1
6477.94531		1
6478.01563		1
6478.032		1
6478.10059		1
6478.17627		1
6478.27637		1
6478.357		1
6478.407		1
6478.59033		1
6478.81348		1
6478.91		1
6478.918		1
6478.97949		1
6479.13		1
6479.186		1
6479.2915		1
6479.33252		1
6479.38867		1
6479.43945		1
6479.51367		1
6479.71875		1
6480.133		1
6480.16		1
6480.17627		1
6480.207		1
6480.28		1
6480.30225		1
6480.385		1
6480.748		1
6480.871		1
6480.9917		1
6481.04		1
6481.091		1
6481.144		1
6481.169		1
6481.17334		1
6481.3457		1
6481.43555		1
6481.44336		1
6481.793		1
6481.92529		1
6481.958		1
6482.02148		1
6482.14		1
6482.181		1
6482.24463		1
6482.315		1
6482.36475		1
6482.444		1
6482.45459		1
6482.46533		1
6482.55371		1
6482.587		1
6482.843		1
6482.864		1
6483.075		1
6483.0835		1
6483.2373		1
6483.274		1
6483.313		1
6483.316		1
6483.35156		1
6483.50049		1
6483.69141		1
6483.71045		1
6483.80762		1
6483.82959		1
6483.896		1
6484.007		1
6484.02734		1
6484.031		1
6484.033		1
6484.04639		1
6484.049		1
6484.06348		1
6484.146		1
6484.1875		1
6484.21338		1
6484.30273		1
6484.45		1
6484.48		1
6484.48535		1
6484.503		1
6484.51367		1
6484.51563		1
6484.517		1
6484.522		1
6484.54541		1
6484.61328		1
6484.61475		1
6484.72266		1
6484.95166		1
6485.21143		1
6485.346		1
6485.51855		1
6485.58154		1
6485.73242		1
6485.738		1
6485.75928		1
6485.93359		1
6485.975		1
6486.06641		1
6486.1123		1
6486.126		1
6486.18457		1
6486.237		1
6486.3125		1
6486.414		1
6486.446		1
6486.448		1
6486.508		1
6486.52		1
6486.55664		1
6486.58154		1
6486.697		1
6486.707		1
6486.744		1
6486.8374		1
6486.929		1
6486.94531		1
6487.024		1
6487.042		1
6487.05		1
6487.13135		1
6487.177		1
6487.29		1
6487.318		1
6487.484		1
6487.53467		1
6487.567		1
6487.663		1
6487.7207		1
6487.7583		1
6487.81836		1
6488.14941		1
6488.179		1
6488.283		1
6488.35059		1
6488.45557		1
6488.48926		1
6488.536		1
6488.57568		1
6488.643		1
6488.64844		1
6488.86133		1
6488.91553		1
6488.923		1
6489.048		1
6489.07666		1
6489.07764		1
6489.104		1
6489.181		1
6489.23		1
6489.36475		1
6489.3916		1
6489.39844		1
6489.40137		1
6489.402		1
6489.60059		1
6489.60449		1
6489.626		1
6489.62842		1
6489.73047		1
6489.99854		1
6490.04248		1
6490.086		1
6490.09766		1
6490.26025		1
6490.279		1
6490.402		1
6490.47656		1
6490.79248		1
6490.85059		1
6490.88574		1
6490.968		1
6491.05127		1
6491.078		1
6491.09		1
6491.1416		1
6491.17139		1
6491.172		1
6491.27539		1
6491.34229		1
6491.531		1
6491.575		1
6491.6123		1
6491.6416		1
6491.87451		1
6491.90967		1
6491.98633		1
6492.05		1
6492.07861		1
6492.187		1
6492.189		1
6492.251		1
6492.275		1
6492.393		1
6492.408		1
6492.495		1
6492.561		1
6492.63574		1
6492.683		1
6492.744		1
6492.85645		1
6492.94727		1
6493.067		1
6493.16748		1
6493.268		1
6493.39648		1
6493.628		1
6493.651		1
6493.67725		1
6493.80469		1
6493.80859		1
6494.011		1
6494.02637		1
6494.027		1
6494.192		1
6494.221		1
[truncated: 17,766 more rows]
