# Supplementary material for: Getting rid of ‘rain’ and ‘stars’: Mitigating inhibition effects on ddPCR data analysis, the case study of the invasive crayfish Pacifastacus leniusculus in the streams of Luxembourg
Source: PLoS One. 2022 Nov 16;17(11):e0275363. doi: 10.1371/journal.pone.0275363 (PMC9668142; doi:10.1371/journal.pone.0275363)
Supplement: S1 File — (ZIP) [file pone.0275363.s003.zip › raw data/28-pl2/28 Pl2-2019 Pl_B02_Amplitude.csv]

Ch1 Amplitude	Ch2 Amplitude	Cluster
5111.773		1
5249.59473		1
5335.02148		1
5353.2373		1
5361.69775		1
5363.25		1
5395.87842		1
5414.615		1
5426.493		1
5432.32959		1
5437.54541		1
5448.02441		1
5451.855		1
5460.57666		1
5467.77441		1
5468.27539		1
5475.42969		1
5475.605		1
5477.1377		1
5482.01074		1
5489.75342		1
5496.86865		1
5498.277		1
5499.703		1
5499.94873		1
5501.914		1
5503.06836		1
5505.873		1
5507.376		1
5508.49854		1
5514.364		1
5514.62158		1
5519.938		1
5521.73		1
5528.294		1
5529.974		1
5530.35059		1
5531.32227		1
5537.276		1
5537.48926		1
5538.2417		1
5538.242		1
5538.95947		1
5539.591		1
5540.04932		1
5544.88574		1
5546.0127		1
5546.7373		1
5547.86475		1
5548.102		1
5551.974		1
5553.666		1
5554.183		1
5555.081		1
5559.17627		1
5559.79		1
5560.003		1
5560.948		1
5561.478		1
5562.233		1
5562.572		1
5563.44629		1
5564.57227		1
5567.04541		1
5567.613		1
5568.954		1
5569.982		1
5570.72363		1
5571.123		1
5572.77832		1
5573.184		1
5576.576		1
5576.96631		1
5578.671		1
5580.14648		1
5580.391		1
5582.11133		1
5583.7334		1
5583.91357		1
5584.595		1
5584.62549		1
5585.524		1
5587.46143		1
5591.4375		1
5592.463		1
5592.599		1
5592.904		1
5596.141		1
5596.44141		1
5596.73		1
5598.057		1
5599.474		1
5600.538		1
5601.632		1
5601.946		1
5602.271		1
5602.566		1
5603.042		1
5603.2124		1
5603.795		1
5605.14551		1
5607.802		1
5609.65967		1
5610.41943		1
5611.21338		1
5611.304		1
5612.932		1
5615.708		1
5615.972		1
5616.435		1
5616.56543		1
5617.195		1
5617.64941		1
5618.09326		1
5619.11		1
5619.342		1
5620.47754		1
5621.206		1
5622.067		1
5622.27441		1
5623.89941		1
5624.00928		1
5624.033		1
5625.115		1
5625.204		1
5625.28369		1
5626.60938		1
5626.80371		1
5628.08154		1
5628.24658		1
5628.64355		1
5629.33643		1
5630.1626		1
5630.401		1
5630.78955		1
5632.0874		1
5632.40039		1
5633.53857		1
5634.791		1
5634.901		1
5635.926		1
5636.74268		1
5638.011		1
5638.948		1
5640.73975		1
5640.74		1
5640.784		1
5641.33447		1
5641.363		1
5641.68945		1
5641.875		1
5642.08057		1
5642.65		1
5643.09863		1
5643.94531		1
5645.336		1
5645.37549		1
5645.6333		1
5645.78467		1
5646.10156		1
5646.37061		1
5649.06738		1
5649.17236		1
5649.949		1
5650.026		1
5650.029		1
5650.60938		1
5651.605		1
5651.742		1
5651.966		1
5652.05469		1
5652.705		1
5653.19141		1
5653.37061		1
5653.745		1
5654.184		1
5655.36768		1
5655.831		1
5656.30566		1
5656.35742		1
5656.35742		1
5656.92236		1
5658.34326		1
5658.84766		1
5660.107		1
5660.238		1
5660.441		1
5660.84326		1
5661.545		1
5662.26563		1
5662.811		1
5663.06738		1
5663.941		1
5664.49951		1
5664.56445		1
5664.636		1
5664.94531		1
5665.37646		1
5665.91846		1
5666.18457		1
5666.515		1
5666.684		1
5666.83838		1
5667.96826		1
5668.1543		1
5668.31543		1
5668.73828		1
5669.01367		1
5669.607		1
5670.63428		1
5670.74268		1
5671.59229		1
5672.549		1
5672.64648		1
5673.416		1
5674.27441		1
5674.831		1
5674.841		1
5675.07861		1
5677.28467		1
5677.62744		1
5677.95361		1
5679.99658		1
5680.24561		1
5680.76758		1
5681.431		1
5681.497		1
5682.059		1
5682.39258		1
5682.753		1
5683.48438		1
5683.69971		1
5684.492		1
5684.51855		1
5684.798		1
5685.005		1
5685.054		1
5686.423		1
5686.54443		1
5687.8		1
5688.374		1
5688.404		1
5688.527		1
5688.991		1
5689.44775		1
5689.568		1
5689.8		1
5689.855		1
5690.169		1
5690.25537		1
5690.421		1
5690.73047		1
5691.319		1
5691.518		1
5691.725		1
5692.401		1
5692.79346		1
5693.10449		1
5693.42139		1
5693.501		1
5693.96533		1
5694.16748		1
5694.24268		1
5695.37256		1
5695.43652		1
5695.445		1
5695.5625		1
5695.6		1
5695.78174		1
5695.80273		1
5695.9126		1
5696.197		1
5696.636		1
5697.611		1
5698.178		1
5698.263		1
5698.27734		1
5698.49463		1
5698.521		1
5698.67139		1
5698.936		1
5699.037		1
5699.16162		1
5700.1333		1
5700.60547		1
5702.06836		1
5702.113		1
5702.22168		1
5702.25439		1
5702.77539		1
5702.9165		1
5702.96826		1
5703.06836		1
5703.092		1
5703.24		1
5703.556		1
5703.59229		1
5704.652		1
5705.149		1
5706.386		1
5706.46045		1
5706.504		1
5706.52441		1
5706.721		1
5707.207		1
5707.567		1
5707.981		1
5708.56934		1
5708.668		1
5708.91357		1
5709.72559		1
5709.72754		1
5709.77246		1
5710.39		1
5710.48828		1
5710.547		1
5710.55859		1
5710.56641		1
5710.66		1
5710.777		1
5710.84229		1
5712.08447		1
5712.23828		1
5712.31836		1
5712.61035		1
5712.651		1
5712.755		1
5713.06934		1
5713.087		1
5713.16943		1
5713.38232		1
5713.72949		1
5713.804		1
5714.2417		1
5714.25		1
5714.3374		1
5714.488		1
5714.55225		1
5715.117		1
5715.386		1
5716.27344		1
5716.524		1
5716.64		1
5716.6626		1
5716.91064		1
5717.10352		1
5717.219		1
5717.25		1
5717.47461		1
5717.50049		1
5717.647		1
5718.17041		1
5718.353		1
5718.703		1
5718.904		1
5719.06543		1
5719.19727		1
5719.419		1
5719.434		1
5719.686		1
5720.535		1
5720.698		1
5720.72461		1
5720.75635		1
5721.61		1
5721.634		1
5721.761		1
5721.89355		1
5722.191		1
5722.23633		1
5722.28027		1
5723.06445		1
5723.21826		1
5723.397		1
5723.518		1
5723.67334		1
5723.75439		1
5723.876		1
5724.433		1
5724.791		1
5724.86963		1
5724.905		1
5725.0166		1
5725.07		1
5725.621		1
5725.66455		1
5725.75		1
5725.826		1
5725.94775		1
5726.116		1
5726.2085		1
5726.52246		1
5727.03271		1
5727.29541		1
5727.47		1
5727.56445		1
5727.57568		1
5727.633		1
5727.968		1
5728.001		1
5728.158		1
5728.422		1
5729.11		1
5729.392		1
5729.869		1
5730.077		1
5730.17041		1
5730.186		1
5731.333		1
5731.68066		1
5731.81152		1
5731.95361		1
5732.118		1
5732.33		1
5733.34473		1
5733.385		1
5733.853		1
5734.401		1
5734.57568		1
5734.7627		1
5734.92773		1
5734.99463		1
5735.01172		1
5735.36572		1
5735.46436		1
5735.49268		1
5735.524		1
5735.74951		1
5735.803		1
5735.917		1
5735.96631		1
5736.89		1
5736.92627		1
5737.081		1
5737.19971		1
5737.253		1
5737.37939		1
5737.44141		1
5737.529		1
5737.883		1
5737.888		1
5738.06738		1
5738.401		1
5738.731		1
5738.749		1
5738.76855		1
5739.03027		1
5739.043		1
5739.135		1
5739.41455		1
5739.46631		1
5739.6543		1
5739.726		1
5740.503		1
5740.55566		1
5741.21338		1
5741.53369		1
5741.96631		1
5741.992		1
5742.109		1
5742.287		1
5742.335		1
5743.225		1
5743.28662		1
5743.335		1
5743.479		1
5743.57764		1
5743.7124		1
5744.069		1
5744.07		1
5744.21826		1
5744.44971		1
5745.06152		1
5745.17529		1
5745.335		1
5745.50146		1
5745.95947		1
5746.483		1
5746.67432		1
5746.714		1
5746.7666		1
5746.80127		1
5747.02344		1
5747.1875		1
5747.337		1
5747.612		1
5747.67432		1
5747.72168		1
5747.91553		1
5748.08643		1
5748.34473		1
5748.546		1
5748.556		1
5749.09326		1
5749.332		1
5749.446		1
5749.876		1
5750.23926		1
5750.496		1
5750.55127		1
5750.815		1
5750.98438		1
5751.075		1
5751.17627		1
5751.25342		1
5751.25732		1
5751.44727		1
5751.617		1
5751.626		1
5751.67		1
5751.94971		1
5752.318		1
5752.62061		1
5752.65527		1
5752.758		1
5753.07959		1
5754.022		1
5754.095		1
5754.42		1
5754.8		1
5755.04346		1
5755.26025		1
5755.27734		1
5755.317		1
5755.53125		1
5755.72168		1
5755.74365		1
5755.84473		1
5755.88525		1
5756.016		1
5756.01758		1
5756.30371		1
5756.349		1
5756.37646		1
5756.557		1
5756.72		1
5756.92236		1
5757.163		1
5757.193		1
5757.52		1
5757.867		1
5757.88965		1
5757.94238		1
5758.02051		1
5758.03271		1
5758.23926		1
5758.36426		1
5758.47461		1
5758.483		1
5759.094		1
5759.309		1
5759.612		1
5759.77051		1
5759.927		1
5760.0415		1
5760.1123		1
5760.39648		1
5760.43945		1
5760.465		1
5760.76		1
5760.92529		1
5761.597		1
5761.67432		1
5762.02246		1
5762.412		1
5762.687		1
5762.781		1
5763.087		1
5763.303		1
5763.45264		1
5763.535		1
5763.654		1
5763.889		1
5763.97852		1
5764.142		1
5764.18457		1
5764.204		1
5764.23		1
5764.254		1
5764.45264		1
5764.518		1
5764.65234		1
5764.65771		1
5764.78		1
5764.872		1
5765.005		1
5765.07666		1
5765.20947		1
5765.418		1
5765.42432		1
5765.65527		1
5765.674		1
5765.819		1
5766.22461		1
5766.438		1
5766.567		1
5766.667		1
5766.683		1
5766.71729		1
5766.74268		1
5766.92236		1
5767.06738		1
5767.325		1
5767.544		1
5767.63232		1
5767.68652		1
5767.83		1
5767.946		1
5767.95947		1
5768.0415		1
5768.39258		1
5768.641		1
5768.95166		1
5769.311		1
5769.69971		1
5769.741		1
5770.9126		1
5770.95459		1
5771.2666		1
5771.62158		1
5771.964		1
5771.973		1
5772.3125		1
5772.53564		1
5772.709		1
5773.06152		1
5773.28125		1
5773.30566		1
5773.46143		1
5773.612		1
5773.805		1
5773.8584		1
5774.07666		1
5774.191		1
5774.2583		1
5774.296		1
5774.43		1
5774.638		1
5774.80029		1
5775.772		1
5775.835		1
5775.83936		1
5776.07861		1
5776.201		1
5776.449		1
5776.584		1
5776.58643		1
5776.899		1
5776.95361		1
5777.0166		1
5777.123		1
5777.26855		1
5777.27148		1
5777.58057		1
5777.594		1
5777.699		1
5777.8667		1
5777.902		1
5777.973		1
5777.996		1
5778.122		1
5778.22		1
5778.32031		1
5778.57		1
5779.277		1
5779.316		1
5779.39551		1
5779.622		1
5779.818		1
5779.84863		1
5779.952		1
5779.974		1
5780.13428		1
5780.2876		1
5780.65332		1
5780.7207		1
5780.83643		1
5780.89941		1
5781.05371		1
5781.179		1
5781.43945		1
5781.585		1
5781.594		1
5781.7373		1
5781.752		1
5781.81738		1
5781.92773		1
5782.00049		1
5782.03369		1
5782.358		1
5782.38525		1
5782.49854		1
5782.672		1
5782.745		1
5782.78125		1
5782.80957		1
5783.151		1
5783.328		1
5783.43652		1
5783.50732		1
5783.619		1
5783.83936		1
5783.85742		1
5783.87744		1
5783.96143		1
5784.0127		1
5784.12842		1
5784.18164		1
5784.307		1
5784.325		1
5784.6167		1
5784.93359		1
5785.122		1
5785.17334		1
5785.309		1
5785.392		1
5785.508		1
5785.522		1
5785.95166		1
5786.06836		1
5786.22266		1
5786.389		1
5786.4624		1
5786.857		1
5786.97		1
5787.011		1
5787.09863		1
5787.106		1
5787.11475		1
5787.357		1
5787.61035		1
5788.0835		1
5788.353		1
5788.42529		1
5788.75537		1
5788.946		1
5788.957		1
5789.016		1
5789.04053		1
5789.24658		1
5789.272		1
5789.28174		1
5789.42529		1
5789.76855		1
5789.82		1
5789.85254		1
5789.95459		1
5790.24658		1
5790.26465		1
5790.33447		1
5790.34473		1
5790.387		1
5790.462		1
5790.55029		1
5790.59326		1
5790.64063		1
5790.64648		1
5790.691		1
5790.87549		1
5791.131		1
5791.211		1
5791.407		1
5791.54346		1
5791.6123		1
5791.7085		1
5791.82		1
5791.87158		1
5791.956		1
5791.978		1
5792.278		1
5792.2793		1
5792.297		1
5792.31152		1
5792.338		1
5792.44043		1
5792.443		1
5792.722		1
5793.088		1
5793.128		1
5793.273		1
5793.652		1
5793.681		1
5793.91		1
5794.36		1
5794.398		1
5794.415		1
5794.44775		1
5794.50439		1
5794.53125		1
5794.559		1
5794.6333		1
5794.86768		1
5794.91943		1
5795.1123		1
5795.19238		1
5795.242		1
5795.631		1
5795.762		1
5795.84033		1
5796.02		1
5796.193		1
5796.313		1
5796.37158		1
5796.44336		1
5796.46143		1
5796.482		1
5796.525		1
5796.664		1
5796.874		1
5796.955		1
5797.03662		1
5797.17334		1
5797.47363		1
5797.56152		1
5797.57		1
5797.589		1
5797.6875		1
5797.88428		1
5797.958		1
5798.015		1
5798.081		1
5798.13965		1
5798.32		1
5798.4624		1
5798.49268		1
5798.51		1
5798.55371		1
5798.642		1
5798.729		1
5798.782		1
5798.93066		1
5799.01		1
5799.075		1
5799.092		1
5799.20752		1
5799.32373		1
5799.331		1
5799.59326		1
5799.74		1
5799.7793		1
5799.85742		1
5799.908		1
5799.993		1
5799.999		1
5800.02637		1
5800.09326		1
5800.096		1
5800.108		1
5800.259		1
5800.37061		1
5800.469		1
5800.62158		1
5800.94434		1
5801.1		1
5801.121		1
5801.15625		1
5801.193		1
5801.20361		1
5801.495		1
5801.515		1
5801.57		1
5801.726		1
5801.738		1
5801.831		1
5801.978		1
5802.06738		1
5802.218		1
5802.27		1
5802.279		1
5802.816		1
5802.9375		1
5802.95557		1
5802.96436		1
5803.18945		1
5803.20557		1
5803.309		1
5803.466		1
5803.508		1
5803.529		1
5804.13574		1
5804.19873		1
5804.24951		1
5804.30371		1
5804.4624		1
5804.64063		1
5804.69727		1
5804.754		1
5804.96631		1
5805.069		1
5805.14258		1
5805.176		1
5805.18262		1
5805.213		1
5805.225		1
5805.36035		1
5805.3623		1
5805.61		1
5805.61865		1
5805.62354		1
5805.629		1
5805.96045		1
5806.306		1
5806.314		1
5806.34229		1
5806.39844		1
5806.568		1
5806.73145		1
5806.828		1
5806.916		1
5807.28271		1
5807.29541		1
5807.334		1
5807.65869		1
5807.689		1
5807.73242		1
5807.848		1
5807.888		1
5807.972		1
5807.98145		1
5808.073		1
5808.138		1
5808.248		1
5808.259		1
5808.43359		1
5808.61035		1
5808.702		1
5808.728		1
5808.93164		1
5809.30225		1
5809.338		1
5809.48145		1
5809.499		1
5809.517		1
5809.563		1
5809.677		1
5809.72852		1
5809.873		1
5809.90771		1
5810.04248		1
5810.20752		1
5810.2207		1
5810.4043		1
5810.473		1
5810.48		1
5810.684		1
5810.78174		1
5810.829		1
5810.842		1
5811.22656		1
5811.28369		1
5811.34863		1
5811.377		1
5811.451		1
5811.45264		1
5811.634		1
5811.638		1
5811.764		1
5811.87744		1
5812.241		1
5812.2583		1
5812.88867		1
5813.051		1
5813.06		1
5813.098		1
5813.20264		1
5813.263		1
5813.29834		1
5813.406		1
5813.566		1
5813.5835		1
5813.748		1
5813.82471		1
5813.856		1
5814.045		1
5814.048		1
5814.05127		1
5814.154		1
5814.287		1
5814.30273		1
5814.32764		1
5814.81348		1
5814.88574		1
5814.90674		1
5815.04639		1
5815.186		1
5815.29346		1
5815.40625		1
5815.492		1
5816.03027		1
5816.04736		1
5816.158		1
5816.172		1
5816.209		1
5816.243		1
5816.726		1
5816.85352		1
5816.87158		1
5817.10938		1
5817.176		1
5817.19043		1
5817.256		1
5817.41455		1
5817.439		1
5817.514		1
5817.522		1
5817.59033		1
5817.79834		1
5818.16357		1
5818.247		1
5818.4624		1
5818.474		1
5818.54639		1
5818.552		1
5818.555		1
5818.562		1
5818.81348		1
5818.84863		1
5818.96045		1
5819.042		1
5819.172		1
5819.28857		1
5819.475		1
5819.48145		1
5819.55664		1
5819.63232		1
5819.81152		1
5820.049		1
5820.18164		1
5820.229		1
5820.327		1
5820.42139		1
5820.89746		1
5821.023		1
5821.05566		1
5821.193		1
5821.323		1
5821.34033		1
5821.653		1
5821.768		1
5821.96436		1
5821.96729		1
5822.022		1
5822.05371		1
5822.19971		1
5822.225		1
5822.607		1
5822.676		1
5822.685		1
5822.73535		1
5822.81152		1
5822.97656		1
5823.03857		1
5823.099		1
5823.256		1
5823.432		1
5823.61		1
5823.62354		1
5823.68652		1
5823.731		1
5823.878		1
5823.915		1
5824.798		1
5824.991		1
5825.055		1
5825.097		1
5825.21143		1
5825.465		1
5825.666		1
5825.673		1
5825.70361		1
5825.728		1
5825.785		1
5825.789		1
5825.92969		1
5825.98		1
5826.03		1
5826.06836		1
5826.08154		1
5826.182		1
5826.219		1
5826.304		1
5826.32764		1
5826.48438		1
5826.649		1
5827.07666		1
5827.167		1
5827.23926		1
5827.25		1
5827.439		1
5827.44434		1
5827.45459		1
5827.48047		1
5827.483		1
5827.7915		1
5827.919		1
5828.186		1
5828.26953		1
5828.353		1
5828.354		1
5828.357		1
5828.44141		1
5828.49463		1
5828.60254		1
5828.737		1
5828.83643		1
5828.98633		1
5829.06348		1
5829.082		1
5829.21631		1
5829.23		1
5829.2417		1
5829.2417		1
5829.3584		1
5829.421		1
5829.48535		1
5829.619		1
5829.792		1
5829.942		1
5829.97559		1
5830.05762		1
5830.219		1
5830.375		1
5830.595		1
5830.74		1
5830.806		1
5831.066		1
5831.087		1
5831.36		1
5831.52441		1
5831.82275		1
5831.97949		1
5832.116		1
5832.17139		1
5832.2666		1
5832.356		1
5832.548		1
5832.753		1
5832.78174		1
5832.84033		1
5833.255		1
5833.25732		1
5833.26025		1
5833.29736		1
5833.31934		1
5833.33838		1
5833.47656		1
5833.635		1
5833.675		1
5833.703		1
5833.732		1
5833.73242		1
5833.74561		1
5833.77832		1
5833.96826		1
5834.053		1
5834.07		1
5834.07		1
5834.118		1
5834.13037		1
5834.33447		1
5834.45166		1
5834.46045		1
5834.521		1
5834.699		1
5834.775		1
5834.91		1
5834.97559		1
5835.105		1
5835.32031		1
5835.466		1
5835.593		1
5835.648		1
5835.672		1
5835.70654		1
5835.8457		1
5835.875		1
5835.913		1
5835.941		1
5836.00049		1
5836.01758		1
5836.072		1
5836.136		1
5836.33936		1
5836.387		1
5836.43164		1
5836.454		1
5836.65039		1
5836.67432		1
5836.69238		1
5836.758		1
5836.915		1
5836.946		1
5837.013		1
5837.157		1
5837.38525		1
5837.42334		1
5837.816		1
5837.955		1
5837.976		1
5837.995		1
5838.05957		1
5838.07471		1
5838.079		1
5838.108		1
5838.20459		1
5838.561		1
5838.81445		1
5838.82129		1
5838.846		1
5839.004		1
5839.185		1
5839.28369		1
5839.31055		1
5839.321		1
5839.40967		1
5839.481		1
5839.5415		1
5839.611		1
5839.766		1
5839.78		1
5839.86426		1
5839.873		1
5839.974		1
5840.059		1
5840.1333		1
5840.16748		1
5840.17432		1
5840.39453		1
5840.504		1
5840.647		1
5840.658		1
5840.91		1
5841.13135		1
5841.424		1
5841.504		1
5841.58154		1
5841.647		1
5841.84131		1
5842.063		1
5842.15332		1
5842.254		1
5842.295		1
5842.37354		1
5842.69775		1
5842.733		1
5843.06348		1
5843.115		1
5843.138		1
5843.19336		1
5843.23		1
5843.25635		1
5843.29932		1
5843.38867		1
5843.45068		1
5843.45947		1
5843.79834		1
5843.9917		1
5844.14063		1
5844.22		1
5844.53174		1
5844.56445		1
5844.69971		1
5844.85547		1
5844.90625		1
5844.95947		1
5845.137		1
5845.19873		1
5845.41		1
5845.536		1
5845.697		1
5845.69873		1
5845.7207		1
5845.927		1
5846.02051		1
5846.06055		1
5846.072		1
5846.072		1
5846.121		1
5846.17969		1
5846.18555		1
5846.30566		1
5846.355		1
5846.384		1
5846.42334		1
5846.42529		1
5846.432		1
5846.48828		1
5846.5127		1
5846.526		1
5846.55469		1
5846.69971		1
5846.7207		1
5846.914		1
5847.14844		1
5847.35156		1
5847.519		1
5847.673		1
5847.799		1
5847.802		1
5847.82227		1
5847.83		1
5847.884		1
5847.958		1
5847.988		1
5848.00635		1
5848.011		1
5848.097		1
5848.15625		1
5848.191		1
5848.285		1
5848.431		1
5848.471		1
5848.50342		1
5848.594		1
5848.603		1
5848.674		1
5848.92529		1
5848.955		1
5849.389		1
5849.3916		1
5849.53271		1
5849.84131		1
5850.137		1
5850.195		1
5850.19873		1
5850.23926		1
5850.45947		1
5850.47363		1
5850.476		1
5850.607		1
5850.703		1
5850.758		1
5850.775		1
5851.014		1
5851.04736		1
5851.3125		1
5851.373		1
5851.412		1
5851.54		1
5851.57031		1
5851.66943		1
5851.75		1
5851.92334		1
5852.191		1
5852.26953		1
5852.30371		1
5852.33643		1
5852.53125		1
5852.67725		1
5852.68848		1
5852.79932		1
5852.85352		1
5852.97754		1
5853.11572		1
5853.132		1
5853.154		1
5853.24854		1
5853.289		1
5853.39355		1
5853.468		1
5853.5166		1
5853.5835		1
5853.627		1
5853.68262		1
5853.7666		1
5854.031		1
5854.29639		1
5854.311		1
5854.453		1
5854.46533		1
5854.497		1
5854.511		1
5854.571		1
5854.578		1
5854.69775		1
5854.7334		1
5854.758		1
5854.88525		1
5854.90771		1
5854.91162		1
5854.919		1
5855.20459		1
5855.23242		1
5855.55859		1
5855.571		1
5855.68848		1
5855.719		1
5855.82373		1
5856.08838		1
5856.148		1
5856.37061		1
5856.518		1
5856.524		1
5856.67041		1
5856.69238		1
5856.714		1
5856.7793		1
5856.8584		1
5856.87646		1
5856.886		1
5856.90234		1
5856.905		1
5857.143		1
5857.302		1
5857.349		1
5857.427		1
5857.53857		1
5857.636		1
5857.67773		1
5857.84131		1
5857.88		1
5858.06641		1
5858.102		1
5858.16748		1
5858.18652		1
5858.212		1
5858.22656		1
5858.26172		1
5858.27637		1
5858.435		1
5858.59473		1
5858.65234		1
5858.691		1
5858.744		1
5858.751		1
5858.90234		1
5858.93359		1
5858.949		1
5859.016		1
5859.0293		1
5859.095		1
5859.21875		1
5859.21875		1
5859.25342		1
5859.32275		1
5859.42432		1
5859.42529		1
5859.52246		1
5859.70947		1
5859.933		1
5859.94141		1
5859.9707		1
5860.21973		1
5860.27637		1
5860.33252		1
5860.341		1
5860.365		1
5860.56543		1
5860.63672		1
5860.75732		1
5860.837		1
5860.96875		1
5861.00244		1
5861.01465		1
5861.081		1
5861.199		1
5861.22754		1
5861.28369		1
5861.39551		1
5861.532		1
5861.555		1
5861.649		1
5861.751		1
5861.76367		1
5861.78174		1
5861.95459		1
5861.995		1
5862.00049		1
5862.065		1
5862.07764		1
5862.15967		1
5862.17969		1
5862.261		1
5862.28857		1
5862.351		1
5862.369		1
5862.63525		1
5862.674		1
5862.72559		1
5862.771		1
5863.009		1
5863.13		1
5863.16064		1
5863.16943		1
5863.314		1
5863.324		1
5863.36963		1
5863.409		1
5863.40967		1
5863.51172		1
5863.524		1
5863.56934		1
5863.59961		1
5863.63574		1
5863.652		1
5863.747		1
5863.81738		1
5863.82959		1
5863.948		1
5863.949		1
5864.00439		1
5864.04736		1
5864.24561		1
5864.26074		1
5864.384		1
5864.50635		1
5864.553		1
5864.629		1
5864.687		1
5864.79639		1
5864.83252		1
5864.877		1
5865.042		1
5865.17041		1
5865.22		1
5865.24951		1
5865.366		1
5865.42773		1
5865.45947		1
5865.46973		1
5865.47754		1
5865.665		1
5865.715		1
5865.869		1
5866.00537		1
5866.0083		1
5866.28857		1
5866.301		1
5866.30566		1
5866.35254		1
5866.355		1
5866.39941		1
5866.47363		1
5866.47363		1
5866.498		1
5866.54443		1
5866.56934		1
5866.63232		1
5866.64941		1
5866.69141		1
5866.71973		1
5866.7627		1
5866.838		1
5867.228		1
5867.40527		1
5867.42725		1
5867.51953		1
5867.54248		1
5867.62256		1
5867.65		1
5867.687		1
5867.75732		1
5867.79834		1
5867.836		1
5867.901		1
5868.22656		1
5868.32959		1
5868.38525		1
5868.404		1
5868.50342		1
5868.52637		1
5868.807		1
5868.854		1
5868.927		1
5869.05762		1
5869.05859		1
5869.071		1
5869.22266		1
5869.22754		1
5869.31934		1
5869.45654		1
5869.54443		1
5869.819		1
5869.88428		1
5869.925		1
5870.199		1
5870.22949		1
5870.25928		1
5870.30469		1
5870.31348		1
5870.55469		1
5870.56055		1
5870.63672		1
5870.648		1
5870.875		1
5870.888		1
5870.915		1
5870.94043		1
5871.025		1
5871.24268		1
5871.25146		1
5871.26563		1
5871.27		1
5871.306		1
5871.44727		1
5871.505		1
5871.58838		1
5871.59326		1
5871.596		1
5871.609		1
5871.665		1
5871.804		1
5871.832		1
5871.864		1
5871.87646		1
5872.027		1
5872.0874		1
5872.123		1
5872.12744		1
5872.165		1
5872.217		1
5872.296		1
5872.298		1
5872.393		1
5872.4585		1
5872.78027		1
5872.791		1
5872.944		1
5873.00635		1
5873.018		1
5873.078		1
5873.092		1
5873.09375		1
5873.10059		1
5873.442		1
5873.517		1
5873.567		1
5873.689		1
5873.9624		1
5874.035		1
5874.11328		1
5874.21436		1
5874.28271		1
5874.437		1
5874.438		1
5874.44873		1
5874.497		1
5874.518		1
5874.54932		1
5874.646		1
5874.66553		1
5874.683		1
5874.73926		1
5874.74561		1
5874.74756		1
5874.772		1
5874.86035		1
5874.907		1
5875.08154		1
5875.13037		1
5875.155		1
5875.196		1
5875.2		1
5875.299		1
5875.311		1
5875.32		1
5875.446		1
5875.45264		1
5875.46		1
5875.681		1
5875.7793		1
5876.022		1
5876.057		1
5876.079		1
5876.27539		1
5876.359		1
5876.4165		1
5876.42627		1
5876.46631		1
5876.518		1
5876.575		1
5876.612		1
5876.63037		1
5876.845		1
5876.84766		1
5876.94775		1
5876.97852		1
5876.994		1
5877.09375		1
5877.148		1
5877.19238		1
5877.224		1
5877.26563		1
5877.43848		1
5877.52637		1
5877.602		1
5877.67969		1
5877.842		1
5878.0083		1
5878.00928		1
5878.064		1
5878.108		1
5878.238		1
5878.252		1
5878.275		1
5878.354		1
5878.36426		1
5878.38672		1
5878.50635		1
5878.522		1
5878.72168		1
5878.86426		1
5879.03662		1
5879.07764		1
5879.2373		1
5879.3877		1
5879.45459		1
5879.51367		1
5879.569		1
5879.62646		1
5879.73975		1
5879.767		1
5879.776		1
5879.808		1
5879.88		1
5879.90674		1
5879.93164		1
5879.93262		1
5879.946		1
5879.94873		1
5880.26465		1
5880.26953		1
5880.294		1
5880.48242		1
5880.49268		1
5880.53467		1
5880.56934		1
5880.67236		1
5880.7373		1
5880.768		1
5880.8374		1
5880.84668		1
5880.896		1
5880.91846		1
5880.95068		1
5880.983		1
5881.06738		1
5881.098		1
5881.11475		1
5881.195		1
5881.19775		1
5881.218		1
5881.236		1
5881.24658		1
5881.29053		1
5881.34473		1
5881.395		1
5881.41064		1
5881.445		1
5881.47168		1
5881.4917		1
5881.51025		1
5881.612		1
5881.62451		1
5881.73145		1
5881.92432		1
5882.059		1
5882.067		1
5882.0835		1
5882.088		1
5882.115		1
5882.3335		1
5882.345		1
5882.36572		1
5882.373		1
5882.481		1
5882.5957		1
5882.78467		1
5882.935		1
5883.19141		1
5883.30566		1
5883.346		1
5883.45361		1
5883.488		1
5883.602		1
5883.84326		1
5883.848		1
5883.981		1
5884.00146		1
5884.008		1
5884.02539		1
5884.21045		1
5884.30469		1
5884.35254		1
5884.424		1
5884.431		1
5884.441		1
5884.47852		1
5884.51172		1
5884.657		1
5884.72363		1
5884.84961		1
5884.905		1
5884.946		1
5884.97168		1
5884.98145		1
5885.021		1
5885.057		1
5885.082		1
5885.14355		1
5885.174		1
5885.37061		1
5885.43555		1
5885.492		1
5885.496		1
5885.616		1
5885.624		1
5885.62451		1
5885.689		1
5885.744		1
5885.746		1
5885.764		1
5885.798		1
5885.80029		1
5885.81		1
5885.861		1
5885.95166		1
5885.98438		1
5886.02539		1
5886.04639		1
5886.12744		1
5886.1543		1
5886.19043		1
5886.36865		1
5886.55127		1
5886.601		1
5886.69971		1
5886.832		1
5886.84863		1
5887.054		1
5887.06		1
5887.078		1
5887.158		1
5887.16064		1
5887.56543		1
5887.605		1
5887.62		1
5887.668		1
5887.69971		1
5887.84766		1
5887.913		1
5887.91748		1
5887.97168		1
5887.976		1
5888.20459		1
5888.21436		1
5888.23633		1
5888.265		1
5888.31348		1
5888.333		1
5888.36963		1
5888.37646		1
5888.46973		1
5888.5957		1
5888.841		1
5889.324		1
5889.36426		1
5889.391		1
5889.393		1
5889.473		1
5889.485		1
5889.487		1
5889.508		1
5889.524		1
5889.54443		1
5889.575		1
5889.581		1
5889.58936		1
5889.617		1
5889.633		1
5889.64746		1
5889.75635		1
5889.93164		1
5889.95557		1
5889.96875		1
5889.97852		1
5889.987		1
5890.04443		1
5890.08447		1
5890.09131		1
5890.264		1
5890.311		1
5890.349		1
5890.36		1
5890.44971		1
5890.464		1
5890.4834		1
5890.49365		1
5890.518		1
5890.627		1
5890.629		1
5890.637		1
5890.64941		1
5890.77051		1
5890.777		1
5890.78955		1
5891.02734		1
5891.10059		1
5891.14355		1
5891.212		1
5891.32		1
5891.339		1
5891.34863		1
5891.35938		1
5891.386		1
5891.48828		1
5891.56152		1
5891.66064		1
5891.669		1
5891.70557		1
5891.736		1
5891.74561		1
5891.755		1
5891.768		1
5891.813		1
5891.857		1
5891.885		1
5891.90234		1
5891.9126		1
5892.095		1
5892.192		1
5892.209		1
5892.23438		1
5892.298		1
5892.315		1
5892.32666		1
5892.33545		1
5892.37		1
5892.401		1
5892.434		1
5892.54541		1
5892.557		1
5892.567		1
5892.679		1
5892.69		1
5892.78955		1
5892.80127		1
5892.827		1
5892.89648		1
5893.25439		1
5893.32275		1
5893.353		1
5893.35938		1
5893.39453		1
5893.438		1
5893.459		1
5893.539		1
5893.72949		1
5893.77441		1
5893.80469		1
5893.816		1
5893.81738		1
5893.84033		1
5893.8667		1
5893.86865		1
5893.894		1
5893.92		1
5893.92725		1
5893.98145		1
5894.06445		1
5894.2085		1
5894.217		1
5894.378		1
5894.45068		1
5894.473		1
5894.536		1
5894.656		1
5894.67871		1
5894.682		1
5894.829		1
5894.97559		1
5895.11		1
5895.15771		1
5895.16943		1
5895.211		1
5895.25342		1
5895.297		1
5895.33545		1
5895.38965		1
5895.46826		1
5895.5		1
5895.63		1
5895.721		1
5895.753		1
5895.809		1
5895.91943		1
5895.92627		1
5896.16162		1
5896.172		1
5896.181		1
5896.23535		1
5896.24951		1
5896.27246		1
5896.35		1
5896.44629		1
5896.49365		1
5896.60449		1
5896.62158		1
5896.66162		1
[truncated: 18,384 more rows]
