# Supplementary material for: Getting rid of ‘rain’ and ‘stars’: Mitigating inhibition effects on ddPCR data analysis, the case study of the invasive crayfish Pacifastacus leniusculus in the streams of Luxembourg
Source: PLoS One. 2022 Nov 16;17(11):e0275363. doi: 10.1371/journal.pone.0275363 (PMC9668142; doi:10.1371/journal.pone.0275363)
Supplement: S1 File — (ZIP) [file pone.0275363.s003.zip › raw data/28-pl2/28 Pl2-2019 Pl_B03_Amplitude.csv]

Ch1 Amplitude	Ch2 Amplitude	Cluster
4226.97168		1
4611.71436		1
4643.3457		1
4662.078		1
4676.23242		1
4684.056		1
4743.13428		1
4747.92432		1
4758.493		1
4764.03564		1
4769.718		1
4770.27344		1
4802.42871		1
4809.04443		1
4831.316		1
4858.434		1
4863.87061		1
4874.638		1
4875.12451		1
4885.26855		1
4933.38232		1
4940.64844		1
4957.17432		1
4957.64941		1
4958.116		1
4966.717		1
4979.45068		1
4987.26172		1
5003.34131		1
5017.232		1
5024.89258		1
5029.20557		1
5047.70264		1
5051.42773		1
5070.06836		1
5080.949		1
5111.11475		1
5112.68262		1
5131.484		1
5134.06		1
5137.886		1
5141.36865		1
5148.507		1
5151.86426		1
5157.006		1
5168.79834		1
5176.4375		1
5188.203		1
5202.06543		1
5231.606		1
5242.555		1
5243.64258		1
5252.186		1
5255.577		1
5255.97168		1
5257.19141		1
5258.11475		1
5263.91943		1
5265.583		1
5276.559		1
5276.798		1
5278.76953		1
5287.4		1
5287.66		1
5296.924		1
5300.122		1
5303.863		1
5305.37744		1
5306.06152		1
5306.374		1
5306.783		1
5307.13232		1
5310.73145		1
5313.707		1
5318.731		1
5320.9126		1
5323.60352		1
5329.33057		1
5329.592		1
5333.34131		1
5344.87451		1
5347.289		1
5351.405		1
5354.43457		1
5354.5166		1
5356.762		1
5361.03271		1
5363.80371		1
5371.69336		1
5374.43457		1
5374.62158		1
5380.041		1
5383.034		1
5384.8584		1
5391.137		1
5393.74951		1
5395.505		1
5396.53564		1
5397.21045		1
5398.015		1
5400.71045		1
5401.29736		1
5403.642		1
5404.9834		1
5413.31152		1
5414.57031		1
5415.476		1
5417.419		1
5417.684		1
5421.948		1
5424.0625		1
5425.096		1
5427.20947		1
5428.84668		1
5430.44336		1
5431.06348		1
5441.32666		1
5442.76172		1
5442.96338		1
5447.61963		1
5448.343		1
5449.839		1
5450.226		1
5450.72363		1
5451.388		1
5452.39355		1
5453.82227		1
5454.61426		1
5454.946		1
5457.249		1
5457.37158		1
5463.60449		1
5464.48975		1
5467.54639		1
5468.807		1
5470.672		1
5471.639		1
5472.092		1
5472.901		1
5473.256		1
5474.168		1
5475.651		1
5477.52246		1
5480.80859		1
5484.85352		1
5484.937		1
5487.76563		1
5488.12256		1
5488.69971		1
5489.14551		1
5491.25439		1
5492.18359		1
5492.59131		1
5494.19336		1
5496.82227		1
5498.78955		1
5499.18359		1
5499.69043		1
5500.642		1
5500.71973		1
5506.50732		1
5506.975		1
5507.5957		1
5508.18945		1
5509.99854		1
5513.86865		1
5514.052		1
5516.37939		1
5519.06152		1
5521.38037		1
5522.523		1
5522.63037		1
5523.33936		1
5530.849		1
5533.49756		1
5534.716		1
5538.024		1
5539.3		1
5539.7		1
5539.84		1
5540.763		1
5542.042		1
5543.934		1
5543.986		1
5545.056		1
5550.24365		1
5553.9043		1
5554.21973		1
5555.07861		1
5555.55273		1
5559.492		1
5561.753		1
5562.393		1
5562.74072		1
5564.151		1
5564.35547		1
5564.478		1
5565.216		1
5567.028		1
5567.714		1
5568.236		1
5570.156		1
5570.66162		1
5571.03125		1
5572.6875		1
5572.88135		1
5573.52051		1
5573.657		1
5573.69434		1
5574.37646		1
5575.105		1
5576.078		1
5576.69971		1
5576.7915		1
5579.025		1
5579.39		1
5580.67529		1
5581.07373		1
5583.378		1
5583.94434		1
5584.575		1
5584.70557		1
5584.82129		1
5585.52832		1
5586.53174		1
5586.998		1
5587.1167		1
5587.23828		1
5588.95947		1
5589.405		1
5590.085		1
5592.49756		1
5592.62		1
5594.259		1
5594.94629		1
5596.446		1
5596.82129		1
5596.872		1
5597.12		1
5598.174		1
5598.83252		1
5600.81934		1
5602.93262		1
5603.573		1
5603.86328		1
5604.17969		1
5604.31055		1
5605.08252		1
5605.3374		1
5605.9375		1
5607.404		1
5607.8335		1
5608.521		1
5608.85		1
5608.961		1
5609.29541		1
5609.311		1
5609.319		1
5610.11133		1
5610.544		1
5612.15		1
5613.0376		1
5613.5166		1
5613.55859		1
5613.58252		1
5615.318		1
5615.708		1
5616.44238		1
5616.823		1
5618.51855		1
5618.95459		1
5620.35938		1
5621.07129		1
5621.261		1
5621.744		1
5622.737		1
5623.77246		1
5624.18		1
5624.61328		1
5625.85547		1
5625.996		1
5626.273		1
5626.89453		1
5627.19629		1
5628.42627		1
5629.61133		1
5631.336		1
5631.568		1
5631.6084		1
5632.25342		1
5632.782		1
5633.26		1
5633.39941		1
5633.40137		1
5634.7373		1
5634.94434		1
5635.17725		1
5635.697		1
5635.72168		1
5636.222		1
5636.335		1
5636.4375		1
5636.79736		1
5637.54639		1
5637.776		1
5637.855		1
5637.93457		1
5638.65771		1
5638.95459		1
5639.246		1
5640.44238		1
5640.9624		1
5642.405		1
5643.051		1
5643.63037		1
5643.64355		1
5643.92773		1
5644.021		1
5644.548		1
5645.599		1
5645.744		1
5646.059		1
5646.48828		1
5646.99268		1
5647.031		1
5647.047		1
5647.369		1
5647.503		1
5647.7373		1
5648.456		1
5648.4917		1
5648.79248		1
5649.718		1
5650.27539		1
5650.766		1
5650.912		1
5651.07764		1
5651.97		1
5652.16357		1
5654.022		1
5654.78857		1
5655.857		1
5657.39648		1
5660.185		1
5660.58057		1
5661.82471		1
5662.0127		1
5662.2793		1
5662.29346		1
5662.66748		1
5662.874		1
5662.941		1
5663.5957		1
5664.43848		1
5665.09766		1
5665.11328		1
5665.26758		1
5665.63965		1
5665.73047		1
5667.128		1
5667.367		1
5667.70068		1
5667.88867		1
5667.96143		1
5667.96631		1
5668.066		1
5668.162		1
5668.607		1
5668.9043		1
5668.906		1
5669.35156		1
5669.693		1
5670.34766		1
5671.02734		1
5671.966		1
5672.90869		1
5673.049		1
5673.859		1
5674.191		1
5674.225		1
5674.70557		1
5675.24072		1
5675.53662		1
5675.997		1
5676.237		1
5676.257		1
5677.84668		1
5678.24		1
5678.44531		1
5678.51367		1
5678.777		1
5678.901		1
5680.445		1
5680.453		1
5680.634		1
5680.75732		1
5681.09033		1
5681.77637		1
5682.10938		1
5682.117		1
5682.517		1
5682.66553		1
5682.798		1
5683.03027		1
5683.13574		1
5683.38232		1
5683.559		1
5683.966		1
5683.996		1
5683.997		1
5684.256		1
5684.26953		1
5684.426		1
5684.74365		1
5685.49951		1
5686.23438		1
5686.416		1
5687.38574		1
5688.024		1
5688.184		1
5688.24756		1
5688.384		1
5688.46045		1
5688.72363		1
5688.779		1
5688.79		1
5690.012		1
5690.554		1
5690.808		1
5690.897		1
5690.912		1
5691.49658		1
5691.653		1
5691.783		1
5691.884		1
5691.96		1
5691.96631		1
5692.01758		1
5692.39941		1
5692.423		1
5692.79736		1
5693.01		1
5693.214		1
5694.117		1
5694.52		1
5694.813		1
5695.145		1
5695.171		1
5695.84326		1
5696.182		1
5696.54053		1
5696.596		1
5696.819		1
5697.34473		1
5697.662		1
5697.85547		1
5697.883		1
5697.90674		1
5698.52051		1
5698.8374		1
5699.49951		1
5699.67529		1
5699.89355		1
5700.775		1
5700.91553		1
5701.064		1
5701.073		1
5701.365		1
5701.48926		1
5701.543		1
5701.54834		1
5701.68066		1
5702.23		1
5703.812		1
5704.37646		1
5704.469		1
5704.4873		1
5704.58		1
5704.845		1
5705.48438		1
5707.026		1
5707.034		1
5707.76758		1
5707.829		1
5707.891		1
5708.05225		1
5708.1875		1
5709.38135		1
5709.76465		1
5709.80225		1
5710.067		1
5710.067		1
5710.14551		1
5710.271		1
5710.45		1
5710.677		1
5710.77148		1
5711.50928		1
5711.87744		1
5711.887		1
5712.18164		1
5712.375		1
5712.385		1
5712.4707		1
5712.511		1
5712.646		1
5713.114		1
5713.70459		1
5713.893		1
5713.92725		1
5714.181		1
5714.3457		1
5714.435		1
5714.4375		1
5714.82		1
5714.921		1
5714.958		1
5715.10645		1
5715.28125		1
5715.426		1
5715.619		1
5715.624		1
5715.975		1
5716.016		1
5716.046		1
5716.0835		1
5716.182		1
5716.629		1
5716.67969		1
5717.36133		1
5717.45654		1
5717.517		1
5717.70068		1
5718.288		1
5718.44238		1
5718.53174		1
5719.402		1
5719.55957		1
5719.71436		1
5719.96973		1
5720.345		1
5720.575		1
5720.586		1
5720.615		1
5720.72949		1
5720.77637		1
5721.39355		1
5721.451		1
5721.7666		1
5721.806		1
5722.00342		1
5722.47754		1
5723.1		1
5723.78027		1
5723.92969		1
5724.28857		1
5724.29346		1
5724.52832		1
5724.86035		1
5725.00146		1
5725.08057		1
5725.10156		1
5725.529		1
5725.61768		1
5725.641		1
5725.908		1
5726.00635		1
5726.286		1
5726.83936		1
5727.0293		1
5727.105		1
5727.2793		1
5727.31641		1
5727.411		1
5727.676		1
5727.71436		1
5727.986		1
5728.34668		1
5728.393		1
5728.76758		1
5728.82373		1
5728.946		1
5729.024		1
5729.14941		1
5729.185		1
5729.43652		1
5729.58		1
5729.63525		1
5729.69775		1
5730.416		1
5730.836		1
5730.90527		1
5731.27441		1
5731.757		1
5732.15		1
5732.69238		1
5732.90674		1
5733.29932		1
5733.59033		1
5733.82129		1
5733.84131		1
5734.822		1
5734.851		1
5735.063		1
5735.11035		1
5735.59766		1
5735.647		1
5735.907		1
5736.333		1
5736.51563		1
5737.197		1
5737.41		1
5737.488		1
5737.674		1
5737.679		1
5737.693		1
5737.93652		1
5737.99658		1
5738.025		1
5738.132		1
5738.24268		1
5738.42432		1
5738.604		1
5738.61963		1
5738.671		1
5738.701		1
5738.71875		1
5738.726		1
5738.826		1
5738.87061		1
5739.424		1
5739.44629		1
5739.574		1
5739.654		1
5739.785		1
5740.472		1
5740.60938		1
5741.038		1
5741.249		1
5741.423		1
5741.512		1
5741.72656		1
5742.272		1
5742.38428		1
5742.393		1
5742.49463		1
5742.664		1
5743.423		1
5743.44873		1
5743.527		1
5744.16064		1
5744.256		1
5744.518		1
5744.559		1
5745.113		1
5745.27441		1
5745.52832		1
5745.595		1
5745.83252		1
5746.16		1
5746.22754		1
5746.285		1
5746.444		1
5746.498		1
5746.54346		1
5746.67627		1
5746.70459		1
5746.736		1
5746.77051		1
5746.802		1
5747.211		1
5747.356		1
5747.98926		1
5748.073		1
5748.117		1
5748.19873		1
5748.24854		1
5748.38		1
5748.44629		1
5748.71338		1
5749.087		1
5749.626		1
5749.73438		1
5749.95068		1
5750.04639		1
5750.15625		1
5750.297		1
5750.449		1
5750.455		1
5750.69775		1
5750.71338		1
5751.117		1
5751.13672		1
5751.563		1
5751.56738		1
5751.57666		1
5751.62842		1
5751.71973		1
5751.878		1
5752.12939		1
5752.31445		1
5752.40332		1
5752.40869		1
5752.6665		1
5753.099		1
5753.34131		1
5753.389		1
5753.51563		1
5753.824		1
5753.84033		1
5753.938		1
5753.95166		1
5753.97656		1
5754.43359		1
5754.47852		1
5754.57		1
5754.572		1
5754.76465		1
5754.822		1
5754.969		1
5755.18457		1
5755.441		1
5755.44971		1
5755.58252		1
5755.685		1
5755.946		1
5755.984		1
5756.06348		1
5756.30957		1
5756.52246		1
5757.183		1
5757.495		1
5757.58838		1
5757.70264		1
5757.79541		1
5757.93555		1
5758.10352		1
5758.156		1
5758.44775		1
5758.61426		1
5758.69043		1
5758.743		1
5758.753		1
5758.954		1
5759.0835		1
5759.14551		1
5759.19775		1
5759.45166		1
5759.776		1
5760.063		1
5760.4375		1
5760.518		1
5760.74072		1
5760.80762		1
5760.89551		1
5761.14551		1
5761.158		1
5761.255		1
5761.4585		1
5761.59473		1
5761.612		1
5761.70947		1
5761.72		1
5761.7373		1
5761.7583		1
5761.866		1
5762.1084		1
5762.2124		1
5762.25928		1
5762.311		1
5762.449		1
5762.48633		1
5762.49		1
5762.49		1
5762.58936		1
5762.64		1
5762.825		1
5763.1665		1
5763.215		1
5763.29053		1
5763.336		1
5763.462		1
5763.62646		1
5763.669		1
5763.69971		1
5763.72168		1
5763.92		1
5764.2793		1
5764.335		1
5764.38525		1
5764.432		1
5764.51367		1
5764.783		1
5764.88525		1
5765.058		1
5765.10742		1
5765.38135		1
5765.38965		1
5765.44434		1
5765.90625		1
5765.947		1
5766.0293		1
5766.073		1
5766.35254		1
5766.3623		1
5766.469		1
5766.529		1
5766.543		1
5766.595		1
5766.752		1
5766.802		1
5766.82275		1
5766.924		1
5767.013		1
5767.2085		1
5767.262		1
5767.437		1
5767.47559		1
5767.538		1
5767.57031		1
5767.71631		1
5767.987		1
5768.037		1
5768.06641		1
5768.295		1
5768.604		1
5768.68652		1
5768.82		1
5768.989		1
5769.10742		1
5769.141		1
5769.43945		1
5769.54541		1
5769.69775		1
5769.7124		1
5769.77344		1
5769.7793		1
5769.882		1
5770.01074		1
5770.51465		1
5770.548		1
5770.5835		1
5770.9375		1
5770.98		1
5771.0083		1
5771.017		1
5771.233		1
5771.257		1
5771.26465		1
5771.34229		1
5771.503		1
5771.523		1
5771.57959		1
5771.658		1
5772.281		1
5772.37842		1
5772.50049		1
5772.503		1
5772.534		1
5772.563		1
5772.579		1
5772.78174		1
5773.05664		1
5773.183		1
5773.47656		1
5773.55859		1
5773.56934		1
5773.7207		1
5773.76563		1
5774.056		1
5774.462		1
5774.485		1
5774.52051		1
5774.627		1
5774.75537		1
5775.007		1
5775.08		1
5775.286		1
5775.29		1
5775.6416		1
5775.816		1
5776.037		1
5776.12061		1
5776.80762		1
5776.84961		1
5777.464		1
5777.756		1
5777.782		1
5777.789		1
5777.86963		1
5777.929		1
5777.98242		1
5777.995		1
5778.03174		1
5778.116		1
5778.15674		1
5778.30664		1
5778.57031		1
5778.603		1
5778.856		1
5778.91553		1
5779.18164		1
5779.18164		1
5779.19531		1
5779.427		1
5779.52		1
5779.81641		1
5779.88525		1
5779.922		1
5779.96		1
5780.20166		1
5780.26758		1
5780.409		1
5780.703		1
5780.70947		1
5780.742		1
5780.74951		1
5780.96		1
5781.139		1
5781.213		1
5781.6626		1
5781.86475		1
5782.223		1
5782.25244		1
5782.331		1
5782.45557		1
5783.01025		1
5783.23047		1
5783.271		1
5783.32568		1
5783.332		1
5783.37354		1
5783.375		1
5783.508		1
5783.563		1
5783.595		1
5783.61475		1
5783.77832		1
5783.902		1
5784.254		1
5784.46826		1
5784.613		1
5784.806		1
5784.97949		1
5785.11865		1
5785.216		1
5785.4917		1
5785.53564		1
5785.61426		1
5785.698		1
5785.86768		1
5786.374		1
5786.60352		1
5786.669		1
5786.69043		1
5786.783		1
5786.93457		1
5786.977		1
5787.10059		1
5787.11328		1
5787.12256		1
5787.192		1
5787.19873		1
5787.213		1
5787.242		1
5787.279		1
5787.7207		1
5787.7417		1
5787.765		1
5787.80469		1
5787.85449		1
5788.039		1
5788.126		1
5788.12646		1
5788.216		1
5788.36328		1
5788.52051		1
5788.72656		1
5789.07666		1
5789.123		1
5789.341		1
5789.404		1
5789.81641		1
5789.87744		1
5790.10645		1
5790.14551		1
5790.57373		1
5790.747		1
5790.858		1
5790.959		1
5791.296		1
5791.36963		1
5791.372		1
5791.48		1
5791.498		1
5791.517		1
5791.51758		1
5791.606		1
5791.621		1
5791.673		1
5791.69971		1
5791.71631		1
5791.71826		1
5791.78027		1
5791.85645		1
5791.96533		1
5791.99365		1
5792.02		1
5792.32		1
5792.38		1
5792.6416		1
5792.662		1
5792.754		1
5793.00049		1
5793.135		1
5793.46729		1
5793.659		1
5793.67529		1
5793.76563		1
5793.81445		1
5793.964		1
5794.059		1
5794.10547		1
5794.24756		1
5794.272		1
5794.28		1
5794.313		1
5794.537		1
5794.568		1
5794.60449		1
5794.61426		1
5794.638		1
5794.72949		1
5794.78125		1
5794.93		1
5794.97656		1
5795.14355		1
5795.223		1
5795.436		1
5795.526		1
5795.625		1
5795.772		1
5795.99365		1
5796.062		1
5796.07373		1
5796.144		1
5796.16		1
5796.28		1
5796.4375		1
5796.51758		1
5796.563		1
5796.86133		1
5796.90332		1
5797.073		1
5797.16553		1
5797.179		1
5797.32861		1
5797.53271		1
5797.74561		1
5797.905		1
5797.96436		1
5798.032		1
5798.16553		1
5798.7124		1
5798.73926		1
5799.0083		1
5799.02637		1
5799.0874		1
5799.347		1
5799.476		1
5799.51		1
5799.70557		1
5799.9585		1
5799.992		1
5800.02051		1
5800.05957		1
5800.08252		1
5800.197		1
5800.214		1
5800.37842		1
5800.526		1
5800.596		1
5800.61426		1
5800.778		1
5800.8916		1
5800.9126		1
5800.96973		1
5801.08447		1
5801.099		1
5801.12		1
5801.28467		1
5801.324		1
5801.467		1
5801.52051		1
5801.57764		1
5801.61572		1
5801.63428		1
5801.771		1
5801.88428		1
5801.916		1
5802.266		1
5802.36035		1
5802.39746		1
5802.458		1
5802.48242		1
5802.72656		1
5802.81543		1
5803.123		1
5803.20459		1
5803.2085		1
5803.32764		1
5803.337		1
5803.438		1
5803.67139		1
5803.719		1
5803.93848		1
5804.153		1
5804.272		1
5804.33		1
5804.457		1
5804.54834		1
5804.79639		1
5804.87451		1
5804.93945		1
5804.9624		1
5804.995		1
5805.069		1
5805.14063		1
5805.14551		1
5805.149		1
5805.242		1
5805.41064		1
5805.559		1
5805.65		1
5805.65869		1
5805.732		1
5805.817		1
5805.953		1
5805.987		1
5805.993		1
5806.11035		1
5806.121		1
5806.303		1
5806.45166		1
5806.453		1
5806.58057		1
5806.807		1
5806.92236		1
5806.952		1
5806.96338		1
5807.186		1
5807.207		1
5807.26172		1
5807.28662		1
5807.349		1
5807.401		1
5807.48		1
5807.503		1
5807.571		1
5807.903		1
5807.949		1
5808.02246		1
5808.055		1
5808.057		1
5808.23145		1
5808.30225		1
5808.34		1
5808.36426		1
5808.40625		1
5808.477		1
5808.56348		1
5808.614		1
5808.804		1
5809.065		1
5809.452		1
5809.585		1
5809.677		1
5809.72949		1
5809.81445		1
5809.8667		1
5809.92725		1
5809.955		1
5810.02051		1
5810.071		1
5810.097		1
5810.367		1
5810.47852		1
5810.586		1
5810.619		1
5810.649		1
5810.677		1
5810.80029		1
5810.873		1
5810.9585		1
5810.973		1
5811.28174		1
5811.30273		1
5811.33643		1
5811.48828		1
5811.55859		1
5811.605		1
5811.767		1
5811.849		1
5811.939		1
5812.04541		1
5812.15234		1
5812.19141		1
5812.4834		1
5812.53027		1
5812.61		1
5812.6416		1
5812.66748		1
5812.69775		1
5812.731		1
5812.772		1
5812.782		1
5812.91846		1
5812.935		1
5813.007		1
5813.0874		1
5813.44775		1
5813.45947		1
5813.49365		1
5813.50244		1
5813.547		1
5813.578		1
5813.69629		1
5813.701		1
5813.76855		1
5813.78662		1
5813.849		1
5813.92236		1
5814.101		1
5814.16357		1
5814.32031		1
5814.571		1
5814.585		1
5814.613		1
5814.63232		1
5814.67236		1
5814.711		1
5814.98438		1
5814.989		1
5815.251		1
5815.31348		1
5815.4		1
5815.461		1
5815.557		1
5815.59863		1
5815.743		1
5815.87061		1
5816.015		1
5816.05566		1
5816.083		1
5816.09033		1
5816.21338		1
5816.39		1
5816.41162		1
5816.51465		1
5816.57764		1
5816.8		1
5816.807		1
5816.8335		1
5816.964		1
5816.99		1
5817.00732		1
5817.10547		1
5817.198		1
5817.333		1
5817.5166		1
5817.73926		1
5817.75928		1
5817.901		1
5817.96533		1
5818.00146		1
5818.00732		1
5818.15527		1
5818.27051		1
5818.28		1
5818.343		1
5818.346		1
5818.414		1
5818.50732		1
5818.549		1
5818.87061		1
5818.893		1
5818.93164		1
5818.95068		1
5819.05029		1
5819.12549		1
5819.18555		1
5819.348		1
5819.392		1
5819.511		1
5819.519		1
5819.572		1
5819.67139		1
5819.69873		1
5819.72656		1
5820.07		1
5820.10059		1
5820.221		1
5820.413		1
5820.62		1
5820.77539		1
5820.781		1
5820.80664		1
5820.86328		1
5820.90234		1
5820.90674		1
5821.2		1
5821.202		1
5821.41357		1
5821.52539		1
5821.668		1
5821.68555		1
5821.70361		1
5821.70361		1
5821.722		1
5821.797		1
5821.83545		1
5821.9917		1
5822.066		1
5822.197		1
5822.527		1
5822.54443		1
5822.55859		1
5822.68945		1
5822.72		1
5822.748		1
5823.039		1
5823.09668		1
5823.154		1
5823.18359		1
5823.19043		1
5823.196		1
5823.2085		1
5823.265		1
5823.354		1
5823.45654		1
5823.4707		1
5823.57129		1
5823.71045		1
5823.712		1
5823.8584		1
5823.86328		1
5823.96045		1
5824.06348		1
5824.13232		1
5824.14063		1
5824.22852		1
5824.422		1
5824.427		1
5824.47852		1
5824.641		1
5824.653		1
5824.655		1
5824.69336		1
5824.791		1
5824.89258		1
5824.973		1
5825.07568		1
5825.09766		1
5825.152		1
5825.219		1
5825.22656		1
5825.25342		1
5825.265		1
5825.358		1
5825.61475		1
5825.71143		1
5825.8		1
5825.91846		1
5826.11		1
5826.19629		1
5826.23926		1
5826.24854		1
5826.39		1
5826.54736		1
5826.68066		1
5827.093		1
5827.182		1
5827.21143		1
5827.28955		1
5827.34375		1
5827.355		1
5827.62061		1
5827.622		1
5827.758		1
5827.81738		1
5827.884		1
5827.95264		1
5828.02		1
5828.02637		1
5828.106		1
5828.236		1
5828.26367		1
5828.34473		1
5828.45166		1
5828.55957		1
5828.67529		1
5828.844		1
5828.89844		1
5828.912		1
5828.93945		1
5828.983		1
5828.99658		1
5829.002		1
5829.04834		1
5829.14648		1
5829.168		1
5829.31543		1
5829.37744		1
5829.44629		1
5829.48633		1
5829.489		1
5829.53027		1
5829.554		1
5829.63428		1
5829.943		1
5830.028		1
5830.135		1
5830.136		1
5830.174		1
5830.18		1
5830.21826		1
5830.278		1
5830.312		1
5830.394		1
5830.542		1
5830.543		1
5830.56055		1
5830.621		1
5830.62939		1
5830.648		1
5830.712		1
5830.75635		1
5830.96338		1
5830.99072		1
5830.998		1
5831.06445		1
5831.131		1
5831.15527		1
5831.286		1
5831.306		1
5831.3584		1
5831.452		1
5831.527		1
5831.56934		1
5831.68848		1
5831.69434		1
5831.74561		1
5831.76		1
5831.763		1
5831.82031		1
5831.83		1
5831.91		1
5832.19629		1
5832.46973		1
5832.47559		1
5832.513		1
5832.52148		1
5832.644		1
5832.67627		1
5832.95947		1
5832.965		1
5833.00244		1
5833.17773		1
5833.20166		1
5833.26953		1
5833.3374		1
5833.37549		1
5833.605		1
5833.656		1
5833.71045		1
5833.782		1
5833.86133		1
5833.92725		1
5833.92871		1
5834.128		1
5834.133		1
5834.16357		1
5834.165		1
5834.268		1
5834.3335		1
5834.46533		1
5834.4834		1
5834.61		1
5834.66162		1
5834.68		1
5834.729		1
5834.81348		1
5834.82227		1
5834.9585		1
5834.97168		1
5835.03955		1
5835.044		1
5835.09961		1
5835.17432		1
5835.183		1
5835.231		1
5835.287		1
5835.33252		1
5835.4707		1
5835.475		1
5835.58		1
5835.61865		1
5835.69		1
5835.76074		1
5835.80566		1
5835.85059		1
5835.88135		1
5835.955		1
5835.96826		1
5836.02539		1
5836.12158		1
5836.209		1
5836.212		1
5836.23438		1
5836.319		1
5836.35059		1
5836.364		1
5836.37744		1
5836.382		1
5836.38672		1
5836.452		1
5836.50244		1
5836.584		1
5836.598		1
5836.68945		1
5836.75244		1
5836.78467		1
5836.81		1
5836.873		1
5836.922		1
5836.947		1
5837.00928		1
5837.12256		1
5837.1377		1
5837.14258		1
5837.352		1
5837.451		1
5837.471		1
5837.48926		1
5837.49756		1
5837.53174		1
5837.53467		1
5837.64746		1
5837.661		1
5837.732		1
5837.73242		1
5837.738		1
5837.745		1
5837.95752		1
5838.076		1
5838.095		1
5838.125		1
5838.19775		1
5838.20166		1
5838.35254		1
5838.47266		1
5838.502		1
5838.535		1
5838.56445		1
5838.67871		1
5838.75		1
5838.80859		1
5838.8374		1
5838.9043		1
5838.91846		1
5838.92627		1
5839.003		1
5839.097		1
5839.10645		1
5839.20459		1
5839.251		1
5839.30371		1
5839.387		1
5839.42041		1
5839.497		1
5839.504		1
5839.5376		1
5839.572		1
5839.584		1
5839.69531		1
5839.743		1
5839.93		1
5839.96436		1
5840.04639		1
5840.11		1
5840.1416		1
5840.466		1
5840.68359		1
5840.73047		1
5840.7793		1
5840.834		1
5840.91846		1
5840.92139		1
5841.0293		1
5841.177		1
5841.22949		1
5841.257		1
5841.302		1
5841.31348		1
5841.324		1
5841.33838		1
5841.346		1
5841.36426		1
5841.37256		1
5841.416		1
5841.43066		1
5841.50928		1
5841.551		1
5841.55664		1
5841.622		1
5841.63672		1
5841.699		1
5841.779		1
5841.86963		1
5841.92773		1
5841.991		1
5841.9917		1
5842.07		1
5842.12744		1
5842.163		1
5842.217		1
5842.26758		1
5842.31055		1
5842.47266		1
5842.4917		1
5842.518		1
5842.564		1
5842.818		1
5842.843		1
5842.846		1
5842.943		1
5843.106		1
5843.15		1
5843.16943		1
5843.22949		1
5843.29736		1
5843.31		1
5843.335		1
5843.38135		1
5843.52734		1
5843.621		1
5843.692		1
5843.72461		1
5843.82959		1
5843.83057		1
5843.9043		1
5843.936		1
5843.953		1
5843.9707		1
5844.04		1
5844.05127		1
5844.09766		1
5844.12256		1
5844.238		1
5844.314		1
5844.40625		1
5844.44873		1
5844.45		1
5844.55029		1
5844.64844		1
5844.659		1
5844.6626		1
5844.695		1
5844.744		1
5844.78564		1
5844.892		1
5844.928		1
5845.17969		1
5845.19629		1
5845.21045		1
5845.2124		1
5845.2627		1
5845.296		1
5845.307		1
5845.31738		1
5845.423		1
5845.431		1
5845.455		1
5845.46		1
5845.51		1
5845.57129		1
5845.615		1
5845.6626		1
5845.75439		1
5845.81		1
5845.845		1
5845.927		1
5846.04		1
5846.04541		1
5846.07227		1
5846.26953		1
5846.31348		1
5846.33838		1
5846.34375		1
5846.3623		1
5846.36475		1
5846.568		1
5846.661		1
5846.66162		1
5846.69531		1
5846.726		1
5846.79346		1
5846.852		1
5847.04736		1
5847.152		1
5847.222		1
5847.22656		1
5847.235		1
5847.26855		1
5847.272		1
5847.3833		1
5847.40674		1
5847.459		1
5847.50635		1
5847.53271		1
5847.83		1
5847.88135		1
5847.905		1
5847.92529		1
5848.089		1
5848.179		1
5848.18457		1
5848.276		1
5848.32373		1
5848.41846		1
5848.57031		1
5848.613		1
5848.688		1
5848.73975		1
5848.785		1
5848.821		1
5848.83447		1
5848.85547		1
5848.894		1
5848.913		1
5848.93457		1
5848.94531		1
5848.95947		1
5849.06738		1
5849.10645		1
5849.15039		1
5849.156		1
5849.28467		1
5849.408		1
5849.42139		1
5849.468		1
5849.524		1
5849.53125		1
5849.542		1
5849.66357		1
5849.685		1
5849.722		1
5849.735		1
5849.806		1
5849.851		1
5849.887		1
5850.01855		1
5850.033		1
5850.07666		1
5850.21729		1
5850.25342		1
5850.268		1
5850.295		1
5850.33936		1
5850.461		1
5850.581		1
5850.67969		1
5850.782		1
5850.83545		1
5850.95947		1
5851.03564		1
5851.07031		1
5851.08252		1
5851.171		1
5851.2627		1
5851.349		1
5851.431		1
5851.45654		1
5851.63135		1
5851.63672		1
5851.734		1
5851.80273		1
5851.808		1
5851.82959		1
5851.85254		1
5851.875		1
5851.90625		1
5851.984		1
5851.985		1
5852.062		1
5852.13037		1
5852.238		1
5852.24072		1
5852.249		1
5852.272		1
5852.377		1
5852.39746		1
5852.40332		1
5852.405		1
5852.44775		1
5852.47949		1
5852.667		1
5852.731		1
5852.81934		1
5852.925		1
5852.93		1
5853.134		1
5853.287		1
5853.30566		1
5853.48975		1
5853.505		1
5853.51025		1
5853.51074		1
5853.61865		1
5853.629		1
5853.78857		1
5853.803		1
5853.80762		1
5853.84229		1
5853.87451		1
5853.901		1
5853.982		1
5854.01367		1
5854.043		1
5854.044		1
5854.085		1
5854.09033		1
5854.13672		1
5854.206		1
5854.23975		1
5854.412		1
5854.42041		1
5854.477		1
5854.485		1
5854.498		1
5854.51025		1
5854.516		1
5854.55566		1
5854.558		1
5854.71045		1
5854.72		1
5854.75342		1
5854.817		1
5854.871		1
5854.92773		1
5854.93066		1
5854.96631		1
5855.15137		1
5855.27539		1
5855.33838		1
5855.353		1
5855.38672		1
5855.45361		1
5855.46045		1
5855.53271		1
5855.57764		1
5855.65		1
5855.722		1
5855.751		1
5855.778		1
5855.779		1
5855.79639		1
5855.82861		1
5855.841		1
5855.84961		1
5855.859		1
5855.9375		1
5855.94238		1
5855.943		1
5855.948		1
5856.006		1
5856.01025		1
5856.1		1
5856.11572		1
5856.12061		1
5856.123		1
5856.13965		1
5856.14063		1
5856.174		1
5856.267		1
5856.26953		1
5856.339		1
5856.39453		1
5856.43066		1
5856.45947		1
5856.4624		1
5856.48047		1
5856.484		1
5856.66162		1
5856.66943		1
5856.67725		1
5856.681		1
5856.758		1
5856.783		1
5857.003		1
5857.01953		1
5857.042		1
5857.07227		1
5857.07568		1
5857.11963		1
5857.169		1
5857.231		1
5857.26758		1
5857.415		1
5857.5127		1
5857.613		1
5857.67139		1
5857.70947		1
5857.99268		1
5858.02734		1
5858.113		1
5858.3		1
5858.36		1
5858.3667		1
5858.42		1
5858.445		1
5858.452		1
5858.475		1
5858.54346		1
5858.585		1
5858.586		1
5858.622		1
5858.682		1
5858.74756		1
5858.755		1
5858.8374		1
5858.84863		1
5858.86426		1
5858.888		1
5858.971		1
5859.003		1
5859.023		1
5859.073		1
5859.152		1
5859.33838		1
5859.40234		1
5859.403		1
5859.542		1
5859.54346		1
5859.544		1
5859.5957		1
5859.65332		1
5859.74658		1
5859.807		1
5859.879		1
5859.951		1
5859.97559		1
5860.139		1
5860.14844		1
5860.199		1
5860.266		1
5860.28		1
5860.31738		1
5860.408		1
5860.44531		1
5860.485		1
5860.553		1
5860.55371		1
5860.6377		1
5860.68359		1
5860.711		1
5860.7583		1
5860.8		1
5860.82373		1
5860.8335		1
5860.88428		1
5860.92773		1
5860.962		1
5861.04639		1
5861.16553		1
5861.17725		1
5861.2207		1
5861.25635		1
5861.273		1
5861.274		1
5861.30029		1
5861.30762		1
5861.38232		1
5861.428		1
5861.7334		1
5861.75439		1
5861.759		1
5861.762		1
5861.79346		1
5861.804		1
5861.909		1
5861.98633		1
5861.991		1
5862.01074		1
5862.244		1
5862.25732		1
5862.30957		1
5862.355		1
5862.3584		1
[truncated: 17,966 more rows]
