# Supplementary material for: Getting rid of ‘rain’ and ‘stars’: Mitigating inhibition effects on ddPCR data analysis, the case study of the invasive crayfish Pacifastacus leniusculus in the streams of Luxembourg
Source: PLoS One. 2022 Nov 16;17(11):e0275363. doi: 10.1371/journal.pone.0275363 (PMC9668142; doi:10.1371/journal.pone.0275363)
Supplement: S1 File — (ZIP) [file pone.0275363.s003.zip › raw data/28-pl2/28 Pl2-2019 Pl_B04_Amplitude.csv]

Ch1 Amplitude	Ch2 Amplitude	Cluster
4839.70654		1
5538.881		1
5663.0874		1
5669.25635		1
5690.563		1
5729.74		1
5734.56445		1
5736.89258		1
5748.9834		1
5759.465		1
5762.22168		1
5762.573		1
5773.69434		1
5775.26465		1
5778.03027		1
5782.55371		1
5788.642		1
5789.451		1
5807.767		1
5808.971		1
5811.97168		1
5819.3457		1
5819.891		1
5821.824		1
5823.96045		1
5826.09766		1
5828.66064		1
5829.55859		1
5832.83154		1
5838.441		1
5846.159		1
5846.309		1
5848.38135		1
5853.39941		1
5854.355		1
5854.53369		1
5859.96		1
5860.273		1
5861.846		1
5862.90967		1
5863.49561		1
5864.28467		1
5865.062		1
5866.36328		1
5869.17725		1
5869.90332		1
5870.75049		1
5870.953		1
5872.04346		1
5873.529		1
5874.96729		1
5876.80762		1
5876.819		1
5879.41357		1
5879.62354		1
5883.25		1
5886.08545		1
5888.34375		1
5889.999		1
5892.204		1
5893.05371		1
5893.92139		1
5894.7915		1
5897.29346		1
5903.729		1
5903.897		1
5903.918		1
5904.94336		1
5907.418		1
5909.79541		1
5910.617		1
5912.35938		1
5912.44043		1
5912.60547		1
5913.153		1
5913.531		1
5914.03857		1
5917.097		1
5917.40967		1
5918.44434		1
5918.57568		1
5918.715		1
5919.292		1
5919.3916		1
5919.757		1
5920.22461		1
5920.801		1
5922.189		1
5923.54639		1
5924.86865		1
5925.16943		1
5925.42627		1
5925.53271		1
5926.93652		1
5927.22266		1
5927.2627		1
5927.99756		1
5928.46143		1
5928.79248		1
5929.131		1
5929.941		1
5930.37256		1
5930.55566		1
5930.823		1
5932.036		1
5935.40967		1
5936.94531		1
5937.152		1
5937.79248		1
5939.97754		1
5940.14		1
5943.69727		1
5944.395		1
5944.503		1
5944.55957		1
5945.697		1
5945.92		1
5946.906		1
5947.227		1
5948.111		1
5948.175		1
5948.197		1
5948.207		1
5948.88135		1
5949.46729		1
5949.52246		1
5950.05273		1
5951.33154		1
5951.54346		1
5951.682		1
5952.046		1
5952.21		1
5954.23828		1
5954.69141		1
5955.08447		1
5955.372		1
5955.5293		1
5955.685		1
5956.21436		1
5956.30127		1
5956.33252		1
5957.03174		1
5957.407		1
5957.56445		1
5957.71973		1
5958.48828		1
5958.56641		1
5959.011		1
5959.03174		1
5959.76465		1
5959.96875		1
5960.0166		1
5960.223		1
5961.332		1
5961.36035		1
5961.46533		1
5961.6416		1
5962.126		1
5962.22		1
5962.27148		1
5963.13135		1
5963.60645		1
5964.11		1
5964.51		1
5965.176		1
5965.41455		1
5965.47		1
5965.75244		1
5965.876		1
5965.98926		1
5966.114		1
5966.23242		1
5967.046		1
5967.29541		1
5967.71143		1
5967.838		1
5967.89258		1
5968.804		1
5969.98047		1
5971.221		1
5971.29541		1
5971.3877		1
5971.569		1
5972.229		1
5972.49951		1
5973.297		1
5974.07031		1
5975.2085		1
5975.322		1
5975.53271		1
5975.65625		1
5975.736		1
5976.70068		1
5977.129		1
5977.20459		1
5977.30273		1
5977.344		1
5977.52051		1
5977.71045		1
5977.71436		1
5977.82275		1
5977.90869		1
5978.60254		1
5979.14648		1
5979.20947		1
5979.859		1
5980.771		1
5981.09375		1
5981.22559		1
5981.26563		1
5981.34766		1
5981.5293		1
5982.135		1
5982.28467		1
5982.901		1
5983.1543		1
5983.388		1
5983.55273		1
5984.05566		1
5984.07227		1
5984.07275		1
5984.09326		1
5984.104		1
5984.35547		1
5984.444		1
5984.796		1
5984.84863		1
5985.062		1
5985.674		1
5986.25439		1
5986.44727		1
5986.73242		1
5986.831		1
5987.132		1
5987.13867		1
5987.361		1
5987.462		1
5987.821		1
5988.533		1
5989.19727		1
5989.27		1
5989.43359		1
5989.447		1
5990.016		1
5990.19971		1
5991.63525		1
5992.27637		1
5992.48975		1
5992.65137		1
5992.67236		1
5992.82275		1
5993.02539		1
5993.132		1
5993.249		1
5993.30957		1
5994.179		1
5994.96875		1
5995.05664		1
5995.45752		1
5995.45752		1
5995.504		1
5995.78955		1
5996.36865		1
5996.47363		1
5996.51172		1
5996.605		1
5996.66357		1
5996.80469		1
5998.348		1
5998.363		1
5998.55469		1
5998.65771		1
5998.75244		1
5998.81934		1
5998.9126		1
5998.9375		1
5999.27637		1
5999.70557		1
5999.89551		1
6000.458		1
6000.52		1
6000.84131		1
6000.871		1
6001.16357		1
6001.58447		1
6001.702		1
6001.947		1
6002.033		1
6002.26758		1
6002.56934		1
6002.61328		1
6002.642		1
6002.845		1
6003.02246		1
6003.192		1
6003.496		1
6003.644		1
6003.77344		1
6004.18		1
6004.19531		1
6004.27051		1
6004.307		1
6004.576		1
6004.691		1
6004.769		1
6004.88672		1
6004.903		1
6005.15625		1
6005.438		1
6005.51025		1
6006.262		1
6006.85742		1
6006.90674		1
6007.285		1
6007.622		1
6007.708		1
6008.3584		1
6008.70361		1
6008.89648		1
6009.085		1
6009.21045		1
6009.33057		1
6009.572		1
6009.78467		1
6010.16553		1
6010.56934		1
6010.571		1
6010.687		1
6010.73145		1
6010.75635		1
6010.75635		1
6011.008		1
6011.55957		1
6011.69		1
6011.953		1
6012.035		1
6012.28125		1
6012.519		1
6012.62646		1
6012.65967		1
6013.34229		1
6013.58252		1
6013.911		1
6014.233		1
6014.363		1
6014.662		1
6014.702		1
6014.704		1
6014.782		1
6014.83057		1
6014.95166		1
6015.34473		1
6015.41846		1
6015.70947		1
6015.787		1
6015.881		1
6016.67432		1
6017.18262		1
6017.876		1
6018.27344		1
6018.323		1
6018.626		1
6018.702		1
6018.77148		1
6018.807		1
6018.94971		1
6019.057		1
6019.14941		1
6019.21631		1
6019.2207		1
6019.391		1
6019.678		1
6019.92627		1
6019.94043		1
6020.02148		1
6020.10059		1
6020.282		1
6020.29443		1
6020.402		1
6020.54932		1
6020.702		1
6020.777		1
6020.861		1
6021.3374		1
6021.423		1
6021.673		1
6021.69971		1
6021.963		1
6022.029		1
6022.79639		1
6022.829		1
6023.095		1
6023.35645		1
6023.48438		1
6023.70947		1
6023.71143		1
6023.82031		1
6024.13525		1
6024.45654		1
6024.50635		1
6024.5625		1
6024.83643		1
6024.921		1
6025.034		1
6025.06		1
6025.81152		1
6025.862		1
6025.95557		1
6026.178		1
6026.3		1
6026.38232		1
6026.883		1
6027.05		1
6027.155		1
6027.703		1
6027.70459		1
6028.02637		1
6028.377		1
6028.53662		1
6028.956		1
6029.45459		1
6029.49365		1
6029.787		1
6029.908		1
6030.13135		1
6030.24756		1
6030.32471		1
6030.52		1
6030.58447		1
6030.616		1
6030.9834		1
6031.00635		1
6031.30469		1
6031.57471		1
6031.72852		1
6032.5083		1
6032.554		1
6032.923		1
6033.21875		1
6033.346		1
6033.52539		1
6033.673		1
6033.941		1
6034.098		1
6034.12549		1
6034.44873		1
6034.538		1
6034.573		1
6034.622		1
6034.679		1
6034.83643		1
6034.84326		1
6034.984		1
6034.989		1
6035.02344		1
6035.117		1
6035.12256		1
6035.25635		1
6035.521		1
6035.534		1
6035.63574		1
6035.74951		1
6035.79932		1
6036.145		1
6036.489		1
6036.5293		1
6036.718		1
6037.012		1
6037.099		1
6037.122		1
6037.166		1
6037.21		1
6037.44434		1
6037.46973		1
6037.65137		1
6037.70557		1
6037.732		1
6037.86768		1
6037.958		1
6038.45654		1
6038.85156		1
6038.85742		1
6038.93066		1
6038.938		1
6038.96143		1
6039.05957		1
6039.3584		1
6039.838		1
6040.132		1
6040.259		1
6040.48828		1
6041.008		1
6041.257		1
6041.38037		1
6041.431		1
6041.6333		1
6042.019		1
6042.43359		1
6042.46973		1
6043.275		1
6043.3877		1
6043.44531		1
6043.46045		1
6043.54053		1
6043.7373		1
6044.02344		1
6044.18457		1
6044.27		1
6044.388		1
6044.516		1
6044.749		1
6045.109		1
6045.18262		1
6045.29932		1
6045.332		1
6045.46436		1
6045.52148		1
6045.52344		1
6045.57764		1
6046.261		1
6046.311		1
6046.39551		1
6047.34668		1
6047.36328		1
6047.375		1
6047.398		1
6047.45		1
6047.53955		1
6047.64844		1
6047.65869		1
6047.782		1
6047.836		1
6047.929		1
6047.96045		1
6048.026		1
6048.197		1
6048.204		1
6048.23535		1
6048.633		1
6048.717		1
6048.859		1
6048.9917		1
6049.318		1
6049.3833		1
6049.42773		1
6049.44727		1
6049.461		1
6049.515		1
6049.522		1
6049.699		1
6049.935		1
6050.438		1
6050.67627		1
6050.828		1
6050.92334		1
6051.096		1
6051.15869		1
6051.59		1
6051.662		1
6051.90869		1
6051.92529		1
6052.143		1
6052.167		1
6052.431		1
6052.546		1
6052.606		1
6052.728		1
6052.78125		1
6053.008		1
6053.204		1
6053.31836		1
6053.37842		1
6053.411		1
6053.418		1
6053.4375		1
6054.054		1
6054.05469		1
6054.078		1
6054.109		1
6054.144		1
6054.258		1
6054.31055		1
6054.428		1
6054.51074		1
6054.61768		1
6054.741		1
6054.85156		1
6054.8623		1
6054.97461		1
6055.03125		1
6055.303		1
6055.31934		1
6055.398		1
6055.40234		1
6055.609		1
6056		1
6056.15527		1
6056.311		1
6056.32		1
6056.58447		1
6056.59131		1
6056.84863		1
6056.914		1
6057.142		1
6057.15967		1
6057.305		1
6057.313		1
6057.32275		1
6057.81543		1
6057.847		1
6057.92		1
6057.95264		1
6058.007		1
6058.347		1
6058.379		1
6058.624		1
6058.665		1
6058.75146		1
6058.945		1
6059.034		1
6059.118		1
6059.13672		1
6059.291		1
6059.66553		1
6059.828		1
6060.04541		1
6060.18945		1
6060.223		1
6060.56738		1
6060.57861		1
6060.588		1
6060.619		1
6061.00928		1
6061.257		1
6061.369		1
6061.5		1
6061.652		1
6061.982		1
6062.057		1
6062.062		1
6062.0835		1
6062.15137		1
6062.286		1
6062.40771		1
6062.416		1
6062.59033		1
6062.709		1
6063.41748		1
6063.47363		1
6063.4917		1
6063.915		1
6063.948		1
6064.0415		1
6064.047		1
6064.09326		1
6064.177		1
6064.34961		1
6064.512		1
6064.514		1
6064.93164		1
6065.084		1
6065.3877		1
6065.39551		1
6065.46729		1
6065.663		1
6065.831		1
6065.931		1
6066.11963		1
6066.22266		1
6066.358		1
6066.537		1
6066.63672		1
6066.70557		1
6067.012		1
6067.036		1
6067.185		1
6067.251		1
6067.64746		1
6067.69		1
6068.09863		1
6068.185		1
6068.20752		1
6068.29443		1
6068.32764		1
6068.81738		1
6068.891		1
6069.268		1
6069.29053		1
6069.53955		1
6069.54736		1
6069.74268		1
6069.75342		1
6069.924		1
6070.06641		1
6070.108		1
6070.15137		1
6070.196		1
6070.45654		1
6070.4707		1
6070.53027		1
6070.54541		1
6070.70557		1
6070.7085		1
6070.82373		1
6071.19		1
6071.33838		1
6071.346		1
6071.475		1
6071.65137		1
6071.81055		1
6072.06055		1
6072.27832		1
6072.47461		1
6072.644		1
6072.736		1
6072.741		1
6072.8125		1
6072.87061		1
6072.88525		1
6072.95166		1
6072.981		1
6073.057		1
6073.11475		1
6073.12256		1
6073.145		1
6073.186		1
6073.20654		1
6073.22949		1
6073.319		1
6073.5415		1
6073.76025		1
6073.925		1
6073.9707		1
6073.99854		1
6074.005		1
6074.017		1
6074.065		1
6074.139		1
6074.198		1
6074.245		1
6074.27441		1
6074.34766		1
6074.36133		1
6074.36768		1
6074.416		1
6074.4165		1
6074.492		1
6074.56348		1
6074.831		1
6075.10645		1
6075.1875		1
6075.216		1
6075.27734		1
6075.31934		1
6075.4834		1
6075.49072		1
6075.703		1
6075.70459		1
6075.712		1
6075.80859		1
6075.83154		1
6075.862		1
6075.8916		1
6076.091		1
6076.131		1
6076.15674		1
6076.29053		1
6076.392		1
6076.542		1
6076.563		1
6076.62158		1
6076.632		1
6076.707		1
6076.769		1
6076.85938		1
6076.94531		1
6077.13574		1
6077.153		1
6077.23438		1
6077.48633		1
6077.67432		1
6077.71875		1
6078.086		1
6078.12549		1
6078.155		1
6078.22559		1
6078.463		1
6078.699		1
6078.888		1
6078.894		1
6078.90674		1
6078.92969		1
6079.05225		1
6079.304		1
6079.373		1
6079.53		1
6079.57		1
6079.647		1
6079.647		1
6079.756		1
6079.90674		1
6080.133		1
6080.34		1
6080.366		1
6080.43848		1
6080.555		1
6080.90869		1
6081.46045		1
6081.511		1
6081.674		1
6081.6875		1
6081.807		1
6081.98242		1
6082.13037		1
6082.20264		1
6082.333		1
6082.36475		1
6082.725		1
6082.98535		1
6083.121		1
6083.30273		1
6083.571		1
6083.74		1
6083.749		1
6083.973		1
6084.08057		1
6084.164		1
6084.50732		1
6084.862		1
6085.16162		1
6085.288		1
6085.35254		1
6085.379		1
6085.55469		1
6085.603		1
6085.72754		1
6085.75732		1
6085.789		1
6085.971		1
6086.172		1
6086.252		1
6086.79053		1
6086.815		1
6086.865		1
6087.091		1
6087.374		1
6087.49756		1
6087.515		1
6087.689		1
6087.845		1
6087.854		1
6088.02246		1
6088.307		1
6088.6123		1
6088.64941		1
6088.737		1
6088.74268		1
6088.815		1
6088.902		1
6088.912		1
6089.14648		1
6089.195		1
6089.242		1
6089.297		1
6089.438		1
6089.448		1
6089.477		1
6089.48828		1
6089.51074		1
6089.52441		1
6089.5625		1
6089.72852		1
6089.75342		1
6089.825		1
6089.8584		1
6089.97949		1
6090.006		1
6090.143		1
6090.16064		1
6090.393		1
6090.41455		1
6090.44		1
6090.45557		1
6090.46045		1
6090.487		1
6090.51172		1
6090.56738		1
6090.64746		1
6090.75146		1
6091.22168		1
6091.28955		1
6091.308		1
6091.31641		1
6091.32227		1
6091.402		1
6091.434		1
6091.702		1
6091.794		1
6091.824		1
6091.96143		1
6092.01025		1
6092.023		1
6092.026		1
6092.29736		1
6092.606		1
6092.62451		1
6092.69141		1
6092.74854		1
6092.875		1
6092.92871		1
6092.949		1
6092.97266		1
6092.998		1
6093.155		1
6093.22266		1
6093.26172		1
6093.316		1
6093.331		1
6093.37061		1
6093.399		1
6093.44775		1
6093.64258		1
6093.64453		1
6093.75928		1
6093.911		1
6094.117		1
6094.18555		1
6094.2124		1
6094.31152		1
6094.3667		1
6094.405		1
6094.47266		1
6094.49365		1
6094.5083		1
6094.57227		1
6094.58838		1
6094.644		1
6094.647		1
6094.67139		1
6094.777		1
6094.925		1
6094.93		1
6094.9624		1
6094.974		1
6095.071		1
6095.13135		1
6095.153		1
6095.163		1
6095.24365		1
6095.31543		1
6095.38867		1
6095.389		1
6095.423		1
6095.446		1
6095.546		1
6095.73438		1
6095.79639		1
6095.82373		1
6095.85		1
6095.86768		1
6095.871		1
6095.926		1
6095.949		1
6095.95557		1
6096.18457		1
6096.195		1
6096.20166		1
6096.20947		1
6096.32666		1
6096.468		1
6096.61475		1
6096.669		1
6096.828		1
6096.86475		1
6096.98633		1
6097.03564		1
6097.08643		1
6097.267		1
6097.40625		1
6097.43		1
6097.529		1
6097.646		1
6097.769		1
6097.987		1
6098.00342		1
6098.008		1
6098.2417		1
6098.319		1
6098.33		1
6098.34375		1
6098.438		1
6098.44238		1
6098.508		1
6098.63525		1
6098.673		1
6098.734		1
6098.788		1
6098.88		1
6098.925		1
6098.96436		1
6098.974		1
6098.99268		1
6099.00146		1
6099.175		1
6099.256		1
6099.331		1
6099.3623		1
6099.69971		1
6099.82471		1
6099.88135		1
6100.02344		1
6100.11426		1
6100.385		1
6100.399		1
6100.424		1
6100.474		1
6100.61768		1
6100.622		1
6100.627		1
6100.82129		1
6100.8335		1
6100.89453		1
6100.9624		1
6100.9873		1
6101.00244		1
6101.18262		1
6101.26758		1
6101.319		1
6101.65137		1
6101.67871		1
6101.73438		1
6101.737		1
6101.877		1
6101.915		1
6102.00146		1
6102.08545		1
6102.109		1
6102.131		1
6102.138		1
6102.148		1
6102.164		1
6102.202		1
6102.2334		1
6102.596		1
6102.62158		1
6102.681		1
6102.69238		1
6102.69971		1
6102.903		1
6102.92725		1
6102.939		1
6103.021		1
6103.206		1
6103.222		1
6103.26953		1
6103.299		1
6103.39551		1
6103.512		1
6103.534		1
6103.7085		1
6103.753		1
6103.78467		1
6103.84766		1
6104.00732		1
6104.106		1
6104.118		1
6104.158		1
6104.15967		1
6104.19043		1
6104.25146		1
6104.30664		1
6104.374		1
6104.518		1
6104.53955		1
6104.622		1
6104.68555		1
6104.716		1
6104.80859		1
6104.83643		1
6104.89453		1
6105.09863		1
6105.1377		1
6105.231		1
6105.235		1
6105.303		1
6105.479		1
6105.5166		1
6105.522		1
6105.53662		1
6105.55762		1
6105.562		1
6105.57471		1
6105.677		1
6105.804		1
6105.86035		1
6105.879		1
6105.998		1
6106.0127		1
6106.083		1
6106.13037		1
6106.14453		1
6106.171		1
6106.26855		1
6106.613		1
6106.66846		1
6106.73926		1
6106.799		1
6106.806		1
6106.808		1
6106.885		1
6106.929		1
6107.13232		1
6107.223		1
6107.28027		1
6107.3916		1
6107.39648		1
6107.53857		1
6107.57373		1
6107.815		1
6107.947		1
6107.98145		1
6108.092		1
6108.138		1
6108.38232		1
6108.44629		1
6108.63574		1
6108.65674		1
6108.709		1
6108.72461		1
6108.757		1
6109.104		1
6109.142		1
6109.47363		1
6109.56445		1
6109.5874		1
6109.62939		1
6109.643		1
6109.664		1
6109.749		1
6109.761		1
6109.8125		1
6109.905		1
6110.13525		1
6110.35059		1
6110.37061		1
6110.375		1
6110.388		1
6110.546		1
6110.56055		1
6110.638		1
6110.809		1
6110.811		1
6110.83643		1
6110.865		1
6110.96875		1
6110.972		1
6111.09863		1
6111.142		1
6111.27		1
6111.27		1
6111.27344		1
6111.497		1
6111.55957		1
6111.58545		1
6111.59375		1
6111.63672		1
6111.658		1
6111.70947		1
6111.714		1
6111.94531		1
6111.951		1
6111.961		1
6111.962		1
6111.98047		1
6111.989		1
6112.003		1
6112.15234		1
6112.16943		1
6112.22559		1
6112.23242		1
6112.244		1
6112.286		1
6112.31641		1
6112.363		1
6112.42529		1
6112.48047		1
6112.5127		1
6112.80469		1
6112.874		1
6112.87451		1
6113.00439		1
6113.06738		1
6113.07		1
6113.157		1
6113.19531		1
6113.21045		1
6113.21338		1
6113.23		1
6113.356		1
6113.41357		1
6113.43359		1
6113.438		1
6113.44531		1
6113.63574		1
6113.662		1
6113.789		1
6113.804		1
6113.87549		1
6114.06641		1
6114.09229		1
6114.125		1
6114.17725		1
6114.19727		1
6114.27344		1
6114.33447		1
6114.379		1
6114.432		1
6114.456		1
6114.574		1
6114.641		1
6114.64648		1
6114.68066		1
6114.70557		1
6114.71875		1
6114.804		1
6114.842		1
6114.849		1
6114.87		1
6114.873		1
6114.96045		1
6115.00635		1
6115.132		1
6115.20068		1
6115.216		1
6115.228		1
6115.27344		1
6115.341		1
6115.3584		1
6115.42236		1
6115.46338		1
6115.477		1
6115.49365		1
6115.581		1
6115.70166		1
6115.836		1
6115.928		1
6116.10645		1
6116.13867		1
6116.14453		1
6116.27051		1
6116.66846		1
6116.67432		1
6116.744		1
6117.09375		1
6117.15625		1
6117.19531		1
6117.4126		1
6117.477		1
6117.5957		1
6117.656		1
6117.79541		1
6117.861		1
6117.95068		1
6118.07129		1
6118.09326		1
6118.11328		1
6118.122		1
6118.139		1
6118.251		1
6118.65527		1
6118.67725		1
6118.873		1
6119.00635		1
6119.03125		1
6119.178		1
6119.27344		1
6119.331		1
6119.36475		1
6119.37744		1
6119.41064		1
6119.53955		1
6119.63232		1
6119.658		1
6119.82764		1
6119.8667		1
6119.87061		1
6119.88		1
6119.988		1
6120.09863		1
6120.139		1
6120.24951		1
6120.267		1
6120.409		1
6120.415		1
6120.491		1
6120.507		1
6120.60645		1
6120.6123		1
6120.88232		1
6120.883		1
6120.88525		1
6120.986		1
6121.009		1
6121.09		1
6121.16		1
6121.192		1
6121.21826		1
6121.26855		1
6121.31348		1
6121.31445		1
6121.851		1
6121.89648		1
6121.93848		1
6122.08936		1
6122.1		1
6122.147		1
6122.373		1
6122.43848		1
6122.459		1
6122.54		1
6122.542		1
6122.54248		1
6122.597		1
6122.656		1
6122.66162		1
6122.86865		1
6122.9707		1
6122.99756		1
6123.071		1
6123.09229		1
6123.119		1
6123.295		1
6123.65137		1
6123.68		1
6123.685		1
6123.80225		1
6123.805		1
6123.808		1
6123.82373		1
6123.99854		1
6124.062		1
6124.09		1
6124.24951		1
6124.25928		1
6124.305		1
6124.39063		1
6124.41943		1
6124.46826		1
6124.576		1
6124.64746		1
6124.815		1
6124.861		1
6124.88037		1
6124.887		1
6124.92139		1
6125.021		1
6125.03369		1
6125.16748		1
6125.187		1
6125.224		1
6125.28955		1
6125.318		1
6125.372		1
6125.43848		1
6125.58838		1
6125.593		1
6125.597		1
6125.631		1
6125.656		1
6125.925		1
6125.945		1
6126.136		1
6126.171		1
6126.22		1
6126.229		1
6126.233		1
6126.31348		1
6126.31641		1
6126.42725		1
6126.493		1
6126.51855		1
6127.114		1
6127.135		1
6127.45557		1
6127.524		1
6127.632		1
6127.67725		1
6127.703		1
6127.948		1
6128.0376		1
6128.1665		1
6128.19434		1
6128.323		1
6128.358		1
6128.419		1
6128.54053		1
6128.74951		1
6128.753		1
6128.822		1
6128.899		1
6128.927		1
6129.124		1
6129.12646		1
6129.16162		1
6129.18		1
6129.19336		1
6129.279		1
6129.361		1
6129.38135		1
6129.407		1
6129.61865		1
6129.64355		1
6129.66943		1
6129.69531		1
6129.765		1
6129.801		1
6129.933		1
6129.982		1
6130.00537		1
6130.04736		1
6130.09375		1
6130.15771		1
6130.318		1
6130.384		1
6130.385		1
6130.39063		1
6130.442		1
6130.459		1
6130.52832		1
6130.609		1
6130.68262		1
6130.811		1
6130.88232		1
6130.949		1
6131.067		1
6131.115		1
6131.119		1
6131.359		1
6131.39551		1
6131.593		1
6131.709		1
6131.718		1
6131.733		1
6131.734		1
6131.88		1
6131.989		1
6132.085		1
6132.224		1
6132.253		1
6132.297		1
6132.44629		1
6132.55762		1
6132.575		1
6132.795		1
6132.913		1
6132.9585		1
6132.9707		1
6133.028		1
6133.05469		1
6133.164		1
6133.25732		1
6133.347		1
6133.36475		1
6133.67871		1
6133.77441		1
6133.7876		1
6133.809		1
6133.86035		1
6133.8623		1
6133.95459		1
6133.972		1
6134.032		1
6134.06152		1
6134.092		1
6134.159		1
6134.31641		1
6134.394		1
6134.411		1
6134.417		1
6134.43945		1
6134.44629		1
6134.489		1
6134.6084		1
6134.75		1
6134.82275		1
6134.91357		1
6134.93945		1
6134.95361		1
6134.9624		1
6135.042		1
6135.07373		1
6135.33057		1
6135.43359		1
6135.453		1
6135.48975		1
6135.49561		1
6135.56348		1
6135.625		1
6135.66		1
6135.676		1
6135.72		1
6135.78271		1
6135.809		1
6135.8125		1
6135.815		1
6135.89453		1
6135.92139		1
6135.946		1
6135.94971		1
6135.961		1
6136.16748		1
6136.21143		1
6136.373		1
6136.40967		1
6136.486		1
6136.535		1
6136.6		1
6136.64648		1
6136.68359		1
6136.80469		1
6136.86035		1
6136.898		1
6136.93359		1
6136.955		1
6136.961		1
6136.977		1
6137.092		1
6137.17725		1
6137.193		1
6137.27637		1
6137.31934		1
6137.405		1
6137.466		1
6137.493		1
6137.60156		1
6137.61426		1
6137.62451		1
6137.657		1
6137.678		1
6137.68945		1
6137.69873		1
6137.72266		1
6137.76025		1
6137.768		1
6137.80273		1
6137.816		1
6137.946		1
6138.1084		1
6138.143		1
6138.24072		1
6138.27246		1
6138.27539		1
6138.27637		1
6138.382		1
6138.418		1
6138.43555		1
6138.53857		1
6138.76025		1
6138.7666		1
6138.767		1
6138.809		1
6138.844		1
6138.86865		1
6138.88037		1
6138.939		1
6138.94531		1
6138.99		1
6139.018		1
6139.01953		1
6139.24072		1
6139.26563		1
6139.33643		1
6139.4043		1
6139.42139		1
6139.517		1
6139.53857		1
6139.57471		1
6139.57568		1
6139.57568		1
6139.62		1
6139.64648		1
6139.702		1
6139.76563		1
6139.77344		1
6139.83154		1
6139.945		1
6139.99463		1
6140.074		1
6140.201		1
6140.28271		1
6140.40332		1
6140.54053		1
6140.58		1
6140.583		1
6140.615		1
6140.748		1
6140.88965		1
6140.907		1
6141.044		1
6141.187		1
6141.196		1
6141.22363		1
6141.225		1
6141.239		1
6141.53369		1
6141.699		1
6141.71045		1
6141.72266		1
6141.73047		1
6141.81		1
6141.824		1
6142.06836		1
6142.10059		1
6142.1123		1
6142.19873		1
6142.21		1
6142.268		1
6142.327		1
6142.383		1
6142.391		1
6142.53271		1
6142.54248		1
6142.568		1
6142.59668		1
6142.685		1
6143.07764		1
6143.07764		1
6143.07861		1
6143.096		1
6143.111		1
6143.308		1
6143.34473		1
6143.3584		1
6143.377		1
6143.437		1
6143.43848		1
6143.50244		1
6143.58936		1
6143.626		1
6143.649		1
6143.72852		1
6143.81		1
6143.822		1
6143.93066		1
6144.02539		1
6144.29346		1
6144.33154		1
6144.36		1
6144.36572		1
6144.37158		1
6144.399		1
6144.464		1
6144.53		1
6144.54932		1
6144.845		1
6144.85645		1
6144.94238		1
6144.949		1
6145.05762		1
6145.11963		1
6145.23047		1
6145.275		1
6145.39941		1
6145.43262		1
6145.467		1
6145.506		1
6145.524		1
6145.56445		1
6145.573		1
6145.73975		1
6145.742		1
6145.803		1
6145.8335		1
6145.91064		1
6146.069		1
6146.13574		1
6146.136		1
6146.26		1
6146.431		1
6146.462		1
6146.49		1
6146.5835		1
6146.60645		1
6146.79834		1
6146.83643		1
6146.901		1
6146.952		1
6147.01563		1
6147.047		1
6147.074		1
6147.097		1
6147.10547		1
6147.144		1
6147.171		1
6147.21826		1
6147.239		1
6147.49756		1
6147.6377		1
6147.65625		1
6147.722		1
6147.723		1
6147.74561		1
6147.76		1
6147.816		1
6147.83545		1
6147.83545		1
6147.90674		1
6147.95752		1
6148.14453		1
6148.176		1
6148.294		1
6148.338		1
6148.54639		1
6148.62354		1
6148.633		1
6148.66553		1
6148.74268		1
6148.835		1
6148.841		1
6148.99756		1
6149.03271		1
6149.107		1
6149.181		1
6149.24756		1
6149.36865		1
6149.369		1
6149.384		1
6149.448		1
6149.466		1
6149.555		1
6149.57373		1
6149.604		1
6149.68945		1
6149.74072		1
6149.798		1
6149.85156		1
6149.857		1
6149.94434		1
6149.967		1
6150.099		1
6150.103		1
6150.28		1
6150.301		1
6150.40967		1
6150.435		1
6150.47559		1
6150.482		1
6150.68652		1
6150.927		1
6150.94141		1
6150.99756		1
6151.035		1
6151.05762		1
6151.072		1
6151.1416		1
6151.14551		1
6151.318		1
6151.48242		1
6151.59131		1
6151.605		1
6151.61328		1
6151.67139		1
6151.728		1
6151.80469		1
6151.8125		1
6151.87939		1
6151.912		1
6151.96436		1
6152.28		1
6152.284		1
6152.31		1
6152.34668		1
6152.523		1
6152.606		1
6152.62744		1
6152.66846		1
6152.743		1
6152.74463		1
6152.78662		1
6153.01074		1
6153.14453		1
6153.15039		1
6153.15527		1
6153.185		1
6153.2666		1
6153.28369		1
6153.287		1
6153.29443		1
6153.30029		1
6153.39551		1
6153.439		1
6153.455		1
6153.492		1
6153.5166		1
6153.55762		1
6153.56348		1
6153.57373		1
6153.73145		1
6153.824		1
6153.837		1
6153.91162		1
6153.93945		1
6153.944		1
6154.12451		1
6154.17041		1
6154.27246		1
6154.321		1
6154.46045		1
6154.494		1
6154.58838		1
6154.64453		1
6154.673		1
6154.725		1
6154.731		1
6154.80029		1
6154.885		1
6154.90869		1
6154.93945		1
6155.08447		1
6155.134		1
6155.227		1
6155.248		1
6155.261		1
6155.302		1
6155.55029		1
6155.56		1
6155.59375		1
6155.62158		1
6155.682		1
6155.85645		1
6155.93652		1
6156.0625		1
6156.103		1
6156.154		1
6156.21533		1
6156.26367		1
6156.40332		1
6156.429		1
6156.436		1
6156.436		1
6156.473		1
6156.51025		1
6156.52		1
6156.57666		1
6156.578		1
6156.58643		1
6156.61865		1
6156.744		1
6156.81934		1
6156.83057		1
6156.84375		1
6156.852		1
6156.868		1
6156.90332		1
6156.911		1
6156.918		1
6156.968		1
6157.082		1
6157.09473		1
6157.119		1
6157.15		1
6157.15332		1
6157.17334		1
6157.23828		1
6157.279		1
6157.2793		1
6157.376		1
6157.40527		1
6157.451		1
6157.55127		1
6157.562		1
6157.677		1
6157.70752		1
6157.71338		1
6157.726		1
6157.74658		1
6157.75732		1
6157.775		1
6157.785		1
6157.79		1
6157.79834		1
6157.91943		1
6157.9834		1
6158.02734		1
6158.05957		1
6158.08936		1
6158.23438		1
6158.28		1
6158.351		1
6158.46973		1
6158.537		1
6158.616		1
6158.625		1
6158.682		1
6158.739		1
6158.7876		1
6158.81055		1
6158.87842		1
6158.8833		1
6158.97754		1
6159.00049		1
6159.035		1
6159.18359		1
6159.206		1
6159.261		1
6159.27246		1
6159.286		1
6159.298		1
6159.307		1
6159.31152		1
6159.431		1
6159.461		1
6159.51855		1
6159.543		1
6159.62842		1
6159.63428		1
6159.645		1
6159.661		1
6159.731		1
6159.7627		1
6159.80029		1
6159.823		1
6159.901		1
6160.00244		1
6160.02148		1
6160.063		1
6160.09863		1
6160.187		1
6160.20557		1
6160.232		1
6160.262		1
6160.30371		1
6160.31934		1
6160.378		1
6160.422		1
6160.821		1
6160.85449		1
6160.90039		1
6160.9585		1
6160.964		1
6160.97266		1
6161.01		1
6161.081		1
6161.15674		1
6161.158		1
6161.194		1
6161.19727		1
6161.222		1
6161.23145		1
6161.28369		1
6161.32666		1
6161.34863		1
6161.43652		1
6161.464		1
6161.499		1
6161.51855		1
6161.554		1
6161.628		1
6161.694		1
6161.816		1
6161.93945		1
6161.95557		1
6161.99365		1
6162.243		1
6162.361		1
6162.39355		1
6162.40625		1
6162.477		1
6162.486		1
6162.50439		1
6162.524		1
6162.52637		1
6162.52734		1
6162.67139		1
6162.70068		1
6162.72266		1
6162.7334		1
6162.782		1
6162.82227		1
6162.867		1
6162.916		1
6162.94141		1
6163.03369		1
6163.04639		1
6163.047		1
6163.069		1
6163.12744		1
6163.24		1
6163.25537		1
6163.286		1
6163.29053		1
6163.34766		1
6163.40967		1
6163.445		1
6163.4873		1
6163.505		1
6163.52539		1
6163.54053		1
6163.559		1
[truncated: 17,611 more rows]
