# Supplementary material for: Getting rid of ‘rain’ and ‘stars’: Mitigating inhibition effects on ddPCR data analysis, the case study of the invasive crayfish Pacifastacus leniusculus in the streams of Luxembourg
Source: PLoS One. 2022 Nov 16;17(11):e0275363. doi: 10.1371/journal.pone.0275363 (PMC9668142; doi:10.1371/journal.pone.0275363)
Supplement: S1 File — (ZIP) [file pone.0275363.s003.zip › raw data/28-pl2/28 Pl2-2019 Pl_B05_Amplitude.csv]

Ch1 Amplitude	Ch2 Amplitude	Cluster
4543.724		1
4648.25244		1
4651.52051		1
4961.90332		1
4964.762		1
4992.656		1
5008.49463		1
5116.409		1
5144.84033		1
5231.422		1
5238.84473		1
5294.72852		1
5306.545		1
5317.172		1
5339.223		1
5378.166		1
5423.66357		1
5451.143		1
5454.558		1
5486.362		1
5493.0083		1
5495.93848		1
5537.707		1
5587.382		1
5611.021		1
5635.239		1
5657.14453		1
5662.66		1
5664.44336		1
5670.52539		1
5673.49951		1
5676.76		1
5680.85156		1
5694.185		1
5697.82275		1
5699.70947		1
5710.20654		1
5723.69727		1
5730.166		1
5731.68262		1
5732.573		1
5737.062		1
5742.05371		1
5749.257		1
5751.92139		1
5752.95947		1
5756.08447		1
5760.051		1
5764.82764		1
5764.98145		1
5766.42725		1
5770.09033		1
5772.997		1
5773.388		1
5773.87842		1
5774.91		1
5775.297		1
5776.416		1
5776.47363		1
5778.54639		1
5781.521		1
5782.901		1
5783.13		1
5783.19971		1
5785.4		1
5788.87256		1
5789.51855		1
5790.20068		1
5790.329		1
5791.558		1
5792.403		1
5793.25342		1
5793.281		1
5794.61035		1
5795.929		1
5797.86963		1
5797.90869		1
5799.739		1
5800.2207		1
5801.671		1
5802.541		1
5804.61865		1
5806.4585		1
5807.571		1
5809.088		1
5809.38525		1
5809.492		1
5810.542		1
5812.181		1
5813.28857		1
5816.692		1
5818.9707		1
5820.547		1
5821.38867		1
5821.46875		1
5822.562		1
5824.596		1
5824.672		1
5825.132		1
5825.54541		1
5826.294		1
5829.19434		1
5830.136		1
5830.55664		1
5831.09961		1
5831.20947		1
5833.39063		1
5834.95557		1
5836.018		1
5836.505		1
5837.066		1
5839.11475		1
5839.61426		1
5839.63037		1
5840.293		1
5841.341		1
5841.71		1
5841.99951		1
5842.149		1
5842.859		1
5843.09229		1
5843.295		1
5843.487		1
5843.6123		1
5843.96533		1
5843.9834		1
5844.096		1
5845.12256		1
5845.203		1
5845.23975		1
5847.44043		1
5847.44727		1
5847.486		1
5848.235		1
5848.969		1
5849.60059		1
5850.05957		1
5850.132		1
5850.69629		1
5852.06		1
5852.07471		1
5852.53027		1
5852.59229		1
5853.20264		1
5853.38525		1
5854.01953		1
5855.57666		1
5856.32129		1
5857.4707		1
5857.52539		1
5857.55762		1
5858.607		1
5859.42236		1
5859.568		1
5861.14746		1
5862.06152		1
5862.103		1
5862.12451		1
5862.41357		1
5862.60938		1
5863.27051		1
5866.422		1
5868.80664		1
5869.112		1
5869.27539		1
5869.28		1
5869.94434		1
5870.886		1
5871.747		1
5871.78027		1
5872.205		1
5872.95654		1
5873.038		1
5873.552		1
5874.745		1
5874.922		1
5875.45557		1
5875.633		1
5875.787		1
5875.812		1
5875.8833		1
5875.956		1
5876.23535		1
5876.679		1
5877.931		1
5877.94043		1
5878.409		1
5879.725		1
5880.61133		1
5880.955		1
5881.46729		1
5881.61572		1
5883.10449		1
5883.148		1
5883.586		1
5884.9375		1
5884.94043		1
5885.745		1
5885.753		1
5886.161		1
5886.309		1
5887.03369		1
5887.367		1
5887.73633		1
5887.89844		1
5888.33		1
5888.56738		1
5889.479		1
5889.556		1
5889.95654		1
5890.47949		1
5890.65869		1
5890.69629		1
5890.95068		1
5891.15625		1
5891.51025		1
5891.611		1
5891.79053		1
5892.456		1
5892.94336		1
5893.04053		1
5893.326		1
5893.53125		1
5893.55859		1
5893.854		1
5893.94141		1
5894.6416		1
5895.022		1
5895.147		1
5895.30225		1
5895.457		1
5895.52246		1
5895.83447		1
5896.10742		1
5896.253		1
5896.958		1
5897.22656		1
5897.55664		1
5897.75732		1
5897.936		1
5898.273		1
5898.3623		1
5898.683		1
5898.6875		1
5899.08447		1
5899.44873		1
5899.817		1
5900.73633		1
5901.232		1
5901.63037		1
5901.67041		1
5901.83057		1
5902.92139		1
5903.68359		1
5903.686		1
5904.21826		1
5904.4375		1
5904.482		1
5904.583		1
5904.66357		1
5904.74756		1
5904.99756		1
5905.09961		1
5905.25439		1
5905.537		1
5907.86035		1
5908.371		1
5908.4834		1
5908.51855		1
5908.831		1
5909.561		1
5910.121		1
5910.372		1
5910.683		1
5911.04834		1
5911.13037		1
5911.63		1
5911.69775		1
5912.28369		1
5912.528		1
5912.767		1
5912.97852		1
5913.302		1
5913.7207		1
5913.901		1
5914.166		1
5914.29639		1
5915.547		1
5915.61133		1
5915.801		1
5916.2334		1
5916.581		1
5916.87		1
5917.06445		1
5917.446		1
5917.47656		1
5917.59131		1
5918.452		1
5918.52832		1
5918.71436		1
5918.8833		1
5919.42		1
5920.33936		1
5920.35547		1
5920.36328		1
5920.398		1
5920.94873		1
5921.229		1
5921.259		1
5921.63		1
5921.694		1
5921.89063		1
5922.389		1
5922.83057		1
5922.975		1
5923.106		1
5923.283		1
5923.49		1
5923.63135		1
5923.785		1
5923.8667		1
5924.31934		1
5924.89355		1
5925.20557		1
5925.458		1
5926.257		1
5926.539		1
5926.64844		1
5926.878		1
5927.14355		1
5927.478		1
5927.5293		1
5927.8667		1
5928.104		1
5928.174		1
5928.52539		1
5928.72754		1
5928.753		1
5928.877		1
5928.88574		1
5929.23926		1
5929.367		1
5929.68555		1
5930.012		1
5930.08838		1
5930.097		1
5930.32227		1
5930.45361		1
5930.691		1
5931.61768		1
5932.662		1
5933.03662		1
5933.116		1
5933.40332		1
5933.5293		1
5933.79834		1
5933.90967		1
5933.974		1
5934.15625		1
5934.925		1
5935.133		1
5935.27344		1
5936.004		1
5936.02734		1
5936.048		1
5936.138		1
5936.146		1
5936.27246		1
5936.30957		1
5936.551		1
5936.84961		1
5936.87061		1
5937.145		1
5937.165		1
5937.333		1
5937.35449		1
5937.4126		1
5937.44434		1
5937.64551		1
5937.69238		1
5937.90234		1
5937.935		1
5938.2666		1
5938.302		1
5938.323		1
5938.902		1
5938.923		1
5938.95068		1
5938.995		1
5939.05273		1
5939.34863		1
5939.449		1
5939.663		1
5939.971		1
5940.148		1
5940.251		1
5940.535		1
5942.131		1
5942.25342		1
5942.38867		1
5942.677		1
5942.742		1
5943.398		1
5943.408		1
5943.674		1
5943.762		1
5943.81934		1
5944.131		1
5944.336		1
5944.468		1
5944.51465		1
5944.53369		1
5944.53662		1
5944.74756		1
5944.90137		1
5945.5166		1
5945.64063		1
5946.00439		1
5946.011		1
5946.699		1
5946.798		1
5946.961		1
5947.24463		1
5947.627		1
5948.23047		1
5948.60645		1
5948.63574		1
5948.771		1
5949.03369		1
5949.51563		1
5949.68555		1
5949.783		1
5949.895		1
5950.091		1
5950.20068		1
5950.411		1
5950.63232		1
5951.662		1
5952.43262		1
5952.931		1
5953.17432		1
5953.27832		1
5953.62744		1
5954.16943		1
5954.208		1
5954.56055		1
5954.562		1
5954.69727		1
5954.702		1
5954.767		1
5954.92773		1
5954.93555		1
5955.01758		1
5955.27637		1
5955.478		1
5956.094		1
5956.209		1
5956.319		1
5956.434		1
5956.467		1
5956.53125		1
5956.69043		1
5956.757		1
5957.258		1
5957.961		1
5958.06445		1
5958.09863		1
5958.134		1
5958.17773		1
5958.221		1
5958.34766		1
5958.48828		1
5958.522		1
5958.64258		1
5958.681		1
5958.729		1
5958.97		1
5959.0874		1
5959.21		1
5959.31445		1
5959.645		1
5959.70654		1
5959.78027		1
5960.1626		1
5960.336		1
5960.6543		1
5960.71045		1
5960.78564		1
5960.96533		1
5961.46143		1
5961.519		1
5961.68359		1
5961.84766		1
5961.92		1
5962.42334		1
5962.644		1
5962.65039		1
5962.72949		1
5962.957		1
5963.01		1
5963.512		1
5963.524		1
5963.829		1
5964.14746		1
5964.15234		1
5964.37549		1
5964.42871		1
5964.572		1
5964.698		1
5965.10742		1
5966.181		1
5966.25928		1
5966.388		1
5966.57471		1
5966.93848		1
5967.334		1
5967.34766		1
5967.40625		1
5967.58545		1
5967.59473		1
5967.70557		1
5967.776		1
5967.813		1
5967.9873		1
5968.033		1
5968.185		1
5968.194		1
5968.5293		1
5968.55029		1
5968.715		1
5969.016		1
5969.083		1
5969.198		1
5969.741		1
5970.348		1
5970.353		1
5970.515		1
5970.835		1
5970.88525		1
5970.903		1
5970.92139		1
5971.099		1
5972.15527		1
5972.246		1
5972.576		1
5972.689		1
5972.77		1
5972.846		1
5973.07275		1
5973.17529		1
5973.67627		1
5973.789		1
5974.043		1
5974.149		1
5974.507		1
5974.59326		1
5974.75342		1
5974.9		1
5974.91455		1
5975.05957		1
5975.063		1
5975.072		1
5975.088		1
5975.14		1
5975.2373		1
5975.318		1
5975.552		1
5975.57568		1
5975.81445		1
5975.885		1
5976.15967		1
5976.31738		1
5976.542		1
5976.68066		1
5976.775		1
5976.849		1
5976.96973		1
5976.999		1
5977.277		1
5977.2793		1
5977.90967		1
5978.19727		1
5978.303		1
5978.513		1
5978.52734		1
5979.243		1
5979.316		1
5979.42725		1
5979.473		1
5979.67725		1
5979.707		1
5980.35547		1
5981.06445		1
5981.13428		1
5981.13965		1
5981.34766		1
5981.349		1
5981.368		1
5981.68555		1
5982.564		1
5982.81641		1
5983.17041		1
5983.20068		1
5983.3		1
5983.32373		1
5983.67725		1
5983.77051		1
5983.82		1
5983.935		1
5984.03271		1
5984.079		1
5984.31543		1
5984.42236		1
5984.50244		1
5984.68		1
5984.70654		1
5985.27441		1
5985.364		1
5985.657		1
5985.662		1
5986.392		1
5986.46973		1
5986.651		1
5986.84		1
5986.94727		1
5987.05225		1
5987.05273		1
5987.129		1
5987.34863		1
5987.48926		1
5987.559		1
5987.56055		1
5987.92432		1
5988.16455		1
5988.298		1
5988.302		1
5988.48633		1
5988.55029		1
5988.643		1
5988.686		1
5988.777		1
5988.949		1
5988.958		1
5988.97363		1
5989.066		1
5989.16064		1
5989.23926		1
5989.388		1
5989.77246		1
5989.876		1
5990.05762		1
5990.17969		1
5990.191		1
5990.222		1
5990.438		1
5990.44043		1
5990.545		1
5990.55762		1
5990.68945		1
5990.84766		1
5990.99		1
5991.83		1
5992.065		1
5992.21729		1
5992.335		1
5992.569		1
5993.09961		1
5993.172		1
5993.19971		1
5993.20068		1
5993.20557		1
5993.303		1
5993.40527		1
5993.444		1
5993.48633		1
5994.217		1
5994.28		1
5994.32275		1
5994.37842		1
5994.641		1
5994.674		1
5994.819		1
5994.87939		1
5994.95557		1
5995.142		1
5995.281		1
5995.342		1
5995.3877		1
5995.4873		1
5995.869		1
5995.895		1
5995.93		1
5996.20361		1
5996.326		1
5996.332		1
5996.53125		1
5996.745		1
5997.126		1
5997.134		1
5997.201		1
5997.206		1
5997.335		1
5997.38232		1
5997.49561		1
5997.78125		1
5998.179		1
5998.312		1
5998.626		1
5998.757		1
5998.796		1
5998.80469		1
5998.81836		1
5999		1
5999.163		1
5999.454		1
5999.46143		1
5999.84473		1
5999.98438		1
6000.05566		1
6000.165		1
6000.23975		1
6000.399		1
6000.48633		1
6000.491		1
6000.77539		1
6000.837		1
6000.903		1
6001.13037		1
6001.14551		1
6001.205		1
6001.32129		1
6001.565		1
6001.6167		1
6001.619		1
6001.682		1
6001.838		1
6001.875		1
6001.994		1
6002.04736		1
6002.06934		1
6002.114		1
6002.171		1
6002.17139		1
6002.30566		1
6002.36		1
6002.404		1
6002.43359		1
6002.468		1
6002.46875		1
6002.62939		1
6002.74		1
6002.79932		1
6003.071		1
6003.093		1
6003.227		1
6003.74463		1
6003.759		1
6003.964		1
6004.165		1
6004.239		1
6004.31934		1
6004.374		1
6004.51758		1
6004.53955		1
6004.58643		1
6004.73926		1
6004.76465		1
6005.14941		1
6005.193		1
6005.517		1
6005.88525		1
6006.01025		1
6006.17529		1
6006.23047		1
6006.236		1
6006.28857		1
6006.29834		1
6006.31934		1
6006.417		1
6006.418		1
6006.46436		1
6006.48535		1
6006.554		1
6006.61		1
6006.75244		1
6006.93652		1
6007.137		1
6007.22168		1
6007.57373		1
6007.78125		1
6008.08545		1
6008.287		1
6008.29834		1
6008.326		1
6008.833		1
6008.927		1
6009.213		1
6009.25928		1
6009.265		1
6009.51563		1
6009.55		1
6009.567		1
6009.612		1
6009.66846		1
6009.841		1
6010.251		1
6010.344		1
6010.39355		1
6010.554		1
6010.735		1
6010.919		1
6010.99561		1
6011.157		1
6011.42627		1
6011.45557		1
6011.647		1
6011.727		1
6011.7666		1
6012.023		1
6012.0835		1
6012.14258		1
6012.348		1
6012.36035		1
6012.40332		1
6012.783		1
6012.79248		1
6012.81445		1
6012.81543		1
6012.89551		1
6012.94141		1
6012.95557		1
6013.16064		1
6013.162		1
6013.345		1
6013.349		1
6013.39355		1
6013.396		1
6013.6084		1
6013.657		1
6013.72852		1
6013.95459		1
6014.05566		1
6014.177		1
6014.186		1
6014.42139		1
6014.478		1
6014.694		1
6014.771		1
6014.95752		1
6015.02344		1
6015.102		1
6015.23242		1
6015.2666		1
6015.365		1
6015.372		1
6015.4375		1
6015.50342		1
6015.52832		1
6015.60547		1
6015.62842		1
6015.841		1
6015.86963		1
6016.019		1
6016.29639		1
6016.41455		1
6016.70166		1
6016.702		1
6016.71533		1
6016.89453		1
6017.25439		1
6017.359		1
6017.55		1
6017.67334		1
6017.69531		1
6017.721		1
6017.79053		1
6017.892		1
6018.063		1
6018.07861		1
6018.107		1
6018.271		1
6018.32373		1
6018.386		1
6018.42529		1
6018.57227		1
6018.69727		1
6018.702		1
6018.759		1
6018.918		1
6018.939		1
6018.949		1
6019.007		1
6019.29		1
6019.382		1
6019.38232		1
6019.475		1
6019.53662		1
6019.675		1
6019.99951		1
6020.032		1
6020.038		1
6020.04248		1
6020.08057		1
6020.12842		1
6020.17334		1
6020.571		1
6020.674		1
6020.68457		1
6020.69043		1
6020.782		1
6020.80469		1
6020.94141		1
6021.15234		1
6021.288		1
6021.492		1
6021.50342		1
6021.5166		1
6021.62061		1
6021.6543		1
6021.73438		1
6021.739		1
6021.786		1
6021.843		1
6021.927		1
6022.00439		1
6022.019		1
6022.0415		1
6022.06836		1
6022.07861		1
6022.109		1
6022.24463		1
6022.364		1
6022.36572		1
6022.534		1
6022.684		1
6022.79053		1
6022.833		1
6022.899		1
6023.0415		1
6023.04639		1
6023.063		1
6023.164		1
6023.183		1
6023.185		1
6023.48		1
6023.604		1
6023.83154		1
6023.97168		1
6024.101		1
6024.14258		1
6024.18652		1
6024.265		1
6024.313		1
6024.34		1
6024.42969		1
6024.634		1
6024.67		1
6024.79736		1
6024.864		1
6024.93		1
6024.98145		1
6025		1
6025.13428		1
6025.16162		1
6025.177		1
6025.19629		1
6025.26172		1
6025.37158		1
6025.545		1
6025.708		1
6025.855		1
6025.88037		1
6026.00146		1
6026.03662		1
6026.286		1
6026.321		1
6026.531		1
6026.617		1
6026.779		1
6026.978		1
6027.24951		1
6027.35156		1
6027.417		1
6027.426		1
6027.53		1
6027.54248		1
6027.559		1
6027.76074		1
6027.90674		1
6028.113		1
6028.13428		1
6028.238		1
6028.38525		1
6028.432		1
6028.50146		1
6028.71		1
6029.132		1
6029.17236		1
6029.17627		1
6029.30127		1
6029.30469		1
6029.317		1
6029.50635		1
6029.53174		1
6029.598		1
6029.79932		1
6029.938		1
6030.019		1
6030.08643		1
6030.094		1
6030.14746		1
6030.17773		1
6030.19043		1
6030.418		1
6030.71436		1
6030.748		1
6030.7876		1
6030.85254		1
6030.87549		1
6030.908		1
6030.91064		1
6030.975		1
6031.007		1
6031.127		1
6031.14941		1
6031.29736		1
6031.43555		1
6031.47363		1
6031.71045		1
6031.71533		1
6031.78955		1
6031.82227		1
6031.86475		1
6031.866		1
6031.91553		1
6032.066		1
6032.10645		1
6032.221		1
6032.25342		1
6032.326		1
6032.338		1
6032.38672		1
6032.824		1
6032.825		1
6032.93		1
6033.11865		1
6033.12061		1
6033.16943		1
6033.18945		1
6033.192		1
6033.299		1
6033.4834		1
6033.5835		1
6033.662		1
6033.721		1
6033.75928		1
6033.76025		1
6033.81348		1
6033.8374		1
6033.878		1
6033.90234		1
6033.907		1
6033.973		1
6034.223		1
6034.28662		1
6034.30566		1
6034.64551		1
6034.683		1
6034.783		1
6034.82568		1
6034.83057		1
6035.135		1
6035.1543		1
6035.18262		1
6035.20264		1
6035.25244		1
6035.255		1
6035.275		1
6035.352		1
6035.36035		1
6035.375		1
6035.406		1
6035.40869		1
6035.50928		1
6035.559		1
6035.56445		1
6035.846		1
6035.88037		1
6036.04639		1
6036.11768		1
6036.197		1
6036.22949		1
6036.29053		1
6036.29541		1
6036.321		1
6036.3374		1
6036.441		1
6036.545		1
6036.57031		1
6036.69775		1
6036.902		1
6037.147		1
6037.34229		1
6037.48047		1
6037.618		1
6037.655		1
6037.662		1
6037.72656		1
6037.89		1
6037.97		1
6038.01953		1
6038.066		1
6038.071		1
6038.07373		1
6038.15039		1
6038.187		1
6038.243		1
6038.306		1
6038.316		1
6038.72		1
6039.11768		1
6039.30664		1
6039.56348		1
6039.669		1
6039.7207		1
6039.83057		1
6039.912		1
6040.02246		1
6040.03		1
6040.09473		1
6040.18262		1
6040.202		1
6040.32764		1
6040.37842		1
6040.43164		1
6040.444		1
6040.79346		1
6040.81641		1
6040.89648		1
6040.90967		1
6041.015		1
6041.25342		1
6041.27344		1
6041.30957		1
6041.334		1
6041.388		1
6041.465		1
6041.527		1
6041.676		1
6041.861		1
6042.15967		1
6042.163		1
6042.189		1
6042.19043		1
6042.241		1
6042.401		1
6042.434		1
6042.464		1
6042.576		1
6042.585		1
6042.652		1
6042.661		1
6042.724		1
6042.76172		1
6042.78027		1
6042.92627		1
6043.03174		1
6043.068		1
6043.08447		1
6043.13867		1
6043.2124		1
6043.265		1
6043.389		1
6043.493		1
6043.61572		1
6043.74658		1
6043.84375		1
6043.99072		1
6044.02051		1
6044.06934		1
6044.288		1
6044.32		1
6044.4707		1
6044.57471		1
6044.71533		1
6044.821		1
6044.877		1
6045.05859		1
6045.06152		1
6045.074		1
6045.1084		1
6045.217		1
6045.362		1
6045.413		1
6045.499		1
6045.507		1
6045.5127		1
6045.92334		1
6045.941		1
6045.981		1
6046.03662		1
6046.096		1
6046.12061		1
6046.24463		1
6046.30664		1
6046.31445		1
6046.45068		1
6046.632		1
6046.69971		1
6046.722		1
6046.785		1
6046.79736		1
6046.84473		1
6046.98828		1
6047.014		1
6047.13867		1
6047.14453		1
6047.24756		1
6047.24854		1
6047.284		1
6047.28955		1
6047.38965		1
6047.604		1
6047.8374		1
6047.896		1
6048.09326		1
6048.15967		1
6048.234		1
6048.36768		1
6048.39844		1
6048.54639		1
6048.582		1
6048.75732		1
6048.962		1
6048.96533		1
6049.06348		1
6049.215		1
6049.35059		1
6049.377		1
6049.521		1
6049.627		1
6049.6626		1
6049.693		1
6049.74072		1
6049.8916		1
6049.894		1
6049.914		1
6049.96338		1
6050.018		1
6050.08		1
6050.11475		1
6050.162		1
6050.171		1
6050.192		1
6050.329		1
6050.388		1
6050.404		1
6050.58545		1
6050.65137		1
6050.668		1
6050.75732		1
6050.858		1
6051.004		1
6051.07666		1
6051.14941		1
6051.19043		1
6051.2		1
6051.224		1
6051.227		1
6051.23		1
6051.23047		1
6051.2876		1
6051.35352		1
6051.39063		1
6051.46436		1
6051.53955		1
6051.566		1
6051.92236		1
6051.95166		1
6051.973		1
6051.98633		1
6052.104		1
6052.115		1
6052.25732		1
6052.2627		1
6052.361		1
6052.527		1
6052.64258		1
6052.722		1
6052.921		1
6052.937		1
6053.198		1
6053.23535		1
6053.2666		1
6053.31543		1
6053.382		1
6053.414		1
6053.496		1
6053.5127		1
6053.57275		1
6053.5874		1
6053.70557		1
6053.95459		1
6054.11		1
6054.11133		1
6054.25		1
6054.72656		1
6054.79639		1
6054.90625		1
6055.02148		1
6055.049		1
6055.057		1
6055.157		1
6055.29443		1
6055.32568		1
6055.32959		1
6055.358		1
6055.418		1
6055.46729		1
6055.65771		1
6055.737		1
6055.74365		1
6055.80957		1
6055.96045		1
6056.22656		1
6056.328		1
6056.389		1
6056.528		1
6056.55664		1
6056.57959		1
6056.64258		1
6056.684		1
6056.698		1
6056.911		1
6056.95654		1
6056.99756		1
6057.007		1
6057.03857		1
6057.05664		1
6057.09668		1
6057.1875		1
6057.26953		1
6057.30225		1
6057.374		1
6057.449		1
6057.65		1
6057.79248		1
6057.863		1
6057.97656		1
6058.076		1
6058.079		1
6058.099		1
6058.10254		1
6058.14551		1
6058.24463		1
6058.30371		1
6058.34863		1
6058.53174		1
6058.6167		1
6058.619		1
6058.671		1
6058.769		1
6058.772		1
6058.77344		1
6058.80127		1
6058.902		1
6058.94141		1
6059.013		1
6059.06934		1
6059.073		1
6059.1626		1
6059.258		1
6059.329		1
6059.50537		1
6059.532		1
6059.55127		1
6059.71338		1
6059.80029		1
6059.843		1
6059.856		1
6059.90967		1
6060.073		1
6060.158		1
6060.19727		1
6060.277		1
6060.347		1
6060.4		1
6060.947		1
6060.9917		1
6061.0127		1
6061.099		1
6061.11768		1
6061.182		1
6061.268		1
6061.37158		1
6061.438		1
6061.489		1
6061.527		1
6061.61133		1
6061.68066		1
6061.73828		1
6061.75244		1
6061.8125		1
6061.82959		1
6061.938		1
6061.992		1
6061.99365		1
6062		1
6062.041		1
6062.09961		1
6062.11865		1
6062.25		1
6062.25049		1
6062.28369		1
6062.293		1
6062.423		1
6062.44531		1
6062.48828		1
6062.55371		1
6062.828		1
6062.841		1
6063.06738		1
6063.183		1
6063.33057		1
6063.41455		1
6063.572		1
6063.638		1
6063.66064		1
6063.784		1
6063.792		1
6063.926		1
6063.94238		1
6064.133		1
6064.259		1
6064.2627		1
6064.29541		1
6064.36475		1
6064.43066		1
6064.59766		1
6064.64453		1
6064.667		1
6064.80273		1
6064.993		1
6065.02637		1
6065.057		1
6065.094		1
6065.18945		1
6065.201		1
6065.215		1
6065.235		1
6065.485		1
6065.51855		1
6065.53369		1
6065.80859		1
6066.09131		1
6066.09229		1
6066.161		1
6066.254		1
6066.27148		1
6066.278		1
6066.364		1
6066.411		1
6066.491		1
6066.496		1
6066.562		1
6066.57568		1
6066.712		1
6066.76465		1
6066.791		1
6067.07373		1
6067.15332		1
6067.17		1
6067.17969		1
6067.18945		1
6067.25537		1
6067.369		1
6067.36963		1
6067.44727		1
6067.47949		1
6067.5		1
6067.538		1
6067.56836		1
6067.58643		1
6067.60254		1
6067.64355		1
6067.662		1
6067.75		1
6067.754		1
6067.78174		1
6067.792		1
6068.00146		1
6068.00244		1
6068.033		1
6068.18848		1
6068.405		1
6068.701		1
6068.717		1
6068.739		1
6068.77051		1
6068.95068		1
6068.975		1
6069.161		1
6069.174		1
6069.17529		1
6069.20264		1
6069.34961		1
6069.374		1
6069.37744		1
6069.58		1
6069.62646		1
6069.65967		1
6069.71338		1
6069.755		1
6069.785		1
6069.786		1
6069.81152		1
6069.86426		1
6069.975		1
6069.97559		1
6069.99854		1
6070.001		1
6070.167		1
6070.1875		1
6070.31348		1
6070.31445		1
6070.56		1
6070.568		1
6070.609		1
6070.634		1
6070.689		1
6070.95557		1
6070.96729		1
6070.97949		1
6071.05273		1
6071.088		1
6071.57129		1
6071.64746		1
6071.67627		1
6071.9		1
6071.92		1
6071.94141		1
6071.982		1
6072.01563		1
6072.042		1
6072.05566		1
6072.06543		1
6072.09766		1
6072.118		1
6072.17334		1
6072.316		1
6072.316		1
6072.452		1
6072.4624		1
6072.502		1
6072.52441		1
6072.556		1
6072.71826		1
6072.778		1
6072.80225		1
6072.81348		1
6072.92		1
6072.95459		1
6072.975		1
6072.997		1
6073.057		1
6073.19727		1
6073.23828		1
6073.28		1
6073.35938		1
6073.416		1
6073.42871		1
6073.49756		1
6073.586		1
6073.67627		1
6073.871		1
6074.14844		1
6074.17041		1
6074.184		1
6074.24951		1
6074.3833		1
6074.57031		1
6074.65137		1
6074.67627		1
6074.95068		1
6074.968		1
6075.03125		1
6075.039		1
6075.05029		1
6075.052		1
6075.12158		1
6075.13574		1
6075.31934		1
6075.4		1
6075.431		1
6075.47461		1
6075.551		1
6075.59668		1
6075.599		1
6075.60547		1
6075.65		1
6075.87158		1
6075.89258		1
6076.04443		1
6076.071		1
6076.082		1
6076.105		1
6076.15527		1
6076.31543		1
6076.386		1
6076.39258		1
6076.51367		1
6076.67		1
6076.938		1
6076.97852		1
6077.036		1
6077.107		1
6077.1543		1
6077.15625		1
6077.21436		1
6077.2627		1
6077.295		1
6077.32666		1
6077.38965		1
6077.52539		1
6077.56543		1
6077.593		1
6077.65234		1
6077.69775		1
6077.726		1
6077.751		1
6077.796		1
6077.895		1
6077.96533		1
6078.012		1
6078.15		1
6078.16553		1
6078.196		1
6078.23		1
6078.313		1
6078.338		1
6078.34668		1
6078.39844		1
6078.486		1
6078.634		1
6078.67773		1
6078.76953		1
6078.896		1
6078.95264		1
6078.99		1
6079.01953		1
6079.027		1
6079.085		1
6079.089		1
6079.173		1
6079.232		1
6079.247		1
6079.40137		1
6079.69434		1
6079.73926		1
6079.90137		1
6079.9043		1
6079.91357		1
6079.91846		1
6079.95557		1
6079.967		1
6080.062		1
6080.088		1
6080.292		1
6080.34473		1
6080.423		1
6080.525		1
6080.64063		1
6080.683		1
6080.77148		1
6080.80273		1
6080.85938		1
6081.064		1
6081.20654		1
6081.20654		1
6081.25049		1
6081.505		1
6081.52148		1
6081.55127		1
6081.625		1
6081.70166		1
6081.77637		1
6081.782		1
6081.99365		1
6082.1377		1
6082.148		1
6082.28369		1
6082.405		1
6082.47559		1
6082.53662		1
6082.55127		1
6082.59326		1
6082.70264		1
6082.7207		1
6082.728		1
6082.74463		1
6082.751		1
6082.783		1
6082.789		1
6082.84		1
6082.85645		1
6082.92969		1
6082.98828		1
6083.10352		1
6083.2627		1
6083.62842		1
6083.71436		1
6083.81		1
6083.856		1
6083.86768		1
6083.918		1
6083.95		1
6084.00146		1
6084.05127		1
6084.088		1
6084.09961		1
6084.13672		1
6084.19531		1
6084.19775		1
6084.22656		1
6084.253		1
6084.276		1
6084.31		1
6084.38525		1
6084.42871		1
6084.441		1
6084.49463		1
6084.499		1
6084.60254		1
6084.6665		1
6084.684		1
6084.68652		1
6085.122		1
6085.125		1
6085.131		1
6085.145		1
6085.17432		1
6085.18066		1
6085.23828		1
6085.264		1
6085.345		1
6085.37256		1
6085.46875		1
6085.477		1
6085.486		1
6085.497		1
6085.558		1
6085.56		1
6085.57861		1
6085.63037		1
6085.638		1
6085.756		1
6085.8		1
6085.80273		1
6085.804		1
6085.8125		1
6085.83154		1
6085.96143		1
6086.019		1
6086.043		1
6086.167		1
6086.289		1
6086.336		1
6086.386		1
6086.43945		1
6086.54932		1
6086.58		1
6086.614		1
6086.71875		1
6086.753		1
6086.85547		1
6086.902		1
6087.01367		1
6087.07227		1
6087.09961		1
6087.10156		1
6087.11426		1
6087.12		1
6087.19		1
6087.386		1
6087.41064		1
6087.482		1
6087.4917		1
6087.512		1
6087.56		1
6087.565		1
6087.576		1
6087.726		1
6087.75732		1
6087.7627		1
6087.793		1
6087.816		1
6087.868		1
6088.00537		1
6088.072		1
6088.084		1
6088.437		1
6088.47754		1
6088.513		1
6088.609		1
6088.66064		1
6088.68945		1
6088.7		1
6088.72559		1
6088.737		1
6088.754		1
6088.765		1
6088.931		1
6088.97363		1
6089.121		1
6089.154		1
6089.175		1
6089.206		1
6089.233		1
6089.246		1
6089.25537		1
6089.261		1
6089.316		1
6089.327		1
6089.41		1
6089.466		1
6089.46631		1
6089.49072		1
6089.504		1
6089.521		1
6089.54		1
6089.55		1
6089.5835		1
6089.595		1
6089.62744		1
6089.81348		1
6089.81445		1
6089.91943		1
6090.04639		1
6090.05762		1
6090.191		1
6090.307		1
6090.33545		1
6090.362		1
6090.51025		1
6090.582		1
6090.632		1
6090.65625		1
6090.68066		1
6090.733		1
6090.738		1
6090.966		1
6091.10352		1
6091.13232		1
6091.1665		1
6091.32959		1
6091.50439		1
6091.51367		1
6091.52		1
6091.63232		1
6091.669		1
6091.732		1
6091.791		1
6091.809		1
6091.845		1
6091.86035		1
6091.885		1
6092.00928		1
6092.17334		1
6092.187		1
6092.291		1
6092.45947		1
6092.626		1
6092.63525		1
6092.664		1
6092.682		1
6092.957		1
6092.968		1
6093.0083		1
6093.02344		1
6093.138		1
6093.186		1
6093.204		1
6093.258		1
6093.2876		1
6093.29		1
6093.32227		1
6093.38525		1
6093.42041		1
6093.42432		1
6093.477		1
6093.6123		1
6093.652		1
6093.794		1
6093.82129		1
6094.03467		1
6094.053		1
6094.23047		1
6094.232		1
6094.23242		1
6094.25928		1
6094.287		1
6094.372		1
6094.52832		1
6094.59863		1
6094.599		1
6094.617		1
6094.702		1
6094.77148		1
6094.84375		1
6094.96729		1
6095.01563		1
6095.038		1
6095.054		1
6095.07		1
6095.074		1
6095.112		1
6095.25		1
6095.3		1
6095.36963		1
6095.428		1
6095.49365		1
6095.615		1
6095.696		1
6095.7085		1
6095.71973		1
6095.75732		1
6095.811		1
6095.834		1
6095.874		1
6095.991		1
6096.00439		1
6096.025		1
6096.04639		1
6096.166		1
6096.5415		1
6096.594		1
6096.609		1
6096.639		1
6096.64844		1
6096.663		1
6096.66846		1
6096.705		1
6096.862		1
6097.03369		1
6097.13867		1
6097.2876		1
6097.35645		1
6097.442		1
6097.567		1
6097.68945		1
6097.69336		1
6097.734		1
6097.7373		1
6097.84766		1
6097.8667		1
6097.88965		1
6097.92139		1
6097.94727		1
6098.01074		1
6098.032		1
6098.10352		1
6098.18359		1
6098.192		1
6098.313		1
6098.39		1
6098.423		1
6098.50439		1
6098.51025		1
6098.62549		1
6098.66553		1
6098.701		1
6098.78955		1
6098.82		1
6098.993		1
6099.063		1
6099.063		1
6099.14746		1
6099.316		1
6099.327		1
6099.37158		1
6099.41064		1
6099.47266		1
6099.532		1
6099.611		1
6099.66943		1
6099.71826		1
6099.879		1
6099.8877		1
6100.028		1
6100.164		1
6100.17773		1
6100.18848		1
6100.20068		1
6100.207		1
6100.27637		1
6100.318		1
6100.32		1
6100.508		1
6100.563		1
[truncated: 17,953 more rows]
