# Supplementary material for: Getting rid of ‘rain’ and ‘stars’: Mitigating inhibition effects on ddPCR data analysis, the case study of the invasive crayfish Pacifastacus leniusculus in the streams of Luxembourg
Source: PLoS One. 2022 Nov 16;17(11):e0275363. doi: 10.1371/journal.pone.0275363 (PMC9668142; doi:10.1371/journal.pone.0275363)
Supplement: S1 File — (ZIP) [file pone.0275363.s003.zip › raw data/28-pl2/28 Pl2-2019 Pl_B06_Amplitude.csv]

Ch1 Amplitude	Ch2 Amplitude	Cluster
2899.10376		1
4611.31738		1
4670.596		1
4868.97656		1
4981.66943		1
5016.253		1
5050.46		1
5066.492		1
5082.608		1
5155.30225		1
5279.388		1
5301.20557		1
5333.02539		1
5387.69971		1
5411.092		1
5464.15527		1
5476.902		1
5480.77344		1
5503.859		1
5573.586		1
5586.58545		1
5592.05469		1
5598.174		1
5605.93262		1
5611.344		1
5628.82959		1
5631.26		1
5632.6665		1
5636.86572		1
5647.685		1
5648.366		1
5648.85059		1
5651.30127		1
5665.7666		1
5668.219		1
5675.018		1
5675.55273		1
5676.583		1
5684.53271		1
5685.628		1
5686.35645		1
5687.69434		1
5689.476		1
5689.48535		1
5691.401		1
5691.953		1
5697.17773		1
5697.83252		1
5699.699		1
5701.172		1
5701.321		1
5702.73242		1
5703.837		1
5705.30469		1
5706.19238		1
5708.987		1
5711.07129		1
5712.18359		1
5712.4126		1
5713.707		1
5714.40625		1
5717.35645		1
5718.07129		1
5718.28125		1
5718.55664		1
5720.229		1
5720.59229		1
5724.17871		1
5724.822		1
5725.75146		1
5725.925		1
5726.794		1
5726.873		1
5728.892		1
5729.324		1
5730.677		1
5733.788		1
5734.37939		1
5737.33936		1
5737.87842		1
5739.25732		1
5739.29248		1
5739.444		1
5739.85547		1
5740.01855		1
5741.21143		1
5741.319		1
5742.94629		1
5743.416		1
5745.07373		1
5745.33		1
5746.1123		1
5746.127		1
5747.931		1
5748.681		1
5748.73633		1
5751.96826		1
5752.11963		1
5752.55664		1
5755.00537		1
5755.33057		1
5755.979		1
5756.06934		1
5757.776		1
5757.82666		1
5758.134		1
5758.91064		1
5759.011		1
5759.62939		1
5761.31348		1
5761.351		1
5761.39063		1
5761.511		1
5761.57471		1
5762.60254		1
5763.42871		1
5763.433		1
5764.32		1
5764.90332		1
5765.196		1
5765.38135		1
5766.8667		1
5767.086		1
5767.82764		1
5768.61865		1
5768.733		1
5769.163		1
5769.928		1
5770.56543		1
5770.879		1
5771.739		1
5772.116		1
5772.27246		1
5772.28662		1
5772.373		1
5772.69629		1
5773.59131		1
5773.617		1
5774.444		1
5774.868		1
5775.234		1
5776.16748		1
5776.23975		1
5776.531		1
5777.37451		1
5777.506		1
5778.109		1
5778.111		1
5778.2334		1
5778.25537		1
5778.618		1
5779.288		1
5779.39648		1
5779.97754		1
5780.412		1
5781.518		1
5781.726		1
5782.13428		1
5782.216		1
5782.433		1
5784.199		1
5784.572		1
5785.07666		1
5785.218		1
5785.343		1
5785.76758		1
5786.08545		1
5786.338		1
5786.61133		1
5787.83447		1
5788.453		1
5789.08936		1
5789.15527		1
5789.187		1
5789.55029		1
5789.61963		1
5789.847		1
5789.896		1
5790.04346		1
5791.34131		1
5791.5625		1
5791.574		1
5793.83545		1
5794.08252		1
5794.748		1
5794.75049		1
5795.009		1
5795.54541		1
5796.05957		1
5796.12451		1
5796.54		1
5796.825		1
5799.59		1
5799.696		1
5799.78369		1
5799.857		1
5800.09326		1
5800.39844		1
5800.796		1
5800.798		1
5800.81445		1
5801.271		1
5801.99		1
5802.29834		1
5802.35352		1
5802.83447		1
5802.98		1
5803.446		1
5803.619		1
5803.87842		1
5804.499		1
5805.463		1
5805.558		1
5805.6		1
5806.28125		1
5806.38574		1
5806.45264		1
5806.84961		1
5807.3916		1
5807.938		1
5808.35938		1
5808.66455		1
5809.06348		1
5809.277		1
5809.371		1
5810.04053		1
5810.12061		1
5810.12842		1
5810.41357		1
5810.82666		1
5811.0083		1
5811.07764		1
5812.451		1
5812.59668		1
5812.96533		1
5813.23828		1
5813.295		1
5813.403		1
5813.455		1
5814.40332		1
5814.978		1
5815.08154		1
5815.6543		1
5815.779		1
5816.20557		1
5816.395		1
5816.625		1
5816.93262		1
5817.34131		1
5817.61		1
5817.80566		1
5817.81836		1
5817.853		1
5817.906		1
5818.32		1
5818.85547		1
5819.054		1
5819.186		1
5819.18652		1
5820.2583		1
5820.34131		1
5820.505		1
5820.557		1
5820.693		1
5820.69873		1
5821.037		1
5821.541		1
5821.953		1
5822.30127		1
5822.45654		1
5822.517		1
5823.49561		1
5823.604		1
5824.00244		1
5824.153		1
5824.221		1
5824.519		1
5824.53174		1
5824.61963		1
5824.73828		1
5825.129		1
5825.25342		1
5825.346		1
5825.59766		1
5826.141		1
5826.48		1
5826.594		1
5827.321		1
5827.463		1
5827.72656		1
5827.81641		1
5827.935		1
5828.3916		1
5828.763		1
5828.95459		1
5828.95947		1
5829.141		1
5829.167		1
5829.408		1
5829.463		1
5829.54736		1
5829.719		1
5829.82568		1
5830.29834		1
5830.663		1
5830.792		1
5831.15967		1
5831.59229		1
5831.868		1
5832.03369		1
5832.155		1
5832.93066		1
5833.873		1
5834.04639		1
5834.55859		1
5834.87158		1
5834.87549		1
5834.98535		1
5835.19727		1
5835.54736		1
5835.60352		1
5835.82861		1
5835.8335		1
5836.28027		1
5836.63965		1
5836.89844		1
5836.90625		1
5837.699		1
5837.825		1
5837.993		1
5838.40625		1
5838.555		1
5838.57275		1
5838.5957		1
5838.845		1
5838.95459		1
5839.97656		1
5840.396		1
5840.43359		1
5840.552		1
5840.85156		1
5841.08838		1
5841.294		1
5841.33		1
5841.54639		1
5841.767		1
5841.92139		1
5842.004		1
5842.253		1
5842.439		1
5842.557		1
5842.849		1
5842.935		1
5843.097		1
5843.29541		1
5843.465		1
5843.812		1
5844.384		1
5844.52832		1
5844.58447		1
5844.67871		1
5845.00537		1
5845.05371		1
5845.2417		1
5845.256		1
5845.6875		1
5846.09326		1
5846.34668		1
5846.413		1
5846.62		1
5846.79541		1
5847.054		1
5847.164		1
5847.22266		1
5847.666		1
5847.74658		1
5847.77		1
5848.5		1
5848.68652		1
5848.802		1
5849.078		1
5849.32031		1
5849.619		1
5849.824		1
5849.82861		1
5849.885		1
5850.074		1
5850.18164		1
5850.26953		1
5850.55957		1
5850.57959		1
5850.737		1
5851.08936		1
5851.1543		1
5851.38		1
5852.81348		1
5853.09961		1
5853.193		1
5853.42969		1
5853.61328		1
5853.72656		1
5853.79639		1
5854.05127		1
5854.4165		1
5854.78564		1
5854.866		1
5855.0376		1
5855.251		1
5855.619		1
5855.67		1
5855.842		1
5856.097		1
5856.1665		1
5856.239		1
5856.35547		1
5856.51465		1
5856.532		1
5856.868		1
5856.908		1
5856.924		1
5856.929		1
5857.56055		1
5857.631		1
5857.958		1
5857.9834		1
5858.184		1
5858.194		1
5858.583		1
5859.075		1
5859.304		1
5859.56445		1
5859.67969		1
5859.883		1
5859.983		1
5860.13135		1
5860.45752		1
5861.06641		1
5861.07031		1
5861.2207		1
5861.24658		1
5862.28662		1
5862.596		1
5862.704		1
5862.898		1
5862.99561		1
5863.216		1
5863.21826		1
5863.24365		1
5863.26025		1
5863.282		1
5863.309		1
5863.51758		1
5863.74561		1
5863.82373		1
5863.973		1
5864.04541		1
5864.103		1
5864.154		1
5864.196		1
5864.40137		1
5864.434		1
5864.615		1
5864.78027		1
5864.833		1
5864.878		1
5865.087		1
5865.09863		1
5865.192		1
5866.05225		1
5866.236		1
5866.81738		1
5867.114		1
5867.175		1
5867.31934		1
5867.371		1
5867.409		1
5867.822		1
5867.8584		1
5867.92236		1
5868.143		1
5868.21826		1
5868.321		1
5868.327		1
5868.45264		1
5868.483		1
5868.513		1
5868.88525		1
5869.16357		1
5869.18066		1
5869.22363		1
5869.327		1
5869.50146		1
5869.636		1
5870		1
5870.193		1
5870.249		1
5870.25537		1
5870.2666		1
5870.321		1
5870.32959		1
5870.33057		1
5870.399		1
5870.732		1
5870.783		1
5870.839		1
5870.9917		1
5871.144		1
5871.30664		1
5871.31836		1
5871.327		1
5871.37939		1
5871.88867		1
5872.064		1
5872.116		1
5872.302		1
5872.51563		1
5872.75635		1
5872.83057		1
5873.40967		1
5873.504		1
5873.5083		1
5873.72266		1
5873.88574		1
5873.90137		1
5873.904		1
5873.931		1
5874.083		1
5874.122		1
5874.39746		1
5874.62158		1
5874.79834		1
5874.8584		1
5874.992		1
5875.01074		1
5875.13672		1
5875.21875		1
5875.303		1
5875.41943		1
5875.48145		1
5875.582		1
5875.644		1
5875.728		1
5875.95264		1
5876.095		1
5876.31934		1
5876.363		1
5876.47363		1
5876.75		1
5876.906		1
5877.09131		1
5877.09961		1
5877.50342		1
5877.55566		1
5877.743		1
5877.869		1
5878.085		1
5878.18		1
5878.26855		1
5878.305		1
5878.456		1
5878.473		1
5878.52148		1
5878.62061		1
5878.806		1
5878.90039		1
5878.963		1
5879.37744		1
5879.57959		1
5879.76		1
5879.90771		1
5880.079		1
5880.251		1
5880.352		1
5880.53125		1
5880.90625		1
5881.041		1
5881.111		1
5881.1416		1
5881.173		1
5881.43262		1
5881.493		1
5881.736		1
5881.95654		1
5881.969		1
5881.973		1
5882.06152		1
5882.357		1
5882.60938		1
5882.61426		1
5882.615		1
5882.83252		1
5883.015		1
5883.099		1
5883.295		1
5883.34961		1
5883.408		1
5883.534		1
5883.561		1
5883.84326		1
5884.24365		1
5884.4043		1
5884.43359		1
5884.492		1
5884.78857		1
5885.05		1
5885.22363		1
5885.267		1
5885.46533		1
5885.58057		1
5885.81738		1
5885.87158		1
5886.10254		1
5886.19971		1
5886.20752		1
5886.352		1
5886.392		1
5886.7373		1
5887.03174		1
5887.05762		1
5887.06738		1
5887.134		1
5887.67529		1
5887.8		1
5887.807		1
5888.3584		1
5888.366		1
5888.561		1
5888.66553		1
5888.733		1
5888.92432		1
5888.94775		1
5889.025		1
5889.046		1
5889.19238		1
5889.36		1
5889.36426		1
5889.366		1
5889.50146		1
5889.99854		1
5890.1665		1
5890.252		1
5890.43848		1
5890.4834		1
5890.514		1
5890.567		1
5890.64746		1
5890.73535		1
5890.826		1
5890.913		1
5891.01172		1
5891.018		1
5891.1543		1
5891.24561		1
5891.275		1
5891.723		1
5891.975		1
5892.06		1
5892.102		1
5892.14941		1
5892.28857		1
5892.36		1
5892.62256		1
5893.035		1
5893.06738		1
5893.239		1
5893.43652		1
5893.43652		1
5893.63428		1
5893.75439		1
5893.79834		1
5894.064		1
5894.42		1
5894.437		1
5894.463		1
5894.558		1
5894.58252		1
5894.885		1
5895.08		1
5895.4165		1
5895.443		1
5895.46729		1
5895.77539		1
5895.77734		1
5896.07129		1
5896.19873		1
5896.26563		1
5896.32568		1
5896.5		1
5896.679		1
5896.94043		1
5896.94238		1
5897.566		1
5897.62158		1
5897.65039		1
5897.73		1
5897.784		1
5898.16943		1
5898.208		1
5898.33154		1
5898.40625		1
5898.54346		1
5899.115		1
5899.23828		1
5899.265		1
5899.43		1
5899.508		1
5899.531		1
5899.58252		1
5899.62158		1
5899.659		1
5899.66553		1
5899.79248		1
5899.829		1
5899.91357		1
5900.004		1
5900.16357		1
5900.25928		1
5900.439		1
5900.612		1
5900.646		1
5900.67969		1
5901.05957		1
5901.716		1
5901.799		1
5901.82861		1
5901.85352		1
5901.99		1
5901.997		1
5902.02051		1
5902.06055		1
5902.254		1
5902.44727		1
5902.51367		1
5902.54834		1
5903.112		1
5903.2085		1
5903.54		1
5903.71973		1
5903.7915		1
5903.808		1
5903.89258		1
5903.89941		1
5903.974		1
5904.081		1
5904.08447		1
5904.16553		1
5904.187		1
5904.389		1
5904.574		1
5904.59766		1
5904.60742		1
5904.63232		1
5904.634		1
5904.801		1
5904.90234		1
5904.95		1
5904.957		1
5905.21729		1
5905.54443		1
5905.676		1
5905.696		1
5905.701		1
5905.73633		1
5905.99951		1
5906.001		1
5906.07666		1
5906.08643		1
5906.31641		1
5906.35352		1
5906.433		1
5906.43945		1
5906.45166		1
5906.47168		1
5906.65137		1
5906.796		1
5906.80127		1
5906.945		1
5906.98242		1
5907.12		1
5907.15527		1
5907.44775		1
5907.46826		1
5907.55273		1
5907.71436		1
5907.77832		1
5907.99854		1
5908.017		1
5908.122		1
5908.449		1
5908.479		1
5908.50244		1
5908.61572		1
5908.699		1
5908.772		1
5908.956		1
5908.96826		1
5909.00049		1
5909.12451		1
5909.228		1
5909.27246		1
5909.348		1
5909.462		1
5909.49951		1
5909.525		1
5909.68164		1
5909.756		1
5909.78125		1
5909.88867		1
5909.93164		1
5910.04248		1
5910.06934		1
5910.333		1
5910.391		1
5910.661		1
5910.663		1
5910.77344		1
5910.78955		1
5910.89355		1
5910.896		1
5911.292		1
5911.40527		1
5911.409		1
5911.4375		1
5911.43945		1
5911.53174		1
5911.791		1
5911.929		1
5912.339		1
5912.5166		1
5912.619		1
5912.67529		1
5912.80273		1
5912.835		1
5912.9585		1
5913.063		1
5913.082		1
5913.22559		1
5913.236		1
5913.24365		1
5913.24658		1
5913.257		1
5913.333		1
5913.439		1
5913.474		1
5913.76367		1
5913.76367		1
5913.83936		1
5913.86035		1
5913.932		1
5914.025		1
5914.045		1
5914.05225		1
5914.19434		1
5914.30371		1
5914.32471		1
5914.35156		1
5914.3623		1
5914.398		1
5914.399		1
5914.44531		1
5914.67627		1
5914.823		1
5914.877		1
5914.87842		1
5914.917		1
5914.931		1
5914.993		1
5915.0957		1
5915.19043		1
5915.374		1
5915.704		1
5915.8374		1
5915.94434		1
5916.03125		1
5916.20557		1
5916.37158		1
5916.372		1
5916.408		1
5916.424		1
5916.50439		1
5916.52		1
5916.73145		1
5916.99		1
5917.163		1
5917.19629		1
5917.392		1
5917.46		1
5917.472		1
5917.52246		1
5917.695		1
5917.776		1
5918.20654		1
5918.43555		1
5918.53271		1
5918.57666		1
5918.768		1
5918.78125		1
5918.852		1
5918.869		1
5918.88428		1
5919.007		1
5919.091		1
5919.15771		1
5919.18945		1
5919.22852		1
5919.348		1
5919.349		1
5919.357		1
5919.48828		1
5919.758		1
5919.788		1
5919.92041		1
5920.03857		1
5920.06		1
5920.07373		1
5920.168		1
5920.17139		1
5920.32129		1
5920.36328		1
5920.51855		1
5920.779		1
5920.881		1
5921.08936		1
5921.111		1
5921.471		1
5921.50732		1
5921.587		1
5921.596		1
5921.823		1
5921.914		1
5921.98975		1
5922.04639		1
5922.144		1
5922.33154		1
5922.376		1
5922.52734		1
5922.717		1
5923.021		1
5923.026		1
5923.04		1
5923.22754		1
5923.30566		1
5923.53174		1
5923.59033		1
5923.607		1
5923.69971		1
5923.71631		1
5923.77148		1
5923.85		1
5923.922		1
5923.931		1
5924.03271		1
5924.03857		1
5924.206		1
5924.214		1
5924.22266		1
5924.374		1
5924.551		1
5924.78662		1
5924.832		1
5924.83447		1
5925.11		1
5925.131		1
5925.19531		1
5925.21973		1
5925.254		1
5925.307		1
5925.36768		1
5925.499		1
5925.59131		1
5925.79346		1
5925.82959		1
5925.842		1
5925.895		1
5925.90674		1
5925.91748		1
5926.074		1
5926.114		1
5926.151		1
5926.28564		1
5926.302		1
5926.50049		1
5926.54346		1
5926.73535		1
5926.749		1
5926.76465		1
5926.7666		1
5927.2085		1
5927.30957		1
5927.3584		1
5927.36426		1
5927.481		1
5927.4834		1
5927.512		1
5927.554		1
5927.78369		1
5927.93652		1
5927.954		1
5927.95654		1
5927.9707		1
5928.079		1
5928.216		1
5928.469		1
5928.50439		1
5928.57227		1
5928.6416		1
5928.729		1
5928.759		1
5928.79932		1
5928.90674		1
5928.95		1
5929.009		1
5929.05859		1
5929.067		1
5929.14355		1
5929.15625		1
5929.2417		1
5929.389		1
5929.44141		1
5929.469		1
5929.499		1
5929.559		1
5929.576		1
5929.58		1
5929.6875		1
5929.715		1
5929.80127		1
5929.83154		1
5929.83447		1
5929.861		1
5929.907		1
5930.08936		1
5930.23		1
5930.23145		1
5930.233		1
5930.25146		1
5930.25146		1
5930.27148		1
5930.295		1
5930.34766		1
5930.359		1
5930.42		1
5930.46875		1
5930.743		1
5930.747		1
5930.875		1
5930.963		1
5931.046		1
5931.185		1
5931.32031		1
5931.381		1
5931.42969		1
5931.62549		1
5931.679		1
5931.69727		1
5931.7207		1
5931.829		1
5931.89		1
5931.931		1
5931.954		1
5931.98828		1
5932.259		1
5932.342		1
5932.38574		1
5932.386		1
5932.665		1
5932.74561		1
5932.75244		1
5932.75342		1
5932.782		1
5932.796		1
5932.839		1
5932.8833		1
5932.94727		1
5932.95947		1
5933.09326		1
5933.135		1
5933.147		1
5933.196		1
5933.20557		1
5933.228		1
5933.2876		1
5933.29248		1
5933.662		1
5933.83057		1
5933.89355		1
5933.92236		1
5934.128		1
5934.144		1
5934.1543		1
5934.2		1
5934.32861		1
5934.411		1
5934.42725		1
5934.521		1
5934.568		1
5934.654		1
5934.97		1
5934.97949		1
5935.05566		1
5935.066		1
5935.4375		1
5935.498		1
5935.61035		1
5935.68652		1
5935.72266		1
5935.94629		1
5935.947		1
5935.95166		1
5936.051		1
5936.06543		1
5936.189		1
5936.227		1
5936.409		1
5936.50635		1
5936.61328		1
5936.67041		1
5936.69043		1
5937.029		1
5937.03174		1
5937.129		1
5937.191		1
5937.212		1
5937.22363		1
5937.316		1
5937.34961		1
5937.39355		1
5937.40527		1
5937.45		1
5937.5293		1
5937.543		1
5937.578		1
5937.72852		1
5937.76758		1
5937.77344		1
5937.775		1
5937.78174		1
5937.827		1
5937.915		1
5937.91748		1
5937.95947		1
5938.149		1
5938.163		1
5938.17432		1
5938.289		1
5938.373		1
5938.3877		1
5938.44043		1
5938.46826		1
5938.522		1
5938.61865		1
5938.75928		1
5938.82568		1
5938.85059		1
5938.851		1
5938.853		1
5938.94238		1
5938.944		1
5939.02441		1
5939.05859		1
5939.113		1
5939.15332		1
5939.472		1
5939.55664		1
5939.705		1
5939.824		1
5939.856		1
5939.91		1
5939.92334		1
5940.00049		1
5940.077		1
5940.11768		1
5940.341		1
5940.471		1
5940.47461		1
5940.49854		1
5940.65625		1
5940.69141		1
5940.722		1
5940.88525		1
5940.9624		1
5940.981		1
5941		1
5941.01367		1
5941.024		1
5941.10645		1
5941.17		1
5941.28027		1
5941.30566		1
5941.33057		1
5941.418		1
5941.78271		1
5941.81738		1
5941.85742		1
5941.862		1
5941.86768		1
5941.924		1
5941.95947		1
5942.045		1
5942.173		1
5942.242		1
5942.312		1
5942.33936		1
5942.425		1
5942.48		1
5942.55566		1
5942.83154		1
5943.002		1
5943.029		1
5943.06348		1
5943.13232		1
5943.14648		1
5943.174		1
5943.31152		1
5943.315		1
5943.43359		1
5943.45947		1
5943.508		1
5943.52637		1
5943.53857		1
5943.68262		1
5943.724		1
5943.878		1
5944.07568		1
5944.20166		1
5944.28467		1
5944.322		1
5944.39453		1
5944.479		1
5944.75244		1
5944.77051		1
5944.859		1
5944.91162		1
5945.05664		1
5945.163		1
5945.2627		1
5945.3		1
5945.34326		1
5945.363		1
5945.51563		1
5945.60156		1
5945.64844		1
5945.69531		1
5945.74854		1
5945.76074		1
5945.778		1
5945.892		1
5946.137		1
5946.28857		1
5946.289		1
5946.31348		1
5946.45947		1
5946.46533		1
5946.47949		1
5946.494		1
5946.494		1
5946.53955		1
5946.55029		1
5946.55225		1
5946.57568		1
5946.636		1
5946.65771		1
5946.706		1
5946.825		1
5946.831		1
5946.876		1
5946.942		1
5947.184		1
5947.184		1
5947.422		1
5947.63135		1
5947.652		1
5947.68		1
5948.007		1
5948.04346		1
5948.09961		1
5948.104		1
5948.128		1
5948.14453		1
5948.256		1
5948.312		1
5948.334		1
5948.376		1
5948.41846		1
5948.457		1
5948.488		1
5948.49658		1
5948.618		1
5948.63867		1
5948.69727		1
5948.70264		1
5948.75049		1
5948.759		1
5948.909		1
5948.996		1
5949.01758		1
5949.11963		1
5949.12744		1
5949.448		1
5949.46143		1
5949.65674		1
5949.699		1
5949.712		1
5949.76758		1
5949.78174		1
5949.99		1
5950.074		1
5950.11475		1
5950.1416		1
5950.165		1
5950.217		1
5950.27441		1
5950.31641		1
5950.324		1
5950.44043		1
5950.485		1
5950.521		1
5950.567		1
5950.888		1
5950.952		1
5950.9917		1
5950.994		1
5951.00537		1
5951.018		1
5951.025		1
5951.061		1
5951.20459		1
5951.323		1
5951.53662		1
5951.57		1
5951.594		1
5951.678		1
5951.746		1
5951.82129		1
5951.839		1
5951.987		1
5952.01367		1
5952.048		1
5952.04932		1
5952.11475		1
5952.13232		1
5952.148		1
5952.203		1
5952.263		1
5952.297		1
5952.34863		1
5952.40967		1
5952.545		1
5952.56445		1
5952.59131		1
5952.775		1
5952.838		1
5952.869		1
5952.88428		1
5952.973		1
5953.07031		1
5953.12061		1
5953.17334		1
5953.195		1
5953.268		1
5953.289		1
5953.36035		1
5953.372		1
5953.39453		1
5953.405		1
5953.451		1
5953.4873		1
5953.51855		1
5953.627		1
5953.67871		1
5953.783		1
5953.78369		1
5953.797		1
5953.83252		1
5954.132		1
5954.203		1
5954.225		1
5954.298		1
5954.33643		1
5954.343		1
5954.42		1
5954.533		1
5954.683		1
5954.82861		1
5954.837		1
5954.851		1
5954.902		1
5955.04541		1
5955.067		1
5955.095		1
5955.108		1
5955.15		1
5955.19629		1
5955.253		1
5955.27832		1
5955.30664		1
5955.35254		1
5955.47656		1
5955.549		1
5955.588		1
5955.65869		1
5955.671		1
5955.776		1
5955.802		1
5955.82031		1
5955.82471		1
5955.852		1
5955.857		1
5955.953		1
5955.99561		1
5956.014		1
5956.037		1
5956.13672		1
5956.14355		1
5956.1626		1
5956.21045		1
5956.35938		1
5956.44043		1
5956.5083		1
5956.587		1
5956.971		1
5957.069		1
5957.117		1
5957.147		1
5957.278		1
5957.328		1
5957.37549		1
5957.40869		1
5957.42969		1
5957.448		1
5957.55859		1
5957.565		1
5957.668		1
5957.69141		1
5957.965		1
5958.033		1
5958.31738		1
5958.349		1
5958.358		1
5958.437		1
5958.44043		1
5958.47949		1
5958.53955		1
5958.591		1
5958.6		1
5958.6123		1
5958.68848		1
5958.69971		1
5958.70361		1
5958.783		1
5958.829		1
5958.841		1
5958.955		1
5959.134		1
5959.13965		1
5959.246		1
5959.354		1
5959.405		1
5959.41		1
5959.43262		1
5959.533		1
5959.57031		1
5959.6		1
5959.6084		1
5959.61963		1
5959.7627		1
5959.7915		1
5959.79932		1
5959.98242		1
5960.17871		1
5960.25		1
5960.36426		1
5960.39258		1
5960.45947		1
5960.476		1
5960.524		1
5960.58252		1
5960.592		1
5960.85156		1
5960.91943		1
5960.95068		1
5960.977		1
5960.986		1
5960.992		1
5961.173		1
5961.209		1
5961.256		1
5961.27148		1
5961.377		1
5961.48828		1
5961.573		1
5961.583		1
5961.62646		1
5961.662		1
5961.842		1
5962.002		1
5962.432		1
5962.45752		1
5962.49951		1
5962.50439		1
5962.754		1
5962.756		1
5962.85645		1
5962.983		1
5962.983		1
5962.99561		1
5963.034		1
5963.25342		1
5963.27832		1
5963.303		1
5963.35547		1
5963.40527		1
5963.43945		1
5963.51465		1
5963.57568		1
5963.59326		1
5963.749		1
5963.84766		1
5963.91455		1
5963.95361		1
5964.04541		1
5964.062		1
5964.089		1
5964.12354		1
5964.13428		1
5964.204		1
5964.267		1
5964.34473		1
5964.348		1
5964.37549		1
5964.447		1
5964.477		1
5964.542		1
5964.63135		1
5964.73633		1
5964.806		1
5964.897		1
5964.93262		1
5964.95459		1
5964.99756		1
5965.084		1
5965.165		1
5965.19		1
5965.57129		1
5965.69531		1
5965.768		1
5965.93457		1
5966.00439		1
5966.0835		1
5966.1167		1
5966.118		1
5966.30859		1
5966.321		1
5966.42529		1
5966.452		1
5966.464		1
5966.575		1
5966.64063		1
5966.654		1
5966.762		1
5966.7627		1
5966.76465		1
5966.81055		1
5966.82227		1
5966.887		1
5966.925		1
5966.98		1
5967.058		1
5967.1333		1
5967.284		1
5967.394		1
5967.44434		1
5967.48047		1
5967.484		1
5967.49658		1
5967.63525		1
5967.734		1
5967.757		1
5967.943		1
5967.94727		1
5967.962		1
5968.0415		1
5968.097		1
5968.12256		1
5968.125		1
5968.131		1
5968.14258		1
5968.30273		1
5968.32373		1
5968.339		1
5968.39746		1
5968.427		1
5968.51025		1
5968.73047		1
5968.743		1
5968.855		1
5968.89453		1
5968.90625		1
5968.95		1
5969.042		1
5969.299		1
5969.32		1
5969.548		1
5969.57471		1
5969.5874		1
5969.588		1
5969.60938		1
5969.66162		1
5969.669		1
5969.76		1
5969.79932		1
5969.86865		1
5969.909		1
5970.04248		1
5970.12		1
5970.164		1
5970.16748		1
5970.336		1
5970.509		1
5970.534		1
5970.635		1
5970.68262		1
5970.7583		1
5970.76953		1
5970.94727		1
5971.10254		1
5971.115		1
5971.11963		1
5971.14551		1
5971.16455		1
5971.224		1
5971.26563		1
5971.315		1
5971.384		1
5971.407		1
5971.411		1
5971.487		1
5971.531		1
5971.63		1
5971.681		1
5971.78662		1
5971.81738		1
5971.829		1
5971.833		1
5971.9043		1
5971.912		1
5971.944		1
5971.987		1
5972.113		1
5972.159		1
5972.17871		1
5972.2417		1
5972.32373		1
5972.32861		1
5972.376		1
5972.396		1
5972.42041		1
5972.46143		1
5972.57764		1
5972.602		1
5972.61865		1
5972.69873		1
5972.76172		1
5972.82959		1
5972.843		1
5972.869		1
5972.873		1
5973.17		1
5973.20361		1
5973.2207		1
5973.291		1
5973.41553		1
5973.45166		1
5973.55225		1
5973.55859		1
5973.59863		1
5973.611		1
5973.64551		1
5973.655		1
5973.7085		1
5973.75537		1
5973.768		1
5973.993		1
5974.04053		1
5974.05762		1
5974.077		1
5974.1		1
5974.13672		1
5974.21143		1
5974.38867		1
5974.446		1
5974.477		1
5974.521		1
5974.556		1
5974.56055		1
5974.664		1
5974.76		1
5974.8457		1
5974.88135		1
5974.89844		1
5974.92871		1
5974.93066		1
5974.956		1
5974.965		1
5975.0127		1
5975.055		1
5975.117		1
5975.182		1
5975.196		1
5975.214		1
5975.2876		1
5975.357		1
5975.386		1
5975.47852		1
5975.501		1
5975.61426		1
5975.651		1
5975.75537		1
5975.8877		1
5975.893		1
5975.901		1
5975.90234		1
5975.95068		1
5976.01563		1
5976.082		1
5976.11426		1
5976.14258		1
5976.29639		1
5976.357		1
5976.36035		1
5976.36035		1
5976.40869		1
5976.484		1
5976.532		1
5976.656		1
5976.707		1
5976.71143		1
5976.71533		1
5976.87256		1
5976.881		1
5977.01074		1
5977.099		1
5977.13574		1
5977.19727		1
5977.23047		1
5977.24365		1
5977.39941		1
5977.457		1
5977.59375		1
5977.60547		1
5977.67334		1
5977.686		1
5977.749		1
5977.786		1
5977.8584		1
5977.859		1
5977.9043		1
5978.00928		1
5978.063		1
5978.166		1
5978.30029		1
5978.374		1
5978.408		1
5978.441		1
5978.483		1
5978.49		1
5978.6084		1
5978.639		1
5978.65527		1
5978.67627		1
5978.677		1
5978.69775		1
5978.69971		1
5978.735		1
5978.80371		1
5978.84229		1
5979.07031		1
5979.078		1
5979.08154		1
5979.08252		1
5979.0835		1
5979.21		1
5979.21		1
5979.21973		1
5979.32227		1
5979.35		1
5979.454		1
5979.48		1
5979.60449		1
5979.76074		1
5979.80762		1
5979.82471		1
5979.96338		1
5979.97266		1
5979.985		1
5980.01563		1
5980.059		1
5980.05957		1
5980.09131		1
5980.11475		1
5980.123		1
5980.125		1
5980.17139		1
5980.28027		1
5980.43457		1
5980.65625		1
5980.74561		1
5980.963		1
5980.96729		1
5981.29443		1
5981.414		1
5981.44043		1
5981.46875		1
5981.62		1
5981.70752		1
5981.885		1
5981.905		1
5981.97168		1
5981.99756		1
5982.008		1
5982.08936		1
5982.148		1
5982.15039		1
5982.253		1
5982.28271		1
5982.347		1
5982.38428		1
5982.42432		1
5982.507		1
5982.58		1
5982.61133		1
5982.66357		1
5982.68945		1
5982.728		1
5982.75732		1
5982.85547		1
5982.86		1
5982.93457		1
5982.94		1
5983.00439		1
5983.05762		1
5983.09326		1
5983.15869		1
5983.16		1
5983.208		1
5983.22559		1
5983.238		1
5983.37158		1
5983.37939		1
5983.39258		1
5983.47461		1
5983.50146		1
5983.61768		1
5983.645		1
5983.65771		1
5983.73145		1
5983.777		1
5983.911		1
5984.126		1
5984.239		1
5984.258		1
5984.46533		1
5984.51855		1
5984.57568		1
5984.59961		1
5984.62158		1
5984.64746		1
5984.78857		1
5984.814		1
5984.884		1
5984.95166		1
5984.96436		1
5985.089		1
5985.152		1
5985.1665		1
5985.18945		1
5985.322		1
5985.479		1
5985.543		1
5985.661		1
5985.704		1
5985.73975		1
5985.754		1
5985.77832		1
5985.85		1
5985.88232		1
5985.898		1
5985.89941		1
5985.907		1
5985.922		1
5985.93457		1
5986.00537		1
5986.0293		1
5986.04736		1
5986.05273		1
5986.076		1
5986.14941		1
5986.19043		1
5986.215		1
5986.283		1
5986.303		1
5986.303		1
5986.40674		1
5986.40967		1
5986.434		1
5986.49658		1
5986.551		1
5986.554		1
5986.56445		1
5986.589		1
5986.66		1
5986.67236		1
5986.752		1
5986.804		1
5986.84131		1
5986.859		1
5987.03		1
5987.211		1
5987.353		1
5987.353		1
5987.35938		1
5987.40674		1
5987.48438		1
5987.53857		1
5987.56836		1
5987.829		1
5987.84229		1
5987.899		1
5987.941		1
5987.96143		1
5987.98145		1
5988.146		1
5988.262		1
5988.30957		1
5988.32275		1
5988.327		1
5988.34766		1
5988.54443		1
5988.55957		1
5988.68652		1
5988.784		1
5988.85547		1
5988.877		1
5988.879		1
5988.96045		1
5988.991		1
5989.0625		1
5989.28857		1
5989.353		1
5989.373		1
5989.404		1
5989.42969		1
5989.482		1
5989.519		1
5989.53		1
5989.57959		1
5989.62		1
5989.621		1
5989.62744		1
5989.74		1
5989.75537		1
5989.88		1
5989.91357		1
5990.04346		1
5990.115		1
5990.15		1
5990.194		1
5990.261		1
5990.50928		1
5990.537		1
5990.57373		1
5990.71631		1
5990.772		1
5990.784		1
5990.80273		1
5990.84766		1
5990.974		1
5991.01		1
5991.03369		1
5991.09473		1
5991.23828		1
5991.28564		1
5991.29248		1
5991.359		1
5991.38135		1
5991.394		1
5991.439		1
5991.506		1
5991.528		1
5991.552		1
5991.553		1
5991.59473		1
5991.647		1
5991.85645		1
5991.88672		1
5992.09375		1
5992.139		1
5992.23		1
5992.289		1
[truncated: 16,991 more rows]
