# Supplementary material for: Getting rid of ‘rain’ and ‘stars’: Mitigating inhibition effects on ddPCR data analysis, the case study of the invasive crayfish Pacifastacus leniusculus in the streams of Luxembourg
Source: PLoS One. 2022 Nov 16;17(11):e0275363. doi: 10.1371/journal.pone.0275363 (PMC9668142; doi:10.1371/journal.pone.0275363)
Supplement: S1 File — (ZIP) [file pone.0275363.s003.zip › raw data/28-pl2/28 Pl2-2019 Pl_B07_Amplitude.csv]

Ch1 Amplitude	Ch2 Amplitude	Cluster
4027.45557		1
5063.71875		1
5187.51074		1
5288.114		1
5332.31836		1
5373.266		1
5418.51172		1
5450.45166		1
5485.567		1
5511.98438		1
5530.25635		1
5559.721		1
5577.23535		1
5582.915		1
5586.46338		1
5590.893		1
5594.776		1
5610.53955		1
5621.035		1
5624.38574		1
5626.74463		1
5627.006		1
5630.064		1
5632.357		1
5634.305		1
5640.941		1
5645.58545		1
5646.09766		1
5648.527		1
5654.47		1
5655.751		1
5655.7666		1
5656.976		1
5657.50049		1
5658.5376		1
5659.22		1
5660.306		1
5661.225		1
5661.824		1
5663.166		1
5665.37451		1
5665.58838		1
5669.48828		1
5670.007		1
5680.17969		1
5681.728		1
5685.55469		1
5686.804		1
5686.81738		1
5690.03125		1
5691.50732		1
5698.292		1
5699.27051		1
5699.497		1
5700.07959		1
5700.62744		1
5701.52637		1
5702.06543		1
5703.039		1
5703.132		1
5703.515		1
5704.636		1
5705.15625		1
5705.911		1
5706.21533		1
5706.86328		1
5708.314		1
5709.58545		1
5709.5874		1
5710.92432		1
5711.603		1
5712.155		1
5712.60938		1
5713.182		1
5713.329		1
5715.08643		1
5717.972		1
5718.99365		1
5719.08936		1
5719.134		1
5719.70166		1
5720.35645		1
5720.87646		1
5721.68555		1
5721.95068		1
5722.017		1
5722.12549		1
5722.29346		1
5722.72559		1
5723.425		1
5724.34473		1
5724.86035		1
5725.032		1
5725.262		1
5725.833		1
5726.58		1
5727.203		1
5728.63135		1
5728.71436		1
5729.882		1
5731		1
5731.714		1
5732.63574		1
5733.58252		1
5734.086		1
5734.88		1
5735.743		1
5735.937		1
5735.96973		1
5736.972		1
5737.407		1
5738.2373		1
5738.47559		1
5739.22		1
5739.356		1
5740.321		1
5740.48535		1
5740.55859		1
5742.022		1
5742.53125		1
5743.65234		1
5743.682		1
5743.912		1
5744.309		1
5744.328		1
5744.562		1
5744.71045		1
5745.08057		1
5745.561		1
5745.757		1
5746.013		1
5746.36963		1
5746.376		1
5746.9		1
5746.96973		1
5748.271		1
5748.535		1
5748.636		1
5749.629		1
5749.64355		1
5749.75		1
5749.83		1
5750.71		1
5752.077		1
5752.593		1
5752.595		1
5752.738		1
5753.19		1
5754.605		1
5755.9375		1
5756.07471		1
5757.52734		1
5757.815		1
5757.83154		1
5757.869		1
5758.098		1
5758.335		1
5758.498		1
5758.562		1
5759.574		1
5759.67139		1
5760.04053		1
5760.278		1
5760.31445		1
5761.991		1
5763.196		1
5763.3		1
5763.69141		1
5764.175		1
5764.47949		1
5765.04443		1
5765.68066		1
5766.021		1
5766.32373		1
5766.87744		1
5768.32959		1
5769.05566		1
5769.35547		1
5769.49365		1
5770.682		1
5770.83447		1
5771.17725		1
5771.869		1
5771.904		1
5772.1333		1
5772.262		1
5773.16553		1
5773.37549		1
5773.932		1
5773.94531		1
5774.23		1
5774.465		1
5774.79541		1
5774.796		1
5774.81348		1
5774.903		1
5775.612		1
5776.19873		1
5776.199		1
5777.54053		1
5777.707		1
5777.768		1
5778.34229		1
5780.099		1
5780.658		1
5781.16553		1
5781.187		1
5781.35547		1
5781.768		1
5781.82471		1
5781.84863		1
5782.802		1
5783.008		1
5783.07666		1
5783.18262		1
5783.2207		1
5783.449		1
5783.463		1
5784.285		1
5784.319		1
5785.03		1
5785.04248		1
5785.23		1
5785.471		1
5785.8877		1
5786.444		1
5786.45752		1
5786.94971		1
5787.96338		1
5788.12646		1
5788.267		1
5788.6377		1
5788.989		1
5789.323		1
5789.37061		1
5789.421		1
5789.43262		1
5789.71338		1
5789.85449		1
5790.026		1
5790.28125		1
5790.50439		1
5790.84		1
5791.18359		1
5791.32764		1
5791.729		1
5792.474		1
5792.572		1
5792.878		1
5793.09229		1
5794.31		1
5794.67139		1
5794.78271		1
5794.977		1
5795.449		1
5795.458		1
5795.55469		1
5795.58643		1
5795.944		1
5795.968		1
5796.109		1
5796.16064		1
5796.181		1
5796.202		1
5796.205		1
5796.21826		1
5796.25928		1
5796.33252		1
5796.415		1
5796.51074		1
5796.68262		1
5797.666		1
5797.71436		1
5798.40137		1
5798.816		1
5799.032		1
5799.05		1
5799.14746		1
5799.54346		1
5799.562		1
5799.6123		1
5799.75928		1
5799.82129		1
5800.091		1
5800.75928		1
5800.907		1
5802.18066		1
5802.18652		1
5803.58447		1
5803.63965		1
5803.64258		1
5804.06445		1
5804.42334		1
5804.598		1
5804.814		1
5804.96533		1
5805.25635		1
5805.48975		1
5805.97754		1
5806.339		1
5806.46973		1
5806.607		1
5806.6377		1
5806.6626		1
5807.1377		1
5807.29248		1
5807.42969		1
5807.43652		1
5807.50049		1
5808.06055		1
5808.10938		1
5808.642		1
5808.67236		1
5808.856		1
5809.238		1
5809.27246		1
5809.291		1
5809.632		1
5809.827		1
5809.9126		1
5810.44971		1
5810.65039		1
5810.77051		1
5811.023		1
5811.1665		1
5811.402		1
5811.58936		1
5811.75146		1
5811.981		1
5812.04541		1
5812.24854		1
5812.417		1
5812.44873		1
5812.678		1
5812.70654		1
5812.768		1
5812.876		1
5812.94141		1
5813.276		1
5813.307		1
5813.391		1
5813.47754		1
5813.544		1
5813.84961		1
5814.067		1
5814.091		1
5814.16553		1
5814.20361		1
5814.209		1
5814.212		1
5814.261		1
5814.787		1
5814.977		1
5814.98242		1
5815.712		1
5815.82275		1
5816.343		1
5816.48926		1
5816.70361		1
5816.86572		1
5817.244		1
5817.285		1
5817.77441		1
5817.85449		1
5817.8877		1
5818.213		1
5818.49658		1
5818.66748		1
5818.922		1
5818.957		1
5819.05127		1
5819.096		1
5819.204		1
5819.35254		1
5819.68		1
5819.868		1
5819.951		1
5820.09766		1
5820.1416		1
5820.40869		1
5820.45166		1
5820.85059		1
5821.23535		1
5821.254		1
5821.283		1
5821.346		1
5821.53125		1
5821.561		1
5821.66357		1
5821.67725		1
5821.84229		1
5821.929		1
5822		1
5822.12061		1
5822.6626		1
5822.702		1
5822.72949		1
5822.85938		1
5822.86133		1
5822.877		1
5822.97852		1
5823.526		1
5823.93848		1
5823.965		1
5824.082		1
5824.155		1
5824.352		1
5824.59229		1
5824.963		1
5825.094		1
5825.1333		1
5825.167		1
5825.18848		1
5825.268		1
5825.778		1
5825.94043		1
5826.01563		1
5826.078		1
5826.284		1
5826.51		1
5826.643		1
5826.65234		1
5826.67041		1
5826.87354		1
5826.951		1
5826.972		1
5827.052		1
5827.157		1
5827.262		1
5827.329		1
5827.35645		1
5827.442		1
5827.465		1
5827.513		1
5827.762		1
5827.832		1
5827.946		1
5828.05127		1
5828.0625		1
5828.17041		1
5828.19629		1
5828.288		1
5828.3374		1
5828.44238		1
5828.63525		1
5828.81055		1
5829.08838		1
5829.3374		1
5829.409		1
5829.86		1
5829.88525		1
5830.266		1
5830.29		1
5830.30859		1
5830.36963		1
5830.376		1
5830.5835		1
5830.59961		1
5830.711		1
5831.12061		1
5831.165		1
5831.241		1
5831.48		1
5831.631		1
5831.701		1
5831.89		1
5832.0127		1
5832.093		1
5832.287		1
5832.474		1
5832.49658		1
5832.898		1
5833.09375		1
5833.19971		1
5833.60547		1
5833.653		1
5834.169		1
5834.435		1
5834.46045		1
5834.536		1
5834.574		1
5834.74		1
5835.027		1
5835.152		1
5835.28271		1
5835.70459		1
5835.7207		1
5835.76465		1
5835.90234		1
5835.94727		1
5836.182		1
5836.346		1
5836.50049		1
5836.632		1
5836.63525		1
5837.0415		1
5837.342		1
5837.37354		1
5837.80859		1
5838.057		1
5838.19434		1
5838.201		1
5838.465		1
5839.177		1
5839.40039		1
5839.40771		1
5839.76758		1
5839.88574		1
5839.907		1
5839.96973		1
5839.99756		1
5840.084		1
5840.2876		1
5840.536		1
5840.611		1
5840.673		1
5840.91553		1
5840.932		1
5841.14258		1
5841.26		1
5841.55127		1
5841.61328		1
5841.73145		1
5842.13428		1
5842.219		1
5842.28		1
5842.594		1
5842.79834		1
5842.79932		1
5842.89258		1
5842.936		1
5842.99854		1
5843.15674		1
5843.31543		1
5843.93359		1
5843.94		1
5844.035		1
5844.34668		1
5844.419		1
5844.50928		1
5844.58		1
5844.767		1
5844.80664		1
5844.82		1
5845.07031		1
5845.22949		1
5845.289		1
5845.539		1
5845.617		1
5845.792		1
5845.79834		1
5845.852		1
5845.891		1
5846.042		1
5846.154		1
5846.18848		1
5846.342		1
5846.47266		1
5846.554		1
5846.614		1
5846.62842		1
5846.71143		1
5846.759		1
5846.96		1
5846.9917		1
5847.09766		1
5847.13135		1
5847.36768		1
5847.3877		1
5847.48047		1
5847.482		1
5847.71338		1
5847.73047		1
5847.82959		1
5847.866		1
5848.058		1
5848.07227		1
5848.079		1
5848.12256		1
5848.261		1
5848.489		1
5848.553		1
5848.71826		1
5849.09961		1
5849.14941		1
5849.32959		1
5849.39453		1
5849.437		1
5849.5166		1
5849.53125		1
5849.64844		1
5849.784		1
5849.834		1
5849.862		1
5849.94971		1
5850.103		1
5850.2124		1
5850.214		1
5850.295		1
5850.42773		1
5850.99268		1
5851.082		1
5851.33		1
5851.55957		1
5851.73535		1
5851.86572		1
5851.98975		1
5852.05371		1
5852.077		1
5852.36		1
5853.163		1
5853.263		1
5853.31348		1
5853.357		1
5853.438		1
5853.472		1
5853.57861		1
5853.6333		1
5853.70264		1
5853.75049		1
5853.85059		1
5853.8623		1
5853.91455		1
5853.9165		1
5854.32666		1
5854.43945		1
5854.557		1
5854.666		1
5854.768		1
5854.86865		1
5854.92		1
5855.028		1
5855.08838		1
5855.093		1
5855.12939		1
5855.136		1
5855.22852		1
5855.33057		1
5855.352		1
5855.39		1
5855.43652		1
5855.4707		1
5855.661		1
5855.748		1
5855.753		1
5855.79639		1
5855.98145		1
5855.993		1
5856.0376		1
5856.09326		1
5856.10742		1
5856.18		1
5856.44873		1
5856.456		1
5856.728		1
5856.73926		1
5857.02832		1
5857.033		1
5857.155		1
5857.42236		1
5857.47559		1
5857.4917		1
5857.49463		1
5857.58545		1
5857.749		1
5857.86865		1
5857.978		1
5858.219		1
5858.247		1
5858.26074		1
5858.42969		1
5858.45947		1
5858.47266		1
5858.54932		1
5858.839		1
5858.898		1
5858.954		1
5859.30566		1
5859.399		1
5859.408		1
5859.504		1
5859.75635		1
5859.79443		1
5859.829		1
5859.97656		1
5860.047		1
5860.09863		1
5860.128		1
5860.39551		1
5860.39746		1
5860.48975		1
5860.70947		1
5860.7417		1
5860.92334		1
5861.028		1
5861.206		1
5861.246		1
5861.34766		1
5861.694		1
5861.845		1
5861.89941		1
5861.995		1
5862.01758		1
5862.0376		1
5862.24658		1
5862.38965		1
5862.68164		1
5862.684		1
5862.70264		1
5862.8623		1
5862.98535		1
5862.993		1
5863.01172		1
5863.048		1
5863.19		1
5863.303		1
5863.335		1
5863.41064		1
5863.467		1
5863.49658		1
5863.538		1
5863.584		1
5863.603		1
5863.607		1
5863.71045		1
5863.75049		1
5863.842		1
5863.873		1
5863.9126		1
5863.974		1
5864.04		1
5864.158		1
5864.20264		1
5864.356		1
5864.368		1
5864.41748		1
5864.44775		1
5864.528		1
5864.61865		1
5864.72559		1
5864.801		1
5864.81934		1
5864.974		1
5864.98633		1
5865.149		1
5865.24463		1
5865.26		1
5865.289		1
5865.384		1
5865.42432		1
5865.44727		1
5865.458		1
5865.52		1
5865.548		1
5865.623		1
5865.651		1
5865.68262		1
5865.717		1
5865.723		1
5865.88867		1
5865.91553		1
5865.927		1
5865.97266		1
5866.06836		1
5866.177		1
5866.17725		1
5866.30957		1
5866.35156		1
5866.353		1
5866.518		1
5866.61328		1
5866.784		1
5866.86475		1
5866.867		1
5866.98926		1
5866.99561		1
5867.007		1
5867.08154		1
5867.10742		1
5867.10742		1
5867.312		1
5867.57227		1
5867.60742		1
5867.62842		1
5868.008		1
5868.012		1
5868.14844		1
5868.45166		1
5868.52637		1
5868.56152		1
5868.79541		1
5868.798		1
5868.83643		1
5868.85742		1
5868.891		1
5868.909		1
5868.93359		1
5869.007		1
5869.064		1
5869.16748		1
5869.20361		1
5869.224		1
5869.46143		1
5869.486		1
5869.582		1
5869.69629		1
5869.72461		1
5869.76025		1
5869.79541		1
5869.83057		1
5869.88428		1
5870.133		1
5870.15		1
5870.155		1
5870.23438		1
5870.23926		1
5870.36133		1
5870.55		1
5870.624		1
5870.808		1
5871.00146		1
5871.02148		1
5871.113		1
5871.115		1
5871.213		1
5871.223		1
5871.60352		1
5871.713		1
5872.004		1
5872.184		1
5872.211		1
5872.225		1
5872.24658		1
5872.261		1
5872.37451		1
5872.41		1
5872.48633		1
5872.515		1
5872.557		1
5872.62646		1
5872.63672		1
5872.70068		1
5872.78125		1
5872.928		1
5873.008		1
5873.10938		1
5873.226		1
5873.46826		1
5873.508		1
5873.532		1
5873.61768		1
5873.933		1
5874.00635		1
5874.11328		1
5874.3125		1
5874.40332		1
5874.4043		1
5874.65332		1
5874.754		1
5874.781		1
5874.897		1
5875.02051		1
5875.03564		1
5875.18164		1
5875.215		1
5875.595		1
5875.60645		1
5875.661		1
5875.97754		1
5876.023		1
5876.05273		1
5876.061		1
5876.182		1
5876.19531		1
5876.289		1
5876.388		1
5876.39453		1
5876.473		1
5876.4834		1
5876.51465		1
5876.59863		1
5876.61035		1
5876.62061		1
5876.63135		1
5876.66357		1
5876.99		1
5877.18457		1
5877.359		1
5877.361		1
5877.555		1
5877.7		1
5877.719		1
5877.92529		1
5878.17236		1
5878.23047		1
5878.32764		1
5878.48828		1
5878.758		1
5878.84033		1
5878.845		1
5878.89844		1
5878.913		1
5878.97266		1
5879.06836		1
5879.152		1
5879.254		1
5879.399		1
5879.526		1
5879.539		1
5879.613		1
5879.633		1
5879.70654		1
5879.78369		1
5879.78369		1
5879.793		1
5879.825		1
5879.83154		1
5879.867		1
5880.01025		1
5880.03857		1
5880.09131		1
5880.093		1
5880.322		1
5880.4707		1
5880.54834		1
5880.671		1
5880.74951		1
5880.80859		1
5880.84131		1
5880.902		1
5880.97168		1
5881.062		1
5881.09863		1
5881.171		1
5881.404		1
5881.651		1
5881.7627		1
5881.827		1
5881.87158		1
5881.876		1
5881.92773		1
5882.057		1
5882.057		1
5882.137		1
5882.246		1
5882.341		1
5882.63232		1
5882.63867		1
5882.643		1
5882.682		1
5882.73535		1
5882.762		1
5882.806		1
5882.83057		1
5882.84375		1
5882.89746		1
5882.9165		1
5882.936		1
5883.24		1
5883.271		1
5883.365		1
5883.415		1
5883.449		1
5883.519		1
5883.595		1
5883.932		1
5884.02539		1
5884.1167		1
5884.133		1
5884.265		1
5884.30127		1
5884.391		1
5884.4624		1
5884.99		1
5884.991		1
5885.03662		1
5885.03955		1
5885.30225		1
5885.32764		1
5885.61963		1
5885.66748		1
5886.027		1
5886.092		1
5886.1123		1
5886.15234		1
5886.257		1
5886.29932		1
5886.338		1
5886.363		1
5886.406		1
5886.43848		1
5886.539		1
5886.74951		1
5886.893		1
5886.905		1
5886.975		1
5886.992		1
5887.02441		1
5887.068		1
5887.11133		1
5887.35156		1
5887.70264		1
5887.72754		1
5887.77637		1
5887.789		1
5888.06055		1
5888.06836		1
5888.076		1
5888.133		1
5888.175		1
5888.22559		1
5888.24463		1
5888.59961		1
5888.63232		1
5888.73047		1
5888.75		1
5888.777		1
5888.99658		1
5889.05127		1
5889.23926		1
5889.27051		1
5889.42969		1
5889.486		1
5889.72266		1
5889.771		1
5889.817		1
5889.833		1
5889.966		1
5890.02734		1
5890.123		1
5890.19		1
5890.29834		1
5890.328		1
5890.47852		1
5890.99561		1
5891.035		1
5891.15234		1
5891.316		1
5891.31738		1
5891.31934		1
5891.344		1
5891.369		1
5891.624		1
5891.627		1
5891.64		1
5891.88672		1
5891.9043		1
5892.057		1
5892.09668		1
5892.1		1
5892.189		1
5892.222		1
5892.224		1
5892.226		1
5892.31543		1
5892.33545		1
5892.5127		1
5892.6333		1
5892.63428		1
5892.66162		1
5892.686		1
5892.737		1
5892.744		1
5892.7915		1
5892.798		1
5892.848		1
5892.86035		1
5892.99658		1
5893.004		1
5893.12646		1
5893.186		1
5893.26758		1
5893.30127		1
5893.341		1
5893.39453		1
5893.42529		1
5893.47461		1
5893.4873		1
5893.54443		1
5893.68652		1
5893.745		1
5894.20361		1
5894.348		1
5894.477		1
5894.533		1
5894.53564		1
5894.536		1
5894.614		1
5894.867		1
5894.941		1
5895.013		1
5895.058		1
5895.087		1
5895.11865		1
5895.139		1
5895.33936		1
5895.415		1
5895.49756		1
5895.508		1
5895.50928		1
5895.585		1
5895.60254		1
5895.669		1
5895.739		1
5895.81934		1
5896.01855		1
5896.11426		1
5896.12646		1
5896.2666		1
5896.27		1
5896.312		1
5896.389		1
5896.39453		1
5896.42		1
5896.43359		1
5896.48633		1
5896.48926		1
5896.49756		1
5896.54639		1
5896.584		1
5896.688		1
5896.71973		1
5897.04		1
5897.05762		1
5897.10449		1
5897.298		1
5897.3916		1
5897.427		1
5897.52734		1
5897.57764		1
5897.6123		1
5897.83154		1
5897.8623		1
5897.89453		1
5898.05029		1
5898.057		1
5898.05859		1
5898.101		1
5898.11865		1
5898.15332		1
5898.375		1
5898.38428		1
5898.41846		1
5898.428		1
5898.441		1
5898.47266		1
5898.526		1
5898.5625		1
5898.59961		1
5898.74268		1
5898.75439		1
5898.78857		1
5898.86		1
5898.93555		1
5898.99561		1
5899.10352		1
5899.112		1
5899.13574		1
5899.14453		1
5899.278		1
5899.51953		1
5899.56543		1
5899.693		1
5899.69873		1
5899.81641		1
5899.83057		1
5899.844		1
5900.011		1
5900.06543		1
5900.08		1
5900.089		1
5900.12158		1
5900.139		1
5900.14		1
5900.319		1
5900.365		1
5900.598		1
5900.62549		1
5900.824		1
5900.86133		1
5900.94873		1
5900.967		1
5901.06641		1
5901.1123		1
5901.277		1
5901.317		1
5901.38		1
5901.384		1
5901.39		1
5901.49854		1
5901.557		1
5901.56738		1
5901.848		1
5901.974		1
5901.975		1
5902.037		1
5902.039		1
5902.07129		1
5902.14648		1
5902.14941		1
5902.22		1
5902.33838		1
5902.349		1
5902.35645		1
5902.42773		1
5902.47266		1
5902.5166		1
5902.51953		1
5902.55762		1
5902.578		1
5902.60254		1
5902.661		1
5902.69434		1
5902.813		1
5902.827		1
5902.82764		1
5902.90869		1
5903.11963		1
5903.32764		1
5903.42334		1
5903.45166		1
5903.53369		1
5903.573		1
5903.606		1
5903.653		1
5903.663		1
5903.6875		1
5903.752		1
5903.775		1
5903.872		1
5903.87549		1
5904.08643		1
5904.171		1
5904.172		1
5904.175		1
5904.223		1
5904.37061		1
5904.42		1
5904.474		1
5904.501		1
5904.56543		1
5904.662		1
5904.79346		1
5904.79541		1
5904.832		1
5904.88232		1
5904.89258		1
5904.949		1
5905.008		1
5905.06836		1
5905.107		1
5905.12549		1
5905.17236		1
5905.18066		1
5905.2		1
5905.20752		1
5905.211		1
5905.34863		1
5905.374		1
5905.40967		1
5905.42773		1
5905.52734		1
5905.598		1
5905.6123		1
5905.661		1
5905.7876		1
5905.805		1
5905.82861		1
5905.836		1
5905.862		1
5905.898		1
5906.20947		1
5906.214		1
5906.219		1
5906.35352		1
5906.357		1
5906.43262		1
5906.4375		1
5906.45557		1
5906.5083		1
5906.54443		1
5906.55127		1
5906.635		1
5906.66064		1
5906.792		1
5906.814		1
5906.9165		1
5906.92871		1
5907.00928		1
5907.013		1
5907.019		1
5907.166		1
5907.22		1
5907.23975		1
5907.30957		1
5907.32		1
5907.402		1
5907.40625		1
5907.472		1
5907.479		1
5907.55273		1
5907.656		1
5907.768		1
5907.83154		1
5907.92236		1
5908.016		1
5908.06543		1
5908.06738		1
5908.0874		1
5908.133		1
5908.22852		1
5908.30957		1
5908.39355		1
5908.52148		1
5908.52539		1
5908.604		1
5908.82959		1
5908.856		1
5908.88965		1
5908.90625		1
5908.96338		1
5909.152		1
5909.178		1
5909.18066		1
5909.189		1
5909.36		1
5909.377		1
5909.394		1
5909.42139		1
5909.508		1
5909.55225		1
5909.55957		1
5909.805		1
5909.913		1
5909.962		1
5909.98975		1
5910.039		1
5910.077		1
5910.115		1
5910.12256		1
5910.12744		1
5910.21		1
5910.21045		1
5910.30469		1
5910.371		1
5910.451		1
5910.4624		1
5910.49365		1
5910.494		1
5910.52051		1
5910.52637		1
5910.54834		1
5910.56836		1
5910.578		1
5910.587		1
5910.66553		1
5910.68066		1
5910.68652		1
5910.71045		1
5910.75732		1
5910.81445		1
5910.864		1
5910.867		1
5910.99		1
5911.06641		1
5911.09		1
5911.197		1
5911.2793		1
5911.298		1
5911.30859		1
5911.30957		1
5911.33154		1
5911.36328		1
5911.47559		1
5911.52344		1
5911.581		1
5911.63232		1
5911.698		1
5911.78369		1
5911.84375		1
5911.972		1
5912.04053		1
5912.473		1
5912.55566		1
5912.56445		1
5912.638		1
5912.80957		1
5912.83838		1
5912.951		1
5912.985		1
5913.042		1
5913.09473		1
5913.35742		1
5913.3833		1
5913.50146		1
5913.51953		1
5913.53369		1
5913.54248		1
5913.557		1
5913.57		1
5913.59229		1
5913.781		1
5913.86963		1
5913.948		1
5913.96533		1
5914.02051		1
5914.138		1
5914.14648		1
5914.1665		1
5914.174		1
5914.329		1
5914.33252		1
5914.35449		1
5914.41553		1
5914.5415		1
5914.59863		1
5914.66357		1
5914.77344		1
5914.80029		1
5914.869		1
5914.879		1
5914.9165		1
5915.059		1
5915.088		1
5915.124		1
5915.1665		1
5915.18359		1
5915.18555		1
5915.19531		1
5915.224		1
5915.335		1
5915.45		1
5915.47852		1
5915.53955		1
5915.55029		1
5915.597		1
5915.734		1
5915.79834		1
5915.805		1
5916.013		1
5916.05957		1
5916.063		1
5916.13525		1
5916.163		1
5916.2876		1
5916.38525		1
5916.39063		1
5916.42		1
5916.60254		1
5916.65625		1
5916.67529		1
5916.67969		1
5916.68555		1
5916.697		1
5916.762		1
5916.8457		1
5916.89258		1
5916.901		1
5916.94		1
5917.09668		1
5917.11475		1
5917.131		1
5917.17725		1
5917.19336		1
5917.39453		1
5917.47266		1
5917.492		1
5917.506		1
5917.52051		1
5917.57		1
5917.59766		1
5917.897		1
5918.009		1
5918.079		1
5918.146		1
5918.18848		1
5918.327		1
5918.343		1
5918.38232		1
5918.393		1
5918.40625		1
5918.62256		1
5918.71143		1
5918.72656		1
5918.74463		1
5918.876		1
5919.0083		1
5919.12744		1
5919.15771		1
5919.181		1
5919.206		1
5919.279		1
5919.307		1
5919.439		1
5919.474		1
5919.56543		1
5919.777		1
5919.78857		1
5919.836		1
5919.83936		1
5919.883		1
5920.079		1
5920.091		1
5920.214		1
5920.26953		1
5920.35059		1
5920.386		1
5920.41846		1
5920.469		1
5920.4834		1
5920.54		1
5920.669		1
5920.681		1
5920.791		1
5920.87158		1
5920.89648		1
5921.03271		1
5921.11		1
5921.245		1
5921.31641		1
5921.3584		1
5921.37646		1
5921.434		1
5921.436		1
5921.46875		1
5921.49854		1
5921.566		1
5921.757		1
5921.761		1
5921.832		1
5921.833		1
5921.871		1
5921.879		1
5921.941		1
5921.9624		1
5921.964		1
5921.97		1
5921.995		1
5922.045		1
5922.06348		1
5922.179		1
5922.193		1
5922.23145		1
5922.366		1
5922.412		1
5922.43457		1
5922.673		1
5922.79053		1
5922.8		1
5922.82		1
5922.83252		1
5923.013		1
5923.039		1
5923.111		1
5923.17		1
5923.27734		1
5923.335		1
5923.38965		1
5923.40137		1
5923.457		1
5923.527		1
5923.542		1
5923.60254		1
5923.65869		1
5923.69971		1
5923.803		1
5923.88		1
5923.88		1
5923.918		1
5924.076		1
5924.1416		1
5924.21826		1
5924.247		1
5924.268		1
5924.318		1
5924.34		1
5924.468		1
5924.50635		1
5924.511		1
5924.56738		1
5924.572		1
5924.621		1
5924.67725		1
5924.684		1
5924.696		1
5924.759		1
5924.77344		1
5924.78369		1
5924.90039		1
5924.92529		1
5924.953		1
5924.96973		1
5925.11768		1
5925.135		1
5925.264		1
5925.32031		1
5925.38135		1
5925.41		1
5925.43164		1
5925.61133		1
5925.66553		1
5925.91748		1
5925.95166		1
5925.975		1
5926.051		1
5926.09766		1
5926.182		1
5926.185		1
5926.25146		1
5926.3457		1
5926.43262		1
5926.4375		1
5926.44434		1
5926.463		1
5926.48926		1
5926.549		1
5926.566		1
5926.65		1
5926.65967		1
5926.69		1
5926.69043		1
5926.71		1
5926.722		1
5926.748		1
5926.794		1
5926.807		1
5926.861		1
5926.94434		1
5926.96729		1
5927.0166		1
5927.054		1
5927.20166		1
5927.20264		1
5927.25439		1
5927.2583		1
5927.30566		1
5927.314		1
5927.39063		1
5927.523		1
5927.529		1
5927.64453		1
5927.716		1
5927.71729		1
5927.755		1
5927.82959		1
5927.852		1
5927.86		1
5927.96		1
5927.971		1
5928.159		1
5928.15967		1
5928.25928		1
5928.3		1
5928.30273		1
5928.32959		1
5928.4		1
5928.546		1
5928.549		1
5928.59229		1
5928.59473		1
5928.61		1
5928.643		1
5928.657		1
5928.69		1
5928.70166		1
5928.71826		1
5928.723		1
5928.742		1
5928.901		1
5928.923		1
5928.95752		1
5929.04541		1
5929.09375		1
5929.14063		1
5929.18164		1
5929.233		1
5929.234		1
5929.25342		1
5929.26074		1
5929.2627		1
5929.34668		1
5929.37		1
5929.592		1
5929.607		1
5929.691		1
5929.723		1
5929.74		1
5929.901		1
5929.94043		1
5929.9585		1
5930.02344		1
5930.03125		1
5930.222		1
5930.31738		1
5930.32		1
5930.394		1
5930.42725		1
5930.502		1
5930.53271		1
5930.53467		1
5930.578		1
5930.601		1
5930.68262		1
5930.687		1
5930.72559		1
5930.7334		1
5930.89355		1
5931.071		1
5931.0874		1
5931.333		1
5931.348		1
5931.41		1
5931.496		1
5931.58545		1
5931.6123		1
5931.63		1
5931.63232		1
5931.63574		1
5931.879		1
5931.96826		1
5932.0293		1
5932.03467		1
5932.17		1
5932.4126		1
5932.42773		1
5932.42871		1
5932.62451		1
5932.64258		1
5932.708		1
5932.951		1
5932.957		1
5933.001		1
5933.01465		1
5933.034		1
5933.078		1
5933.16		1
5933.162		1
5933.192		1
5933.2124		1
5933.27148		1
5933.314		1
5933.32568		1
5933.373		1
5933.428		1
5933.45264		1
5933.59668		1
5933.603		1
5933.654		1
5933.66357		1
5933.676		1
5933.688		1
5933.748		1
5933.768		1
5933.78662		1
5933.805		1
5933.815		1
5933.86328		1
5933.879		1
5933.94336		1
5933.96973		1
5934.021		1
5934.14844		1
5934.167		1
5934.193		1
5934.246		1
5934.274		1
5934.28		1
5934.32227		1
5934.34863		1
5934.401		1
5934.426		1
5934.4834		1
5934.515		1
5934.56445		1
5934.635		1
5934.661		1
5934.70068		1
5934.766		1
5934.82568		1
5934.895		1
5934.942		1
5934.968		1
5934.977		1
5934.99268		1
5934.99463		1
5935.023		1
5935.03955		1
5935.132		1
5935.18		1
5935.191		1
5935.4126		1
5935.57568		1
5935.58838		1
5935.71		1
5935.725		1
5935.76025		1
5935.76855		1
5935.80127		1
5935.81055		1
5935.82227		1
5935.962		1
5936.0166		1
5936.021		1
5936.087		1
5936.29639		1
5936.33545		1
5936.413		1
5936.41455		1
5936.43359		1
5936.48047		1
5936.49365		1
5936.57275		1
5936.58		1
5936.61		1
5936.667		1
5936.699		1
5936.71631		1
5936.8335		1
5936.89551		1
5937.049		1
5937.06641		1
5937.09131		1
5937.098		1
5937.176		1
5937.2124		1
5937.42871		1
5937.556		1
5937.5625		1
5937.62		1
5937.62158		1
5937.841		1
5937.94727		1
5937.99268		1
5938.015		1
5938.02734		1
5938.045		1
5938.07959		1
5938.156		1
5938.15625		1
5938.178		1
5938.251		1
5938.26855		1
5938.36035		1
5938.396		1
5938.446		1
5938.49		1
5938.49854		1
5938.53125		1
5938.562		1
5938.581		1
5938.65625		1
5938.757		1
5938.767		1
5938.835		1
5938.863		1
5939.1875		1
5939.20361		1
5939.24365		1
5939.32		1
5939.34668		1
5939.46338		1
5939.495		1
5939.6084		1
5939.632		1
5939.68164		1
5939.77246		1
5939.774		1
5939.8335		1
5939.90332		1
5939.91846		1
5939.957		1
5939.96045		1
5940.03564		1
5940.064		1
5940.09		1
5940.11035		1
5940.20654		1
5940.248		1
5940.277		1
5940.42139		1
5940.514		1
5940.577		1
5940.63037		1
5940.686		1
5940.691		1
5940.697		1
5940.746		1
5940.776		1
5940.831		1
5940.95947		1
5941.0166		1
5941.02		1
5941.03		1
5941.152		1
5941.16		1
5941.33936		1
5941.34668		1
5941.404		1
5941.493		1
5941.54346		1
5941.63672		1
5941.80029		1
5941.851		1
5941.86328		1
5941.86963		1
5942.09668		1
5942.129		1
5942.163		1
5942.18		1
5942.242		1
5942.492		1
5942.532		1
5942.57764		1
5942.603		1
5942.625		1
5942.63525		1
5942.694		1
5942.732		1
5942.783		1
5942.787		1
5942.8335		1
5942.855		1
5943.03027		1
5943.031		1
5943.155		1
5943.161		1
5943.218		1
5943.245		1
5943.246		1
5943.338		1
5943.35156		1
5943.354		1
5943.39		1
5943.39941		1
5943.48975		1
5943.52832		1
5943.611		1
5943.67773		1
5943.712		1
5943.729		1
5943.753		1
5943.75928		1
5943.84033		1
5943.893		1
5943.89941		1
5943.96973		1
5944.01074		1
5944.042		1
5944.08		1
5944.146		1
5944.16357		1
5944.19336		1
5944.226		1
5944.31348		1
5944.36426		1
5944.373		1
5944.38525		1
5944.40674		1
5944.41943		1
5944.51465		1
5944.51855		1
5944.55469		1
5944.594		1
5944.621		1
5944.62744		1
5944.62744		1
5944.62744		1
5944.734		1
5944.795		1
5944.84033		1
5944.8457		1
5944.85938		1
5944.872		1
5944.97852		1
5945.008		1
5945.01563		1
5945.144		1
5945.241		1
5945.244		1
5945.302		1
5945.364		1
5945.423		1
5945.461		1
5945.46143		1
5945.46729		1
5945.52441		1
5945.56445		1
5945.57373		1
5945.57959		1
5945.58057		1
5945.585		1
5945.59033		1
5945.618		1
5945.65234		1
5945.66846		1
5945.703		1
5946.0293		1
5946.03		1
5946.07129		1
[truncated: 17,524 more rows]
