# Supplementary material for: Getting rid of ‘rain’ and ‘stars’: Mitigating inhibition effects on ddPCR data analysis, the case study of the invasive crayfish Pacifastacus leniusculus in the streams of Luxembourg
Source: PLoS One. 2022 Nov 16;17(11):e0275363. doi: 10.1371/journal.pone.0275363 (PMC9668142; doi:10.1371/journal.pone.0275363)
Supplement: S1 File — (ZIP) [file pone.0275363.s003.zip › raw data/28-pl2/28 Pl2-2019 Pl_C01_Amplitude.csv]

Ch1 Amplitude	Ch2 Amplitude	Cluster
484.704865		1
497.757446		1
693.2744		1
2456.11987		2
3544.575		2
3923.70972		2
4448.005		2
4543.05225		2
4641.79		2
4762.354		2
4765.66748		2
4797.001		2
4805.08643		2
4874.9624		2
4911.93		2
4923.76465		2
4941.24951		2
4955.36328		2
4968.717		2
5003.395		2
5110.963		2
5136.7793		2
5159.462		2
5185.87451		2
5221.18066		2
5240.06543		2
5243.63574		2
5255.948		2
5263.967		2
5275.65137		2
5278.595		2
5290.851		2
5301.18555		2
5313.53564		2
5319.958		2
5324.345		2
5325.57568		2
5327.64648		2
5333.59863		2
5349.128		2
5349.34473		2
5364.2583		2
5366.764		2
5372.394		2
5387.315		2
5388.14063		2
5389.61328		2
5390.456		2
5390.99658		2
5406.3374		2
5414.80566		2
5420.22852		2
5423.683		2
5432.14941		2
5437.2627		2
5443.846		2
5448.30957		2
5465.24072		2
5473.98535		2
5486.581		2
5490.502		2
5492.477		2
5496.45459		2
5498.86328		2
5499.51758		2
5512.58154		2
5514.50635		2
5515.4375		2
5523.64844		2
5524.657		2
5525.83154		2
5526.09961		2
5537.1123		2
5537.702		2
5538.27246		2
5542.189		2
5542.81152		2
5545.69629		2
5546.921		2
5548.6333		2
5550.685		2
5551.663		2
5554.72168		2
5559.778		2
5562.45947		2
5564.719		2
5566.092		2
5567.152		2
5570.06		2
5576.37061		2
5577.56738		2
5579.53369		2
5585.10254		2
5585.415		2
5587.3877		2
5595.55225		2
5599.883		2
5600.82568		2
5609.687		2
5620.555		2
5627.43066		2
5627.625		2
5630.945		2
5632.09668		2
5632.4165		2
5632.70459		2
5633.41455		2
5635.767		2
5636.34375		2
5637.106		2
5637.65771		2
5639.0625		2
5639.18945		2
5640.36963		2
5643.636		2
5645.129		2
5646.89355		2
5648.65039		2
5649.7085		2
5652.7		2
5652.73047		2
5653.32373		2
5657.14355		2
5659.32227		2
5660.05762		2
5663.07764		2
5664.63232		2
5669.646		2
5670.55762		2
5671.803		2
5673.277		2
5673.35938		2
5674.19775		2
5676.92871		2
5677.69775		2
5677.988		2
5678.03467		2
5678.781		2
5679.86426		2
5680.567		2
5681.159		2
5683.42236		2
5683.59326		2
5683.889		2
5685.72363		2
5687.36426		2
5687.445		2
5687.735		2
5690.272		2
5690.409		2
5692.90332		2
5694.23		2
5695.26367		2
5695.93848		2
5695.985		2
5696.944		2
5697.436		2
5698.01172		2
5700.385		2
5701.024		2
5701.6543		2
5702.848		2
5702.9917		2
5703.7		2
5705.07764		2
5707.125		2
5707.24365		2
5707.777		2
5710.243		2
5711.46045		2
5713.73438		2
5715.057		2
5716.885		2
5719.29541		2
5719.557		2
5719.731		2
5720.53564		2
5721.217		2
5721.55371		2
5725.714		2
5727.07129		2
5728.821		2
5730.083		2
5734.86426		2
5738.364		2
5740.751		2
5740.88428		2
5742.28369		2
5742.31		2
5742.34375		2
5743.51953		2
5745.61768		2
5746.254		2
5746.877		2
5747.349		2
5747.682		2
5748.27344		2
5748.489		2
5750.633		2
5751.119		2
5751.341		2
5751.50537		2
5751.71533		2
5752.993		2
5753.55566		2
5754.84961		2
5757.017		2
5758.62061		2
5758.90137		2
5759.381		2
5760.08643		2
5760.142		2
5760.45264		2
5763.30859		2
5763.473		2
5763.628		2
5764.9043		2
5769.559		2
5770.555		2
5771.9165		2
5773.874		2
5775.7207		2
5776.182		2
5776.794		2
5777.0083		2
5777.221		2
5778.50146		2
5778.81445		2
5780.2334		2
5783.364		2
5783.7627		2
5783.9624		2
5784.561		2
5786.75049		2
5787.421		2
5788.49463		2
5789.011		2
5789.7793		2
5790.762		2
5791.72266		2
5791.748		2
5792.98		2
5793.47266		2
5794.14648		2
5794.48242		2
5795.073		2
5796.411		2
5796.518		2
5796.74463		2
5796.906		2
5797.2334		2
5797.51855		2
5797.823		2
5799.437		2
5801.127		2
5801.18164		2
5801.24756		2
5801.85059		2
5801.944		2
5802.16357		2
5802.299		2
5802.49951		2
5803.408		2
5804.907		2
5806.22656		2
5806.50244		2
5806.923		2
5807.27539		2
5808.766		2
5808.908		2
5810.309		2
5812.3916		2
5813.02539		2
5813.121		2
5813.68555		2
5813.7876		2
5813.99365		2
5814.09326		2
5814.30029		2
5814.549		2
5815.4834		2
5815.67969		2
5816.07		2
5816.326		2
5817.221		2
5817.347		2
5817.376		2
5818.596		2
5819.17529		2
5819.55469		2
5820.65869		2
5821.24951		2
5821.288		2
5821.4873		2
5822.18848		2
5822.30957		2
5823.305		2
5823.39258		2
5823.69434		2
5823.89746		2
5824.39551		2
5824.40625		2
5825.746		2
5826.00049		2
5826.13135		2
5826.328		2
5826.46875		2
5826.49365		2
5826.82373		2
5828.44873		2
5828.897		2
5828.978		2
5829.754		2
5830.83838		2
5831.52246		2
5831.55127		2
5833.17236		2
5833.714		2
5834.195		2
5834.362		2
5834.823		2
5834.84668		2
5834.91846		2
5835.28271		2
5835.48535		2
5836.04834		2
5836.314		2
5838.00537		2
5842.78027		2
5842.87354		2
5843.08643		2
5843.258		2
5843.849		2
5846.1626		2
5848.91		2
5849.10645		2
5849.309		2
5849.41357		2
5849.60352		2
5849.86963		2
5849.92627		2
5850.279		2
5850.409		2
5850.6333		2
5850.72461		2
5851.046		2
5851.494		2
5851.941		2
5852.311		2
5852.912		2
5853.797		2
5853.87451		2
5853.883		2
5853.957		2
5855.03		2
5855.11035		2
5855.78857		2
5855.82764		2
5856.08252		2
5857.542		2
5859.7		2
5860.31445		2
5860.60449		2
5861.47852		2
5862.195		2
5862.546		2
5863.516		2
5864.07471		2
5865.744		2
5866.42139		2
5866.73		2
5868.12646		2
5868.18457		2
5868.478		2
5868.708		2
5869.75537		2
5870.14063		2
5870.35254		2
5871.90625		2
5871.99756		2
5872.04053		2
5872.042		2
5873.02637		2
5874.05		2
5874.5166		2
5875.33057		2
5876.27		2
5877.166		2
5879.85742		2
5880.56543		2
5882.53		2
5883.388		2
5883.47461		2
5883.63037		2
5883.653		2
5883.74951		2
5884.383		2
5884.639		2
5884.79736		2
5885.08545		2
5885.14844		2
5885.575		2
5885.802		2
5885.90332		2
5886.516		2
5887.10645		2
5887.21729		2
5887.60938		2
5887.72949		2
5888.323		2
5889.15039		2
5889.323		2
5889.53662		2
5890.038		2
5890.275		2
5890.28662		2
5891.82764		2
5892.51563		2
5893.481		2
5893.50146		2
5894.246		2
5894.278		2
5894.57471		2
5894.815		2
5895.5083		2
5895.621		2
5895.956		2
5897.39648		2
5897.48438		2
5897.866		2
5898.3335		2
5898.56		2
5898.98926		2
5899.491		2
5899.76953		2
5899.862		2
5900		2
5900.281		2
5901.104		2
5901.222		2
5901.235		2
5901.3877		2
5901.47852		2
5901.62451		2
5901.81934		2
5901.99		2
5902.109		2
5902.60645		2
5903.35938		2
5903.78467		2
5904.70459		2
5904.814		2
5905.0083		2
5905.93		2
5906.19531		2
5907.13672		2
5907.16		2
5907.343		2
5908.276		2
5908.46729		2
5909.44727		2
5910.81836		2
5912.40674		2
5913.47949		2
5914.342		2
5914.614		2
5915.80225		2
5915.847		2
5916.057		2
5916.80127		2
5917.4126		2
5917.44775		2
5917.50342		2
5917.849		2
5919.745		2
5919.929		2
5920.693		2
5921.74268		2
5921.813		2
5922.20459		2
5922.30127		2
5922.67725		2
5923.807		2
5923.89844		2
5923.97949		2
5924.91357		2
5925.11572		2
5926.765		2
5926.902		2
5929.06348		2
5929.37451		2
5929.719		2
5929.787		2
5930.81934		2
5931.09863		2
5931.404		2
5932.21436		2
5933.3		2
5933.41064		2
5934.27832		2
5934.50928		2
5934.694		2
5935.32959		2
5935.69629		2
5936.028		2
5936.37256		2
5936.73145		2
5936.96045		2
5937.089		2
5937.518		2
5937.73242		2
5938.229		2
5938.461		2
5938.78564		2
5939.14844		2
5939.97363		2
5940.627		2
5940.6333		2
5940.92041		2
5941.07129		2
5941.47266		2
5941.522		2
5943.686		2
5943.7876		2
5944.30957		2
5944.93359		2
5945.126		2
5946.08545		2
5946.497		2
5946.81152		2
5947.284		2
5947.775		2
5947.98535		2
5948.096		2
5948.41357		2
5948.43262		2
5948.689		2
5949.322		2
5949.721		2
5949.766		2
5949.90234		2
5950.782		2
5950.97266		2
5951.073		2
5951.183		2
5951.46045		2
5951.575		2
5951.81348		2
5953.29639		2
5953.48047		2
5953.664		2
5954.191		2
5954.4585		2
5954.563		2
5954.584		2
5954.67529		2
5955.439		2
5955.663		2
5955.68164		2
5955.719		2
5958.05859		2
5958.274		2
5958.323		2
5958.902		2
5959.001		2
5959.706		2
5959.934		2
5960.04541		2
5960.802		2
5960.94		2
5961.4165		2
5961.8877		2
5962.237		2
5962.68359		2
5963.07129		2
5963.255		2
5963.382		2
5963.6		2
5964.95459		2
5965.115		2
5965.197		2
5965.36		2
5965.5		2
5965.70654		2
5965.76563		2
5966.05957		2
5966.56934		2
5966.924		2
5967.036		2
5968.072		2
5968.095		2
5968.119		2
5968.612		2
5968.81152		2
5969.28857		2
5970.396		2
5970.95557		2
5971.141		2
5971.24463		2
5971.59668		2
5971.64648		2
5972.355		2
5972.441		2
5973.309		2
5973.86133		2
5974.4585		2
5974.709		2
5975.019		2
5975.11133		2
5975.70264		2
5976.05859		2
5976.06348		2
5976.17773		2
5976.28369		2
5976.318		2
5976.46143		2
5976.51465		2
5976.692		2
5976.75244		2
5977.32666		2
5977.353		2
5977.51953		2
5977.6626		2
5977.87061		2
5978.055		2
5978.19727		2
5978.59229		2
5978.973		2
5979.74561		2
5979.90332		2
5980.24463		2
5980.27539		2
5980.358		2
5980.37158		2
5980.95		2
5981.12939		2
5981.186		2
5981.359		2
5981.58252		2
5981.729		2
5982.08936		2
5982.124		2
5983.305		2
5983.826		2
5983.94141		2
5984.898		2
5985.01367		2
5985.095		2
5985.28955		2
5985.38867		2
5985.51758		2
5985.761		2
5985.77832		2
5986.051		2
5986.539		2
5986.899		2
5986.99		2
5987.4375		2
5987.63135		2
5988.112		2
5988.12939		2
5988.59375		2
5988.796		2
5988.95166		2
5989.1123		2
5989.13574		2
5989.741		2
5989.983		2
5990.027		2
5990.08838		2
5990.506		2
5991.244		2
5991.52734		2
5991.68359		2
5991.74365		2
5991.74854		2
5992.32373		2
5992.581		2
5993.05469		2
5993.11133		2
5993.2		2
5993.39941		2
5993.53		2
5993.71143		2
5994.00439		2
5995.023		2
5995.143		2
5995.33643		2
5995.40869		2
5995.64		2
5995.83057		2
5996.098		2
5996.2915		2
5996.4165		2
5996.482		2
5997.24854		2
5997.61475		2
5997.73145		2
5997.73145		2
5997.78271		2
5997.931		2
5997.93945		2
5998.28369		2
5998.571		2
5998.73242		2
5998.73828		2
5998.76367		2
5998.94434		2
5998.98		2
5999.054		2
5999.29639		2
5999.72559		2
5999.774		2
6000.547		2
6000.59668		2
6000.645		2
6001.286		2
6001.321		2
6001.544		2
6001.557		2
6001.818		2
6002.26074		2
6002.329		2
6004.41357		2
6004.732		2
6005.4624		2
6005.82373		2
6006.156		2
6006.654		2
6006.934		2
6007.2334		2
6007.605		2
6007.65967		2
6007.97461		2
6008.26		2
6008.27832		2
6008.79834		2
6008.959		2
6009.069		2
6009.6333		2
6009.634		2
6009.734		2
6010.68164		2
6010.76465		2
6010.985		2
6011.434		2
6011.689		2
6011.947		2
6012.057		2
6012.78857		2
6013.14		2
6013.55762		2
6013.782		2
6014.684		2
6014.90332		2
6015.577		2
6016.36133		2
6016.53662		2
6017.517		2
6017.875		2
6018.00439		2
6018.099		2
6018.211		2
6018.322		2
6018.432		2
6018.618		2
6019.164		2
6019.329		2
6019.515		2
6019.57471		2
6019.58154		2
6019.606		2
6019.80566		2
6019.81543		2
6020.04		2
6020.153		2
6020.323		2
6020.356		2
6020.454		2
6020.60254		2
6020.74561		2
6020.881		2
6021.50732		2
6021.63		2
6021.92139		2
6022.012		2
6022.4043		2
6022.5083		2
6022.55029		2
6022.58252		2
6023.06445		2
6023.11768		2
6023.34375		2
6023.79053		2
6024.2334		2
6024.45264		2
6024.63037		2
6024.85645		2
6024.892		2
6024.95459		2
6025.066		2
6025.116		2
6025.13428		2
6025.22		2
6025.36768		2
6025.562		2
6025.796		2
6026.076		2
6026.219		2
6026.452		2
6026.52246		2
6026.55225		2
6026.61865		2
6026.94629		2
6027.082		2
6028.181		2
6028.439		2
6028.66846		2
6028.94971		2
6029.26172		2
6029.366		2
6029.37646		2
6029.517		2
6029.567		2
6029.69		2
6029.719		2
6030.286		2
6030.41943		2
6030.49658		2
6030.66162		2
6030.951		2
6031.008		2
6031.188		2
6031.59375		2
6032.045		2
6032.47656		2
6032.674		2
6032.8125		2
6033.207		2
6033.35645		2
6033.483		2
6033.665		2
6033.943		2
6034.47559		2
6035.325		2
6035.352		2
6035.441		2
6035.48633		2
6035.64551		2
6036.25635		2
6036.346		2
6036.89844		2
6037.269		2
6037.728		2
6037.74268		2
6037.759		2
6037.874		2
6037.94336		2
6037.96436		2
6038.08643		2
6038.50732		2
6038.509		2
6038.608		2
6038.88		2
6039.056		2
6039.2876		2
6039.31641		2
6039.34326		2
6039.7207		2
6039.967		2
6040.427		2
6041.386		2
6041.67432		2
6041.6875		2
6041.70361		2
6041.705		2
6041.87158		2
6042.12842		2
6042.331		2
6042.42236		2
6042.585		2
6042.8623		2
6042.97559		2
6043.28467		2
6043.92041		2
6043.959		2
6044.35352		2
6044.37549		2
6044.598		2
6044.692		2
6044.94971		2
6045.35156		2
6045.982		2
6046.364		2
6046.53467		2
6046.552		2
6046.578		2
6046.76465		2
6047.629		2
6047.67773		2
6047.70654		2
6047.9917		2
6048.31055		2
6048.414		2
6048.72559		2
6048.89		2
6049.45752		2
6049.82959		2
6049.85352		2
6050.13574		2
6050.593		2
6051.28857		2
6051.4043		2
6051.76074		2
6051.82129		2
6052.27246		2
6052.31738		2
6052.4043		2
6052.85938		2
6053.68848		2
6054.1084		2
6054.23535		2
6054.36035		2
6054.425		2
6054.57373		2
6054.639		2
6054.695		2
6055.17529		2
6055.28662		2
6055.318		2
6055.643		2
6055.73438		2
6055.90527		2
6055.92		2
6056.667		2
6056.8125		2
6056.94238		2
6057.31445		2
6058.02148		2
6058.19873		2
6059.056		2
6059.056		2
6059.07764		2
6059.32		2
6059.754		2
6059.88672		2
6061.161		2
6061.39844		2
6061.42627		2
6061.509		2
6061.654		2
6061.72363		2
6062.056		2
6062.097		2
6062.339		2
6062.34131		2
6062.45654		2
6062.477		2
6062.711		2
6062.7373		2
6062.885		2
6063.48633		2
6063.77637		2
6063.786		2
6063.80127		2
6063.912		2
6063.96436		2
6064.219		2
6064.242		2
6064.329		2
6064.567		2
6064.67		2
6064.84229		2
6064.876		2
6065.775		2
6066.07471		2
6066.375		2
6066.44		2
6066.466		2
6066.57129		2
6066.60156		2
6066.66455		2
6066.8374		2
6067.083		2
6067.19043		2
6067.65674		2
6067.945		2
6068.849		2
6068.863		2
6068.875		2
6069.473		2
6069.55957		2
6069.72852		2
6070.0957		2
6070.13232		2
6070.264		2
6070.331		2
6070.527		2
6071.17041		2
6071.23975		2
6071.728		2
6071.81641		2
6072.03		2
6072.169		2
6072.26025		2
6072.56836		2
6072.875		2
6072.92		2
6072.96436		2
6073.02539		2
6073.059		2
6073.647		2
6073.709		2
6074.01855		2
6074.0376		2
6074.14453		2
6074.36426		2
6074.59131		2
6075.17		2
6075.1875		2
6075.31152		2
6075.474		2
6075.50928		2
6075.52344		2
6075.683		2
6076.123		2
6076.32568		2
6076.44531		2
6076.635		2
6077.397		2
6077.47461		2
6077.9375		2
6077.9585		2
6078.07		2
6078.15771		2
6078.34375		2
6078.50732		2
6078.53027		2
6078.535		2
6079.45		2
6079.61328		2
6079.62158		2
6079.81836		2
6079.938		2
6080.148		2
6080.15		2
6080.251		2
6080.4707		2
6080.70752		2
6080.72266		2
6080.78125		2
6081.006		2
6081.41064		2
6081.6084		2
6081.687		2
6081.69043		2
6081.71875		2
6081.78369		2
6081.866		2
6081.89746		2
6082.116		2
6082.41357		2
6082.58545		2
6082.60352		2
6082.654		2
6083.04834		2
6083.05029		2
6083.1416		2
6083.15967		2
6083.178		2
6083.44775		2
6083.619		2
6083.757		2
6083.77148		2
6084.207		2
6084.25928		2
6084.38965		2
6084.774		2
6084.83		2
6085.024		2
6085.62744		2
6085.65771		2
6085.691		2
6085.947		2
6085.97949		2
6086.119		2
6086.51074		2
6086.62842		2
6086.691		2
6086.717		2
6087.18555		2
6087.31641		2
6087.37		2
6087.478		2
6087.56641		2
6087.7		2
6087.707		2
6087.81055		2
6087.855		2
6087.87451		2
6088.14941		2
6089.71338		2
6090.008		2
6090.131		2
6090.47		2
6090.585		2
6090.596		2
6091.17773		2
6091.20459		2
6091.228		2
6091.64746		2
6092.08545		2
6092.228		2
6092.323		2
6092.329		2
6092.552		2
6092.583		2
6092.6416		2
6092.692		2
6092.91064		2
6093.017		2
6093.387		2
6093.399		2
6093.40137		2
6093.565		2
6094.432		2
6094.816		2
6094.949		2
6095.02		2
6095.029		2
6095.792		2
6095.859		2
6096.00244		2
6096.056		2
6096.15674		2
6096.20557		2
6096.401		2
6096.419		2
6096.57764		2
6096.673		2
6096.871		2
6096.89063		2
6097.1665		2
6097.42529		2
6097.48926		2
6097.72949		2
6098.05469		2
6098.0874		2
6098.095		2
6098.143		2
6098.447		2
6098.49854		2
6098.62549		2
6099.36328		2
6099.821		2
6099.91357		2
6099.946		2
6100.13574		2
6100.48438		2
6100.59375		2
6100.81543		2
6100.95361		2
6101.084		2
6101.197		2
6101.4165		2
6101.4375		2
6101.463		2
6101.54932		2
6101.836		2
6102.04736		2
6102.11426		2
6102.151		2
6102.15674		2
6103.14		2
6103.44531		2
6103.47363		2
6103.478		2
6103.504		2
6104.211		2
6104.316		2
6104.38135		2
6104.47		2
6104.52832		2
6104.53857		2
6105.051		2
6105.07275		2
6105.11133		2
6105.614		2
6105.6626		2
6105.746		2
6107.31543		2
6107.49658		2
6107.526		2
6107.56641		2
6107.667		2
6107.736		2
6108.306		2
6108.63037		2
6109.01465		2
6109.589		2
6109.676		2
6110.049		2
6110.25342		2
6110.426		2
6111.04		2
6111.07861		2
6111.34		2
6111.4		2
6111.46973		2
6111.512		2
6111.518		2
6111.538		2
6111.74268		2
6111.98926		2
6112.29932		2
6112.374		2
6112.42969		2
6112.53955		2
6112.55664		2
6112.688		2
6113.229		2
6113.316		2
6113.38965		2
6113.6123		2
6113.76855		2
6113.978		2
6114.338		2
6114.33936		2
6114.895		2
6114.987		2
6115.06152		2
6115.265		2
6115.28662		2
6115.33447		2
6115.64746		2
6116.02539		2
6116.21436		2
6116.37256		2
6116.39453		2
6116.558		2
6116.868		2
6116.96		2
6117.00537		2
6117.31348		2
6117.4375		2
6117.537		2
6117.946		2
6117.9917		2
6118.284		2
6118.326		2
6118.511		2
6118.626		2
6119.04932		2
6119.259		2
6119.33545		2
6119.774		2
6119.79932		2
6120.14355		2
6120.461		2
6120.48926		2
6120.68262		2
6120.952		2
6121.028		2
6121.12744		2
6121.27246		2
6121.38135		2
6121.45459		2
6121.799		2
6122.33545		2
6122.659		2
6122.80859		2
6122.94336		2
6123.10352		2
6123.833		2
6124.07275		2
6124.10742		2
6124.11035		2
6124.26172		2
6124.268		2
6124.447		2
6124.61035		2
6124.708		2
6124.852		2
6125.10547		2
6125.39551		2
6125.41455		2
6125.59863		2
6125.835		2
6125.88		2
6126.04736		2
6126.164		2
6126.21		2
6126.248		2
6126.447		2
6126.463		2
6126.49658		2
6127.175		2
6127.40039		2
6127.422		2
6127.571		2
6127.837		2
6127.903		2
6127.91846		2
6128.156		2
6128.18262		2
6128.207		2
6128.29639		2
6128.36475		2
6128.415		2
6128.76758		2
6128.78662		2
6128.816		2
6128.94336		2
6128.98535		2
6129.45361		2
6129.61768		2
6129.668		2
6129.71143		2
6130.03467		2
6130.989		2
6131.157		2
6131.21436		2
6131.442		2
6131.52051		2
6131.684		2
6131.714		2
6131.803		2
6131.821		2
6131.87061		2
6132.041		2
6132.65625		2
6133.41748		2
6133.545		2
6134.004		2
6134.024		2
6134.14551		2
6134.58936		2
6134.62354		2
6134.678		2
6134.8374		2
6134.943		2
6135.00244		2
6135.1875		2
6135.22852		2
6135.234		2
6135.296		2
6135.64648		2
6135.718		2
6135.93555		2
6136.309		2
6136.568		2
6136.56934		2
6136.74951		2
6136.79346		2
6136.958		2
6137.03174		2
6137.30664		2
6137.323		2
6137.80371		2
6138.04248		2
6138.094		2
6138.11035		2
6138.145		2
6138.14844		2
6138.15771		2
6138.20557		2
6138.255		2
6138.29443		2
6138.39258		2
6138.6084		2
6138.993		2
6139.31543		2
6139.377		2
6139.39844		2
6140.054		2
6140.705		2
6140.81445		2
6140.9043		2
6140.94043		2
6140.99463		2
6140.99854		2
6141.006		2
6141.23535		2
6141.294		2
6141.499		2
6141.54834		2
6141.555		2
6141.81641		2
6141.819		2
6141.89648		2
6142.23535		2
6142.25732		2
6142.31		2
6142.578		2
6143.057		2
6143.341		2
6143.35059		2
6143.568		2
6143.68945		2
6143.87158		2
6143.898		2
6143.91943		2
6144.131		2
6144.46826		2
6144.52051		2
6144.64063		2
6144.751		2
6144.819		2
6145.34961		2
6145.49561		2
6145.562		2
6145.853		2
6145.875		2
6145.89844		2
6145.98		2
6146.225		2
6146.444		2
6146.4707		2
6147.001		2
6147.03369		2
6147.266		2
6147.298		2
6147.328		2
6147.382		2
6147.433		2
6147.458		2
6147.51465		2
6147.69238		2
6148.24268		2
6148.26855		2
6148.543		2
6148.598		2
6148.60547		2
6148.613		2
6148.83		2
6148.844		2
6148.86426		2
6148.96338		2
6149.514		2
6149.563		2
6149.627		2
6149.69336		2
6149.783		2
6149.815		2
6149.827		2
6150.31152		2
6150.472		2
6150.65527		2
6150.91		2
6150.917		2
6150.99561		2
6151.81543		2
6151.92725		2
6152.05957		2
6152.08057		2
6152.32666		2
6152.422		2
6152.45166		2
6152.50537		2
6153.25244		2
6153.30273		2
6153.53564		2
6153.673		2
6153.798		2
6153.894		2
6154.049		2
6154.04932		2
6154.45		2
6154.472		2
6154.521		2
6154.652		2
6155.0293		2
6155.364		2
6155.37451		2
6155.76758		2
6155.84		2
6156.039		2
6156.046		2
6156.07373		2
6156.2124		2
6156.221		2
6156.32568		2
6156.354		2
6156.40869		2
6156.66357		2
6156.72949		2
6157.01465		2
6157.056		2
6157.08154		2
6157.37354		2
6157.38525		2
6157.53174		2
6158.57666		2
6158.684		2
6158.98926		2
6159.0625		2
6159.13672		2
6159.158		2
6159.509		2
6159.523		2
6159.86963		2
6159.95264		2
6159.958		2
6160.04443		2
6160.20752		2
6160.3584		2
6160.3833		2
6160.472		2
6160.58		2
6160.764		2
6160.83252		2
6160.843		2
6160.8833		2
6160.94434		2
6161.02148		2
6161.135		2
6161.42969		2
6161.4707		2
6161.492		2
6161.502		2
6161.7876		2
6162.11426		2
6162.6123		2
6162.78857		2
6162.82959		2
6162.95557		2
6162.96338		2
6163.07		2
6163.224		2
6163.40137		2
6163.419		2
6163.44		2
6163.638		2
6163.786		2
6163.847		2
6163.95654		2
6164.104		2
6164.245		2
6164.53369		2
6165.0083		2
6165.013		2
6165.04		2
6165.07959		2
6165.087		2
6165.38232		2
6165.449		2
6165.784		2
6165.93		2
6166.013		2
6166.10938		2
6166.374		2
6166.557		2
6166.567		2
6166.675		2
6166.904		2
6166.91357		2
6166.93652		2
6167.221		2
6167.23145		2
6167.305		2
6167.45166		2
6167.58447		2
6167.67871		2
6168.06		2
6168.07764		2
6168.102		2
6168.28955		2
6168.34		2
6168.53271		2
6168.651		2
6168.707		2
6168.75732		2
6168.89648		2
6169.268		2
6169.358		2
6169.72		2
6169.765		2
6169.944		2
6170.01074		2
6170.022		2
6170.346		2
6170.57129		2
6170.738		2
6170.822		2
6170.85645		2
6171.04736		2
6171.21973		2
6171.23975		2
6171.25146		2
6171.31445		2
6171.67139		2
6171.89746		2
6172.229		2
6172.339		2
6172.366		2
6172.376		2
6172.431		2
6172.55957		2
6172.63		2
6172.77		2
6172.78564		2
6172.968		2
6173.004		2
6173.165		2
6173.503		2
6173.52051		2
6173.807		2
6174.00439		2
6174.01367		2
6174.01855		2
6174.18848		2
6174.23242		2
6174.2334		2
6174.27637		2
6174.403		2
6174.61475		2
6174.634		2
6174.701		2
6174.73047		2
6174.978		2
6175.06738		2
6175.542		2
6175.57666		2
6175.747		2
6175.77051		2
6176.09961		2
6176.101		2
6176.12939		2
6176.1333		2
6176.193		2
6176.535		2
6176.726		2
6177.057		2
6177.22559		2
6177.27734		2
6177.50342		2
6177.52		2
6177.59131		2
6177.69629		2
6177.704		2
6177.729		2
6177.84		2
6177.84961		2
6178.30273		2
6178.43164		2
6178.48438		2
6178.55		2
6178.75049		2
6178.853		2
6178.91162		2
6179.20557		2
6179.423		2
6179.761		2
6179.92236		2
6180.017		2
6180.0835		2
6180.41553		2
6180.601		2
6180.65771		2
6180.686		2
6180.70752		2
6180.835		2
6180.888		2
6180.91162		2
6181.09		2
6181.156		2
6181.21631		2
6181.385		2
6181.46143		2
6181.46436		2
6181.493		2
6181.752		2
6182.06641		2
6182.1626		2
6182.36035		2
6182.47949		2
6182.567		2
6182.667		2
6182.775		2
6182.859		2
6182.90967		2
6182.98975		2
6183.007		2
6183.014		2
6183.06		2
6183.53174		2
6183.90527		2
6184.05273		2
6184.142		2
6184.228		2
6184.55225		2
6184.97559		2
6184.978		2
6185.1084		2
6185.114		2
6185.15967		2
6185.233		2
6185.347		2
6185.35		2
6185.695		2
6185.87744		2
6185.95264		2
6186.03125		2
6186.118		2
6186.162		2
6186.241		2
6186.418		2
6186.681		2
6186.819		2
6186.908		2
6186.93262		2
6186.95654		2
6187.133		2
6187.217		2
6187.52441		2
6187.569		2
6187.57568		2
6187.722		2
6187.74854		2
6187.87158		2
6188.14258		2
6188.17529		2
6188.186		2
6188.21729		2
6188.459		2
6188.52148		2
6188.83057		2
6188.866		2
6189.09473		2
6189.184		2
6189.186		2
6189.581		2
6189.5835		2
6189.74854		2
6189.77344		2
6189.938		2
6190.09229		2
6190.106		2
6190.117		2
6190.302		2
6190.4834		2
6190.58936		2
6190.597		2
6190.616		2
6190.66357		2
6190.676		2
6190.726		2
6190.999		2
6191.35254		2
6191.359		2
6191.36035		2
6191.71338		2
6191.714		2
6191.807		2
6191.929		2
6191.96		2
6192.44629		2
6192.709		2
6192.81738		2
6192.887		2
6192.917		2
6193.09229		2
6193.102		2
6193.114		2
6193.171		2
6193.279		2
6193.54736		2
6193.607		2
6193.981		2
6194.23926		2
6194.2627		2
6194.37744		2
6194.538		2
6194.599		2
6194.64453		2
6194.676		2
6194.715		2
6194.72852		2
6194.82861		2
6194.87256		2
6194.87354		2
6194.87549		2
6194.97656		2
6195.29053		2
6195.373		2
6195.596		2
6195.601		2
6195.6875		2
6195.728		2
6195.7373		2
6195.86		2
6196.22656		2
6196.25732		2
6196.64746		2
6196.73242		2
6196.9873		2
6197.09131		2
6197.1		2
6197.122		2
6197.19336		2
6197.208		2
6197.346		2
6197.43262		2
6197.567		2
6197.68848		2
6197.821		2
6198.16455		2
6198.298		2
6198.3125		2
6198.52344		2
6199.103		2
6199.173		2
6199.28271		2
6199.612		2
6199.691		2
6199.879		2
6199.88037		2
6199.92041		2
6199.92432		2
6200.445		2
6200.44629		2
6200.48828		2
6200.60254		2
6200.631		2
6200.66846		2
6200.798		2
6200.80664		2
6200.85742		2
6200.884		2
6200.915		2
6201.04053		2
6201.045		2
6201.13965		2
6201.58057		2
6201.642		2
6201.81		2
6201.84473		2
6201.862		2
6201.91064		2
6202.04736		2
6202.26855		2
6202.498		2
6202.623		2
6202.942		2
6203.145		2
6203.291		2
6203.391		2
6203.536		2
6203.64551		2
6203.888		2
6204.322		2
6204.57		2
6204.67871		2
6204.817		2
6204.84326		2
6205.0376		2
6205.07471		2
6205.313		2
6205.43555		2
6205.437		2
6205.49		2
6205.55566		2
6205.71338		2
6205.88965		2
6205.976		2
6206.04443		2
6206.0957		2
6206.174		2
6206.203		2
6206.24463		2
6206.37939		2
6206.604		2
6206.60547		2
6206.719		2
6206.814		2
6207.0415		2
6207.3335		2
6207.48828		2
6207.518		2
6207.55029		2
6207.961		2
6208.003		2
6208.154		2
6208.271		2
6208.27344		2
6208.44775		2
6208.46875		2
6208.572		2
6208.699		2
6208.81		2
6208.88867		2
6209.15674		2
6209.288		2
6209.37842		2
6209.4		2
6209.4917		2
6209.51855		2
6209.62354		2
6209.905		2
6210.22949		2
6210.29		2
6210.419		2
6210.514		2
6210.5415		2
6210.84863		2
6211.09229		2
6211.194		2
6211.472		2
6211.53027		2
6211.549		2
6211.577		2
6211.5835		2
6211.69		2
6211.71143		2
6211.81348		2
6211.96		2
6212.09375		2
6212.124		2
6212.17773		2
6212.21045		2
6212.22559		2
6212.466		2
6212.47168		2
6212.51172		2
6212.56348		2
6212.647		2
6212.786		2
6212.851		2
6212.852		2
6212.922		2
6212.94043		2
6213.16455		2
6213.205		2
6213.23		2
6213.28369		2
6213.30371		2
6213.3667		2
6213.46045		2
6213.48926		2
6213.846		2
6214.152		2
6214.211		2
6214.23633		2
6214.306		2
6214.32959		2
6214.50928		2
6214.60645		2
6214.645		2
6214.64648		2
6214.709		2
6215.049		2
6215.09375		2
6215.42529		2
6215.459		2
6215.51563		2
6215.536		2
6215.64551		2
6215.711		2
6215.767		2
6215.90234		2
6216.0415		2
6216.34033		2
6216.437		2
6216.53027		2
6216.65137		2
6216.761		2
6216.7915		2
6216.90771		2
6216.95459		2
6217.093		2
6217.27734		2
6217.28125		2
6217.55469		2
6217.89844		2
6217.999		2
6218.06152		2
6218.097		2
6218.12744		2
6218.2		2
6218.205		2
6218.369		2
6218.4375		2
6218.477		2
6218.48438		2
6218.717		2
6218.753		2
6218.79932		2
6218.927		2
6218.93066		2
6218.973		2
6219.02246		2
6219.211		2
6219.291		2
6219.30762		2
6219.318		2
6219.48535		2
6219.48633		2
6219.49854		2
6219.694		2
[truncated: 14,898 more rows]
