# Supplementary material for: Getting rid of ‘rain’ and ‘stars’: Mitigating inhibition effects on ddPCR data analysis, the case study of the invasive crayfish Pacifastacus leniusculus in the streams of Luxembourg
Source: PLoS One. 2022 Nov 16;17(11):e0275363. doi: 10.1371/journal.pone.0275363 (PMC9668142; doi:10.1371/journal.pone.0275363)
Supplement: S1 File — (ZIP) [file pone.0275363.s003.zip › raw data/28-pl2/28 Pl2-2019 Pl_C02_Amplitude.csv]

Ch1 Amplitude	Ch2 Amplitude	Cluster
242.33931		1
5252.858		1
5355.5874		1
5372.983		1
5420.037		1
5423.04834		1
5423.174		1
5451.037		1
5454.80957		1
5464.212		1
5469.226		1
5471.92041		1
5475.80664		1
5498.68652		1
5526.51465		1
5527.68164		1
5532.74561		1
5536.24268		1
5538.21436		1
5538.61963		1
5544.134		1
5546.518		1
5547.014		1
5554.47168		1
5556.502		1
5563.492		1
5563.95459		1
5570.32959		1
5574.576		1
5574.623		1
5581.63525		1
5584.68848		1
5585.113		1
5585.91162		1
5588.18555		1
5588.79639		1
5588.96045		1
5591.685		1
5596.409		1
5598.25049		1
5599.629		1
5600.281		1
5601.17773		1
5602.759		1
5604.64		1
5610.39941		1
5610.51025		1
5611.242		1
5613.67529		1
5615.806		1
5618.38037		1
5618.45361		1
5620.272		1
5623.17871		1
5628.184		1
5631.67		1
5633.19		1
5633.948		1
5640.906		1
5643.345		1
5644.984		1
5645.38867		1
5645.91357		1
5646.21436		1
5647.57471		1
5648.246		1
5648.64063		1
5650.65332		1
5657.72		1
5658.013		1
5658.71631		1
5659.298		1
5659.626		1
5659.86475		1
5665.07227		1
5668.56		1
5669.01855		1
5669.927		1
5669.92969		1
5670.892		1
5672.51025		1
5678.79541		1
5679.01		1
5680.06836		1
5680.21533		1
5681.04932		1
5682.23926		1
5686.3		1
5690.17041		1
5691.862		1
5692.05957		1
5693.101		1
5695.783		1
5696.061		1
5696.706		1
5696.8374		1
5696.87744		1
5697.20557		1
5699.802		1
5700.659		1
5700.68262		1
5701.09375		1
5701.338		1
5701.889		1
5704.252		1
5704.33643		1
5704.96826		1
5706.39063		1
5707.61426		1
5707.69775		1
5708.866		1
5709.03662		1
5709.841		1
5710.42334		1
5710.82861		1
5711.545		1
5711.96143		1
5713.199		1
5713.453		1
5716.00049		1
5717.72168		1
5719.843		1
5721.08		1
5721.52148		1
5722.22266		1
5723.57568		1
5724.211		1
5724.22559		1
5725.253		1
5725.765		1
5726.55762		1
5726.79834		1
5727.10156		1
5727.44531		1
5728.58057		1
5728.64063		1
5728.7915		1
5730.04053		1
5731.407		1
5731.65		1
5731.87744		1
5733.56445		1
5734.141		1
5734.348		1
5735.706		1
5736.125		1
5736.899		1
5737.589		1
5737.609		1
5738.14941		1
5739.488		1
5740.04932		1
5740.116		1
5740.46436		1
5740.891		1
5742.432		1
5742.521		1
5742.902		1
5743.66943		1
5744.479		1
5744.562		1
5744.686		1
5744.964		1
5745.07764		1
5745.271		1
5745.854		1
5746.526		1
5746.874		1
5747.9126		1
5747.988		1
5749.29834		1
5749.62061		1
5749.688		1
5749.88428		1
5750.815		1
5751.085		1
5751.617		1
5751.667		1
5751.842		1
5751.892		1
5752.82568		1
5753.19531		1
5753.209		1
5753.56152		1
5755.74072		1
5757.49854		1
5758.07031		1
5759.03369		1
5759.48047		1
5759.72266		1
5760.523		1
5760.57		1
5760.67969		1
5761.427		1
5761.76		1
5762.11		1
5762.53857		1
5762.67969		1
5762.74268		1
5763.31836		1
5763.455		1
5763.575		1
5763.684		1
5764.90332		1
5767.35156		1
5767.9917		1
5768.34473		1
5768.39941		1
5768.44629		1
5768.95068		1
5768.981		1
5769.17		1
5769.27344		1
5769.55957		1
5769.60156		1
5769.79		1
5770.05127		1
5770.496		1
5770.77637		1
5770.91357		1
5771.381		1
5771.568		1
5772.037		1
5772.131		1
5772.136		1
5772.44		1
5773.019		1
5773.539		1
5773.7124		1
5774.211		1
5774.55469		1
5775.21973		1
5775.52539		1
5776.2334		1
5776.599		1
5777.164		1
5777.39648		1
5777.65		1
5778.02539		1
5778.19873		1
5778.406		1
5778.661		1
5778.693		1
5778.85645		1
5779.051		1
5779.096		1
5779.267		1
5779.71826		1
5779.95361		1
5780.78955		1
5782.674		1
5783.17334		1
5783.257		1
5783.624		1
5783.626		1
5783.83		1
5784.184		1
5784.21143		1
5784.393		1
5784.39648		1
5784.62354		1
5784.86035		1
5784.86328		1
5785.166		1
5785.439		1
5785.709		1
5785.99854		1
5786.001		1
5786.242		1
5786.48		1
5786.574		1
5787.108		1
5787.205		1
5787.569		1
5787.60156		1
5788.2		1
5788.52441		1
5788.744		1
5788.9126		1
5788.978		1
5789.06		1
5790.30273		1
5791.17871		1
5791.41162		1
5792.39258		1
5792.61865		1
5792.85059		1
5793.468		1
5793.56934		1
5794.16357		1
5794.24072		1
5794.434		1
5794.92529		1
5795.82568		1
5796.47363		1
5796.646		1
5797.01855		1
5797.45557		1
5797.664		1
5797.893		1
5797.95361		1
5798.087		1
5798.45654		1
5798.609		1
5798.869		1
5798.99463		1
5799.53857		1
5799.712		1
5799.71875		1
5799.92432		1
5800.356		1
5800.77051		1
5800.94434		1
5801.01758		1
5801.11475		1
5801.41162		1
5801.893		1
5801.939		1
5802.681		1
5803.30225		1
5803.324		1
5803.405		1
5804.12549		1
5804.263		1
5804.361		1
5804.37451		1
5804.63037		1
5806.051		1
5806.08838		1
5806.221		1
5806.451		1
5806.662		1
5806.98535		1
5807.15527		1
5807.55029		1
5807.71338		1
5807.731		1
5808.118		1
5808.70752		1
5808.949		1
5809.05762		1
5809.21729		1
5809.327		1
5809.594		1
5809.598		1
5810.202		1
5810.55664		1
5810.70654		1
5810.77148		1
5810.794		1
5810.958		1
5811.291		1
5811.38525		1
5811.534		1
5811.879		1
5812.25049		1
5812.324		1
5812.48535		1
5812.76074		1
5813.252		1
5813.42334		1
5813.672		1
5814.35156		1
5814.48438		1
5814.90137		1
5815.0874		1
5815.222		1
5815.29541		1
5815.327		1
5815.4624		1
5815.476		1
5815.56641		1
5816.121		1
5816.374		1
5818.243		1
5818.527		1
5819.189		1
5819.473		1
5819.56543		1
5819.88867		1
5820.10742		1
5820.138		1
5820.53		1
5821.259		1
5821.509		1
5821.87451		1
5821.87451		1
5821.90039		1
5822.09326		1
5822.227		1
5822.228		1
5822.351		1
5822.363		1
5822.43652		1
5822.603		1
5822.639		1
5822.85645		1
5822.90039		1
5822.918		1
5823.25244		1
5823.425		1
5823.643		1
5823.864		1
5824.09326		1
5824.15137		1
5825.929		1
5825.94629		1
5826.18457		1
5826.216		1
5826.30469		1
5827.38037		1
5827.44336		1
5827.49561		1
5827.618		1
5827.698		1
5827.90137		1
5827.91748		1
5828.04834		1
5828.10254		1
5828.50049		1
5828.695		1
5829.01172		1
5829.076		1
5829.237		1
5829.475		1
5829.79		1
5830.05273		1
5830.21973		1
5830.247		1
5830.444		1
5830.971		1
5831.055		1
5831.332		1
5831.584		1
5831.773		1
5832.06445		1
5832.23633		1
5832.582		1
5832.647		1
5832.683		1
5832.7793		1
5834.28369		1
5834.75049		1
5834.75439		1
5834.97266		1
5834.99951		1
5835.16748		1
5835.18066		1
5835.651		1
5835.70752		1
5836.233		1
5836.354		1
5836.63525		1
5836.87939		1
5837.69971		1
5837.90137		1
5838.124		1
5839.03467		1
5839.102		1
5839.32275		1
5839.372		1
5839.90234		1
5839.97266		1
5840.045		1
5840.168		1
5840.42139		1
5840.55957		1
5840.61035		1
5840.90332		1
5840.99365		1
5841.325		1
5841.76953		1
5841.80371		1
5841.9126		1
5842.16		1
5842.2417		1
5842.324		1
5842.371		1
5842.54639		1
5842.80762		1
5842.884		1
5843.00635		1
5843.12158		1
5843.213		1
5843.31055		1
5843.967		1
5844.08643		1
5844.18066		1
5844.233		1
5844.32227		1
5844.90234		1
5844.90771		1
5845.04		1
5845.124		1
5845.81934		1
5845.833		1
5846.437		1
5846.90039		1
5846.90771		1
5846.90869		1
5846.915		1
5847.01367		1
5847.104		1
5847.168		1
5847.202		1
5847.58057		1
5847.61328		1
5847.695		1
5847.698		1
5847.76953		1
5848.15039		1
5848.493		1
5848.497		1
5848.546		1
5848.766		1
5849.12842		1
5849.25244		1
5849.28662		1
5849.345		1
5849.62256		1
5849.68359		1
5849.73926		1
5849.80762		1
5849.839		1
5850.033		1
5850.38135		1
5850.549		1
5850.805		1
5850.957		1
5850.974		1
5851.1123		1
5851.2207		1
5851.303		1
5851.412		1
5851.48926		1
5851.4917		1
5851.83		1
5851.918		1
5852.18652		1
5852.202		1
5852.261		1
5852.29		1
5852.5415		1
5852.717		1
5852.894		1
5853.002		1
5853.438		1
5853.483		1
5853.97949		1
5854.043		1
5854.28369		1
5854.438		1
5854.45068		1
5854.466		1
5854.5127		1
5854.67773		1
5854.93		1
5855.04443		1
5855.241		1
5855.49365		1
5855.828		1
5855.87939		1
5855.994		1
5856.1167		1
5856.264		1
5856.27148		1
5856.33		1
5856.38428		1
5856.39063		1
5856.519		1
5856.838		1
5856.84863		1
5857.006		1
5857.115		1
5857.12939		1
5857.664		1
5858.21338		1
5858.244		1
5858.389		1
5858.42627		1
5858.61963		1
5858.671		1
5858.69775		1
5858.7417		1
5858.75732		1
5858.86963		1
5859.017		1
5859.019		1
5859.079		1
5859.16		1
5859.471		1
5859.54834		1
5859.604		1
5859.61572		1
5859.66064		1
5859.67773		1
5859.74951		1
5859.94434		1
5859.974		1
5860.38428		1
5860.45654		1
5860.86035		1
5860.908		1
5860.971		1
5860.98145		1
5861.427		1
5861.52		1
5861.723		1
5862.141		1
5862.413		1
5862.478		1
5862.531		1
5862.602		1
5862.61963		1
5862.76855		1
5863.63672		1
5863.68262		1
5863.89		1
5863.944		1
5864.10352		1
5864.213		1
5864.37354		1
5864.385		1
5864.47852		1
5864.589		1
5864.629		1
5864.64		1
5864.76172		1
5864.91748		1
5865.17627		1
5865.29248		1
5865.40674		1
5865.91357		1
5866.02051		1
5866.382		1
5866.429		1
5866.93555		1
5867.069		1
5867.077		1
5867.39355		1
5867.933		1
5867.98926		1
5868.46143		1
5868.528		1
5868.565		1
5868.65234		1
5868.692		1
5868.782		1
5868.81348		1
5868.836		1
5868.97266		1
5869.08		1
5869.095		1
5869.266		1
5869.41943		1
5869.47559		1
5869.52832		1
5870.17236		1
5870.318		1
5870.45264		1
5870.50928		1
5870.582		1
5870.901		1
5870.95361		1
5871.35		1
5871.3916		1
5871.40039		1
5871.446		1
5871.74268		1
5871.805		1
5871.965		1
5871.97168		1
5872.03467		1
5872.47754		1
5872.49756		1
5872.59473		1
5872.607		1
5872.75049		1
5872.91943		1
5872.943		1
5873.069		1
5873.228		1
5873.425		1
5873.42725		1
5873.627		1
5873.6416		1
5873.743		1
5873.778		1
5873.96		1
5874.20752		1
5874.26953		1
5874.353		1
5874.58545		1
5874.67236		1
5874.84326		1
5875.05127		1
5875.221		1
5875.4043		1
5875.73975		1
5875.78369		1
5875.848		1
5875.91748		1
5876.18164		1
5876.36		1
5876.68066		1
5876.89063		1
5877.04346		1
5877.156		1
5877.244		1
5877.27441		1
5877.32227		1
5877.37		1
5877.4834		1
5877.63867		1
5877.639		1
5877.71631		1
5877.899		1
5877.926		1
5878.093		1
5878.12744		1
5878.159		1
5878.162		1
5878.21436		1
5878.574		1
5878.579		1
5878.67529		1
5878.685		1
5878.803		1
5878.93848		1
5878.96826		1
5879.038		1
5879.04346		1
5879.115		1
5879.36426		1
5879.56445		1
5879.78271		1
5879.995		1
5880.0376		1
5880.236		1
5880.2666		1
5880.34863		1
5880.57227		1
5880.71338		1
5880.854		1
5880.936		1
5880.941		1
5881.13037		1
5881.25439		1
5881.278		1
5881.36133		1
5881.727		1
5881.74854		1
5882.00244		1
5882.175		1
5882.235		1
5882.295		1
5882.66846		1
5882.933		1
5883.21729		1
5883.538		1
5883.59375		1
5883.602		1
5883.68555		1
5883.734		1
5884.412		1
5884.59863		1
5884.64844		1
5884.64941		1
5884.71729		1
5884.734		1
5884.751		1
5884.91		1
5885.03662		1
5885.079		1
5885.104		1
5885.275		1
5885.371		1
5885.5166		1
5885.81641		1
5885.859		1
5885.97		1
5886.007		1
5886.18359		1
5886.441		1
5886.46533		1
5886.65039		1
5886.67041		1
5886.71875		1
5886.7373		1
5886.948		1
5887.17041		1
5887.266		1
5887.37744		1
5887.39063		1
5887.558		1
5887.592		1
5887.657		1
5887.68		1
5887.97363		1
5887.99854		1
5888.03369		1
5888.162		1
5888.18457		1
5888.24658		1
5888.399		1
5888.44336		1
5888.485		1
5888.701		1
5889.06641		1
5889.24072		1
5889.28955		1
5889.33447		1
5889.35938		1
5889.575		1
5889.84473		1
5890.033		1
5890.08447		1
5890.11133		1
5890.13672		1
5890.1416		1
5890.473		1
5890.575		1
5890.824		1
5890.868		1
5891.31836		1
5891.81445		1
5891.839		1
5891.92529		1
5891.96631		1
5892.17773		1
5892.322		1
5892.331		1
5892.33154		1
5892.3335		1
5892.396		1
5892.40039		1
5892.608		1
5892.609		1
5892.67		1
5892.84668		1
5893.024		1
5893.078		1
5893.098		1
5893.316		1
5893.371		1
5893.49		1
5893.49561		1
5893.533		1
5893.55029		1
5893.581		1
5893.79834		1
5894.00635		1
5894.16357		1
5894.2207		1
5894.265		1
5894.36475		1
5894.601		1
5894.64941		1
5894.655		1
5894.72949		1
5894.845		1
5895.049		1
5895.067		1
5895.15674		1
5895.19629		1
5895.436		1
5895.457		1
5895.46436		1
5895.60156		1
5895.65		1
5895.729		1
5895.792		1
5895.93945		1
5896.23975		1
5896.293		1
5896.31836		1
5896.36963		1
5896.427		1
5896.53467		1
5896.7876		1
5896.814		1
5897.137		1
5897.234		1
5897.258		1
5897.5083		1
5897.59473		1
5897.62256		1
5897.69		1
5897.69238		1
5897.906		1
5897.954		1
5898.1167		1
5898.27		1
5898.378		1
5898.49854		1
5898.62842		1
5898.85		1
5898.988		1
5899.052		1
5899.054		1
5899.109		1
5899.19336		1
5899.39453		1
5899.45654		1
5899.69336		1
5899.7373		1
5900.21631		1
5900.297		1
5900.32373		1
5900.33057		1
5900.4165		1
5900.68359		1
5900.734		1
5900.797		1
5901.04		1
5901.059		1
5901.07861		1
5901.1084		1
5901.15		1
5901.293		1
5901.38525		1
5901.40234		1
5901.40771		1
5901.40869		1
5901.511		1
5901.87842		1
5901.96436		1
5901.98242		1
5902.17		1
5902.267		1
5902.575		1
5902.731		1
5902.83154		1
5903.02734		1
5903.12744		1
5903.29		1
5903.396		1
5903.41943		1
5903.45264		1
5903.9873		1
5904.02637		1
5904.044		1
5904.207		1
5904.27539		1
5904.368		1
5904.565		1
5904.72266		1
5904.787		1
5904.817		1
5904.99072		1
5905.423		1
5905.51172		1
5905.79346		1
5906.23828		1
5906.45947		1
5906.759		1
5906.812		1
5906.845		1
5906.906		1
5906.916		1
5906.951		1
5906.991		1
5907.0957		1
5907.157		1
5907.1626		1
5907.214		1
5907.397		1
5907.583		1
5907.648		1
5907.705		1
5907.802		1
5907.98975		1
5908.148		1
5908.217		1
5908.23535		1
5908.394		1
5908.51563		1
5908.871		1
5908.905		1
5909.247		1
5909.26855		1
5909.288		1
5909.368		1
5909.401		1
5909.63428		1
5909.666		1
5909.795		1
5909.973		1
5909.97559		1
5910.31934		1
5910.39258		1
5910.757		1
5910.757		1
5910.777		1
5910.7876		1
5910.83838		1
5910.857		1
5910.905		1
5910.945		1
5910.963		1
5911.10352		1
5911.375		1
5911.458		1
5911.603		1
5911.81152		1
5911.905		1
5911.929		1
5912.046		1
5912.17041		1
5912.187		1
5912.194		1
5912.453		1
5912.459		1
5913.09229		1
5913.17139		1
5913.321		1
5913.39844		1
5913.555		1
5913.60156		1
5913.676		1
5913.876		1
5914.019		1
5914.04		1
5914.119		1
5914.25928		1
5914.297		1
5914.299		1
5914.35352		1
5914.464		1
5914.50537		1
5914.54834		1
5914.569		1
5914.64063		1
5914.886		1
5914.892		1
5914.89453		1
5915.169		1
5915.221		1
5915.282		1
5915.33936		1
5915.401		1
5915.404		1
5915.447		1
5915.55		1
5915.738		1
5915.765		1
5915.84326		1
5915.9707		1
5916.19043		1
5916.19434		1
5916.55273		1
5916.574		1
5916.58447		1
5916.5957		1
5916.596		1
5916.729		1
5916.858		1
5916.92969		1
5916.94531		1
5917.09		1
5917.36865		1
5917.414		1
5917.41553		1
5917.591		1
5917.59375		1
5917.662		1
5917.674		1
5917.729		1
5917.801		1
5918.0835		1
5918.28857		1
5918.29		1
5918.32275		1
5918.37939		1
5918.54639		1
5918.59766		1
5918.82275		1
5919.02637		1
5919.054		1
5919.161		1
5919.20947		1
5919.21		1
5919.435		1
5919.483		1
5919.57959		1
5919.708		1
5919.711		1
5919.79346		1
5919.799		1
5919.81738		1
5919.89551		1
5919.94873		1
5920.044		1
5920.079		1
5920.14844		1
5920.39063		1
5920.445		1
5920.53174		1
5920.549		1
5920.672		1
5920.82275		1
5920.8623		1
5920.87		1
5920.93262		1
5920.94775		1
5920.97461		1
5921.12549		1
5921.372		1
5921.418		1
5921.43555		1
5921.727		1
5921.74072		1
5921.836		1
5922.17627		1
5922.265		1
5922.268		1
5922.3916		1
5922.537		1
5922.61328		1
5922.646		1
5922.669		1
5922.672		1
5922.71045		1
5922.91553		1
5922.976		1
5923.031		1
5923.05566		1
5923.09229		1
5923.10547		1
5923.17		1
5923.20654		1
5923.259		1
5923.26465		1
5923.277		1
5923.364		1
5923.431		1
5923.444		1
5923.513		1
5923.55566		1
5923.66		1
5923.688		1
5923.70947		1
5923.769		1
5923.788		1
5923.989		1
5924.031		1
5924.30469		1
5924.445		1
5924.46436		1
5924.55127		1
5924.5625		1
5924.596		1
5924.752		1
5924.75537		1
5924.90137		1
5924.909		1
5925.03125		1
5925.07568		1
5925.3125		1
5925.40674		1
5925.418		1
5925.536		1
5925.551		1
5925.605		1
5925.65234		1
5925.686		1
5925.779		1
5925.78564		1
5925.80664		1
5926.156		1
5926.17871		1
5926.335		1
5926.33545		1
5926.341		1
5926.35645		1
5926.43262		1
5926.595		1
5926.88037		1
5927.156		1
5927.18457		1
5927.24		1
5927.27441		1
5927.28027		1
5927.47754		1
5927.53662		1
5927.57275		1
5927.729		1
5927.72949		1
5927.834		1
5927.92041		1
5928.004		1
5928.005		1
5928.03857		1
5928.21436		1
5928.38574		1
5928.39		1
5928.421		1
5928.52246		1
5928.641		1
5928.72363		1
5928.8457		1
5929.0083		1
5929.21826		1
5929.27734		1
5929.47852		1
5929.48438		1
5929.56836		1
5929.676		1
5929.80859		1
5929.85742		1
5929.888		1
5930.07		1
5930.09033		1
5930.165		1
5930.22852		1
5930.28662		1
5930.372		1
5930.43848		1
5930.46533		1
5930.51563		1
5930.54834		1
5930.622		1
5930.9917		1
5930.99561		1
5931.144		1
5931.218		1
5931.235		1
5931.336		1
5931.347		1
5931.47		1
5931.49		1
5931.65674		1
5931.657		1
5931.685		1
5931.70068		1
5931.779		1
5931.7876		1
5931.84375		1
5931.849		1
5931.94629		1
5932.17529		1
5932.215		1
5932.21533		1
5932.263		1
5932.34		1
5932.37451		1
5932.397		1
5932.398		1
5932.44141		1
5932.60156		1
5932.656		1
5932.679		1
5932.92139		1
5932.976		1
5933.11865		1
5933.164		1
5933.21338		1
5933.291		1
5933.322		1
5933.366		1
5933.563		1
5933.615		1
5933.762		1
5933.91064		1
5933.93457		1
5933.974		1
5933.995		1
5934.05127		1
5934.175		1
5934.177		1
5934.412		1
5934.44873		1
5934.55957		1
5934.592		1
5934.684		1
5934.79834		1
5934.981		1
5935.2085		1
5935.223		1
5935.38232		1
5935.44		1
5935.44971		1
5935.50049		1
5935.504		1
5935.59229		1
5935.744		1
5935.92334		1
5936		1
5936.005		1
5936.13965		1
5936.25928		1
5936.30957		1
5936.49854		1
5936.51758		1
5936.62256		1
5936.72949		1
5936.763		1
5936.816		1
5936.944		1
5936.981		1
5936.9917		1
5937.00049		1
5937.05469		1
5937.19141		1
5937.252		1
5937.335		1
5937.42139		1
5937.52246		1
5937.56055		1
5937.58545		1
5937.66357		1
5937.988		1
5938.007		1
5938.00928		1
5938.08154		1
5938.171		1
5938.25635		1
5938.366		1
5938.594		1
5938.72754		1
5938.74658		1
5938.84863		1
5938.86963		1
5939.28564		1
5939.555		1
5939.658		1
5939.809		1
5939.84131		1
5939.848		1
5940.086		1
5940.1543		1
5940.214		1
5940.2627		1
5940.46729		1
5940.58		1
5940.58545		1
5940.62		1
5940.69531		1
5940.713		1
5940.797		1
5940.838		1
5940.88867		1
5940.89941		1
5941.14648		1
5941.174		1
5941.26		1
5941.282		1
5941.316		1
5941.34961		1
5941.449		1
5941.5166		1
5941.618		1
5941.638		1
5941.796		1
5941.826		1
5941.887		1
5941.917		1
5941.939		1
5942.17627		1
5942.17871		1
5942.17969		1
5942.18848		1
5942.2417		1
5942.324		1
5942.32568		1
5942.47363		1
5942.48535		1
5942.52832		1
5942.62354		1
5942.63867		1
5942.84375		1
5942.918		1
5942.93848		1
5942.964		1
5943.021		1
5943.086		1
5943.1084		1
5943.227		1
5943.24463		1
5943.35645		1
5943.366		1
5943.486		1
5943.519		1
5943.6626		1
5943.666		1
5943.70752		1
5943.756		1
5943.941		1
5943.942		1
5943.964		1
5944.12939		1
5944.18		1
5944.463		1
5944.5415		1
5944.60645		1
5944.6626		1
5944.66553		1
5944.72656		1
5944.76758		1
5944.884		1
5944.964		1
5945.09131		1
5945.25537		1
5945.29053		1
5945.3833		1
5945.554		1
5945.64648		1
5945.67041		1
5945.848		1
5945.86865		1
5945.88867		1
5945.89648		1
5945.987		1
5946.03		1
5946.11035		1
5946.18		1
5946.457		1
5946.61768		1
5946.748		1
5946.76465		1
5946.77		1
5946.78857		1
5946.97852		1
5947.03857		1
5947.16553		1
5947.196		1
5947.24072		1
5947.261		1
5947.35		1
5947.385		1
5947.47461		1
5947.493		1
5947.549		1
5947.608		1
5947.66357		1
5947.85		1
5947.98047		1
5947.998		1
5948.122		1
5948.13672		1
5948.321		1
5948.364		1
5948.505		1
5948.6377		1
5948.638		1
5948.71875		1
5948.971		1
5949.307		1
5949.42236		1
5949.72949		1
5949.83154		1
5949.847		1
5949.861		1
5949.93		1
5949.948		1
5950.074		1
5950.084		1
5950.086		1
5950.08936		1
5950.36475		1
5950.45947		1
5950.56152		1
5950.62354		1
5950.741		1
5950.74658		1
5950.77441		1
5950.862		1
5950.92529		1
5950.9707		1
5951.0625		1
5951.207		1
5951.32666		1
5951.378		1
5951.39		1
5951.504		1
5951.52832		1
5951.723		1
5951.79		1
5951.80469		1
5951.86133		1
5951.888		1
5952.09229		1
5952.11475		1
5952.16748		1
5952.194		1
5952.327		1
5952.367		1
5952.525		1
5952.533		1
5952.57275		1
5952.814		1
5952.83643		1
5952.90332		1
5952.914		1
5952.987		1
5952.98828		1
5952.997		1
5953.142		1
5953.183		1
5953.26563		1
5953.294		1
5953.40625		1
5953.581		1
5953.589		1
5953.61572		1
5953.964		1
5954.019		1
5954.0376		1
5954.166		1
5954.30859		1
5954.551		1
5954.575		1
5954.585		1
5954.658		1
5954.661		1
5954.766		1
5955.07227		1
5955.1416		1
5955.196		1
5955.19971		1
5955.284		1
5955.347		1
5955.484		1
5955.518		1
5955.581		1
5955.59961		1
5955.64551		1
5955.77539		1
5955.88672		1
5955.88867		1
5955.923		1
5955.925		1
5955.996		1
5956.25342		1
5956.2666		1
5956.29639		1
5956.30762		1
5956.34229		1
5956.408		1
5956.42725		1
5956.45166		1
5956.542		1
5956.56836		1
5956.66064		1
5956.89453		1
5956.914		1
5956.96		1
5957.077		1
5957.109		1
5957.136		1
5957.28125		1
5957.3125		1
5957.438		1
5957.599		1
5957.753		1
5957.79		1
5957.832		1
5957.83838		1
5957.895		1
5957.9585		1
5957.98		1
5958.03125		1
5958.0874		1
5958.203		1
5958.2124		1
5958.25537		1
5958.351		1
5958.37842		1
5958.412		1
5958.437		1
5958.469		1
5958.47168		1
5958.55566		1
5958.58447		1
5958.58936		1
5958.62744		1
5958.762		1
5958.773		1
5958.775		1
5959.01025		1
5959.04541		1
5959.085		1
5959.263		1
5959.393		1
5959.40137		1
5959.476		1
5959.48926		1
5959.609		1
5959.62354		1
5959.641		1
5959.771		1
5959.86035		1
5959.92529		1
5959.9624		1
5960.01563		1
5960.0293		1
5960.03369		1
5960.126		1
5960.32666		1
5960.348		1
5960.37451		1
5960.41943		1
5960.58643		1
5960.721		1
5960.751		1
5960.80664		1
5960.998		1
5961.08154		1
5961.24561		1
5961.304		1
5961.30762		1
5961.32227		1
5961.422		1
5961.454		1
5961.495		1
5961.665		1
5961.695		1
5961.771		1
5961.831		1
5962.025		1
5962.05029		1
5962.14941		1
5962.20947		1
5962.251		1
5962.36475		1
5962.438		1
5962.498		1
5962.596		1
5962.65527		1
5962.683		1
5962.869		1
5962.87744		1
5962.91943		1
5962.981		1
5963.01758		1
5963.11475		1
5963.15		1
5963.1626		1
5963.22949		1
5963.407		1
5963.50244		1
5963.546		1
5963.55029		1
5963.55225		1
5963.599		1
5963.63965		1
5963.64		1
5963.65527		1
5963.67627		1
5963.72754		1
5963.874		1
5963.92871		1
5963.94873		1
5963.959		1
5964.018		1
5964.08154		1
5964.128		1
5964.26758		1
5964.405		1
5964.4126		1
5964.568		1
5964.58		1
5964.603		1
5964.64063		1
5964.66064		1
5964.664		1
5964.716		1
5964.77441		1
5964.77734		1
5964.77832		1
5964.936		1
5964.959		1
5964.9873		1
5965.079		1
5965.17334		1
5965.25342		1
5965.344		1
5965.34766		1
5965.348		1
5965.41064		1
5965.51855		1
5965.56641		1
5965.75439		1
5965.77344		1
5965.77832		1
5965.82959		1
5965.85156		1
5965.87842		1
5965.95264		1
5965.992		1
5966.08154		1
5966.15332		1
5966.27832		1
5966.284		1
5966.43457		1
5966.445		1
5966.503		1
5966.565		1
5966.59326		1
5966.755		1
5966.76367		1
5966.77637		1
5966.8335		1
5966.8916		1
5966.94043		1
5966.973		1
5967.131		1
5967.143		1
5967.191		1
5967.23047		1
5967.232		1
5967.36328		1
5967.418		1
5967.43848		1
5967.47266		1
5967.59		1
5967.6123		1
5967.74854		1
5967.819		1
5967.82		1
5967.97461		1
5967.98633		1
5968.036		1
5968.173		1
5968.194		1
5968.264		1
5968.34229		1
5968.581		1
5968.719		1
5968.757		1
5968.76758		1
5969.00146		1
5969.039		1
5969.12		1
5969.16455		1
5969.16846		1
5969.177		1
5969.281		1
5969.32		1
5969.37		1
5969.509		1
5969.559		1
5969.57		1
5969.577		1
5969.61035		1
5969.614		1
5969.63525		1
5969.756		1
5969.815		1
5969.83447		1
5969.84961		1
5969.86768		1
5969.99268		1
5969.99658		1
5970.02734		1
5970.02734		1
5970.15674		1
5970.182		1
5970.207		1
5970.359		1
5970.37		1
5970.416		1
5970.432		1
5970.476		1
5970.507		1
5970.65869		1
5970.768		1
5970.839		1
5970.847		1
5970.88037		1
5970.976		1
5970.98535		1
5971.01855		1
5971.03564		1
5971.082		1
5971.09326		1
5971.128		1
5971.14063		1
5971.215		1
5971.223		1
5971.27246		1
5971.296		1
5971.468		1
5971.537		1
5971.6377		1
5971.65234		1
5971.78564		1
5971.82861		1
5971.83447		1
5971.83936		1
5972.00049		1
5972.071		1
5972.08252		1
5972.196		1
5972.215		1
5972.23242		1
5972.40137		1
5972.44141		1
5972.44971		1
5972.47754		1
5972.556		1
5972.57764		1
5972.59961		1
5972.625		1
5972.6665		1
5972.701		1
5972.728		1
5972.92041		1
5972.98		1
5973.08643		1
5973.13135		1
5973.348		1
5973.447		1
5973.48535		1
5973.69434		1
5973.763		1
5973.831		1
5973.84961		1
5973.856		1
5973.881		1
5973.90332		1
5973.9707		1
5973.99951		1
5974.113		1
5974.15137		1
5974.212		1
5974.368		1
5974.38525		1
5974.4165		1
5974.484		1
5974.524		1
5974.62354		1
5974.67041		1
5974.85547		1
5974.891		1
5975.194		1
5975.19531		1
5975.2915		1
5975.29932		1
5975.363		1
5975.38525		1
5975.43262		1
5975.43555		1
5975.493		1
5975.496		1
5975.506		1
5975.514		1
5975.553		1
5975.59033		1
5975.69141		1
5975.69971		1
5975.7085		1
5975.77539		1
5975.817		1
5975.924		1
5976.041		1
5976.076		1
5976.10547		1
5976.17432		1
5976.29932		1
5976.30127		1
5976.331		1
5976.354		1
5976.399		1
5976.49365		1
5976.50146		1
5976.557		1
5976.59		1
5976.74365		1
5976.839		1
5976.84473		1
5976.94434		1
5977.204		1
5977.355		1
5977.364		1
5977.37256		1
5977.416		1
5977.50146		1
5977.56348		1
5977.57471		1
5977.60059		1
5977.75342		1
5977.79346		1
5977.87939		1
5977.906		1
5977.91162		1
5977.98828		1
5978.07		1
5978.09		1
5978.108		1
5978.29834		1
5978.36		1
5978.49854		1
5978.557		1
5978.68164		1
5978.704		1
5978.90625		1
5978.929		1
5978.9834		1
5979.029		1
5979.0874		1
5979.10645		1
5979.23975		1
5979.255		1
5979.31641		1
5979.32		1
5979.32227		1
5979.357		1
5979.39		1
5979.594		1
5979.67773		1
5979.694		1
5979.747		1
5979.773		1
5979.8877		1
5979.9043		1
5979.965		1
5980.018		1
5980.07129		1
5980.13232		1
5980.14355		1
5980.16064		1
5980.16846		1
5980.19775		1
5980.233		1
5980.296		1
5980.29834		1
5980.4		1
5980.416		1
5980.427		1
5980.46		1
5980.494		1
5980.66064		1
5980.768		1
5980.855		1
5980.90771		1
5980.91064		1
5981.113		1
5981.13037		1
5981.309		1
5981.496		1
5981.54639		1
5981.628		1
5981.797		1
5981.863		1
5981.94775		1
5981.959		1
5981.967		1
5981.96826		1
5982.107		1
5982.152		1
5982.1875		1
5982.2373		1
5982.28125		1
5982.335		1
5982.527		1
5982.573		1
5982.594		1
5982.71826		1
5982.71875		1
5982.79541		1
5982.86133		1
5982.987		1
5983.13135		1
5983.16455		1
5983.204		1
5983.32		1
5983.38135		1
5983.466		1
5983.53		1
5983.733		1
5983.791		1
5983.892		1
5983.911		1
5983.947		1
5984.065		1
5984.091		1
5984.10059		1
5984.142		1
5984.23633		1
5984.279		1
5984.33545		1
5984.349		1
5984.36963		1
5984.40967		1
5984.481		1
5984.64355		1
5984.713		1
5984.7627		1
5984.773		1
5984.803		1
5984.92773		1
5984.97		1
5984.99463		1
5985.013		1
5985.04248		1
5985.14648		1
5985.19		1
5985.24463		1
[truncated: 18,014 more rows]
