# Supplementary material for: Getting rid of ‘rain’ and ‘stars’: Mitigating inhibition effects on ddPCR data analysis, the case study of the invasive crayfish Pacifastacus leniusculus in the streams of Luxembourg
Source: PLoS One. 2022 Nov 16;17(11):e0275363. doi: 10.1371/journal.pone.0275363 (PMC9668142; doi:10.1371/journal.pone.0275363)
Supplement: S1 File — (ZIP) [file pone.0275363.s003.zip › raw data/28-pl2/28 Pl2-2019 Pl_C03_Amplitude.csv]

Ch1 Amplitude	Ch2 Amplitude	Cluster
5102.201		1
5336.94873		1
5427.41455		1
5439.69727		1
5460.39941		1
5464.978		1
5467.411		1
5475.165		1
5477.59473		1
5481.736		1
5538.30762		1
5540.791		1
5548.651		1
5562.88574		1
5563.209		1
5563.82227		1
5570.15527		1
5572.509		1
5578.30273		1
5579.92334		1
5595.86		1
5596.49365		1
5599.12744		1
5599.256		1
5600.593		1
5602.67773		1
5604.622		1
5614.345		1
5615.398		1
5615.84033		1
5618.26367		1
5621.143		1
5622.13428		1
5622.86963		1
5626.455		1
5627.88232		1
5629.90234		1
5633.54639		1
5634.709		1
5637.032		1
5640.04053		1
5640.159		1
5640.84863		1
5641.96875		1
5645.024		1
5645.07959		1
5645.416		1
5645.8457		1
5646.60059		1
5647.17773		1
5647.69043		1
5648.577		1
5651.617		1
5651.70752		1
5653.10449		1
5653.205		1
5654.836		1
5655.193		1
5657.4707		1
5660.03467		1
5660.408		1
5661.081		1
5664.11426		1
5670.696		1
5672.297		1
5672.747		1
5673.11		1
5674.49463		1
5674.665		1
5677.599		1
5677.67334		1
5678.762		1
5678.90527		1
5687.13574		1
5688.86035		1
5689.00439		1
5690.68262		1
5691.697		1
5693.55		1
5694.027		1
5694.027		1
5694.2915		1
5695.654		1
5695.817		1
5696.3335		1
5698.38232		1
5700.15674		1
5700.18652		1
5700.616		1
5703.261		1
5703.48242		1
5703.82666		1
5703.992		1
5704.14648		1
5704.59326		1
5705.305		1
5706.02148		1
5706.286		1
5706.747		1
5706.917		1
5707.512		1
5708.04834		1
5709.0957		1
5709.211		1
5710.355		1
5710.96875		1
5712.9834		1
5713.375		1
5713.80029		1
5715.071		1
5715.90967		1
5716.791		1
5717.815		1
5718.06055		1
5720.172		1
5720.18457		1
5720.748		1
5721.10254		1
5721.22852		1
5721.321		1
5721.33545		1
5721.78271		1
5722.48		1
5722.50635		1
5722.883		1
5723.537		1
5723.739		1
5723.84326		1
5727.635		1
5728.056		1
5728.1543		1
5728.35156		1
5729.035		1
5729.202		1
5729.74658		1
5731.134		1
5732.042		1
5732.723		1
5735.09961		1
5735.542		1
5736.32		1
5736.4126		1
5736.57471		1
5736.62354		1
5736.74951		1
5736.94531		1
5738.274		1
5739.09766		1
5739.178		1
5739.30029		1
5739.72		1
5739.811		1
5740.037		1
5740.96631		1
5741.35		1
5741.48975		1
5742.231		1
5742.471		1
5742.504		1
5742.92773		1
5742.98		1
5743.038		1
5743.37256		1
5743.96973		1
5744.00342		1
5745.051		1
5745.148		1
5745.34131		1
5745.722		1
5745.90137		1
5746.216		1
5746.37256		1
5746.762		1
5747.002		1
5747.4		1
5747.7627		1
5747.81152		1
5747.813		1
5747.942		1
5748.2627		1
5748.30469		1
5748.502		1
5748.6416		1
5748.977		1
5749.00928		1
5749.273		1
5749.524		1
5749.775		1
5749.87354		1
5750.05957		1
5750.58252		1
5753.54639		1
5754.341		1
5754.819		1
5755.943		1
5756.18555		1
5756.223		1
5756.335		1
5756.41748		1
5756.783		1
5756.966		1
5757.159		1
5757.30273		1
5758.00049		1
5759.45		1
5759.483		1
5760.1167		1
5760.67236		1
5761.51367		1
5761.583		1
5761.75928		1
5762.015		1
5762.9165		1
5762.94629		1
5763.03027		1
5763.083		1
5763.396		1
5764.17432		1
5764.263		1
5764.642		1
5764.962		1
5764.97754		1
5765.24561		1
5765.63525		1
5765.7085		1
5765.76758		1
5765.81		1
5765.84473		1
5765.932		1
5765.982		1
5766.026		1
5766.03027		1
5766.124		1
5766.91357		1
5767.541		1
5767.76953		1
5767.842		1
5767.89941		1
5767.93359		1
5768.164		1
5768.45068		1
5769.078		1
5769.29248		1
5770.20166		1
5770.209		1
5770.391		1
5770.406		1
5770.67529		1
5771.318		1
5771.363		1
5771.68066		1
5772.754		1
5772.774		1
5773.063		1
5773.399		1
5774.34863		1
5774.649		1
5774.899		1
5775.62842		1
5775.775		1
5775.90039		1
5776.16455		1
5776.62842		1
5776.99951		1
5777.329		1
5777.574		1
5777.748		1
5777.784		1
5777.811		1
5777.83643		1
5777.849		1
5778.0874		1
5778.123		1
5778.416		1
5778.95166		1
5779.519		1
5779.77		1
5779.90234		1
5780.47266		1
5780.60352		1
5780.855		1
5781.06738		1
5781.1543		1
5781.73438		1
5782.31445		1
5782.52148		1
5782.99		1
5783.033		1
5783.42969		1
5783.48535		1
5784.12646		1
5784.468		1
5785.09668		1
5785.101		1
5786.3335		1
5786.50049		1
5786.929		1
5788.35254		1
5788.75732		1
5789.012		1
5789.04541		1
5789.07764		1
5789.17041		1
5789.475		1
5790.353		1
5790.855		1
5791.028		1
5791.09668		1
5791.12744		1
5791.402		1
5791.469		1
5791.847		1
5792.09229		1
5792.395		1
5792.545		1
5792.60449		1
5792.69141		1
5792.84473		1
5792.914		1
5792.97852		1
5793.19775		1
5793.329		1
5793.556		1
5793.621		1
5793.631		1
5793.85645		1
5794.551		1
5794.62451		1
5795.22		1
5795.252		1
5795.252		1
5795.59863		1
5795.644		1
5795.854		1
5796.06934		1
5796.24756		1
5797.01855		1
5797.17529		1
5797.554		1
5797.784		1
5797.85		1
5797.99756		1
5798.336		1
5798.575		1
5798.83545		1
5798.95557		1
5799.33838		1
5799.511		1
5800.05		1
5800.173		1
5800.271		1
5800.52344		1
5800.80225		1
5801.03467		1
5801.261		1
5801.287		1
5801.43359		1
5801.78369		1
5801.95264		1
5801.98926		1
5802.22754		1
5802.554		1
5802.6377		1
5802.83447		1
5802.97559		1
5803.166		1
5803.364		1
5803.51172		1
5803.54443		1
5804.0127		1
5804.159		1
5804.169		1
5804.322		1
5804.78467		1
5804.88867		1
5805.03857		1
5805.64941		1
5805.909		1
5806.101		1
5806.23242		1
5806.25244		1
5806.276		1
5806.4165		1
5806.531		1
5806.828		1
5806.87549		1
5807.09326		1
5807.23438		1
5808.72363		1
5809.249		1
5809.36035		1
5809.559		1
5809.71436		1
5809.7207		1
5809.938		1
5810.03125		1
5810.10352		1
5810.352		1
5810.657		1
5811.32275		1
5811.43164		1
5811.67529		1
5811.719		1
5811.80273		1
5811.882		1
5812.39063		1
5813.213		1
5813.27246		1
5813.62061		1
5813.68164		1
5814.448		1
5814.458		1
5814.7124		1
5814.76758		1
5814.92334		1
5815.05664		1
5815.119		1
5815.29639		1
5815.45264		1
5815.576		1
5815.58838		1
5815.99658		1
5816.00146		1
5816.029		1
5816.10742		1
5816.345		1
5816.348		1
5816.42871		1
5816.593		1
5816.622		1
5816.62549		1
5816.65332		1
5817.234		1
5817.328		1
5817.467		1
5817.57373		1
5817.655		1
5817.73047		1
5817.833		1
5818.007		1
5818.016		1
5818.10449		1
5818.359		1
5818.514		1
5818.53955		1
5818.896		1
5819.00537		1
5819.27051		1
5819.40332		1
5819.819		1
5820.05371		1
5820.109		1
5820.601		1
5820.67627		1
5821.08447		1
5821.25439		1
5821.29541		1
5821.529		1
5821.659		1
5821.991		1
5822.112		1
5822.151		1
5822.60742		1
5822.91553		1
5823.197		1
5823.56055		1
5823.969		1
5824.11963		1
5824.157		1
5824.277		1
5824.28		1
5824.43555		1
5824.46143		1
5824.636		1
5824.68359		1
5824.7124		1
5824.87646		1
5825.703		1
5825.889		1
5825.95361		1
5826.04053		1
5826.10742		1
5826.32959		1
5826.52734		1
5826.82568		1
5827.42529		1
5828.006		1
5828.03857		1
5828.058		1
5828.22363		1
5828.83545		1
5829.13525		1
5829.712		1
5829.948		1
5830.087		1
5830.1377		1
5830.476		1
5830.744		1
5830.937		1
5831.00146		1
5831.86963		1
5831.91455		1
5831.94434		1
5831.94727		1
5832.002		1
5832.031		1
5832.1377		1
5832.173		1
5832.31152		1
5832.472		1
5832.794		1
5833.31934		1
5833.34033		1
5833.38965		1
5833.392		1
5833.545		1
5833.58057		1
5833.89355		1
5833.905		1
5834.16357		1
5834.20166		1
5834.331		1
5834.391		1
5834.64453		1
5834.655		1
5835.05225		1
5835.3457		1
5835.38037		1
5835.55371		1
5835.697		1
5835.898		1
5835.91455		1
5835.96875		1
5835.97461		1
5836.14551		1
5836.3374		1
5836.81055		1
5836.897		1
5836.99854		1
5837.078		1
5837.25244		1
5837.29443		1
5837.30957		1
5837.336		1
5837.357		1
5837.41943		1
5837.449		1
5837.629		1
5838.279		1
5838.28467		1
5838.37		1
5838.426		1
5838.446		1
5838.762		1
5838.858		1
5838.977		1
5839.05273		1
5839.06738		1
5839.16455		1
5839.20947		1
5839.45361		1
5839.4707		1
5839.535		1
5839.74951		1
5839.755		1
5840.21045		1
5840.37842		1
5840.584		1
5840.586		1
5840.686		1
5841.00732		1
5841.15625		1
5841.268		1
5841.2915		1
5841.348		1
5841.3584		1
5841.659		1
5841.9707		1
5842.084		1
5842.499		1
5842.61035		1
5842.766		1
5842.82568		1
5843.081		1
5843.10254		1
5843.28467		1
5843.328		1
5843.42969		1
5844.12354		1
5844.26025		1
5844.34229		1
5844.401		1
5844.50635		1
5844.534		1
5844.865		1
5845.02734		1
5845.048		1
5845.17		1
5845.18359		1
5845.40869		1
5845.46143		1
5845.723		1
5845.76367		1
5845.9		1
5846.74268		1
5847.09131		1
5847.153		1
5847.255		1
5847.273		1
5847.29		1
5847.422		1
5847.64453		1
5847.84863		1
5847.87451		1
5847.909		1
5847.94238		1
5847.965		1
5848.009		1
5848.18066		1
5848.19336		1
5848.254		1
5848.33643		1
5848.3623		1
5848.58		1
5848.789		1
5848.81641		1
5848.849		1
5848.933		1
5849.10938		1
5849.186		1
5849.408		1
5849.61572		1
5849.802		1
5849.82275		1
5849.87354		1
5849.935		1
5850.0127		1
5850.09473		1
5850.243		1
5850.47266		1
5850.499		1
5850.74561		1
5850.76563		1
5850.82861		1
5851.086		1
5851.20264		1
5851.2793		1
5851.298		1
5851.347		1
5851.36572		1
5851.403		1
5851.502		1
5851.635		1
5851.712		1
5851.916		1
5851.94775		1
5852.155		1
5852.24756		1
5852.33057		1
5852.39453		1
5852.39941		1
5852.52		1
5852.585		1
5852.634		1
5852.723		1
5853.254		1
5853.323		1
5853.325		1
5853.4043		1
5853.46045		1
5853.471		1
5853.618		1
5853.71143		1
5853.7666		1
5853.85742		1
5854.10352		1
5854.17334		1
5854.20068		1
5854.50928		1
5854.55566		1
5854.58447		1
5854.58838		1
5854.72363		1
5855.3833		1
5855.402		1
5855.55273		1
5855.592		1
5855.658		1
5855.85352		1
5855.86328		1
5856.043		1
5856.26758		1
5856.40674		1
5856.469		1
5856.55762		1
5856.60352		1
5856.62		1
5856.645		1
5856.87256		1
5856.947		1
5857.17969		1
5857.18848		1
5857.5083		1
5857.693		1
5857.72168		1
5857.825		1
5857.916		1
5857.949		1
5858.12451		1
5858.14		1
5858.441		1
5858.563		1
5858.591		1
5858.776		1
5858.85938		1
5859.01465		1
5859.12842		1
5859.17969		1
5859.24658		1
5859.2915		1
5859.4917		1
5859.594		1
5859.60645		1
5859.624		1
5859.67041		1
5859.74561		1
5859.83545		1
5859.999		1
5860.16846		1
5860.227		1
5860.241		1
5860.28467		1
5860.33643		1
5860.33643		1
5860.49951		1
5860.65674		1
5860.685		1
5860.691		1
5860.88525		1
5861.03564		1
5861.074		1
5861.45		1
5861.518		1
5861.537		1
5861.87549		1
5862.032		1
5862.25342		1
5862.43262		1
5862.496		1
5862.53369		1
5862.621		1
5862.71533		1
5862.96338		1
5863.38965		1
5863.428		1
5863.54053		1
5863.56152		1
5863.673		1
5863.682		1
5863.697		1
5863.978		1
5864.013		1
5864.05859		1
5864.127		1
5864.134		1
5864.138		1
5864.367		1
5864.45068		1
5864.56836		1
5864.623		1
5864.80859		1
5864.85547		1
5865.15527		1
5865.289		1
5865.3374		1
5865.34229		1
5865.48535		1
5865.5625		1
5865.57666		1
5865.789		1
5865.99951		1
5866		1
5866.11963		1
5866.158		1
5866.34961		1
5866.386		1
5866.4624		1
5866.55127		1
5866.5625		1
5866.56348		1
5866.723		1
5867.22559		1
5867.479		1
5867.69971		1
5867.71436		1
5867.72168		1
5867.796		1
5867.82764		1
5868.044		1
5868.046		1
5868.06641		1
5868.227		1
5868.304		1
5868.32129		1
5868.416		1
5868.479		1
5868.49268		1
5868.506		1
5868.76855		1
5869.098		1
5869.18555		1
5869.214		1
5869.326		1
5869.34229		1
5869.718		1
5869.82373		1
5869.90771		1
5869.91455		1
5870.10059		1
5870.401		1
5870.417		1
5870.448		1
5870.572		1
5870.66846		1
5870.69141		1
5870.924		1
5871.08838		1
5871.22168		1
5871.273		1
5871.37451		1
5871.38428		1
5871.447		1
5871.47363		1
5871.65		1
5871.76563		1
5871.973		1
5872.053		1
5872.098		1
5872.30957		1
5872.32373		1
5872.44336		1
5872.612		1
5872.744		1
5872.83		1
5872.86328		1
5873.151		1
5873.158		1
5873.22168		1
5873.31836		1
5873.362		1
5873.36572		1
5873.384		1
5873.422		1
5873.546		1
5873.681		1
5873.92041		1
5874.013		1
5874.05957		1
5874.16943		1
5874.26025		1
5874.28564		1
5874.33447		1
5874.641		1
5874.798		1
5875.07568		1
5875.099		1
5875.1123		1
5875.11963		1
5875.12646		1
5875.19336		1
5875.20068		1
5875.26855		1
5875.46436		1
5875.7915		1
5876.049		1
5876.117		1
5876.15039		1
5876.17773		1
5876.234		1
5876.43262		1
5876.604		1
5876.638		1
5876.808		1
5876.921		1
5876.92871		1
5876.95752		1
5877.176		1
5877.18457		1
5877.316		1
5877.39648		1
5877.43066		1
5877.644		1
5877.69		1
5877.72266		1
5877.7793		1
5877.78857		1
5877.96729		1
5878.038		1
5878.063		1
5878.12061		1
5878.125		1
5878.39746		1
5878.55273		1
5878.56934		1
5878.63867		1
5878.64355		1
5878.74072		1
5878.994		1
5879.04		1
5879.04443		1
5879.049		1
5879.155		1
5879.22363		1
5879.268		1
5879.284		1
5879.42871		1
5879.60742		1
5879.73242		1
5879.81641		1
5880.026		1
5880.038		1
5880.12744		1
5880.169		1
5880.339		1
5880.3833		1
5880.442		1
5880.79248		1
5880.816		1
5880.89258		1
5880.933		1
5881.243		1
5881.244		1
5881.267		1
5881.399		1
5881.42871		1
5881.448		1
5881.4585		1
5881.51367		1
5881.60254		1
5881.64063		1
5881.746		1
5881.906		1
5882.14258		1
5882.227		1
5882.26758		1
5882.27		1
5882.279		1
5882.317		1
5882.4624		1
5882.554		1
5882.63135		1
5882.67236		1
5883.02734		1
5883.132		1
5883.27344		1
5883.32031		1
5883.556		1
5883.579		1
5883.65771		1
5883.69141		1
5883.69531		1
5883.73535		1
5883.744		1
5883.82		1
5883.977		1
5884.212		1
5884.266		1
5884.34326		1
5884.38525		1
5884.42529		1
5884.476		1
5884.48828		1
5884.67236		1
5884.79443		1
5884.831		1
5884.966		1
5884.995		1
5885.005		1
5885.15674		1
5885.2583		1
5885.29736		1
5885.487		1
5885.50635		1
5885.597		1
5885.60449		1
5885.655		1
5885.693		1
5885.747		1
5885.754		1
5885.79248		1
5885.856		1
5885.866		1
5885.89		1
5885.903		1
5885.91748		1
5885.99854		1
5886.063		1
5886.09961		1
5886.152		1
5886.177		1
5886.1875		1
5886.226		1
5886.27539		1
5886.30127		1
5886.34033		1
5886.34229		1
5886.433		1
5886.6665		1
5886.696		1
5886.86		1
5887.17627		1
5887.393		1
5887.48145		1
5887.551		1
5887.70752		1
5887.7417		1
5887.766		1
5887.825		1
5887.83252		1
5887.84131		1
5887.84326		1
5887.949		1
5888.02637		1
5888.031		1
5888.04639		1
5888.146		1
5888.15967		1
5888.19043		1
5888.25537		1
5888.261		1
5888.266		1
5888.278		1
5888.393		1
5888.463		1
5888.502		1
5888.548		1
5888.607		1
5888.847		1
5888.98145		1
5889.02148		1
5889.05127		1
5889.1123		1
5889.1626		1
5889.17627		1
5889.18		1
5889.188		1
5889.23633		1
5889.247		1
5889.258		1
5889.29932		1
5889.43164		1
5889.699		1
5889.849		1
5890.006		1
5890.04053		1
5890.0874		1
5890.20947		1
5890.3374		1
5890.346		1
5890.469		1
5890.519		1
5890.61768		1
5890.67529		1
5890.70166		1
5890.71826		1
5890.737		1
5890.891		1
5890.91553		1
5890.95		1
5890.994		1
5891.009		1
5891.053		1
5891.2583		1
5891.29346		1
5891.298		1
5891.34863		1
5891.45459		1
5891.575		1
5891.59		1
5891.671		1
5891.82959		1
5892.11572		1
5892.16846		1
5892.175		1
5892.17871		1
5892.43848		1
5892.49072		1
5892.514		1
5892.52246		1
5892.54834		1
5892.807		1
5892.87158		1
5892.90527		1
5892.94727		1
5893.06055		1
5893.156		1
5893.2373		1
5893.32		1
5893.43945		1
5893.566		1
5893.664		1
5893.71973		1
5893.84		1
5893.96		1
5893.969		1
5894.03955		1
5894.312		1
5894.53125		1
5894.55127		1
5894.67773		1
5895.019		1
5895.12256		1
5895.179		1
5895.18359		1
5895.28125		1
5895.396		1
5895.484		1
5895.49854		1
5895.5874		1
5895.58838		1
5895.63867		1
5895.69141		1
5895.767		1
5895.825		1
5895.86133		1
5895.987		1
5896.12744		1
5896.179		1
5896.21436		1
5896.292		1
5896.31445		1
5896.34033		1
5896.383		1
5896.441		1
5896.44434		1
5896.463		1
5896.53125		1
5896.548		1
5896.57		1
5896.574		1
5896.595		1
5896.657		1
5896.761		1
5896.846		1
5897.099		1
5897.234		1
5897.304		1
5897.54736		1
5897.57471		1
5897.599		1
5897.726		1
5897.768		1
5897.87256		1
5897.91455		1
5897.951		1
5897.999		1
5898.027		1
5898.03125		1
5898.04053		1
5898.07666		1
5898.12061		1
5898.206		1
5898.403		1
5898.49854		1
5898.591		1
5898.59473		1
5898.616		1
5898.85254		1
5898.88965		1
5899.1875		1
5899.19531		1
5899.36768		1
5899.378		1
5899.44531		1
5899.45752		1
5899.64746		1
5899.91748		1
5900.073		1
5900.115		1
5900.1167		1
5900.179		1
5900.2915		1
5900.314		1
5900.474		1
5900.54541		1
5900.68		1
5900.85938		1
5900.89844		1
5900.942		1
5901.066		1
5901.081		1
5901.11572		1
5901.131		1
5901.24		1
5901.273		1
5901.27539		1
5901.323		1
5901.32373		1
5901.36963		1
5901.52344		1
5901.531		1
5901.612		1
5901.685		1
5901.69434		1
5901.708		1
5901.741		1
5901.93359		1
5902.033		1
5902.053		1
5902.06		1
5902.08936		1
5902.17334		1
5902.218		1
5902.34863		1
5902.41846		1
5902.48926		1
5902.563		1
5902.72168		1
5902.746		1
5902.784		1
5902.80273		1
5902.83057		1
5902.86572		1
5902.871		1
5902.88965		1
5902.92871		1
5902.98438		1
5903.03467		1
5903.038		1
5903.04248		1
5903.163		1
5903.20068		1
5903.28		1
5903.307		1
5903.422		1
5903.448		1
5903.50439		1
5903.566		1
5903.62		1
5903.72559		1
5903.82568		1
5903.92627		1
5904.111		1
5904.178		1
5904.27734		1
5904.28369		1
5904.35156		1
5904.374		1
5904.47754		1
5904.48145		1
5904.503		1
5904.59668		1
5904.72559		1
5904.76563		1
5904.76758		1
5904.83447		1
5904.83838		1
5904.866		1
5904.866		1
5904.878		1
5904.89551		1
5904.942		1
5904.9707		1
5905.00732		1
5905.34668		1
5905.576		1
5905.64063		1
5905.65869		1
5905.69043		1
5905.696		1
5905.699		1
5905.72949		1
5905.82764		1
5905.839		1
5905.85449		1
5906.063		1
5906.23438		1
5906.31934		1
5906.381		1
5906.38574		1
5906.44629		1
5906.53467		1
5906.55664		1
5906.55762		1
5906.79541		1
5906.80664		1
5906.818		1
5906.822		1
5906.868		1
5906.9		1
5906.989		1
5907.164		1
5907.409		1
5907.41162		1
5907.42627		1
5907.5		1
5907.60352		1
5907.691		1
5907.69531		1
5907.792		1
5907.801		1
5907.828		1
5907.997		1
5908.035		1
5908.058		1
5908.06836		1
5908.08643		1
5908.21875		1
5908.24268		1
5908.26563		1
5908.479		1
5908.504		1
5908.76172		1
5908.765		1
5908.779		1
5908.82373		1
5908.905		1
5908.97363		1
5908.97949		1
5909.037		1
5909.1		1
5909.14		1
5909.166		1
5909.21729		1
5909.228		1
5909.235		1
5909.354		1
5909.41064		1
5909.421		1
5909.45		1
5909.66064		1
5909.734		1
5909.73926		1
5909.7666		1
5909.79639		1
5909.86768		1
5909.95557		1
5909.97168		1
5910.09131		1
5910.358		1
5910.386		1
5910.53662		1
5910.6377		1
5910.696		1
5910.714		1
5910.72		1
5910.90332		1
5910.941		1
5910.97949		1
5911.05		1
5911.14551		1
5911.158		1
5911.17		1
5911.22363		1
5911.279		1
5911.344		1
5911.38428		1
5911.431		1
5911.50928		1
5911.512		1
5911.551		1
5911.554		1
5911.606		1
5911.615		1
5911.82031		1
5911.835		1
5911.8667		1
5911.88867		1
5911.97168		1
5911.984		1
5911.99561		1
5911.99756		1
5912.012		1
5912.24365		1
5912.29443		1
5912.31543		1
5912.375		1
5912.58154		1
5912.61768		1
5912.63525		1
5912.6543		1
5912.70752		1
5912.719		1
5912.781		1
5912.79541		1
5912.909		1
5912.991		1
5913.03369		1
5913.17041		1
5913.39746		1
5913.40625		1
5913.46533		1
5913.54834		1
5913.59668		1
5913.662		1
5913.70068		1
5913.72559		1
5913.783		1
5913.812		1
5913.82129		1
5913.92334		1
5913.99365		1
5914.026		1
5914.063		1
5914.30029		1
5914.532		1
5914.572		1
5914.584		1
5914.6416		1
5915.05273		1
5915.06055		1
5915.068		1
5915.08838		1
5915.101		1
5915.17236		1
5915.20068		1
5915.2207		1
5915.24		1
5915.29932		1
5915.32373		1
5915.34229		1
5915.39941		1
5915.48828		1
5915.511		1
5915.556		1
5915.59229		1
5915.595		1
5915.7		1
5915.707		1
5915.73535		1
5915.73828		1
5915.74951		1
5915.795		1
5915.84375		1
5915.84961		1
5915.86035		1
5915.897		1
5915.93848		1
5915.97656		1
5916.129		1
5916.25537		1
5916.31543		1
5916.33545		1
5916.515		1
5916.529		1
5916.578		1
5916.59033		1
5916.72266		1
5916.80469		1
5916.852		1
5917.015		1
5917.072		1
5917.07764		1
5917.1084		1
5917.214		1
5917.23633		1
5917.28955		1
5917.45		1
5917.46631		1
5917.49854		1
5917.522		1
5917.56641		1
5917.69775		1
5917.84375		1
5917.94727		1
5917.992		1
5917.99854		1
5918.018		1
5918.055		1
5918.10449		1
5918.15674		1
5918.202		1
5918.252		1
5918.292		1
5918.36475		1
5918.387		1
5918.42432		1
5918.80566		1
5918.826		1
5918.8335		1
5918.96533		1
5918.98828		1
5919.01025		1
5919.013		1
5919.15674		1
5919.17334		1
5919.187		1
5919.205		1
5919.21631		1
5919.30762		1
5919.386		1
5919.44727		1
5919.56152		1
5919.62158		1
5919.658		1
5919.71875		1
5919.747		1
5919.80469		1
5919.82471		1
5919.832		1
5919.87744		1
5919.8916		1
5919.90039		1
5920.066		1
5920.076		1
5920.09668		1
5920.13232		1
5920.135		1
5920.211		1
5920.257		1
5920.37		1
5920.41553		1
5920.4375		1
5920.528		1
5920.55859		1
5920.5835		1
5920.61865		1
5920.626		1
5920.707		1
5920.758		1
5920.807		1
5920.93066		1
5921.03467		1
5921.102		1
5921.14		1
5921.14844		1
5921.1543		1
5921.16064		1
5921.168		1
5921.195		1
5921.29443		1
5921.411		1
5921.4375		1
5921.469		1
5921.47		1
5921.57129		1
5921.573		1
5921.6		1
5921.619		1
5921.673		1
5921.80566		1
5921.832		1
5921.924		1
5921.951		1
5921.96875		1
5921.9873		1
5921.99072		1
5922.01025		1
5922.02344		1
5922.077		1
5922.095		1
5922.35645		1
5922.522		1
5922.526		1
5922.61328		1
5922.63965		1
5922.72461		1
5922.758		1
5922.8		1
5922.82275		1
5922.871		1
5922.918		1
5922.99072		1
5923.026		1
5923.02832		1
5923.05273		1
5923.17871		1
5923.31445		1
5923.33838		1
5923.4834		1
5923.51563		1
5923.55859		1
5923.59766		1
5923.615		1
5923.662		1
5923.67		1
5923.70166		1
5923.79053		1
5923.81836		1
5923.825		1
5923.89063		1
5923.892		1
5924.037		1
5924.05273		1
5924.126		1
5924.14648		1
5924.157		1
5924.177		1
5924.20654		1
5924.24072		1
5924.25439		1
5924.29		1
5924.33252		1
5924.3335		1
5924.385		1
5924.414		1
5924.492		1
5924.547		1
5924.603		1
5924.61035		1
5924.611		1
5924.697		1
5924.994		1
5925.22168		1
5925.2793		1
5925.29834		1
5925.3916		1
5925.54346		1
5925.61328		1
5925.63574		1
5925.655		1
5925.72363		1
5925.78369		1
5925.85		1
5925.891		1
5925.894		1
5925.96436		1
5925.972		1
5925.974		1
5925.983		1
5926.03857		1
5926.05029		1
5926.064		1
5926.2627		1
5926.266		1
5926.2666		1
5926.3374		1
5926.4165		1
5926.429		1
5926.504		1
5926.509		1
5926.52051		1
5926.53662		1
5926.66846		1
5926.679		1
5926.682		1
5926.79248		1
5926.815		1
5926.873		1
5927.02344		1
5927.046		1
5927.061		1
5927.15625		1
5927.16064		1
5927.20752		1
5927.228		1
5927.238		1
5927.255		1
5927.272		1
5927.283		1
5927.34863		1
5927.44971		1
5927.461		1
5927.624		1
5927.662		1
5927.8125		1
5927.84375		1
5927.88037		1
5927.896		1
5927.95459		1
5928.034		1
5928.04248		1
5928.08643		1
5928.156		1
5928.1665		1
5928.18652		1
5928.231		1
5928.402		1
5928.554		1
5928.57275		1
5928.67432		1
5928.73438		1
5928.73926		1
5928.86572		1
5928.878		1
5928.95361		1
5928.97363		1
5929.02637		1
5929.186		1
5929.2417		1
5929.244		1
5929.31055		1
5929.358		1
5929.388		1
5929.431		1
5929.442		1
5929.48926		1
5929.495		1
5929.629		1
5929.71533		1
5929.72168		1
5929.731		1
5929.79346		1
5929.834		1
5929.94434		1
5930.04053		1
5930.12256		1
5930.126		1
5930.154		1
5930.2583		1
5930.2583		1
5930.361		1
5930.47949		1
5930.563		1
5930.58252		1
5930.586		1
5930.6333		1
5930.728		1
5930.73		1
5930.7417		1
5930.752		1
5930.92334		1
5931.006		1
5931.02441		1
5931.176		1
5931.3		1
5931.304		1
5931.44727		1
5931.58447		1
5931.6123		1
5931.63135		1
5931.69775		1
5931.72949		1
5931.743		1
5931.787		1
5931.792		1
5931.827		1
5931.88037		1
5931.88232		1
5932.05		1
5932.088		1
5932.12256		1
5932.141		1
5932.285		1
5932.39258		1
5932.41357		1
5932.489		1
5932.491		1
5932.493		1
5932.59863		1
5932.665		1
5932.69775		1
5932.785		1
5932.83936		1
5932.877		1
5932.885		1
5933.207		1
5933.262		1
5933.28955		1
5933.30127		1
5933.37646		1
5933.37744		1
5933.446		1
5933.48828		1
5933.52246		1
5933.567		1
5933.584		1
5933.608		1
5933.796		1
5933.8667		1
5933.894		1
5933.92334		1
5934.054		1
5934.138		1
5934.208		1
5934.262		1
5934.328		1
5934.571		1
5934.604		1
5934.695		1
5934.70557		1
5934.773		1
5934.7915		1
5934.99		1
5934.996		1
5935.099		1
5935.10938		1
5935.114		1
5935.158		1
5935.306		1
5935.308		1
5935.33		1
5935.43848		1
5935.44		1
5935.444		1
5935.454		1
5935.529		1
5935.5293		1
5935.537		1
5935.55225		1
5935.58252		1
5935.608		1
5935.68457		1
5935.746		1
5935.767		1
5935.76953		1
5935.788		1
5935.8623		1
5935.864		1
5935.94238		1
5935.952		1
5936.00439		1
5936.012		1
5936.013		1
5936.0293		1
5936.04639		1
5936.052		1
5936.11768		1
5936.169		1
5936.28955		1
5936.29443		1
5936.34375		1
5936.376		1
5936.38135		1
5936.41553		1
5936.456		1
5936.592		1
5936.59375		1
5936.601		1
5936.65332		1
5936.657		1
5936.674		1
5936.6875		1
5936.69141		1
5936.75537		1
5936.78857		1
5936.798		1
5936.87549		1
5937.008		1
5937.02734		1
5937.036		1
5937.10352		1
5937.20557		1
5937.32764		1
5937.35547		1
5937.36035		1
5937.427		1
5937.489		1
5937.579		1
5937.602		1
5937.6123		1
5937.69		1
5937.705		1
5937.71143		1
5937.71875		1
5937.72852		1
5937.76758		1
5937.768		1
5937.81152		1
5937.82031		1
5937.85938		1
5937.97949		1
5937.989		1
5938.03174		1
5938.036		1
5938.03955		1
5938.06152		1
5938.23145		1
5938.327		1
5938.33838		1
5938.341		1
5938.39		1
5938.417		1
5938.41943		1
5938.42		1
5938.45752		1
5938.469		1
5938.477		1
5938.53		1
5938.54		1
5938.6167		1
5938.687		1
5938.70459		1
5938.712		1
5938.79639		1
5938.80225		1
5938.804		1
5938.89453		1
5938.951		1
5938.985		1
5939.04346		1
5939.05127		1
5939.079		1
5939.206		1
5939.382		1
5939.41		1
5939.434		1
5939.46973		1
5939.477		1
5939.55273		1
5939.64648		1
5939.67725		1
5939.693		1
5939.81836		1
5939.865		1
5939.93359		1
5939.954		1
5940.00244		1
5940.003		1
5940.051		1
5940.07666		1
5940.20361		1
5940.23145		1
5940.38574		1
5940.48828		1
5940.50928		1
5940.57227		1
5940.60059		1
5940.67725		1
5940.68		1
5940.75537		1
5940.864		1
5940.96729		1
5941.0835		1
5941.10938		1
5941.125		1
5941.22559		1
5941.256		1
5941.26172		1
5941.30371		1
5941.306		1
5941.33057		1
5941.35938		1
5941.43848		1
5941.541		1
5941.601		1
5941.67139		1
5941.68		1
5941.692		1
5941.73047		1
5941.81641		1
5941.821		1
5941.82471		1
5941.87842		1
5941.879		1
5941.97949		1
5942.07		1
5942.081		1
5942.086		1
5942.143		1
5942.17		1
5942.193		1
5942.20752		1
5942.21631		1
5942.24658		1
5942.26		1
5942.262		1
5942.262		1
5942.32959		1
5942.336		1
5942.36328		1
5942.415		1
5942.416		1
5942.42871		1
5942.496		1
5942.578		1
5942.625		1
5942.63574		1
5942.66162		1
5942.71826		1
5942.71973		1
5942.759		1
5942.77734		1
5942.78467		1
5942.83838		1
5942.83838		1
5942.945		1
5942.95459		1
5942.99268		1
5943.015		1
5943.021		1
5943.024		1
5943.046		1
5943.095		1
5943.17969		1
5943.22168		1
5943.42529		1
5943.50244		1
5943.51465		1
5943.62158		1
5943.791		1
5943.809		1
5943.8125		1
5943.906		1
5943.9375		1
5944.02148		1
5944.1626		1
5944.191		1
5944.31		1
5944.404		1
5944.51953		1
5944.542		1
5944.56055		1
5944.648		1
5944.743		1
5944.915		1
5944.93457		1
5944.958		1
5945.038		1
[truncated: 17,745 more rows]
