# Supplementary material for: Getting rid of ‘rain’ and ‘stars’: Mitigating inhibition effects on ddPCR data analysis, the case study of the invasive crayfish Pacifastacus leniusculus in the streams of Luxembourg
Source: PLoS One. 2022 Nov 16;17(11):e0275363. doi: 10.1371/journal.pone.0275363 (PMC9668142; doi:10.1371/journal.pone.0275363)
Supplement: S1 File — (ZIP) [file pone.0275363.s003.zip › raw data/28-pl2/28 Pl2-2019 Pl_C04_Amplitude.csv]

Ch1 Amplitude	Ch2 Amplitude	Cluster
5374.152		1
5760.13232		1
5765.73633		1
5784.27441		1
5838.48242		1
5845.85156		1
5862.274		1
5865.982		1
5886.6543		1
5887.428		1
5887.583		1
5900.01		1
5901.20752		1
5901.86475		1
5904.251		1
5919.178		1
5923.30664		1
5931.62939		1
5940.353		1
5947.74463		1
5951.62061		1
5968.91943		1
5970.22266		1
5970.77344		1
5972.528		1
5973.902		1
5975.217		1
5975.42969		1
5977.03174		1
5977.496		1
5981.46		1
5989.275		1
5989.95459		1
5991.27832		1
5993.413		1
6000.60547		1
6001.17871		1
6004.477		1
6014.60254		1
6015.39941		1
6018.96826		1
6019.1167		1
6022.37		1
6025.924		1
6027.265		1
6031.06836		1
6031.83057		1
6040.319		1
6042.236		1
6045.98828		1
6046.43457		1
6046.6665		1
6048.222		1
6050.443		1
6051.524		1
6052.267		1
6054.00146		1
6054.57471		1
6055.816		1
6058.04		1
6058.86328		1
6059.92871		1
6061.655		1
6063.43848		1
6064.357		1
6065.109		1
6066.022		1
6066.4917		1
6071.84131		1
6076.20947		1
6076.32568		1
6082.00635		1
6083.54443		1
6085.31738		1
6087.01465		1
6087.9165		1
6088.92969		1
6090.603		1
6092.942		1
6096.71826		1
6097.08		1
6097.18164		1
6098.455		1
6099.66748		1
6100.283		1
6101.37646		1
6101.91748		1
6103.63037		1
6108.0293		1
6108.04736		1
6108.427		1
6111.81934		1
6112.13574		1
6116.612		1
6117.325		1
6117.414		1
6117.59961		1
6117.76074		1
6117.998		1
6118.8667		1
6119.39551		1
6119.53369		1
6119.797		1
6122.40674		1
6123.17627		1
6124.796		1
6125.39648		1
6128.938		1
6129.437		1
6129.65234		1
6130.12939		1
6130.65		1
6130.796		1
6131.35449		1
6131.868		1
6131.89063		1
6132.41553		1
6132.45361		1
6132.617		1
6136.82373		1
6137.582		1
6139.099		1
6139.79248		1
6140.474		1
6141.544		1
6145.458		1
6145.491		1
6147.21826		1
6147.258		1
6147.54834		1
6147.631		1
6147.725		1
6148.22852		1
6149.402		1
6150.68164		1
6151.07471		1
6152.54932		1
6153.838		1
6153.842		1
6155.724		1
6155.811		1
6156.61572		1
6156.921		1
6157.47559		1
6158.496		1
6159.247		1
6160.333		1
6161.37842		1
6162.477		1
6162.793		1
6163.80859		1
6165.716		1
6165.718		1
6166.98242		1
6167.60645		1
6167.628		1
6170.548		1
6171.139		1
6171.563		1
6171.59		1
6171.95557		1
6172.37451		1
6172.74561		1
6173.05664		1
6173.469		1
6174.31836		1
6175.445		1
6175.761		1
6176.93555		1
6177.29736		1
6177.4375		1
6177.748		1
6177.77441		1
6178.16748		1
6178.18164		1
6178.369		1
6178.784		1
6178.89258		1
6179.00146		1
6179.48145		1
6180.98242		1
6181.1333		1
6181.872		1
6183.337		1
6183.47852		1
6183.492		1
6183.93262		1
6184.402		1
6185.23242		1
6185.25244		1
6185.34863		1
6186.33		1
6186.843		1
6186.86572		1
6187.016		1
6187.515		1
6187.63232		1
6187.8335		1
6189.09326		1
6189.72852		1
6189.983		1
6191.23535		1
6191.68066		1
6192.729		1
6193.786		1
6193.809		1
6195.05273		1
6195.562		1
6195.759		1
6196.185		1
6196.254		1
6196.29053		1
6196.99		1
6197.21045		1
6197.452		1
6197.95557		1
6198.882		1
6198.985		1
6199.283		1
6199.37158		1
6201.084		1
6201.47656		1
6202.21533		1
6202.243		1
6202.26074		1
6202.769		1
6202.888		1
6203.2124		1
6203.436		1
6203.75537		1
6203.93359		1
6204.032		1
6204.42432		1
6204.44971		1
6206.256		1
6206.26172		1
6206.53955		1
6206.92773		1
6207.106		1
6207.667		1
6208.36133		1
6209.21045		1
6210.81934		1
6211.05957		1
6211.36328		1
6212.162		1
6212.172		1
6212.359		1
6212.856		1
6212.88232		1
6212.89551		1
6212.98828		1
6213.28564		1
6213.619		1
6213.706		1
6214.496		1
6214.646		1
6215.029		1
6215.184		1
6215.95		1
6216.256		1
6216.39355		1
6216.42529		1
6216.54541		1
6216.643		1
6216.68848		1
6216.716		1
6216.91553		1
6216.97949		1
6217.38525		1
6217.55664		1
6217.617		1
6217.68555		1
6218.02441		1
6219.34131		1
6220.017		1
6220.092		1
6220.22949		1
6222.55273		1
6222.67236		1
6222.921		1
6223.52539		1
6223.843		1
6224.16943		1
6224.22949		1
6224.46631		1
6224.519		1
6225.9165		1
6226.914		1
6228.03662		1
6228.064		1
6228.18262		1
6228.89258		1
6228.945		1
6228.951		1
6229.597		1
6229.716		1
6229.757		1
6229.843		1
6230.036		1
6230.27		1
6230.344		1
6230.50928		1
6230.755		1
6230.82861		1
6231.225		1
6231.61963		1
6231.68		1
6231.86328		1
6231.867		1
6232.693		1
6232.883		1
6234.16846		1
6234.24854		1
6234.623		1
6234.632		1
6234.83936		1
6234.84961		1
6235.329		1
6235.40332		1
6235.60645		1
6235.83		1
6236.06055		1
6236.337		1
6236.6123		1
6237.03174		1
6237.10352		1
6237.355		1
6237.45068		1
6237.671		1
6237.83838		1
6237.85547		1
6238.31152		1
6238.871		1
6239.473		1
6239.71533		1
6239.90869		1
6240.14		1
6240.57373		1
6240.82861		1
6241.03174		1
6241.04541		1
6241.108		1
6242.182		1
6242.35449		1
6242.355		1
6242.429		1
6242.637		1
6242.659		1
6242.89746		1
6243.00439		1
6243.33		1
6243.458		1
6244.16		1
6244.403		1
6244.74561		1
6245.33643		1
6245.40332		1
6246.08		1
6246.108		1
6246.252		1
6246.313		1
6246.646		1
6247.381		1
6247.70068		1
6247.857		1
6248.94238		1
6248.99658		1
6249.073		1
6249.20068		1
6249.7793		1
6250.266		1
6250.348		1
6250.4707		1
6251.312		1
6251.74658		1
6251.786		1
6251.88037		1
6252.019		1
6252.321		1
6252.39355		1
6252.41846		1
6252.9		1
6252.98242		1
6253.275		1
6253.467		1
6253.852		1
6254.03174		1
6254.558		1
6254.80469		1
6255.15625		1
6255.3833		1
6255.47363		1
6255.717		1
6255.78		1
6255.92139		1
6256.5874		1
6257.60449		1
6257.7085		1
6258.327		1
6258.40039		1
6258.807		1
6259.044		1
6259.7793		1
6259.977		1
6260.006		1
6260.017		1
6260.034		1
6260.13672		1
6260.915		1
6261.10059		1
6261.1333		1
6261.187		1
6262.44336		1
6262.517		1
6262.989		1
6263.131		1
6263.413		1
6263.748		1
6264.345		1
6264.356		1
6264.36475		1
6264.537		1
6265.26074		1
6265.737		1
6265.801		1
6266.02		1
6266.15869		1
6266.216		1
6266.30371		1
6266.792		1
6266.84		1
6266.90527		1
6267.14063		1
6267.16357		1
6267.35059		1
6268.107		1
6268.14355		1
6268.71533		1
6268.82959		1
6268.95752		1
6269.24365		1
6269.4165		1
6269.42871		1
6270.04		1
6270.25146		1
6270.31934		1
6270.591		1
6270.84375		1
6270.923		1
6271.01758		1
6271.044		1
6271.141		1
6271.7124		1
6271.71533		1
6271.783		1
6272.19629		1
6272.353		1
6272.38672		1
6272.552		1
6272.67773		1
6272.75537		1
6272.866		1
6273.112		1
6273.216		1
6273.65527		1
6274.004		1
6274.45654		1
6274.615		1
6275.03125		1
6275.471		1
6275.525		1
6277.02539		1
6277.03662		1
6277.51953		1
6277.974		1
6278.68848		1
6278.807		1
6278.80859		1
6279.463		1
6280.33936		1
6280.519		1
6280.553		1
6280.656		1
6280.95		1
6281.229		1
6281.49854		1
6281.562		1
6281.635		1
6281.94238		1
6282.241		1
6282.40771		1
6282.562		1
6282.97363		1
6283.42334		1
6284.01074		1
6284.03271		1
6285.632		1
6285.97656		1
6285.99951		1
6286.18262		1
6286.222		1
6286.35		1
6286.42529		1
6286.49072		1
6286.51172		1
6286.65771		1
6286.69434		1
6286.92969		1
6287.284		1
6287.5166		1
6287.559		1
6287.818		1
6288.15		1
6288.224		1
6288.39		1
6288.55664		1
6288.68262		1
6288.684		1
6288.7417		1
6289.17		1
6289.171		1
6289.693		1
6289.836		1
6290.581		1
6290.882		1
6290.89		1
6291.012		1
6291.118		1
6291.80957		1
6292.042		1
6292.124		1
6292.39844		1
6292.451		1
6292.5415		1
6292.93848		1
6292.98145		1
6292.9834		1
6293.104		1
6293.1167		1
6293.30664		1
6293.3335		1
6293.485		1
6293.564		1
6293.78955		1
6293.847		1
6293.98145		1
6294.238		1
6294.25146		1
6294.3457		1
6294.52246		1
6294.676		1
6294.69238		1
6294.96338		1
6294.965		1
6295.42725		1
6295.577		1
6295.673		1
6295.69336		1
6295.80469		1
6295.85352		1
6296.077		1
6296.18164		1
6296.32129		1
6296.46		1
6296.751		1
6296.839		1
6296.923		1
6297.24365		1
6297.55566		1
6297.679		1
6297.681		1
6298.092		1
6298.119		1
6298.33545		1
6298.654		1
6298.796		1
6298.84863		1
6298.88135		1
6299.062		1
6299.23975		1
6299.25439		1
6299.26172		1
6299.3457		1
6299.44531		1
6299.45264		1
6299.50342		1
6299.67871		1
6300.09326		1
6300.17236		1
6300.215		1
6300.215		1
6300.37158		1
6300.402		1
6300.40527		1
6300.437		1
6300.684		1
6300.812		1
6300.87549		1
6301.36768		1
6301.394		1
6301.435		1
6301.5957		1
6301.774		1
6301.939		1
6302.11865		1
6302.31934		1
6302.45557		1
6302.51758		1
6302.557		1
6302.664		1
6302.71		1
6302.71729		1
6302.776		1
6302.818		1
6302.935		1
6303		1
6303.304		1
6303.32129		1
6303.3457		1
6303.3667		1
6303.77		1
6304.03955		1
6304.39063		1
6304.875		1
6304.88525		1
6304.923		1
6305.081		1
6305.20068		1
6305.3457		1
6305.49268		1
6305.64355		1
6305.73926		1
6306.119		1
6306.141		1
6306.235		1
6306.464		1
6306.545		1
6306.55566		1
6306.67		1
6306.845		1
6306.907		1
6307.197		1
6307.20947		1
6307.62354		1
6307.748		1
6307.823		1
6308.37451		1
6308.4043		1
6308.4873		1
6308.545		1
6308.6543		1
6308.88037		1
6309.0293		1
6309.058		1
6309.5874		1
6309.75244		1
6309.87842		1
6309.8916		1
6309.91553		1
6309.929		1
6310.037		1
6310.0957		1
6310.337		1
6310.438		1
6310.50049		1
6310.538		1
6310.614		1
6310.653		1
6310.68457		1
6311.12		1
6311.40137		1
6311.418		1
6311.645		1
6311.78467		1
6311.8457		1
6312.09473		1
6312.124		1
6312.147		1
6312.667		1
6312.676		1
6312.766		1
6312.784		1
6312.81		1
6312.909		1
6313.121		1
6313.221		1
6313.30469		1
6313.389		1
6313.49854		1
6313.568		1
6313.624		1
6313.728		1
6314.01855		1
6314.266		1
6314.341		1
6314.58838		1
6314.76855		1
6314.81738		1
6314.899		1
6315.08936		1
6315.247		1
6315.68848		1
6315.704		1
6315.791		1
6316.236		1
6316.253		1
6316.273		1
6316.294		1
6316.361		1
6316.38		1
6316.54443		1
6316.88232		1
6317.06543		1
6317.227		1
6317.2373		1
6317.278		1
6317.762		1
6318.13525		1
6318.37939		1
6318.3877		1
6318.585		1
6318.592		1
6318.673		1
6318.733		1
6318.82568		1
6318.8877		1
6319.231		1
6319.2583		1
6319.289		1
6319.57031		1
6319.61963		1
6319.663		1
6319.771		1
6319.852		1
6319.967		1
6319.99658		1
6320.105		1
6320.152		1
6320.199		1
6320.21631		1
6320.37939		1
6320.384		1
6320.43359		1
6320.669		1
6320.744		1
6320.88		1
6320.91064		1
6321.00928		1
6321.16846		1
6321.20264		1
6321.21875		1
6321.46436		1
6321.56		1
6321.611		1
6321.86475		1
6321.901		1
6322.047		1
6322.11475		1
6322.2085		1
6322.29932		1
6322.597		1
6322.641		1
6322.761		1
6322.81543		1
6323.012		1
6323.027		1
6323.24		1
6323.48633		1
6323.48828		1
6323.52832		1
6323.5376		1
6323.54		1
6323.75342		1
6323.89453		1
6323.98828		1
6323.998		1
6324.013		1
6324.23828		1
6324.51025		1
6324.52832		1
6324.549		1
6324.677		1
6324.779		1
6324.83838		1
6324.843		1
6325.10547		1
6325.139		1
6325.217		1
6325.30371		1
6325.35449		1
6325.59131		1
6325.60156		1
6325.91748		1
6326.072		1
6326.22461		1
6326.259		1
6326.288		1
6326.35254		1
6326.60742		1
6326.70752		1
6326.75732		1
6326.85938		1
6327.018		1
6327.459		1
6327.539		1
6327.721		1
6327.76563		1
6327.785		1
6327.81934		1
6328.292		1
6328.374		1
6328.46631		1
6328.537		1
6328.805		1
6328.86475		1
6328.99951		1
6329.54053		1
6329.73242		1
6330.112		1
6330.163		1
6330.296		1
6330.323		1
6330.431		1
6330.645		1
6330.65527		1
6331.03955		1
6331.182		1
6331.37061		1
6331.38525		1
6331.478		1
6331.514		1
6331.528		1
6331.545		1
6331.66455		1
6331.6665		1
6332.00928		1
6332.015		1
6332.271		1
6332.325		1
6332.65771		1
6332.688		1
6332.757		1
6332.85254		1
6332.95		1
6332.96338		1
6333.009		1
6333.091		1
6333.20557		1
6333.419		1
6333.487		1
6333.539		1
6333.61328		1
6333.638		1
6333.66455		1
6333.753		1
6334		1
6334.02148		1
6334.04053		1
6334.229		1
6334.27344		1
6334.351		1
6334.354		1
6334.511		1
6334.632		1
6334.65		1
6334.705		1
6334.749		1
6334.75439		1
6334.973		1
6334.97461		1
6335.11035		1
6335.139		1
6335.2		1
6335.22559		1
6335.26465		1
6335.53857		1
6335.788		1
6335.81445		1
6335.842		1
6335.938		1
6335.95947		1
6336.01563		1
6336.021		1
6336.224		1
6336.226		1
6336.508		1
6336.541		1
6336.546		1
6336.664		1
6336.887		1
6337.034		1
6337.17139		1
6337.248		1
6337.541		1
6337.625		1
6337.628		1
6338.04639		1
6338.07861		1
6338.21875		1
6338.33447		1
6338.34375		1
6338.486		1
6338.503		1
6339.0166		1
6339.047		1
6339.19531		1
6339.45752		1
6339.618		1
6339.77148		1
6339.866		1
6339.994		1
6340.098		1
6340.166		1
6340.409		1
6340.476		1
6340.50439		1
6340.52539		1
6340.87354		1
6340.88672		1
6341.30029		1
6341.42773		1
6341.45361		1
6341.66553		1
6341.71533		1
6341.845		1
6341.85254		1
6342.028		1
6342.07373		1
6342.163		1
6342.17529		1
6342.30127		1
6342.35		1
6342.379		1
6342.391		1
6342.43262		1
6342.46729		1
6342.585		1
6342.708		1
6343.01367		1
6343.02051		1
6343.19629		1
6343.345		1
6343.38867		1
6343.465		1
6343.52539		1
6343.6167		1
6343.71143		1
6343.81543		1
6343.851		1
6344.03271		1
6344.176		1
6344.238		1
6344.277		1
6344.331		1
6344.484		1
6344.55029		1
6344.92773		1
6345.145		1
6345.162		1
6345.29346		1
6345.366		1
6345.487		1
6345.834		1
6346.03027		1
6346.2334		1
6346.25928		1
6346.48926		1
6346.54053		1
6346.594		1
6346.70459		1
6346.73145		1
6346.81152		1
6347.15332		1
6347.252		1
6347.276		1
6347.427		1
6347.449		1
6347.497		1
6347.569		1
6347.60156		1
6348.0083		1
6348.03125		1
6348.24463		1
6348.253		1
6348.26		1
6348.303		1
6348.334		1
6348.46		1
6348.51172		1
6348.585		1
6348.60938		1
6348.63037		1
6348.66357		1
6348.73975		1
6348.761		1
6348.94141		1
6348.98633		1
6349.053		1
6349.17773		1
6349.21826		1
6349.347		1
6349.439		1
6349.576		1
6349.647		1
6349.674		1
6349.8916		1
6349.89941		1
6350.118		1
6350.47852		1
6350.59961		1
6350.623		1
6350.77051		1
6350.81738		1
6350.912		1
6350.995		1
6351.06836		1
6351.271		1
6351.281		1
6351.32764		1
6351.41748		1
6351.42041		1
6351.439		1
6351.46		1
6351.59863		1
6351.877		1
6351.989		1
6352.013		1
6352.015		1
6352.04834		1
6352.118		1
6352.24756		1
6352.28027		1
6352.3374		1
6352.34131		1
6352.40039		1
6352.423		1
6352.49951		1
6352.524		1
6352.636		1
6352.68945		1
6352.807		1
6352.85547		1
6352.91064		1
6352.939		1
6352.95752		1
6352.962		1
6352.99268		1
6353.01172		1
6353.012		1
6353.048		1
6353.14941		1
6353.23633		1
6353.327		1
6353.463		1
6353.725		1
6353.73535		1
6353.875		1
6353.927		1
6354.03857		1
6354.104		1
6354.16		1
6354.232		1
6354.243		1
6354.32861		1
6354.403		1
6354.48633		1
6354.579		1
6354.59131		1
6354.76		1
6355.11963		1
6355.153		1
6355.16455		1
6355.193		1
6355.21875		1
6355.442		1
6355.55127		1
6355.557		1
6355.691		1
6355.734		1
6355.75146		1
6355.77051		1
6355.87744		1
6356.122		1
6356.27832		1
6356.501		1
6356.65625		1
6356.728		1
6356.78125		1
6357.069		1
6357.1626		1
6357.17139		1
6357.226		1
6357.247		1
6357.299		1
6357.5127		1
6357.705		1
6357.752		1
6357.84		1
6357.852		1
6357.8833		1
6358.135		1
6358.24561		1
6358.247		1
6358.294		1
6358.29541		1
6358.296		1
6358.683		1
6358.78174		1
6358.818		1
6358.82227		1
6358.92773		1
6358.95947		1
6359.077		1
6359.32227		1
6359.388		1
6359.48975		1
6359.61572		1
6359.786		1
6360.139		1
6360.1875		1
6360.25244		1
6360.35645		1
6360.376		1
6360.63525		1
6360.637		1
6360.794		1
6361.00146		1
6361.066		1
6361.06836		1
6361.0957		1
6361.133		1
6361.20752		1
6361.271		1
6361.372		1
6361.50537		1
6361.52246		1
6361.57666		1
6361.61328		1
6361.6416		1
6361.698		1
6361.778		1
6361.794		1
6361.96143		1
6362.052		1
6362.15527		1
6362.215		1
6362.317		1
6362.59863		1
6362.64063		1
6362.702		1
6362.94336		1
6362.9585		1
6363.218		1
6363.256		1
6363.38867		1
6363.389		1
6363.70361		1
6363.752		1
6363.861		1
6364.016		1
6364.022		1
6364.08545		1
6364.15869		1
6364.19434		1
6364.26		1
6364.428		1
6364.587		1
6364.60059		1
6364.626		1
6364.696		1
6364.864		1
6364.956		1
6365.002		1
6365.05371		1
6365.14746		1
6365.30273		1
6365.33447		1
6365.39746		1
6365.42627		1
6365.546		1
6365.603		1
6365.6123		1
6365.67529		1
6365.928		1
6365.961		1
6365.97852		1
6366.222		1
6366.42529		1
6366.427		1
6366.533		1
6366.59863		1
6366.681		1
6366.86963		1
6366.93066		1
6366.9873		1
6367.03369		1
6367.097		1
6367.19043		1
6367.229		1
6367.261		1
6367.29932		1
6367.31348		1
6367.31934		1
6367.408		1
6367.4165		1
6367.434		1
6367.45361		1
6367.63525		1
6367.721		1
6367.74756		1
6367.766		1
6367.84229		1
6367.8584		1
6367.927		1
6368.055		1
6368.11328		1
6368.13		1
6368.3125		1
6368.338		1
6368.369		1
6368.44629		1
6368.52832		1
6368.607		1
6368.67041		1
6368.671		1
6368.69238		1
6368.93262		1
6368.9375		1
6368.988		1
6369.162		1
6369.304		1
6369.447		1
6369.52539		1
6369.5625		1
6369.614		1
6369.63525		1
6369.841		1
6369.857		1
6370.032		1
6370.256		1
6370.285		1
6370.338		1
6370.369		1
6370.42139		1
6370.431		1
6370.446		1
6370.56152		1
6370.63232		1
6370.65234		1
6370.696		1
6370.69727		1
6370.71		1
6370.86133		1
6370.8916		1
6370.906		1
6370.98242		1
6370.98242		1
6370.988		1
6371.03271		1
6371.221		1
6371.275		1
6371.312		1
6371.31738		1
6371.426		1
6371.4585		1
6371.62256		1
6371.64063		1
6371.67725		1
6371.72461		1
6371.80371		1
6371.81445		1
6371.90332		1
6371.94		1
6371.993		1
6372.99756		1
6373.12451		1
6373.1665		1
6373.302		1
6373.456		1
6373.54639		1
6373.7583		1
6373.823		1
6373.867		1
6373.87451		1
6373.8833		1
6373.929		1
6374.058		1
6374.27441		1
6374.43652		1
6374.584		1
6374.605		1
6374.78369		1
6375.163		1
6375.16455		1
6375.21045		1
6375.446		1
6375.45		1
6375.532		1
6375.55371		1
6375.61328		1
6375.657		1
6375.67529		1
6375.701		1
6375.75439		1
6375.79834		1
6375.81641		1
6375.8335		1
6375.85742		1
6375.9126		1
6375.94531		1
6375.988		1
6376.02734		1
6376.11963		1
6376.20068		1
6376.203		1
6376.22168		1
6376.22363		1
6376.24951		1
6376.414		1
6376.501		1
6376.5083		1
6376.513		1
6376.576		1
6376.72363		1
6376.78369		1
6376.95		1
6377.012		1
6377.022		1
6377.124		1
6377.133		1
6377.15039		1
6377.2124		1
6377.22852		1
6377.55664		1
6377.574		1
6377.576		1
6377.589		1
6377.64746		1
6377.6626		1
6377.66748		1
6377.78955		1
6377.79346		1
6377.803		1
6377.82373		1
6377.82471		1
6377.891		1
6377.94971		1
6378.059		1
6378.141		1
6378.24463		1
6378.3335		1
6378.33936		1
6378.473		1
6378.53027		1
6378.63232		1
6378.69531		1
6378.816		1
6378.84229		1
6378.853		1
6378.85742		1
6379.0957		1
6379.14258		1
6379.17334		1
6379.2666		1
6379.347		1
6379.47266		1
6379.56836		1
6379.58447		1
6379.64941		1
6379.76953		1
6379.92529		1
6379.94336		1
6379.972		1
6380.03955		1
6380.18359		1
6380.238		1
6380.36		1
6380.43945		1
6380.53662		1
6380.611		1
6380.69531		1
6380.72168		1
6380.724		1
6380.80127		1
6381.072		1
6381.31543		1
6381.319		1
6381.462		1
6381.46729		1
6381.626		1
6381.688		1
6381.87354		1
6381.971		1
6382.14648		1
6382.15234		1
6382.19971		1
6382.37744		1
6382.37842		1
6382.42969		1
6382.564		1
6382.566		1
6382.6084		1
6382.751		1
6382.757		1
6382.764		1
6382.77637		1
6382.80859		1
6382.82275		1
6382.833		1
6383.03174		1
6383.05469		1
6383.06543		1
6383.458		1
6383.524		1
6383.57129		1
6383.5835		1
6383.78		1
6383.883		1
6383.97168		1
6384.09033		1
6384.12158		1
6384.17773		1
6384.201		1
6384.37061		1
6384.37744		1
6384.405		1
6384.426		1
6384.446		1
6384.546		1
6384.60938		1
6384.754		1
6384.769		1
6384.77246		1
6384.83447		1
6385.131		1
6385.34668		1
6385.447		1
6385.523		1
6385.529		1
6385.59863		1
6385.635		1
6385.67969		1
6385.80762		1
6385.817		1
6385.9043		1
6385.95166		1
6386.0083		1
6386.0376		1
6386.05		1
6386.11035		1
6386.17041		1
6386.276		1
6386.303		1
6386.31055		1
6386.34375		1
6386.458		1
6386.56		1
6386.63428		1
6386.72754		1
6386.90967		1
6386.991		1
6386.994		1
6387.025		1
6387.071		1
6387.102		1
6387.29053		1
6387.292		1
6387.30859		1
6387.32764		1
6387.38867		1
6387.40137		1
6387.47949		1
6387.486		1
6387.554		1
6387.68652		1
6387.80859		1
6387.821		1
6387.823		1
6387.917		1
6387.95068		1
6387.9624		1
6387.9873		1
6388.11768		1
6388.128		1
6388.26367		1
6388.27832		1
6388.319		1
6388.503		1
6388.542		1
6388.58		1
6388.64355		1
6388.993		1
6389.29932		1
6389.459		1
6389.519		1
6389.68848		1
6389.7		1
6389.71		1
6389.719		1
6389.87451		1
6389.876		1
6389.913		1
6389.91846		1
6390.051		1
6390.056		1
6390.096		1
6390.1167		1
6390.152		1
6390.16748		1
6390.229		1
6390.28564		1
6390.32031		1
6390.33838		1
6390.35352		1
6390.499		1
6390.512		1
6390.52832		1
6390.61328		1
6390.62939		1
6390.685		1
6390.74561		1
6390.765		1
6390.903		1
6390.938		1
6390.959		1
6390.98535		1
6391.056		1
6391.0874		1
6391.15967		1
6391.317		1
6391.31934		1
6391.417		1
6391.44873		1
6391.47852		1
6391.49268		1
6391.52637		1
6391.54541		1
6391.55225		1
6391.622		1
6391.656		1
6391.66943		1
6391.75537		1
6392.008		1
6392.0293		1
6392.03125		1
6392.05273		1
6392.05273		1
6392.086		1
6392.12451		1
6392.144		1
6392.14551		1
6392.186		1
6392.209		1
6392.30029		1
6392.307		1
6392.376		1
6392.424		1
6392.45752		1
6392.46436		1
6392.5127		1
6392.53		1
6392.674		1
6392.69727		1
6392.72559		1
6392.773		1
6392.79053		1
6392.8		1
6392.80566		1
6392.876		1
6392.9375		1
6392.9375		1
6393.162		1
6393.26		1
6393.419		1
6393.45361		1
6393.466		1
6393.47		1
6393.48		1
6393.541		1
6393.57		1
6393.623		1
6393.75537		1
6393.81836		1
6393.89648		1
6393.93262		1
6394.21045		1
6394.233		1
6394.266		1
6394.339		1
6394.392		1
6394.39844		1
6394.43262		1
6394.70557		1
6394.747		1
6394.80469		1
6394.967		1
6395.19727		1
6395.199		1
6395.2373		1
6395.39844		1
6395.43262		1
6395.48047		1
6395.553		1
6395.65967		1
6395.68359		1
6395.72559		1
6395.74365		1
6395.828		1
6395.90771		1
6395.945		1
6395.954		1
6395.9834		1
6395.987		1
6396.267		1
6396.30859		1
6396.325		1
6396.42236		1
6396.54639		1
6396.61426		1
6396.62939		1
6396.709		1
6396.84		1
6396.844		1
6396.845		1
6396.873		1
6396.979		1
6396.99072		1
6397.178		1
6397.19238		1
6397.26367		1
6397.364		1
6397.547		1
6397.572		1
6397.588		1
6397.647		1
6397.7		1
6397.705		1
6397.75146		1
6397.814		1
6397.84		1
6397.879		1
6397.89		1
6397.924		1
6397.96875		1
6397.97656		1
6397.993		1
6398.058		1
6398.07861		1
6398.09375		1
6398.171		1
6398.26563		1
6398.32373		1
6398.33154		1
6398.41553		1
6398.439		1
6398.471		1
6398.49756		1
6398.57959		1
6398.667		1
6398.70947		1
6398.70947		1
6399.219		1
6399.225		1
6399.432		1
6399.57031		1
6399.59766		1
6399.628		1
6399.69775		1
6399.788		1
6399.954		1
6400.07568		1
6400.19141		1
6400.214		1
6400.253		1
6400.29736		1
6400.31152		1
6400.43066		1
6400.4375		1
6400.46631		1
6400.607		1
6400.62646		1
6400.67773		1
6400.68359		1
6400.709		1
6400.76758		1
6400.79541		1
6400.80859		1
6400.83838		1
6400.84668		1
6400.9		1
6400.96973		1
6401.003		1
6401.048		1
6401.05		1
6401.057		1
6401.21729		1
6401.307		1
6401.32568		1
6401.432		1
6401.43555		1
6401.449		1
6401.453		1
6401.454		1
6401.50439		1
6401.507		1
6401.51367		1
6401.60059		1
6401.61963		1
6401.624		1
6401.7373		1
6401.738		1
6401.76953		1
6401.83545		1
6401.86328		1
6401.916		1
6402.014		1
6402.03955		1
6402.11865		1
6402.17432		1
6402.192		1
6402.233		1
6402.315		1
6402.32568		1
6402.37		1
6402.449		1
6402.49		1
6402.589		1
6402.664		1
6402.706		1
6402.739		1
6402.817		1
6403.053		1
6403.18652		1
6403.197		1
6403.316		1
6403.381		1
6403.68652		1
6403.71533		1
6403.75635		1
6403.854		1
6403.92432		1
6403.968		1
6403.979		1
6404.03271		1
6404.101		1
6404.23242		1
6404.325		1
6404.364		1
6404.406		1
6404.419		1
6404.43359		1
6404.446		1
6404.539		1
6404.56836		1
6404.65967		1
6404.68555		1
6404.77832		1
6404.899		1
6404.92041		1
6405.113		1
6405.233		1
6405.24658		1
6405.262		1
6405.32031		1
6405.396		1
6405.402		1
6405.40527		1
6405.425		1
6405.439		1
6405.46826		1
6405.503		1
6405.521		1
6405.62744		1
6405.79541		1
6405.966		1
6406.018		1
6406.07764		1
6406.11865		1
6406.13525		1
6406.17041		1
6406.27		1
6406.27344		1
6406.34863		1
6406.44873		1
6406.518		1
6406.53857		1
6406.623		1
6406.73		1
6406.83838		1
6406.88232		1
6406.94775		1
6406.97852		1
6407.029		1
6407.06934		1
6407.09375		1
6407.455		1
6407.521		1
6407.66943		1
6407.877		1
6407.90771		1
6407.938		1
6407.94775		1
6408.0083		1
6408.04		1
6408.051		1
6408.05225		1
6408.07129		1
6408.09131		1
6408.09326		1
6408.11035		1
6408.12354		1
6408.127		1
6408.146		1
6408.17		1
6408.1875		1
6408.24463		1
6408.28		1
6408.28174		1
6408.42627		1
6408.60645		1
6408.61		1
6408.62061		1
6408.66748		1
6408.724		1
6408.72949		1
6408.74951		1
6408.80566		1
6408.891		1
6409.03369		1
6409.07764		1
6409.08545		1
6409.11963		1
6409.283		1
6409.326		1
6409.41455		1
6409.421		1
6409.561		1
6409.56543		1
6409.60742		1
6409.634		1
6409.63574		1
6409.78564		1
6409.90771		1
6410.036		1
6410.05371		1
6410.12451		1
6410.12646		1
6410.13232		1
6410.156		1
6410.17969		1
6410.187		1
6410.242		1
6410.248		1
6410.2627		1
6410.32031		1
6410.47168		1
6410.60254		1
6410.67		1
6410.709		1
6410.71826		1
6410.776		1
6410.82861		1
6410.835		1
6410.919		1
6410.92529		1
6410.937		1
6411.098		1
6411.162		1
6411.24756		1
6411.273		1
6411.3457		1
6411.531		1
6411.637		1
6411.66846		1
6411.77441		1
6411.80127		1
6411.867		1
6411.902		1
6411.94629		1
6412.059		1
6412.068		1
6412.14844		1
6412.19		1
6412.23		1
6412.285		1
6412.326		1
6412.351		1
6412.487		1
6412.506		1
6412.582		1
6412.64		1
6412.716		1
6412.749		1
6412.78857		1
6412.8457		1
6412.85742		1
6412.9917		1
6413.03662		1
6413.04443		1
6413.162		1
6413.183		1
6413.23926		1
6413.26172		1
6413.361		1
6413.3623		1
6413.406		1
6413.45068		1
6413.46973		1
6413.473		1
6413.484		1
6413.575		1
6413.627		1
6413.656		1
6413.69727		1
6413.73633		1
6413.87061		1
6413.905		1
6413.92		1
6413.935		1
6413.959		1
6413.96533		1
6414.03955		1
6414.04834		1
6414.10449		1
6414.32227		1
6414.378		1
6414.432		1
6414.44		1
6414.463		1
6414.558		1
6414.754		1
6414.781		1
6414.79443		1
6414.84326		1
6414.859		1
6414.93555		1
6415.1		1
6415.12158		1
6415.178		1
6415.212		1
6415.21631		1
6415.286		1
6415.31		1
6415.335		1
6415.357		1
6415.369		1
6415.419		1
6415.503		1
6415.6416		1
6415.68945		1
6415.72461		1
6415.815		1
6415.86328		1
6416.02734		1
6416.102		1
6416.21973		1
6416.282		1
6416.31836		1
6416.352		1
6416.55273		1
6416.601		1
6416.63037		1
6416.69873		1
6416.781		1
6416.873		1
6417.038		1
6417.12158		1
6417.14648		1
6417.197		1
6417.254		1
6417.34229		1
6417.347		1
6417.37939		1
6417.433		1
6417.436		1
6417.44629		1
6417.59473		1
6417.621		1
6417.64258		1
6417.69629		1
6417.698		1
6417.72168		1
6417.72363		1
6417.82764		1
6417.84131		1
6417.899		1
6417.94336		1
6417.96		1
6417.97363		1
6418.10254		1
6418.149		1
6418.154		1
6418.19141		1
6418.20752		1
6418.22949		1
6418.23145		1
6418.239		1
6418.367		1
[truncated: 17,819 more rows]
