# Supplementary material for: Getting rid of ‘rain’ and ‘stars’: Mitigating inhibition effects on ddPCR data analysis, the case study of the invasive crayfish Pacifastacus leniusculus in the streams of Luxembourg
Source: PLoS One. 2022 Nov 16;17(11):e0275363. doi: 10.1371/journal.pone.0275363 (PMC9668142; doi:10.1371/journal.pone.0275363)
Supplement: S1 File — (ZIP) [file pone.0275363.s003.zip › raw data/28-pl2/28 Pl2-2019 Pl_C05_Amplitude.csv]

Ch1 Amplitude	Ch2 Amplitude	Cluster
162.17955		1
2532.483		1
3449.82227		1
5285.46143		1
5291.623		1
5390.91357		1
5402.06445		1
5421.57471		1
5448.313		1
5510.2793		1
5522.722		1
5557.7583		1
5608.91064		1
5631.86035		1
5638.77344		1
5676.469		1
5702.63037		1
5730.15869		1
5773.57227		1
5779.96875		1
5796.23633		1
5810.541		1
5810.6		1
5827.032		1
5842.499		1
5845.39063		1
5852.94141		1
5865.619		1
5868.1333		1
5870.02344		1
5880.10254		1
5881.491		1
5881.97		1
5883.34375		1
5891.462		1
5892.96533		1
5893.011		1
5894.90527		1
5899.65039		1
5909.492		1
5911.092		1
5912.50049		1
5914.95361		1
5916.40039		1
5918.697		1
5920.57764		1
5922.119		1
5924.91943		1
5925.01367		1
5925.027		1
5926.162		1
5926.33057		1
5926.62		1
5927.405		1
5927.511		1
5929.79541		1
5931.86768		1
5934.25342		1
5935.248		1
5938.87354		1
5939.02051		1
5940.428		1
5941.161		1
5942.82861		1
5946.463		1
5946.635		1
5949.8374		1
5951.4834		1
5952.29932		1
5953.918		1
5954.045		1
5955.38135		1
5955.43164		1
5955.845		1
5956.69238		1
5957.129		1
5957.37744		1
5958.31836		1
5958.405		1
5958.776		1
5958.96875		1
5959.134		1
5959.488		1
5962.84326		1
5963.573		1
5963.64746		1
5963.674		1
5963.89551		1
5965.409		1
5966.394		1
5966.582		1
5966.70264		1
5966.99658		1
5967.76172		1
5967.96875		1
5968.36035		1
5969.98926		1
5971.13867		1
5973.846		1
5974.511		1
5975.5376		1
5975.71631		1
5976.22168		1
5977.34375		1
5978.67		1
5978.817		1
5979.38525		1
5979.46045		1
5980.41455		1
5981.371		1
5981.413		1
5981.554		1
5982.093		1
5984.152		1
5984.21533		1
5984.73535		1
5985.491		1
5985.98047		1
5987.10254		1
5987.65625		1
5987.712		1
5989.706		1
5989.7085		1
5989.84		1
5990.295		1
5991.618		1
5994.02344		1
5994.20361		1
5994.774		1
5996.452		1
5997.4834		1
5997.905		1
5998.60254		1
5998.646		1
5999.45459		1
6000.351		1
6001.15869		1
6001.20068		1
6002.13672		1
6003.78174		1
6004.19531		1
6004.63232		1
6005.879		1
6006.502		1
6007.37549		1
6008.425		1
6009.133		1
6009.308		1
6009.733		1
6009.908		1
6010.264		1
6011.031		1
6011.11133		1
6011.28955		1
6011.34961		1
6011.79639		1
6012.04639		1
6012.228		1
6012.953		1
6014.306		1
6014.45068		1
6015.573		1
6015.72461		1
6017.14746		1
6017.275		1
6017.455		1
6017.62354		1
6017.707		1
6017.72656		1
6017.79541		1
6018.32568		1
6018.385		1
6018.48535		1
6018.91		1
6019.16553		1
6019.255		1
6019.9917		1
6020.21045		1
6021.33643		1
6021.42871		1
6021.7666		1
6022.19434		1
6022.54248		1
6022.66748		1
6022.68457		1
6024.35352		1
6025.2793		1
6025.64		1
6026.56348		1
6027.01563		1
6027.27441		1
6027.289		1
6027.4043		1
6027.541		1
6027.65039		1
6027.82275		1
6028.15527		1
6028.38037		1
6028.581		1
6029.632		1
6029.68945		1
6029.98926		1
6029.99268		1
6030.28271		1
6030.78027		1
6031.02148		1
6031.14258		1
6032.45		1
6032.45		1
6032.543		1
6032.61572		1
6035.24756		1
6036.10547		1
6036.25244		1
6036.4624		1
6036.51563		1
6036.55273		1
6036.89355		1
6037.384		1
6037.822		1
6037.833		1
6037.946		1
6038.02246		1
6038.26025		1
6040.171		1
6040.511		1
6041.215		1
6041.55127		1
6041.73047		1
6042.55664		1
6042.62		1
6042.623		1
6043.0874		1
6043.594		1
6044.228		1
6044.857		1
6045.304		1
6045.657		1
6045.728		1
6045.79346		1
6046.561		1
6046.57031		1
6046.65527		1
6046.88867		1
6047.105		1
6047.59668		1
6047.669		1
6047.76953		1
6047.95068		1
6048.015		1
6048.065		1
6048.204		1
6048.35254		1
6048.425		1
6049.15674		1
6049.627		1
6049.651		1
6050.282		1
6050.351		1
6050.591		1
6050.687		1
6050.892		1
6051.073		1
6051.32666		1
6051.631		1
6051.7666		1
6051.90137		1
6052.139		1
6052.213		1
6052.624		1
6053.43262		1
6053.736		1
6053.92969		1
6054.03174		1
6054.119		1
6054.354		1
6054.407		1
6054.69531		1
6055.333		1
6055.43262		1
6055.48438		1
6055.834		1
6055.857		1
6056.11475		1
6056.213		1
6056.34473		1
6056.48535		1
6056.5166		1
6056.7666		1
6056.94043		1
6057.02441		1
6057.12354		1
6057.396		1
6057.49756		1
6057.68848		1
6057.81348		1
6058.28027		1
6058.281		1
6058.341		1
6058.45752		1
6058.992		1
6059.28174		1
6059.62842		1
6059.65771		1
6059.80664		1
6060.05029		1
6060.263		1
6060.53027		1
6060.90967		1
6061.47852		1
6061.73926		1
6061.974		1
6062.93945		1
6062.991		1
6063.269		1
6063.5874		1
6063.795		1
6063.90332		1
6064.97949		1
6065.137		1
6065.448		1
6065.494		1
6065.546		1
6065.822		1
6065.824		1
6066.207		1
6066.28174		1
6067.0957		1
6067.421		1
6067.615		1
6067.64355		1
6068.11328		1
6068.69971		1
6069.393		1
6069.662		1
6069.78467		1
6070.241		1
6070.562		1
6070.64844		1
6070.71		1
6070.7417		1
6070.781		1
6070.901		1
6071.236		1
6071.50928		1
6071.72754		1
6071.95166		1
6071.96875		1
6071.9917		1
6072.00342		1
6072.05762		1
6072.21875		1
6072.606		1
6073.23633		1
6073.357		1
6073.843		1
6073.937		1
6074.22461		1
6074.24854		1
6074.56543		1
6074.57666		1
6074.69336		1
6074.909		1
6075.10059		1
6075.48535		1
6075.59961		1
6075.90332		1
6076.62		1
6076.72754		1
6077.156		1
6077.4375		1
6077.794		1
6077.98926		1
6078.212		1
6078.399		1
6078.576		1
6078.69531		1
6078.92041		1
6079.033		1
6079.67139		1
6079.9585		1
6079.968		1
6080.004		1
6080.284		1
6080.51855		1
6080.615		1
6080.67627		1
6080.80029		1
6080.97461		1
6081.048		1
6081.099		1
6081.105		1
6081.1084		1
6081.28027		1
6081.513		1
6081.758		1
6081.78027		1
6082.12842		1
6082.327		1
6082.715		1
6083.396		1
6083.492		1
6083.556		1
6083.61865		1
6083.80957		1
6083.845		1
6083.897		1
6083.9375		1
6084.348		1
6085.30127		1
6085.36768		1
6085.8374		1
6086.00928		1
6086.076		1
6086.84375		1
6086.85742		1
6087.034		1
6087.727		1
6087.822		1
6088.066		1
6088.07227		1
6088.15		1
6088.453		1
6088.54541		1
6088.68359		1
6088.89258		1
6089.068		1
6089.09131		1
6089.282		1
6089.41357		1
6089.6543		1
6089.73242		1
6089.918		1
6089.95752		1
6089.992		1
6090.3374		1
6090.58936		1
6090.752		1
6091.041		1
6091.15869		1
6091.331		1
6091.45166		1
6091.76		1
6091.7876		1
6092.21045		1
6092.29639		1
6092.37451		1
6092.72		1
6092.92		1
6093.10645		1
6093.36035		1
6093.41		1
6093.42432		1
6093.43262		1
6093.474		1
6093.884		1
6093.952		1
6093.98242		1
6094.025		1
6094.116		1
6094.38574		1
6094.698		1
6094.96338		1
6094.998		1
6095.225		1
6095.361		1
6095.454		1
6095.54053		1
6095.717		1
6095.762		1
6095.78857		1
6095.81738		1
6095.91064		1
6095.93848		1
6096.19		1
6096.223		1
6096.337		1
6096.36133		1
6096.42334		1
6097.28271		1
6098.20654		1
6098.433		1
6098.49365		1
6099.002		1
6099.109		1
6099.17969		1
6099.207		1
6099.31152		1
6099.544		1
6099.6377		1
6099.84033		1
6099.85547		1
6099.94873		1
6100.05664		1
6100.06738		1
6100.352		1
6100.44873		1
6100.627		1
6100.87939		1
6100.91748		1
6100.93945		1
6100.94971		1
6101.111		1
6101.19043		1
6101.69434		1
6101.85742		1
6101.92773		1
6102.023		1
6102.042		1
6102.392		1
6102.396		1
6102.429		1
6102.551		1
6102.604		1
6102.71045		1
6102.72461		1
6103.078		1
6103.50049		1
6103.56641		1
6103.56641		1
6103.599		1
6103.62939		1
6103.67969		1
6104.00146		1
6104.009		1
6104.03857		1
6104.213		1
6104.78467		1
6104.94		1
6104.945		1
6105.065		1
6105.07373		1
6105.146		1
6105.242		1
6105.25537		1
6105.338		1
6105.42529		1
6105.53955		1
6105.5874		1
6105.69238		1
6105.76172		1
6105.93457		1
6105.96631		1
6106.36		1
6106.384		1
6106.47363		1
6106.557		1
6106.896		1
6106.98145		1
6107.197		1
6107.2417		1
6107.332		1
6107.41455		1
6107.4873		1
6107.508		1
6107.70459		1
6108.107		1
6108.13672		1
6108.595		1
6108.86		1
6109.026		1
6109.212		1
6109.218		1
6109.259		1
6109.4585		1
6109.465		1
6109.5415		1
6109.57031		1
6109.599		1
6109.66357		1
6109.86572		1
6109.991		1
6109.99951		1
6110.196		1
6110.29834		1
6110.53564		1
6110.69629		1
6110.71		1
6110.803		1
6110.817		1
6110.969		1
6111.4375		1
6111.517		1
6111.56		1
6111.674		1
6111.717		1
6111.812		1
6112.18262		1
6112.271		1
6112.318		1
6112.80371		1
6112.878		1
6112.901		1
6112.98975		1
6113.11		1
6113.359		1
6113.52539		1
6113.54834		1
6113.72363		1
6113.80127		1
6113.868		1
6113.87451		1
6113.92773		1
6114.05469		1
6114.26074		1
6114.2793		1
6114.439		1
6114.57568		1
6114.59863		1
6114.939		1
6115.287		1
6115.3		1
6115.315		1
6115.42773		1
6115.432		1
6115.53		1
6115.622		1
6115.6875		1
6115.84229		1
6115.882		1
6116.01953		1
6116.06		1
6116.082		1
6116.147		1
6116.15		1
6116.16		1
6116.27734		1
6116.424		1
6116.44141		1
6116.634		1
6116.66455		1
6117.069		1
6117.21826		1
6117.435		1
6117.444		1
6117.597		1
6117.7334		1
6118.3335		1
6118.34375		1
6118.63525		1
6119.12354		1
6119.30859		1
6119.37646		1
6119.4917		1
6120.132		1
6120.23828		1
6120.25928		1
6120.267		1
6120.47		1
6120.47559		1
6120.587		1
6120.702		1
6120.887		1
6120.94629		1
6121.03027		1
6121.24365		1
6121.29736		1
6121.45264		1
6121.46045		1
6121.616		1
6121.72266		1
6121.81152		1
6121.845		1
6122.024		1
6122.26465		1
6122.28857		1
6122.29443		1
6122.335		1
6122.493		1
6122.50244		1
6122.69434		1
6122.71045		1
6122.734		1
6122.8877		1
6123.058		1
6123.86328		1
6124.03369		1
6124.26758		1
6124.36572		1
6124.424		1
6124.46973		1
6124.696		1
6124.80957		1
6124.84668		1
6124.898		1
6125.236		1
6125.321		1
6125.42334		1
6125.511		1
6125.571		1
6125.70752		1
6126.01465		1
6126.095		1
6126.255		1
6126.29		1
6126.5835		1
6126.59		1
6126.594		1
6126.7124		1
6126.9		1
6126.9707		1
6127.12451		1
6127.241		1
6127.54541		1
6127.623		1
6127.68457		1
6127.707		1
6127.737		1
6127.912		1
6128		1
6128.00732		1
6128.01758		1
6128.30225		1
6128.36426		1
6128.447		1
6128.582		1
6128.62744		1
6128.77148		1
6129.03125		1
6129.036		1
6129.047		1
6129.189		1
6129.21143		1
6129.215		1
6129.56		1
6129.6543		1
6129.679		1
6129.8335		1
6130.26367		1
6130.27734		1
6130.3335		1
6130.34863		1
6130.44141		1
6130.678		1
6130.771		1
6130.90234		1
6131.32959		1
6131.403		1
6131.464		1
6131.739		1
6131.74658		1
6132.032		1
6132.072		1
6132.17725		1
6132.186		1
6132.37158		1
6132.605		1
6132.70361		1
6132.97852		1
6132.982		1
6133.12842		1
6133.267		1
6133.41748		1
6133.704		1
6133.82959		1
6133.99463		1
6134.044		1
6134.207		1
6134.30664		1
6134.335		1
6134.472		1
6134.489		1
6134.533		1
6134.748		1
6134.75635		1
6134.77		1
6134.786		1
6134.788		1
6134.90869		1
6135.005		1
6135.049		1
6135.21826		1
6135.24463		1
6135.30762		1
6135.356		1
6135.525		1
6135.88965		1
6135.905		1
6135.94336		1
6135.98145		1
6136.05664		1
6136.077		1
6136.084		1
6136.33		1
6136.3916		1
6136.393		1
6136.48926		1
6136.76465		1
6136.797		1
6136.81934		1
6136.822		1
6136.845		1
6136.90674		1
6137.00244		1
6137.351		1
6137.483		1
6137.507		1
6137.71631		1
6137.994		1
6138.0625		1
6138.176		1
6138.20752		1
6138.28564		1
6138.312		1
6138.689		1
6138.749		1
6138.818		1
6138.9		1
6138.966		1
6138.97949		1
6139.321		1
6139.5		1
6139.654		1
6139.949		1
6139.98828		1
6139.9917		1
6140.012		1
6140.18945		1
6140.23975		1
6140.277		1
6140.393		1
6140.806		1
6140.909		1
6141.039		1
6141.067		1
6141.139		1
6141.18848		1
6141.624		1
6141.62744		1
6141.78564		1
6141.94141		1
6141.99854		1
6142.00244		1
6142.01953		1
6142.047		1
6142.0835		1
6142.0874		1
6142.12256		1
6142.1543		1
6142.305		1
6142.35645		1
6142.4		1
6142.408		1
6142.495		1
6142.721		1
6142.79736		1
6142.81348		1
6143.078		1
6143.114		1
6143.23535		1
6143.30371		1
6143.41748		1
6143.42773		1
6143.431		1
6143.47559		1
6143.54736		1
6143.59375		1
6143.611		1
6143.635		1
6143.69238		1
6143.774		1
6143.8125		1
6143.891		1
6144.05859		1
6144.141		1
6144.19434		1
6144.282		1
6144.467		1
6144.55859		1
6144.584		1
6144.587		1
6144.7915		1
6145.10156		1
6145.11865		1
6145.18848		1
6145.19971		1
6145.2915		1
6145.65674		1
6145.67432		1
6145.742		1
6145.78369		1
6145.859		1
6145.95		1
6145.98633		1
6146.296		1
6146.44336		1
6146.55664		1
6146.644		1
6146.7207		1
6146.956		1
6146.96		1
6147.14844		1
6147.164		1
6147.30127		1
6147.31738		1
6147.44531		1
6147.47852		1
6147.49756		1
6147.686		1
6147.70361		1
6147.706		1
6147.908		1
6147.99072		1
6148.01172		1
6148.125		1
6148.19238		1
6148.32373		1
6148.426		1
6148.55664		1
6148.59863		1
6148.62939		1
6148.748		1
6148.867		1
6148.873		1
6148.96631		1
6149.134		1
6149.15332		1
6149.164		1
6149.19141		1
6149.233		1
6149.279		1
6149.319		1
6149.46729		1
6149.5625		1
6149.62744		1
6149.62939		1
6149.668		1
6149.73438		1
6149.74854		1
6149.85		1
6149.902		1
6149.95		1
6149.955		1
6150.074		1
6150.25635		1
6150.337		1
6150.499		1
6150.51465		1
6150.57129		1
6150.8916		1
6151.05127		1
6151.333		1
6151.356		1
6151.39746		1
6151.416		1
6151.44873		1
6151.50342		1
6151.53271		1
6151.56152		1
6151.80127		1
6151.88		1
6151.981		1
6151.989		1
6152.06934		1
6152.145		1
6152.191		1
6152.273		1
6152.343		1
6152.64941		1
6152.65234		1
6152.66846		1
6152.724		1
6153.06152		1
6153.249		1
6153.271		1
6153.32275		1
6153.3335		1
6153.39258		1
6153.485		1
6153.5083		1
6153.53955		1
6153.56738		1
6153.72363		1
6153.734		1
6153.77246		1
6153.79346		1
6154.05225		1
6154.07861		1
6154.101		1
6154.37842		1
6154.38		1
6154.483		1
6154.53		1
6154.53271		1
6154.56445		1
6154.583		1
6154.58838		1
6154.75928		1
6154.78564		1
6154.84375		1
6154.938		1
6154.947		1
6154.96631		1
6155.037		1
6155.08838		1
6155.151		1
6155.16553		1
6155.223		1
6155.266		1
6155.47949		1
6155.55859		1
6155.66162		1
6155.819		1
6155.82275		1
6155.867		1
6156.0083		1
6156.024		1
6156.09		1
6156.16553		1
6156.17627		1
6156.212		1
6156.24		1
6156.315		1
6156.369		1
6156.47461		1
6156.49072		1
6156.54736		1
6156.58643		1
6156.616		1
6156.65625		1
6156.6626		1
6156.6626		1
6156.67725		1
6156.732		1
6156.901		1
6156.90332		1
6156.92041		1
6156.9585		1
6156.9873		1
6157.0083		1
6157.15967		1
6157.26172		1
6157.33154		1
6157.371		1
6157.41357		1
6157.417		1
6157.51074		1
6157.606		1
6157.724		1
6157.79053		1
6157.914		1
6158.003		1
6158.07666		1
6158.13428		1
6158.16064		1
6158.175		1
6158.176		1
6158.23242		1
6158.29443		1
6158.38428		1
6158.45752		1
6158.474		1
6158.75635		1
6158.857		1
6159.00342		1
6159.115		1
6159.193		1
6159.24072		1
6159.35		1
6159.38037		1
6159.52441		1
6159.629		1
6159.66455		1
6159.716		1
6159.74561		1
6159.796		1
6159.85		1
6160.126		1
6160.23633		1
6160.29248		1
6160.425		1
6160.464		1
6160.52344		1
6160.671		1
6160.693		1
6160.71338		1
6160.769		1
6160.906		1
6161.011		1
6161.02344		1
6161.06641		1
6161.10742		1
6161.133		1
6161.281		1
6161.447		1
6161.477		1
6161.538		1
6161.592		1
6161.6543		1
6161.68066		1
6161.766		1
6161.87842		1
6161.974		1
6162.025		1
6162.13037		1
6162.1377		1
6162.16943		1
6162.176		1
6162.2207		1
6162.22363		1
6162.45068		1
6162.70752		1
6162.73535		1
6162.7373		1
6162.935		1
6163.10156		1
6163.127		1
6163.1377		1
6163.229		1
6163.302		1
6163.30859		1
6163.31348		1
6163.33057		1
6163.352		1
6163.55029		1
6163.646		1
6163.68262		1
6164.07373		1
6164.18164		1
6164.23047		1
6164.25342		1
6164.27539		1
6164.289		1
6164.39258		1
6164.54736		1
6164.59863		1
6164.59961		1
6164.69531		1
6164.80029		1
6164.83057		1
6165.06055		1
6165.241		1
6165.291		1
6165.31641		1
6165.379		1
6165.48		1
6165.52148		1
6165.70947		1
6165.89258		1
6165.9624		1
6165.98438		1
6166.083		1
6166.11572		1
6166.20654		1
6166.23633		1
6166.28		1
6166.44873		1
6166.4707		1
6166.49854		1
6166.53271		1
6166.59033		1
6166.66553		1
6166.707		1
6166.76074		1
6166.77832		1
6166.783		1
6166.911		1
6167.0083		1
6167.22		1
6167.22363		1
6167.26563		1
6167.3833		1
6167.41553		1
6167.41943		1
6167.589		1
6167.655		1
6167.747		1
6167.88672		1
6167.93652		1
6167.988		1
6168.05957		1
6168.078		1
6168.203		1
6168.36475		1
6168.474		1
6168.58545		1
6168.67627		1
6168.70068		1
6168.705		1
6168.719		1
6168.7583		1
6168.93945		1
6168.958		1
6169.06348		1
6169.0957		1
6169.111		1
6169.11328		1
6169.148		1
6169.181		1
6169.342		1
6169.344		1
6169.39648		1
6169.43		1
6169.45654		1
6169.67041		1
6169.73633		1
6169.913		1
6170.378		1
6170.416		1
6170.5166		1
6170.632		1
6170.6626		1
6170.69971		1
6170.78174		1
6170.86768		1
6170.932		1
6170.994		1
6171.01172		1
6171.10352		1
6171.117		1
6171.12939		1
6171.176		1
6171.176		1
6171.189		1
6171.199		1
6171.287		1
6171.298		1
6171.33057		1
6171.378		1
6171.39648		1
6171.558		1
6171.56		1
6171.59229		1
6171.723		1
6171.78		1
6171.783		1
6172.10645		1
6172.24072		1
6172.33545		1
6172.344		1
6172.386		1
6172.434		1
6172.47266		1
6172.566		1
6172.58154		1
6172.689		1
6172.75146		1
6172.79834		1
6172.808		1
6172.82		1
6172.84375		1
6172.887		1
6172.89844		1
6172.918		1
6172.93		1
6172.963		1
6173.013		1
6173.015		1
6173.119		1
6173.1626		1
6173.231		1
6173.328		1
6173.343		1
6173.36133		1
6173.387		1
6173.388		1
6173.483		1
6173.71729		1
6173.897		1
6173.97656		1
6174.04541		1
6174.098		1
6174.213		1
6174.35449		1
6174.41162		1
6174.42627		1
6174.54639		1
6174.556		1
6174.689		1
6174.77051		1
6174.77246		1
6174.804		1
6174.874		1
6174.875		1
6174.948		1
6174.959		1
6174.96729		1
6175.1626		1
6175.23535		1
6175.299		1
6175.30859		1
6175.351		1
6175.36768		1
6175.432		1
6175.50732		1
6175.624		1
6175.703		1
6175.73975		1
6175.883		1
6176.08		1
6176.097		1
6176.31055		1
6176.56445		1
6176.58057		1
6176.591		1
6176.652		1
6176.65674		1
6176.668		1
6176.73		1
6176.739		1
6176.892		1
6176.90967		1
6176.94775		1
6176.956		1
6176.96875		1
6177.006		1
6177.021		1
6177.099		1
6177.113		1
6177.387		1
6177.469		1
6177.536		1
6177.65527		1
6177.7124		1
6177.951		1
6178.088		1
6178.101		1
6178.17139		1
6178.24365		1
6178.2627		1
6178.268		1
6178.34473		1
6178.389		1
6178.397		1
6178.407		1
6178.436		1
6178.47363		1
6178.557		1
6178.876		1
6178.891		1
6178.93		1
6178.931		1
6178.95		1
6178.968		1
6179.152		1
6179.463		1
6179.655		1
6179.68262		1
6179.788		1
6179.914		1
6179.98828		1
6180.17725		1
6180.32129		1
6180.32275		1
6180.517		1
6180.535		1
6180.558		1
6180.5874		1
6180.695		1
6180.739		1
6180.74658		1
6180.79		1
6180.879		1
6180.898		1
6180.93262		1
6180.979		1
6181.08447		1
6181.1665		1
6181.21533		1
6181.27441		1
6181.28125		1
6181.45654		1
6181.49951		1
6181.52344		1
6181.53857		1
6181.55225		1
6181.604		1
6181.649		1
6181.65625		1
6181.773		1
6181.80029		1
6181.95947		1
6182.132		1
6182.13428		1
6182.534		1
6182.53467		1
6182.626		1
6182.698		1
6182.71631		1
6182.7666		1
6182.768		1
6182.82275		1
6182.827		1
6183.03857		1
6183.061		1
6183.17432		1
6183.41748		1
6183.425		1
6183.473		1
6183.5376		1
6183.67725		1
6183.85156		1
6183.925		1
6183.946		1
6183.95557		1
6184.138		1
6184.439		1
6184.452		1
6184.46045		1
6184.531		1
6184.74268		1
6184.84375		1
6184.86963		1
6184.89844		1
6185.031		1
6185.25049		1
6185.39551		1
6185.40137		1
6185.512		1
6185.53662		1
6185.606		1
6185.63574		1
6185.824		1
6185.83545		1
6185.92236		1
6185.99658		1
6186.00049		1
6186.09668		1
6186.20166		1
6186.467		1
6186.578		1
6186.65625		1
6186.69971		1
6187.041		1
6187.09		1
6187.096		1
6187.241		1
6187.259		1
6187.316		1
6187.366		1
6187.54736		1
6187.613		1
6187.697		1
6187.7334		1
6187.8457		1
6187.933		1
6188		1
6188.02832		1
6188.042		1
6188.08		1
6188.14		1
6188.176		1
6188.20947		1
6188.247		1
6188.2583		1
6188.28369		1
6188.339		1
6188.535		1
6188.558		1
6188.57861		1
6188.599		1
6188.8877		1
6189.06		1
6189.0957		1
6189.096		1
6189.20264		1
6189.221		1
6189.25244		1
6189.43945		1
6189.535		1
6189.542		1
6189.542		1
6189.58252		1
6189.629		1
6189.66064		1
6189.7876		1
6189.789		1
6189.89551		1
6190.09229		1
6190.30029		1
6190.345		1
6190.351		1
6190.45166		1
6190.56348		1
6190.564		1
6190.621		1
6190.70361		1
6190.704		1
6190.79932		1
6190.79932		1
6190.943		1
6190.96875		1
6191.11865		1
6191.176		1
6191.21436		1
6191.386		1
6191.43262		1
6191.483		1
6191.57227		1
6191.653		1
6191.72363		1
6191.8		1
6191.817		1
6191.88672		1
6191.969		1
6192.03467		1
6192.07471		1
6192.144		1
6192.1665		1
6192.215		1
6192.299		1
6192.3584		1
6192.422		1
6192.42236		1
6192.52344		1
6192.52832		1
6192.60938		1
6192.73047		1
6192.80957		1
6192.837		1
6192.881		1
6192.89941		1
6193.03857		1
6193.115		1
6193.14063		1
6193.19971		1
6193.35		1
6193.45068		1
6193.50342		1
6193.55664		1
6193.59668		1
6193.72852		1
6193.742		1
6193.78467		1
6193.807		1
6193.83936		1
6193.95264		1
6193.9707		1
6194.07959		1
6194.10156		1
6194.15		1
6194.18066		1
6194.20361		1
6194.29932		1
6194.30859		1
6194.31055		1
6194.343		1
6194.45264		1
6194.521		1
6194.56152		1
6194.65039		1
6194.79053		1
6194.8374		1
6194.881		1
6194.90234		1
6195.075		1
6195.101		1
6195.11		1
6195.178		1
6195.192		1
6195.30029		1
6195.385		1
6195.47852		1
6195.496		1
6195.501		1
6195.51367		1
6195.54932		1
6195.558		1
6195.64648		1
6195.681		1
6195.68457		1
6195.805		1
6196.148		1
6196.24365		1
6196.266		1
6196.363		1
6196.394		1
6196.465		1
6196.663		1
6196.688		1
6196.72168		1
6196.784		1
6196.809		1
6196.88		1
6196.90869		1
6196.927		1
6196.991		1
6197.02539		1
6197.094		1
6197.173		1
6197.28564		1
6197.34473		1
6197.34473		1
6197.39551		1
6197.4043		1
6197.464		1
6197.519		1
6197.521		1
6197.548		1
6197.552		1
6197.56543		1
6197.578		1
6197.6665		1
6197.727		1
6197.73		1
6197.737		1
6197.744		1
6197.84229		1
6197.906		1
6198.10449		1
6198.12354		1
6198.172		1
6198.17969		1
6198.283		1
6198.334		1
6198.353		1
6198.40771		1
6198.43457		1
6198.557		1
6198.648		1
6198.752		1
6198.756		1
6198.77832		1
6198.893		1
6199.041		1
6199.0415		1
6199.042		1
6199.09668		1
6199.139		1
6199.185		1
6199.224		1
6199.23047		1
6199.325		1
6199.4375		1
6199.51074		1
6199.5127		1
6199.74		1
6199.764		1
6199.8125		1
6199.84766		1
6199.926		1
6199.926		1
6199.93164		1
6200.158		1
6200.342		1
6200.35254		1
6200.48535		1
6200.49561		1
6200.5083		1
6200.51025		1
6200.53857		1
6200.659		1
6200.82568		1
6200.859		1
6200.915		1
6200.92139		1
6200.957		1
6201.01855		1
6201.037		1
6201.04834		1
6201.15		1
6201.22559		1
6201.229		1
6201.253		1
6201.32764		1
6201.34766		1
6201.368		1
6201.424		1
6201.572		1
6201.688		1
6201.72656		1
6201.75439		1
6201.796		1
6201.822		1
6201.829		1
6201.86		1
6201.90625		1
6201.911		1
6202.055		1
6202.313		1
6202.355		1
6202.415		1
6202.442		1
6202.592		1
6202.658		1
6202.732		1
6202.842		1
6202.873		1
6202.90771		1
6202.967		1
6203.092		1
6203.11865		1
6203.12549		1
6203.135		1
6203.196		1
6203.214		1
6203.24561		1
6203.37646		1
6203.417		1
6203.461		1
6203.464		1
6203.683		1
6203.729		1
6203.80127		1
6203.8584		1
6203.97461		1
6204.03955		1
6204.05225		1
6204.06836		1
6204.16162		1
6204.198		1
6204.23926		1
6204.24951		1
6204.27832		1
6204.30225		1
6204.35059		1
6204.372		1
6204.725		1
6204.774		1
6204.79		1
6204.857		1
6204.865		1
6204.94238		1
6205.045		1
6205.282		1
6205.38965		1
6205.39648		1
6205.399		1
6205.448		1
6205.47266		1
6205.51		1
6205.52051		1
6205.53467		1
6205.54834		1
6205.573		1
6205.597		1
6205.65332		1
6205.659		1
6205.7124		1
6205.724		1
6205.82471		1
6205.91553		1
6206.019		1
6206.096		1
6206.13135		1
6206.14746		1
6206.232		1
6206.25		1
6206.336		1
6206.4126		1
6206.483		1
6206.542		1
6206.625		1
6206.629		1
6206.6377		1
6206.73047		1
6206.78		1
6206.78857		1
6206.824		1
6206.85352		1
6206.911		1
6206.918		1
6206.947		1
6206.953		1
6207.17236		1
6207.17725		1
6207.319		1
6207.35059		1
6207.46		1
6207.52344		1
6207.52539		1
6207.555		1
6207.59473		1
6207.63		1
6207.641		1
6207.728		1
6207.78369		1
6207.85		1
6207.88232		1
6207.8916		1
6207.897		1
6207.90332		1
6207.926		1
6207.93359		1
6207.95		1
6208.01855		1
6208.044		1
6208.12354		1
6208.12744		1
6208.137		1
6208.20459		1
6208.206		1
6208.21826		1
6208.242		1
6208.247		1
6208.39258		1
6208.397		1
6208.42969		1
6208.442		1
6208.528		1
6208.53369		1
6208.558		1
6208.57666		1
6208.577		1
6208.6167		1
6208.646		1
6208.68848		1
6208.71		1
6208.80225		1
6208.87451		1
6208.955		1
6209.036		1
6209.099		1
6209.10938		1
6209.112		1
6209.36035		1
6209.44629		1
6209.451		1
6209.53662		1
6209.54541		1
6209.583		1
6209.66064		1
6209.75732		1
6209.81738		1
6209.84375		1
6209.85		1
6209.94434		1
6209.97		1
6209.9917		1
6210.045		1
6210.189		1
6210.2666		1
6210.307		1
6210.30762		1
6210.376		1
6210.40869		1
6210.577		1
6210.62256		1
6210.868		1
6210.949		1
6210.97363		1
6210.98145		1
6211.072		1
6211.083		1
6211.1167		1
6211.125		1
6211.15137		1
6211.36572		1
6211.474		1
6211.54346		1
6211.56543		1
6211.569		1
6211.72363		1
6211.75146		1
6211.76074		1
6211.763		1
6211.822		1
6211.838		1
6211.941		1
6211.959		1
6211.96045		1
6212.07031		1
6212.20264		1
6212.222		1
6212.2334		1
6212.264		1
6212.2876		1
6212.615		1
6212.65137		1
6212.666		1
6212.8335		1
6212.86963		1
6212.99072		1
6213.07373		1
6213.07568		1
6213.1		1
6213.102		1
6213.12256		1
6213.20752		1
6213.20947		1
6213.246		1
6213.2876		1
6213.32227		1
6213.44043		1
6213.48047		1
6213.509		1
6213.52441		1
6213.556		1
6213.626		1
6213.63574		1
6213.68848		1
6213.78		1
6213.784		1
6213.82959		1
6213.85254		1
6213.923		1
6213.95654		1
6213.966		1
6214.077		1
6214.132		1
6214.155		1
6214.18262		1
6214.258		1
6214.29		1
6214.307		1
6214.34131		1
6214.451		1
6214.647		1
6214.671		1
6214.67139		1
6214.73242		1
6214.756		1
6214.82959		1
6214.97949		1
6214.99463		1
6215.015		1
6215.02734		1
6215.039		1
6215.043		1
6215.062		1
6215.081		1
6215.125		1
6215.18262		1
6215.2124		1
6215.29736		1
6215.387		1
6215.40137		1
6215.43359		1
6215.45166		1
6215.45361		1
6215.46436		1
6215.53467		1
6215.60742		1
6215.63965		1
6215.65771		1
6215.693		1
6215.701		1
6215.71826		1
6215.765		1
6215.80127		1
6215.86768		1
6215.93		1
6216.004		1
6216.025		1
6216.049		1
6216.14		1
6216.17969		1
6216.185		1
6216.277		1
6216.28027		1
6216.3125		1
6216.37354		1
6216.388		1
6216.40234		1
6216.4043		1
6216.571		1
6216.57275		1
6216.603		1
6216.66		1
6216.6626		1
6216.756		1
6216.943		1
6216.95557		1
6216.96533		1
6217.017		1
6217.13037		1
6217.46143		1
6217.46436		1
6217.488		1
6217.57129		1
6217.64		1
6217.64551		1
6217.65332		1
6217.65967		1
6217.67627		1
6218.046		1
6218.104		1
6218.16		1
6218.1626		1
6218.171		1
6218.356		1
6218.361		1
6218.36768		1
6218.38		1
6218.42725		1
6218.4873		1
6218.518		1
6218.57568		1
6218.73		1
6218.92236		1
6218.94873		1
6218.94873		1
6218.97363		1
6219.0083		1
6219.03369		1
6219.117		1
6219.16943		1
6219.264		1
6219.278		1
6219.30957		1
6219.336		1
6219.376		1
6219.47		1
6219.512		1
6219.544		1
6219.54639		1
6219.558		1
6219.57031		1
6219.59473		1
[truncated: 17,264 more rows]
