# Supplementary material for: Getting rid of ‘rain’ and ‘stars’: Mitigating inhibition effects on ddPCR data analysis, the case study of the invasive crayfish Pacifastacus leniusculus in the streams of Luxembourg
Source: PLoS One. 2022 Nov 16;17(11):e0275363. doi: 10.1371/journal.pone.0275363 (PMC9668142; doi:10.1371/journal.pone.0275363)
Supplement: S1 File — (ZIP) [file pone.0275363.s003.zip › raw data/28-pl2/28 Pl2-2019 Pl_C06_Amplitude.csv]

Ch1 Amplitude	Ch2 Amplitude	Cluster
2528.65625		1
4788.265		1
4865.21		1
4910.51465		1
4919.4873		1
4939.62549		1
4964.74561		1
4967.138		1
4990.847		1
5003.13672		1
5093.932		1
5109.60254		1
5165.49854		1
5187.7627		1
5192.7085		1
5264.455		1
5277.149		1
5279.44		1
5319.42969		1
5323.539		1
5332.47168		1
5468.99		1
5481.589		1
5486.84375		1
5503.03369		1
5505.951		1
5507.2627		1
5511.189		1
5520.27637		1
5521.027		1
5521.366		1
5522.45		1
5526.5874		1
5530.20752		1
5531.70264		1
5548.02148		1
5549.32471		1
5556.029		1
5557.944		1
5558.89844		1
5559.031		1
5561.8833		1
5566.028		1
5566.181		1
5569.29443		1
5571.05		1
5575.79443		1
5577.55273		1
5578.411		1
5578.93066		1
5580.384		1
5590.23926		1
5593.496		1
5593.84668		1
5593.921		1
5594.948		1
5595.528		1
5595.72461		1
5603.733		1
5604.64941		1
5605.76563		1
5606.31836		1
5610.70068		1
5615.07568		1
5616.25049		1
5621.73242		1
5622.51025		1
5623.3125		1
5623.462		1
5625.26465		1
5629.908		1
5631.78		1
5632.15625		1
5634.375		1
5634.66064		1
5635.026		1
5638.232		1
5638.68555		1
5638.899		1
5639.355		1
5643.9043		1
5644.47949		1
5646.71875		1
5650.825		1
5653.06348		1
5653.391		1
5653.63037		1
5653.679		1
5653.825		1
5653.85		1
5655.07129		1
5655.507		1
5656.43262		1
5656.48975		1
5656.56		1
5657.56934		1
5658.09375		1
5658.93555		1
5659.277		1
5659.925		1
5660.549		1
5660.676		1
5661.37939		1
5661.71729		1
5662.323		1
5663.3584		1
5664.01855		1
5664.989		1
5665.84131		1
5666.084		1
5666.168		1
5666.5127		1
5666.87549		1
5666.975		1
5667.7373		1
5668.141		1
5668.36035		1
5668.474		1
5669.41943		1
5669.72754		1
5669.80371		1
5670.3		1
5671.044		1
5671.092		1
5671.36426		1
5672.571		1
5672.739		1
5673.57		1
5673.71533		1
5674.136		1
5675.793		1
5677.20361		1
5678.24561		1
5678.66162		1
5679.31641		1
5679.596		1
5679.7334		1
5679.86572		1
5680.693		1
5680.943		1
5681.23975		1
5683.792		1
5686.58057		1
5686.722		1
5686.95752		1
5687.058		1
5687.21875		1
5688.252		1
5690.322		1
5690.525		1
5690.652		1
5690.72		1
5690.75244		1
5691.60156		1
5691.741		1
5694.565		1
5696.04		1
5696.59131		1
5697.30469		1
5697.4834		1
5698.16748		1
5698.418		1
5698.45752		1
5699.00342		1
5699.09229		1
5699.297		1
5699.299		1
5699.353		1
5699.42041		1
5700.08545		1
5700.65771		1
5700.95752		1
5701.74561		1
5702.24		1
5702.503		1
5702.815		1
5703.24658		1
5703.33643		1
5703.92236		1
5704.20654		1
5704.251		1
5704.79834		1
5705.795		1
5705.87061		1
5705.99268		1
5706.19971		1
5706.65332		1
5706.76953		1
5707.081		1
5707.40869		1
5707.52734		1
5707.821		1
5707.925		1
5708.97168		1
5709.10352		1
5709.787		1
5710.55762		1
5710.58057		1
5711.2373		1
5711.78857		1
5711.80957		1
5711.94727		1
5712.6665		1
5712.674		1
5712.748		1
5713.12549		1
5713.665		1
5714.22168		1
5714.55371		1
5715.184		1
5715.4707		1
5715.58		1
5715.777		1
5715.911		1
5716.0376		1
5716.98535		1
5717.664		1
5718.67725		1
5718.72656		1
5718.85645		1
5719.16162		1
5719.294		1
5719.62939		1
5719.82373		1
5720.134		1
5720.17139		1
5720.33838		1
5720.66162		1
5720.9		1
5721.49854		1
5722.373		1
5722.479		1
5722.79248		1
5723.554		1
5723.586		1
5724.06641		1
5724.56934		1
5724.575		1
5724.62646		1
5725.224		1
5725.78125		1
5726.063		1
5726.25146		1
5726.256		1
5726.64844		1
5727.88525		1
5728.179		1
5728.214		1
5728.3667		1
5729.123		1
5729.53		1
5730.064		1
5730.112		1
5730.32129		1
5730.335		1
5730.37		1
5730.47559		1
5730.794		1
5731.1416		1
5731.32764		1
5731.36133		1
5731.59033		1
5731.76855		1
5732.096		1
5732.21631		1
5732.24365		1
5732.6123		1
5732.69727		1
5733.06055		1
5733.255		1
5733.89844		1
5733.968		1
5734.43066		1
5735.195		1
5736.622		1
5736.64355		1
5736.87842		1
5736.90967		1
5737.272		1
5737.907		1
5737.9917		1
5738.011		1
5738.59766		1
5739.399		1
5739.45068		1
5739.47168		1
5739.578		1
5740.21045		1
5740.293		1
5740.75928		1
5741.276		1
5741.476		1
5741.70361		1
5743.072		1
5743.319		1
5743.527		1
5744.254		1
5744.257		1
5744.26465		1
5744.548		1
5744.807		1
5744.89063		1
5744.96143		1
5745.026		1
5745.16162		1
5745.565		1
5745.675		1
5745.88428		1
5746.08252		1
5746.31		1
5746.37646		1
5746.592		1
5746.743		1
5747.273		1
5747.74658		1
5747.78174		1
5748.158		1
5748.677		1
5748.694		1
5748.788		1
5749.1626		1
5749.198		1
5749.345		1
5750.219		1
5750.62549		1
5751.05664		1
5751.33838		1
5751.40625		1
5751.743		1
5751.79443		1
5751.978		1
5752.20166		1
5752.581		1
5753.96729		1
5754.085		1
5754.1416		1
5754.25342		1
5754.30859		1
5754.42969		1
5754.59473		1
5754.608		1
5754.991		1
5755.294		1
5755.804		1
5756.094		1
5756.099		1
5756.09961		1
5756.50732		1
5756.747		1
5756.96533		1
5757.28369		1
5757.61963		1
5757.87549		1
5758.07275		1
5758.14063		1
5758.163		1
5758.26367		1
5758.45557		1
5758.94043		1
5759.174		1
5759.196		1
5759.377		1
5759.832		1
5760.322		1
5760.42		1
5760.62061		1
5760.922		1
5761.061		1
5761.235		1
5761.28		1
5761.99		1
5762.01025		1
5762.05762		1
5762.627		1
5762.76		1
5762.76855		1
5762.88037		1
5762.912		1
5762.92627		1
5763.031		1
5763.14355		1
5763.19043		1
5763.30859		1
5763.77832		1
5764.16748		1
5764.34229		1
5764.5083		1
5764.5874		1
5764.58936		1
5764.964		1
5765.26172		1
5765.4917		1
5765.67529		1
5765.857		1
5766.169		1
5766.185		1
5766.20654		1
5766.35547		1
5766.442		1
5766.44971		1
5766.61963		1
5766.62744		1
5766.64		1
5766.815		1
5767.52246		1
5767.68945		1
5767.992		1
5768.427		1
5768.44		1
5768.44434		1
5768.747		1
5769.002		1
5769.1416		1
5769.27344		1
5769.622		1
5769.633		1
5769.66455		1
5769.681		1
5770.67236		1
5770.6875		1
5770.70459		1
5771.02051		1
5771.35156		1
5771.503		1
5771.78467		1
5771.797		1
5771.873		1
5771.88574		1
5771.97363		1
5771.992		1
5772.833		1
5773.1084		1
5773.23535		1
5774.24854		1
5774.534		1
5774.85352		1
5774.974		1
5774.98926		1
5775.10449		1
5775.30859		1
5775.49072		1
5775.72168		1
5775.80225		1
5776.03369		1
5776.347		1
5776.4707		1
5776.798		1
5776.818		1
5776.95947		1
5777.184		1
5777.77051		1
5777.92041		1
5778.42725		1
5778.48828		1
5778.5874		1
5778.617		1
5779.34863		1
5780.01172		1
5780.50732		1
5780.544		1
5780.8877		1
5781.10449		1
5781.22559		1
5781.37158		1
5781.79248		1
5781.802		1
5781.939		1
5781.978		1
5782.02		1
5782.024		1
5782.052		1
5782.1123		1
5782.157		1
5782.16748		1
5782.17773		1
5782.185		1
5782.322		1
5782.35254		1
5782.549		1
5782.673		1
5782.80225		1
5782.96533		1
5783.112		1
5783.259		1
5783.273		1
5783.319		1
5784.18164		1
5784.30762		1
5784.359		1
5784.444		1
5784.47168		1
5784.83		1
5784.842		1
5784.89453		1
5785.14258		1
5785.36035		1
5785.43		1
5785.947		1
5786.71338		1
5787.06543		1
5787.09		1
5787.10254		1
5787.158		1
5787.47		1
5787.572		1
5787.83		1
5788.05957		1
5788.32227		1
5788.67627		1
5788.766		1
5788.77		1
5788.921		1
5789.12939		1
5789.423		1
5789.98		1
5790.184		1
5790.411		1
5790.66162		1
5790.912		1
5791.236		1
5791.24268		1
5791.255		1
5791.456		1
5791.83936		1
5791.913		1
5792.14648		1
5792.179		1
5792.226		1
5792.41553		1
5792.43		1
5792.49658		1
5792.50146		1
5793.148		1
5793.26		1
5793.43359		1
5793.74756		1
5794.25537		1
5794.27832		1
5794.319		1
5794.629		1
5794.799		1
5795.092		1
5795.17529		1
5795.576		1
5795.635		1
5795.68		1
5795.687		1
5795.7627		1
5796.194		1
5796.298		1
5796.298		1
5796.463		1
5796.576		1
5796.585		1
5796.88		1
5797.16064		1
5797.289		1
5797.58545		1
5797.59375		1
5797.62744		1
5797.642		1
5798.034		1
5798.112		1
5798.3374		1
5798.44775		1
5798.485		1
5798.57373		1
5798.77344		1
5798.815		1
5799.101		1
5799.104		1
5799.127		1
5799.3667		1
5799.54834		1
5800.07666		1
5800.595		1
5800.80029		1
5801.004		1
5801.0376		1
5801.059		1
5801.083		1
5801.36035		1
5801.391		1
5801.52441		1
5801.53955		1
5801.696		1
5801.736		1
5801.904		1
5801.917		1
5802.064		1
5802.13525		1
5802.363		1
5803.011		1
5803.042		1
5803.05664		1
5803.09131		1
5803.122		1
5803.16553		1
5803.17773		1
5803.19775		1
5803.32		1
5803.453		1
5803.63525		1
5803.68359		1
5803.70752		1
5803.71729		1
5803.8125		1
5803.831		1
5803.966		1
5804.2666		1
5804.28271		1
5804.427		1
5804.498		1
5804.508		1
5804.534		1
5805.157		1
5805.183		1
5805.23926		1
5805.51172		1
5805.6167		1
5805.65234		1
5805.85		1
5805.92725		1
5806.061		1
5806.148		1
5806.2876		1
5806.41846		1
5806.55957		1
5806.58447		1
5806.598		1
5806.943		1
5807.068		1
5807.26563		1
5807.32129		1
5807.43848		1
5807.44971		1
5807.547		1
5807.76172		1
5807.879		1
5808.02441		1
5808.221		1
5808.60059		1
5808.649		1
5808.67871		1
5808.824		1
5808.92969		1
5808.983		1
5809.45		1
5809.61		1
5809.895		1
5809.95361		1
5810.023		1
5810.06152		1
5810.27148		1
5810.32		1
5810.33		1
5810.352		1
5810.37256		1
5810.405		1
5810.498		1
5810.54639		1
5810.853		1
5810.88428		1
5810.9585		1
5811.06836		1
5811.097		1
5811.126		1
5811.28027		1
5811.29		1
5811.30957		1
5811.37256		1
5811.48242		1
5811.492		1
5811.5376		1
5811.703		1
5811.891		1
5811.906		1
5811.993		1
5812.014		1
5812.045		1
5812.275		1
5812.514		1
5812.518		1
5812.56934		1
5812.64648		1
5812.66064		1
5812.68848		1
5812.75342		1
5812.8		1
5812.96045		1
5813.345		1
5813.352		1
5813.478		1
5813.648		1
5813.64941		1
5813.73828		1
5813.76172		1
5814.111		1
5814.19531		1
5814.38		1
5814.4375		1
5814.658		1
5814.81348		1
5814.841		1
5814.922		1
5814.943		1
5814.94434		1
5814.969		1
5815.02441		1
5815.167		1
5815.19238		1
5815.20752		1
5815.237		1
5815.34473		1
5815.395		1
5815.42529		1
5815.448		1
5815.4585		1
5815.471		1
5815.62842		1
5815.63		1
5816.148		1
5816.178		1
5816.275		1
5816.333		1
5816.34766		1
5816.416		1
5816.47168		1
5816.508		1
5816.559		1
5816.596		1
5816.62		1
5816.649		1
5816.65		1
5816.697		1
5816.71826		1
5816.753		1
5816.82568		1
5817.154		1
5817.26		1
5817.288		1
5817.631		1
5817.92041		1
5818.16357		1
5818.23926		1
5818.27		1
5818.285		1
5818.33447		1
5818.344		1
5818.582		1
5818.59961		1
5818.787		1
5819.07471		1
5819.111		1
5819.126		1
5819.147		1
5819.59131		1
5819.663		1
5819.7876		1
5819.819		1
5819.948		1
5820.00244		1
5820.10938		1
5820.30029		1
5820.44971		1
5820.504		1
5820.56641		1
5820.57031		1
5820.57373		1
5820.67529		1
5820.81934		1
5820.986		1
5821.0293		1
5821.188		1
5821.244		1
5821.326		1
5821.379		1
5821.38867		1
5821.60742		1
5821.652		1
5821.726		1
5821.816		1
5821.82227		1
5821.825		1
5821.849		1
5821.859		1
5821.908		1
5821.9707		1
5822.191		1
5822.234		1
5822.56641		1
5822.676		1
5822.82129		1
5823.009		1
5823.08252		1
5823.19629		1
5823.23633		1
5823.272		1
5823.30859		1
5823.425		1
5823.722		1
5823.727		1
5823.75635		1
5824.02148		1
5824.037		1
5824.085		1
5824.144		1
5824.27832		1
5824.371		1
5824.401		1
5824.4917		1
5824.541		1
5824.69141		1
5824.914		1
5825.06836		1
5825.18945		1
5825.698		1
5825.72168		1
5825.823		1
5825.927		1
5825.957		1
5826.067		1
5826.19873		1
5826.44629		1
5826.589		1
5826.73438		1
5826.776		1
5826.79053		1
5826.811		1
5826.978		1
5827.16064		1
5827.356		1
5827.7583		1
5827.787		1
5827.815		1
5827.895		1
5827.9624		1
5828.157		1
5828.25244		1
5828.374		1
5828.68262		1
5828.888		1
5829.277		1
5829.3335		1
5829.40527		1
5829.82031		1
5829.857		1
5829.9873		1
5830.055		1
5830.153		1
5830.15527		1
5830.17432		1
5830.191		1
5830.353		1
5830.365		1
5830.45947		1
5830.54443		1
5830.636		1
5830.69336		1
5830.911		1
5830.98828		1
5831.05566		1
5831.28027		1
5831.302		1
5831.32471		1
5831.344		1
5831.36963		1
5831.41		1
5831.545		1
5831.591		1
5831.599		1
5831.637		1
5831.84033		1
5831.92773		1
5831.955		1
5831.96338		1
5831.983		1
5832.055		1
5832.136		1
5832.14258		1
5832.22363		1
5832.28027		1
5832.28564		1
5832.36		1
5832.38232		1
5832.43945		1
5832.556		1
5832.577		1
5832.85547		1
5832.876		1
5833.11		1
5833.33		1
5833.365		1
5833.40527		1
5833.443		1
5833.5083		1
5833.67773		1
5833.73047		1
5834.05225		1
5834.15674		1
5834.32568		1
5834.37354		1
5834.422		1
5834.431		1
5834.437		1
5834.57373		1
5834.62744		1
5834.685		1
5834.77441		1
5834.874		1
5835.055		1
5835.29443		1
5835.31152		1
5835.43		1
5835.542		1
5835.57373		1
5835.683		1
5835.99		1
5836.00439		1
5836.111		1
5836.127		1
5836.19775		1
5836.458		1
5836.4707		1
5836.541		1
5836.57		1
5836.578		1
5836.63574		1
5836.683		1
5836.73926		1
5836.77637		1
5836.854		1
5836.965		1
5836.981		1
5837.044		1
5837.16064		1
5837.228		1
5837.22949		1
5837.258		1
5837.274		1
5837.577		1
5837.601		1
5837.71826		1
5837.72949		1
5837.87158		1
5837.88574		1
5837.954		1
5837.97949		1
5838.07471		1
5838.14844		1
5838.30957		1
5838.32959		1
5838.46533		1
5838.475		1
5838.498		1
5838.5083		1
5838.51465		1
5838.69336		1
5838.768		1
5839.002		1
5839.074		1
5839.145		1
5839.152		1
5839.231		1
5839.25146		1
5839.26025		1
5839.34326		1
5839.36475		1
5839.55664		1
5839.79834		1
5839.891		1
5839.91943		1
5839.96338		1
5840.135		1
5840.154		1
5840.1665		1
5840.185		1
5840.296		1
5840.321		1
5840.60449		1
5840.89746		1
5840.95068		1
5841.004		1
5841.00928		1
5841.058		1
5841.064		1
5841.12		1
5841.134		1
5841.20752		1
5841.21143		1
5841.249		1
5841.3833		1
5841.66553		1
5841.68066		1
5841.77441		1
5841.80469		1
5841.827		1
5841.857		1
5842.06836		1
5842.07		1
5842.133		1
5842.14941		1
5842.19238		1
5842.221		1
5842.239		1
5842.25244		1
5842.308		1
5842.81836		1
5842.93359		1
5842.97363		1
5842.976		1
5843.06934		1
5843.11963		1
5843.247		1
5843.31738		1
5843.3374		1
5843.403		1
5843.467		1
5843.4707		1
5843.47559		1
5843.576		1
5843.596		1
5843.67236		1
5843.695		1
5843.76025		1
5843.87354		1
5844.049		1
5844.23		1
5844.30762		1
5844.45557		1
5844.50146		1
5844.51855		1
5844.539		1
5844.57666		1
5844.60352		1
5844.72461		1
5845.042		1
5845.078		1
5845.12549		1
5845.16064		1
5845.1626		1
5845.17041		1
5845.22168		1
5845.32		1
5845.44873		1
5845.484		1
5845.54346		1
5845.54736		1
5845.572		1
5845.594		1
5845.638		1
5845.663		1
5845.673		1
5845.7334		1
5845.81543		1
5845.846		1
5846.01367		1
5846.162		1
5846.18945		1
5846.31152		1
5846.354		1
5846.372		1
5846.46045		1
5846.474		1
5846.81543		1
5847.17139		1
5847.2793		1
5847.329		1
5847.36426		1
5847.40869		1
5847.76563		1
5847.82764		1
5847.965		1
5848.012		1
5848.01953		1
5848.02832		1
5848.081		1
5848.09033		1
5848.232		1
5848.248		1
5848.2876		1
5848.36475		1
5848.551		1
5848.693		1
5848.927		1
5848.967		1
5849.05664		1
5849.316		1
5849.47754		1
5849.496		1
5849.735		1
5849.758		1
5849.915		1
5849.919		1
5849.964		1
5849.97852		1
5850.03125		1
5850.09961		1
5850.23975		1
5850.40625		1
5850.45557		1
5850.517		1
5850.535		1
5850.565		1
5850.6123		1
5850.715		1
5850.783		1
5851.107		1
5851.211		1
5851.21973		1
5851.22949		1
5851.246		1
5851.251		1
5851.401		1
5851.402		1
5851.408		1
5851.445		1
5851.487		1
5851.653		1
5851.702		1
5851.82471		1
5851.87		1
5851.87744		1
5851.92432		1
5851.94727		1
5852.104		1
5852.16553		1
5852.23633		1
5852.288		1
5852.34131		1
5852.367		1
5852.39258		1
5852.48975		1
5852.51074		1
5852.515		1
5852.68555		1
5852.77344		1
5852.891		1
5852.94		1
5853.02441		1
5853.17969		1
5853.20947		1
5853.2373		1
5853.49365		1
5853.50049		1
5853.51367		1
5853.546		1
5853.57129		1
5853.65332		1
5853.67773		1
5853.873		1
5853.88525		1
5853.97168		1
5854.019		1
5854.13135		1
5854.142		1
5854.282		1
5854.324		1
5854.351		1
5854.42432		1
5854.43		1
5854.537		1
5854.55859		1
5854.5835		1
5854.70654		1
5854.81445		1
5854.86		1
5854.89844		1
5854.949		1
5855.13		1
5855.21338		1
5855.44043		1
5855.462		1
5855.512		1
5855.55127		1
5855.7085		1
5855.745		1
5855.85645		1
5855.8584		1
5855.98535		1
5856.09961		1
5856.184		1
5856.28662		1
5856.29639		1
5856.45557		1
5856.469		1
5856.5		1
5856.5166		1
5856.65137		1
5856.714		1
5856.87451		1
5856.90967		1
5857.01953		1
5857.06152		1
5857.156		1
5857.168		1
5857.34131		1
5857.378		1
5857.46143		1
5857.64258		1
5857.66455		1
5857.751		1
5857.799		1
5857.938		1
5858.00635		1
5858.018		1
5858.03027		1
5858.03662		1
5858.09766		1
5858.104		1
5858.2334		1
5858.249		1
5858.259		1
5858.31836		1
5858.45068		1
5858.565		1
5858.904		1
5858.945		1
5858.979		1
5859.13574		1
5859.14648		1
5859.148		1
5859.2417		1
5859.46729		1
5859.55273		1
5859.568		1
5859.57		1
5859.6377		1
5859.71		1
5860.05469		1
5860.12451		1
5860.15234		1
5860.268		1
5860.35547		1
5860.42871		1
5860.602		1
5860.668		1
5860.728		1
5860.815		1
5860.83643		1
5860.84033		1
5861.078		1
5861.09961		1
5861.134		1
5861.14453		1
5861.159		1
5861.25439		1
5861.283		1
5861.484		1
5861.52148		1
5861.5293		1
5861.605		1
5861.794		1
5861.79443		1
5861.916		1
5861.99854		1
5862.00244		1
5862.01025		1
5862.02		1
5862.07471		1
5862.13525		1
5862.147		1
5862.18848		1
5862.41162		1
5862.51953		1
5862.55371		1
5862.57666		1
5862.593		1
5862.67041		1
5862.72168		1
5862.797		1
5862.8916		1
5862.919		1
5863.01563		1
5863.10449		1
5863.126		1
5863.22559		1
5863.2334		1
5863.34863		1
5863.458		1
5863.591		1
5863.64355		1
5863.84961		1
5863.87939		1
5863.966		1
5864.12158		1
5864.15234		1
5864.20654		1
5864.28369		1
5864.303		1
5864.52		1
5864.53564		1
5864.62256		1
5864.652		1
5864.753		1
5864.842		1
5864.911		1
5865.04932		1
5865.057		1
5865.05957		1
5865.087		1
5865.10059		1
5865.20752		1
5865.22559		1
5865.24658		1
5865.251		1
5865.2876		1
5865.301		1
5865.409		1
5865.48145		1
5865.514		1
5865.62061		1
5865.70068		1
5865.7085		1
5865.72559		1
5865.846		1
5866.01367		1
5866.05762		1
5866.08838		1
5866.107		1
5866.20068		1
5866.226		1
5866.24365		1
5866.2627		1
5866.31445		1
5866.39		1
5866.678		1
5866.72461		1
5866.79053		1
5866.88135		1
5866.903		1
5866.95		1
5866.96826		1
5866.97852		1
5867.19531		1
5867.2583		1
5867.332		1
5867.41357		1
5867.43555		1
5867.55664		1
5867.78369		1
5867.788		1
5867.80762		1
5867.821		1
5867.86426		1
5867.893		1
5868.01025		1
5868.04834		1
5868.05		1
5868.18262		1
5868.26758		1
5868.28467		1
5868.4165		1
5868.421		1
5868.514		1
5868.53271		1
5868.58252		1
5868.603		1
5868.745		1
5868.82666		1
5868.896		1
5869.10254		1
5869.13		1
5869.213		1
5869.24463		1
5869.32373		1
5869.383		1
5869.423		1
5869.599		1
5869.67627		1
5869.75146		1
5869.82568		1
5869.83936		1
5869.856		1
5869.925		1
5870.06738		1
5870.2915		1
5870.365		1
5870.42432		1
5870.432		1
5870.436		1
5870.446		1
5870.68164		1
5870.84473		1
5870.87354		1
5871.15625		1
5871.16064		1
5871.251		1
5871.313		1
5871.32959		1
5871.48145		1
5871.545		1
5871.582		1
5871.584		1
5871.605		1
5871.619		1
5871.671		1
5871.724		1
5871.799		1
5872.045		1
5872.05566		1
5872.1123		1
5872.17334		1
5872.20557		1
5872.443		1
5872.47754		1
5872.47852		1
5872.529		1
5872.59375		1
5872.688		1
5872.74268		1
5872.81445		1
5872.8335		1
5872.834		1
5872.837		1
5872.935		1
5873.1123		1
5873.11768		1
5873.16162		1
5873.317		1
5873.451		1
5873.499		1
5873.509		1
5873.535		1
5873.566		1
5873.62158		1
5873.6377		1
5873.74854		1
5873.86		1
5873.87354		1
5874.02051		1
5874.02246		1
5874.05225		1
5874.06152		1
5874.32129		1
5874.37646		1
5874.435		1
5874.564		1
5874.59473		1
5874.6084		1
5874.709		1
5874.85059		1
5874.873		1
5874.875		1
5874.93		1
5875.0083		1
5875.055		1
5875.079		1
5875.136		1
5875.16455		1
5875.187		1
5875.28271		1
5875.45		1
5875.60059		1
5875.63525		1
5875.637		1
5875.716		1
5875.7207		1
5875.79932		1
5875.82275		1
5875.82373		1
5875.9375		1
5875.94		1
5875.999		1
5876.09375		1
5876.244		1
5876.32129		1
5876.36035		1
5876.59473		1
5876.62939		1
5876.7793		1
5876.78174		1
5876.815		1
5876.92236		1
5876.95		1
5876.965		1
5876.973		1
5876.992		1
5877.084		1
5877.10352		1
5877.24072		1
5877.32568		1
5877.453		1
5877.477		1
5877.478		1
5877.62744		1
5877.709		1
5877.71973		1
5877.863		1
5877.975		1
5878.00439		1
5878.06934		1
5878.106		1
5878.17139		1
5878.212		1
5878.22949		1
5878.276		1
5878.32031		1
5878.332		1
5878.344		1
5878.39844		1
5878.423		1
5878.4873		1
5878.63428		1
5878.67432		1
5878.68		1
5878.733		1
5878.87549		1
5878.94238		1
5878.96973		1
5878.97		1
5879.01172		1
5879.02539		1
5879.05566		1
5879.10059		1
5879.132		1
5879.174		1
5879.20166		1
5879.24268		1
5879.251		1
5879.34		1
5879.34668		1
5879.402		1
5879.43457		1
5879.50928		1
5879.645		1
5879.74268		1
5879.754		1
5879.77734		1
5880.07764		1
5880.1416		1
5880.15674		1
5880.251		1
5880.2583		1
5880.33057		1
5880.471		1
5880.5415		1
5880.65771		1
5880.72656		1
5880.789		1
5880.80273		1
5880.826		1
5880.97559		1
5881.05566		1
5881.07275		1
5881.15967		1
5881.15967		1
5881.32471		1
5881.346		1
5881.389		1
5881.51172		1
5881.5293		1
5881.603		1
5881.60352		1
5881.6377		1
5881.801		1
5882.01953		1
5882.03271		1
5882.04248		1
5882.1123		1
5882.11768		1
5882.20264		1
5882.27539		1
5882.283		1
5882.298		1
5882.42334		1
5882.45361		1
5882.515		1
5882.5957		1
5882.6		1
5882.65332		1
5882.69629		1
5882.75049		1
5882.83154		1
5882.87842		1
5882.96875		1
5882.969		1
5882.98		1
5883.39941		1
5883.40967		1
5883.47		1
5883.842		1
5883.8916		1
5884.06055		1
5884.17236		1
5884.2373		1
5884.333		1
5884.384		1
5884.411		1
5884.64844		1
5884.70557		1
5884.7583		1
5884.797		1
5884.92236		1
5884.94238		1
5884.983		1
5884.992		1
5884.996		1
5885.019		1
5885.055		1
5885.115		1
5885.12549		1
5885.15039		1
5885.277		1
5885.28369		1
5885.33		1
5885.363		1
5885.40137		1
5885.407		1
5885.44336		1
5885.46631		1
5885.4834		1
5885.69238		1
5885.749		1
5885.80127		1
5885.80225		1
5885.80371		1
5885.83057		1
5885.93457		1
5885.97363		1
5885.97559		1
5886.03467		1
5886.10156		1
5886.108		1
5886.109		1
5886.111		1
5886.216		1
5886.243		1
5886.32		1
5886.39355		1
5886.469		1
5886.477		1
5886.511		1
5886.61		1
5886.63574		1
5886.64258		1
5886.6665		1
5886.67773		1
5886.75439		1
5886.76025		1
5886.797		1
5886.80664		1
5886.807		1
5886.82		1
5886.87744		1
5886.884		1
5887.05029		1
5887.05273		1
5887.17334		1
5887.28564		1
5887.30859		1
5887.32861		1
5887.35742		1
5887.529		1
5887.53857		1
5887.57227		1
5887.623		1
5887.713		1
5887.878		1
5887.94531		1
5887.96826		1
5888.094		1
5888.106		1
5888.264		1
5888.31348		1
5888.32129		1
5888.38037		1
5888.403		1
5888.50244		1
5888.528		1
5888.649		1
5888.688		1
5888.69043		1
5888.7		1
5888.86328		1
5889.14648		1
5889.407		1
5889.5127		1
5889.62939		1
5889.66553		1
5889.715		1
5889.78467		1
5889.88037		1
5889.95459		1
5889.99463		1
5889.99463		1
5889.99561		1
5890.01074		1
5890.08057		1
5890.266		1
5890.3		1
5890.32275		1
5890.358		1
5890.38037		1
5890.505		1
5890.634		1
5890.65869		1
5890.8125		1
5890.8335		1
5890.86768		1
5890.89941		1
5890.916		1
5891.02344		1
5891.097		1
5891.1167		1
5891.11865		1
5891.16846		1
5891.25		1
5891.30762		1
5891.35059		1
5891.37158		1
5891.46631		1
5891.53955		1
5891.55273		1
5891.644		1
5891.70264		1
5891.74756		1
5891.757		1
5891.779		1
5891.80371		1
5891.85645		1
5891.879		1
5891.912		1
5891.92236		1
5892.001		1
5892.01		1
5892.03125		1
5892.101		1
5892.15674		1
5892.36475		1
5892.38232		1
5892.596		1
5892.746		1
5892.883		1
5892.958		1
5892.981		1
5893.061		1
5893.091		1
5893.15234		1
5893.16943		1
5893.17969		1
5893.20264		1
5893.30957		1
5893.31543		1
5893.33838		1
5893.501		1
5893.528		1
5893.588		1
5893.589		1
5893.612		1
5893.65137		1
5893.77148		1
5893.802		1
5893.866		1
5893.93457		1
5893.97949		1
5894.0293		1
5894.07764		1
5894.169		1
5894.21631		1
5894.22852		1
5894.30664		1
5894.36328		1
5894.434		1
5894.44434		1
5894.46729		1
5894.498		1
5894.56		1
5894.735		1
5894.7876		1
5894.839		1
5894.8457		1
5894.87939		1
5894.88037		1
5894.887		1
5894.913		1
5894.9624		1
5894.9917		1
5895		1
5895.081		1
5895.08252		1
5895.11768		1
5895.181		1
5895.20166		1
5895.249		1
5895.28174		1
5895.34375		1
5895.41162		1
5895.43945		1
5895.457		1
5895.4707		1
5895.55029		1
5895.613		1
5895.6875		1
5895.718		1
5895.769		1
5895.87549		1
5895.878		1
5895.96631		1
5895.984		1
5895.98438		1
5896.16943		1
5896.197		1
5896.202		1
5896.233		1
5896.34131		1
5896.41064		1
5896.412		1
5896.42432		1
5896.559		1
5896.62256		1
5896.70264		1
5896.889		1
5896.92		1
5896.939		1
5896.942		1
5896.982		1
5897.015		1
5897.037		1
5897.089		1
5897.10645		1
5897.136		1
5897.14258		1
5897.162		1
5897.20361		1
5897.22363		1
5897.24756		1
5897.32031		1
5897.41943		1
5897.58		1
5897.59		1
5897.73145		1
5897.7417		1
5897.77637		1
5897.82031		1
5897.85352		1
5897.92		1
5897.97363		1
5898.133		1
5898.27		1
5898.273		1
5898.37842		1
5898.50049		1
5898.553		1
5898.565		1
5898.57959		1
5898.628		1
5898.75635		1
5898.76465		1
5898.79		1
5898.835		1
5898.912		1
5898.946		1
5898.99		1
5899.02441		1
5899.17334		1
5899.26172		1
5899.332		1
5899.346		1
5899.43945		1
5899.46729		1
5899.501		1
5899.577		1
5899.674		1
5899.779		1
5899.781		1
5899.84473		1
5899.89648		1
5899.90234		1
5899.95361		1
5899.98		1
5900.03564		1
5900.04639		1
5900.09863		1
5900.12061		1
5900.135		1
5900.17627		1
5900.243		1
5900.257		1
5900.26855		1
5900.38574		1
5900.399		1
5900.456		1
5900.469		1
5900.571		1
5900.58		1
5900.60449		1
5900.665		1
5900.714		1
5900.734		1
5900.84473		1
5900.903		1
5901.03174		1
5901.114		1
5901.13965		1
5901.17		1
5901.21338		1
5901.23828		1
5901.24365		1
5901.306		1
5901.34863		1
5901.36133		1
5901.365		1
5901.568		1
5901.61328		1
5901.618		1
5901.764		1
5901.79		1
5901.83		1
5901.88867		1
5901.96		1
5902.03		1
5902.056		1
5902.16748		1
5902.17236		1
5902.267		1
5902.32129		1
5902.441		1
5902.49561		1
5902.50537		1
5902.54		1
5902.57227		1
5902.646		1
5902.658		1
5902.76465		1
5902.77246		1
5902.80469		1
5902.844		1
5903.12		1
5903.17139		1
5903.193		1
5903.214		1
5903.317		1
5903.347		1
5903.3667		1
5903.389		1
5903.42725		1
5903.528		1
5903.568		1
5903.57471		1
5903.63037		1
5903.68555		1
5903.69629		1
5903.764		1
5903.941		1
5903.98535		1
5903.9917		1
5903.998		1
5904.04346		1
5904.04736		1
5904.051		1
5904.08252		1
5904.105		1
5904.404		1
5904.417		1
5904.4585		1
5904.52246		1
5904.56348		1
5904.60059		1
5904.64355		1
5904.788		1
5904.792		1
5904.869		1
5904.927		1
5904.92773		1
5905.04736		1
5905.095		1
5905.15		1
5905.21143		1
5905.256		1
5905.30469		1
5905.3457		1
5905.34766		1
5905.421		1
5905.423		1
5905.46826		1
5905.516		1
5905.5415		1
5905.60449		1
5905.65039		1
5905.65869		1
5905.66		1
5905.662		1
5905.67871		1
5905.697		1
5905.7124		1
5905.71875		1
5905.73242		1
5905.81152		1
5905.87549		1
5905.92529		1
5905.973		1
5906.046		1
5906.098		1
5906.1626		1
5906.184		1
5906.236		1
5906.24		1
5906.38525		1
[truncated: 16,407 more rows]
