# Supplementary material for: Getting rid of ‘rain’ and ‘stars’: Mitigating inhibition effects on ddPCR data analysis, the case study of the invasive crayfish Pacifastacus leniusculus in the streams of Luxembourg
Source: PLoS One. 2022 Nov 16;17(11):e0275363. doi: 10.1371/journal.pone.0275363 (PMC9668142; doi:10.1371/journal.pone.0275363)
Supplement: S1 File — (ZIP) [file pone.0275363.s003.zip › raw data/28-pl2/28 Pl2-2019 Pl_C07_Amplitude.csv]

Ch1 Amplitude	Ch2 Amplitude	Cluster
230.427063		1
1278.90869		1
4204.2124		1
5280.993		1
5384.90039		1
5425.10938		1
5428.8335		1
5431.49658		1
5511.184		1
5516.146		1
5532.27051		1
5541.74		1
5551.7373		1
5552.499		1
5560.924		1
5561.60352		1
5567.279		1
5573.33838		1
5575.237		1
5575.247		1
5576.26953		1
5578.907		1
5579.39648		1
5580.014		1
5587.685		1
5591.385		1
5597.849		1
5598.33		1
5602.413		1
5604.20068		1
5619.34863		1
5619.419		1
5626.011		1
5626.537		1
5627.24268		1
5627.6416		1
5627.983		1
5629.391		1
5629.74463		1
5631.1167		1
5633.413		1
5634.618		1
5634.841		1
5637.43457		1
5637.49854		1
5637.91553		1
5638.28271		1
5638.307		1
5639.49463		1
5641.74658		1
5641.74854		1
5641.764		1
5643.98975		1
5644.909		1
5645.491		1
5645.647		1
5646.027		1
5646.744		1
5648.046		1
5648.451		1
5649.745		1
5650.136		1
5651.231		1
5652.97		1
5653.198		1
5655.884		1
5656.84033		1
5657.873		1
5661.29		1
5661.33447		1
5663.13525		1
5663.50146		1
5664.988		1
5665.98975		1
5666.47754		1
5668.46143		1
5668.472		1
5669.358		1
5669.95459		1
5670.815		1
5672.7085		1
5672.72559		1
5675.04639		1
5675.04834		1
5677.16553		1
5678.87354		1
5679.016		1
5679.29541		1
5679.594		1
5681.251		1
5681.67627		1
5687.068		1
5687.705		1
5687.86133		1
5690.14941		1
5690.68164		1
5690.782		1
5691.318		1
5691.48535		1
5693.04932		1
5693.916		1
5694.049		1
5694.16455		1
5695.27246		1
5696.006		1
5698.68262		1
5698.72949		1
5698.764		1
5700.48926		1
5700.692		1
5700.89453		1
5701.608		1
5701.66846		1
5704.1665		1
5704.255		1
5704.46826		1
5704.613		1
5704.8374		1
5704.891		1
5705.46729		1
5706.37451		1
5706.511		1
5707.02		1
5707.49854		1
5708.457		1
5708.615		1
5709.46436		1
5709.666		1
5710.253		1
5710.901		1
5711.093		1
5712.059		1
5712.848		1
5712.8623		1
5714.28662		1
5714.343		1
5715.01172		1
5716.298		1
5717.27637		1
5717.75928		1
5717.80566		1
5718.112		1
5718.20361		1
5718.308		1
5718.931		1
5719.11572		1
5719.124		1
5719.86133		1
5720.3584		1
5721.24072		1
5722.388		1
5723.22852		1
5723.98926		1
5724.123		1
5724.145		1
5724.30469		1
5724.37256		1
5724.78955		1
5725.026		1
5725.88965		1
5725.94141		1
5726.029		1
5726.67		1
5727.107		1
5727.2085		1
5727.37354		1
5727.77246		1
5728.09131		1
5728.237		1
5728.249		1
5728.334		1
5728.695		1
5728.825		1
5728.87061		1
5728.87354		1
5728.8916		1
5729.13428		1
5729.737		1
5729.931		1
5730.53955		1
5730.751		1
5730.924		1
5731.4		1
5731.42529		1
5731.566		1
5732.819		1
5733.049		1
5733.6665		1
5734.19141		1
5734.28369		1
5734.84		1
5736.3374		1
5736.923		1
5736.95264		1
5737.25049		1
5737.28271		1
5737.775		1
5737.90137		1
5738.224		1
5738.70947		1
5739.494		1
5739.583		1
5739.87		1
5740.135		1
5740.769		1
5741.427		1
5741.759		1
5741.94141		1
5742.078		1
5742.17871		1
5742.201		1
5742.69043		1
5742.803		1
5743.7		1
5743.75146		1
5743.752		1
5743.924		1
5744.12842		1
5744.32227		1
5744.32471		1
5745.07		1
5745.131		1
5745.71631		1
5746.272		1
5746.318		1
5746.6333		1
5746.76172		1
5746.84375		1
5747.206		1
5747.74463		1
5747.878		1
5747.913		1
5748.40625		1
5748.43359		1
5748.4375		1
5748.532		1
5748.74365		1
5748.90039		1
5749.227		1
5749.34		1
5749.85059		1
5749.99658		1
5750.809		1
5750.9		1
5751.49365		1
5751.54346		1
5752.03027		1
5752.27539		1
5752.346		1
5752.3833		1
5752.81348		1
5752.87354		1
5753.207		1
5753.436		1
5753.815		1
5753.94434		1
5754.3374		1
5754.488		1
5755.20166		1
5755.339		1
5755.342		1
5755.348		1
5755.48438		1
5756.059		1
5756.70947		1
5756.8125		1
5756.94531		1
5756.99072		1
5757.09326		1
5757.22363		1
5757.397		1
5757.42139		1
5757.42773		1
5757.612		1
5757.631		1
5757.832		1
5757.85		1
5758.48242		1
5758.64941		1
5759.047		1
5759.72168		1
5759.934		1
5760.05		1
5760.10254		1
5760.13135		1
5760.32959		1
5760.44336		1
5761.07861		1
5761.329		1
5761.56		1
5761.754		1
5762.14844		1
5762.59473		1
5762.64		1
5762.791		1
5763.32959		1
5763.396		1
5763.44336		1
5764.03467		1
5764.913		1
5765.502		1
5765.555		1
5765.56738		1
5765.677		1
5765.75049		1
5765.817		1
5765.85449		1
5766.01758		1
5766.38867		1
5766.54346		1
5766.601		1
5766.795		1
5766.85742		1
5767.109		1
5767.35254		1
5767.406		1
5767.75537		1
5767.79053		1
5768.00049		1
5768.21		1
5768.97168		1
5769.07764		1
5769.119		1
5769.50342		1
5769.698		1
5769.89453		1
5769.92041		1
5769.977		1
5770.59375		1
5770.63135		1
5770.64941		1
5771.43652		1
5771.45166		1
5771.664		1
5771.94629		1
5772.167		1
5772.242		1
5772.97754		1
5773.471		1
5773.67871		1
5774.45361		1
5774.56055		1
5774.57275		1
5774.788		1
5775.00342		1
5775.075		1
5775.279		1
5775.72559		1
5776.112		1
5776.56152		1
5776.623		1
5776.74072		1
5776.78		1
5777.015		1
5777.27539		1
5777.28271		1
5777.29736		1
5777.49365		1
5777.50928		1
5777.873		1
5777.923		1
5778.17		1
5778.446		1
5778.51		1
5778.656		1
5778.87451		1
5778.98		1
5779.133		1
5779.337		1
5779.69		1
5779.846		1
5780.30957		1
5780.341		1
5780.65039		1
5780.74463		1
5781.252		1
5781.32031		1
5781.35352		1
5781.414		1
5781.98828		1
5782.03662		1
5782.295		1
5782.40869		1
5782.51855		1
5782.68457		1
5782.70557		1
5783.0625		1
5783.19971		1
5783.475		1
5783.69775		1
5783.80762		1
5784.086		1
5784.29932		1
5784.563		1
5784.805		1
5785.08447		1
5785.222		1
5785.319		1
5785.668		1
5785.92627		1
5785.99756		1
5786.27832		1
5786.29346		1
5786.315		1
5786.489		1
5786.624		1
5786.67432		1
5787.57373		1
5787.69336		1
5788.10938		1
5788.17969		1
5788.633		1
5788.64355		1
5788.709		1
5788.90137		1
5789.365		1
5789.74365		1
5789.911		1
5790.111		1
5790.142		1
5790.185		1
5790.48		1
5790.58252		1
5790.744		1
5790.747		1
5790.779		1
5790.9126		1
5791.07666		1
5791.214		1
5791.27148		1
5791.32471		1
5791.45557		1
5791.847		1
5791.941		1
5792.45557		1
5792.51172		1
5792.59131		1
5792.712		1
5793.101		1
5793.778		1
5794.20264		1
5794.332		1
5794.39648		1
5794.45557		1
5794.6665		1
5794.84863		1
5795.17139		1
5795.44629		1
5795.64258		1
5795.939		1
5796.026		1
5796.368		1
5796.42236		1
5796.45557		1
5796.56		1
5796.64063		1
5796.645		1
5796.66455		1
5796.72949		1
5796.941		1
5796.945		1
5796.99268		1
5796.99854		1
5797.17969		1
5797.192		1
5797.28467		1
5797.43066		1
5797.494		1
5797.7085		1
5797.823		1
5797.879		1
5797.88867		1
5797.965		1
5798.16553		1
5798.32471		1
5798.617		1
5798.66064		1
5798.673		1
5798.679		1
5798.77637		1
5799.199		1
5799.30957		1
5799.81836		1
5799.87646		1
5800.12842		1
5800.219		1
5800.31738		1
5800.36865		1
5800.56641		1
5800.58252		1
5801.06836		1
5801.128		1
5801.279		1
5801.6167		1
5801.63232		1
5801.709		1
5801.9165		1
5801.973		1
5802.293		1
5802.301		1
5802.38135		1
5802.436		1
5802.574		1
5802.682		1
5802.77246		1
5802.848		1
5803.447		1
5803.68652		1
5803.75342		1
5804.0166		1
5804.164		1
5804.35254		1
5804.375		1
5804.851		1
5804.921		1
5805.30029		1
5805.317		1
5805.77148		1
5805.987		1
5806.141		1
5806.16		1
5806.274		1
5806.48438		1
5806.706		1
5807.04346		1
5807.052		1
5807.072		1
5807.083		1
5807.23535		1
5807.48975		1
5807.682		1
5807.94971		1
5807.974		1
5807.986		1
5808.132		1
5808.15527		1
5808.755		1
5808.787		1
5809.054		1
5809.07764		1
5809.119		1
5809.12842		1
5809.155		1
5809.171		1
5809.311		1
5809.54053		1
5809.57568		1
5809.61426		1
5809.728		1
5809.856		1
5809.8667		1
5810.291		1
5810.53		1
5810.572		1
5810.70166		1
5811.033		1
5811.15771		1
5811.164		1
5811.23242		1
5811.416		1
5811.54736		1
5811.81543		1
5811.85645		1
5812.066		1
5812.08154		1
5812.451		1
5812.502		1
5812.50928		1
5812.535		1
5812.671		1
5813.072		1
5813.11865		1
5813.27637		1
5813.559		1
5813.75635		1
5814.26563		1
5814.27734		1
5814.36963		1
5814.39941		1
5814.439		1
5814.97852		1
5815.009		1
5815.06543		1
5815.145		1
5815.27051		1
5815.282		1
5815.58		1
5815.87646		1
5816.04248		1
5816.045		1
5816.10449		1
5816.161		1
5816.45752		1
5816.504		1
5816.57861		1
5816.805		1
5816.979		1
5817.402		1
5817.4043		1
5817.43457		1
5817.7		1
5817.839		1
5817.842		1
5817.847		1
5817.934		1
5818.17236		1
5818.39746		1
5818.512		1
5818.796		1
5818.80029		1
5818.849		1
5818.958		1
5819.192		1
5819.316		1
5819.34863		1
5819.50146		1
5819.55469		1
5819.81		1
5820.12549		1
5820.14746		1
5820.33		1
5820.49561		1
5820.827		1
5820.924		1
5820.9375		1
5821.132		1
5821.27148		1
5821.405		1
5821.43164		1
5821.508		1
5821.75342		1
5821.844		1
5821.985		1
5822.1		1
5822.206		1
5822.272		1
5822.57959		1
5822.60254		1
5822.842		1
5823.02539		1
5823.04834		1
5823.28		1
5823.385		1
5823.477		1
5823.483		1
5823.81543		1
5823.93359		1
5824.14355		1
5824.213		1
5824.582		1
5824.728		1
5824.80127		1
5825.276		1
5825.443		1
5825.53955		1
5825.60059		1
5825.74		1
5825.81445		1
5825.89746		1
5826.137		1
5826.187		1
5826.283		1
5826.435		1
5826.475		1
5826.675		1
5826.84033		1
5826.916		1
5826.95		1
5826.986		1
5827.02441		1
5827.068		1
5827.10156		1
5827.10645		1
5827.501		1
5827.759		1
5827.87451		1
5828.18848		1
5829.00928		1
5829.055		1
5829.196		1
5829.26855		1
5829.36865		1
5829.493		1
5829.941		1
5829.94531		1
5830.15967		1
5830.37		1
5830.542		1
5830.659		1
5830.82959		1
5830.84863		1
5830.99561		1
5831.02637		1
5831.211		1
5831.30127		1
5831.338		1
5831.389		1
5831.44775		1
5831.4917		1
5831.675		1
5832.0415		1
5832.07373		1
5832.07373		1
5832.1875		1
5832.19775		1
5832.539		1
5832.58057		1
5832.761		1
5832.92725		1
5832.929		1
5833.155		1
5833.455		1
5833.513		1
5833.53467		1
5833.537		1
5833.55664		1
5833.83		1
5834.35254		1
5834.729		1
5834.821		1
5835.125		1
5835.31055		1
5835.671		1
5835.9043		1
5835.938		1
5836.01367		1
5836.01855		1
5836.03271		1
5836.04346		1
5836.14355		1
5836.3374		1
5836.37		1
5836.60449		1
5836.6167		1
5836.667		1
5836.725		1
5836.745		1
5836.911		1
5837.11963		1
5837.154		1
5837.462		1
5837.664		1
5837.796		1
5837.876		1
5837.929		1
5838.214		1
5838.222		1
5838.318		1
5838.38574		1
5838.392		1
5838.51855		1
5838.565		1
5838.57373		1
5838.621		1
5838.705		1
5838.75635		1
5839.21826		1
5839.285		1
5839.48242		1
5839.57373		1
5839.615		1
5839.66064		1
5840.00732		1
5840.239		1
5840.24561		1
5840.266		1
5840.28369		1
5840.48		1
5840.489		1
5840.56445		1
5840.6123		1
5840.88867		1
5840.99463		1
5841.131		1
5841.29834		1
5841.433		1
5841.576		1
5841.588		1
5841.61035		1
5841.676		1
5841.729		1
5841.769		1
5841.96045		1
5842.05566		1
5842.064		1
5842.172		1
5842.343		1
5842.484		1
5842.6167		1
5842.739		1
5842.75342		1
5843.088		1
5843.094		1
5843.12939		1
5843.208		1
5843.219		1
5843.239		1
5843.23975		1
5843.33838		1
5843.54346		1
5843.591		1
5843.63		1
5843.674		1
5843.685		1
5843.947		1
5843.98047		1
5844.063		1
5844.162		1
5844.39941		1
5844.4126		1
5844.604		1
5844.69971		1
5844.836		1
5844.877		1
5844.89844		1
5845.088		1
5845.107		1
5845.15		1
5845.301		1
5845.416		1
5845.437		1
5845.43945		1
5845.54248		1
5845.57		1
5845.58545		1
5845.621		1
5845.68		1
5845.703		1
5845.982		1
5846.21729		1
5846.73535		1
5846.82		1
5846.82		1
5847.144		1
5847.168		1
5847.18848		1
5847.24365		1
5847.30127		1
5847.30273		1
5847.355		1
5847.42871		1
5847.559		1
5847.66553		1
5847.783		1
5848.0166		1
5848.078		1
5848.095		1
5848.13		1
5848.206		1
5848.23633		1
5848.561		1
5848.69727		1
5848.732		1
5849.081		1
5849.233		1
5849.30859		1
5849.32373		1
5849.344		1
5849.37158		1
5849.37842		1
5849.41455		1
5849.48242		1
5849.51855		1
5849.62549		1
5849.679		1
5849.748		1
5849.841		1
5850.027		1
5850.10449		1
5850.109		1
5850.257		1
5850.2583		1
5850.287		1
5850.44		1
5850.69238		1
5850.729		1
5850.77246		1
5850.86865		1
5850.99951		1
5851.06		1
5851.27148		1
5851.52148		1
5851.636		1
5852.12646		1
5852.199		1
5852.21875		1
5852.26367		1
5852.30957		1
5852.481		1
5852.64941		1
5852.78955		1
5852.817		1
5852.968		1
5852.98975		1
5852.99268		1
5853.299		1
5853.33252		1
5853.433		1
5853.62		1
5853.646		1
5853.78125		1
5853.79346		1
5853.91357		1
5853.98438		1
5854.00928		1
5854.011		1
5854.017		1
5854.211		1
5854.571		1
5854.58936		1
5854.621		1
5854.68		1
5854.851		1
5854.883		1
5855.0127		1
5855.05762		1
5855.10059		1
5855.274		1
5855.376		1
5855.42236		1
5855.44043		1
5855.60156		1
5855.731		1
5855.76953		1
5855.795		1
5855.83838		1
5855.918		1
5856.12256		1
5856.13037		1
5856.139		1
5856.18164		1
5856.49951		1
5856.51		1
5856.518		1
5856.66553		1
5856.66553		1
5856.68555		1
5856.806		1
5856.835		1
5857.007		1
5857.013		1
5857.104		1
5857.33154		1
5857.3374		1
5857.631		1
5857.641		1
5857.649		1
5857.8		1
5858.117		1
5858.15674		1
5858.16553		1
5858.185		1
5858.343		1
5858.457		1
5858.625		1
5858.632		1
5858.6377		1
5858.73926		1
5858.89551		1
5858.94043		1
5859.0835		1
5859.359		1
5859.388		1
5859.40771		1
5859.57666		1
5859.69531		1
5859.89844		1
5860.06		1
5860.20068		1
5860.229		1
5860.242		1
5860.29443		1
5860.306		1
5860.58057		1
5860.603		1
5860.69434		1
5860.787		1
5860.84326		1
5860.90137		1
5861.76855		1
5861.92773		1
5862.003		1
5862.23047		1
5862.23438		1
5862.273		1
5862.291		1
5862.354		1
5862.511		1
5862.57373		1
5862.6		1
5862.61572		1
5862.63135		1
5862.73926		1
5862.82031		1
5862.912		1
5862.91846		1
5862.95654		1
5863.05225		1
5863.08154		1
5863.109		1
5863.28125		1
5863.31641		1
5863.342		1
5863.402		1
5863.54736		1
5863.57275		1
5863.70166		1
5863.70166		1
5863.772		1
5863.88525		1
5863.908		1
5864.024		1
5864.113		1
5864.207		1
5864.217		1
5864.218		1
5864.23975		1
5864.61133		1
5864.63672		1
5864.65967		1
5864.75		1
5864.85645		1
5864.86426		1
5865.073		1
5865.15625		1
5865.478		1
5865.78125		1
5865.949		1
5866.39		1
5866.42236		1
5866.56836		1
5866.73926		1
5867.043		1
5867.04932		1
5867.21		1
5867.303		1
5867.45557		1
5867.53		1
5867.7085		1
5867.803		1
5867.825		1
5867.88672		1
5868.08447		1
5868.19336		1
5868.2373		1
5868.33447		1
5868.36035		1
5868.667		1
5868.69141		1
5868.74		1
5868.765		1
5868.77148		1
5868.791		1
5868.793		1
5868.869		1
5869.00439		1
5869.00732		1
5869.0415		1
5869.06445		1
5869.08252		1
5869.569		1
5869.602		1
5869.65771		1
5869.73633		1
5869.79639		1
5869.82129		1
5869.9585		1
5870.007		1
5870.08643		1
5870.12744		1
5870.21729		1
5870.2207		1
5870.24561		1
5870.29541		1
5870.43262		1
5870.446		1
5870.664		1
5870.78369		1
5870.802		1
5870.86426		1
5870.906		1
5870.911		1
5870.96		1
5871.014		1
5871.05859		1
5871.069		1
5871.075		1
5871.148		1
5871.25732		1
5871.28857		1
5871.29443		1
5871.32666		1
5871.37451		1
5871.55859		1
5871.75		1
5871.97949		1
5872.063		1
5872.10059		1
5872.351		1
5872.422		1
5872.70654		1
5872.729		1
5872.73535		1
5872.855		1
5872.859		1
5872.90967		1
5873.09		1
5873.219		1
5873.3916		1
5873.468		1
5873.57568		1
5873.764		1
5873.929		1
5873.92969		1
5874.20654		1
5874.259		1
5874.327		1
5874.38037		1
5874.56152		1
5874.66357		1
5874.74561		1
5874.88965		1
5875.027		1
5875.119		1
5875.23975		1
5875.275		1
5875.306		1
5875.317		1
5875.35742		1
5875.41943		1
5875.648		1
5875.826		1
5875.90674		1
5875.928		1
5875.93359		1
5876.024		1
5876.07373		1
5876.15137		1
5876.207		1
5876.43945		1
5876.617		1
5876.90332		1
5876.918		1
5876.947		1
5876.99		1
5877.37939		1
5877.3916		1
5877.40332		1
5877.45557		1
5877.62		1
5877.62256		1
5877.69971		1
5877.79346		1
5877.946		1
5877.96826		1
5877.973		1
5878.10449		1
5878.131		1
5878.19775		1
5878.43164		1
5878.44141		1
5878.50049		1
5878.859		1
5878.94727		1
5879.038		1
5879.09668		1
5879.1		1
5879.14746		1
5879.2627		1
5879.312		1
5879.39355		1
5879.42236		1
5879.438		1
5879.46436		1
5879.47		1
5879.50342		1
5879.625		1
5879.63232		1
5879.647		1
5879.822		1
5879.84		1
5879.85254		1
5879.99756		1
5880.01025		1
5880.11572		1
5880.132		1
5880.208		1
5880.22949		1
5880.26758		1
5880.29053		1
5880.31738		1
5880.37842		1
5880.401		1
5880.57227		1
5880.57373		1
5880.586		1
5880.636		1
5880.756		1
5880.7583		1
5881.205		1
5881.258		1
5881.2627		1
5881.282		1
5881.42		1
5881.534		1
5881.567		1
5881.64063		1
5881.69		1
5881.724		1
5881.82		1
5882.087		1
5882.19141		1
5882.234		1
5882.307		1
5882.387		1
5882.39453		1
5882.44629		1
5882.46533		1
5882.549		1
5882.557		1
5882.75928		1
5882.82568		1
5882.87549		1
5883.02832		1
5883.12061		1
5883.44238		1
5883.47363		1
5883.59		1
5883.6416		1
5883.645		1
5883.784		1
5883.81		1
5883.91162		1
5883.96045		1
5883.979		1
5883.997		1
5884.04834		1
5884.07275		1
5884.07666		1
5884.118		1
5884.13867		1
5884.176		1
5884.229		1
5884.428		1
5884.71143		1
5884.75732		1
5884.95361		1
5885.07764		1
5885.103		1
5885.10352		1
5885.325		1
5885.485		1
5885.588		1
5885.592		1
5885.60547		1
5885.6167		1
5885.64		1
5886.01172		1
5886.10352		1
5886.15137		1
5886.297		1
5886.37549		1
5886.415		1
5886.462		1
5886.47852		1
5886.48		1
5886.5083		1
5886.54248		1
5886.65332		1
5886.76025		1
5886.881		1
5886.92432		1
5887.2627		1
5887.294		1
5887.30566		1
5887.32471		1
5887.347		1
5887.348		1
5887.471		1
5887.48145		1
5887.5127		1
5887.658		1
5887.837		1
5887.913		1
5887.924		1
5888.11865		1
5888.2627		1
5888.28271		1
5888.30664		1
5888.3457		1
5888.397		1
5888.42969		1
5888.51074		1
5888.6333		1
5888.64355		1
5888.74854		1
5888.7793		1
5888.85742		1
5888.862		1
5888.96875		1
5889.00928		1
5889.22754		1
5889.257		1
5889.33643		1
5889.624		1
5889.64453		1
5889.78027		1
5889.788		1
5889.90137		1
5890.0874		1
5890.24951		1
5890.265		1
5890.32666		1
5890.331		1
5890.33154		1
5890.339		1
5890.41748		1
5890.49561		1
5890.50049		1
5890.514		1
5890.604		1
5890.64648		1
5890.741		1
5890.77539		1
5891.0293		1
5891.087		1
5891.138		1
5891.3		1
5891.38135		1
5891.46631		1
5891.648		1
5891.66162		1
5891.73926		1
5891.964		1
5892.03564		1
5892.146		1
5892.183		1
5892.25928		1
5892.424		1
5892.44336		1
5892.62744		1
5892.75146		1
5892.824		1
5892.935		1
5892.9917		1
5893.086		1
5893.108		1
5893.125		1
5893.226		1
5893.35645		1
5893.38672		1
5893.418		1
5893.64648		1
5893.726		1
5893.732		1
5893.78662		1
5893.954		1
5893.96631		1
5893.989		1
5894.058		1
5894.07471		1
5894.303		1
5894.31152		1
5894.31152		1
5894.323		1
5894.466		1
5894.646		1
5894.66748		1
5894.679		1
5894.762		1
5894.891		1
5895.043		1
5895.07227		1
5895.15674		1
5895.17725		1
5895.34375		1
5895.53027		1
5895.65234		1
5895.67236		1
5895.74463		1
5895.79		1
5895.794		1
5895.81152		1
5895.86963		1
5895.872		1
5895.88		1
5896.043		1
5896.075		1
5896.09033		1
5896.26		1
5896.35938		1
5896.78369		1
5896.797		1
5896.79932		1
5896.833		1
5896.89258		1
5896.90527		1
5896.94238		1
5896.975		1
5897.09229		1
5897.094		1
5897.121		1
5897.13525		1
5897.174		1
5897.17773		1
5897.19434		1
5897.234		1
5897.257		1
5897.366		1
5897.478		1
5897.4917		1
5897.587		1
5897.683		1
5897.69336		1
5897.776		1
5897.783		1
5897.93359		1
5897.944		1
5898.05273		1
5898.34473		1
5898.35742		1
5898.537		1
5898.59131		1
5898.681		1
5898.787		1
5899.09668		1
5899.10156		1
5899.28662		1
5899.398		1
5899.51758		1
5899.521		1
5899.599		1
5899.61		1
5899.62061		1
5899.64844		1
5899.76025		1
5899.819		1
5899.84229		1
5900.09326		1
5900.17334		1
5900.17627		1
5900.2373		1
5900.24951		1
5900.279		1
5900.375		1
5900.38672		1
5900.41553		1
5900.511		1
5900.545		1
5900.563		1
5900.568		1
5900.68164		1
5900.69336		1
5900.727		1
5900.81445		1
5900.89453		1
5900.9165		1
5900.92627		1
5900.987		1
5900.997		1
5901.066		1
5901.07129		1
5901.48438		1
5901.624		1
5901.64258		1
5901.828		1
5901.83057		1
5901.85156		1
5901.87842		1
5901.89551		1
5901.951		1
5901.97852		1
5902.02148		1
5902.137		1
5902.224		1
5902.25732		1
5902.30566		1
5902.382		1
5902.47168		1
5902.67139		1
5902.925		1
5902.93652		1
5902.952		1
5903.01		1
5903.06641		1
5903.147		1
5903.20752		1
5903.26025		1
5903.27637		1
5903.292		1
5903.30273		1
5903.37744		1
5903.38		1
5903.449		1
5903.50928		1
5903.60938		1
5903.702		1
5903.761		1
5903.91357		1
5904.039		1
5904.153		1
5904.19971		1
5904.23535		1
5904.26465		1
5904.281		1
5904.289		1
5904.309		1
5904.36865		1
5904.431		1
5904.49072		1
5904.54541		1
5904.6		1
5904.88		1
5904.93066		1
5904.94		1
5904.9585		1
5905.06543		1
5905.074		1
5905.138		1
5905.418		1
5905.433		1
5905.45166		1
5905.47		1
5905.49756		1
5905.53174		1
5905.571		1
5905.592		1
5905.73		1
5905.80469		1
5905.88672		1
5905.946		1
5906.03857		1
5906.04248		1
5906.074		1
5906.088		1
5906.10254		1
5906.16064		1
5906.175		1
5906.188		1
5906.236		1
5906.28564		1
5906.36768		1
5906.374		1
5906.37451		1
5906.394		1
5906.41064		1
5906.444		1
5906.55029		1
5906.557		1
5906.635		1
5906.7334		1
5906.7915		1
5906.8916		1
5906.91748		1
5906.94775		1
5906.9585		1
5906.977		1
5907.06543		1
5907.151		1
5907.162		1
5907.27637		1
5907.282		1
5907.296		1
5907.32471		1
5907.3916		1
5907.414		1
5907.41553		1
5907.5415		1
5907.63037		1
5907.74		1
5907.794		1
5907.86133		1
5907.874		1
5907.92334		1
5907.971		1
5908.04736		1
5908.212		1
5908.23047		1
5908.33447		1
5908.40771		1
5908.40771		1
5908.48047		1
5908.531		1
5908.625		1
5908.641		1
5908.64258		1
5908.81152		1
5908.889		1
5908.96973		1
5909.09229		1
5909.12842		1
5909.17969		1
5909.22852		1
5909.29736		1
5909.321		1
5909.38037		1
5909.42529		1
5909.532		1
5909.53369		1
5909.573		1
5909.57764		1
5909.583		1
5909.616		1
5909.745		1
5909.789		1
5910.09961		1
5910.10742		1
5910.22461		1
5910.28857		1
5910.34766		1
5910.421		1
5910.52637		1
5910.56348		1
5910.83154		1
5910.91846		1
5910.93262		1
5910.999		1
5911.18		1
5911.21045		1
5911.21533		1
5911.241		1
5911.242		1
5911.25049		1
5911.27637		1
5911.46		1
5911.468		1
5911.47363		1
5911.56836		1
5911.61865		1
5911.66846		1
5911.77637		1
5911.911		1
5911.926		1
5911.951		1
5911.97168		1
5912.00732		1
5912.04		1
5912.32471		1
5912.454		1
5912.46826		1
5912.49756		1
5912.51855		1
5912.605		1
5912.664		1
5912.774		1
5912.785		1
5912.847		1
5912.87158		1
5912.928		1
5912.96729		1
5912.98242		1
5913.01953		1
5913.02051		1
5913.103		1
5913.1626		1
5913.173		1
5913.29639		1
5913.3833		1
5913.39746		1
5913.43457		1
5913.457		1
5913.49268		1
5913.5		1
5913.56348		1
5913.66846		1
5913.709		1
5913.714		1
5913.73047		1
5913.746		1
5913.82666		1
5913.841		1
5913.88525		1
5913.94		1
5914.146		1
5914.203		1
5914.235		1
5914.24658		1
5914.33057		1
5914.42627		1
5914.536		1
5914.57129		1
5914.57129		1
5914.65137		1
5914.68848		1
5914.698		1
5914.713		1
5914.75537		1
5914.764		1
5914.82764		1
5914.86133		1
5914.95752		1
5914.98535		1
5915.023		1
5915.075		1
5915.11963		1
5915.13037		1
5915.137		1
5915.1543		1
5915.15967		1
5915.16064		1
5915.258		1
5915.415		1
5915.51953		1
5915.54834		1
5915.61		1
5915.71973		1
5915.721		1
5915.72852		1
5915.75732		1
5915.801		1
5915.984		1
5916.06836		1
5916.139		1
5916.148		1
5916.23145		1
5916.315		1
5916.32471		1
5916.451		1
5916.46436		1
5916.60352		1
5916.622		1
5916.713		1
5916.82227		1
5916.8335		1
5916.848		1
5916.90967		1
5916.953		1
5916.95752		1
5916.982		1
5916.9917		1
5917.02441		1
5917.02637		1
5917.09375		1
5917.20068		1
5917.21533		1
5917.252		1
5917.326		1
5917.36426		1
5917.438		1
5917.54932		1
5917.6		1
5917.623		1
5917.625		1
5917.781		1
5917.817		1
5917.82031		1
5917.89		1
5917.897		1
5917.924		1
5918.001		1
5918.039		1
5918.07031		1
5918.178		1
5918.209		1
5918.34766		1
5918.57471		1
5918.632		1
5918.698		1
5918.71875		1
5918.74854		1
5918.831		1
5918.88525		1
5919.111		1
5919.1333		1
5919.13867		1
5919.16846		1
5919.196		1
5919.267		1
5919.30957		1
5919.31348		1
5919.426		1
5919.46533		1
5919.58154		1
5919.6416		1
5919.744		1
5919.817		1
5919.871		1
5919.907		1
5919.92139		1
5920.06348		1
5920.132		1
5920.145		1
5920.174		1
5920.302		1
5920.415		1
5920.615		1
5920.64941		1
5920.65967		1
5920.665		1
5920.7876		1
5920.80371		1
5920.866		1
5920.94336		1
5920.997		1
5921.03027		1
5921.061		1
5921.159		1
5921.21436		1
5921.219		1
5921.32		1
5921.326		1
5921.42529		1
5921.491		1
5921.58057		1
5921.705		1
5921.71973		1
5921.82471		1
5921.91943		1
5921.92334		1
5921.97461		1
5922.09473		1
5922.10742		1
5922.132		1
5922.24854		1
5922.276		1
5922.357		1
5922.411		1
5922.42432		1
5922.443		1
5922.514		1
5922.53857		1
5922.591		1
5922.606		1
5922.689		1
5922.69043		1
5922.72949		1
5922.7583		1
5922.96143		1
5922.998		1
5923.015		1
5923.01563		1
5923.039		1
5923.116		1
5923.13867		1
5923.162		1
5923.16455		1
5923.537		1
5923.58057		1
5923.583		1
5923.622		1
5923.76172		1
5923.89		1
5923.97		1
5923.9873		1
5924.01953		1
5924.144		1
5924.16943		1
5924.201		1
5924.26758		1
5924.317		1
5924.32227		1
5924.36768		1
5924.47266		1
5924.56738		1
5924.58252		1
5924.63135		1
5924.6377		1
5924.66846		1
5924.757		1
5924.925		1
5925.05127		1
5925.07959		1
5925.137		1
5925.17334		1
5925.231		1
5925.247		1
5925.284		1
5925.488		1
5925.53125		1
5925.6123		1
5925.66162		1
5925.67725		1
5925.734		1
5925.84375		1
5925.86		1
5925.94971		1
5926.005		1
5926.095		1
5926.138		1
5926.148		1
5926.15137		1
5926.162		1
5926.239		1
5926.341		1
5926.36572		1
5926.387		1
5926.45752		1
5926.4624		1
5926.501		1
5926.56641		1
5926.63574		1
5926.69043		1
5926.80957		1
5926.866		1
5926.895		1
5926.92969		1
5926.965		1
5926.968		1
5926.98975		1
5927.03125		1
5927.1333		1
5927.137		1
5927.141		1
5927.15625		1
5927.18		1
5927.27148		1
5927.38135		1
5927.448		1
5927.45361		1
5927.4917		1
5927.539		1
5927.683		1
5927.68555		1
5927.794		1
5927.849		1
5927.8877		1
5928.01074		1
5928.09131		1
5928.09473		1
5928.17236		1
5928.213		1
5928.221		1
5928.32275		1
5928.356		1
5928.429		1
5928.48438		1
5928.49463		1
5928.533		1
5928.655		1
5928.665		1
5928.739		1
5928.798		1
5928.86426		1
5928.899		1
5928.95947		1
5928.966		1
5929.094		1
5929.184		1
5929.248		1
5929.32861		1
5929.415		1
5929.41943		1
5929.52539		1
5929.53369		1
5929.612		1
5929.65039		1
5929.714		1
5929.719		1
5929.76855		1
5929.793		1
5929.901		1
5929.946		1
5930.153		1
5930.268		1
5930.36572		1
5930.439		1
5930.459		1
5930.49561		1
5930.583		1
5930.65869		1
5930.846		1
5930.85938		1
5930.87549		1
5930.93359		1
5930.942		1
5930.974		1
5931.127		1
5931.3584		1
5931.413		1
5931.431		1
5931.735		1
5931.79		1
5931.802		1
5931.80762		1
5931.86865		1
5932		1
5932.0127		1
5932.14355		1
5932.207		1
5932.23535		1
5932.23926		1
5932.253		1
5932.278		1
5932.279		1
5932.32		1
5932.396		1
5932.40527		1
5932.483		1
5932.50342		1
5932.531		1
5932.60449		1
5932.659		1
5932.664		1
5932.71973		1
5932.752		1
5932.766		1
5932.78369		1
5932.8335		1
5932.83936		1
[truncated: 16,823 more rows]
