# Supplementary material for: Getting rid of ‘rain’ and ‘stars’: Mitigating inhibition effects on ddPCR data analysis, the case study of the invasive crayfish Pacifastacus leniusculus in the streams of Luxembourg
Source: PLoS One. 2022 Nov 16;17(11):e0275363. doi: 10.1371/journal.pone.0275363 (PMC9668142; doi:10.1371/journal.pone.0275363)
Supplement: S1 File — (ZIP) [file pone.0275363.s003.zip › raw data/28-pl2/28 Pl2-2019 Pl_D01_Amplitude.csv]

Ch1 Amplitude	Ch2 Amplitude	Cluster
5189.529		1
5189.75049		1
5259.151		1
5260.57959		1
5295		1
5330.26074		1
5333.728		1
5373.268		1
5387.63867		1
5391.374		1
5397.02		1
5404.64844		1
5406.91162		1
5414.59326		1
5427.67529		1
5433.429		1
5445.808		1
5458.72		1
5464.64648		1
5466.6543		1
5469.5293		1
5477.311		1
5477.6377		1
5491.44434		1
5495.53125		1
5499.411		1
5502.773		1
5508.164		1
5508.18262		1
5511.828		1
5513.05		1
5514.18359		1
5514.523		1
5516.75342		1
5525.19531		1
5525.74561		1
5527.37158		1
5530.40039		1
5535.51025		1
5543.02441		1
5545.20947		1
5545.442		1
5554.94873		1
5561.98242		1
5566.48633		1
5572.80225		1
5574.321		1
5574.51025		1
5576.203		1
5577.78662		1
5584.12549		1
5586.18652		1
5587.28027		1
5587.391		1
5588.06		1
5589.70361		1
5589.92		1
5592.21		1
5594.96973		1
5609.4126		1
5613.358		1
5613.78662		1
5614.3833		1
5614.867		1
5616.73926		1
5621.498		1
5624.636		1
5624.65527		1
5624.751		1
5627.30566		1
5628.22754		1
5630.818		1
5630.8833		1
5631.95654		1
5634.11328		1
5636.007		1
5636.805		1
5638.079		1
5639.7124		1
5639.77832		1
5640.4834		1
5643.12451		1
5643.562		1
5647.009		1
5649.621		1
5649.999		1
5650.483		1
5651.124		1
5651.1543		1
5652.16357		1
5654.79541		1
5656.347		1
5661.81152		1
5662.90137		1
5664.109		1
5668.02344		1
5672.28271		1
5673.03271		1
5677.17236		1
5679.468		1
5682.22559		1
5685.732		1
5686.528		1
5687.703		1
5687.798		1
5690.102		1
5691.09033		1
5691.65674		1
5693.23438		1
5694.024		1
5695.41553		1
5695.478		1
5696.003		1
5698.24268		1
5700.358		1
5700.372		1
5703.096		1
5704.326		1
5705.10156		1
5706.056		1
5706.63867		1
5706.891		1
5708.11572		1
5708.829		1
5710.653		1
5710.678		1
5710.84668		1
5711.221		1
5711.23975		1
5716.51465		1
5716.71826		1
5717.666		1
5718.101		1
5718.59326		1
5718.739		1
5719.149		1
5719.58545		1
5719.952		1
5720.94629		1
5722.21875		1
5722.47266		1
5722.578		1
5722.837		1
5723.03564		1
5723.201		1
5726.974		1
5730.28		1
5730.8457		1
5733.117		1
5733.909		1
5734.595		1
5736.84375		1
5739.48975		1
5740.139		1
5740.527		1
5742.023		1
5742.169		1
5742.25635		1
5742.65039		1
5743.97168		1
5743.988		1
5744.534		1
5744.739		1
5745.67773		1
5746.05371		1
5747.263		1
5748.54932		1
5748.68945		1
5748.70166		1
5749.679		1
5750.87061		1
5752.35		1
5753.516		1
5753.579		1
5753.616		1
5753.74268		1
5754.788		1
5756.421		1
5756.6167		1
5757.62744		1
5757.78662		1
5758.224		1
5758.55957		1
5759.106		1
5759.14551		1
5759.20166		1
5759.549		1
5760.30566		1
5761.2627		1
5761.37744		1
5761.80029		1
5762.201		1
5762.494		1
5764.17529		1
5764.5415		1
5764.702		1
5765.68359		1
5765.982		1
5767.91553		1
5768.54053		1
5770.49854		1
5770.85352		1
5772.39063		1
5772.48		1
5772.79932		1
5772.84668		1
5773.125		1
5773.398		1
5773.541		1
5775.116		1
5777.188		1
5779.5415		1
5780.19434		1
5780.82		1
5782.08447		1
5782.28955		1
5783.736		1
5784.526		1
5785.83057		1
5786.24561		1
5786.51758		1
5786.796		1
5788.429		1
5788.629		1
5788.798		1
5789.33936		1
5789.778		1
5791.225		1
5791.30859		1
5791.63135		1
5792.20752		1
5792.796		1
5793.108		1
5793.23		1
5794.004		1
5794.35254		1
5794.99658		1
5795.09131		1
5796.08447		1
5797.07031		1
5798.101		1
5798.167		1
5799.356		1
5799.705		1
5799.839		1
5800.81934		1
5801.126		1
5802		1
5802.79		1
5805.046		1
5805.14355		1
5805.452		1
5805.929		1
5806.358		1
5806.594		1
5806.99561		1
5807.34766		1
5807.65		1
5808.04053		1
5808.08936		1
5808.528		1
5808.91553		1
5810.081		1
5811.36328		1
5811.53857		1
5811.929		1
5812.9043		1
5813.22168		1
5813.345		1
5813.42773		1
5813.689		1
5813.8833		1
5814.016		1
5814.749		1
5815.543		1
5816.079		1
5816.14355		1
5816.222		1
5816.37256		1
5816.408		1
5816.53662		1
5817.001		1
5817.01025		1
5817.489		1
5819.788		1
5819.90625		1
5820.79932		1
5821.54248		1
5821.828		1
5821.969		1
5822.64746		1
5823.139		1
5824.115		1
5824.30029		1
5824.48145		1
5825.70068		1
5826.30127		1
5826.972		1
5827.172		1
5827.289		1
5828.128		1
5828.723		1
5829.199		1
5829.53564		1
5829.95		1
5830.19141		1
5830.38		1
5830.55566		1
5830.631		1
5830.647		1
5830.77637		1
5831.131		1
5831.459		1
5831.543		1
5831.6333		1
5833.64		1
5833.75635		1
5833.97852		1
5834.37354		1
5834.398		1
5835.58154		1
5835.65039		1
5835.782		1
5836.569		1
5837.30566		1
5838.878		1
5839.08447		1
5839.672		1
5840.00537		1
5840.4873		1
5841.20459		1
5841.30566		1
5842.246		1
5842.455		1
5843.51367		1
5844.67773		1
5845.453		1
5846.017		1
5846.03		1
5847.47461		1
5847.806		1
5848.011		1
5848.06836		1
5848.1626		1
5848.20361		1
5848.648		1
5848.797		1
5849.2207		1
5849.497		1
5849.762		1
5850.47363		1
5851.72363		1
5851.76367		1
5852.98828		1
5854.693		1
5855.51		1
5855.991		1
5856.683		1
5856.738		1
5856.85156		1
5857.739		1
5857.816		1
5858.806		1
5861.49072		1
5861.59668		1
5863.852		1
5864.63135		1
5865.327		1
5866.478		1
5866.625		1
5866.845		1
5867.26367		1
5867.312		1
5867.857		1
5867.896		1
5868.07275		1
5868.094		1
5868.186		1
5868.84229		1
5868.99365		1
5869.39746		1
5869.855		1
5870.097		1
5870.576		1
5870.778		1
5870.936		1
5871.386		1
5871.40234		1
5871.77734		1
5872.134		1
5873.04346		1
5873.4126		1
5874.028		1
5874.286		1
5874.40674		1
5874.95264		1
5875.25		1
5875.832		1
5875.96973		1
5876.02637		1
5876.162		1
5876.28369		1
5876.62061		1
5878.406		1
5880.03		1
5880.481		1
5880.681		1
5880.90039		1
5881.24951		1
5881.69336		1
5881.82861		1
5882.878		1
5882.891		1
5883.623		1
5884.102		1
5884.31		1
5884.398		1
5884.42773		1
5884.438		1
5884.501		1
5884.841		1
5884.9585		1
5885.07959		1
5885.14844		1
5885.91553		1
5886.066		1
5886.23828		1
5886.25732		1
5886.926		1
5887.02		1
5887.036		1
5887.148		1
5887.18945		1
5887.642		1
5887.739		1
5888.61768		1
5889.165		1
5889.243		1
5889.311		1
5889.49658		1
5889.57568		1
5890.70068		1
5890.81836		1
5891.547		1
5891.63232		1
5891.756		1
5891.85547		1
5892.03271		1
5892.15674		1
5892.343		1
5892.70752		1
5892.85547		1
5893.004		1
5893.23242		1
5893.667		1
5894.16162		1
5894.6		1
5894.85449		1
5894.94727		1
5895.01855		1
5896.264		1
5896.568		1
5897.43066		1
5898.27		1
5898.30469		1
5898.36572		1
5898.864		1
5899.34766		1
5899.353		1
5899.60254		1
5900.4917		1
5901.84473		1
5902.108		1
5902.294		1
5902.415		1
5902.45166		1
5902.45459		1
5902.597		1
5902.709		1
5903.13867		1
5903.879		1
5904.70166		1
5904.986		1
5906.53564		1
5906.61		1
5906.80029		1
5907.493		1
5908.217		1
5908.25146		1
5908.29834		1
5908.456		1
5908.566		1
5908.70361		1
5908.862		1
5908.901		1
5909.60449		1
5909.661		1
5909.67		1
5909.70068		1
5909.76367		1
5909.91357		1
5911.163		1
5911.596		1
5912.673		1
5912.952		1
5912.965		1
5913.069		1
5913.22656		1
5914.141		1
5915.596		1
5915.654		1
5915.987		1
5916.22559		1
5916.2666		1
5916.979		1
5917.49		1
5917.714		1
5917.781		1
5918.03027		1
5918.06		1
5918.416		1
5918.79736		1
5919.204		1
5919.305		1
5919.762		1
5919.983		1
5920.20459		1
5920.20752		1
5920.26172		1
5920.428		1
5920.44336		1
5920.45752		1
5920.6084		1
5920.71338		1
5921.37842		1
5921.633		1
5921.689		1
5921.72461		1
5922.476		1
5922.494		1
5922.53271		1
5922.94629		1
5923.606		1
5923.613		1
5924.45		1
5924.51855		1
5924.66		1
5924.66357		1
5924.89063		1
5925.08936		1
5925.24951		1
5925.627		1
5925.68848		1
5926.07861		1
5926.086		1
5926.14		1
5926.24561		1
5926.41748		1
5926.58643		1
5926.61865		1
5926.75928		1
5927.11328		1
5927.30029		1
5927.35938		1
5927.65869		1
5927.88428		1
5928.01074		1
5928.31055		1
5928.418		1
5928.42432		1
5928.707		1
5928.92773		1
5928.99		1
5929.308		1
5930.42236		1
5930.51367		1
5930.52832		1
5930.66357		1
5930.86865		1
5930.89844		1
5930.988		1
5931.151		1
5931.232		1
5931.266		1
5931.66		1
5931.82959		1
5932.38428		1
5932.527		1
5932.615		1
5932.85352		1
5932.92		1
5933.921		1
5934.3335		1
5934.87646		1
5934.882		1
5934.8877		1
5934.88965		1
5935.228		1
5935.42773		1
5935.50732		1
5935.79736		1
5936.3877		1
5936.70947		1
5936.738		1
5936.837		1
5937.181		1
5937.24072		1
5937.45068		1
5937.731		1
5937.73242		1
5937.756		1
5937.821		1
5937.89355		1
5938.38867		1
5938.44531		1
5938.61133		1
5938.631		1
5938.85254		1
5939.027		1
5939.17969		1
5939.285		1
5939.343		1
5939.60742		1
5939.79541		1
5939.82		1
5939.986		1
5940.204		1
5940.27148		1
5940.527		1
5940.67041		1
5940.851		1
5941.998		1
5942.92725		1
5942.986		1
5943.158		1
5943.57861		1
5943.766		1
5944.383		1
5944.44873		1
5944.60547		1
5944.76074		1
5944.7627		1
5944.786		1
5944.881		1
5945.258		1
5945.631		1
5945.663		1
5945.86572		1
5946.113		1
5946.38965		1
5946.636		1
5946.747		1
5946.901		1
5947.063		1
5947.231		1
5947.28174		1
5947.34		1
5947.63037		1
5947.68457		1
5947.7666		1
5947.896		1
5948.275		1
5948.59375		1
5949.64551		1
5949.68359		1
5949.703		1
5950.102		1
5950.92627		1
5950.94971		1
5951.054		1
5951.30029		1
5951.466		1
5951.534		1
5951.596		1
5951.80273		1
5952.04346		1
5952.369		1
5952.438		1
5952.52		1
5952.762		1
5953.03662		1
5953.233		1
5953.723		1
5953.83643		1
5953.92529		1
5954.225		1
5954.52734		1
5955.392		1
5956.31		1
5956.35156		1
5956.61		1
5956.62354		1
5956.76367		1
5957.447		1
5957.60156		1
5957.75244		1
5957.87744		1
5958.022		1
5958.051		1
5958.217		1
5958.388		1
5958.79736		1
5959.40137		1
5959.542		1
5959.6543		1
5959.92725		1
5960.062		1
5960.251		1
5960.39551		1
5960.67871		1
5961.16357		1
5961.184		1
5961.24		1
5961.266		1
5961.31641		1
5961.329		1
5961.437		1
5961.48145		1
5961.51563		1
5961.538		1
5961.57471		1
5961.80469		1
5962.029		1
5962.06445		1
5962.25537		1
5962.31152		1
5962.67725		1
5962.95557		1
5962.974		1
5963.27344		1
5963.981		1
5964.4165		1
5964.58		1
5965.432		1
5965.453		1
5965.6084		1
5966.55859		1
5966.60059		1
5966.639		1
5966.71875		1
5966.76953		1
5966.76953		1
5966.88428		1
5967.04248		1
5967.185		1
5967.19775		1
5967.411		1
5967.603		1
5967.612		1
5968.21631		1
5968.586		1
5968.586		1
5968.977		1
5969.387		1
5969.565		1
5970.18359		1
5970.245		1
5970.64		1
5970.89063		1
5971.07764		1
5971.44141		1
5971.511		1
5971.575		1
5971.815		1
5972.40869		1
5972.503		1
5972.621		1
5972.75		1
5973.14551		1
5973.47949		1
5973.534		1
5973.822		1
5974.405		1
5974.46631		1
5974.55762		1
5974.6626		1
5974.701		1
5974.78467		1
5974.82471		1
5974.8457		1
5974.88428		1
5975.097		1
5975.526		1
5975.648		1
5975.745		1
5975.9834		1
5976.119		1
5976.31641		1
5976.41748		1
5976.428		1
5976.44043		1
5976.59668		1
5976.80762		1
5976.878		1
5976.8877		1
5976.91		1
5977.00439		1
5978.06348		1
5978.675		1
5978.774		1
5979.27344		1
5979.29443		1
5979.614		1
5979.70166		1
5979.728		1
5979.74365		1
5980.319		1
5980.361		1
5980.42773		1
5980.916		1
5981.002		1
5981.1333		1
5981.305		1
5981.39941		1
5981.598		1
5981.62549		1
5981.72363		1
5981.81445		1
5981.895		1
5982.32959		1
5982.617		1
5982.956		1
5983.55859		1
5983.726		1
5984.069		1
5984.123		1
5984.172		1
5984.317		1
5984.721		1
5984.875		1
5984.94531		1
5985.187		1
5985.31836		1
5985.326		1
5985.341		1
5985.365		1
5985.5415		1
5985.60156		1
5985.697		1
5985.81738		1
5985.83252		1
5986.40625		1
5986.40967		1
5987.038		1
5987.10352		1
5987.11426		1
5987.2		1
5987.2627		1
5987.50342		1
5987.519		1
5987.53662		1
5987.56934		1
5988.058		1
5988.09668		1
5988.31152		1
5988.496		1
5988.688		1
5988.86133		1
5988.902		1
5988.951		1
5989.4624		1
5990.098		1
5990.207		1
5990.207		1
5990.251		1
5990.33936		1
5990.48145		1
5990.74951		1
5991.02344		1
5991.02539		1
5991.12256		1
5991.14551		1
5991.165		1
5991.53467		1
5991.697		1
5991.74561		1
5991.85547		1
5992.264		1
5992.338		1
5992.781		1
5992.832		1
5992.88037		1
5993.097		1
5993.21143		1
5993.33643		1
5993.814		1
5994.01465		1
5994.45068		1
5994.511		1
5994.54248		1
5994.59229		1
5994.85254		1
5995.39453		1
5995.71973		1
5995.89		1
5995.894		1
5995.936		1
5995.95264		1
5995.983		1
5996.074		1
5996.40039		1
5996.52		1
5996.928		1
5996.9375		1
5997.25244		1
5997.34766		1
5997.39746		1
5997.9707		1
5998.317		1
5998.409		1
5998.431		1
5998.4707		1
5998.637		1
5998.661		1
5999.14746		1
5999.24561		1
5999.26465		1
5999.37158		1
6000.30762		1
6000.36475		1
6000.518		1
6000.827		1
6000.93555		1
6001.131		1
6001.156		1
6001.327		1
6001.495		1
6001.82031		1
6001.89844		1
6002.392		1
6002.798		1
6002.828		1
6003.417		1
6003.628		1
6003.746		1
6004.003		1
6004.369		1
6004.369		1
6004.501		1
6004.558		1
6004.58643		1
6004.68164		1
6004.756		1
6004.9375		1
6004.964		1
6005.172		1
6005.32275		1
6005.90674		1
6006.101		1
6006.29932		1
6006.59		1
6006.633		1
6006.95068		1
6007.069		1
6007.24072		1
6007.47266		1
6007.54248		1
6007.68164		1
6007.72266		1
6007.85547		1
6007.887		1
6007.92725		1
6008.032		1
6008.05859		1
6008.22266		1
6008.418		1
6008.54248		1
6008.60645		1
6008.693		1
6008.7666		1
6009.133		1
6009.167		1
6009.32031		1
6009.46631		1
6009.565		1
6009.605		1
6009.60742		1
6009.833		1
6010.05371		1
6010.07568		1
6010.1		1
6010.424		1
6010.45361		1
6010.4624		1
6010.51172		1
6010.979		1
6011.20557		1
6011.348		1
6011.412		1
6011.55273		1
6011.63		1
6012.0415		1
6012.053		1
6012.12549		1
6012.21631		1
6012.44971		1
6012.681		1
6012.69629		1
6012.71338		1
6012.761		1
6012.92432		1
6013.05762		1
6013.208		1
6013.397		1
6013.409		1
6013.51074		1
6013.525		1
6013.55371		1
6013.71826		1
6014.021		1
6014.1123		1
6014.14453		1
6014.261		1
6014.34131		1
6014.444		1
6014.526		1
6014.542		1
6014.64941		1
6014.68848		1
6015.07031		1
6015.163		1
6015.188		1
6015.211		1
6015.227		1
6015.882		1
6015.911		1
6015.967		1
6016.04932		1
6016.06543		1
6016.66748		1
6016.733		1
6016.891		1
6017.16064		1
6017.37451		1
6017.679		1
6017.73145		1
6017.734		1
6017.8		1
6018.076		1
6018.10547		1
6018.149		1
6018.18457		1
6018.225		1
6018.376		1
6018.451		1
6018.737		1
6018.84766		1
6019.19971		1
6019.223		1
6019.38525		1
6019.49072		1
6019.64746		1
6019.705		1
6019.766		1
6019.82373		1
6019.927		1
6020.17		1
6020.213		1
6020.624		1
6020.734		1
6020.895		1
6021.098		1
6021.415		1
6021.66943		1
6021.767		1
6021.80371		1
6022.085		1
6022.29346		1
6022.388		1
6022.486		1
6022.55127		1
6022.69971		1
6022.986		1
6023.011		1
6023.278		1
6023.28662		1
6023.55		1
6023.592		1
6024.15771		1
6024.266		1
6024.56934		1
6024.84131		1
6024.9834		1
6025.015		1
6025.037		1
6025.381		1
6025.471		1
6025.473		1
6025.5127		1
6025.5835		1
6025.673		1
6025.914		1
6025.93		1
6025.95361		1
6026.03662		1
6026.145		1
6026.15674		1
6026.244		1
6026.53271		1
6026.55225		1
6026.75244		1
6026.924		1
6026.989		1
6027.33		1
6027.337		1
6027.477		1
6027.61865		1
6027.88		1
6027.89844		1
6027.922		1
6028.015		1
6028.27441		1
6028.29834		1
6028.50342		1
6028.52637		1
6028.709		1
6028.8125		1
6028.843		1
6028.95		1
6028.967		1
6029.19629		1
6029.49756		1
6029.853		1
6030.226		1
6030.355		1
6030.524		1
6030.657		1
6031.01074		1
6031.251		1
6031.38232		1
6031.454		1
6031.473		1
6031.55029		1
6031.568		1
6031.60352		1
6031.668		1
6031.911		1
6031.94775		1
6032.11865		1
6032.603		1
6032.655		1
6033.41748		1
6033.538		1
6033.651		1
6033.67725		1
6034.01855		1
6034.06934		1
6034.11133		1
6034.471		1
6034.531		1
6034.60547		1
6034.73		1
6035.08936		1
6035.234		1
6035.556		1
6035.579		1
6035.593		1
6035.698		1
6035.749		1
6035.775		1
6036.04932		1
6036.082		1
6036.188		1
6036.19141		1
6036.304		1
6036.42236		1
6036.48828		1
6036.582		1
6036.67627		1
6036.7085		1
6036.78027		1
6036.783		1
6036.807		1
6036.82666		1
6036.967		1
6037.222		1
6037.4043		1
6037.45068		1
6037.618		1
6037.665		1
6037.668		1
6037.78		1
6037.839		1
6038.042		1
6038.209		1
6038.27734		1
6038.402		1
6038.42773		1
6038.59326		1
6038.94727		1
6038.959		1
6038.96338		1
6039.10352		1
6039.12061		1
6039.203		1
6039.287		1
6039.66748		1
6039.67529		1
6039.69873		1
6039.855		1
6039.875		1
6040.06152		1
6040.56641		1
6040.57959		1
6040.62451		1
6040.64063		1
6040.724		1
6040.93262		1
6041.294		1
6041.298		1
6041.31934		1
6041.386		1
6041.96436		1
6041.99072		1
6042.062		1
6042.246		1
6042.265		1
6042.45752		1
6042.776		1
6042.787		1
6043.081		1
6043.09		1
6043.31738		1
6043.365		1
6043.39355		1
6043.53662		1
6043.64844		1
6043.76367		1
6043.96533		1
6043.9917		1
6044.06543		1
6044.0874		1
6044.126		1
6044.22559		1
6044.25537		1
6044.778		1
6044.9		1
6045.08936		1
6045.328		1
6045.43457		1
6045.601		1
6045.62842		1
6045.65137		1
6045.747		1
6045.762		1
6045.865		1
6046.04834		1
6046.2124		1
6046.28125		1
6046.286		1
6046.36133		1
6046.45557		1
6047.06738		1
6047.08447		1
6047.333		1
6047.35156		1
6047.47949		1
6047.62354		1
6047.78174		1
6047.88965		1
6048.007		1
6048.07666		1
6048.07959		1
6048.238		1
6048.244		1
6048.3335		1
6048.43848		1
6048.472		1
6048.476		1
6048.79053		1
6048.92139		1
6049.072		1
6049.33154		1
6049.388		1
6049.43262		1
6049.46875		1
6049.77051		1
6049.868		1
6049.97168		1
6050.119		1
6050.187		1
6050.236		1
6050.66943		1
6050.81		1
6051.04053		1
6051.069		1
6051.07129		1
6051.14844		1
6051.249		1
6051.29541		1
6051.47168		1
6051.54736		1
6051.556		1
6051.59326		1
6052.037		1
6052.05029		1
6052.07129		1
6052.17725		1
6052.299		1
6052.56348		1
6052.761		1
6052.76855		1
6052.77832		1
6052.81738		1
6052.85156		1
6052.923		1
6053.016		1
6053.175		1
6053.335		1
6053.38867		1
6053.413		1
6053.45068		1
6053.51563		1
6053.57861		1
6053.70752		1
6053.712		1
6053.91943		1
6053.96		1
6054.20459		1
6054.32764		1
6054.36572		1
6054.46045		1
6054.53467		1
6054.756		1
6054.852		1
6054.948		1
6055.068		1
6055.169		1
6055.215		1
6055.2793		1
6055.377		1
6055.56		1
6055.5835		1
6055.731		1
6055.82		1
6056.00537		1
6056.007		1
6056.19971		1
6056.291		1
6056.45068		1
6056.452		1
6056.566		1
6056.802		1
6056.8623		1
6057.16943		1
6057.219		1
6057.2334		1
6057.239		1
6057.32959		1
6057.424		1
6057.43555		1
6057.493		1
6057.657		1
6057.80029		1
6057.869		1
6057.9873		1
6058.048		1
6058.05127		1
6058.16553		1
6058.3374		1
6058.403		1
6058.40332		1
6058.42139		1
6058.447		1
6058.49756		1
6058.5415		1
6058.87061		1
6058.9043		1
6058.95361		1
6058.998		1
6059.13		1
6059.196		1
6059.304		1
6059.306		1
6059.38965		1
6059.51758		1
6060.177		1
6060.22852		1
6060.27539		1
6060.31934		1
6060.42041		1
6060.458		1
6060.54443		1
6060.691		1
6060.80469		1
6061.014		1
6061.162		1
6061.226		1
6061.238		1
6061.246		1
6061.632		1
6061.904		1
6061.90527		1
6061.96826		1
6062.161		1
6062.221		1
6062.379		1
6062.38672		1
6062.75732		1
6063.0835		1
6063.52246		1
6063.65		1
6063.691		1
6063.81348		1
6063.834		1
6063.867		1
6063.91162		1
6063.926		1
6063.968		1
6064.093		1
6064.453		1
6064.776		1
6064.785		1
6064.80029		1
6064.856		1
6064.91		1
6065.27344		1
6065.29346		1
6065.35449		1
6065.468		1
6065.48047		1
6065.538		1
6065.585		1
6065.606		1
6065.66064		1
6065.83252		1
6065.84326		1
6065.873		1
6066.15674		1
6066.23047		1
6066.892		1
6066.907		1
6067.02		1
6067.271		1
6067.43262		1
6067.43945		1
6067.47363		1
6067.58545		1
6067.654		1
6067.81836		1
6068.087		1
6068.182		1
6068.19336		1
6068.436		1
6068.534		1
6068.574		1
6068.581		1
6068.688		1
6068.834		1
6068.938		1
6069.05859		1
6069.21143		1
6069.429		1
6069.447		1
6069.48145		1
6069.542		1
6069.59766		1
6069.83838		1
6069.864		1
6069.871		1
6069.87451		1
6069.958		1
6069.99268		1
6070.078		1
6070.17871		1
6070.2583		1
6070.287		1
6070.29541		1
6070.308		1
6070.33447		1
6070.44043		1
6070.445		1
6070.584		1
6070.59033		1
6070.593		1
6070.692		1
6070.85547		1
6070.876		1
6071.16455		1
6071.22559		1
6071.27441		1
6071.32031		1
6071.43457		1
6071.57129		1
6071.584		1
6071.619		1
6072.10059		1
6072.287		1
6072.71436		1
6072.82275		1
6072.94727		1
6072.98535		1
6073.122		1
6073.282		1
6073.51		1
6073.842		1
6073.89		1
6073.92334		1
6073.93		1
6074.01953		1
6074.02832		1
6074.035		1
6074.2583		1
6074.3667		1
6074.409		1
6074.46826		1
6074.47754		1
6074.48828		1
6074.64844		1
6074.77		1
6074.858		1
6074.953		1
6074.95557		1
6074.97		1
6075.03		1
6075.053		1
6075.07568		1
6075.1		1
6075.123		1
6075.40869		1
6075.609		1
6075.65869		1
6075.72		1
6075.77539		1
6075.82471		1
6076.113		1
6076.277		1
6076.32227		1
6076.348		1
6076.699		1
6076.707		1
6076.75635		1
6076.864		1
6076.931		1
6076.955		1
6077.083		1
6077.099		1
6077.53564		1
6077.725		1
6077.79053		1
6077.81738		1
6077.878		1
6077.904		1
6077.94629		1
6078.087		1
6078.09		1
6078.13		1
6078.134		1
6078.19043		1
6078.44971		1
6078.5957		1
6078.66846		1
6078.79346		1
6078.897		1
6078.922		1
6079.10547		1
6079.133		1
6079.28369		1
6079.302		1
6079.453		1
6079.634		1
6079.715		1
6079.97168		1
6080.018		1
6080.15869		1
6080.26367		1
6080.2876		1
6080.311		1
6080.3916		1
6080.616		1
6080.624		1
6080.652		1
6080.75		1
6080.759		1
6080.8457		1
6080.884		1
6080.89063		1
6080.9375		1
6081.10156		1
6081.243		1
6081.364		1
6081.36426		1
6081.366		1
6081.3916		1
6081.465		1
6081.497		1
6081.676		1
6081.69434		1
6081.70947		1
6081.865		1
6082.06445		1
6082.13232		1
6082.159		1
6082.165		1
6082.402		1
6082.527		1
6082.60742		1
6082.908		1
6082.94873		1
6082.96338		1
6082.9707		1
6083.071		1
6083.1167		1
6083.14063		1
6083.265		1
6083.27051		1
6083.32031		1
6083.573		1
6083.67236		1
6083.759		1
6083.81055		1
6083.834		1
6083.95166		1
6083.987		1
6084.084		1
6084.122		1
6084.135		1
6084.19775		1
6084.21729		1
6084.27246		1
6084.506		1
6084.66553		1
6084.699		1
6084.74463		1
6084.87158		1
6084.886		1
6084.99463		1
6085.01758		1
6085.173		1
6085.43164		1
6085.53125		1
6085.623		1
6085.676		1
6085.888		1
6085.92627		1
6086.002		1
6086.05127		1
6086.06641		1
6086.1665		1
6086.16748		1
6086.222		1
6086.31641		1
6086.365		1
6086.408		1
6086.51025		1
6086.588		1
6086.635		1
6086.838		1
6086.87646		1
6086.94043		1
6086.94336		1
6086.94531		1
6087.04736		1
6087.119		1
6087.18945		1
6087.23975		1
6087.28271		1
6087.5083		1
6087.557		1
6087.76953		1
6087.9834		1
6088.08154		1
6088.11572		1
6088.23047		1
6088.251		1
6088.471		1
6088.48828		1
6088.5835		1
6088.734		1
6088.817		1
6088.83936		1
6088.892		1
6088.945		1
6089.0166		1
6089.04932		1
6089.07031		1
6089.09668		1
6089.09766		1
6089.106		1
6089.119		1
6089.21631		1
6089.243		1
6089.324		1
6089.35742		1
6089.395		1
6089.43945		1
6089.457		1
6089.50244		1
6089.54541		1
6089.64		1
6089.78955		1
6089.98047		1
6090.079		1
6090.08447		1
6090.22852		1
6090.29443		1
6090.30225		1
6090.366		1
6090.3833		1
6090.39648		1
6090.49854		1
6090.735		1
6090.7627		1
6090.77344		1
6090.84473		1
6090.84766		1
6090.906		1
6090.921		1
6091.05469		1
6091.095		1
6091.126		1
6091.214		1
6091.31152		1
6091.3125		1
6091.32		1
6091.36475		1
6091.473		1
6091.60938		1
6091.714		1
6091.718		1
6091.79541		1
6091.825		1
6091.887		1
6092.093		1
6092.098		1
6092.127		1
6092.143		1
6092.162		1
6092.27539		1
6092.34961		1
6092.37451		1
6092.47		1
6092.55273		1
6092.563		1
6092.658		1
6092.697		1
6092.897		1
6092.939		1
6093.17725		1
6093.22852		1
6093.349		1
6093.419		1
6093.465		1
6093.59961		1
6093.74268		1
6093.77051		1
6093.817		1
6093.83838		1
6093.85352		1
6093.88867		1
6093.90332		1
6093.907		1
6093.91064		1
6094.08838		1
6094.157		1
6094.25244		1
6094.2666		1
6094.336		1
6094.53467		1
6094.545		1
6094.588		1
6094.63965		1
6094.88672		1
6094.95752		1
6095.006		1
6095.06738		1
6095.376		1
6095.44434		1
6095.553		1
6095.5874		1
6095.633		1
6095.68164		1
6095.803		1
6095.88525		1
6095.97168		1
6095.97656		1
6095.99268		1
6096.00049		1
6096.042		1
6096.08838		1
6096.154		1
6096.28955		1
6096.383		1
6096.46826		1
6096.69434		1
6096.762		1
6096.78174		1
6096.79932		1
6096.85		1
6096.897		1
6096.9624		1
6097.343		1
6097.37939		1
6097.551		1
6097.641		1
6097.69775		1
6097.74951		1
6097.80273		1
6098.434		1
6098.4834		1
6098.64355		1
6098.68555		1
6098.699		1
6098.70264		1
6098.83057		1
6098.857		1
6098.868		1
6099.116		1
6099.12354		1
6099.17627		1
6099.4375		1
6099.514		1
6099.676		1
6099.70947		1
6099.80957		1
6099.841		1
6099.86865		1
6099.933		1
6100.02637		1
6100.2		1
6100.661		1
6100.758		1
6100.79053		1
6100.96875		1
6101.123		1
6101.12549		1
6101.19238		1
6101.3		1
6101.4043		1
6101.421		1
6101.45264		1
6101.536		1
6101.67041		1
6101.703		1
6101.77637		1
6101.778		1
6101.92334		1
6102.032		1
6102.33838		1
6102.384		1
6102.415		1
6102.511		1
6102.52246		1
6102.61572		1
6102.7876		1
6102.79443		1
6102.85547		1
6102.861		1
6102.96729		1
6103.05566		1
6103.074		1
6103.36328		1
6103.425		1
6103.438		1
6103.45068		1
6103.749		1
6103.957		1
6104.11035		1
6104.3457		1
6104.494		1
6104.51465		1
6104.573		1
6104.7085		1
6104.8125		1
6104.871		1
6104.90771		1
6104.9126		1
6104.92041		1
6105.14453		1
6105.22852		1
6105.279		1
6105.438		1
6105.516		1
6105.518		1
6105.52539		1
6105.67		1
6105.79248		1
6105.9043		1
6106.00439		1
6106.174		1
6106.22656		1
6106.262		1
6106.33545		1
6106.42773		1
6106.67		1
6106.81738		1
6106.84668		1
6106.892		1
6107.01074		1
6107.04834		1
6107.245		1
6107.30664		1
6107.33643		1
6107.387		1
6107.43066		1
6107.474		1
6107.66553		1
6107.667		1
6107.73047		1
6107.75928		1
6107.78467		1
6107.9126		1
6108.135		1
6108.20752		1
6108.24463		1
6108.36768		1
6108.499		1
6108.589		1
6108.59		1
6108.603		1
6108.7		1
6108.73		1
6108.73438		1
6108.8457		1
6108.901		1
6108.914		1
6108.91553		1
6108.939		1
6108.94238		1
6109.044		1
6109.08252		1
6109.08545		1
6109.14258		1
6109.21436		1
6109.22754		1
6109.28564		1
6109.336		1
6109.359		1
6109.3667		1
6109.39258		1
6109.54541		1
6109.67432		1
6109.71143		1
6109.73926		1
6109.789		1
6109.81738		1
6109.84229		1
6109.866		1
6109.959		1
6110.033		1
6110.08057		1
6110.086		1
6110.10352		1
6110.219		1
6110.33		1
6110.36035		1
6110.46436		1
6110.494		1
6110.498		1
6110.54639		1
6110.631		1
6110.637		1
6110.65332		1
6110.656		1
6110.702		1
6110.907		1
6110.92529		1
6110.953		1
6110.96631		1
6111.00537		1
6111.06055		1
6111.17773		1
6111.254		1
6111.44531		1
6111.751		1
6111.775		1
6111.80469		1
6111.88867		1
6112.052		1
6112.17236		1
6112.257		1
6112.28174		1
6112.315		1
6112.338		1
6112.359		1
6112.4585		1
6112.50049		1
6112.553		1
6112.62158		1
6112.822		1
6112.944		1
6113.167		1
6113.21045		1
6113.25537		1
6113.26758		1
6113.287		1
6113.334		1
6113.35156		1
6113.64844		1
6113.681		1
6113.846		1
6113.91455		1
6113.96143		1
6114.037		1
6114.07129		1
6114.164		1
6114.25		1
6114.281		1
6114.281		1
[truncated: 17,392 more rows]
