# Supplementary material for: Getting rid of ‘rain’ and ‘stars’: Mitigating inhibition effects on ddPCR data analysis, the case study of the invasive crayfish Pacifastacus leniusculus in the streams of Luxembourg
Source: PLoS One. 2022 Nov 16;17(11):e0275363. doi: 10.1371/journal.pone.0275363 (PMC9668142; doi:10.1371/journal.pone.0275363)
Supplement: S1 File — (ZIP) [file pone.0275363.s003.zip › raw data/28-pl2/28 Pl2-2019 Pl_D02_Amplitude.csv]

Ch1 Amplitude	Ch2 Amplitude	Cluster
4957.274		1
5171.98047		1
5255.377		1
5274.881		1
5356.045		1
5384.00146		1
5387.344		1
5392.738		1
5405.191		1
5411.82764		1
5412.394		1
5412.94336		1
5417.356		1
5427.081		1
5430.98633		1
5431.17432		1
5437.524		1
5440.018		1
5441.22363		1
5441.40137		1
5441.837		1
5446.19141		1
5447.623		1
5454.642		1
5461.107		1
5468.73145		1
5472.47852		1
5475.573		1
5487.8916		1
5489.19141		1
5494.47559		1
5498.331		1
5503.853		1
5508.466		1
5515.55469		1
5518.30664		1
5520.954		1
5521.66748		1
5522.51367		1
5525.313		1
5527.083		1
5527.44727		1
5529.366		1
5529.9126		1
5531.96		1
5533.337		1
5533.567		1
5534.69775		1
5535.21338		1
5535.41748		1
5536.57275		1
5536.87		1
5537.71973		1
5539.36		1
5540.23242		1
5543.316		1
5549.57		1
5550.437		1
5551.397		1
5551.481		1
5551.609		1
5555.555		1
5555.993		1
5556.047		1
5557.343		1
5558.90771		1
5562.51563		1
5563.579		1
5564.437		1
5566.04736		1
5566.63135		1
5569.232		1
5572.272		1
5572.32471		1
5572.635		1
5572.88037		1
5573.417		1
5573.599		1
5575.18555		1
5577.26855		1
5578.027		1
5578.78564		1
5579.15967		1
5579.73633		1
5580.57129		1
5582.2		1
5582.44043		1
5583.1333		1
5583.33252		1
5583.84033		1
5584.239		1
5584.77148		1
5584.833		1
5586.19141		1
5587.769		1
5589.4		1
5589.4624		1
5590.16553		1
5590.746		1
5591.419		1
5592.17725		1
5593.39551		1
5595.36328		1
5595.403		1
5596.96338		1
5598.18945		1
5600.18555		1
5602.13		1
5602.15869		1
5603.15332		1
5603.696		1
5603.7334		1
5603.99072		1
5606.47559		1
5607.54639		1
5608.57129		1
5608.65869		1
5609.145		1
5609.32959		1
5609.529		1
5610.166		1
5610.2417		1
5610.79932		1
5611		1
5611.08252		1
5613.212		1
5613.431		1
5613.56348		1
5613.9707		1
5614.73		1
5615.716		1
5615.83838		1
5618.378		1
5618.707		1
5619.06445		1
5620.842		1
5620.98242		1
5621.477		1
5621.621		1
5623.58838		1
5624.7373		1
5624.99951		1
5627.21338		1
5627.36426		1
5630.51758		1
5630.5376		1
5630.688		1
5631.52148		1
5632.09473		1
5633.71045		1
5633.93164		1
5635.515		1
5635.68457		1
5635.80566		1
5635.997		1
5637.193		1
5638.77539		1
5640.02246		1
5640.73047		1
5640.784		1
5640.84766		1
5641.06738		1
5642.42334		1
5643.0874		1
5643.37256		1
5644.64063		1
5645.34033		1
5645.459		1
5645.688		1
5646.26367		1
5646.81055		1
5647.05		1
5647.18262		1
5647.7124		1
5648.211		1
5649.35547		1
5649.575		1
5650.219		1
5650.56152		1
5650.713		1
5650.804		1
5650.875		1
5651.466		1
5652.19434		1
5652.40234		1
5652.74658		1
5652.842		1
5653.047		1
5653.077		1
5653.17871		1
5653.917		1
5655.433		1
5655.526		1
5655.83643		1
5656.646		1
5657.18652		1
5657.42432		1
5658.302		1
5658.39648		1
5658.57764		1
5659.348		1
5659.44629		1
5659.727		1
5659.895		1
5660.334		1
5660.55127		1
5660.56543		1
5661.128		1
5661.5127		1
5662.34863		1
5662.366		1
5662.83447		1
5663.53564		1
5664.39941		1
5665.255		1
5665.46045		1
5665.5127		1
5666.08252		1
5666.116		1
5666.45752		1
5667.42041		1
5667.77832		1
5667.83643		1
5668.619		1
5670.269		1
5670.91064		1
5670.927		1
5671.165		1
5671.228		1
5671.28857		1
5671.34473		1
5672.009		1
5672.43164		1
5672.54932		1
5672.693		1
5673.113		1
5673.714		1
5673.883		1
5673.924		1
5674.081		1
5674.1665		1
5674.53857		1
5675.43652		1
5675.512		1
5675.592		1
5676.19873		1
5677.019		1
5677.27		1
5677.33252		1
5677.441		1
5677.994		1
5678.109		1
5679.5293		1
5679.55664		1
5679.78125		1
5680.431		1
5680.631		1
5680.82568		1
5680.831		1
5681.18262		1
5681.3457		1
5681.66		1
5682.413		1
5682.47363		1
5682.75342		1
5682.992		1
5683.136		1
5683.597		1
5684.85938		1
5685.817		1
5686.048		1
5686.595		1
5686.922		1
5687.76563		1
5688.211		1
5688.41748		1
5688.745		1
5688.94141		1
5689.443		1
5690.19238		1
5690.99463		1
5691.52148		1
5692.26758		1
5692.459		1
5693.23975		1
5693.269		1
5693.439		1
5693.53027		1
5694.076		1
5694.416		1
5694.493		1
5694.583		1
5694.69727		1
5694.94531		1
5695.318		1
5695.666		1
5697.117		1
5697.162		1
5697.286		1
5697.354		1
5697.737		1
5698.013		1
5698.292		1
5698.8125		1
5699.606		1
5699.678		1
5699.71143		1
5700.122		1
5700.33154		1
5700.4165		1
5700.42139		1
5700.46533		1
5700.508		1
5700.58838		1
5700.79443		1
5700.81934		1
5701.42627		1
5701.623		1
5701.659		1
5701.91553		1
5701.941		1
5701.94434		1
5702.157		1
5702.21436		1
5702.223		1
5702.27441		1
5702.704		1
5702.882		1
5703.609		1
5703.636		1
5703.648		1
5703.64941		1
5704.264		1
5704.32		1
5704.54053		1
5704.667		1
5704.844		1
5704.84473		1
5705.039		1
5705.24854		1
5705.462		1
5705.52		1
5705.768		1
5705.82568		1
5705.864		1
5705.973		1
5706.12256		1
5706.175		1
5706.55029		1
5706.847		1
5707.06836		1
5707.128		1
5707.304		1
5707.369		1
5707.63672		1
5707.652		1
5707.811		1
5707.87744		1
5707.88428		1
5708.076		1
5708.379		1
5708.42		1
5708.48242		1
5708.4834		1
5708.96826		1
5709.12646		1
5709.42432		1
5709.5376		1
5709.68457		1
5709.719		1
5709.751		1
5709.852		1
5710.93457		1
5711.026		1
5711.489		1
5711.633		1
5711.692		1
5711.813		1
5711.90967		1
5712.63428		1
5712.75244		1
5712.82373		1
5713.038		1
5713.639		1
5713.68359		1
5714.14746		1
5714.339		1
5714.34766		1
5714.50244		1
5714.802		1
5715.00146		1
5715.30029		1
5715.59766		1
5715.64648		1
5715.839		1
5716.221		1
5716.338		1
5716.65039		1
5717.45459		1
5717.702		1
5718.172		1
5718.365		1
5718.48438		1
5718.595		1
5718.828		1
5718.893		1
5719.56348		1
5719.652		1
5719.903		1
5720.09668		1
5720.356		1
5720.56738		1
5720.886		1
5720.902		1
5721.366		1
5721.38867		1
5721.94434		1
5722.083		1
5722.48242		1
5722.524		1
5722.642		1
5722.822		1
5722.872		1
5723.11475		1
5723.181		1
5723.95947		1
5724.47168		1
5724.527		1
5724.574		1
5724.70166		1
5724.75342		1
5724.941		1
5724.94873		1
5725		1
5725.22		1
5725.49463		1
5725.884		1
5726.64		1
5726.8		1
5727.37256		1
5727.588		1
5727.661		1
5728.133		1
5728.24		1
5728.471		1
5728.889		1
5729.196		1
5729.246		1
5729.468		1
5729.602		1
5729.78564		1
5729.921		1
5729.92334		1
5729.987		1
5730.28955		1
5730.337		1
5730.377		1
5730.54541		1
5730.563		1
5730.586		1
5730.864		1
5731.017		1
5731.07568		1
5731.332		1
5731.428		1
5731.43652		1
5731.519		1
5731.96973		1
5733.26025		1
5733.40967		1
5733.411		1
5733.54346		1
5734.01855		1
5734.08252		1
5734.258		1
5734.39063		1
5735.289		1
5735.703		1
5736.41		1
5736.581		1
5736.59033		1
5736.645		1
5736.795		1
5736.864		1
5737.03174		1
5737.0376		1
5737.206		1
5737.32		1
5737.43066		1
5737.65039		1
5738.21533		1
5738.256		1
5738.27246		1
5738.2915		1
5738.365		1
5738.405		1
5738.41		1
5738.559		1
5738.906		1
5739.074		1
5739.238		1
5739.26758		1
5739.319		1
5739.42139		1
5739.422		1
5739.84		1
5739.884		1
5740.064		1
5740.14746		1
5740.23438		1
5740.99072		1
5741.099		1
5741.24072		1
5741.52344		1
5741.84473		1
5741.919		1
5741.999		1
5741.999		1
5742.12939		1
5742.15137		1
5742.21045		1
5742.439		1
5742.60156		1
5743.09375		1
5743.34961		1
5743.47168		1
5743.638		1
5744.308		1
5744.453		1
5744.493		1
5744.91162		1
5745.07861		1
5745.651		1
5745.801		1
5745.92871		1
5745.929		1
5746.155		1
5746.404		1
5746.497		1
5746.57471		1
5746.72949		1
5746.756		1
5746.94775		1
5747.066		1
5747.28271		1
5747.35449		1
5747.365		1
5747.376		1
5747.67041		1
5748.08		1
5748.6167		1
5748.683		1
5748.89063		1
5749.0835		1
5749.22		1
5749.50732		1
5749.59033		1
5749.59668		1
5749.78662		1
5749.953		1
5749.98926		1
5750.123		1
5750.386		1
5750.44629		1
5750.878		1
5751.08936		1
5751.141		1
5751.20166		1
5751.53857		1
5751.849		1
5751.90527		1
5751.924		1
5751.957		1
5751.964		1
5752.051		1
5752.117		1
5752.73828		1
5752.79834		1
5753.05762		1
5753.07227		1
5753.318		1
5753.46		1
5753.534		1
5753.78174		1
5754.06934		1
5754.31543		1
5754.53369		1
5754.86		1
5755.016		1
5755.32471		1
5755.42		1
5755.461		1
5755.5127		1
5755.743		1
5755.933		1
5756.049		1
5756.15234		1
5756.17871		1
5756.22852		1
5756.9834		1
5756.993		1
5757.11768		1
5757.807		1
5757.898		1
5758.30469		1
5758.446		1
5758.827		1
5759.323		1
5759.583		1
5760.45459		1
5760.58838		1
5760.82373		1
5761.58936		1
5761.71826		1
5761.938		1
5762.083		1
5762.30469		1
5762.402		1
5762.586		1
5762.83643		1
5763.09326		1
5763.126		1
5763.18066		1
5763.71338		1
5763.77441		1
5763.878		1
5764.2627		1
5764.46631		1
5764.54248		1
5764.729		1
5765.0625		1
5765.16553		1
5765.22		1
5765.284		1
5765.33936		1
5765.76563		1
5765.8667		1
5765.89355		1
5765.996		1
5766.287		1
5766.35		1
5766.903		1
5767.07129		1
5767.276		1
5767.293		1
5767.483		1
5767.51		1
5767.53369		1
5767.601		1
5767.733		1
5767.90869		1
5767.953		1
5768.048		1
5768.858		1
5768.919		1
5769.27051		1
5769.616		1
5769.625		1
5769.90234		1
5769.92773		1
5770.025		1
5770.506		1
5770.87939		1
5770.998		1
5771.07275		1
5771.61963		1
5771.624		1
5771.62451		1
5771.636		1
5771.66553		1
5771.746		1
5771.866		1
5772.432		1
5772.43457		1
5772.974		1
5772.993		1
5773.023		1
5773.026		1
5773.053		1
5773.103		1
5773.40234		1
5774.51367		1
5774.892		1
5774.992		1
5775.13428		1
5775.249		1
5775.29443		1
5775.30127		1
5775.542		1
5775.617		1
5775.639		1
5775.758		1
5775.836		1
5776.26172		1
5776.441		1
5776.478		1
5776.599		1
5776.75146		1
5777.05762		1
5777.101		1
5777.272		1
5777.3374		1
5777.35742		1
5777.54541		1
5777.64551		1
5777.67041		1
5777.832		1
5777.911		1
5778.124		1
5778.539		1
5778.59766		1
5778.629		1
5778.82666		1
5778.94434		1
5779.0166		1
5779.12354		1
5779.188		1
5779.479		1
5779.503		1
5779.611		1
5779.727		1
5779.96973		1
5780.514		1
5780.62549		1
5780.69043		1
5780.73926		1
5780.831		1
5780.99658		1
5781.117		1
5781.175		1
5781.531		1
5781.582		1
5781.80469		1
5782.088		1
5782.132		1
5782.15332		1
5782.22559		1
5782.476		1
5782.75635		1
5782.769		1
5782.78564		1
5782.90137		1
5782.931		1
5783.41553		1
5783.563		1
5783.64453		1
5783.67432		1
5783.73		1
5783.80957		1
5783.84033		1
5783.95654		1
5784.039		1
5784.153		1
5784.16		1
5784.4043		1
5784.472		1
5784.497		1
5784.528		1
5784.67871		1
5784.717		1
5784.78467		1
5784.91357		1
5785.334		1
5785.431		1
5785.43164		1
5785.45361		1
5785.549		1
5785.69727		1
5785.859		1
5786.199		1
5786.29346		1
5786.38672		1
5786.601		1
5786.77832		1
5786.894		1
5787.076		1
5787.13965		1
5787.45166		1
5787.633		1
5787.86		1
5788.111		1
5788.14063		1
5788.295		1
5788.342		1
5788.378		1
5788.726		1
5789.669		1
5789.75635		1
5789.94727		1
5789.98975		1
5790.2666		1
5790.278		1
5790.28955		1
5790.32764		1
5790.623		1
5790.62451		1
5790.73047		1
5791.026		1
5791.10547		1
5791.33252		1
5791.58838		1
5791.762		1
5791.7915		1
5791.843		1
5792.146		1
5792.1543		1
5792.164		1
5792.378		1
5792.486		1
5792.85938		1
5793.357		1
5793.406		1
5793.689		1
5793.7373		1
5793.97461		1
5794.023		1
5794.072		1
5794.406		1
5794.977		1
5795.041		1
5795.074		1
5795.11426		1
5795.316		1
5795.456		1
5795.60352		1
5795.611		1
5795.70752		1
5795.72168		1
5795.74268		1
5795.79834		1
5795.88867		1
5795.951		1
5796.44531		1
5796.556		1
5796.96338		1
5797.295		1
5797.438		1
5798.27734		1
5798.58252		1
5798.60547		1
5798.852		1
5798.95		1
5799.03		1
5799.09229		1
5799.229		1
5799.23		1
5799.297		1
5799.37354		1
5799.37549		1
5799.42334		1
5799.847		1
5800.029		1
5800.09033		1
5800.147		1
5800.607		1
5800.84961		1
5800.8877		1
5800.912		1
5801.04932		1
5801.15137		1
5801.15674		1
5801.227		1
5801.546		1
5801.57959		1
5801.58252		1
5801.60547		1
5801.70166		1
5801.853		1
5801.929		1
5802.11963		1
5802.472		1
5802.546		1
5802.603		1
5802.822		1
5802.96973		1
5803.016		1
5803.03174		1
5803.052		1
5803.29053		1
5803.307		1
5803.386		1
5803.6084		1
5804.33643		1
5804.48		1
5804.484		1
5804.562		1
5804.592		1
5804.64941		1
5804.68945		1
5804.76025		1
5805.047		1
5805.05469		1
5805.49854		1
5805.80273		1
5805.8335		1
5805.99072		1
5806.076		1
5806.16455		1
5806.238		1
5806.253		1
5806.287		1
5806.40625		1
5806.5874		1
5806.664		1
5806.72656		1
5806.76855		1
5807.02148		1
5807.0874		1
5807.127		1
5807.341		1
5807.365		1
5807.366		1
5807.394		1
5807.51367		1
5807.85938		1
5807.88232		1
5807.91455		1
5807.99		1
5808.011		1
5808.376		1
5808.478		1
5808.509		1
5808.67627		1
5808.996		1
5809.12549		1
5809.18164		1
5809.186		1
5809.479		1
5809.604		1
5809.841		1
5809.90625		1
5809.942		1
5810.093		1
5810.22754		1
5810.31738		1
5810.46875		1
5810.53467		1
5810.682		1
5810.823		1
5811.262		1
5811.41553		1
5811.517		1
5811.669		1
5811.771		1
5811.838		1
5811.84229		1
5812.02		1
5812.0293		1
5812.07		1
5812.11865		1
5812.12842		1
5812.13965		1
5812.22168		1
5812.2417		1
5812.30469		1
5812.40625		1
5812.48828		1
5812.497		1
5812.697		1
5813.095		1
5813.12744		1
5813.35547		1
5813.44043		1
5813.502		1
5813.513		1
5813.594		1
5813.6084		1
5814.015		1
5814.0625		1
5814.29248		1
5814.59766		1
5814.752		1
5814.859		1
5814.891		1
5814.9126		1
5814.97656		1
5815.011		1
5815.08838		1
5815.36		1
5815.4		1
5815.913		1
5815.931		1
5815.95068		1
5815.96973		1
5816.011		1
5816.03174		1
5816.12061		1
5816.12256		1
5816.224		1
5816.248		1
5816.339		1
5816.403		1
5816.49463		1
5816.56152		1
5816.56641		1
5816.66357		1
5816.788		1
5816.92139		1
5816.99072		1
5816.996		1
5817.19971		1
5817.26953		1
5817.387		1
5817.46875		1
5817.674		1
5817.887		1
5818.03955		1
5818.129		1
5818.245		1
5818.412		1
5818.50928		1
5818.88428		1
5819.16064		1
5819.20459		1
5819.224		1
5819.26855		1
5819.34326		1
5819.59473		1
5819.762		1
5819.8374		1
5819.84326		1
5820.02539		1
5820.19531		1
5820.497		1
5820.74		1
5821.09326		1
5821.17		1
5821.245		1
5821.252		1
5821.54639		1
5821.55127		1
5821.62549		1
5821.76855		1
5821.781		1
5821.849		1
5821.913		1
5821.963		1
5822.061		1
5822.113		1
5822.18		1
5822.228		1
5822.269		1
5822.401		1
5822.4624		1
5822.477		1
5822.793		1
5822.819		1
5823.1		1
5823.1084		1
5823.23242		1
5823.53174		1
5823.598		1
5823.683		1
5823.73828		1
5823.92871		1
5824.104		1
5824.219		1
5824.413		1
5824.46436		1
5824.54443		1
5824.546		1
5824.68555		1
5824.737		1
5824.827		1
5824.91748		1
5825.00928		1
5825.087		1
5825.14551		1
5825.25		1
5825.35547		1
5825.4		1
5825.405		1
5825.4375		1
5825.601		1
5825.6543		1
5825.931		1
5826.231		1
5826.249		1
5826.253		1
5826.324		1
5826.351		1
5826.44629		1
5826.534		1
5826.544		1
5826.56152		1
5826.69629		1
5826.71436		1
5826.83154		1
5827.08447		1
5827.13		1
5827.27441		1
5827.485		1
5827.53027		1
5827.62646		1
5827.728		1
5827.76758		1
5827.94336		1
5828.00049		1
5828.016		1
5828.12744		1
5828.29		1
5828.43359		1
5828.79443		1
5828.954		1
5829.02		1
5829.029		1
5829.044		1
5829.17871		1
5829.288		1
5829.33447		1
5829.34033		1
5829.60547		1
5829.631		1
5829.742		1
5829.83252		1
5829.925		1
5829.966		1
5830.137		1
5830.189		1
5830.39941		1
5830.40674		1
5830.689		1
5830.69043		1
5830.82		1
5830.84473		1
5830.856		1
5830.88965		1
5831.056		1
5831.129		1
5831.176		1
5831.34326		1
5831.43457		1
5831.616		1
5831.621		1
5831.63037		1
5831.681		1
5831.81055		1
5831.90771		1
5832.096		1
5832.16846		1
5832.335		1
5832.361		1
5832.403		1
5832.71338		1
5832.813		1
5832.91748		1
5833.08643		1
5833.142		1
5833.257		1
5833.555		1
5833.65625		1
5834.002		1
5834.0625		1
5834.099		1
5834.252		1
5834.324		1
5834.42871		1
5834.496		1
5834.67041		1
5834.68945		1
5834.80664		1
5834.892		1
5835.10254		1
5835.124		1
5835.30225		1
5835.325		1
5835.3623		1
5835.41846		1
5835.44629		1
5835.472		1
5835.55127		1
5835.76074		1
5836.207		1
5836.28125		1
5836.30859		1
5836.42432		1
5836.546		1
5836.6		1
5836.60938		1
5836.664		1
5836.683		1
5836.738		1
5836.791		1
5836.903		1
5836.95361		1
5836.96143		1
5837.05664		1
5837.07959		1
5837.19434		1
5837.35645		1
5837.593		1
5837.99756		1
5838.04346		1
5838.279		1
5838.308		1
5838.80029		1
5838.809		1
5838.80957		1
5838.827		1
5838.92529		1
5839.025		1
5839.11865		1
5839.33		1
5839.422		1
5839.45557		1
5839.52539		1
5839.73145		1
5839.78467		1
5839.945		1
5839.9707		1
5840.00342		1
5840.00537		1
5840.04932		1
5840.06836		1
5840.099		1
5840.32		1
5840.36426		1
5840.37646		1
5840.39258		1
5840.40625		1
5840.459		1
5840.52734		1
5840.728		1
5840.786		1
5840.791		1
5840.813		1
5840.83		1
5841.049		1
5841.096		1
5841.26074		1
5841.269		1
5841.2915		1
5841.341		1
5841.401		1
5841.52344		1
5841.52637		1
5841.613		1
5841.704		1
5841.75537		1
5841.78467		1
5841.788		1
5841.819		1
5842.084		1
5842.107		1
5842.122		1
5842.149		1
5842.24463		1
5842.42139		1
5842.516		1
5842.528		1
5842.673		1
5842.95068		1
5843.009		1
5843.09		1
5843.26074		1
5843.29736		1
5843.32861		1
5843.3374		1
5843.33838		1
5843.706		1
5843.924		1
5843.95947		1
5844.02539		1
5844.035		1
5844.20752		1
5844.2207		1
5844.266		1
5844.64453		1
5844.852		1
5844.918		1
5845.1377		1
5845.165		1
5845.19141		1
5845.20947		1
5845.35059		1
5845.45947		1
5845.502		1
5845.504		1
5845.73975		1
5845.782		1
5845.79		1
5846.06445		1
5846.135		1
5846.191		1
5846.27		1
5846.311		1
5846.38672		1
5846.417		1
5846.4917		1
5846.63867		1
5846.759		1
5846.8457		1
5846.846		1
5847.03564		1
5847.05469		1
5847.065		1
5847.1123		1
5847.646		1
5847.71338		1
5848.113		1
5848.119		1
5848.12061		1
5848.341		1
5848.466		1
5848.4834		1
5848.61572		1
5848.64941		1
5848.805		1
5848.833		1
5848.836		1
5848.991		1
5848.99756		1
5849.00146		1
5849.16748		1
5849.211		1
5849.229		1
5849.247		1
5849.37549		1
5849.40625		1
5849.4873		1
5849.54541		1
5849.547		1
5849.774		1
5850.06055		1
5850.103		1
5850.22461		1
5850.645		1
5850.685		1
5850.77734		1
5850.928		1
5850.929		1
5850.944		1
5850.96045		1
5851.33838		1
5851.359		1
5851.43		1
5851.592		1
5851.65039		1
5851.66846		1
5851.70947		1
5852.1377		1
5852.387		1
5852.49951		1
5852.52832		1
5852.547		1
5852.67529		1
5852.76758		1
5852.84033		1
5852.91455		1
5853.03369		1
5853.05957		1
5853.06055		1
5853.073		1
5853.135		1
5853.13965		1
5853.15		1
5853.25732		1
5853.29639		1
5853.3623		1
5853.402		1
5853.646		1
5853.679		1
5853.70459		1
5853.842		1
5854.051		1
5854.10254		1
5854.12842		1
5854.279		1
5854.37549		1
5854.42041		1
5854.46143		1
5854.5		1
5854.601		1
5854.73633		1
5854.80957		1
5854.979		1
5855.00244		1
5855.073		1
5855.21436		1
5855.458		1
5855.92334		1
5856.24268		1
5856.43848		1
5856.45361		1
5856.704		1
5856.73047		1
5856.812		1
5856.86035		1
5856.9		1
5856.91455		1
5857.02246		1
5857.069		1
5857.13867		1
5857.20166		1
5857.21045		1
5857.327		1
5857.46533		1
5857.52441		1
5857.55127		1
5857.57959		1
5857.64648		1
5857.768		1
5857.77539		1
5857.796		1
5858.046		1
5858.07568		1
5858.31		1
5858.40332		1
5858.40332		1
5858.434		1
5858.47559		1
5858.51172		1
5858.605		1
5858.76172		1
5858.79541		1
5858.85352		1
5859.035		1
5859.042		1
5859.093		1
5859.098		1
5859.14551		1
5859.149		1
5859.25732		1
5859.34229		1
5859.503		1
5859.548		1
5859.6665		1
5859.716		1
5859.945		1
5859.98535		1
5860.14355		1
5860.329		1
5860.337		1
5860.391		1
5860.429		1
5860.646		1
5860.657		1
5861.147		1
5861.18164		1
5861.33252		1
5861.46631		1
5862.03955		1
5862.231		1
5862.34766		1
5862.377		1
5862.428		1
5862.45459		1
5863.176		1
5863.26		1
5863.321		1
5863.432		1
5863.44727		1
5863.515		1
5863.692		1
5863.70166		1
5863.805		1
5863.811		1
5864.05273		1
5864.05957		1
5864.11475		1
5864.165		1
5864.169		1
5864.22363		1
5864.34473		1
5864.38037		1
5864.47363		1
5864.47949		1
5864.603		1
5864.633		1
5864.649		1
5864.65		1
5864.73633		1
5864.80957		1
5864.82275		1
5864.871		1
5864.933		1
5865.10156		1
5865.274		1
5865.36		1
5865.471		1
5865.567		1
5865.7085		1
5865.73145		1
5865.80566		1
5865.818		1
5865.927		1
5866.01758		1
5866.01953		1
5866.02344		1
5866.04053		1
5866.1123		1
5866.22363		1
5866.26953		1
5866.36		1
5866.683		1
5866.84229		1
5866.85938		1
5866.96045		1
5867.02		1
5867.052		1
5867.05664		1
5867.28662		1
5867.36572		1
5867.433		1
5867.613		1
5867.6333		1
5867.73		1
5867.792		1
5867.831		1
5867.8335		1
5867.86328		1
5867.91553		1
5867.939		1
5867.97754		1
5868.17529		1
5868.286		1
5868.30566		1
5868.3125		1
5868.31543		1
5868.37744		1
5868.56934		1
5868.58154		1
5868.61475		1
5868.63867		1
5868.668		1
5868.66846		1
5868.714		1
5868.83447		1
5868.86475		1
5868.94531		1
5868.98145		1
5869.28271		1
5869.306		1
5869.31348		1
5869.57373		1
5869.6543		1
5869.95361		1
5870.124		1
5870.14355		1
5870.28467		1
5870.326		1
5870.44873		1
5870.524		1
5870.529		1
5870.59		1
5870.601		1
5870.602		1
5870.656		1
5870.78955		1
5870.819		1
5870.845		1
5870.89063		1
5870.99951		1
5871.214		1
5871.323		1
5871.39844		1
5871.488		1
5871.542		1
5871.569		1
5871.585		1
5871.70361		1
5871.77344		1
5871.966		1
5872.016		1
5872.045		1
5872.10449		1
5872.28564		1
5872.30029		1
5872.375		1
5872.38232		1
5872.38672		1
5872.49072		1
5872.60742		1
5872.62744		1
5872.6333		1
5872.68555		1
5872.71875		1
5872.731		1
5872.81934		1
5872.85449		1
5872.85449		1
5873.0083		1
5873.018		1
5873.13672		1
5873.147		1
5873.17969		1
5873.26953		1
5873.303		1
5873.32227		1
5873.724		1
5873.841		1
5873.9624		1
5873.972		1
5873.982		1
5874.045		1
5874.092		1
5874.146		1
5874.161		1
5874.19		1
5874.203		1
5874.3		1
5874.341		1
5874.5415		1
5874.588		1
5874.64941		1
5874.653		1
5874.73145		1
5874.76563		1
5874.77051		1
5874.806		1
5874.875		1
5875.01025		1
5875.083		1
5875.132		1
5875.1665		1
5875.24756		1
5875.361		1
5875.48438		1
5875.60156		1
5875.67627		1
5875.683		1
5875.7124		1
5875.73633		1
5875.763		1
5875.856		1
5875.856		1
5875.877		1
5875.97168		1
5876.13		1
5876.134		1
5876.15234		1
5876.25049		1
5876.46338		1
5876.60059		1
5876.66		1
5876.69873		1
5876.80762		1
5876.83		1
5876.873		1
5876.875		1
5876.93652		1
5877.17773		1
5877.19971		1
5877.204		1
5877.397		1
5877.51855		1
5877.713		1
5877.85		1
5877.88135		1
5877.947		1
5877.96973		1
5877.98242		1
5877.98535		1
5877.99756		1
5878.087		1
5878.138		1
5878.185		1
5878.19		1
5878.235		1
5878.315		1
5878.38232		1
5878.392		1
5878.50244		1
5878.546		1
5878.572		1
5878.58838		1
5878.59033		1
5878.59863		1
5878.62354		1
5878.633		1
5878.673		1
5878.93555		1
5878.988		1
5879.031		1
5879.06348		1
5879.089		1
5879.188		1
5879.24854		1
5879.272		1
5879.28955		1
5879.343		1
5879.39746		1
5879.40967		1
5879.532		1
5879.60352		1
5879.63574		1
5879.71729		1
5879.7666		1
5879.81738		1
5879.89063		1
5879.989		1
5880.031		1
5880.0415		1
5880.2		1
5880.202		1
5880.329		1
5880.355		1
5880.394		1
5880.445		1
5880.484		1
5880.508		1
5880.78955		1
5880.85645		1
5880.882		1
5880.92871		1
5880.929		1
5880.936		1
5881.199		1
5881.28027		1
5881.283		1
5881.31445		1
5881.63232		1
5881.6416		1
5881.71		1
5881.791		1
5881.94873		1
5882.07764		1
5882.12451		1
5882.214		1
5882.2334		1
5882.327		1
5882.41162		1
5882.47559		1
5882.49658		1
5882.714		1
5882.75732		1
5882.846		1
5882.86865		1
5882.91357		1
5882.94531		1
5883.07471		1
5883.23926		1
5883.27637		1
5883.291		1
5883.324		1
5883.371		1
5883.491		1
5883.82129		1
5883.94775		1
5884.19141		1
5884.197		1
5884.221		1
5884.23828		1
5884.338		1
5884.40869		1
5884.50635		1
5884.683		1
5884.7373		1
5885.009		1
5885.063		1
5885.187		1
5885.195		1
5885.323		1
5885.46973		1
5885.539		1
5885.69336		1
5885.705		1
5885.721		1
5885.964		1
5885.971		1
5886.049		1
5886.16553		1
5886.1875		1
5886.29053		1
5886.30371		1
5886.314		1
5886.46		1
5886.64551		1
5886.649		1
5886.6626		1
5886.69		1
5886.7085		1
5886.74854		1
5886.90967		1
5887.22656		1
5887.27832		1
5887.309		1
5887.37		1
5887.393		1
5887.559		1
5887.70654		1
5887.71973		1
5887.765		1
5887.80664		1
5887.86475		1
5887.866		1
5887.88867		1
5887.954		1
5888.01367		1
5888.027		1
5888.037		1
5888.094		1
5888.13428		1
5888.40625		1
5888.411		1
5888.45264		1
5888.54736		1
5888.578		1
5888.66748		1
5888.73535		1
5888.76		1
5888.82666		1
5888.90674		1
5889.09668		1
5889.1416		1
5889.19238		1
5889.388		1
5889.45557		1
5889.4707		1
5889.492		1
5889.54541		1
5889.557		1
5889.59766		1
5889.711		1
5889.847		1
5889.87256		1
5889.96143		1
5890.174		1
5890.254		1
5890.268		1
5890.40234		1
5890.632		1
5890.82764		1
5890.85		1
5890.85449		1
5890.98047		1
5891.00049		1
5891.005		1
5891.07959		1
5891.08545		1
5891.12842		1
5891.29639		1
5891.399		1
5891.45947		1
5891.508		1
5891.5625		1
5891.59326		1
5891.596		1
5891.76855		1
5891.832		1
5891.84961		1
5891.90967		1
5891.9585		1
5892.00244		1
5892.041		1
5892.05371		1
5892.064		1
5892.12549		1
5892.21875		1
5892.44873		1
5892.451		1
5892.506		1
5892.555		1
5892.6084		1
5892.61328		1
5892.70361		1
5892.73535		1
5892.84033		1
5892.905		1
5892.922		1
5893.105		1
5893.12158		1
5893.139		1
5893.18652		1
5893.22		1
5893.427		1
5893.46436		1
5893.52		1
5893.6665		1
5893.734		1
5893.818		1
5893.944		1
5894.015		1
5894.155		1
5894.222		1
5894.374		1
5894.444		1
5894.46826		1
5894.5415		1
5894.639		1
5894.74463		1
5894.78467		1
5894.889		1
5894.91064		1
5894.999		1
5895.014		1
5895.05469		1
5895.23145		1
5895.238		1
5895.42432		1
5895.43164		1
5895.458		1
5895.6		1
5895.74463		1
5895.747		1
5895.76074		1
5895.767		1
5895.77344		1
5895.774		1
5895.79639		1
5895.815		1
5895.87		1
5895.984		1
5896.098		1
5896.224		1
5896.2583		1
5896.32568		1
5896.3667		1
5896.447		1
5896.65137		1
5896.653		1
5896.74463		1
5896.84326		1
5896.869		1
5896.94		1
5896.964		1
5897.14844		1
5897.152		1
5897.447		1
5897.463		1
5897.4873		1
5897.59131		1
5897.639		1
5897.64355		1
5897.71338		1
5897.728		1
5897.82		1
5897.82959		1
5897.87744		1
5897.90771		1
5897.97754		1
5898.031		1
5898.314		1
5898.34229		1
5898.387		1
5898.4585		1
5898.50732		1
5898.50928		1
5898.568		1
5898.62549		1
5898.666		1
5898.794		1
5898.89355		1
5899.059		1
5899.121		1
5899.18848		1
5899.196		1
5899.52148		1
5899.58252		1
5899.61475		1
5899.64648		1
5899.76		1
5899.82		1
5899.879		1
5899.91357		1
5899.91943		1
5900.04248		1
5900.214		1
5900.31543		1
5900.48633		1
5900.509		1
5900.64355		1
5900.68164		1
5900.75635		1
5900.75732		1
5900.766		1
5900.79541		1
5900.886		1
5900.89844		1
5900.966		1
5901.023		1
5901.03		1
5901.164		1
5901.251		1
5901.28125		1
5901.35547		1
5901.36035		1
5901.38232		1
5901.38525		1
5901.50244		1
5901.54053		1
5901.58936		1
5901.638		1
5901.64355		1
5901.685		1
5901.752		1
5901.756		1
5901.795		1
5901.81738		1
5901.87256		1
5901.88		1
5901.908		1
5901.989		1
5902.01855		1
5902.10742		1
5902.142		1
5902.18164		1
5902.22266		1
5902.292		1
[truncated: 17,343 more rows]
