# Supplementary material for: Getting rid of ‘rain’ and ‘stars’: Mitigating inhibition effects on ddPCR data analysis, the case study of the invasive crayfish Pacifastacus leniusculus in the streams of Luxembourg
Source: PLoS One. 2022 Nov 16;17(11):e0275363. doi: 10.1371/journal.pone.0275363 (PMC9668142; doi:10.1371/journal.pone.0275363)
Supplement: S1 File — (ZIP) [file pone.0275363.s003.zip › raw data/28-pl2/28 Pl2-2019 Pl_D03_Amplitude.csv]

Ch1 Amplitude	Ch2 Amplitude	Cluster
4605.519		1
4619.5127		1
5360.806		1
5480.28369		1
5533.965		1
5535.62061		1
5539.224		1
5553.52		1
5581.061		1
5594.032		1
5599.50244		1
5601.22949		1
5603.97754		1
5604.356		1
5609.501		1
5621.578		1
5630.34326		1
5632.987		1
5633.85059		1
5638.746		1
5641.91846		1
5642.80664		1
5644.796		1
5648.028		1
5650.4126		1
5653.237		1
5655.016		1
5656.46143		1
5656.912		1
5657.73828		1
5658.56641		1
5660.16553		1
5663.6		1
5664.11963		1
5665.1167		1
5670.133		1
5670.92725		1
5673.115		1
5677.5625		1
5679.399		1
5679.627		1
5681.489		1
5682.05029		1
5682.419		1
5682.812		1
5687.033		1
5691.205		1
5692.24756		1
5694.481		1
5696.56348		1
5700.22754		1
5703.03662		1
5707.40039		1
5708.18555		1
5709.03		1
5719.35254		1
5720.75537		1
5721.288		1
5721.89063		1
5723.06152		1
5724.751		1
5726.01172		1
5728.73438		1
5728.74756		1
5728.77539		1
5728.78662		1
5730.632		1
5731.08252		1
5731.28174		1
5733.36572		1
5734.091		1
5734.503		1
5735.434		1
5736.506		1
5737.022		1
5737.471		1
5737.734		1
5739.77539		1
5740.42969		1
5741.817		1
5742.27832		1
5742.535		1
5743.03		1
5743.42773		1
5744.508		1
5744.88428		1
5744.89941		1
5747.275		1
5747.44336		1
5748.0376		1
5749.912		1
5751.961		1
5752.26758		1
5753.636		1
5754.36035		1
5754.54834		1
5755.50635		1
5755.57666		1
5755.801		1
5755.906		1
5756.3916		1
5757.30469		1
5758.042		1
5758.274		1
5758.42432		1
5758.50146		1
5758.55273		1
5759.90527		1
5760.02734		1
5760.40771		1
5760.51		1
5760.956		1
5761.27637		1
5761.5625		1
5763.345		1
5764.55762		1
5765.41162		1
5766.567		1
5766.9624		1
5766.965		1
5766.9917		1
5767.085		1
5767.422		1
5767.53857		1
5767.70264		1
5767.826		1
5767.851		1
5768.0293		1
5768.705		1
5769.179		1
5769.64746		1
5770.70264		1
5772.171		1
5772.297		1
5772.45		1
5772.606		1
5772.858		1
5773.08545		1
5773.379		1
5773.44727		1
5773.45557		1
5773.99756		1
5774.075		1
5775.49		1
5775.502		1
5775.61426		1
5775.91943		1
5776.024		1
5776.034		1
5777.26953		1
5777.728		1
5777.80859		1
5778.005		1
5778.84229		1
5779.50146		1
5779.93848		1
5780.091		1
5780.74268		1
5781.032		1
5781.478		1
5781.521		1
5782.931		1
5783.77051		1
5783.968		1
5784.42969		1
5784.919		1
5785.281		1
5785.291		1
5785.709		1
5785.8		1
5786.34		1
5786.37842		1
5786.396		1
5786.51		1
5786.72559		1
5786.989		1
5786.99854		1
5787.25928		1
5787.36768		1
5787.39648		1
5787.523		1
5789.469		1
5789.63672		1
5789.975		1
5790.373		1
5791.06641		1
5791.488		1
5792.28467		1
5792.33643		1
5792.366		1
5792.434		1
5793.835		1
5794.059		1
5795.05		1
5795.12451		1
5795.71		1
5795.847		1
5795.977		1
5797.61426		1
5798.382		1
5798.723		1
5799.1377		1
5800.008		1
5800.17041		1
5800.46875		1
5801.536		1
5801.5835		1
5802.22559		1
5802.245		1
5802.975		1
5803.009		1
5803.42236		1
5803.527		1
5804.391		1
5804.514		1
5804.78564		1
5804.992		1
5805.11035		1
5805.3335		1
5806.05225		1
5806.47656		1
5806.823		1
5806.85		1
5807.87939		1
5808.199		1
5809.06934		1
5809.304		1
5809.33154		1
5809.528		1
5809.60059		1
5810.162		1
5811.782		1
5812.37646		1
5812.47266		1
5812.941		1
5813.07959		1
5813.52832		1
5813.53125		1
5813.60254		1
5813.611		1
5813.62646		1
5813.744		1
5814		1
5814.073		1
5814.12354		1
5814.184		1
5814.41748		1
5814.65869		1
5814.7666		1
5814.839		1
5815.508		1
5815.56934		1
5815.8584		1
5816.06348		1
5816.23926		1
5816.338		1
5816.383		1
5816.48		1
5817.07959		1
5817.3833		1
5817.571		1
5817.846		1
5817.855		1
5818.0415		1
5818.242		1
5818.774		1
5818.807		1
5819.30762		1
5819.481		1
5819.683		1
5819.704		1
5819.9585		1
5820.411		1
5820.442		1
5820.549		1
5820.68		1
5820.869		1
5821.116		1
5821.63574		1
5821.727		1
5822.17627		1
5822.40234		1
5822.52344		1
5822.80469		1
5823.359		1
5823.402		1
5823.686		1
5823.715		1
5824.04736		1
5824.10938		1
5824.132		1
5824.36133		1
5825.157		1
5825.526		1
5825.62939		1
5825.70068		1
5826.25732		1
5827.08057		1
5827.12061		1
5827.23975		1
5827.457		1
5827.648		1
5827.94141		1
5828.221		1
5828.37939		1
5828.637		1
5829.591		1
5829.68848		1
5829.946		1
5830.35352		1
5830.721		1
5831.203		1
5831.37354		1
5831.48438		1
5831.622		1
5831.62842		1
5832.115		1
5832.47266		1
5832.584		1
5833.08643		1
5833.308		1
5833.47656		1
5833.68262		1
5833.94775		1
5833.949		1
5833.996		1
5834.268		1
5834.375		1
5835.295		1
5835.347		1
5835.408		1
5835.623		1
5835.804		1
5835.891		1
5835.893		1
5836.04248		1
5836.25537		1
5836.53857		1
5836.886		1
5836.92236		1
5837.03027		1
5837.156		1
5837.2793		1
5837.43066		1
5837.46973		1
5837.48975		1
5837.50244		1
5837.729		1
5837.918		1
5838.23828		1
5838.244		1
5838.40674		1
5838.485		1
5838.49854		1
5838.57959		1
5838.672		1
5838.906		1
5839.157		1
5839.33447		1
5839.66748		1
5839.772		1
5839.913		1
5840.60254		1
5840.686		1
5841.10254		1
5841.48047		1
5841.53174		1
5842.019		1
5842.26563		1
5842.34766		1
5842.414		1
5842.4834		1
5842.487		1
5842.513		1
5842.94043		1
5843.076		1
5843.097		1
5843.44043		1
5843.58447		1
5843.61572		1
5843.624		1
5843.969		1
5844.148		1
5844.31		1
5844.55273		1
5844.709		1
5844.71729		1
5844.75146		1
5844.772		1
5845.434		1
5845.809		1
5845.92334		1
5846.048		1
5846.08154		1
5846.6333		1
5846.836		1
5846.87646		1
5847.01953		1
5847.0376		1
5847.10742		1
5847.17871		1
5847.672		1
5848.68457		1
5848.69043		1
5848.739		1
5848.81641		1
5849.154		1
5849.225		1
5849.87842		1
5850.017		1
5850.01758		1
5850.258		1
5850.49365		1
5850.8667		1
5850.91		1
5851.21436		1
5851.611		1
5851.92871		1
5851.9917		1
5852.165		1
5852.197		1
5852.344		1
5852.35059		1
5852.351		1
5852.415		1
5852.443		1
5852.45		1
5852.48926		1
5852.70264		1
5852.7334		1
5853.04736		1
5853.506		1
5854.072		1
5854.185		1
5854.2793		1
5854.59375		1
5854.742		1
5854.82568		1
5855.20166		1
5855.254		1
5855.356		1
5855.393		1
5855.714		1
5855.803		1
5855.842		1
5855.90137		1
5856.06		1
5856.246		1
5856.498		1
5856.662		1
5857.423		1
5857.55273		1
5857.64355		1
5857.686		1
5857.757		1
5857.892		1
5858.03369		1
5858.28369		1
5858.404		1
5858.49561		1
5858.826		1
5858.86475		1
5858.98047		1
5859.239		1
5859.263		1
5859.74072		1
5859.80664		1
5859.86133		1
5860.31738		1
5860.466		1
5860.65039		1
5860.81		1
5861.07471		1
5861.1		1
5861.154		1
5861.38037		1
5861.78027		1
5862.15771		1
5862.28467		1
5862.32		1
5862.454		1
5862.474		1
5862.66943		1
5862.697		1
5862.742		1
5862.861		1
5863.017		1
5863.223		1
5863.374		1
5863.49951		1
5863.81055		1
5863.895		1
5863.97461		1
5864.375		1
5864.4043		1
5864.705		1
5864.711		1
5864.88037		1
5864.94873		1
5865.025		1
5865.24951		1
5865.25732		1
5865.44727		1
5865.52		1
5865.78857		1
5865.97266		1
5866.07129		1
5866.276		1
5866.827		1
5867.004		1
5867.128		1
5867.69		1
5867.862		1
5867.89648		1
5868.02051		1
5868.269		1
5868.371		1
5868.3877		1
5868.62256		1
5868.762		1
5868.783		1
5868.88965		1
5869.061		1
5869.09766		1
5869.25635		1
5869.345		1
5869.822		1
5869.903		1
5869.917		1
5870.03125		1
5870.186		1
5870.34229		1
5870.38672		1
5870.387		1
5870.394		1
5870.5127		1
5870.564		1
5870.705		1
5871.016		1
5871.09473		1
5871.262		1
5871.271		1
5871.41846		1
5871.537		1
5871.613		1
5871.993		1
5871.996		1
5872.027		1
5872.03857		1
5872.163		1
5872.4126		1
5872.422		1
5872.637		1
5872.69		1
5872.764		1
5872.88525		1
5872.95947		1
5873.168		1
5873.18066		1
5873.62		1
5873.96533		1
5874.02148		1
5874.32129		1
5874.631		1
5874.653		1
5875.05127		1
5875.079		1
5875.14453		1
5875.33057		1
5875.679		1
5875.80664		1
5875.89746		1
5875.943		1
5876.06		1
5876.479		1
5876.569		1
5876.627		1
5876.663		1
5876.84326		1
5876.94971		1
5876.984		1
5877.148		1
5877.41		1
5877.70068		1
5877.81934		1
5877.83252		1
5878.09961		1
5878.131		1
5878.35742		1
5878.395		1
5878.731		1
5878.85938		1
5878.9		1
5879.28369		1
5879.90332		1
5879.99072		1
5880.07275		1
5880.181		1
5880.256		1
5880.441		1
5880.508		1
5880.5083		1
5880.94238		1
5881.02832		1
5881.073		1
5881.12646		1
5881.1416		1
5881.284		1
5881.36		1
5881.50928		1
5881.657		1
5881.83154		1
5881.865		1
5881.979		1
5882		1
5882.09033		1
5882.243		1
5882.37939		1
5882.415		1
5882.61426		1
5882.642		1
5882.717		1
5883.05029		1
5883.166		1
5883.21973		1
5883.38135		1
5883.577		1
5883.59668		1
5883.601		1
5883.65625		1
5883.75635		1
5883.758		1
5883.77539		1
5883.831		1
5883.83936		1
5884.054		1
5884.267		1
5884.49854		1
5884.572		1
5884.61768		1
5884.64551		1
5884.778		1
5885.25		1
5885.25928		1
5885.51465		1
5885.62549		1
5885.77		1
5885.90869		1
5886.126		1
5886.164		1
5886.62		1
5886.643		1
5886.75928		1
5886.797		1
5886.813		1
5886.816		1
5886.937		1
5886.997		1
5887.02344		1
5887.05		1
5887.13232		1
5887.2417		1
5887.267		1
5887.275		1
5887.47266		1
5887.594		1
5887.60645		1
5887.635		1
5887.80225		1
5887.96		1
5888.182		1
5888.21533		1
5888.22754		1
5888.2793		1
5888.294		1
5888.343		1
5888.46143		1
5888.47754		1
5888.59961		1
5888.773		1
5888.788		1
5888.89258		1
5889.314		1
5889.33252		1
5889.347		1
5889.61475		1
5889.786		1
5889.86133		1
5890.01563		1
5890.276		1
5890.313		1
5890.33545		1
5890.42236		1
5890.43164		1
5890.4873		1
5890.56543		1
5890.729		1
5890.729		1
5891.21338		1
5891.566		1
5891.582		1
5891.70068		1
5891.72656		1
5891.769		1
5891.777		1
5892.018		1
5892.11768		1
5892.16553		1
5892.299		1
5892.371		1
5892.63232		1
5892.999		1
5893.0293		1
5893.15234		1
5893.183		1
5893.401		1
5893.54248		1
5893.88037		1
5894.116		1
5894.17236		1
5895.02246		1
5895.072		1
5895.09131		1
5895.21143		1
5895.226		1
5895.234		1
5895.23828		1
5895.37646		1
5895.455		1
5895.47		1
5895.48242		1
5895.566		1
5895.598		1
5895.59961		1
5895.68066		1
5895.68164		1
5895.71533		1
5895.749		1
5895.81738		1
5895.866		1
5895.867		1
5895.897		1
5895.9126		1
5895.921		1
5895.924		1
5896.021		1
5896.15234		1
5896.201		1
5896.268		1
5896.427		1
5896.69336		1
5896.95		1
5897.053		1
5897.162		1
5897.278		1
5897.2876		1
5897.39941		1
5897.878		1
5897.914		1
5897.952		1
5897.97559		1
5898.051		1
5898.13525		1
5898.16162		1
5898.286		1
5898.395		1
5898.408		1
5898.60156		1
5898.718		1
5898.758		1
5898.78369		1
5898.882		1
5898.957		1
5898.987		1
5899.05225		1
5899.17529		1
5899.3125		1
5899.36768		1
5899.39844		1
5899.47168		1
5899.58838		1
5899.59961		1
5899.81445		1
5899.953		1
5900.018		1
5900.22559		1
5900.26		1
5900.471		1
5900.47559		1
5900.646		1
5900.77441		1
5901.334		1
5901.34131		1
5901.69336		1
5901.89063		1
5902.025		1
5902.029		1
5902.062		1
5902.204		1
5902.41064		1
5902.529		1
5902.53467		1
5902.78174		1
5902.832		1
5902.92725		1
5902.93457		1
5902.94238		1
5903.06348		1
5903.076		1
5903.096		1
5903.12061		1
5903.124		1
5903.2666		1
5903.27539		1
5903.31445		1
5903.51367		1
5903.52832		1
5903.596		1
5903.889		1
5903.92773		1
5903.96533		1
5904.048		1
5904.174		1
5904.35742		1
5904.641		1
5904.663		1
5904.75		1
5904.8584		1
5905.06445		1
5905.22852		1
5905.28467		1
5905.513		1
5905.553		1
5905.65		1
5905.697		1
5905.796		1
5905.989		1
5906.06738		1
5906.1626		1
5906.19043		1
5906.21338		1
5906.421		1
5906.438		1
5906.513		1
5906.676		1
5906.94727		1
5907.024		1
5907.04053		1
5907.10352		1
5907.10938		1
5907.247		1
5907.458		1
5907.48828		1
5907.49561		1
5907.56836		1
5907.576		1
5907.71045		1
5907.754		1
5907.77344		1
5907.79248		1
5907.8125		1
5907.8667		1
5908.10254		1
5908.146		1
5908.17969		1
5908.202		1
5908.381		1
5908.44727		1
5908.56445		1
5908.6084		1
5908.75439		1
5908.846		1
5908.853		1
5909.142		1
5909.601		1
5909.66943		1
5909.782		1
5909.79443		1
5909.942		1
5909.955		1
5910.08057		1
5910.088		1
5910.0957		1
5910.16846		1
5910.17432		1
5910.219		1
5910.428		1
5910.46973		1
5910.48828		1
5910.50928		1
5910.54346		1
5910.54736		1
5910.56641		1
5910.6377		1
5910.711		1
5910.778		1
5910.861		1
5910.92725		1
5911.112		1
5911.19629		1
5911.2417		1
5911.275		1
5911.42139		1
5911.608		1
5911.72		1
5912.023		1
5912.17627		1
5912.37939		1
5912.59229		1
5912.603		1
5912.715		1
5912.75439		1
5912.78564		1
5913.02637		1
5913.037		1
5913.225		1
5913.394		1
5913.473		1
5913.583		1
5913.718		1
5913.734		1
5913.76563		1
5913.785		1
5913.8374		1
5913.93848		1
5914.05127		1
5914.052		1
5914.16748		1
5914.439		1
5914.475		1
5914.61		1
5914.722		1
5914.78955		1
5914.833		1
5914.90771		1
5915.00635		1
5915.054		1
5915.338		1
5915.437		1
5915.459		1
5915.502		1
5915.61328		1
5915.618		1
5915.65967		1
5915.68164		1
5915.906		1
5916.071		1
5916.12061		1
5916.236		1
5916.292		1
5916.30273		1
5916.407		1
5916.502		1
5916.57861		1
5916.7		1
5916.76		1
5916.90039		1
5916.915		1
5916.963		1
5917.02441		1
5917.0415		1
5917.116		1
5917.256		1
5917.327		1
5917.358		1
5917.377		1
5917.50439		1
5917.583		1
5917.583		1
5917.59961		1
5917.613		1
5917.63232		1
5917.84668		1
5918.082		1
5918.26465		1
5918.266		1
5918.28467		1
5918.303		1
5918.408		1
5918.458		1
5918.4873		1
5918.5415		1
5918.674		1
5918.696		1
5918.71729		1
5918.796		1
5919.12939		1
5919.226		1
5919.327		1
5919.34229		1
5919.394		1
5919.55273		1
5919.5625		1
5919.618		1
5919.71729		1
5920.2583		1
5920.43066		1
5920.52344		1
5920.574		1
5920.61328		1
5920.778		1
5920.81836		1
5920.992		1
5920.997		1
5921.28369		1
5921.351		1
5921.524		1
5921.536		1
5921.607		1
5921.654		1
5921.679		1
5921.80957		1
5921.97461		1
5922.0166		1
5922.118		1
5922.134		1
5922.53662		1
5922.716		1
5922.745		1
5922.95752		1
5922.998		1
5923.073		1
5923.103		1
5923.22852		1
5923.258		1
5923.275		1
5923.431		1
5923.54932		1
5923.83838		1
5923.845		1
5923.86572		1
5923.87354		1
5924.04736		1
5924.06738		1
5924.10059		1
5924.223		1
5924.59473		1
5924.638		1
5924.84766		1
5924.9834		1
5925.005		1
5925.021		1
5925.4043		1
5925.56641		1
5925.7876		1
5925.832		1
5925.845		1
5925.9624		1
5926.007		1
5926.358		1
5926.36865		1
5926.37256		1
5926.44727		1
5926.466		1
5926.4834		1
5926.54		1
5926.54346		1
5926.643		1
5926.671		1
5926.71		1
5926.945		1
5927.38525		1
5927.43457		1
5927.45459		1
5927.48047		1
5927.523		1
5927.591		1
5927.67773		1
5927.70068		1
5927.919		1
5927.94141		1
5928.383		1
5928.445		1
5928.59863		1
5928.63232		1
5928.67969		1
5928.719		1
5928.808		1
5928.823		1
5928.883		1
5928.91357		1
5928.91943		1
5929.066		1
5929.078		1
5929.194		1
5929.21973		1
5929.33643		1
5929.516		1
5929.56543		1
5929.728		1
5929.76		1
5929.92627		1
5929.94141		1
5929.98535		1
5930.025		1
5930.03564		1
5930.136		1
5930.26855		1
5930.31934		1
5930.38428		1
5930.41748		1
5930.535		1
5930.55762		1
5930.5625		1
5930.77637		1
5930.816		1
5930.90234		1
5930.955		1
5930.991		1
5931.06		1
5931.26563		1
5931.28857		1
5931.3667		1
5931.43457		1
5931.45947		1
5931.495		1
5931.55957		1
5931.561		1
5931.57471		1
5931.63672		1
5931.648		1
5931.777		1
5931.978		1
5932.005		1
5932.029		1
5932.04932		1
5932.071		1
5932.278		1
5932.4165		1
5932.461		1
5932.48438		1
5932.51367		1
5932.559		1
5932.707		1
5932.822		1
5932.824		1
5932.87744		1
5933.081		1
5933.185		1
5933.21436		1
5933.29834		1
5933.351		1
5933.37842		1
5933.401		1
5933.414		1
5933.48633		1
5933.647		1
5933.68262		1
5933.7417		1
5933.79248		1
5933.843		1
5933.84961		1
5933.90625		1
5933.98		1
5933.99658		1
5934.06641		1
5934.13867		1
5934.184		1
5934.18457		1
5934.26		1
5934.267		1
5934.318		1
5934.53174		1
5934.703		1
5934.71875		1
5934.87842		1
5934.97754		1
5934.98047		1
5935.157		1
5935.2417		1
5935.2627		1
5935.30127		1
5935.603		1
5935.789		1
5935.7915		1
5935.87842		1
5935.91455		1
5935.93652		1
5935.9834		1
5936.12		1
5936.12549		1
5936.17627		1
5936.189		1
5936.20264		1
5936.233		1
5936.255		1
5936.272		1
5936.429		1
5936.457		1
5936.666		1
5936.75439		1
5936.817		1
5936.827		1
5936.886		1
5936.888		1
5936.99072		1
5937.158		1
5937.19629		1
5937.45361		1
5937.604		1
5937.704		1
5937.72754		1
5937.741		1
5937.783		1
5937.971		1
5938.08936		1
5938.17432		1
5938.24951		1
5938.30859		1
5938.598		1
5938.716		1
5938.809		1
5938.8374		1
5938.84473		1
5938.92627		1
5938.92969		1
5939.07031		1
5939.23828		1
5939.26367		1
5939.7583		1
5939.828		1
5939.887		1
5939.913		1
5939.96729		1
5939.96826		1
5940.00537		1
5940.0625		1
5940.17627		1
5940.28467		1
5940.35742		1
5940.391		1
5940.65234		1
5940.66553		1
5940.969		1
5940.999		1
5941.251		1
5941.306		1
5941.34863		1
5941.42041		1
5941.49854		1
5941.51758		1
5941.53		1
5941.667		1
5941.77832		1
5941.843		1
5941.85352		1
5941.999		1
5942.04932		1
5942.16748		1
5942.224		1
5942.25049		1
5942.384		1
5942.417		1
5942.423		1
5942.45752		1
5942.5376		1
5942.54248		1
5942.573		1
5942.6084		1
5942.64844		1
5942.679		1
5942.705		1
5942.80371		1
5942.83838		1
5942.883		1
5942.952		1
5943.09863		1
5943.10742		1
5943.127		1
5943.168		1
5943.329		1
5943.33936		1
5943.39844		1
5943.5415		1
5943.58447		1
5943.614		1
5943.63672		1
5943.662		1
5943.674		1
5943.69043		1
5943.797		1
5943.80957		1
5943.824		1
5943.88037		1
5943.981		1
5944.05		1
5944.07861		1
5944.17139		1
5944.235		1
5944.241		1
5944.29		1
5944.303		1
5944.33643		1
5944.356		1
5944.431		1
5944.439		1
5944.59961		1
5944.62		1
5944.68164		1
5944.707		1
5944.71973		1
5944.741		1
5944.922		1
5945.21631		1
5945.258		1
5945.482		1
5945.549		1
5945.62158		1
5945.629		1
5945.69971		1
5945.772		1
5945.803		1
5945.83838		1
5945.86035		1
5945.8916		1
5945.97852		1
5946.175		1
5946.22168		1
5946.37158		1
5946.412		1
5946.41553		1
5946.62354		1
5946.833		1
5946.85742		1
5946.89355		1
5946.92334		1
5946.95361		1
5947.07		1
5947.123		1
5947.162		1
5947.25244		1
5947.26563		1
5947.319		1
5947.3374		1
5947.375		1
5947.399		1
5947.544		1
5947.73438		1
5947.82		1
5947.849		1
5947.86768		1
5947.98242		1
5948.05		1
5948.20947		1
5948.23926		1
5948.385		1
5948.48047		1
5948.51367		1
5948.60938		1
5948.63672		1
5948.672		1
5948.76172		1
5948.837		1
5948.89746		1
5948.93945		1
5949.22		1
5949.234		1
5949.32275		1
5949.344		1
5949.37158		1
5949.448		1
5949.45068		1
5949.474		1
5949.517		1
5949.53467		1
5949.63965		1
5949.64355		1
5949.647		1
5949.655		1
5950.072		1
5950.14063		1
5950.29		1
5950.32568		1
5950.32959		1
5950.37451		1
5950.41943		1
5950.433		1
5950.539		1
5950.70947		1
5950.719		1
5950.734		1
5950.80664		1
5950.825		1
5950.93066		1
5951.0874		1
5951.288		1
5951.30859		1
5951.336		1
5951.373		1
5951.40625		1
5951.42041		1
5951.541		1
5951.69971		1
5951.757		1
5951.89258		1
5951.995		1
5952.072		1
5952.113		1
5952.24		1
5952.302		1
5952.30566		1
5952.35547		1
5952.50439		1
5952.51		1
5952.589		1
5952.59033		1
5952.644		1
5952.64551		1
5952.70947		1
5952.72168		1
5952.756		1
5952.77832		1
5952.8916		1
5952.901		1
5953.096		1
5953.1167		1
5953.15332		1
5953.19238		1
5953.305		1
5953.36963		1
5953.458		1
5953.52148		1
5953.60059		1
5953.63428		1
5953.66		1
5953.69238		1
5953.69971		1
5953.73		1
5953.73633		1
5953.828		1
5953.849		1
5953.99756		1
5954.021		1
5954.027		1
5954.11475		1
5954.159		1
5954.16162		1
5954.17236		1
5954.185		1
5954.215		1
5954.234		1
5954.244		1
5954.28027		1
5954.43457		1
5954.45752		1
5954.55957		1
5954.67		1
5954.687		1
5954.76758		1
5954.774		1
5954.85645		1
5954.9126		1
5954.91553		1
5955.027		1
5955.0376		1
5955.263		1
5955.27832		1
5955.293		1
5955.294		1
5955.332		1
5955.34863		1
5955.36572		1
5955.41455		1
5955.514		1
5955.56055		1
5955.57129		1
5955.596		1
5955.65967		1
5955.67969		1
5955.85352		1
5955.865		1
5955.923		1
5955.939		1
5955.99		1
5956.00146		1
5956.029		1
5956.049		1
5956.06348		1
5956.09473		1
5956.1		1
5956.196		1
5956.43457		1
5956.49365		1
5956.508		1
5956.55		1
5956.55225		1
5956.60254		1
5956.606		1
5956.767		1
5956.78955		1
5956.9375		1
5956.93848		1
5957.02148		1
5957.05127		1
5957.085		1
5957.17773		1
5957.179		1
5957.22266		1
5957.23926		1
5957.252		1
5957.271		1
5957.295		1
5957.3		1
5957.357		1
5957.381		1
5957.48828		1
5957.49756		1
5957.53369		1
5957.631		1
5957.788		1
5957.887		1
5957.96045		1
5958.02		1
5958.07227		1
5958.101		1
5958.171		1
5958.27051		1
5958.287		1
5958.288		1
5958.395		1
5958.411		1
5958.483		1
5958.49072		1
5958.536		1
5958.57959		1
5958.60352		1
5958.6167		1
5958.62549		1
5958.674		1
5958.69238		1
5958.696		1
5958.80029		1
5958.801		1
5958.82666		1
5958.83		1
5958.851		1
5958.878		1
5958.94775		1
5959.044		1
5959.05127		1
5959.08936		1
5959.115		1
5959.1167		1
5959.239		1
5959.32275		1
5959.33057		1
5959.49365		1
5959.61133		1
5959.644		1
5959.74756		1
5959.773		1
5959.83545		1
5959.90527		1
5960.08154		1
5960.10449		1
5960.17432		1
5960.211		1
5960.243		1
5960.25537		1
5960.28125		1
5960.35156		1
5960.35352		1
5960.399		1
5960.414		1
5960.45068		1
5960.451		1
5960.617		1
5960.634		1
5960.72949		1
5960.778		1
5960.78467		1
5960.82227		1
5960.879		1
5960.91553		1
5960.991		1
5961.0166		1
5961.096		1
5961.097		1
5961.205		1
5961.22754		1
5961.242		1
5961.33447		1
5961.3374		1
5961.452		1
5961.46		1
5961.47363		1
5961.481		1
5961.64063		1
5961.653		1
5961.65967		1
5961.681		1
5961.762		1
5961.76367		1
5961.791		1
5961.80273		1
5961.829		1
5961.89941		1
5961.94		1
5962.00635		1
5962.03271		1
5962.17236		1
5962.177		1
5962.22266		1
5962.28		1
5962.364		1
5962.38867		1
5962.43164		1
5962.55664		1
5962.57031		1
5962.574		1
5962.60156		1
5962.624		1
5962.63525		1
5962.65527		1
5962.744		1
5962.79932		1
5962.82373		1
5962.89355		1
5962.89844		1
5962.936		1
5962.96533		1
5963.031		1
5963.03271		1
5963.07666		1
5963.14063		1
5963.223		1
5963.23438		1
5963.24365		1
5963.25342		1
5963.392		1
5963.52246		1
5963.65771		1
5963.7666		1
5963.836		1
5963.90039		1
5963.95752		1
5963.976		1
5964.0415		1
5964.35059		1
5964.36035		1
5964.4		1
5964.413		1
5964.4165		1
5964.44336		1
5964.47266		1
5964.4873		1
5964.56348		1
5964.62256		1
5964.672		1
5964.72461		1
5964.797		1
5964.798		1
5964.86475		1
5964.86963		1
5964.90625		1
5964.93		1
5964.95557		1
5964.977		1
5965.01465		1
5965.159		1
5965.197		1
5965.19775		1
5965.20361		1
5965.243		1
5965.259		1
5965.42627		1
5965.43066		1
5965.458		1
5965.543		1
5965.555		1
5965.68		1
5965.795		1
5965.82227		1
5965.84033		1
5965.843		1
5965.84473		1
5965.8916		1
5966.053		1
5966.208		1
5966.221		1
5966.314		1
5966.325		1
5966.436		1
5966.488		1
5966.576		1
5966.677		1
5966.75244		1
5966.78027		1
5966.784		1
5966.78857		1
5966.795		1
5966.809		1
5966.821		1
5966.84229		1
5966.89551		1
5966.95459		1
5966.95654		1
5966.96973		1
5967.01367		1
5967.093		1
5967.216		1
5967.249		1
5967.34326		1
5967.36426		1
5967.411		1
5967.49658		1
5967.5127		1
5967.517		1
5967.52441		1
5967.526		1
5967.557		1
5967.564		1
5967.576		1
5967.60938		1
5967.769		1
5967.832		1
5967.909		1
5968.05957		1
5968.06738		1
5968.1377		1
5968.18164		1
5968.196		1
5968.28467		1
5968.43359		1
5968.589		1
5968.6167		1
5968.63135		1
5968.637		1
5968.68359		1
5968.769		1
5968.79053		1
5968.79639		1
5968.806		1
5968.90137		1
5968.93359		1
5968.954		1
5969.001		1
5969.004		1
5969.023		1
5969.11572		1
5969.209		1
5969.24365		1
5969.25244		1
5969.28125		1
5969.287		1
5969.342		1
5969.357		1
5969.373		1
5969.38		1
5969.43848		1
5969.49658		1
5969.538		1
5969.554		1
5969.56641		1
5969.614		1
5969.631		1
5969.659		1
5969.682		1
5969.73926		1
5969.74072		1
5969.835		1
5969.87256		1
5969.93359		1
5969.99463		1
5970.04346		1
5970.056		1
5970.111		1
5970.11133		1
5970.156		1
5970.169		1
5970.336		1
5970.517		1
5970.57373		1
5970.66553		1
5970.694		1
5970.7085		1
5970.73926		1
5970.75146		1
5970.816		1
5970.83838		1
5970.83936		1
5970.93457		1
5970.9375		1
5970.939		1
5970.96875		1
5970.97754		1
5971.013		1
5971.05127		1
5971.063		1
5971.17773		1
5971.193		1
5971.22559		1
5971.22656		1
5971.28467		1
5971.333		1
5971.414		1
5971.439		1
5971.544		1
5971.64648		1
5971.66846		1
5971.676		1
5971.70947		1
5971.728		1
5971.72949		1
5971.779		1
5971.99658		1
5972.04834		1
5972.122		1
5972.293		1
5972.46045		1
5972.472		1
5972.53662		1
5972.54736		1
5972.56543		1
5972.622		1
5972.7		1
5972.708		1
5972.746		1
5972.75		1
5972.799		1
5972.85156		1
5972.872		1
5972.89258		1
5972.92969		1
5972.961		1
5973.03271		1
5973.07666		1
5973.09		1
5973.13965		1
5973.14258		1
5973.22559		1
5973.35547		1
5973.358		1
5973.36		1
5973.47		1
5973.47		1
5973.49072		1
5973.5293		1
5973.53369		1
5973.66357		1
5973.667		1
5973.773		1
5973.85938		1
5973.982		1
5974.183		1
5974.20264		1
5974.225		1
5974.23		1
5974.29053		1
5974.31641		1
5974.45654		1
5974.551		1
5974.55371		1
5974.627		1
5974.737		1
5974.846		1
5974.852		1
5974.98145		1
5975.00342		1
5975.00928		1
5975.05664		1
5975.07		1
5975.265		1
5975.28125		1
5975.316		1
5975.329		1
5975.42334		1
5975.46		1
5975.466		1
5975.48145		1
5975.524		1
5975.577		1
5975.706		1
5975.726		1
5975.77051		1
5975.785		1
5975.8374		1
5975.926		1
5975.943		1
5976.119		1
5976.16455		1
5976.20557		1
5976.21436		1
5976.218		1
5976.222		1
5976.227		1
5976.233		1
5976.32		1
5976.335		1
5976.34961		1
5976.45752		1
5976.52		1
5976.61035		1
5976.622		1
5976.698		1
5976.71875		1
5976.767		1
5976.8125		1
5976.88672		1
5976.889		1
5976.98975		1
5977.244		1
5977.286		1
5977.37939		1
5977.4585		1
5977.46631		1
5977.4707		1
5977.473		1
5977.55		1
5977.59326		1
5977.63037		1
5977.652		1
5977.78271		1
5977.80859		1
5977.81836		1
5977.84473		1
5977.947		1
5977.97266		1
5978.157		1
5978.19727		1
5978.205		1
5978.209		1
5978.286		1
5978.323		1
5978.507		1
5978.57471		1
5978.60059		1
5978.62939		1
5978.716		1
5978.925		1
5978.92871		1
5978.96436		1
5979.00732		1
5979.015		1
5979.03857		1
5979.14453		1
5979.21143		1
5979.312		1
5979.32		1
5979.39355		1
5979.41064		1
5979.421		1
5979.49951		1
5979.522		1
5979.57471		1
5979.601		1
5979.62		1
5979.65625		1
5979.698		1
5979.77246		1
5979.81		1
5979.91162		1
5979.912		1
5979.919		1
5979.936		1
5980.07959		1
5980.215		1
5980.24658		1
5980.282		1
5980.32		1
5980.34229		1
5980.34766		1
5980.37842		1
5980.39648		1
5980.51025		1
5980.521		1
5980.73633		1
5980.80371		1
5980.893		1
5980.893		1
5980.9126		1
5980.94336		1
5981.098		1
5981.153		1
5981.162		1
5981.18		1
5981.187		1
5981.20654		1
5981.29932		1
5981.366		1
5981.464		1
5981.54248		1
5981.64648		1
5981.744		1
5981.75537		1
5981.789		1
5981.79053		1
5981.843		1
5981.9126		1
5981.949		1
5981.98438		1
5982.02148		1
5982.185		1
5982.19727		1
5982.229		1
5982.251		1
5982.30762		1
5982.34229		1
5982.344		1
[truncated: 17,867 more rows]
