# Supplementary material for: Getting rid of ‘rain’ and ‘stars’: Mitigating inhibition effects on ddPCR data analysis, the case study of the invasive crayfish Pacifastacus leniusculus in the streams of Luxembourg
Source: PLoS One. 2022 Nov 16;17(11):e0275363. doi: 10.1371/journal.pone.0275363 (PMC9668142; doi:10.1371/journal.pone.0275363)
Supplement: S1 File — (ZIP) [file pone.0275363.s003.zip › raw data/28-pl2/28 Pl2-2019 Pl_D04_Amplitude.csv]

Ch1 Amplitude	Ch2 Amplitude	Cluster
5368.52734		1
5451.58936		1
6009.229		1
6047.70166		1
6051.65625		1
6069.344		1
6070.87549		1
6082.889		1
6108.673		1
6113.41748		1
6116.3916		1
6120.23975		1
6120.32129		1
6122.77148		1
6123.43164		1
6127.355		1
6127.574		1
6130.716		1
6136.50635		1
6137.26074		1
6138.477		1
6142.227		1
6143.57568		1
6148.77148		1
6152.653		1
6155.42529		1
6156.474		1
6163.18457		1
6165.23145		1
6165.34473		1
6168.348		1
6168.359		1
6171.569		1
6172.604		1
6174.031		1
6175.242		1
6175.80469		1
6176.95459		1
6177.4624		1
6181.1123		1
6183.038		1
6183.07471		1
6183.66357		1
6185.29736		1
6189.36768		1
6193.669		1
6194.80566		1
6194.911		1
6195.74561		1
6196.42432		1
6198.12744		1
6199.381		1
6200.29541		1
6201.54639		1
6202.051		1
6203.33545		1
6204.5293		1
6205.294		1
6205.43457		1
6206.335		1
6206.60645		1
6207.144		1
6207.58838		1
6207.9		1
6208.34473		1
6209.036		1
6210.326		1
6211.76367		1
6211.785		1
6212.177		1
6212.95361		1
6214.13867		1
6215.12939		1
6218.509		1
6219.358		1
6220.236		1
6220.2793		1
6222.4		1
6223.14746		1
6224.38525		1
6224.917		1
6226.608		1
6228.355		1
6229.34766		1
6230.65869		1
6231.112		1
6231.34375		1
6231.37061		1
6232.109		1
6232.38574		1
6232.925		1
6233.062		1
6235.896		1
6236.3		1
6236.4873		1
6236.651		1
6238.53174		1
6239.568		1
6240.29541		1
6240.48145		1
6240.92432		1
6242.1626		1
6242.43945		1
6242.5		1
6243.483		1
6244.00342		1
6246.10254		1
6246.5376		1
6246.71		1
6247.586		1
6247.84961		1
6248.24		1
6249.527		1
6249.682		1
6249.753		1
6250.029		1
6250.31348		1
6251.113		1
6253.40137		1
6253.456		1
6253.662		1
6253.735		1
6254.07227		1
6254.376		1
6254.819		1
6255.08252		1
6255.18359		1
6255.213		1
6255.561		1
6258.18945		1
6260.3125		1
6260.711		1
6261.265		1
6261.70068		1
6262.204		1
6262.775		1
6263.066		1
6263.84326		1
6264.011		1
6264.07764		1
6264.46143		1
6267.136		1
6267.23438		1
6267.864		1
6268.41846		1
6268.55127		1
6268.6084		1
6268.671		1
6268.887		1
6269.188		1
6269.4585		1
6271.47559		1
6272.10156		1
6272.333		1
6272.63867		1
6272.76172		1
6272.96875		1
6273.8374		1
6274.143		1
6274.18164		1
6274.355		1
6274.712		1
6274.722		1
6274.996		1
6275.2085		1
6275.59863		1
6276.06543		1
6276.59131		1
6276.842		1
6276.991		1
6277.155		1
6277.26172		1
6277.91064		1
6278.143		1
6278.20166		1
6278.4126		1
6278.52539		1
6278.836		1
6279.31445		1
6279.61133		1
6279.786		1
6280.1665		1
6281.014		1
6281.317		1
6282.59033		1
6283.69873		1
6283.91357		1
6285.42969		1
6285.705		1
6286.35254		1
6286.47559		1
6286.95459		1
6288.19971		1
6288.248		1
6288.438		1
6288.47168		1
6288.47656		1
6288.552		1
6288.92432		1
6288.996		1
6289.45		1
6289.52832		1
6289.56445		1
6290.03		1
6290.48926		1
6291.18848		1
6291.924		1
6292.217		1
6292.46533		1
6292.479		1
6292.608		1
6292.755		1
6292.873		1
6293.366		1
6293.43		1
6293.636		1
6294.27344		1
6294.30762		1
6294.69775		1
6294.86865		1
6295.65869		1
6295.947		1
6297.05371		1
6297.365		1
6297.62256		1
6297.635		1
6298.08154		1
6298.39355		1
6299.3877		1
6300.05371		1
6300.62061		1
6300.78271		1
6300.9043		1
6301.00342		1
6301.226		1
6301.759		1
6301.9165		1
6302.841		1
6302.94971		1
6303.342		1
6303.528		1
6303.558		1
6303.6123		1
6303.838		1
6304.333		1
6304.58057		1
6304.64355		1
6304.72754		1
6305.26758		1
6305.74268		1
6306.116		1
6307.101		1
6307.21875		1
6307.25635		1
6307.419		1
6307.82031		1
6308.32861		1
6308.34961		1
6308.7373		1
6308.81934		1
6308.83154		1
6309.188		1
6309.5293		1
6309.859		1
6310.20654		1
6310.316		1
6310.36035		1
6310.3833		1
6310.62158		1
6310.62646		1
6311.14746		1
6311.446		1
6312.9126		1
6313.445		1
6313.498		1
6313.651		1
6314.175		1
6314.47852		1
6314.62939		1
6314.922		1
6315.509		1
6315.636		1
6315.651		1
6315.68262		1
6315.71826		1
6315.86328		1
6315.913		1
6315.93848		1
6315.948		1
6316.11426		1
6316.37549		1
6316.406		1
6316.886		1
6317.049		1
6317.079		1
6317.142		1
6317.73047		1
6317.76758		1
6318.62256		1
6319.189		1
6319.69629		1
6319.78955		1
6320.125		1
6321.0166		1
6321.047		1
6321.09229		1
6321.322		1
6321.3374		1
6321.569		1
6321.7583		1
6321.7627		1
6322.58447		1
6322.617		1
6322.64258		1
6322.77		1
6323.31934		1
6323.32373		1
6324.176		1
6324.64941		1
6325.17627		1
6325.47266		1
6325.81055		1
6326.10938		1
6326.30225		1
6326.48633		1
6326.732		1
6326.84961		1
6326.866		1
6327.69971		1
6327.914		1
6328.678		1
6328.978		1
6329.078		1
6329.227		1
6329.27246		1
6329.736		1
6330.07031		1
6330.454		1
6330.923		1
6330.978		1
6331.307		1
6331.684		1
6333.242		1
6333.365		1
6333.655		1
6333.7915		1
6334.01563		1
6334.12549		1
6334.169		1
6334.23438		1
6334.29443		1
6334.345		1
6334.48535		1
6335.07227		1
6335.464		1
6335.48975		1
6335.74268		1
6335.863		1
6336.385		1
6336.6377		1
6337.153		1
6337.615		1
6337.64648		1
6337.68555		1
6338.41943		1
6338.53369		1
6338.665		1
6338.72		1
6339.014		1
6339.03125		1
6339.261		1
6339.731		1
6339.88		1
6340.17773		1
6340.29932		1
6340.63867		1
6340.915		1
6340.953		1
6341.05762		1
6341.226		1
6341.43652		1
6341.73975		1
6342.28174		1
6342.3877		1
6342.40771		1
6342.569		1
6342.82666		1
6342.85156		1
6342.898		1
6342.959		1
6342.96338		1
6343.37549		1
6343.622		1
6343.667		1
6343.7666		1
6343.81641		1
6343.888		1
6344.23926		1
6344.36133		1
6344.44043		1
6344.66846		1
6345.1665		1
6345.4		1
6346.07861		1
6346.237		1
6346.25244		1
6346.452		1
6346.55762		1
6346.584		1
6347.15771		1
6347.414		1
6347.54346		1
6347.54736		1
6347.67236		1
6347.706		1
6348.03125		1
6348.48975		1
6348.565		1
6348.63672		1
6348.75		1
6348.775		1
6348.92627		1
6349.11		1
6349.165		1
6349.38135		1
6349.9624		1
6350.09131		1
6350.40137		1
6350.55127		1
6350.553		1
6350.752		1
6350.796		1
6351.0874		1
6351.579		1
6351.587		1
6351.61035		1
6351.62939		1
6352.012		1
6352.021		1
6352.374		1
6352.422		1
6352.74		1
6352.906		1
6352.91357		1
6352.92334		1
6353.095		1
6353.238		1
6353.37		1
6353.379		1
6353.41		1
6353.481		1
6353.49561		1
6353.63525		1
6353.71143		1
6354.10254		1
6354.395		1
6354.46		1
6354.54541		1
6354.674		1
6355.027		1
6355.06934		1
6355.47266		1
6355.49		1
6355.681		1
6355.78662		1
6355.811		1
6355.818		1
6355.921		1
6355.943		1
6356.332		1
6356.38037		1
6356.39941		1
6356.445		1
6356.74658		1
6356.9126		1
6356.95		1
6357.019		1
6357.44336		1
6357.754		1
6358.59033		1
6358.60938		1
6358.685		1
6359.03955		1
6359.75049		1
6359.7666		1
6359.89258		1
6360.098		1
6360.10156		1
6360.12		1
6360.281		1
6360.533		1
6360.76465		1
6360.84229		1
6360.91455		1
6361.12939		1
6361.164		1
6361.17529		1
6361.353		1
6361.476		1
6361.74854		1
6361.808		1
6361.89844		1
6362.023		1
6362.477		1
6362.52734		1
6362.74658		1
6362.90869		1
6363.03467		1
6363.403		1
6363.581		1
6363.81		1
6363.84375		1
6363.88867		1
6364.046		1
6364.156		1
6364.272		1
6364.326		1
6364.368		1
6364.484		1
6364.619		1
6364.61963		1
6364.703		1
6364.764		1
6364.7876		1
6365.04541		1
6366.136		1
6366.2373		1
6366.415		1
6366.54		1
6366.67969		1
6366.72949		1
6366.73828		1
6367.01758		1
6367.19238		1
6367.347		1
6367.412		1
6367.463		1
6367.4707		1
6367.66943		1
6367.717		1
6368.157		1
6368.158		1
6368.336		1
6368.92627		1
6368.969		1
6369.067		1
6369.16553		1
6369.23535		1
6369.38135		1
6369.43		1
6369.54053		1
6369.595		1
6369.80273		1
6369.969		1
6370.062		1
6370.97656		1
6370.985		1
6371.08		1
6371.24268		1
6371.59229		1
6371.658		1
6371.76953		1
6372.178		1
6372.245		1
6372.306		1
6372.34131		1
6372.625		1
6372.787		1
6372.807		1
6372.80762		1
6372.837		1
6372.842		1
6372.86475		1
6372.96436		1
6373.365		1
6373.38232		1
6373.51		1
6373.7334		1
6373.943		1
6373.95459		1
6374.04248		1
6374.25		1
6374.475		1
6374.6123		1
6374.65771		1
6374.83838		1
6375.19		1
6375.279		1
6375.605		1
6375.7876		1
6376.20361		1
6376.38428		1
6376.556		1
6376.8877		1
6376.902		1
6377.001		1
6377.3877		1
6377.45654		1
6377.69434		1
6377.75244		1
6378.1543		1
6378.44141		1
6378.70947		1
6378.71973		1
6378.7793		1
6379.246		1
6379.26172		1
6379.266		1
6379.633		1
6379.661		1
6379.7373		1
6379.81738		1
6380.239		1
6380.285		1
6380.69873		1
6380.89355		1
6381.226		1
6381.26074		1
6381.26367		1
6381.415		1
6381.616		1
6381.61865		1
6381.671		1
6381.71436		1
6381.94629		1
6381.97754		1
6382.251		1
6382.32227		1
6382.44043		1
6382.52148		1
6382.759		1
6382.80127		1
6383.346		1
6383.643		1
6383.646		1
6384		1
6384.38428		1
6384.447		1
6384.498		1
6384.66846		1
6384.79346		1
6384.80957		1
6384.859		1
6385.308		1
6385.367		1
6385.56152		1
6385.567		1
6385.709		1
6385.74658		1
6385.825		1
6385.838		1
6385.947		1
6386.01953		1
6386.04		1
6386.195		1
6386.36035		1
6386.368		1
6386.564		1
6386.66455		1
6386.694		1
6386.74072		1
6386.948		1
6387.03955		1
6387.326		1
6387.37158		1
6387.403		1
6387.53271		1
6387.53662		1
6387.548		1
6387.71		1
6387.87646		1
6387.984		1
6388.11865		1
6388.15674		1
6388.163		1
6388.32275		1
6388.33838		1
6388.439		1
6388.46533		1
6388.50537		1
6388.52		1
6388.70361		1
6388.903		1
6388.93457		1
6389.01025		1
6389.1333		1
6389.22		1
6389.35		1
6389.40967		1
6389.54		1
6389.806		1
6389.83447		1
6390.02		1
6390.078		1
6390.14355		1
6390.449		1
6390.706		1
6390.71533		1
6390.778		1
6390.959		1
6391.01172		1
6391.269		1
6391.26953		1
6391.279		1
6391.279		1
6391.36963		1
6391.59033		1
6391.867		1
6391.92969		1
6392.096		1
6392.196		1
6392.27539		1
6393.172		1
6393.19775		1
6393.382		1
6393.435		1
6393.4375		1
6393.464		1
6393.52832		1
6393.53		1
6393.64551		1
6393.76074		1
6393.7793		1
6393.7915		1
6393.828		1
6394.264		1
6394.35742		1
6394.384		1
6394.42041		1
6394.491		1
6394.62061		1
6394.97363		1
6395.198		1
6395.275		1
6395.448		1
6395.48		1
6395.73242		1
6396.06348		1
6396.504		1
6396.625		1
6396.69873		1
6396.78		1
6396.90771		1
6396.969		1
6397.0874		1
6397.55029		1
6397.56152		1
6397.597		1
6397.60059		1
6397.80029		1
6397.858		1
6397.93262		1
6398.168		1
6398.19043		1
6398.315		1
6398.38037		1
6398.55566		1
6398.56055		1
6398.571		1
6398.6		1
6399.27051		1
6399.364		1
6399.437		1
6399.439		1
6399.766		1
6400.27		1
6400.41162		1
6400.54932		1
6400.691		1
6400.809		1
6401.02539		1
6401.0957		1
6401.18555		1
6401.22461		1
6401.431		1
6401.451		1
6401.53955		1
6401.61133		1
6401.663		1
6401.84473		1
6401.89355		1
6401.903		1
6401.942		1
6402.13428		1
6402.15039		1
6402.27148		1
6402.31934		1
6402.362		1
6402.46973		1
6402.502		1
6402.728		1
6403.103		1
6403.118		1
6403.15039		1
6403.409		1
6403.4834		1
6403.60059		1
6403.67		1
6403.707		1
6403.73145		1
6403.776		1
6403.78467		1
6403.952		1
6404.305		1
6404.31836		1
6404.438		1
6404.49561		1
6404.531		1
6404.5376		1
6404.67529		1
6404.83643		1
6405.11		1
6405.11865		1
6405.252		1
6405.388		1
6405.452		1
6405.47		1
6405.79932		1
6405.93262		1
6405.997		1
6406.01465		1
6406.577		1
6406.62256		1
6406.765		1
6406.924		1
6407.065		1
6407.15771		1
6407.1626		1
6407.16846		1
6407.25928		1
6407.33936		1
6407.431		1
6407.454		1
6407.541		1
6407.57568		1
6407.648		1
6407.68262		1
6407.911		1
6408.102		1
6408.322		1
6408.33545		1
6408.395		1
6408.4624		1
6408.55225		1
6408.66846		1
6408.77		1
6408.86475		1
6409.265		1
6409.33		1
6409.43262		1
6409.46045		1
6409.5083		1
6409.7207		1
6409.721		1
6409.85059		1
6410.035		1
6410.134		1
6410.3623		1
6410.403		1
6410.412		1
6410.67139		1
6410.72949		1
6410.735		1
6410.887		1
6411.027		1
6411.07568		1
6411.33545		1
6411.37354		1
6411.47461		1
6411.77148		1
6411.814		1
6411.82227		1
6411.885		1
6411.915		1
6411.918		1
6412.04834		1
6412.054		1
6412.346		1
6412.44043		1
6412.44629		1
6412.45264		1
6412.49561		1
6412.558		1
6412.656		1
6413.026		1
6413.105		1
6413.29736		1
6413.45068		1
6413.4624		1
6413.48975		1
6413.512		1
6413.53662		1
6413.583		1
6413.665		1
6413.6665		1
6413.776		1
6413.83252		1
6413.957		1
6413.965		1
6414.14258		1
6414.214		1
6414.37549		1
6414.555		1
6414.58838		1
6415.21143		1
6415.25537		1
6415.28369		1
6415.29541		1
6415.52832		1
6415.564		1
6415.666		1
6415.834		1
6415.869		1
6416.08643		1
6416.12451		1
6416.174		1
6416.25244		1
6416.604		1
6416.67236		1
6416.685		1
6416.71533		1
6416.74365		1
6416.951		1
6416.988		1
6417.036		1
6417.078		1
6417.089		1
6417.097		1
6417.1543		1
6417.22852		1
6417.24463		1
6417.3584		1
6417.5835		1
6417.69775		1
6417.703		1
6417.7085		1
6417.737		1
6417.9585		1
6417.99463		1
6418.15234		1
6418.16357		1
6418.21826		1
6418.262		1
6418.383		1
6418.434		1
6418.591		1
6418.604		1
6418.64		1
6418.643		1
6418.78369		1
6418.87		1
6419.005		1
6419.017		1
6419.08447		1
6419.177		1
6419.27344		1
6419.28369		1
6419.324		1
6419.375		1
6419.414		1
6419.62		1
6419.64844		1
6419.704		1
6419.7334		1
6419.94434		1
6419.947		1
6420.04736		1
6420.08643		1
6420.096		1
6420.319		1
6420.66748		1
6420.97754		1
6420.994		1
6421.03027		1
6421.07275		1
6421.13135		1
6421.26758		1
6421.285		1
6421.45654		1
6421.514		1
6421.58545		1
6421.78467		1
6421.80957		1
6422.271		1
6422.276		1
6422.27734		1
6422.30273		1
6422.365		1
6422.378		1
6422.488		1
6422.516		1
6422.599		1
6422.73535		1
6422.97266		1
6423.00732		1
6423.077		1
6423.081		1
6423.34131		1
6423.34326		1
6423.55957		1
6423.63574		1
6423.80225		1
6423.832		1
6423.97363		1
6424.017		1
6424.089		1
6424.10938		1
6424.16553		1
6424.32861		1
6424.3833		1
6424.43555		1
6424.521		1
6424.612		1
6424.69141		1
6424.72754		1
6425.06836		1
6425.28174		1
6425.2915		1
6425.31934		1
6425.36035		1
6425.482		1
6425.822		1
6425.86572		1
6425.93457		1
6425.938		1
6425.94531		1
6426.046		1
6426.046		1
6426.144		1
6426.18457		1
6426.215		1
6426.30029		1
6426.41		1
6426.434		1
6426.598		1
6427.03369		1
6427.03564		1
6427.05029		1
6427.071		1
6427.19629		1
6427.386		1
6427.47266		1
6427.615		1
6427.64258		1
6427.64844		1
6427.673		1
6427.701		1
6427.78		1
6427.80664		1
6427.85156		1
6428.04736		1
6428.05664		1
6428.172		1
6428.18262		1
6428.219		1
6428.241		1
6428.307		1
6428.30957		1
6428.325		1
6428.70166		1
6428.7876		1
6428.78857		1
6428.89355		1
6428.95068		1
6429.104		1
6429.20068		1
6429.349		1
6429.40625		1
6429.409		1
6429.498		1
6429.50146		1
6429.547		1
6429.6123		1
6429.90869		1
6430.02344		1
6430.03271		1
6430.155		1
6430.35156		1
6430.35449		1
6430.35938		1
6430.435		1
6430.525		1
6430.544		1
6430.55225		1
6430.59		1
6430.797		1
6430.83545		1
6430.89355		1
6431.007		1
6431.037		1
6431.07275		1
6431.324		1
6431.34473		1
6431.345		1
6431.38672		1
6431.459		1
6431.56641		1
6431.6626		1
6431.80566		1
6431.851		1
6431.926		1
6431.969		1
6432.09229		1
6432.1875		1
6432.21631		1
6432.337		1
6432.374		1
6432.393		1
6432.47949		1
6432.50928		1
6432.522		1
6432.557		1
6432.56836		1
6432.597		1
6432.625		1
6432.80225		1
6432.83057		1
6432.875		1
6433.04443		1
6433.17871		1
6433.37256		1
6433.55762		1
6433.78564		1
6433.821		1
6433.82959		1
6433.89		1
6433.928		1
6434.163		1
6434.371		1
6434.424		1
6434.437		1
6434.474		1
6434.507		1
6434.552		1
6434.568		1
6434.66		1
6434.73828		1
6434.845		1
6434.905		1
6434.908		1
6435.02246		1
6435.046		1
6435.118		1
6435.202		1
6435.213		1
6435.3125		1
6435.32031		1
6435.42529		1
6435.45264		1
6435.60547		1
6435.645		1
6435.773		1
6435.835		1
6435.869		1
6435.90674		1
6435.981		1
6436.05371		1
6436.132		1
6436.14258		1
6436.26563		1
6436.27734		1
6436.395		1
6436.399		1
6436.528		1
6436.54053		1
6436.59863		1
6436.747		1
6436.775		1
6436.791		1
6436.94629		1
6437.298		1
6437.31934		1
6437.351		1
6437.3877		1
6437.573		1
6437.63965		1
6437.689		1
6437.69		1
6437.69434		1
6437.83252		1
6437.90771		1
6438.025		1
6438.043		1
6438.112		1
6438.118		1
6438.227		1
6438.276		1
6438.34375		1
6438.39063		1
6438.45068		1
6438.538		1
6438.72		1
6438.878		1
6438.89355		1
6439.062		1
6439.14844		1
6439.15625		1
6439.28271		1
6439.30957		1
6439.433		1
6439.44629		1
6439.47461		1
6439.61475		1
6439.99		1
6440.05371		1
6440.073		1
6440.136		1
6440.17773		1
6440.381		1
6440.45557		1
6440.48926		1
6440.6123		1
6440.642		1
6440.642		1
6440.704		1
6440.85352		1
6441.026		1
6441.098		1
6441.123		1
6441.138		1
6441.149		1
6441.15674		1
6441.21631		1
6441.226		1
6441.358		1
6441.453		1
6441.518		1
6441.554		1
6441.93		1
6441.9624		1
6441.98535		1
6442.01953		1
6442.039		1
6442.04932		1
6442.09668		1
6442.174		1
6442.18652		1
6442.23535		1
6442.248		1
6442.38428		1
6442.49951		1
6442.57031		1
6442.61035		1
6442.78857		1
6443.029		1
6443.04248		1
6443.25635		1
6443.27		1
6443.46338		1
6443.50732		1
6443.57764		1
6443.85059		1
6443.96875		1
6443.97363		1
6444.04541		1
6444.09863		1
6444.17041		1
6444.207		1
6444.22656		1
6444.24756		1
6444.479		1
6444.5293		1
6444.564		1
6444.582		1
6444.681		1
6444.707		1
6444.806		1
6444.83545		1
6444.875		1
6444.96436		1
6445.12549		1
6445.127		1
6445.148		1
6445.289		1
6445.351		1
6445.40674		1
6445.47363		1
6445.68652		1
6445.811		1
6445.972		1
6445.997		1
6446.13672		1
6446.15039		1
6446.181		1
6446.35938		1
6446.38428		1
6446.435		1
6446.509		1
6446.517		1
6446.59131		1
6446.66846		1
6446.76563		1
6446.782		1
6446.82568		1
6446.828		1
6446.957		1
6447.10645		1
6447.24365		1
6447.25049		1
6447.474		1
6447.524		1
6447.532		1
6447.556		1
6447.572		1
6447.667		1
6447.7		1
6447.71436		1
6447.77344		1
6447.785		1
6447.829		1
6447.875		1
6448.011		1
6448.082		1
6448.11133		1
6448.26465		1
6448.40527		1
6448.42		1
6448.497		1
6448.50635		1
6448.61426		1
6448.75		1
6448.826		1
6448.993		1
6449.13		1
6449.13574		1
6449.19		1
6449.367		1
6449.373		1
6449.42334		1
6449.499		1
6449.554		1
6449.665		1
6449.721		1
6449.78174		1
6450.01465		1
6450.044		1
6450.12744		1
6450.177		1
6450.234		1
6450.33545		1
6450.76758		1
6450.86133		1
6450.899		1
6450.9126		1
6450.97363		1
6451.06055		1
6451.137		1
6451.31		1
6451.338		1
6451.43066		1
6451.54443		1
6451.736		1
6451.92969		1
6452.091		1
6452.1333		1
6452.18555		1
6452.20557		1
6452.34033		1
6452.44043		1
6452.44629		1
6452.47852		1
6452.482		1
6452.60352		1
6452.646		1
6452.65137		1
6452.81738		1
6452.82666		1
6453.046		1
6453.11572		1
6453.16162		1
6453.186		1
6453.22266		1
6453.33936		1
6453.376		1
6453.445		1
6453.53369		1
6453.617		1
6453.63135		1
6453.633		1
6453.66455		1
6453.78174		1
6453.791		1
6453.872		1
6453.972		1
6453.97461		1
6453.99756		1
6454.004		1
6454.065		1
6454.152		1
6454.30469		1
6454.406		1
6454.40625		1
6454.46436		1
6454.566		1
6454.59		1
6454.59375		1
6454.691		1
6454.7373		1
6454.92		1
6454.955		1
6454.973		1
6454.975		1
6455.0127		1
6455.04639		1
6455.096		1
6455.129		1
6455.12939		1
6455.247		1
6455.424		1
6455.55859		1
6455.638		1
6455.664		1
6455.71533		1
6455.80859		1
6455.833		1
6455.84766		1
6455.851		1
6455.86035		1
6455.99365		1
6455.99951		1
6456.10156		1
6456.201		1
6456.313		1
6456.379		1
6456.40625		1
6456.4624		1
6456.473		1
6456.543		1
6456.548		1
6456.58545		1
6456.592		1
6456.69		1
6456.728		1
6456.80273		1
6456.871		1
6456.894		1
6456.953		1
6457.01465		1
6457.04736		1
6457.051		1
6457.094		1
6457.17334		1
6457.19434		1
6457.216		1
6457.251		1
6457.25439		1
6457.304		1
6457.461		1
6457.48438		1
6457.51563		1
6457.53369		1
6457.66553		1
6457.716		1
6457.71973		1
6457.797		1
6457.81152		1
6457.889		1
6457.943		1
6457.944		1
6457.965		1
6457.998		1
6458.047		1
6458.124		1
6458.254		1
6458.34961		1
6458.37451		1
6458.405		1
6458.41748		1
6458.419		1
6458.44336		1
6458.467		1
6458.5127		1
6458.562		1
6458.57861		1
6458.5957		1
6458.619		1
6458.656		1
6458.675		1
6458.755		1
6458.87451		1
6458.93652		1
6458.97656		1
6459.021		1
6459.02539		1
6459.29932		1
6459.347		1
6459.416		1
6459.51025		1
6459.511		1
6459.592		1
6459.72266		1
6459.73047		1
6459.74072		1
6459.768		1
6459.82		1
6459.98828		1
6460.02148		1
6460.094		1
6460.14648		1
6460.20166		1
6460.24365		1
6460.34229		1
6460.36		1
6460.40234		1
6460.52832		1
6460.554		1
6460.589		1
6460.72363		1
6460.75		1
6460.76563		1
6460.804		1
6460.95068		1
6460.961		1
6461		1
6461.007		1
6461.049		1
6461.112		1
6461.121		1
6461.14844		1
6461.15234		1
6461.197		1
6461.25342		1
6461.312		1
6461.71436		1
6461.82129		1
6461.97461		1
6462.076		1
6462.1123		1
6462.1416		1
6462.14648		1
6462.16064		1
6462.251		1
6462.263		1
6462.268		1
6462.486		1
6462.515		1
6462.5376		1
6462.56641		1
6462.6123		1
6462.61963		1
6462.645		1
6462.816		1
6462.87646		1
6462.971		1
6462.992		1
6463.046		1
6463.074		1
6463.087		1
6463.223		1
6463.23828		1
6463.43262		1
6463.454		1
6463.51855		1
6463.553		1
6463.68164		1
6463.69873		1
6463.72		1
6463.823		1
6463.91064		1
6463.91943		1
6464.095		1
6464.12		1
6464.35		1
6464.375		1
6464.422		1
6464.484		1
6464.56152		1
6464.56348		1
6464.627		1
6464.74463		1
6464.758		1
6464.76172		1
6464.80225		1
6464.863		1
6464.933		1
6464.977		1
6465.07959		1
6465.142		1
6465.2085		1
6465.23145		1
6465.23926		1
6465.268		1
6465.3374		1
6465.396		1
6465.53271		1
6465.57568		1
6465.58252		1
6465.59766		1
6465.63672		1
6465.71533		1
6465.832		1
6465.93		1
6466.01		1
6466.20557		1
6466.2417		1
6466.25146		1
6466.27734		1
6466.309		1
6466.3623		1
6466.37158		1
6466.38135		1
6466.45068		1
6466.477		1
6466.67871		1
6466.70654		1
6466.722		1
6466.75537		1
6466.77246		1
6466.814		1
6466.952		1
6466.96973		1
6467.01855		1
6467.04346		1
6467.05566		1
6467.073		1
6467.11035		1
6467.148		1
6467.24756		1
6467.27441		1
6467.39844		1
6467.46533		1
6467.57471		1
6467.729		1
6467.94873		1
6468.16		1
6468.368		1
6468.37549		1
6468.428		1
6468.495		1
6468.526		1
6468.59375		1
6468.701		1
6468.821		1
6469.0083		1
6469.052		1
6469.224		1
6469.53		1
6469.561		1
6469.59326		1
6469.691		1
6469.697		1
6469.734		1
6469.87158		1
6469.87256		1
6469.87842		1
6469.9917		1
6470.03369		1
6470.07031		1
6470.25635		1
6470.27148		1
6470.28467		1
6470.33154		1
6470.41162		1
6470.467		1
6470.618		1
6470.62744		1
6470.667		1
6470.851		1
6470.89		1
6470.908		1
6470.942		1
6471.12939		1
6471.16943		1
6471.17969		1
6471.206		1
6471.244		1
6471.274		1
6471.59863		1
6471.63965		1
6471.7124		1
6471.716		1
6471.72559		1
6471.82471		1
6471.89844		1
6471.902		1
6471.932		1
6471.94873		1
6471.9624		1
6472.101		1
6472.20459		1
6472.323		1
6472.3584		1
6472.372		1
6472.39551		1
6472.451		1
6472.73975		1
6472.755		1
6472.87744		1
6472.94043		1
6472.98047		1
6473.18359		1
6473.23828		1
6473.24		1
6473.27637		1
6473.427		1
6473.513		1
6473.57373		1
6473.612		1
6473.695		1
6473.709		1
6473.72656		1
6473.762		1
6473.81152		1
6473.82471		1
6473.84863		1
6474.01172		1
6474.03467		1
6474.19043		1
6474.21338		1
6474.303		1
6474.335		1
6474.335		1
6474.551		1
6474.594		1
6474.657		1
6474.67725		1
6474.705		1
6474.76758		1
6474.821		1
6474.847		1
6474.87939		1
6474.976		1
6475.047		1
6475.104		1
6475.18359		1
6475.1875		1
6475.385		1
6475.41846		1
6475.43457		1
6475.454		1
6475.4585		1
6475.462		1
6475.498		1
6475.504		1
6475.539		1
6475.55		1
6475.55371		1
6475.6		1
6475.651		1
6475.667		1
6475.71045		1
6475.83057		1
6475.863		1
6475.969		1
6476.00049		1
6476.01074		1
6476.034		1
6476.04932		1
6476.114		1
6476.151		1
6476.161		1
6476.339		1
6476.38965		1
6476.396		1
6476.56738		1
6476.59229		1
6476.62		1
6476.657		1
6476.704		1
6476.731		1
6476.775		1
6476.869		1
6477.19		1
6477.192		1
6477.303		1
6477.354		1
6477.55371		1
6477.554		1
6477.62451		1
6477.664		1
6477.766		1
6477.87842		1
6477.915		1
6477.946		1
6477.979		1
6478.10254		1
6478.35352		1
6478.428		1
6478.473		1
6478.61426		1
6478.74268		1
6478.74854		1
6478.90771		1
6478.91		1
6478.93066		1
6479.067		1
6479.08252		1
6479.13672		1
6479.234		1
6479.395		1
6479.41357		1
6479.43652		1
6479.511		1
6479.515		1
6479.594		1
6479.723		1
6479.75537		1
6479.75732		1
6479.761		1
6479.81055		1
6479.93457		1
6479.972		1
6479.99854		1
6480.034		1
6480.0625		1
6480.176		1
6480.25439		1
6480.266		1
6480.343		1
6480.347		1
6480.39355		1
6480.517		1
6480.553		1
6480.64063		1
6480.746		1
6480.764		1
6480.872		1
6480.87939		1
6480.91064		1
6480.949		1
6480.974		1
6481.019		1
6481.122		1
6481.228		1
6481.24268		1
6481.338		1
6481.48047		1
6481.506		1
6481.53467		1
6481.559		1
6481.577		1
6481.59326		1
6481.876		1
6482.07666		1
6482.171		1
6482.183		1
6482.221		1
6482.23145		1
6482.333		1
6482.348		1
6482.39258		1
6482.40869		1
6482.412		1
6482.41357		1
6482.56152		1
6482.57471		1
6482.597		1
6482.79346		1
6482.866		1
6482.86865		1
6482.948		1
6483.05225		1
6483.091		1
6483.095		1
6483.11426		1
6483.16		1
6483.16943		1
6483.2		1
6483.217		1
6483.23828		1
6483.365		1
6483.384		1
6483.515		1
6483.526		1
6483.57129		1
6483.62646		1
6483.75439		1
6483.78369		1
6483.87354		1
6483.877		1
6483.896		1
6483.945		1
6484.046		1
6484.04639		1
6484.117		1
6484.137		1
6484.16553		1
6484.205		1
6484.37158		1
6484.37842		1
6484.38135		1
6484.38232		1
6484.395		1
6484.45361		1
6484.475		1
6484.525		1
6484.55029		1
6484.57373		1
6484.57861		1
6484.66748		1
6484.716		1
6484.74		1
6484.86035		1
6484.90674		1
6484.934		1
6485.00635		1
6485.02441		1
6485.103		1
6485.20361		1
6485.289		1
6485.42725		1
6485.45361		1
6485.52832		1
6485.657		1
6485.65967		1
6485.66162		1
6485.682		1
6485.70654		1
6485.8125		1
6485.81641		1
6485.872		1
6485.98535		1
6485.99951		1
6486.09033		1
6486.13		1
6486.154		1
6486.20752		1
6486.223		1
6486.26074		1
6486.302		1
6486.42871		1
6486.4834		1
6486.56055		1
6486.662		1
6486.752		1
6486.834		1
6486.864		1
6486.90332		1
6487.029		1
6487.04834		1
6487.05		1
6487.05664		1
6487.06934		1
6487.0874		1
6487.09		1
6487.16846		1
6487.203		1
6487.23535		1
6487.27832		1
6487.558		1
6487.58936		1
6487.63965		1
6487.78125		1
6487.86426		1
6487.97949		1
6488.0166		1
6488.08057		1
6488.10449		1
6488.163		1
6488.214		1
6488.28125		1
6488.32		1
6488.322		1
6488.40527		1
6488.52344		1
6488.55029		1
6488.551		1
6488.55225		1
6488.6		1
6488.602		1
6488.67334		1
6488.688		1
6488.73828		1
6488.76074		1
6488.96729		1
6488.994		1
6489.004		1
6489.021		1
6489.04639		1
6489.13		1
6489.238		1
6489.256		1
6489.3877		1
6489.47		1
6489.49756		1
6489.766		1
6489.78369		1
6489.80566		1
6489.851		1
6489.86768		1
6489.9043		1
6489.938		1
6490.06152		1
6490.1084		1
6490.39063		1
6490.3916		1
6490.39258		1
6490.448		1
6490.487		1
6490.497		1
6490.518		1
6490.58		1
6490.59766		1
6490.60156		1
6490.62158		1
6490.66455		1
6490.706		1
6490.81152		1
6490.84229		1
[truncated: 17,633 more rows]
