# Supplementary material for: Getting rid of ‘rain’ and ‘stars’: Mitigating inhibition effects on ddPCR data analysis, the case study of the invasive crayfish Pacifastacus leniusculus in the streams of Luxembourg
Source: PLoS One. 2022 Nov 16;17(11):e0275363. doi: 10.1371/journal.pone.0275363 (PMC9668142; doi:10.1371/journal.pone.0275363)
Supplement: S1 File — (ZIP) [file pone.0275363.s003.zip › raw data/28-pl2/28 Pl2-2019 Pl_D05_Amplitude.csv]

Ch1 Amplitude	Ch2 Amplitude	Cluster
5051.92236		1
5353.415		1
5415.14355		1
5455.791		1
5527.16162		1
5531.84		1
5539.4917		1
5566.58		1
5584.204		1
5667.06152		1
5671.76855		1
5675.00732		1
5713.696		1
5733.90674		1
5742.30957		1
5756.65137		1
5779.203		1
5805.274		1
5817.43848		1
5822.63867		1
5841.59863		1
5867.87		1
5876.034		1
5899.942		1
5912.0127		1
5949.91357		1
5982.2793		1
5983.106		1
5993.96045		1
5996.44141		1
6033.691		1
6036.12451		1
6039.615		1
6043.2876		1
6044.84033		1
6052.05762		1
6054.67871		1
6057.78467		1
6060.06055		1
6061.568		1
6065.12158		1
6075.53174		1
6079.32959		1
6085.13867		1
6085.70459		1
6087.11133		1
6090.02246		1
6091.413		1
6093.266		1
6095.69141		1
6097.852		1
6115.01855		1
6116.0835		1
6119.51953		1
6121.09961		1
6121.58838		1
6121.81348		1
6129.118		1
6130.01		1
6133.38672		1
6133.722		1
6136.534		1
6136.95947		1
6137.466		1
6137.761		1
6138.04932		1
6139.029		1
6143.428		1
6144.06152		1
6146.43359		1
6148.888		1
6149.682		1
6151.096		1
6151.918		1
6153.729		1
6154.3916		1
6154.792		1
6154.84131		1
6155.367		1
6156.03955		1
6157.595		1
6157.719		1
6158.934		1
6159.309		1
6159.58252		1
6160.2583		1
6161.22363		1
6164.3877		1
6165.50146		1
6166.973		1
6167.181		1
6167.18945		1
6168.9585		1
6168.96045		1
6170.16553		1
6170.278		1
6171.85449		1
6172.376		1
6172.488		1
6172.728		1
6174.65771		1
6175.116		1
6175.58936		1
6176.07129		1
6176.398		1
6176.65527		1
6177.65869		1
6178.90625		1
6179.933		1
6180.584		1
6181.09229		1
6182.744		1
6183.67871		1
6184.905		1
6185.02051		1
6185.262		1
6185.605		1
6186.31738		1
6186.376		1
6187.433		1
6187.64844		1
6187.81445		1
6188.546		1
6188.881		1
6189.296		1
6189.62256		1
6190.50635		1
6191.13037		1
6192.42139		1
6193.17627		1
6194.64941		1
6195.516		1
6196.33838		1
6197.502		1
6197.625		1
6197.74		1
6197.8		1
6198.215		1
6198.794		1
6198.858		1
6199.42432		1
6200.655		1
6200.762		1
6200.88672		1
6201.003		1
6201.605		1
6201.629		1
6201.655		1
6201.7583		1
6201.848		1
6202.33545		1
6202.74365		1
6202.992		1
6203.91		1
6203.918		1
6204.111		1
6204.62354		1
6206.296		1
6206.38428		1
6206.556		1
6207.28027		1
6207.2876		1
6207.508		1
6209.07861		1
6209.107		1
6209.40137		1
6209.998		1
6210.00537		1
6210.05273		1
6211.46729		1
6211.47168		1
6211.48		1
6212.006		1
6212.336		1
6212.46338		1
6213.27		1
6213.674		1
6213.95361		1
6214.1333		1
6214.201		1
6215.171		1
6215.389		1
6215.42		1
6215.55371		1
6216.003		1
6216.668		1
6217.089		1
6217.33838		1
6217.57666		1
6217.803		1
6218.399		1
6219.24854		1
6219.343		1
6219.71436		1
6220.125		1
6220.211		1
6220.375		1
6220.5		1
6220.778		1
6220.95068		1
6221.02441		1
6221.21143		1
6221.284		1
6221.66943		1
6222.106		1
6222.173		1
6222.248		1
6222.46		1
6222.694		1
6223.465		1
6223.93945		1
6224.326		1
6224.59		1
6225.43262		1
6226.19		1
6226.558		1
6226.769		1
6227.361		1
6227.3833		1
6227.459		1
6228.913		1
6229.247		1
6229.52539		1
6229.827		1
6230.33447		1
6230.40332		1
6231.9043		1
6232.137		1
6232.725		1
6232.861		1
6233.18359		1
6233.737		1
6234.029		1
6234.20264		1
6234.215		1
6234.39453		1
6234.466		1
6235.384		1
6235.55664		1
6235.6167		1
6235.737		1
6236.16748		1
6236.252		1
6236.6377		1
6237.842		1
6237.844		1
6238.555		1
6238.883		1
6239.038		1
6239.585		1
6239.70068		1
6240.12939		1
6240.17041		1
6240.462		1
6240.81738		1
6241.016		1
6241.20557		1
6241.326		1
6241.387		1
6241.809		1
6242.17		1
6242.4165		1
6242.67		1
6242.71973		1
6242.816		1
6242.97363		1
6243.27539		1
6243.3335		1
6243.3457		1
6244.31641		1
6244.37451		1
6244.518		1
6244.59961		1
6244.719		1
6245.02539		1
6245.61963		1
6246.356		1
6246.369		1
6246.46631		1
6246.70654		1
6246.72754		1
6246.942		1
6247.171		1
6247.78467		1
6248.246		1
6248.48438		1
6248.60156		1
6248.745		1
6248.84326		1
6248.9585		1
6249.5166		1
6250.116		1
6250.41943		1
6251.49951		1
6251.90234		1
6251.91553		1
6252.981		1
6252.987		1
6252.98828		1
6253.034		1
6253.44727		1
6253.523		1
6253.75928		1
6254.266		1
6254.32666		1
6254.56055		1
6254.819		1
6255.49		1
6255.67041		1
6255.84668		1
6256.34863		1
6256.71045		1
6257.01025		1
6257.28857		1
6257.99268		1
6258.75732		1
6258.85547		1
6259.23633		1
6259.37256		1
6260.14453		1
6260.359		1
6260.391		1
6261.13965		1
6261.84		1
6262.32764		1
6262.639		1
6262.734		1
6262.85742		1
6263.28369		1
6263.506		1
6263.69336		1
6264.015		1
6264.128		1
6264.18164		1
6264.29346		1
6264.587		1
6264.93164		1
6265.157		1
6265.18359		1
6265.21973		1
6265.377		1
6265.562		1
6265.629		1
6266.05371		1
6266.06934		1
6266.18262		1
6266.454		1
6266.503		1
6266.79639		1
6267.23242		1
6267.53564		1
6267.64648		1
6267.775		1
6268.128		1
6268.18457		1
6268.4		1
6268.60059		1
6268.687		1
6269.014		1
6269.23535		1
6269.579		1
6269.612		1
6270.22949		1
6270.366		1
6271.26465		1
6271.31348		1
6271.415		1
6271.52		1
6271.9375		1
6272.149		1
6272.24268		1
6272.48633		1
6272.533		1
6272.607		1
6272.75049		1
6272.7627		1
6272.92773		1
6272.93457		1
6273.02539		1
6273.084		1
6273.09131		1
6273.193		1
6273.2373		1
6273.34863		1
6273.80225		1
6274.641		1
6274.688		1
6275.15137		1
6275.2876		1
6275.3335		1
6275.34326		1
6275.83		1
6275.83154		1
6276.21973		1
6276.224		1
6276.72461		1
6277.134		1
6277.194		1
6277.664		1
6277.7666		1
6277.952		1
6278.08936		1
6278.27246		1
6278.2876		1
6278.432		1
6278.57861		1
6278.99658		1
6279.0415		1
6279.31		1
6279.31641		1
6279.47559		1
6279.72168		1
6279.793		1
6279.814		1
6279.97168		1
6280.19971		1
6280.46533		1
6280.72852		1
6280.787		1
6280.915		1
6281.39648		1
6281.40527		1
6281.735		1
6281.999		1
6282.13672		1
6282.201		1
6282.263		1
6282.284		1
6282.397		1
6282.502		1
6282.68555		1
6282.73145		1
6283.125		1
6283.231		1
6283.585		1
6283.602		1
6283.643		1
6283.76367		1
6283.945		1
6284.07861		1
6284.296		1
6284.31836		1
6284.407		1
6284.42969		1
6284.905		1
6284.98242		1
6285.05225		1
6285.43164		1
6285.562		1
6285.67969		1
6285.91357		1
6286.31348		1
6286.407		1
6286.50244		1
6286.547		1
6286.57		1
6287.09		1
6287.12646		1
6287.12939		1
6287.201		1
6287.278		1
6287.82		1
6288.044		1
6288.077		1
6288.31055		1
6288.622		1
6288.996		1
6289.23145		1
6289.434		1
6289.84		1
6290.015		1
6290.04346		1
6290.079		1
6290.282		1
6290.28662		1
6290.3877		1
6290.404		1
6290.49561		1
6290.85254		1
6290.95752		1
6291.122		1
6291.597		1
6291.67725		1
6291.708		1
6292.04346		1
6292.12354		1
6292.163		1
6292.222		1
6292.29834		1
6292.371		1
6292.66064		1
6292.80664		1
6292.85156		1
6292.956		1
6292.974		1
6293.272		1
6293.364		1
6293.4585		1
6293.497		1
6293.71631		1
6293.8374		1
6293.88965		1
6293.90771		1
6293.93066		1
6294.17529		1
6294.43945		1
6294.57471		1
6294.87061		1
6294.95947		1
6295.901		1
6295.9585		1
6296.22266		1
6296.784		1
6297.178		1
6297.245		1
6297.448		1
6297.73047		1
6297.80029		1
6297.96045		1
6298.26758		1
6298.53369		1
6298.543		1
6298.959		1
6299.323		1
6299.957		1
6300.163		1
6300.237		1
6300.294		1
6300.318		1
6300.34668		1
6300.641		1
6300.66064		1
6300.68359		1
6300.792		1
6301.343		1
6301.5		1
6301.523		1
6301.67139		1
6301.87158		1
6302.01		1
6302.23047		1
6302.291		1
6302.294		1
6302.36		1
6302.4		1
6302.8		1
6303.0293		1
6303.338		1
6303.495		1
6303.554		1
6303.758		1
6303.7627		1
6303.82959		1
6303.976		1
6304.07861		1
6304.42627		1
6304.626		1
6304.69873		1
6304.84		1
6304.858		1
6304.986		1
6305.00342		1
6305.159		1
6305.34766		1
6305.38525		1
6305.583		1
6305.66162		1
6305.68262		1
6305.757		1
6305.897		1
6305.916		1
6306.07764		1
6306.24268		1
6306.749		1
6306.92		1
6307.04248		1
6307.1123		1
6307.50439		1
6307.5957		1
6307.99365		1
6308.303		1
6308.349		1
6308.435		1
6308.58643		1
6308.6377		1
6308.87061		1
6308.964		1
6309.016		1
6309.1543		1
6309.37		1
6309.703		1
6309.934		1
6310.13574		1
6310.27246		1
6310.896		1
6310.948		1
6311.0127		1
6311.096		1
6311.10449		1
6311.36133		1
6311.408		1
6311.488		1
6311.543		1
6311.62939		1
6311.90137		1
6311.90771		1
6311.92773		1
6312.072		1
6312.07568		1
6312.231		1
6312.56738		1
6312.758		1
6312.959		1
6313.09668		1
6313.20947		1
6313.402		1
6313.529		1
6313.61328		1
6313.628		1
6313.967		1
6314.047		1
6314.14355		1
6314.18945		1
6314.206		1
6314.213		1
6314.51074		1
6314.58154		1
6314.631		1
6314.77344		1
6314.842		1
6314.95654		1
6315.209		1
6315.21729		1
6315.403		1
6315.46826		1
6315.4834		1
6315.60449		1
6315.68262		1
6315.7417		1
6316.049		1
6316.06836		1
6316.57666		1
6316.58447		1
6316.689		1
6316.77		1
6316.84375		1
6316.932		1
6317.093		1
6317.22754		1
6317.4917		1
6317.59375		1
6317.75244		1
6317.851		1
6318.00439		1
6318.06543		1
6318.078		1
6318.188		1
6318.211		1
6318.411		1
6318.54736		1
6318.65674		1
6319.00928		1
6319.241		1
6319.34375		1
6319.59863		1
6319.67773		1
6320.017		1
6320.17969		1
6320.271		1
6320.356		1
6320.479		1
6320.615		1
6320.74072		1
6320.92		1
6321.267		1
6321.2876		1
6321.297		1
6321.341		1
6321.369		1
6321.41064		1
6321.469		1
6321.54		1
6321.82568		1
6321.899		1
6321.98975		1
6322.412		1
6322.45		1
6322.526		1
6322.55029		1
6322.626		1
6322.66357		1
6322.682		1
6322.82031		1
6322.851		1
6322.88037		1
6322.942		1
6322.953		1
6323.24268		1
6323.3374		1
6323.37		1
6323.518		1
6323.53125		1
6323.6167		1
6323.67236		1
6323.86133		1
6323.881		1
6323.88135		1
6324.07275		1
6324.155		1
6324.193		1
6324.19775		1
6324.205		1
6324.403		1
6324.43848		1
6324.559		1
6324.969		1
6325.008		1
6325.01563		1
6325.1626		1
6325.31055		1
6325.32227		1
6325.3335		1
6325.3335		1
6325.547		1
6325.556		1
6325.817		1
6325.896		1
6325.961		1
6326.03369		1
6326.129		1
6326.146		1
6326.212		1
6326.362		1
6326.56934		1
6326.57471		1
6326.6333		1
6326.72754		1
6327.138		1
6327.18652		1
6327.19434		1
6327.281		1
6327.40039		1
6327.438		1
6327.44434		1
6327.53174		1
6327.632		1
6327.927		1
6327.938		1
6328.23828		1
6328.261		1
6328.31152		1
6328.35059		1
6328.498		1
6328.619		1
6328.72363		1
6328.875		1
6328.92725		1
6329.17871		1
6329.27148		1
6329.29053		1
6329.50342		1
6329.62939		1
6329.68945		1
6329.69775		1
6329.708		1
6329.71826		1
6329.93066		1
6329.966		1
6330.156		1
6330.18164		1
6330.2373		1
6330.62158		1
6330.815		1
6330.89		1
6330.944		1
6330.97168		1
6330.99268		1
6331.09033		1
6331.23145		1
6331.23828		1
6331.333		1
6331.34961		1
6331.45264		1
6331.659		1
6331.68359		1
6331.693		1
6331.80127		1
6331.931		1
6332.1333		1
6332.136		1
6332.315		1
6332.346		1
6332.44238		1
6332.545		1
6332.656		1
6332.85938		1
6332.911		1
6333.26172		1
6333.286		1
6333.31152		1
6333.462		1
6333.46533		1
6333.78		1
6333.787		1
6333.90039		1
6333.9624		1
6333.98047		1
6334.223		1
6334.24072		1
6334.2876		1
6334.30225		1
6334.30859		1
6334.338		1
6334.53271		1
6334.54932		1
6334.651		1
6334.80127		1
6334.91455		1
6334.915		1
6335.019		1
6335.07275		1
6335.331		1
6335.54541		1
6335.86133		1
6335.96631		1
6336.08936		1
6336.12158		1
6336.122		1
6336.14551		1
6336.17041		1
6336.36475		1
6336.389		1
6336.414		1
6336.46729		1
6336.58447		1
6336.69727		1
6336.711		1
6336.76074		1
6336.7876		1
6336.884		1
6336.921		1
6336.921		1
6336.96875		1
6337.322		1
6337.362		1
6337.66553		1
6337.697		1
6337.719		1
6337.76855		1
6337.84863		1
6337.904		1
6337.92432		1
6337.98633		1
6338.097		1
6338.17236		1
6338.19971		1
6338.28662		1
6338.38232		1
6338.58545		1
6338.67773		1
6338.67969		1
6338.94629		1
6339.05566		1
6339.06641		1
6339.11768		1
6339.122		1
6339.178		1
6339.23047		1
6339.32		1
6339.88965		1
6340.1		1
6340.264		1
6340.376		1
6340.44336		1
6340.59131		1
6340.603		1
6340.77246		1
6340.83		1
6340.90625		1
6341.122		1
6341.396		1
6341.4043		1
6341.47266		1
6341.52344		1
6341.558		1
6341.622		1
6341.716		1
6341.72754		1
6341.746		1
6341.80664		1
6341.837		1
6341.9		1
6341.92334		1
6341.9375		1
6342.06152		1
6342.15771		1
6342.20264		1
6342.292		1
6342.29639		1
6342.323		1
6342.499		1
6342.591		1
6342.964		1
6343.039		1
6343.172		1
6343.19873		1
6343.32568		1
6343.3374		1
6343.37939		1
6343.40869		1
6343.43		1
6343.479		1
6343.49		1
6343.67627		1
6343.892		1
6343.905		1
6343.915		1
6343.935		1
6343.962		1
6344.31348		1
6344.355		1
6344.3833		1
6344.49268		1
6344.504		1
6344.52441		1
6344.586		1
6344.62646		1
6344.803		1
6344.985		1
6345.125		1
6345.185		1
6345.185		1
6345.28125		1
6345.40771		1
6345.48145		1
6345.611		1
6345.635		1
6345.7334		1
6345.782		1
6345.80371		1
6345.856		1
6345.92		1
6345.931		1
6345.96729		1
6346.016		1
6346.096		1
6346.275		1
6346.4126		1
6346.461		1
6346.67432		1
6346.72754		1
6346.97266		1
6347.118		1
6347.23242		1
6347.30029		1
6347.43164		1
6347.43848		1
6347.783		1
6347.80273		1
6347.95361		1
6348.10547		1
6348.11475		1
6348.201		1
6348.737		1
6348.84229		1
6349.141		1
6349.15771		1
6349.259		1
6349.35645		1
6349.644		1
6349.77344		1
6349.88232		1
6349.99561		1
6350.06934		1
6350.10352		1
6350.183		1
6350.2373		1
6350.238		1
6350.259		1
6350.272		1
6350.36865		1
6350.556		1
6350.563		1
6350.69434		1
6350.76953		1
6350.88672		1
6351.005		1
6351.03027		1
6351.06934		1
6351.22363		1
6351.23926		1
6351.32666		1
6351.383		1
6351.39		1
6351.462		1
6351.47754		1
6351.613		1
6351.65967		1
6351.949		1
6352.018		1
6352.05371		1
6352.14551		1
6352.369		1
6352.44775		1
6352.542		1
6352.71973		1
6352.74		1
6352.74072		1
6352.75732		1
6352.89258		1
6352.949		1
6352.9585		1
6353.039		1
6353.092		1
6353.59473		1
6353.72852		1
6353.953		1
6353.977		1
6354.109		1
6354.15332		1
6354.24463		1
6354.248		1
6354.273		1
6354.306		1
6354.40527		1
6354.42334		1
6354.502		1
6354.58252		1
6354.734		1
6354.7417		1
6354.752		1
6354.76172		1
6354.76855		1
6354.97266		1
6355.064		1
6355.218		1
6355.2334		1
6355.254		1
6355.41455		1
6355.49463		1
6355.53955		1
6355.72		1
6355.779		1
6355.97656		1
6356.01563		1
6356.168		1
6356.27734		1
6356.32		1
6356.32861		1
6356.345		1
6356.45		1
6356.65		1
6356.734		1
6356.855		1
6356.955		1
6357.029		1
6357.07373		1
6357.11328		1
6357.11475		1
6357.259		1
6357.30371		1
6357.398		1
6357.46533		1
6357.48975		1
6357.62256		1
6357.666		1
6357.699		1
6357.76025		1
6357.911		1
6358.041		1
6358.08252		1
6358.194		1
6358.20264		1
6358.20654		1
6358.229		1
6358.24756		1
6358.3		1
6358.37939		1
6358.4126		1
6358.417		1
6358.4917		1
6358.66064		1
6358.804		1
6358.968		1
6358.968		1
6359.017		1
6359.039		1
6359.19336		1
6359.211		1
6359.274		1
6359.357		1
6359.3584		1
6359.41748		1
6359.681		1
6359.684		1
6359.80762		1
6359.94336		1
6359.96826		1
6360.026		1
6360.25732		1
6360.33154		1
6360.495		1
6360.54346		1
6360.57568		1
6360.578		1
6360.584		1
6360.83545		1
6360.83838		1
6360.9585		1
6361.02246		1
6361.03174		1
6361.121		1
6361.32568		1
6361.44629		1
6361.505		1
6361.53662		1
6361.62451		1
6361.64746		1
6361.67871		1
6361.82275		1
6362.012		1
6362.029		1
6362.08		1
6362.0835		1
6362.1		1
6362.19531		1
6362.2207		1
6362.26953		1
6362.40332		1
6362.4917		1
6362.51074		1
6362.646		1
6362.68457		1
6362.68457		1
6362.723		1
6362.7334		1
6362.77832		1
6362.78125		1
6362.932		1
6363.059		1
6363.07275		1
6363.122		1
6363.20068		1
6363.208		1
6363.21436		1
6363.281		1
6363.43164		1
6363.442		1
6363.45361		1
6363.49561		1
6363.574		1
6363.92041		1
6363.93066		1
6364.16748		1
6364.219		1
6364.273		1
6364.293		1
6364.321		1
6364.341		1
6364.60254		1
6364.681		1
6364.8623		1
6364.95557		1
6364.95947		1
6365.00928		1
6365.36475		1
6365.503		1
6365.79443		1
6365.834		1
6365.839		1
6365.9585		1
6366.05859		1
6366.14453		1
6366.15234		1
6366.19629		1
6366.33252		1
6366.44238		1
6366.45557		1
6366.63525		1
6366.692		1
6366.706		1
6366.74463		1
6366.81348		1
6366.85645		1
6366.951		1
6367.1		1
6367.2417		1
6367.334		1
6367.40771		1
6367.62354		1
6367.631		1
6367.74268		1
6367.853		1
6367.87451		1
6367.90967		1
6368.09961		1
6368.187		1
6368.22949		1
6368.25049		1
6368.32959		1
6368.443		1
6368.51758		1
6368.52148		1
6368.641		1
6368.743		1
6368.787		1
6368.82275		1
6368.98926		1
6369.02246		1
6369.05859		1
6369.179		1
6369.202		1
6369.253		1
6369.311		1
6369.42		1
6369.45264		1
6369.52734		1
6369.568		1
6369.64941		1
6369.69336		1
6369.732		1
6369.752		1
6369.89746		1
6369.909		1
6369.994		1
6370.027		1
6370.07227		1
6370.07666		1
6370.24561		1
6370.257		1
6370.294		1
6370.541		1
6370.59131		1
6370.67725		1
6370.69434		1
6370.766		1
6370.828		1
6370.847		1
6370.8833		1
6371		1
6371.085		1
6371.11328		1
6371.1416		1
6371.34229		1
6371.36035		1
6371.40869		1
6371.54443		1
6371.656		1
6371.77148		1
6371.925		1
6372.11426		1
6372.21826		1
6372.24268		1
6372.28027		1
6372.316		1
6372.425		1
6372.47559		1
6372.48828		1
6372.52344		1
6372.579		1
6372.623		1
6372.62939		1
6373.13428		1
6373.203		1
6373.34033		1
6373.51367		1
6373.64453		1
6373.725		1
6373.941		1
6374.10645		1
6374.12354		1
6374.143		1
6374.287		1
6374.324		1
6374.394		1
6374.47461		1
6374.55273		1
6374.57227		1
6374.714		1
6374.73828		1
6374.77		1
6374.787		1
6374.8335		1
6374.94727		1
6374.98047		1
6374.989		1
6374.99463		1
6375.01465		1
6375.277		1
6375.384		1
6375.442		1
6375.443		1
6375.52		1
6375.638		1
6375.68359		1
6375.694		1
6375.839		1
6375.885		1
6375.89		1
6375.92627		1
6375.9873		1
6375.997		1
6376.03662		1
6376.28		1
6376.60938		1
6376.627		1
6376.638		1
6376.63867		1
6376.655		1
6376.662		1
6376.685		1
6376.76074		1
6376.78027		1
6376.86768		1
6376.971		1
6377.006		1
6377.00635		1
6377.102		1
6377.1377		1
6377.33643		1
6377.4165		1
6377.427		1
6377.50146		1
6377.566		1
6377.69775		1
6377.741		1
6377.77734		1
6377.81055		1
6377.90674		1
6377.9707		1
6377.99854		1
6378.037		1
6378.23242		1
6378.40332		1
6378.55029		1
6378.788		1
6378.807		1
6378.941		1
6378.99463		1
6379.00146		1
6379.03174		1
6379.22		1
6379.31		1
6379.357		1
6379.443		1
6379.621		1
6379.62646		1
6379.642		1
6379.679		1
6379.67969		1
6379.73828		1
6379.74365		1
6379.82471		1
6379.827		1
6379.90332		1
6379.904		1
6379.9165		1
6379.93164		1
6379.95264		1
6380.079		1
6380.12451		1
6380.134		1
6380.17871		1
6380.30371		1
6380.44336		1
6380.454		1
6380.504		1
6380.619		1
6380.782		1
6380.815		1
6380.83154		1
6380.90771		1
6380.94043		1
6380.969		1
6380.98		1
6380.996		1
6381.008		1
6381.0625		1
6381.188		1
6381.26953		1
6381.276		1
6381.41357		1
6381.50049		1
6381.73975		1
6381.76025		1
6381.764		1
6381.77832		1
6381.79736		1
6381.88		1
6382.09229		1
6382.098		1
6382.14941		1
6382.20166		1
6382.33545		1
6382.42871		1
6382.43555		1
6382.478		1
6382.54		1
6382.595		1
6382.614		1
6382.63574		1
6382.765		1
6382.828		1
6382.96729		1
6383.029		1
6383.082		1
6383.27051		1
6383.362		1
6383.43359		1
6383.648		1
6383.69043		1
6383.7124		1
6383.757		1
6383.7793		1
6383.89453		1
6383.91846		1
6384.00146		1
6384.02246		1
6384.023		1
6384.08936		1
6384.11035		1
6384.172		1
6384.27637		1
6384.333		1
6384.456		1
6384.45654		1
6384.482		1
6384.51172		1
6384.57227		1
6384.59033		1
6384.5957		1
6385.054		1
6385.066		1
6385.094		1
6385.10645		1
6385.3833		1
6385.40967		1
6385.493		1
6385.611		1
6385.666		1
6385.696		1
6385.796		1
6385.82568		1
6385.859		1
6385.884		1
6386.07568		1
6386.08936		1
6386.12451		1
6386.17		1
6386.19531		1
6386.23926		1
6386.36328		1
6386.385		1
6386.392		1
6386.578		1
6386.70557		1
6387.033		1
6387.03369		1
6387.0415		1
6387.20068		1
6387.216		1
6387.265		1
6387.28369		1
6387.2915		1
6387.321		1
6387.49756		1
6387.536		1
6387.633		1
6387.677		1
6387.69238		1
6387.71045		1
6387.78662		1
6387.894		1
6387.917		1
6387.937		1
6387.97266		1
6387.974		1
6387.978		1
6388.017		1
6388.10938		1
6388.115		1
6388.18164		1
6388.382		1
6388.394		1
6388.409		1
6388.447		1
6388.63		1
6388.64551		1
6388.657		1
6388.67041		1
6388.764		1
6388.772		1
6388.77832		1
6388.914		1
6388.93262		1
6388.939		1
6389.008		1
6389.017		1
6389.03125		1
6389.25635		1
6389.329		1
6389.331		1
6389.40771		1
6389.482		1
6389.543		1
6389.571		1
6389.78027		1
6389.85352		1
6390.003		1
6390.22363		1
6390.24365		1
6390.27246		1
6390.31348		1
6390.33936		1
6390.39746		1
6390.4834		1
6390.617		1
6390.67725		1
6390.722		1
6390.747		1
6390.763		1
6390.829		1
6390.92334		1
6391.149		1
6391.18		1
6391.339		1
6391.361		1
6391.445		1
6391.53125		1
6391.54346		1
6391.939		1
6391.96729		1
6392.05371		1
6392.11328		1
6392.21729		1
6392.23		1
6392.37646		1
6392.38965		1
6392.493		1
6392.58		1
6392.70947		1
6392.787		1
6392.84131		1
6392.902		1
6393.028		1
6393.07031		1
6393.53955		1
6393.548		1
6393.62939		1
6393.97754		1
6393.9834		1
6394.16064		1
6394.227		1
6394.25		1
6394.42236		1
6394.505		1
6394.51465		1
6394.54053		1
6394.6123		1
6394.67627		1
6394.73242		1
6394.77246		1
6394.821		1
6394.8623		1
6394.936		1
6395.05957		1
6395.168		1
6395.228		1
6395.2627		1
6395.274		1
6395.32373		1
6395.382		1
6395.45752		1
6395.609		1
6395.614		1
6395.643		1
6395.688		1
6395.736		1
6395.742		1
6395.94336		1
6396.005		1
6396.07861		1
6396.142		1
6396.14844		1
6396.18066		1
6396.1875		1
6396.19043		1
6396.208		1
6396.23145		1
6396.24072		1
6396.342		1
6396.401		1
6396.41748		1
6396.435		1
6396.58643		1
6396.626		1
6396.627		1
6396.65967		1
6396.693		1
6396.71875		1
6396.72168		1
6396.821		1
6396.83936		1
6396.86768		1
6396.906		1
6396.951		1
6396.9624		1
6397.052		1
6397.05371		1
6397.138		1
6397.25928		1
6397.35059		1
6397.383		1
6397.469		1
6397.50244		1
6397.51367		1
6397.66		1
6397.75049		1
6397.83154		1
6397.845		1
6397.933		1
6398.05371		1
6398.12158		1
6398.15527		1
6398.302		1
6398.32227		1
6398.42773		1
6398.44775		1
6398.582		1
6398.627		1
6398.687		1
6398.72363		1
6398.732		1
6398.90771		1
6398.967		1
6399.00049		1
6399.04639		1
6399.09473		1
6399.12		1
6399.128		1
6399.134		1
6399.324		1
6399.504		1
6399.57031		1
6399.592		1
6399.6084		1
6399.657		1
6399.79736		1
6399.805		1
6399.881		1
6399.92529		1
6399.93457		1
6400.023		1
6400.23242		1
6400.273		1
6400.329		1
6400.369		1
6400.58838		1
6400.599		1
6400.64		1
6400.703		1
6400.71		1
6400.711		1
6400.7334		1
6400.80127		1
6400.828		1
6400.87354		1
6400.927		1
6400.988		1
6401.09863		1
6401.18066		1
6401.276		1
6401.47754		1
6401.533		1
6401.61963		1
6401.781		1
6401.81641		1
6401.838		1
6401.85449		1
6401.867		1
6401.88867		1
6401.923		1
6401.94336		1
6402.024		1
6402.11768		1
6402.162		1
6402.18359		1
6402.239		1
6402.27637		1
6402.308		1
6402.30957		1
6402.33252		1
6402.34668		1
6402.67041		1
6402.68945		1
6402.744		1
6402.74561		1
6402.765		1
6402.8667		1
6402.91748		1
6403.174		1
6403.23535		1
6403.251		1
6403.31		1
6403.44775		1
6403.72559		1
6403.77637		1
6403.915		1
6403.9165		1
6403.94434		1
6404.075		1
6404.149		1
6404.222		1
6404.24463		1
6404.26563		1
6404.31738		1
6404.49561		1
6404.52637		1
6404.53564		1
6404.54541		1
6404.56836		1
6404.57959		1
6404.787		1
6404.83936		1
6404.85742		1
6404.92725		1
6404.956		1
6405.029		1
6405.25537		1
6405.339		1
6405.35742		1
6405.379		1
6405.38672		1
6405.388		1
6405.46729		1
6405.69873		1
6405.701		1
6405.802		1
6405.87158		1
6405.923		1
6405.93359		1
6406.108		1
6406.11572		1
6406.13867		1
6406.15625		1
6406.187		1
6406.192		1
6406.19238		1
6406.214		1
6406.22266		1
6406.283		1
6406.3125		1
6406.324		1
6406.34961		1
6406.46143		1
6406.474		1
6406.523		1
6406.5415		1
6406.54639		1
6406.57031		1
6406.712		1
6406.719		1
6406.757		1
6406.79541		1
6407.006		1
6407.018		1
6407.1		1
6407.107		1
6407.147		1
6407.1626		1
6407.17334		1
6407.21729		1
6407.218		1
6407.25439		1
6407.25537		1
6407.258		1
6407.33838		1
6407.3623		1
6407.36475		1
6407.42334		1
6407.428		1
6407.509		1
6407.59766		1
6407.65625		1
6407.73633		1
6407.7627		1
6407.781		1
6407.816		1
6407.868		1
6407.92627		1
6407.96631		1
6408.023		1
6408.145		1
6408.17969		1
6408.1875		1
6408.20459		1
6408.295		1
6408.44971		1
6408.47266		1
6408.51953		1
6408.52		1
6408.58447		1
6408.62		1
6408.63525		1
6408.68652		1
6408.68945		1
6408.69727		1
6408.74951		1
6408.781		1
6408.79248		1
6408.86768		1
6408.8916		1
6409.05		1
6409.087		1
6409.10449		1
6409.174		1
6409.18		1
6409.397		1
6409.40332		1
6409.4126		1
6409.413		1
6409.533		1
6409.569		1
6409.572		1
6409.61768		1
6409.758		1
6409.76		1
6409.82129		1
6409.847		1
6409.936		1
6409.946		1
6409.99365		1
6410.023		1
6410.05371		1
6410.12158		1
6410.218		1
6410.267		1
6410.309		1
6410.38		1
6410.45		1
6410.53174		1
6410.572		1
6410.643		1
6410.82227		1
6410.93652		1
6411.021		1
6411.03		1
6411.172		1
6411.24072		1
6411.258		1
6411.39355		1
6411.39648		1
6411.427		1
6411.442		1
6411.47168		1
6411.49		1
6411.508		1
6411.65234		1
6411.81738		1
6411.881		1
6411.892		1
6411.94775		1
6412.05127		1
6412.063		1
6412.07129		1
6412.155		1
6412.156		1
6412.162		1
6412.27246		1
6412.311		1
6412.35		1
6412.41064		1
6412.435		1
6412.512		1
6412.71533		1
6412.774		1
6412.9917		1
6413.0293		1
6413.075		1
6413.102		1
6413.11426		1
6413.12646		1
6413.137		1
6413.17236		1
6413.204		1
6413.20557		1
6413.251		1
6413.34326		1
6413.40967		1
6413.45459		1
6413.592		1
6413.64844		1
6413.65039		1
6413.72949		1
6413.75732		1
6413.77539		1
6413.83643		1
6413.862		1
6413.864		1
6413.933		1
6413.933		1
6413.953		1
6413.994		1
6414.02051		1
6414.05029		1
6414.05957		1
6414.192		1
6414.213		1
6414.21729		1
6414.227		1
6414.26855		1
6414.40625		1
6414.508		1
6414.52441		1
6414.53369		1
6414.53564		1
6414.60547		1
6414.62256		1
6414.78125		1
6414.837		1
6414.87256		1
6414.929		1
6414.9707		1
6414.994		1
6414.99951		1
6415.03564		1
6415.128		1
6415.30273		1
6415.389		1
6415.42529		1
6415.48242		1
6415.54248		1
6415.596		1
6415.623		1
6415.63232		1
6415.69531		1
6415.706		1
6415.71826		1
6415.77832		1
6415.905		1
6416.034		1
6416.121		1
6416.12354		1
6416.175		1
6416.21729		1
6416.29443		1
6416.3		1
6416.32471		1
6416.335		1
6416.336		1
6416.35449		1
6416.423		1
6416.55664		1
6416.56055		1
6416.61475		1
6416.633		1
6416.785		1
6416.813		1
6416.8335		1
6416.99		1
6416.99854		1
6417.11		1
6417.1167		1
6417.17969		1
6417.25		1
6417.26367		1
6417.27246		1
6417.36		1
6417.36133		1
6417.37939		1
6417.381		1
6417.3833		1
6417.392		1
6417.469		1
6417.48145		1
6417.489		1
6417.56543		1
6417.573		1
6417.607		1
6417.66		1
6417.71143		1
6417.7583		1
6417.93		1
6418.11328		1
6418.22559		1
6418.2793		1
6418.32959		1
6418.38037		1
6418.38867		1
6418.44336		1
6418.47754		1
6418.492		1
6418.56152		1
6418.56641		1
6418.57227		1
6418.69141		1
6418.77832		1
6418.78271		1
6418.922		1
[truncated: 17,281 more rows]
