# Supplementary material for: Getting rid of ‘rain’ and ‘stars’: Mitigating inhibition effects on ddPCR data analysis, the case study of the invasive crayfish Pacifastacus leniusculus in the streams of Luxembourg
Source: PLoS One. 2022 Nov 16;17(11):e0275363. doi: 10.1371/journal.pone.0275363 (PMC9668142; doi:10.1371/journal.pone.0275363)
Supplement: S1 File — (ZIP) [file pone.0275363.s003.zip › raw data/28-pl2/28 Pl2-2019 Pl_D06_Amplitude.csv]

Ch1 Amplitude	Ch2 Amplitude	Cluster
1611.45532		1
2098.571		1
4680.82959		1
4878.605		1
5505.34131		1
5583.7334		1
5696.584		1
5706.05		1
5709.502		1
5710.688		1
5724.81543		1
5779.001		1
5802.842		1
5809.4126		1
5818.984		1
5824.405		1
5829.11		1
5835.82568		1
5840.487		1
5841.956		1
5852.965		1
5858.72949		1
5869.92		1
5870.40332		1
5876.35156		1
5880.04736		1
5884.05664		1
5884.423		1
5894.56543		1
5894.69775		1
5896.4126		1
5901.70361		1
5904.30469		1
5905.469		1
5908.6		1
5908.868		1
5909.73		1
5913.151		1
5913.61572		1
5914.27637		1
5917.30469		1
5917.371		1
5918.99268		1
5919.49072		1
5919.55127		1
5922.499		1
5922.79053		1
5923.448		1
5924.92725		1
5929.598		1
5932.61426		1
5933.515		1
5935.82568		1
5938.827		1
5941.39		1
5941.42871		1
5943.89453		1
5944.43359		1
5946.93457		1
5948.446		1
5949.378		1
5950.82129		1
5950.85645		1
5951.051		1
5951.224		1
5954.78564		1
5955.555		1
5955.72266		1
5956.35156		1
5956.96631		1
5962.62549		1
5963.436		1
5964.757		1
5968.72266		1
5971.04736		1
5971.04736		1
5971.37158		1
5971.3833		1
5971.443		1
5971.89941		1
5972.059		1
5972.43		1
5974.67725		1
5974.774		1
5975.39355		1
5976.662		1
5977.91357		1
5980.68555		1
5981.259		1
5981.41357		1
5981.708		1
5981.788		1
5981.86768		1
5981.892		1
5982.18262		1
5982.30664		1
5983.33838		1
5983.416		1
5984.04248		1
5985.591		1
5987.109		1
5987.506		1
5988.168		1
5988.63428		1
5988.82568		1
5989.1377		1
5991.236		1
5992.053		1
5992.10449		1
5992.87842		1
5993.056		1
5993.37158		1
5993.719		1
5994.062		1
5994.48926		1
5995.20947		1
5995.50928		1
5996.2		1
5996.22266		1
5996.24658		1
5997.08		1
5997.976		1
5999.6416		1
5999.86963		1
6000.71143		1
6001.206		1
6001.366		1
6003.05029		1
6003.1875		1
6003.7417		1
6003.792		1
6003.884		1
6004.185		1
6004.586		1
6004.87646		1
6005.965		1
6006.137		1
6006.239		1
6006.45361		1
6006.49463		1
6006.82764		1
6007.59375		1
6007.679		1
6008.107		1
6009.32227		1
6010.59326		1
6011.18848		1
6011.264		1
6011.417		1
6011.76025		1
6012.8374		1
6014.412		1
6014.81348		1
6014.863		1
6014.97168		1
6015.0166		1
6015.48		1
6015.864		1
6016.979		1
6017.166		1
6017.1665		1
6017.513		1
6017.613		1
6017.637		1
6017.93164		1
6018.04248		1
6018.074		1
6018.14551		1
6018.17725		1
6018.33936		1
6018.87842		1
6019.153		1
6020.093		1
6020.407		1
6020.42627		1
6020.698		1
6021.62549		1
6021.653		1
6022.415		1
6024.04834		1
6024.107		1
6024.379		1
6024.99854		1
6025.03027		1
6025.61426		1
6025.738		1
6025.745		1
6027.06152		1
6027.398		1
6027.632		1
6027.761		1
6029.779		1
6030.03955		1
6030.28125		1
6030.4165		1
6030.78857		1
6030.97266		1
6031.0127		1
6031.079		1
6031.531		1
6031.57373		1
6031.857		1
6032.005		1
6032.134		1
6032.281		1
6032.805		1
6032.82129		1
6032.84375		1
6033.13232		1
6033.275		1
6033.73438		1
6034.804		1
6035.38525		1
6036.34131		1
6036.54736		1
6036.896		1
6037.61475		1
6037.64063		1
6037.93		1
6038.14551		1
6038.203		1
6038.25635		1
6039.224		1
6039.335		1
6039.76367		1
6039.84033		1
6039.99951		1
6040.522		1
6040.65332		1
6040.831		1
6041.41846		1
6041.447		1
6042.168		1
6042.423		1
6042.517		1
6043.694		1
6043.73828		1
6043.86133		1
6043.98975		1
6044.52539		1
6044.656		1
6044.703		1
6045.045		1
6046.31836		1
6047.08643		1
6047.38232		1
6048.9917		1
6049.3374		1
6049.46533		1
6049.90625		1
6051.28467		1
6051.59131		1
6052.037		1
6052.04639		1
6052.31543		1
6052.36035		1
6052.367		1
6052.55371		1
6052.74365		1
6052.83447		1
6052.887		1
6053.258		1
6053.268		1
6053.895		1
6054.444		1
6054.97266		1
6055.2207		1
6055.39063		1
6055.581		1
6055.663		1
6055.844		1
6056.487		1
6056.53		1
6057.083		1
6058.49756		1
6058.52148		1
6058.54346		1
6058.5625		1
6059.314		1
6059.3833		1
6059.42041		1
6060.175		1
6060.275		1
6060.336		1
6060.643		1
6060.76025		1
6060.85352		1
6061.0957		1
6061.323		1
6061.808		1
6061.965		1
6062.633		1
6063.043		1
6063.40869		1
6063.846		1
6063.89258		1
6063.91455		1
6063.955		1
6064.09961		1
6064.409		1
6064.509		1
6065.2666		1
6065.30566		1
6065.632		1
6065.74561		1
6065.77246		1
6065.809		1
6066.707		1
6067.081		1
6067.42041		1
6067.47266		1
6068.13965		1
6068.35		1
6068.371		1
6068.46533		1
6068.64355		1
6069.212		1
6069.269		1
6069.283		1
6069.37		1
6069.50928		1
6070.255		1
6070.34863		1
6070.697		1
6071.06		1
6071.13965		1
6071.17432		1
6071.41		1
6071.47266		1
6071.995		1
6072.02344		1
6072.218		1
6072.23047		1
6072.265		1
6072.57227		1
6072.579		1
6073.04443		1
6073.59326		1
6073.961		1
6073.99072		1
6074.339		1
6074.501		1
6074.6167		1
6075.01855		1
6075.146		1
6075.394		1
6075.5127		1
6075.76465		1
6075.7793		1
6075.95361		1
6075.99072		1
6076.199		1
6076.324		1
6076.541		1
6076.64355		1
6076.97656		1
6077.214		1
6077.74268		1
6077.85059		1
6078.019		1
6078.164		1
6078.229		1
6078.3457		1
6079.353		1
6079.63232		1
6079.855		1
6079.97363		1
6080.07959		1
6080.277		1
6080.416		1
6081.09961		1
6081.12646		1
6081.367		1
6081.54443		1
6081.6416		1
6081.67725		1
6081.82227		1
6081.834		1
6082.066		1
6082.392		1
6083.03369		1
6083.134		1
6083.13428		1
6083.22266		1
6083.3125		1
6083.456		1
6083.685		1
6083.722		1
6083.787		1
6083.83936		1
6084.1377		1
6084.63965		1
6085.28271		1
6086.33643		1
6086.53174		1
6086.786		1
6086.96143		1
6087.146		1
6087.16455		1
6087.63525		1
6087.728		1
6087.75439		1
6087.99756		1
6088.07764		1
6088.2627		1
6088.368		1
6088.61133		1
6088.78662		1
6088.83447		1
6088.847		1
6088.948		1
6088.99		1
6089.19971		1
6089.4		1
6089.56543		1
6089.87		1
6089.95166		1
6090.195		1
6090.66064		1
6090.718		1
6090.744		1
6090.9873		1
6091.209		1
6091.44043		1
6091.981		1
6092.106		1
6092.273		1
6092.912		1
6093.018		1
6093.024		1
6093.06641		1
6093.359		1
6093.375		1
6093.429		1
6093.67969		1
6093.7915		1
6094.179		1
6094.602		1
6094.847		1
6094.87256		1
6095.39941		1
6095.502		1
6095.821		1
6095.993		1
6096.04541		1
6096.182		1
6096.2085		1
6096.28564		1
6096.306		1
6096.31836		1
6096.348		1
6096.42773		1
6096.43262		1
6096.55664		1
6096.57764		1
6096.62744		1
6096.64355		1
6096.90527		1
6097.194		1
6097.33545		1
6097.57666		1
6097.74268		1
6098.11572		1
6098.203		1
6098.60156		1
6098.637		1
6098.697		1
6099.29443		1
6099.308		1
6099.97266		1
6100.09131		1
6100.28027		1
6100.978		1
6101.067		1
6101.07031		1
6101.24268		1
6101.33057		1
6101.33154		1
6101.888		1
6101.9375		1
6102.288		1
6102.63232		1
6102.6416		1
6102.74561		1
6102.78662		1
6102.93555		1
6103.039		1
6103.04346		1
6103.19873		1
6103.794		1
6103.864		1
6104.10645		1
6104.82471		1
6104.852		1
6104.99756		1
6105.09668		1
6105.185		1
6105.234		1
6105.295		1
6105.31543		1
6105.514		1
6105.85059		1
6105.867		1
6106.01758		1
6106.129		1
6106.251		1
6106.571		1
6106.596		1
6106.63037		1
6106.887		1
6106.95264		1
6107.225		1
6107.5083		1
6107.769		1
6107.835		1
6108.15		1
6108.248		1
6108.5293		1
6108.573		1
6109.00635		1
6109.114		1
6109.125		1
6109.12842		1
6109.444		1
6109.49854		1
6109.58057		1
6109.62842		1
6109.8374		1
6109.872		1
6109.94434		1
6110.077		1
6110.27441		1
6110.33		1
6110.35254		1
6110.41162		1
6110.44		1
6110.644		1
6110.69434		1
6110.72266		1
6110.755		1
6110.85156		1
6111.09033		1
6111.101		1
6111.29443		1
6111.618		1
6111.748		1
6112.20947		1
6112.35352		1
6112.438		1
6112.4707		1
6112.551		1
6112.627		1
6112.792		1
6112.88		1
6113.18848		1
6113.37939		1
6114.12451		1
6114.17236		1
6114.21826		1
6114.35938		1
6114.69531		1
6114.78125		1
6115.064		1
6115.168		1
6115.19		1
6115.192		1
6115.20166		1
6115.32		1
6115.372		1
6115.49561		1
6115.619		1
6115.65039		1
6115.947		1
6115.97852		1
6116.0166		1
6116.064		1
6116.21875		1
6116.256		1
6116.28		1
6116.47852		1
6116.566		1
6116.626		1
6116.652		1
6116.8		1
6117.10059		1
6117.161		1
6117.19434		1
6117.2627		1
6117.304		1
6117.308		1
6117.31152		1
6117.61572		1
6117.636		1
6117.876		1
6117.892		1
6117.91064		1
6118.042		1
6118.11		1
6118.20947		1
6118.22852		1
6118.23047		1
6118.304		1
6118.648		1
6118.678		1
6118.75537		1
6118.80469		1
6119.076		1
6119.364		1
6119.37451		1
6119.413		1
6119.48975		1
6119.563		1
6119.57861		1
6119.97363		1
6120.214		1
6120.302		1
6120.322		1
6120.462		1
6120.56641		1
6120.78174		1
6120.94		1
6120.996		1
6121.04053		1
6121.05127		1
6121.112		1
6121.145		1
6121.24463		1
6121.44		1
6121.46045		1
6121.502		1
6121.606		1
6121.682		1
6121.84131		1
6122.09		1
6122.15967		1
6122.32373		1
6122.346		1
6122.42725		1
6122.56641		1
6122.687		1
6122.738		1
6122.946		1
6123.029		1
6123.2085		1
6123.28955		1
6123.532		1
6123.60059		1
6123.67041		1
6123.68066		1
6123.813		1
6123.87256		1
6123.917		1
6124.26025		1
6124.27148		1
6124.459		1
6124.472		1
6124.48535		1
6124.785		1
6124.84863		1
6125.01		1
6125.16943		1
6125.20361		1
6125.419		1
6125.444		1
6125.477		1
6125.506		1
6125.585		1
6126.11328		1
6126.193		1
6126.248		1
6126.388		1
6126.42236		1
6126.67529		1
6126.71436		1
6126.77734		1
6127.02637		1
6127.44873		1
6127.53271		1
6127.7876		1
6128.02637		1
6128.25732		1
6128.33252		1
6128.34863		1
6128.361		1
6128.62354		1
6128.81543		1
6128.82		1
6129.1		1
6129.381		1
6129.444		1
6129.455		1
6129.543		1
6129.783		1
6129.809		1
6129.916		1
6130.252		1
6130.38135		1
6130.64941		1
6130.6875		1
6130.76		1
6130.874		1
6130.954		1
6130.99365		1
6131.0293		1
6131.075		1
6131.18457		1
6131.38965		1
6131.40625		1
6131.487		1
6131.51		1
6131.6167		1
6131.661		1
6131.71		1
6131.79639		1
6131.82568		1
6131.85254		1
6131.87061		1
6131.93945		1
6132.065		1
6132.07227		1
6132.11328		1
6132.23926		1
6132.404		1
6132.57031		1
6132.63037		1
6132.643		1
6132.80029		1
6132.92529		1
6133.21045		1
6133.24561		1
6133.275		1
6133.32471		1
6133.458		1
6133.51758		1
6133.718		1
6133.77148		1
6133.93359		1
6134.02637		1
6134.333		1
6134.443		1
6134.90771		1
6134.924		1
6135.074		1
6135.096		1
6135.12939		1
6135.459		1
6135.587		1
6135.66357		1
6136.15771		1
6136.216		1
6136.45068		1
6136.487		1
6136.534		1
6136.58057		1
6136.62939		1
6136.67041		1
6136.71045		1
6137.05		1
6137.25244		1
6137.29		1
6137.36475		1
6137.426		1
6137.474		1
6137.65137		1
6137.8584		1
6137.943		1
6138.055		1
6138.172		1
6138.175		1
6138.2583		1
6138.519		1
6138.655		1
6138.8833		1
6138.9165		1
6139.084		1
6139.283		1
6139.416		1
6139.61963		1
6139.784		1
6139.94043		1
6139.986		1
6140.05957		1
6140.121		1
6140.1377		1
6140.381		1
6140.466		1
6140.47168		1
6140.48926		1
6140.951		1
6140.96875		1
6141.01855		1
6141.10938		1
6141.37646		1
6141.424		1
6141.43652		1
6141.496		1
6141.498		1
6141.64258		1
6141.927		1
6142.43945		1
6142.49		1
6142.67627		1
6142.69531		1
6142.803		1
6142.818		1
6142.842		1
6142.93848		1
6143.175		1
6143.30566		1
6143.33		1
6143.62256		1
6143.63672		1
6143.695		1
6143.9165		1
6144.137		1
6144.37061		1
6144.39		1
6144.46729		1
6144.46973		1
6144.52734		1
6144.54834		1
6144.71826		1
6144.82959		1
6144.85742		1
6144.891		1
6144.975		1
6145.068		1
6145.16455		1
6145.191		1
6145.654		1
6145.975		1
6146.14648		1
6146.154		1
6146.66455		1
6146.667		1
6146.8667		1
6146.907		1
6147.12354		1
6147.12451		1
6147.12451		1
6147.277		1
6147.375		1
6147.585		1
6147.6		1
6147.69971		1
6147.72559		1
6147.98242		1
6147.996		1
6148.095		1
6148.18164		1
6148.218		1
6148.377		1
6148.427		1
6148.497		1
6148.626		1
6148.72852		1
6148.944		1
6148.98242		1
6149.26465		1
6149.29541		1
6149.297		1
6149.544		1
6149.56836		1
6149.619		1
6149.642		1
6149.74854		1
6149.7627		1
6149.777		1
6149.83		1
6150.07275		1
6150.12		1
6150.241		1
6150.46436		1
6150.62549		1
6150.68848		1
6151.432		1
6151.608		1
6151.63525		1
6151.6543		1
6151.782		1
6151.871		1
6152.06934		1
6152.07471		1
6152.22266		1
6152.3584		1
6152.458		1
6152.55225		1
6152.608		1
6152.6543		1
6152.91943		1
6152.99756		1
6153.082		1
6153.28369		1
6153.43		1
6153.44629		1
6153.56738		1
6153.61		1
6153.644		1
6153.9917		1
6153.99365		1
6154.042		1
6154.126		1
6154.216		1
6154.249		1
6154.26465		1
6154.32373		1
6154.37744		1
6154.412		1
6154.649		1
6154.65527		1
6154.684		1
6154.826		1
6155.092		1
6155.205		1
6155.28369		1
6155.408		1
6155.52539		1
6155.561		1
6155.65234		1
6155.724		1
6155.762		1
6155.77734		1
6155.986		1
6156.00244		1
6156.15967		1
6156.162		1
6156.194		1
6156.34863		1
6156.38		1
6156.50049		1
6156.505		1
6156.634		1
6156.68848		1
6156.75		1
6156.756		1
6156.84		1
6156.84961		1
6156.9126		1
6156.941		1
6156.97363		1
6157.003		1
6157.02148		1
6157.05371		1
6157.29834		1
6157.34033		1
6157.35742		1
6157.707		1
6157.85059		1
6157.89063		1
6157.907		1
6157.92871		1
6157.97656		1
6158.00049		1
6158.02148		1
6158.18		1
6158.21533		1
6158.32129		1
6158.504		1
6158.50439		1
6158.56445		1
6158.7876		1
6158.95557		1
6159.03369		1
6159.067		1
6159.09375		1
6159.101		1
6159.166		1
6159.177		1
6159.28857		1
6159.32227		1
6159.327		1
6159.332		1
6159.412		1
6159.4165		1
6159.42529		1
6159.43262		1
6159.588		1
6159.61768		1
6159.673		1
6159.77441		1
6159.81934		1
6159.893		1
6159.899		1
6159.95166		1
6160.243		1
6160.248		1
6160.28271		1
6160.323		1
6160.57373		1
6160.63037		1
6160.67725		1
6160.806		1
6160.82373		1
6161.004		1
6161.19043		1
6161.222		1
6161.24268		1
6161.358		1
6161.375		1
6161.401		1
6161.41846		1
6161.49365		1
6161.578		1
6161.614		1
6161.696		1
6161.7915		1
6161.838		1
6161.97266		1
6162.07275		1
6162.20947		1
6162.23		1
6162.26758		1
6162.413		1
6162.442		1
6162.52539		1
6162.555		1
6162.721		1
6162.87842		1
6162.96631		1
6163.09766		1
6163.15771		1
6163.31836		1
6163.342		1
6163.382		1
6163.55371		1
6163.73438		1
6163.805		1
6163.9043		1
6163.96533		1
6164.17		1
6164.17871		1
6164.17969		1
6164.30469		1
6164.318		1
6164.374		1
6164.52344		1
6164.55371		1
6164.947		1
6165.01367		1
6165.035		1
6165.05957		1
6165.2085		1
6165.25244		1
6165.609		1
6165.67773		1
6165.693		1
6165.74756		1
6165.75		1
6165.985		1
6166.06348		1
6166.208		1
6166.247		1
6166.254		1
6166.277		1
6166.413		1
6166.75146		1
6166.83		1
6166.97559		1
6167.06641		1
6167.07861		1
6167.184		1
6167.25244		1
6167.26172		1
6167.421		1
6167.438		1
6167.443		1
6167.79248		1
6168.00244		1
6168.148		1
6168.2124		1
6168.21729		1
6168.256		1
6168.338		1
6168.62744		1
6168.66		1
6168.795		1
6168.806		1
6168.823		1
6169.025		1
6169.05566		1
6169.08252		1
6169.12939		1
6169.15137		1
6169.21045		1
6169.24854		1
6169.312		1
6169.37256		1
6169.44971		1
6169.497		1
6169.62256		1
6169.76563		1
6169.85059		1
6169.86572		1
6169.97852		1
6170.08545		1
6170.201		1
6170.23633		1
6170.38232		1
6170.389		1
6170.711		1
6170.743		1
6170.78857		1
6170.98		1
6170.995		1
6171.09375		1
6171.13965		1
6171.21533		1
6171.22		1
6171.27539		1
6171.338		1
6171.88		1
6171.954		1
6172.033		1
6172.13672		1
6172.17627		1
6172.23047		1
6172.23828		1
6172.24463		1
6172.282		1
6172.316		1
6172.358		1
6172.38574		1
6172.49268		1
6172.771		1
6172.77344		1
6172.799		1
6172.845		1
6172.97754		1
6173.02246		1
6173.137		1
6173.28174		1
6173.459		1
6173.506		1
6173.579		1
6173.739		1
6173.80225		1
6173.81055		1
6173.8374		1
6173.886		1
6173.888		1
6173.96		1
6174.044		1
6174.19434		1
6174.3457		1
6174.58154		1
6174.59668		1
6174.725		1
6174.725		1
6174.894		1
6174.998		1
6175.041		1
6175.191		1
6175.243		1
6175.272		1
6175.40332		1
6175.545		1
6175.60449		1
6175.65527		1
6175.68359		1
6175.847		1
6175.99951		1
6176.069		1
6176.11		1
6176.2		1
6176.22168		1
6176.4043		1
6176.42529		1
6176.46973		1
6176.539		1
6176.672		1
6176.99951		1
6177.00146		1
6177.023		1
6177.27539		1
6177.37842		1
6177.4165		1
6177.42041		1
6177.43164		1
6177.715		1
6177.73145		1
6177.74463		1
6177.95361		1
6177.977		1
6178.00146		1
6178.045		1
6178.08154		1
6178.17		1
6178.17529		1
6178.231		1
6178.311		1
6178.353		1
6178.554		1
6178.73926		1
6178.782		1
6178.79639		1
6178.855		1
6178.85938		1
6179.033		1
6179.05566		1
6179.17529		1
6179.459		1
6179.61328		1
6179.709		1
6179.766		1
6179.89648		1
6179.91		1
6179.944		1
6180.039		1
6180.05		1
6180.14844		1
6180.218		1
6180.278		1
6180.282		1
6180.352		1
6180.359		1
6180.389		1
6180.57129		1
6180.58936		1
6180.68848		1
6180.703		1
6180.75439		1
6180.79834		1
6180.81836		1
6180.863		1
6180.96338		1
6180.99268		1
6181.113		1
6181.35352		1
6181.49951		1
6181.5		1
6181.551		1
6181.59326		1
6181.856		1
6182.054		1
6182.05566		1
6182.17529		1
6182.19531		1
6182.215		1
6182.2373		1
6182.29248		1
6182.309		1
6182.349		1
6182.537		1
6182.55469		1
6182.591		1
6182.618		1
6182.78174		1
6183.02246		1
6183.07861		1
6183.143		1
6183.191		1
6183.209		1
6183.327		1
6183.35938		1
6183.381		1
6183.4375		1
6183.59668		1
6183.613		1
6183.62061		1
6183.6377		1
6183.641		1
6183.77246		1
6183.966		1
6183.992		1
6184.1416		1
6184.192		1
6184.20264		1
6184.24463		1
6184.291		1
6184.445		1
6184.591		1
6184.641		1
6184.69727		1
6184.713		1
6184.82861		1
6184.88		1
6184.881		1
6184.909		1
6185.15137		1
6185.168		1
6185.188		1
6185.2085		1
6185.223		1
6185.23047		1
6185.459		1
6185.53027		1
6185.55127		1
6185.552		1
6185.72		1
6185.809		1
6185.847		1
6185.91357		1
6185.95654		1
6186.00049		1
6186.036		1
6186.12646		1
6186.14746		1
6186.235		1
6186.36426		1
6186.403		1
6186.43652		1
6186.45654		1
6186.46045		1
6186.505		1
6186.5625		1
6186.57275		1
6186.573		1
6186.60547		1
6186.663		1
6186.7583		1
6186.83838		1
6186.93164		1
6186.933		1
6186.968		1
6187.132		1
6187.15625		1
6187.185		1
6187.296		1
6187.819		1
6187.88		1
6187.902		1
6187.95		1
6188.151		1
6188.24365		1
6188.396		1
6188.51074		1
6188.639		1
6188.64453		1
6188.66943		1
6188.82471		1
6188.87256		1
6188.90869		1
6188.993		1
6189.09229		1
6189.10742		1
6189.254		1
6189.32129		1
6189.33643		1
6189.4375		1
6189.46436		1
6189.495		1
6189.50244		1
6189.518		1
6189.533		1
6189.651		1
6189.67529		1
6189.90039		1
6189.934		1
6189.94873		1
6189.98047		1
6190.05957		1
6190.08643		1
6190.16		1
6190.235		1
6190.23828		1
6190.256		1
6190.4		1
6190.51563		1
6190.791		1
6190.822		1
6190.92		1
6190.96533		1
6191.00244		1
6191.01465		1
6191.055		1
6191.241		1
6191.38		1
6191.38428		1
6191.43848		1
6191.461		1
6191.70947		1
6191.71631		1
6191.753		1
6191.76758		1
6191.805		1
6191.957		1
6191.99268		1
6192.05273		1
6192.0874		1
6192.16		1
6192.232		1
6192.23633		1
6192.26563		1
6192.31836		1
6192.539		1
6192.55762		1
6192.636		1
6192.63867		1
6192.719		1
6192.76465		1
6192.849		1
6192.86035		1
6192.86328		1
6192.868		1
6192.92432		1
6192.94629		1
6192.95361		1
6193.03027		1
6193.09863		1
6193.121		1
6193.1875		1
6193.23438		1
6193.32764		1
6193.45166		1
6193.457		1
6193.482		1
6193.49072		1
6193.67334		1
6193.70947		1
6193.71826		1
6193.75439		1
6193.75732		1
6193.92041		1
6194.04443		1
6194.05371		1
6194.09229		1
6194.131		1
6194.16357		1
6194.199		1
6194.22363		1
6194.27148		1
6194.39746		1
6194.62646		1
6194.643		1
6194.70264		1
6194.762		1
6194.779		1
6194.79443		1
6194.82373		1
6194.927		1
6194.94971		1
6195.00146		1
6195.13965		1
6195.14941		1
6195.19629		1
6195.34131		1
6195.5127		1
6195.53		1
6195.56445		1
6195.78271		1
6195.812		1
6195.97461		1
6196.153		1
6196.15332		1
6196.159		1
6196.209		1
6196.29639		1
6196.31055		1
6196.399		1
6196.40674		1
6196.436		1
6196.54443		1
6196.73975		1
6196.929		1
6197.053		1
6197.166		1
6197.17		1
6197.30029		1
6197.36		1
6197.452		1
6197.698		1
6197.714		1
6197.71973		1
6197.81		1
6197.88672		1
6197.926		1
6197.957		1
6197.96		1
6197.997		1
6198.09766		1
6198.117		1
6198.165		1
6198.19971		1
6198.291		1
6198.313		1
6198.32764		1
6198.42		1
6198.47656		1
6198.50439		1
6198.735		1
6198.7793		1
6198.827		1
6198.873		1
6198.91357		1
6198.917		1
6198.92139		1
6199.035		1
6199.1377		1
6199.202		1
6199.40869		1
6199.422		1
6199.42725		1
6199.494		1
6199.654		1
6199.75049		1
6199.75342		1
6199.926		1
6200.027		1
6200.04932		1
6200.081		1
6200.15869		1
6200.174		1
6200.203		1
6200.229		1
6200.28467		1
6200.455		1
6200.57471		1
6200.62451		1
6200.64844		1
6200.741		1
6200.757		1
6200.831		1
6200.99951		1
6201.19971		1
6201.23975		1
6201.27148		1
6201.3374		1
6201.371		1
6201.431		1
6201.52832		1
6201.596		1
6201.605		1
6201.63428		1
6201.934		1
6201.956		1
6201.96973		1
6202.12158		1
6202.27148		1
6202.38232		1
6202.39453		1
6202.41553		1
6202.44775		1
6202.53662		1
6202.562		1
6202.569		1
6202.64		1
6202.654		1
6202.70166		1
6202.813		1
6202.82031		1
6202.869		1
6202.907		1
6202.9834		1
6203.05469		1
6203.13135		1
6203.202		1
6203.21143		1
6203.21338		1
6203.33936		1
6203.36572		1
6203.3877		1
6203.41357		1
6203.479		1
6203.688		1
6203.7583		1
6203.79834		1
6203.911		1
6204.04541		1
6204.09229		1
6204.10449		1
6204.1167		1
6204.14551		1
6204.15869		1
6204.2793		1
6204.362		1
6204.42432		1
6204.427		1
6204.43945		1
6204.47		1
6204.521		1
6204.58057		1
6204.609		1
6204.93652		1
6204.99658		1
6205.117		1
6205.16357		1
6205.213		1
6205.216		1
6205.542		1
6205.657		1
6205.78027		1
6205.83545		1
6205.95		1
6205.97363		1
6205.97559		1
6206.14453		1
6206.205		1
6206.28955		1
6206.38672		1
6206.421		1
6206.444		1
6206.578		1
6206.765		1
6206.8667		1
6206.91943		1
6206.94		1
6206.97852		1
6207.01		1
6207.0957		1
6207.182		1
6207.191		1
6207.199		1
6207.20557		1
6207.38232		1
6207.493		1
6207.631		1
6207.678		1
6207.82227		1
6207.877		1
6207.90771		1
6207.912		1
6207.94629		1
6208.01563		1
6208.062		1
6208.09375		1
6208.12646		1
6208.198		1
6208.317		1
6208.34375		1
6208.43066		1
6208.54248		1
6208.544		1
6208.575		1
6208.62		1
6208.64551		1
6208.694		1
6208.73975		1
6208.76367		1
6208.795		1
6208.79834		1
6208.84033		1
6208.90039		1
6208.976		1
6208.985		1
6209.107		1
6209.145		1
6209.23242		1
6209.2627		1
6209.317		1
6209.42		1
6209.46		1
6209.486		1
6209.51074		1
6209.5127		1
6209.518		1
6209.522		1
6209.535		1
6209.538		1
6209.544		1
6209.613		1
6209.674		1
6209.74854		1
6209.755		1
6209.787		1
6210.104		1
6210.213		1
6210.276		1
6210.344		1
6210.389		1
6210.4		1
6210.438		1
6210.466		1
6210.48		1
6210.576		1
6210.59131		1
6210.66162		1
6210.72852		1
6210.748		1
6210.766		1
6210.889		1
6210.89258		1
6210.909		1
6210.9585		1
6211.00537		1
6211.015		1
6211.11328		1
6211.15137		1
6211.17		1
6211.194		1
6211.26025		1
6211.27441		1
6211.3335		1
6211.35352		1
6211.364		1
6211.36865		1
6211.423		1
6211.442		1
6211.48633		1
6211.49561		1
6211.64355		1
6211.644		1
6211.64844		1
6211.74		1
6211.85645		1
6211.88574		1
6211.998		1
6212.01025		1
6212.05		1
6212.05371		1
6212.14551		1
6212.214		1
6212.26025		1
6212.38		1
6212.40137		1
6212.658		1
6212.671		1
6212.74951		1
6212.75244		1
6212.8		1
6212.97		1
6213.05		1
6213.07373		1
6213.075		1
6213.13232		1
6213.13232		1
6213.17725		1
6213.196		1
6213.211		1
6213.23242		1
6213.27832		1
6213.305		1
6213.32129		1
6213.325		1
6213.328		1
6213.364		1
6213.523		1
6213.53564		1
6213.55664		1
6213.67529		1
6213.704		1
6213.78174		1
6213.883		1
6213.90625		1
6213.951		1
6213.982		1
6213.99072		1
6214.21631		1
6214.392		1
6214.468		1
6214.48535		1
6214.514		1
6214.81348		1
6214.81445		1
6214.81738		1
6214.84668		1
6214.86426		1
6214.96729		1
6215.03857		1
6215.05273		1
6215.06445		1
6215.112		1
6215.30664		1
6215.33838		1
6215.417		1
6215.42871		1
6215.444		1
6215.48535		1
6215.495		1
6215.50635		1
6215.59961		1
6215.68262		1
6215.71143		1
6215.82568		1
6215.87549		1
6215.9375		1
6216.18		1
6216.201		1
6216.26465		1
6216.35449		1
6216.428		1
6216.60449		1
6216.61		1
6216.641		1
6216.76074		1
6216.80469		1
6216.897		1
6216.928		1
6216.938		1
6217.093		1
6217.107		1
6217.11475		1
6217.184		1
6217.19141		1
6217.199		1
6217.2085		1
6217.305		1
6217.33154		1
6217.371		1
6217.42236		1
6217.483		1
6217.548		1
6217.55566		1
6217.5625		1
6217.621		1
6217.74756		1
6217.758		1
6217.84326		1
6217.922		1
6217.97461		1
6218.00244		1
6218.0376		1
6218.11133		1
6218.12354		1
6218.178		1
6218.254		1
6218.27539		1
6218.316		1
6218.37549		1
6218.433		1
6218.46826		1
6218.728		1
6218.77734		1
6218.81		1
6219.0835		1
6219.16064		1
6219.20557		1
6219.257		1
6219.26855		1
6219.28662		1
6219.29248		1
6219.34375		1
6219.48047		1
6219.48242		1
6219.50537		1
6219.55566		1
6219.689		1
6219.69434		1
6219.71826		1
6219.74		1
6219.80469		1
6219.82275		1
6219.83545		1
6219.90771		1
6219.921		1
6219.9585		1
6220.01367		1
6220.02441		1
6220.06445		1
6220.09229		1
6220.094		1
6220.101		1
6220.15967		1
6220.221		1
6220.24951		1
6220.358		1
6220.40527		1
6220.457		1
6220.45752		1
6220.63867		1
6220.65771		1
6220.686		1
6220.70166		1
6220.727		1
6220.74463		1
6220.747		1
6220.81934		1
6220.82275		1
6220.968		1
6220.98975		1
6221.043		1
6221.19141		1
6221.224		1
6221.275		1
6221.349		1
6221.477		1
6221.4917		1
6221.52734		1
6221.5293		1
6221.63		1
6221.6626		1
6221.768		1
6221.891		1
6221.984		1
6222.016		1
6222.07129		1
6222.092		1
6222.19629		1
6222.20459		1
6222.39844		1
6222.444		1
6222.49072		1
6222.52		1
6222.54346		1
6222.62939		1
6222.658		1
6222.77441		1
6222.801		1
6222.97949		1
6223.04346		1
6223.05127		1
6223.199		1
6223.2666		1
6223.324		1
6223.36963		1
6223.3833		1
6223.39941		1
6223.49951		1
6223.53271		1
6223.565		1
6223.68457		1
6223.71973		1
6223.75732		1
6223.98047		1
6223.98633		1
6224.132		1
6224.13867		1
6224.213		1
6224.243		1
6224.258		1
6224.40771		1
6224.505		1
6224.59		1
6224.691		1
6224.69971		1
6224.70557		1
6224.801		1
6224.812		1
6224.83838		1
6224.877		1
6224.927		1
6225.003		1
6225.01		1
6225.028		1
6225.049		1
6225.19141		1
6225.2373		1
6225.266		1
6225.28		1
6225.39		1
6225.44971		1
6225.47656		1
6225.49658		1
6225.53174		1
6225.55859		1
6225.60449		1
6225.624		1
6225.62939		1
6225.766		1
6225.81348		1
6225.83252		1
6225.97461		1
6226.06836		1
6226.15		1
6226.17725		1
6226.20166		1
6226.288		1
6226.294		1
6226.36865		1
6226.40771		1
6226.43262		1
6226.451		1
6226.54		1
6226.68652		1
6226.736		1
6226.895		1
6226.967		1
6226.986		1
6226.99951		1
6227.002		1
6227.05566		1
6227.0625		1
6227.07666		1
6227.17871		1
6227.181		1
6227.225		1
6227.291		1
6227.301		1
6227.373		1
6227.38037		1
6227.39		1
6227.39551		1
6227.43457		1
6227.58154		1
6227.599		1
6227.601		1
6227.629		1
6227.65967		1
6227.764		1
6227.90332		1
6227.985		1
6228.05859		1
6228.193		1
6228.25		1
6228.421		1
6228.42725		1
6228.51563		1
6228.5874		1
6228.664		1
6228.72363		1
6228.75244		1
6228.852		1
6228.88867		1
6228.985		1
6229.25928		1
6229.26172		1
6229.263		1
6229.266		1
6229.283		1
6229.345		1
[truncated: 17,283 more rows]
