# Supplementary material for: Getting rid of ‘rain’ and ‘stars’: Mitigating inhibition effects on ddPCR data analysis, the case study of the invasive crayfish Pacifastacus leniusculus in the streams of Luxembourg
Source: PLoS One. 2022 Nov 16;17(11):e0275363. doi: 10.1371/journal.pone.0275363 (PMC9668142; doi:10.1371/journal.pone.0275363)
Supplement: S1 File — (ZIP) [file pone.0275363.s003.zip › raw data/28-pl2/28 Pl2-2019 Pl_D07_Amplitude.csv]

Ch1 Amplitude	Ch2 Amplitude	Cluster
1258.74		1
2640.563		1
4489.62646		1
4505.50928		1
4888.003		1
4903.00537		1
5100.59229		1
5101.73		1
5112.00732		1
5112.16		1
5153.30566		1
5167.963		1
5183.65967		1
5328.646		1
5330.821		1
5393.96436		1
5504.016		1
5504.729		1
5510.223		1
5512.262		1
5517.984		1
5551.10156		1
5584.99854		1
5606.27		1
5642.732		1
5643.93652		1
5683.90039		1
5684.31055		1
5687.287		1
5692.853		1
5733.809		1
5736.87939		1
5753.68262		1
5755.514		1
5760.485		1
5761.46		1
5770.665		1
5777.98535		1
5781.03662		1
5790.926		1
5792.808		1
5800.574		1
5801.605		1
5802.75928		1
5803.53467		1
5805.93		1
5806.518		1
5807.3374		1
5816.754		1
5817.223		1
5819.07666		1
5819.37451		1
5827.092		1
5827.95		1
5828.938		1
5830.853		1
5832.31		1
5832.363		1
5835.651		1
5837.16846		1
5838.637		1
5842.93945		1
5844.561		1
5846.585		1
5847.16943		1
5847.832		1
5851.02734		1
5851.467		1
5853.43652		1
5856.46973		1
5856.658		1
5857.85059		1
5857.91064		1
5858.04834		1
5859.06152		1
5859.95068		1
5861.29443		1
5862.13037		1
5862.922		1
5863.031		1
5863.944		1
5864.86035		1
5864.91064		1
5865.54248		1
5866.099		1
5866.66064		1
5869.252		1
5871.111		1
5871.65137		1
5872.828		1
5875.35		1
5875.539		1
5877.2		1
5878.197		1
5878.3916		1
5878.5083		1
5878.55762		1
5880.87549		1
5883.8457		1
5884.44434		1
5884.87256		1
5885.003		1
5885.09961		1
5885.458		1
5885.82666		1
5886.12646		1
5886.57471		1
5886.684		1
5886.998		1
5888.37354		1
5888.42969		1
5889.85645		1
5890.04443		1
5890.968		1
5891.09131		1
5891.25146		1
5893.09326		1
5894.79932		1
5896.00342		1
5897.417		1
5898.63428		1
5900.693		1
5900.827		1
5901.452		1
5902.075		1
5902.092		1
5903.832		1
5905.198		1
5905.25732		1
5906.615		1
5907.7793		1
5910.491		1
5910.524		1
5911.83936		1
5912.643		1
5913.352		1
5913.51563		1
5913.55273		1
5913.647		1
5914.57861		1
5915.31		1
5915.334		1
5915.44873		1
5915.739		1
5915.74463		1
5917.52734		1
5918.46973		1
5919.932		1
5920.238		1
5921.33252		1
5921.543		1
5922.47461		1
5923.54443		1
5923.64648		1
5923.761		1
5923.87		1
5924.902		1
5924.974		1
5925.72656		1
5926.031		1
5926.69238		1
5927.449		1
5928.414		1
5928.49561		1
5928.50049		1
5928.77832		1
5928.94141		1
5929.6665		1
5929.84473		1
5929.889		1
5929.92334		1
5929.97852		1
5930.289		1
5930.30273		1
5931.95752		1
5932.05566		1
5932.50342		1
5934.507		1
5934.54		1
5934.86572		1
5934.918		1
5935.72363		1
5936.15039		1
5936.294		1
5936.302		1
5936.36865		1
5937.31055		1
5938.3667		1
5939.03125		1
5939.17871		1
5939.27539		1
5939.69043		1
5940.32764		1
5940.41943		1
5940.56445		1
5941.46436		1
5941.76074		1
5941.999		1
5942.81641		1
5943.495		1
5944.081		1
5944.143		1
5944.16943		1
5945.01		1
5945.28125		1
5945.54736		1
5945.833		1
5946.64355		1
5946.733		1
5947.06		1
5949.17529		1
5949.335		1
5949.60547		1
5950.076		1
5951.436		1
5952.122		1
5952.21045		1
5952.32373		1
5953.036		1
5953.452		1
5953.562		1
5954.385		1
5954.46875		1
5954.694		1
5955.099		1
5955.11475		1
5955.393		1
5956.26758		1
5956.693		1
5956.961		1
5957.469		1
5957.80371		1
5958.161		1
5958.18		1
5958.42236		1
5959.07227		1
5960.17334		1
5960.211		1
5960.647		1
5960.97461		1
5960.99756		1
5961.09131		1
5961.097		1
5961.39551		1
5962.2		1
5962.3125		1
5962.33057		1
5962.393		1
5962.58936		1
5962.625		1
5963.59033		1
5964.12842		1
5964.52637		1
5965.36572		1
5965.41846		1
5965.712		1
5965.768		1
5965.94		1
5966.495		1
5966.656		1
5967.174		1
5967.175		1
5967.342		1
5967.37158		1
5967.75635		1
5967.973		1
5968.06055		1
5968.3623		1
5968.433		1
5968.86328		1
5968.919		1
5969.2666		1
5969.31641		1
5969.381		1
5969.5957		1
5970.09		1
5970.11865		1
5970.473		1
5970.53564		1
5970.992		1
5971.014		1
5971.26172		1
5971.428		1
5971.67041		1
5971.74072		1
5972.176		1
5973.609		1
5973.68457		1
5973.83252		1
5973.9707		1
5973.99561		1
5975.01025		1
5975.057		1
5975.06348		1
5975.26		1
5975.542		1
5975.58936		1
5975.77441		1
5976.17432		1
5976.23		1
5976.677		1
5976.84473		1
5976.89		1
5976.90625		1
5977.087		1
5977.09033		1
5977.85938		1
5978.079		1
5978.133		1
5978.8		1
5978.934		1
5979.05957		1
5979.928		1
5980.17725		1
5980.38867		1
5980.60449		1
5980.96875		1
5981.891		1
5982		1
5982.095		1
5982.14844		1
5982.526		1
5983.212		1
5983.273		1
5983.35352		1
5983.40527		1
5983.56836		1
5983.735		1
5984.096		1
5984.41748		1
5985.08447		1
5985.19775		1
5985.614		1
5985.79		1
5985.822		1
5986.07959		1
5986.08545		1
5986.31055		1
5986.34326		1
5986.81641		1
5986.81738		1
5986.997		1
5987.2		1
5987.497		1
5987.677		1
5988.417		1
5988.785		1
5989.259		1
5989.783		1
5989.8125		1
5990.021		1
5990.22754		1
5990.34961		1
5991.09668		1
5992.84961		1
5993.0166		1
5993.12354		1
5993.318		1
5993.708		1
5993.7085		1
5993.78955		1
5993.8623		1
5993.896		1
5994.12354		1
5994.188		1
5994.255		1
5994.5293		1
5994.565		1
5994.65674		1
5994.678		1
5994.753		1
5994.76953		1
5994.86768		1
5995.16455		1
5995.50146		1
5995.55859		1
5995.647		1
5995.823		1
5996.01758		1
5996.42871		1
5996.51855		1
5997.093		1
5997.22852		1
5997.4375		1
5997.524		1
5997.548		1
5997.882		1
5998.41748		1
5998.44434		1
5998.5166		1
5998.67627		1
5998.68555		1
5998.777		1
5998.832		1
5998.84473		1
5998.864		1
5998.945		1
5998.994		1
5999.18945		1
5999.501		1
5999.821		1
6000.03857		1
6000.22461		1
6000.43066		1
6000.718		1
6000.902		1
6000.964		1
6000.968		1
6001.527		1
6001.71		1
6001.73535		1
6002.214		1
6002.491		1
6002.56348		1
6002.61865		1
6002.74365		1
6002.873		1
6002.983		1
6002.99854		1
6003.101		1
6003.67871		1
6003.71		1
6003.79932		1
6003.8125		1
6003.84863		1
6004.27246		1
6004.50537		1
6004.66846		1
6004.778		1
6005.072		1
6005.088		1
6005.14551		1
6005.20654		1
6005.282		1
6005.29932		1
6005.569		1
6005.69434		1
6005.7207		1
6005.776		1
6005.877		1
6006.075		1
6006.113		1
6006.142		1
6006.21631		1
6006.95		1
6007.299		1
6007.334		1
6007.44629		1
6007.53174		1
6007.57129		1
6007.791		1
6007.87744		1
6007.98242		1
6008.07275		1
6008.245		1
6008.299		1
6008.30762		1
6008.829		1
6008.935		1
6009.268		1
6009.416		1
6009.608		1
6009.8833		1
6009.8916		1
6009.97949		1
6010.09131		1
6010.17236		1
6010.192		1
6010.26855		1
6010.42236		1
6010.64844		1
6010.78662		1
6010.95654		1
6010.98438		1
6011.154		1
6011.46729		1
6011.577		1
6011.75537		1
6011.93555		1
6012.26074		1
6012.563		1
6012.65137		1
6012.72461		1
6012.866		1
6012.92871		1
6013.31836		1
6013.35645		1
6013.44775		1
6013.52539		1
6013.528		1
6013.66455		1
6014.02051		1
6014.051		1
6014.05371		1
6014.058		1
6014.184		1
6014.624		1
6014.65625		1
6014.71729		1
6014.85742		1
6014.859		1
6015.38232		1
6015.42969		1
6015.52148		1
6015.751		1
6016.285		1
6016.339		1
6016.43066		1
6016.51		1
6016.609		1
6016.788		1
6016.919		1
6017.12549		1
6017.18457		1
6017.30127		1
6017.31		1
6017.6123		1
6017.7373		1
6017.829		1
6018.169		1
6018.18164		1
6018.32275		1
6018.466		1
6018.537		1
6018.62451		1
6018.888		1
6019.25049		1
6019.26172		1
6019.33447		1
6019.377		1
6019.42627		1
6019.477		1
6019.55273		1
6019.818		1
6019.873		1
6020.12646		1
6020.355		1
6020.44		1
6021.055		1
6021.08252		1
6021.178		1
6021.17871		1
6021.235		1
6021.359		1
6021.39551		1
6021.586		1
6021.656		1
6022.06641		1
6022.225		1
6022.828		1
6022.84033		1
6022.876		1
6022.92529		1
6023.04736		1
6023.067		1
6023.103		1
6023.11		1
6023.115		1
6023.191		1
6023.20557		1
6023.22559		1
6023.298		1
6023.5957		1
6024.07568		1
6024.15674		1
6024.199		1
6024.278		1
6024.409		1
6024.42969		1
6024.653		1
6025.00537		1
6025.12158		1
6025.1875		1
6025.24854		1
6025.365		1
6025.378		1
6025.44873		1
6025.742		1
6025.928		1
6025.976		1
6026.06738		1
6026.131		1
6026.17627		1
6026.32568		1
6026.40137		1
6026.86768		1
6027.079		1
6027.08936		1
6027.2334		1
6027.359		1
6027.48047		1
6027.56348		1
6027.634		1
6027.64355		1
6027.73242		1
6027.84131		1
6028.04639		1
6028.237		1
6028.274		1
6028.37646		1
6028.445		1
6028.954		1
6029.248		1
6029.49268		1
6029.72266		1
6029.82764		1
6029.90137		1
6030.1		1
6030.205		1
6030.306		1
6030.32471		1
6030.347		1
6030.44238		1
6030.45752		1
6030.47266		1
6030.55859		1
6030.666		1
6030.68359		1
6030.807		1
6030.80957		1
6030.835		1
6030.83838		1
6031.32373		1
6031.34473		1
6031.444		1
6031.58057		1
6031.657		1
6031.77246		1
6031.834		1
6031.863		1
6032.05762		1
6032.13965		1
6032.187		1
6032.26367		1
6032.273		1
6032.53		1
6032.62061		1
6032.658		1
6032.7085		1
6032.77		1
6032.8584		1
6033.15625		1
6033.19336		1
6033.629		1
6033.809		1
6033.885		1
6033.96338		1
6034.18652		1
6034.211		1
6034.37354		1
6034.468		1
6034.52832		1
6034.56055		1
6034.76074		1
6034.767		1
6034.92334		1
6035.096		1
6035.251		1
6035.36963		1
6035.45264		1
6035.46045		1
6035.59473		1
6036.09326		1
6036.17871		1
6036.21436		1
6036.35645		1
6036.447		1
6036.459		1
6036.572		1
6036.65039		1
6036.71143		1
6036.7627		1
6036.8		1
6036.80664		1
6037.09961		1
6037.173		1
6037.22		1
6037.26367		1
6037.86328		1
6037.943		1
6038.154		1
6038.27246		1
6038.292		1
6038.54053		1
6038.729		1
6038.846		1
6038.87451		1
6038.899		1
6038.92871		1
6038.985		1
6039.009		1
6039.05225		1
6039.07666		1
6039.1		1
6039.22949		1
6039.25244		1
6039.355		1
6039.509		1
6039.74		1
6039.755		1
6039.89746		1
6039.97852		1
6040.11133		1
6040.136		1
6040.17236		1
6040.29932		1
6040.47363		1
6040.671		1
6040.688		1
6040.70654		1
6040.767		1
6040.792		1
6041.02441		1
6041.104		1
6041.36328		1
6041.514		1
6041.53271		1
6041.634		1
6041.74463		1
6041.809		1
6042.179		1
6042.22754		1
6042.27539		1
6042.327		1
6042.33838		1
6042.339		1
6042.50732		1
6042.70361		1
6042.723		1
6042.768		1
6042.831		1
6042.84961		1
6043.059		1
6043.42432		1
6043.478		1
6043.48		1
6043.54541		1
6043.656		1
6043.68066		1
6043.68457		1
6044.02344		1
6044.08		1
6044.10156		1
6044.20654		1
6044.24951		1
6044.273		1
6044.64453		1
6044.8584		1
6045.39355		1
6045.478		1
6045.597		1
6045.839		1
6045.91748		1
6046.162		1
6046.17529		1
6046.245		1
6046.274		1
6046.34375		1
6046.458		1
6046.81836		1
6046.936		1
6046.97363		1
6047.0835		1
6047.177		1
6047.32568		1
6047.39746		1
6047.61963		1
6047.636		1
6047.78125		1
6047.873		1
6047.90869		1
6047.92529		1
6047.963		1
6048.16357		1
6048.203		1
6048.43359		1
6048.593		1
6048.837		1
6048.9707		1
6049.03369		1
6049.05859		1
6049.06641		1
6049.154		1
6049.513		1
6049.73633		1
6049.89		1
6049.91064		1
6050.35		1
6050.609		1
6050.61426		1
6050.764		1
6050.80957		1
6050.94531		1
6051.019		1
6051.326		1
6051.50439		1
6051.84375		1
6052.161		1
6052.18555		1
6052.498		1
6052.517		1
6052.549		1
6052.598		1
6052.633		1
6052.64		1
6052.859		1
6052.86426		1
6053.205		1
6053.34033		1
6053.36963		1
6053.59		1
6053.676		1
6053.72		1
6053.765		1
6053.833		1
6053.838		1
6053.85352		1
6053.893		1
6054.06934		1
6054.217		1
6054.243		1
6054.29932		1
6054.30029		1
6054.30127		1
6054.30566		1
6054.41162		1
6054.441		1
6054.66455		1
6054.684		1
6054.80029		1
6054.83838		1
6054.923		1
6055.082		1
6055.109		1
6055.1167		1
6055.214		1
6055.215		1
6055.22363		1
6055.25439		1
6055.391		1
6055.42432		1
6055.44971		1
6055.51465		1
6055.517		1
6055.64063		1
6055.794		1
6055.79736		1
6055.891		1
6055.929		1
6055.93164		1
6056.027		1
6056.238		1
6056.251		1
6056.269		1
6056.373		1
6056.42432		1
6056.43		1
6056.536		1
6056.57568		1
6056.678		1
6056.73975		1
6056.79		1
6057.016		1
6057.19434		1
6057.22461		1
6057.28		1
6057.42139		1
6057.509		1
6057.586		1
6057.60449		1
6057.64		1
6057.698		1
6058.167		1
6058.19873		1
6058.274		1
6058.312		1
6058.362		1
6058.522		1
6058.67529		1
6058.69141		1
6058.694		1
6058.69775		1
6058.935		1
6058.997		1
6059.02148		1
6059.17432		1
6059.18652		1
6059.21729		1
6059.238		1
6059.275		1
6059.294		1
6059.302		1
6059.35645		1
6059.49561		1
6059.654		1
6059.88232		1
6060.292		1
6060.466		1
6060.47461		1
6060.65039		1
6060.937		1
6061.01025		1
6061.171		1
6061.328		1
6061.45557		1
6061.48926		1
6061.59229		1
6061.59375		1
6061.75537		1
6061.76		1
6061.82275		1
6061.889		1
6061.96		1
6062.126		1
6062.22656		1
6062.514		1
6062.55762		1
6062.76172		1
6062.829		1
6063.021		1
6063.076		1
6063.113		1
6063.12354		1
6063.586		1
6063.74561		1
6063.872		1
6063.95752		1
6064.0127		1
6064.089		1
6064.306		1
6064.431		1
6064.604		1
6064.696		1
6064.71631		1
6064.73975		1
6064.90137		1
6064.92627		1
6064.936		1
6064.96875		1
6064.987		1
6065.003		1
6065.121		1
6065.17432		1
6065.45		1
6065.474		1
6066.15332		1
6066.31152		1
6066.35156		1
6066.456		1
6066.588		1
6066.631		1
6066.76855		1
6066.97559		1
6066.998		1
6067.01563		1
6067.46631		1
6067.49951		1
6067.936		1
6067.97656		1
6068.04639		1
6068.08643		1
6068.24365		1
6068.256		1
6068.269		1
6068.313		1
6068.322		1
6068.537		1
6068.593		1
6068.67773		1
6068.68262		1
6068.7417		1
6068.95752		1
6069.06738		1
6069.12646		1
6069.258		1
6069.57666		1
6069.62		1
6069.777		1
6069.82031		1
6070.15771		1
6070.434		1
6070.55127		1
6070.707		1
6070.83545		1
6070.84961		1
6071.063		1
6071.1626		1
6071.163		1
6071.444		1
6071.481		1
6071.589		1
6071.59131		1
6071.69238		1
6071.729		1
6072.12158		1
6072.35254		1
6072.61035		1
6072.65		1
6072.702		1
6072.81152		1
6072.994		1
6073.052		1
6073.126		1
6073.16553		1
6073.353		1
6073.4917		1
6073.539		1
6073.652		1
6073.82031		1
6073.8335		1
6073.86572		1
6074.088		1
6074.31152		1
6074.444		1
6074.46826		1
6074.581		1
6074.615		1
6074.61963		1
6074.71045		1
6074.895		1
6074.97461		1
6075.22		1
6075.28857		1
6075.32031		1
6075.47754		1
6075.573		1
6075.574		1
6075.59473		1
6075.602		1
6075.80762		1
6075.87646		1
6076.101		1
6076.22168		1
6076.316		1
6076.32227		1
6076.43066		1
6076.59		1
6076.717		1
6076.764		1
6076.777		1
6076.894		1
6076.9126		1
6076.9707		1
6077.05225		1
6077.15625		1
6077.20947		1
6077.25732		1
6077.339		1
6077.34668		1
6077.38135		1
6077.397		1
6077.42969		1
6077.469		1
6077.48047		1
6077.527		1
6077.609		1
6077.669		1
6077.671		1
6077.69434		1
6077.712		1
6077.71533		1
6077.74463		1
6077.80371		1
6077.8125		1
6077.84961		1
6077.851		1
6077.88574		1
6077.974		1
6078.00537		1
6078.10352		1
6078.211		1
6078.269		1
6078.322		1
6078.325		1
6078.45166		1
6078.66846		1
6078.669		1
6078.75049		1
6078.782		1
6078.90674		1
6079.139		1
6079.21143		1
6079.22656		1
6079.365		1
6079.39844		1
6079.57568		1
6079.57568		1
6079.624		1
6079.62939		1
6079.69971		1
6079.72168		1
6080.012		1
6080.07861		1
6080.08154		1
6080.205		1
6080.256		1
6080.28662		1
6080.338		1
6080.41357		1
6080.537		1
6080.54541		1
6080.61133		1
6080.61572		1
6080.616		1
6080.658		1
6080.76563		1
6080.783		1
6080.89648		1
6080.9834		1
6081.01074		1
6081.017		1
6081.244		1
6081.28564		1
6081.34375		1
6081.42773		1
6081.514		1
6081.639		1
6081.651		1
6081.736		1
6081.89		1
6082.02734		1
6082.073		1
6082.19531		1
6082.298		1
6082.33154		1
6082.609		1
6082.694		1
6082.783		1
6082.933		1
6082.937		1
6082.96143		1
6083.005		1
6083.011		1
6083.081		1
6083.124		1
6083.12646		1
6083.14844		1
6083.23633		1
6083.42529		1
6083.42871		1
6083.532		1
6083.6665		1
6083.74951		1
6083.808		1
6083.81		1
6083.86865		1
6083.87646		1
6083.92432		1
6083.93		1
6083.97461		1
6084.028		1
6084.04053		1
6084.1123		1
6084.28174		1
6084.285		1
6084.306		1
6084.36328		1
6084.41553		1
6084.57471		1
6084.65332		1
6084.73828		1
6084.78955		1
6084.83154		1
6084.998		1
6085.079		1
6085.246		1
6085.43652		1
6085.45361		1
6085.484		1
6085.48926		1
6085.55225		1
6085.58643		1
6085.658		1
6085.685		1
6085.786		1
6085.79		1
6085.847		1
6085.90967		1
6086.07		1
6086.36		1
6086.434		1
6086.6		1
6086.71631		1
6086.752		1
6086.821		1
6086.83057		1
6086.83057		1
6087.022		1
6087.366		1
6087.46338		1
6087.47949		1
6087.50146		1
6087.84473		1
6087.857		1
6088.123		1
6088.33936		1
6088.36328		1
6088.3877		1
6088.4		1
6088.41064		1
6088.41455		1
6088.51367		1
6088.704		1
6088.82129		1
6088.878		1
6089.05957		1
6089.136		1
6089.28174		1
6089.322		1
6089.3374		1
6089.355		1
6089.37549		1
6089.40137		1
6089.599		1
6089.69873		1
6089.96		1
6090.186		1
6090.34668		1
6090.35742		1
6090.3584		1
6090.4585		1
6090.50537		1
6090.52832		1
6090.54248		1
6090.545		1
6090.79541		1
6090.843		1
6090.958		1
6090.99756		1
6091.1416		1
6091.25244		1
6091.32666		1
6091.38		1
6091.41357		1
6091.64063		1
6091.727		1
6091.7334		1
6091.7666		1
6091.78369		1
6091.80371		1
6091.909		1
6092.279		1
6092.358		1
6092.674		1
6092.73438		1
6092.753		1
6092.77344		1
6092.8667		1
6092.895		1
6093.003		1
6093.3		1
6093.37061		1
6093.43457		1
6093.57959		1
6093.67		1
6093.968		1
6094.21436		1
6094.286		1
6094.472		1
6094.52148		1
6094.54443		1
6094.683		1
6094.763		1
6094.787		1
6094.80762		1
6094.815		1
6094.966		1
6094.97852		1
6094.992		1
6095.01758		1
6095.06055		1
6095.07129		1
6095.094		1
6095.10156		1
6095.17334		1
6095.193		1
6095.30273		1
6095.316		1
6095.32861		1
6095.337		1
6095.609		1
6095.665		1
6095.731		1
6095.95264		1
6095.97266		1
6096.04834		1
6096.08252		1
6096.10254		1
6096.159		1
6096.17725		1
6096.187		1
6096.23242		1
6096.356		1
6096.35645		1
6096.39355		1
6096.492		1
6096.653		1
6096.74		1
6096.91748		1
6096.928		1
6096.93555		1
6097.077		1
6097.20752		1
6097.302		1
6097.534		1
6097.53955		1
6097.801		1
6097.86426		1
6097.9		1
6097.972		1
6098.00244		1
6098.02051		1
6098.03467		1
6098.105		1
6098.159		1
6098.186		1
6098.19775		1
6098.20264		1
6098.29736		1
6098.319		1
6098.61963		1
6098.959		1
6099.006		1
6099.058		1
6099.21		1
6099.30469		1
6099.534		1
6099.603		1
6099.69043		1
6099.768		1
6099.927		1
6100.05469		1
6100.065		1
6100.081		1
6100.10547		1
6100.23145		1
6100.25537		1
6100.259		1
6100.348		1
6100.35352		1
6100.413		1
6100.54		1
6100.62744		1
6100.67773		1
6100.693		1
6100.717		1
6100.73535		1
6100.76855		1
6100.783		1
6100.926		1
6101.023		1
6101.06836		1
6101.17236		1
6101.27832		1
6101.344		1
6101.36963		1
6101.476		1
6101.64355		1
6101.676		1
6101.697		1
6101.757		1
6101.77832		1
6101.78027		1
6102.058		1
6102.269		1
6102.30762		1
6102.33545		1
6102.33643		1
6102.391		1
6102.819		1
6102.84668		1
6102.96045		1
6102.978		1
6103.148		1
6103.312		1
6103.518		1
6103.521		1
6103.65625		1
6103.67334		1
6103.841		1
6103.845		1
6103.876		1
6103.912		1
6103.959		1
6103.959		1
6104.08057		1
6104.18066		1
6104.184		1
6104.282		1
6104.443		1
6104.476		1
6104.48145		1
6104.51758		1
6104.53027		1
6104.67041		1
6104.893		1
6104.945		1
6105.0127		1
6105.07959		1
6105.158		1
6105.19336		1
6105.25		1
6105.318		1
6105.36963		1
6105.445		1
6105.58447		1
6105.62549		1
6105.63		1
6105.82031		1
6105.91943		1
6106.03369		1
6106.05762		1
6106.08		1
6106.13232		1
6106.151		1
6106.15674		1
6106.17969		1
6106.25537		1
6106.32373		1
6106.48535		1
6106.5127		1
6106.55371		1
6106.55371		1
6106.626		1
6106.73535		1
6106.883		1
6106.91		1
6106.926		1
6106.99561		1
6107.012		1
6107.09668		1
6107.09961		1
6107.25342		1
6107.257		1
6107.27734		1
6107.481		1
6107.5083		1
6107.58545		1
6107.59766		1
6107.60059		1
6107.643		1
6107.644		1
6107.77051		1
6107.773		1
6107.80127		1
6107.877		1
6107.998		1
6108.112		1
6108.117		1
6108.11768		1
6108.122		1
6108.181		1
6108.19727		1
6108.343		1
6108.51465		1
6108.55371		1
6108.718		1
6108.858		1
6109.101		1
6109.1416		1
6109.19		1
6109.19531		1
6109.214		1
6109.276		1
6109.2915		1
6109.37744		1
6109.399		1
6109.46143		1
6109.48828		1
6109.60059		1
6109.67529		1
6109.70166		1
6109.718		1
6109.73828		1
6109.74463		1
6109.753		1
6110.10449		1
6110.17139		1
6110.32568		1
6110.352		1
6110.451		1
6110.58936		1
6110.67236		1
6110.738		1
6110.835		1
6110.84131		1
6110.867		1
6110.94531		1
6111.019		1
6111.04736		1
6111.05225		1
6111.08838		1
6111.12842		1
6111.27734		1
6111.298		1
6111.37451		1
6111.499		1
6111.516		1
6111.719		1
6111.80273		1
6111.84766		1
6111.92529		1
6111.92969		1
6111.976		1
6111.97852		1
6112.026		1
6112.08		1
6112.185		1
6112.20557		1
6112.303		1
6112.305		1
6112.45361		1
6112.612		1
6112.68066		1
6112.703		1
6112.704		1
6112.715		1
6112.727		1
6112.756		1
6112.756		1
6112.841		1
6112.864		1
6112.87549		1
6112.944		1
6113.057		1
6113.08643		1
6113.13		1
6113.17773		1
6113.29248		1
6113.30273		1
6113.322		1
6113.51		1
6113.53467		1
6113.696		1
6113.789		1
6113.8833		1
6113.919		1
6113.92236		1
6113.93652		1
6113.959		1
6114.14		1
6114.1416		1
6114.298		1
6114.3833		1
6114.435		1
6114.56152		1
6114.57861		1
6114.627		1
6114.645		1
6114.72656		1
6114.73535		1
6114.748		1
6114.82959		1
6114.86865		1
6114.96875		1
6114.97363		1
6114.99365		1
6115.00049		1
6115.0083		1
6115.088		1
6115.18066		1
6115.235		1
6115.265		1
6115.544		1
6115.589		1
6115.61035		1
6115.685		1
6115.727		1
6115.728		1
6115.845		1
6115.93262		1
6115.974		1
6115.97559		1
6116.067		1
6116.11865		1
6116.138		1
6116.161		1
6116.235		1
6116.2417		1
6116.247		1
6116.28369		1
6116.34961		1
6116.48438		1
6116.5957		1
6116.64941		1
6116.708		1
6116.85156		1
6116.855		1
6116.863		1
6116.91064		1
6116.98145		1
6117.02539		1
6117.16		1
6117.22		1
6117.2583		1
6117.27148		1
6117.31055		1
6117.361		1
6117.65		1
6117.776		1
6117.78955		1
6117.801		1
6117.80566		1
6117.80762		1
6117.82666		1
6117.96533		1
6118.19043		1
6118.361		1
6118.534		1
6118.70361		1
6118.70459		1
6118.779		1
6118.78		1
6118.83447		1
6118.87256		1
6118.88037		1
6118.886		1
6118.96143		1
6119.05371		1
6119.058		1
6119.101		1
6119.217		1
6119.29053		1
6119.311		1
6119.359		1
6119.38135		1
6119.42236		1
6119.43945		1
6119.599		1
6119.87646		1
6119.92		1
6120.036		1
6120.152		1
6120.23		1
6120.2373		1
6120.31543		1
6120.32861		1
6120.37646		1
6120.442		1
6120.454		1
6120.52734		1
6120.965		1
6121.045		1
6121.08154		1
6121.165		1
6121.185		1
6121.2085		1
6121.23926		1
6121.46729		1
6121.524		1
6121.58057		1
6121.596		1
6121.69336		1
6121.74854		1
6121.795		1
6121.826		1
6121.88135		1
6121.928		1
6122.00146		1
6122.03		1
6122.076		1
6122.42627		1
6122.468		1
6122.53369		1
6122.53857		1
6122.604		1
6122.71143		1
6122.834		1
6122.873		1
6123.1084		1
6123.12451		1
6123.17432		1
6123.17432		1
6123.19775		1
6123.23		1
6123.235		1
6123.28		1
6123.301		1
6123.426		1
6123.442		1
6123.4585		1
6123.484		1
6123.498		1
6123.56445		1
6123.761		1
6123.81836		1
6123.884		1
6123.986		1
6124.06348		1
6124.17		1
6124.211		1
6124.28		1
6124.334		1
6124.413		1
6124.50049		1
6124.526		1
6124.561		1
6124.787		1
6124.78955		1
6124.80664		1
6124.826		1
6124.94727		1
6125.216		1
6125.235		1
6125.34863		1
6125.381		1
6125.47266		1
6125.486		1
6125.48633		1
6125.51758		1
6125.53027		1
6125.53564		1
6125.5376		1
6125.55		1
6125.59326		1
6125.842		1
6125.853		1
6125.89		1
6126.0083		1
6126.056		1
6126.09229		1
6126.115		1
6126.19		1
6126.288		1
6126.3877		1
6126.3877		1
6126.399		1
6126.42236		1
6126.425		1
6126.516		1
6126.61865		1
6126.719		1
6126.76953		1
6126.858		1
6126.868		1
6126.927		1
6126.9375		1
6126.941		1
6126.95068		1
6126.98535		1
6127.109		1
6127.357		1
6127.366		1
6127.374		1
6127.48828		1
6127.57373		1
6127.61865		1
6127.689		1
6127.706		1
6127.725		1
6127.75		1
6127.77539		1
6127.78564		1
6127.91162		1
6127.91846		1
6127.93652		1
6128.012		1
6128.07129		1
6128.08838		1
6128.17236		1
6128.236		1
6128.27148		1
6128.33154		1
6128.375		1
6128.509		1
6128.577		1
6128.611		1
6128.616		1
6128.70361		1
6128.79541		1
6128.806		1
6129.038		1
6129.10254		1
6129.1084		1
6129.176		1
6129.184		1
6129.21973		1
6129.371		1
6129.42969		1
6129.4834		1
6129.487		1
6129.64648		1
6129.77832		1
6129.794		1
6129.81348		1
6129.849		1
6129.88965		1
6129.894		1
6129.90869		1
6129.913		1
6129.93848		1
6129.9624		1
6130.004		1
6130.05029		1
6130.06		1
6130.123		1
6130.16064		1
6130.171		1
6130.354		1
6130.356		1
6130.67236		1
6130.67773		1
6130.81152		1
6130.94141		1
6131.043		1
6131.069		1
6131.13965		1
6131.1626		1
6131.19238		1
6131.25928		1
6131.3667		1
6131.42871		1
6131.44873		1
6131.503		1
6131.6		1
6131.62842		1
6131.651		1
6131.678		1
6131.6875		1
6131.691		1
6131.92725		1
6131.984		1
6132.11133		1
6132.195		1
6132.231		1
6132.36		1
6132.45361		1
6132.467		1
6132.54053		1
6132.583		1
6132.585		1
6132.606		1
6132.641		1
6132.686		1
6132.69727		1
6132.71729		1
6132.728		1
6132.73975		1
6132.93359		1
6132.961		1
6132.99268		1
6133.00342		1
6133.021		1
6133.02441		1
6133.051		1
6133.067		1
6133.069		1
6133.15674		1
6133.176		1
6133.19043		1
6133.219		1
6133.26465		1
6133.2915		1
6133.30273		1
6133.31348		1
6133.3374		1
6133.34961		1
6133.34961		1
6133.407		1
6133.5625		1
6133.59		1
6133.59961		1
6133.695		1
6133.70068		1
6133.75		1
6133.767		1
6133.83		1
6133.90234		1
6133.96875		1
6134.01953		1
6134.064		1
6134.09473		1
6134.10254		1
6134.113		1
6134.13037		1
6134.20068		1
6134.223		1
6134.265		1
6134.38		1
6134.38135		1
6134.384		1
6134.55762		1
6134.567		1
6134.603		1
6134.63672		1
6134.651		1
6134.658		1
6134.70557		1
6134.779		1
6134.8		1
6134.87158		1
6134.88232		1
6134.92334		1
6134.9873		1
6135.006		1
6135.07764		1
6135.1333		1
6135.145		1
6135.193		1
6135.21143		1
6135.313		1
6135.329		1
6135.3335		1
6135.391		1
6135.506		1
6135.545		1
6135.55273		1
6135.56543		1
6135.577		1
6135.67334		1
6135.691		1
6135.791		1
6135.80127		1
6136.11		1
6136.145		1
6136.166		1
6136.175		1
6136.21875		1
6136.22656		1
6136.29		1
6136.296		1
6136.333		1
6136.57129		1
6136.65674		1
6136.72168		1
6136.73242		1
6136.777		1
6136.777		1
6136.79053		1
6136.79736		1
6136.8623		1
6136.912		1
6136.936		1
6136.94		1
6136.95264		1
6137.061		1
6137.113		1
6137.225		1
6137.234		1
6137.33838		1
6137.35156		1
6137.3667		1
6137.3667		1
6137.39258		1
6137.39941		1
6137.416		1
6137.431		1
6137.70068		1
6137.86475		1
6137.93457		1
6137.958		1
6137.96143		1
6138.014		1
6138.046		1
6138.06445		1
6138.06836		1
6138.1416		1
6138.17041		1
6138.235		1
6138.24463		1
6138.32666		1
6138.39941		1
6138.40869		1
6138.47656		1
6138.4834		1
6138.5293		1
6138.59229		1
6138.64941		1
6138.75244		1
6138.759		1
6138.824		1
6138.82861		1
6138.931		1
6138.944		1
6138.98438		1
6139.09326		1
6139.17139		1
6139.22949		1
6139.24658		1
6139.38037		1
6139.4917		1
6139.49463		1
6139.592		1
6139.66846		1
6139.676		1
6139.71143		1
6139.768		1
6139.77441		1
6139.8125		1
6139.814		1
6139.849		1
6139.88965		1
6139.9126		1
6139.93555		1
6139.941		1
6139.964		1
6139.96826		1
6139.97461		1
6140.07227		1
[truncated: 17,648 more rows]
