# Supplementary material for: Getting rid of ‘rain’ and ‘stars’: Mitigating inhibition effects on ddPCR data analysis, the case study of the invasive crayfish Pacifastacus leniusculus in the streams of Luxembourg
Source: PLoS One. 2022 Nov 16;17(11):e0275363. doi: 10.1371/journal.pone.0275363 (PMC9668142; doi:10.1371/journal.pone.0275363)
Supplement: S1 File — (ZIP) [file pone.0275363.s003.zip › raw data/28-pl2/28 Pl2-2019 Pl_E02_Amplitude.csv]

Ch1 Amplitude	Ch2 Amplitude	Cluster
5237.2085		1
5634.33936		1
5650.809		1
5664.778		1
5675.81934		1
5702.43066		1
5703.55127		1
5708.39453		1
5713.444		1
5728.20947		1
5751.36426		1
5774.137		1
5775.49072		1
5778.77344		1
5787.156		1
5789.89258		1
5797.369		1
5801.02441		1
5806.60449		1
5806.64941		1
5806.71973		1
5809.398		1
5812.30371		1
5821.803		1
5825.94971		1
5827.247		1
5832.799		1
5832.82129		1
5837.422		1
5838.54053		1
5840.89258		1
5841.16553		1
5842.752		1
5843.417		1
5844.314		1
5844.47461		1
5846.07959		1
5851.08838		1
5853.53564		1
5855.28		1
5855.99463		1
5856.21045		1
5856.45264		1
5860.171		1
5860.312		1
5861.00439		1
5861.418		1
5869.36035		1
5871.291		1
5871.94971		1
5874.26		1
5874.26465		1
5875.311		1
5875.517		1
5876.144		1
5876.588		1
5877.40869		1
5878.82		1
5879.215		1
5880.156		1
5880.228		1
5881.39		1
5882.06445		1
5882.10938		1
5882.296		1
5882.67041		1
5884.15527		1
5885.29346		1
5888.042		1
5888.587		1
5889.82227		1
5891.237		1
5891.86865		1
5892.649		1
5892.7085		1
5892.92725		1
5893.745		1
5894.03271		1
5894.3457		1
5895.688		1
5896.55029		1
5897.05469		1
5898.71436		1
5900.4043		1
5900.966		1
5902.167		1
5903.14258		1
5904.225		1
5907.37842		1
5908.397		1
5908.987		1
5909.53564		1
5910.23926		1
5911.232		1
5911.816		1
5912.368		1
5913.55566		1
5914.081		1
5914.58838		1
5915.338		1
5915.4043		1
5915.53174		1
5917.834		1
5917.928		1
5918.615		1
5920.023		1
5921.12354		1
5921.26025		1
5921.842		1
5923.66748		1
5924.63428		1
5924.64453		1
5924.941		1
5925.495		1
5925.85547		1
5926.92529		1
5928.618		1
5929.005		1
5929.268		1
5929.55469		1
5929.818		1
5930.444		1
5930.55957		1
5930.701		1
5932.15625		1
5932.40137		1
5934.27539		1
5934.30859		1
5936.1543		1
5936.267		1
5936.33936		1
5936.358		1
5936.69141		1
5937.512		1
5937.55127		1
5938.045		1
5938.347		1
5938.63965		1
5939.715		1
5940.696		1
5940.80957		1
5940.99951		1
5941.09961		1
5941.27441		1
5941.59229		1
5941.64258		1
5941.783		1
5941.919		1
5942.575		1
5943.15674		1
5943.72266		1
5944.1416		1
5944.57861		1
5945.16357		1
5945.7627		1
5948.19238		1
5948.44336		1
5948.54		1
5949.18945		1
5950.55127		1
5951.232		1
5951.915		1
5951.95752		1
5952.383		1
5953.569		1
5955.59766		1
5956.54541		1
5956.55469		1
5956.8584		1
5957.073		1
5958.08936		1
5958.09131		1
5958.335		1
5958.45459		1
5958.726		1
5959.22852		1
5959.41064		1
5959.704		1
5960.86133		1
5961.088		1
5962.12646		1
5962.20947		1
5962.62549		1
5962.88037		1
5963.57471		1
5963.662		1
5963.85742		1
5964.016		1
5964.25732		1
5964.89355		1
5964.997		1
5965.717		1
5966.82227		1
5967.0083		1
5967.39551		1
5967.848		1
5968.17139		1
5970.085		1
5970.262		1
5970.44434		1
5970.544		1
5970.79248		1
5972.311		1
5973.137		1
5973.22461		1
5973.546		1
5973.717		1
5974.26367		1
5975.557		1
5975.707		1
5976.9126		1
5976.985		1
5977.056		1
5977.088		1
5977.55225		1
5977.965		1
5978.08154		1
5978.13		1
5978.189		1
5978.246		1
5978.371		1
5979.086		1
5979.90332		1
5980.07861		1
5980.319		1
5980.83154		1
5982.213		1
5982.59961		1
5982.83936		1
5983.321		1
5983.412		1
5983.52051		1
5983.98		1
5984.245		1
5985.42529		1
5987.23047		1
5987.96436		1
5988.38965		1
5988.508		1
5988.63428		1
5988.671		1
5989.10742		1
5990.05371		1
5991.32227		1
5991.393		1
5992.185		1
5992.277		1
5992.59131		1
5992.80664		1
5992.87549		1
5992.98242		1
5993.23438		1
5993.377		1
5994.36426		1
5994.69971		1
5994.71045		1
5995.18457		1
5995.80273		1
5995.90625		1
5996.25635		1
5996.66748		1
5996.69336		1
5996.715		1
5996.84668		1
5998.16748		1
5999.21045		1
6000.06934		1
6000.39746		1
6000.561		1
6000.77441		1
6000.97266		1
6001.004		1
6001.22266		1
6001.24951		1
6001.6		1
6001.69727		1
6001.807		1
6001.979		1
6003.04834		1
6003.24951		1
6003.53955		1
6003.691		1
6003.77734		1
6003.88525		1
6004.64453		1
6004.90137		1
6004.95264		1
6005.347		1
6005.42432		1
6005.43		1
6005.692		1
6006.54932		1
6006.725		1
6007.12939		1
6007.283		1
6007.664		1
6007.9624		1
6008.05469		1
6008.137		1
6008.21631		1
6008.80566		1
6008.92529		1
6009.26758		1
6009.29639		1
6009.47559		1
6009.517		1
6009.78		1
6010.05566		1
6010.44434		1
6010.78369		1
6010.853		1
6011.019		1
6011.15967		1
6011.80957		1
6011.945		1
6012.077		1
6012.10059		1
6012.33252		1
6012.553		1
6012.576		1
6012.784		1
6012.89746		1
6013.096		1
6013.44775		1
6013.536		1
6014.034		1
6014.337		1
6014.45459		1
6015.3		1
6015.407		1
6015.461		1
6015.57		1
6016.06641		1
6016.91748		1
6016.9375		1
6017.622		1
6017.691		1
6018.158		1
6019.3125		1
6019.31641		1
6019.528		1
6019.848		1
6020.03662		1
6020.32764		1
6020.502		1
6020.60938		1
6020.767		1
6020.995		1
6021.10547		1
6021.56934		1
6021.634		1
6021.98535		1
6022.30371		1
6022.346		1
6022.442		1
6023.324		1
6024.138		1
6024.26855		1
6024.66748		1
6025.17529		1
6025.499		1
6026.127		1
6026.551		1
6026.888		1
6026.955		1
6027.74561		1
6027.90234		1
6027.943		1
6028.306		1
6028.48975		1
6028.68164		1
6028.747		1
6029.183		1
6029.2876		1
6029.529		1
6029.53857		1
6029.78467		1
6029.84668		1
6029.93848		1
6030.90332		1
6031.24658		1
6031.25439		1
6031.40234		1
6031.733		1
6032.01758		1
6032.40039		1
6032.47		1
6032.555		1
6032.878		1
6033.1084		1
6033.321		1
6033.498		1
6033.516		1
6033.601		1
6033.641		1
6033.99365		1
6034.177		1
6034.34863		1
6035.025		1
6035.049		1
6035.2085		1
6035.24365		1
6035.323		1
6035.603		1
6035.895		1
6035.98145		1
6036.2666		1
6036.442		1
6036.53027		1
6036.581		1
6037.143		1
6037.182		1
6037.571		1
6037.572		1
6037.66455		1
6037.706		1
6037.78467		1
6037.88428		1
6038.098		1
6038.18652		1
6038.40869		1
6038.439		1
6038.65771		1
6038.80225		1
6039.356		1
6039.44531		1
6039.49561		1
6040.191		1
6040.34229		1
6040.398		1
6040.4043		1
6040.477		1
6040.48633		1
6040.55957		1
6040.59473		1
6040.6416		1
6040.77637		1
6040.796		1
6040.88		1
6040.97656		1
6040.97949		1
6041.11328		1
6041.65771		1
6042.109		1
6042.13525		1
6042.24268		1
6042.3125		1
6042.499		1
6043.07373		1
6043.11865		1
6043.153		1
6043.28369		1
6043.362		1
6043.40527		1
6043.54639		1
6043.58252		1
6043.62354		1
6043.85645		1
6044.02246		1
6044.081		1
6044.114		1
6044.22461		1
6044.8457		1
6044.98047		1
6045.48535		1
6045.65		1
6046.113		1
6046.59473		1
6047.053		1
6047.15771		1
6047.472		1
6047.834		1
6047.92236		1
6047.95166		1
6048.00146		1
6048.12158		1
6048.15039		1
6048.428		1
6048.46338		1
6048.512		1
6048.66455		1
6048.838		1
6049.072		1
6049.164		1
6049.2417		1
6049.29639		1
6050.06836		1
6050.124		1
6050.23438		1
6050.579		1
6050.78027		1
6050.8		1
6051.058		1
6051.217		1
6051.74951		1
6051.933		1
6052.163		1
6052.68		1
6052.81055		1
6052.95264		1
6053.253		1
6053.32959		1
6053.339		1
6053.94531		1
6054.06152		1
6054.26758		1
6054.745		1
6054.99756		1
6055.011		1
6055.26465		1
6055.283		1
6055.334		1
6055.49268		1
6055.72656		1
6056.138		1
6056.168		1
6056.73975		1
6056.80664		1
6057.0083		1
6057.154		1
6057.21143		1
6057.464		1
6057.516		1
6058.3		1
6058.304		1
6058.667		1
6058.704		1
6058.80225		1
6058.89551		1
6058.901		1
6058.90625		1
6059.00439		1
6059.116		1
6059.672		1
6060.164		1
6060.216		1
6060.568		1
6060.60449		1
6060.692		1
6061.271		1
6061.342		1
6061.34229		1
6061.38574		1
6061.402		1
6061.558		1
6061.69629		1
6061.82227		1
6061.936		1
6061.98047		1
6062.01025		1
6062.12646		1
6062.34473		1
6062.426		1
6062.495		1
6062.529		1
6062.58447		1
6062.739		1
6063.03174		1
6063.139		1
6063.2		1
6063.218		1
6063.30127		1
6063.539		1
6063.664		1
6063.73438		1
6063.829		1
6063.94873		1
6064.34033		1
6064.451		1
6064.558		1
6064.65332		1
6064.82471		1
6064.93457		1
6064.93848		1
6065.381		1
6065.393		1
6065.639		1
6065.703		1
6065.77148		1
6065.7915		1
6065.97656		1
6066.06445		1
6066.101		1
6066.1416		1
6066.234		1
6066.29443		1
6066.595		1
6066.68262		1
6066.756		1
6067.1123		1
6067.13232		1
6067.19		1
6067.724		1
6067.74		1
6067.852		1
6067.88672		1
6067.939		1
6068.23		1
6068.32568		1
6068.55225		1
6068.865		1
6068.95361		1
6069.60547		1
6069.72754		1
6069.754		1
6069.983		1
6070.57568		1
6070.63867		1
6070.792		1
6070.9126		1
6071.018		1
6071.06348		1
6071.268		1
6071.29		1
6071.457		1
6071.6		1
6071.664		1
6071.709		1
6072.41064		1
6072.533		1
6073.045		1
6073.13965		1
6073.187		1
6073.341		1
6073.61035		1
6073.776		1
6073.863		1
6074.108		1
6074.12256		1
6074.20654		1
6074.46729		1
6074.542		1
6074.54932		1
6074.677		1
6074.71729		1
6074.744		1
6074.79541		1
6074.84		1
6074.872		1
6075.05		1
6075.053		1
6075.31152		1
6075.3584		1
6075.393		1
6075.48242		1
6075.52148		1
6075.572		1
6075.606		1
6075.67139		1
6075.795		1
6075.87549		1
6076.30762		1
6076.754		1
6077.07		1
6077.08545		1
6077.42236		1
6077.50342		1
6077.52148		1
6077.527		1
6077.783		1
6077.9917		1
6078.05762		1
6078.16846		1
6078.26465		1
6078.347		1
6078.87939		1
6078.93		1
6078.963		1
6079.102		1
6079.224		1
6079.443		1
6079.55273		1
6079.56445		1
6079.72656		1
6079.7627		1
6080.061		1
6080.26855		1
6080.37939		1
6080.3877		1
6080.4165		1
6080.47363		1
6080.521		1
6080.65527		1
6080.669		1
6080.702		1
6080.95068		1
6080.96631		1
6081.088		1
6081.158		1
6081.1665		1
6081.23633		1
6081.26025		1
6081.5835		1
6081.6416		1
6081.694		1
6081.768		1
6081.81		1
6081.816		1
6081.90869		1
6082.05371		1
6082.226		1
6082.30127		1
6082.32861		1
6082.43262		1
6082.7124		1
6082.76367		1
6082.795		1
6083.323		1
6083.37646		1
6083.459		1
6083.628		1
6083.82959		1
6083.846		1
6084.266		1
6084.374		1
6084.493		1
6084.74854		1
6084.839		1
6085.113		1
6085.37939		1
6085.5874		1
6085.62549		1
6085.91455		1
6086.2876		1
6086.294		1
6086.36572		1
6086.42139		1
6086.522		1
6086.72656		1
6086.75635		1
6086.82959		1
6086.94727		1
6087.66064		1
6087.778		1
6087.94531		1
6087.97656		1
6088.32861		1
6088.45947		1
6088.655		1
6088.674		1
6088.968		1
6089.172		1
6089.22656		1
6089.32275		1
6089.356		1
6089.35645		1
6089.38428		1
6089.39		1
6089.4165		1
6089.634		1
6089.63525		1
6089.808		1
6089.89746		1
6089.929		1
6090.025		1
6090.18848		1
6090.451		1
6090.51025		1
6090.526		1
6090.641		1
6090.79346		1
6091.03027		1
6091.063		1
6091.42432		1
6091.86		1
6092.121		1
6092.147		1
6092.171		1
6092.2085		1
6092.59326		1
6092.64258		1
6092.70459		1
6092.731		1
6092.78564		1
6092.80029		1
6092.891		1
6093.0874		1
6093.136		1
6093.163		1
6093.216		1
6093.25146		1
6093.32861		1
6093.347		1
6093.37158		1
6093.44971		1
6093.453		1
6093.51367		1
6093.63867		1
6093.84131		1
6093.848		1
6093.895		1
6094.16553		1
6094.326		1
6094.57031		1
6094.7207		1
6094.89648		1
6095.389		1
6095.561		1
6095.8335		1
6095.84766		1
6095.87451		1
6095.89258		1
6096.031		1
6096.23535		1
6096.544		1
6096.768		1
6096.80029		1
6096.82275		1
6096.85254		1
6097.06445		1
6097.07666		1
6097.134		1
6097.2915		1
6097.30029		1
6097.346		1
6097.63574		1
6097.637		1
6097.65234		1
6097.76		1
6097.78857		1
6097.835		1
6097.87451		1
6097.98633		1
6097.99463		1
6098.001		1
6098.014		1
6098.026		1
6098.12646		1
6098.152		1
6098.195		1
6098.2876		1
6098.403		1
6098.42871		1
6098.56543		1
6098.68652		1
6098.737		1
6098.848		1
6098.881		1
6099.26		1
6099.52637		1
6099.7627		1
6099.772		1
6099.896		1
6099.95752		1
6100.066		1
6100.134		1
6100.162		1
6100.17725		1
6100.218		1
6100.307		1
6100.338		1
6100.45361		1
6100.575		1
6100.701		1
6100.735		1
6101.043		1
6101.285		1
6101.35		1
6101.365		1
6101.513		1
6101.54443		1
6101.84473		1
6101.977		1
6102.27734		1
6102.30957		1
6102.3125		1
6102.319		1
6102.33154		1
6102.389		1
6102.55859		1
6102.58252		1
6102.673		1
6103.035		1
6103.336		1
6103.43066		1
6103.487		1
6103.528		1
6103.60547		1
6103.91943		1
6103.98633		1
6104.059		1
6104.116		1
6104.15625		1
6104.319		1
6104.54		1
6104.64453		1
6104.69336		1
6104.98633		1
6105.10254		1
6105.212		1
6105.29443		1
6105.298		1
6105.3833		1
6105.56934		1
6105.6626		1
6105.81934		1
6106.141		1
6106.19873		1
6106.634		1
6106.745		1
6107.047		1
6107.08447		1
6107.15039		1
6107.412		1
6107.532		1
6107.587		1
6108.03174		1
6108.062		1
6108.238		1
6108.33154		1
6108.399		1
6108.45752		1
6108.46875		1
6108.556		1
6108.787		1
6108.92969		1
6108.971		1
6109.05566		1
6109.05664		1
6109.09668		1
6109.11475		1
6109.21631		1
6109.43457		1
6109.457		1
6109.534		1
6109.53955		1
6109.666		1
6109.868		1
6109.968		1
6110.03125		1
6110.0835		1
6110.2583		1
6110.62354		1
6110.73242		1
6110.748		1
6110.754		1
6110.75732		1
6110.81348		1
6110.843		1
6110.86426		1
6111.38232		1
6111.383		1
6111.663		1
6111.75439		1
6112.057		1
6112.05957		1
6112.101		1
6112.10742		1
6112.174		1
6112.194		1
6112.387		1
6112.525		1
6112.55859		1
6113.02539		1
6113.17871		1
6113.19336		1
6113.325		1
6113.71143		1
6113.73828		1
6113.795		1
6113.82959		1
6114.24658		1
6114.437		1
6114.817		1
6114.86328		1
6114.864		1
6114.98828		1
6115.026		1
6115.04		1
6115.051		1
6115.05127		1
6115.09863		1
6115.199		1
6115.238		1
6115.38867		1
6115.554		1
6115.566		1
6115.61963		1
6115.803		1
6115.95752		1
6116.05566		1
6116.09033		1
6116.276		1
6116.285		1
6116.321		1
6116.349		1
6116.37939		1
6116.47949		1
6116.54		1
6116.65332		1
6116.70068		1
6116.78955		1
6116.79443		1
6117.09961		1
6117.34326		1
6117.361		1
6117.40137		1
6117.507		1
6117.55859		1
6117.79248		1
6118.084		1
6118.208		1
6118.26025		1
6118.341		1
6118.80664		1
6118.808		1
6118.85059		1
6118.93945		1
6118.967		1
6119.07959		1
6119.32764		1
6119.37842		1
6119.402		1
6119.489		1
6119.55957		1
6119.57861		1
6119.612		1
6119.63867		1
6120.19727		1
6120.207		1
6120.22754		1
6120.666		1
6120.668		1
6120.748		1
6120.834		1
6120.845		1
6120.84668		1
6120.973		1
6121.023		1
6121.029		1
6121.04736		1
6121.092		1
6121.24854		1
6121.30957		1
6121.359		1
6121.37549		1
6121.433		1
6121.49658		1
6121.5874		1
6121.605		1
6121.609		1
6121.613		1
6121.675		1
6121.75342		1
6121.775		1
6122.00439		1
6122.1626		1
6122.172		1
6122.18262		1
6122.27		1
6122.3125		1
6122.484		1
6122.4873		1
6122.508		1
6122.64355		1
6122.64551		1
6122.736		1
6122.795		1
6122.93		1
6122.992		1
6122.99854		1
6123.127		1
6123.18		1
6123.25635		1
6123.28857		1
6123.296		1
6123.465		1
6123.52		1
6123.529		1
6123.7627		1
6123.85547		1
6123.931		1
6124.024		1
6124.20264		1
6124.24365		1
6124.286		1
6124.53857		1
6124.54443		1
6124.737		1
6124.799		1
6124.801		1
6125.007		1
6125.35156		1
6125.41162		1
6125.51758		1
6125.59375		1
6125.72363		1
6125.765		1
6125.94531		1
6126.297		1
6126.402		1
6126.46533		1
6126.529		1
6126.875		1
6126.94336		1
6126.98535		1
6126.994		1
6127.074		1
6127.088		1
6127.374		1
6127.501		1
6127.523		1
6127.549		1
6127.62256		1
6127.86572		1
6128.443		1
6128.737		1
6128.781		1
6128.818		1
6128.81836		1
6128.87939		1
6128.95068		1
6128.96436		1
6129.12842		1
6129.213		1
6129.2417		1
6129.243		1
6129.31738		1
6129.413		1
6129.41943		1
6129.59668		1
6129.84473		1
6129.9126		1
6129.92529		1
6129.963		1
6130.3125		1
6130.406		1
6130.512		1
6130.73926		1
6130.74658		1
6131.03027		1
6131.097		1
6131.26		1
6131.44		1
6131.563		1
6131.563		1
6131.56445		1
6131.61475		1
6131.66943		1
6131.9		1
6131.90674		1
6132.22559		1
6132.29834		1
6132.563		1
6132.65771		1
6132.67725		1
6132.74658		1
6132.767		1
6132.86865		1
6132.87549		1
6133.038		1
6133.0625		1
6133.37256		1
6133.37744		1
6133.4375		1
6133.517		1
6133.914		1
6134.02246		1
6134.032		1
6134.13525		1
6134.251		1
6134.291		1
6134.46875		1
6134.51855		1
6134.621		1
6134.72852		1
6134.818		1
6134.818		1
6134.872		1
6134.895		1
6135.061		1
6135.161		1
6135.30566		1
6135.53027		1
6135.62451		1
6135.64844		1
6135.68066		1
6135.788		1
6135.81836		1
6135.84668		1
6136.04736		1
6136.148		1
6136.2373		1
6136.25342		1
6136.25635		1
6136.40137		1
6136.45557		1
6136.546		1
6136.69531		1
6136.71045		1
6136.79932		1
6136.805		1
6136.839		1
6136.984		1
6137.019		1
6137.084		1
6137.119		1
6137.20361		1
6137.2124		1
6137.33643		1
6137.374		1
6137.51		1
6137.54053		1
6137.543		1
6137.659		1
6137.669		1
6137.683		1
6137.69238		1
6137.76563		1
6137.975		1
6137.97852		1
6138.077		1
6138.096		1
6138.18164		1
6138.222		1
6138.30273		1
6138.448		1
6138.538		1
6138.57568		1
6138.592		1
6138.77246		1
6138.814		1
6138.916		1
6138.925		1
6138.98633		1
6139.09473		1
6139.17236		1
6139.17529		1
6139.19336		1
6139.20557		1
6139.44873		1
6139.457		1
6139.466		1
6139.47461		1
6139.55762		1
6139.58252		1
6139.639		1
6139.816		1
6139.839		1
6139.94531		1
6140.114		1
6140.424		1
6140.496		1
6140.54834		1
6140.643		1
6140.74072		1
6140.74854		1
6140.814		1
6140.818		1
6140.84131		1
6140.87549		1
6141.009		1
6141.009		1
6141.038		1
6141.09473		1
6141.173		1
6141.219		1
6141.24072		1
6141.25537		1
6141.496		1
6141.56348		1
6141.62061		1
6141.646		1
6141.66064		1
6141.67		1
6141.67627		1
6141.74756		1
6141.83057		1
6141.85156		1
6141.87451		1
6141.88037		1
6141.89648		1
6142.04834		1
6142.11426		1
6142.22168		1
6142.30762		1
6142.425		1
6142.564		1
6142.57666		1
6142.76758		1
6142.816		1
6142.867		1
6142.878		1
6143.058		1
6143.06738		1
6143.108		1
6143.14551		1
6143.15527		1
6143.249		1
6143.265		1
6143.2915		1
6143.44727		1
6143.5166		1
6143.55957		1
6143.59863		1
6143.6123		1
6143.73047		1
6143.739		1
6143.926		1
6143.92969		1
6144.009		1
6144.04639		1
6144.05273		1
6144.1084		1
6144.147		1
6144.22363		1
6144.47266		1
6144.518		1
6144.56		1
6144.59961		1
6144.883		1
6144.888		1
6145.073		1
6145.07373		1
6145.077		1
6145.14453		1
6145.21436		1
6145.272		1
6145.508		1
6145.691		1
6145.739		1
6145.745		1
6145.77832		1
6145.78467		1
6145.94336		1
6145.97266		1
6146.079		1
6146.106		1
6146.33545		1
6146.342		1
6146.421		1
6146.46729		1
6146.5		1
6146.52441		1
6146.55371		1
6146.566		1
6146.7583		1
6146.876		1
6146.94		1
6147.01563		1
6147.04443		1
6147.04541		1
6147.05371		1
6147.138		1
6147.13965		1
6147.17432		1
6147.17725		1
6147.309		1
6147.38574		1
6147.409		1
6147.46729		1
6147.54053		1
6147.587		1
6147.636		1
6147.75049		1
6147.76563		1
6147.814		1
6147.814		1
6147.842		1
6147.88428		1
6148.142		1
6148.297		1
6148.359		1
6148.48		1
6148.61		1
6148.61572		1
6148.749		1
6148.762		1
6148.89746		1
6148.96045		1
6149.30469		1
6149.33252		1
6149.33545		1
6149.3667		1
6149.374		1
6149.466		1
6149.556		1
6149.60938		1
6149.62842		1
6149.673		1
6149.68066		1
6149.902		1
6149.91846		1
6150.12744		1
6150.14941		1
6150.30664		1
6150.35156		1
6150.4043		1
6150.48047		1
6150.60449		1
6150.66846		1
6150.889		1
6150.926		1
6151.0127		1
6151.085		1
6151.088		1
6151.19873		1
6151.303		1
6151.337		1
6151.3623		1
6151.438		1
6151.488		1
6151.65674		1
6151.665		1
6151.764		1
6151.787		1
6151.82275		1
6151.824		1
6151.88135		1
6151.93359		1
6151.97		1
6151.97266		1
6151.98		1
6151.9873		1
6152.14258		1
6152.17773		1
6152.228		1
6152.276		1
6152.325		1
6152.62451		1
6152.645		1
6152.7417		1
6152.80273		1
6152.874		1
6152.996		1
6153.006		1
6153.119		1
6153.21973		1
6153.336		1
6153.393		1
6153.39746		1
6153.426		1
6153.612		1
6153.67139		1
6153.73		1
6153.769		1
6153.873		1
6154.034		1
6154.05029		1
6154.143		1
6154.23		1
6154.25928		1
6154.25928		1
6154.34131		1
6154.365		1
6154.399		1
6154.404		1
6154.45752		1
6154.48047		1
6154.653		1
6154.77051		1
6154.85059		1
6154.87061		1
6154.93359		1
6154.981		1
6155.01		1
6155.155		1
6155.15967		1
6155.19873		1
6155.27344		1
6155.34473		1
6155.495		1
6155.50244		1
6155.549		1
6155.58		1
6155.605		1
6155.71143		1
6155.886		1
6156.09766		1
6156.254		1
6156.282		1
6156.3877		1
6156.61		1
6156.69727		1
6156.822		1
6156.84473		1
6156.855		1
6156.93848		1
6156.969		1
6157.1665		1
6157.332		1
6157.455		1
6157.507		1
6157.53027		1
6157.53955		1
6157.552		1
6157.63232		1
6157.692		1
6157.75146		1
6157.9043		1
6157.953		1
6158.028		1
6158.0625		1
6158.09766		1
6158.131		1
6158.22559		1
6158.2334		1
6158.28564		1
6158.416		1
6158.43066		1
6158.45654		1
6158.54932		1
6158.66846		1
6158.68		1
6158.741		1
6158.74854		1
6158.82471		1
6158.889		1
6158.931		1
6158.95557		1
6158.972		1
6159.005		1
6159.041		1
6159.04346		1
6159.17627		1
6159.32031		1
6159.35156		1
6159.432		1
6159.53369		1
6159.581		1
6159.591		1
6159.66162		1
6159.692		1
6159.765		1
6159.931		1
6159.9873		1
6160.05371		1
6160.067		1
6160.201		1
6160.20947		1
6160.261		1
6160.305		1
6160.38		1
6160.414		1
6160.456		1
6160.45752		1
6160.61963		1
6160.6875		1
6160.69727		1
6160.81934		1
6160.907		1
6160.98145		1
6161.033		1
6161.119		1
6161.131		1
6161.19336		1
6161.20947		1
6161.237		1
6161.368		1
6161.40234		1
6161.469		1
6161.504		1
6161.52051		1
6161.579		1
6161.649		1
6161.67725		1
6161.68555		1
6161.693		1
6161.8125		1
6161.81641		1
6161.82129		1
6161.934		1
6162.05957		1
6162.10449		1
6162.10938		1
6162.287		1
6162.289		1
6162.366		1
6162.42969		1
6162.5127		1
6162.52441		1
6162.575		1
6162.69434		1
6162.787		1
6162.80273		1
6162.80664		1
6162.822		1
6162.89063		1
6163.09		1
6163.184		1
6163.21875		1
6163.295		1
6163.32275		1
6163.331		1
6163.33838		1
6163.35449		1
6163.40771		1
6163.506		1
6163.765		1
6163.81055		1
6163.89941		1
6163.90625		1
6164.10352		1
6164.107		1
6164.11963		1
6164.21143		1
6164.22266		1
6164.23926		1
6164.24463		1
6164.283		1
6164.29639		1
6164.298		1
6164.342		1
6164.42		1
6164.45166		1
6164.50635		1
6164.5415		1
6164.568		1
6164.63135		1
6164.676		1
6164.69775		1
6164.8374		1
6164.87		1
6164.90771		1
6164.99		1
6165.06738		1
6165.122		1
6165.149		1
6165.16162		1
6165.166		1
6165.206		1
6165.216		1
6165.39		1
6165.408		1
6165.483		1
6165.51953		1
6165.56055		1
6165.621		1
6165.741		1
6165.77148		1
6165.795		1
6165.883		1
6165.888		1
6165.91064		1
6165.94043		1
6165.98926		1
6165.99		1
6166.155		1
6166.165		1
6166.175		1
6166.32		1
6166.33447		1
6166.33838		1
6166.35254		1
6166.453		1
6166.46045		1
6166.46973		1
6166.53174		1
6166.66748		1
6166.72168		1
6166.74463		1
6166.746		1
6166.747		1
6166.759		1
6166.82		1
6166.83545		1
6166.886		1
6167.00342		1
6167.121		1
6167.1875		1
6167.19238		1
6167.202		1
6167.21045		1
6167.224		1
6167.30127		1
6167.322		1
6167.483		1
6167.48633		1
6167.49854		1
6167.51367		1
6167.6084		1
6167.71631		1
6167.72949		1
6167.78467		1
6167.938		1
6168.01465		1
6168.03027		1
6168.101		1
6168.26465		1
6168.30664		1
6168.31934		1
6168.34033		1
6168.442		1
6168.56445		1
6168.608		1
6168.824		1
6168.857		1
6168.87744		1
6168.935		1
6168.986		1
6169.022		1
6169.03467		1
6169.047		1
6169.074		1
6169.141		1
6169.15137		1
6169.234		1
6169.2627		1
6169.30127		1
6169.30469		1
6169.316		1
6169.37646		1
6169.43652		1
6169.43848		1
6169.518		1
6169.584		1
6169.62842		1
6169.669		1
6169.857		1
6169.897		1
6169.925		1
6169.982		1
6170.15332		1
6170.183		1
6170.20068		1
6170.30029		1
6170.33643		1
6170.55664		1
6170.73535		1
6170.802		1
6170.85059		1
6170.88428		1
6170.94727		1
6171.013		1
6171.02344		1
6171.039		1
6171.163		1
6171.173		1
6171.32031		1
6171.3667		1
6171.444		1
6171.588		1
6171.665		1
6171.74463		1
6171.775		1
6171.86426		1
6171.86572		1
6171.885		1
6171.955		1
6171.973		1
6172.13672		1
6172.14844		1
6172.215		1
6172.264		1
6172.282		1
6172.33252		1
6172.34326		1
6172.34766		1
6172.383		1
6172.49951		1
6172.50049		1
6172.61		1
6172.724		1
6172.847		1
6172.883		1
6172.937		1
6172.961		1
6173.077		1
6173.096		1
6173.167		1
6173.31445		1
6173.37646		1
6173.39258		1
6173.457		1
6173.47363		1
6173.55225		1
6173.573		1
6173.667		1
6173.83252		1
6173.861		1
6174.10645		1
6174.1084		1
6174.11		1
6174.129		1
6174.169		1
6174.20947		1
6174.267		1
6174.29834		1
6174.30469		1
6174.313		1
6174.3833		1
6174.421		1
6174.516		1
6174.64844		1
6174.651		1
6174.73535		1
6174.743		1
6174.778		1
6174.8877		1
6175.04541		1
6175.09863		1
6175.269		1
6175.271		1
6175.34		1
6175.36133		1
6175.473		1
6175.495		1
6175.563		1
6175.606		1
6175.69971		1
6175.70264		1
6175.72656		1
6175.73926		1
6175.76172		1
6175.781		1
6175.79639		1
6175.8457		1
6175.984		1
6176.032		1
6176.05273		1
6176.12061		1
6176.13672		1
6176.1377		1
6176.17334		1
6176.25		1
6176.31445		1
6176.355		1
6176.37		1
6176.42334		1
6176.432		1
6176.452		1
6176.462		1
6176.50244		1
6176.513		1
6176.589		1
6176.805		1
6176.80566		1
6176.81445		1
6176.85938		1
6176.932		1
6177.147		1
6177.156		1
6177.18848		1
6177.22559		1
6177.22754		1
6177.27734		1
6177.398		1
6177.404		1
6177.44873		1
6177.498		1
6177.619		1
6177.66162		1
6177.685		1
6177.7124		1
6177.80127		1
6177.8125		1
6177.98242		1
6177.987		1
6177.989		1
6178.03125		1
6178.15674		1
6178.19873		1
6178.2583		1
6178.33643		1
6178.45361		1
6178.47656		1
6178.536		1
6178.551		1
6178.612		1
6178.651		1
6178.727		1
6178.817		1
6178.941		1
6178.962		1
6179.109		1
6179.14		1
6179.177		1
6179.21826		1
6179.245		1
6179.27734		1
6179.349		1
6179.388		1
6179.40625		1
6179.494		1
6179.55225		1
6179.556		1
6179.56836		1
6179.63135		1
6179.65332		1
6179.74365		1
6179.88232		1
6179.962		1
6179.98242		1
6180.04736		1
6180.07764		1
6180.155		1
6180.2793		1
6180.333		1
6180.36475		1
6180.644		1
6180.651		1
6180.659		1
6180.701		1
6180.7334		1
6180.74463		1
6180.78125		1
6180.80225		1
6180.868		1
6180.871		1
6180.89648		1
6181.072		1
6181.133		1
6181.21826		1
6181.271		1
6181.38574		1
6181.44873		1
6181.50732		1
6181.60742		1
6181.625		1
6181.69		1
6181.806		1
6181.82		1
6181.90625		1
6181.912		1
6181.91357		1
6182.00635		1
6182.07373		1
6182.20557		1
6182.214		1
6182.42236		1
6182.64		1
6182.6665		1
6182.737		1
6182.738		1
6182.818		1
6182.821		1
6182.90527		1
6182.988		1
6183.013		1
6183.035		1
6183.16		1
6183.22852		1
6183.254		1
6183.403		1
6183.435		1
6183.491		1
6183.645		1
6183.72266		1
6183.809		1
6183.929		1
6183.93652		1
6183.97754		1
6184.08643		1
6184.092		1
6184.104		1
6184.20752		1
6184.2124		1
6184.295		1
6184.30273		1
6184.346		1
6184.37646		1
6184.48633		1
6184.559		1
6184.57764		1
6184.6543		1
6184.71729		1
6184.73242		1
6184.753		1
6184.764		1
6184.858		1
6184.87451		1
6184.87646		1
6184.95459		1
6185.014		1
6185.048		1
6185.04834		1
6185.053		1
6185.058		1
6185.10254		1
6185.116		1
6185.18457		1
6185.25146		1
6185.27539		1
6185.29443		1
6185.362		1
6185.40967		1
6185.453		1
6185.535		1
6185.77051		1
6185.83838		1
6185.885		1
6185.989		1
6186.037		1
6186.039		1
6186.045		1
6186.07031		1
6186.094		1
6186.122		1
6186.13428		1
6186.15674		1
6186.37842		1
6186.39355		1
6186.41846		1
6186.43359		1
6186.451		1
6186.5083		1
6186.52734		1
6186.53662		1
6186.55029		1
[truncated: 17,296 more rows]
