# Supplementary material for: Getting rid of ‘rain’ and ‘stars’: Mitigating inhibition effects on ddPCR data analysis, the case study of the invasive crayfish Pacifastacus leniusculus in the streams of Luxembourg
Source: PLoS One. 2022 Nov 16;17(11):e0275363. doi: 10.1371/journal.pone.0275363 (PMC9668142; doi:10.1371/journal.pone.0275363)
Supplement: S1 File — (ZIP) [file pone.0275363.s003.zip › raw data/28-pl2/28 Pl2-2019 Pl_E03_Amplitude.csv]

Ch1 Amplitude	Ch2 Amplitude	Cluster
4530.72852		1
4992.782		1
5183.41357		1
5534.124		1
5536.956		1
5556.54834		1
5570.195		1
5630.59668		1
5640.813		1
5643.458		1
5659.308		1
5664.565		1
5664.94971		1
5667.748		1
5677.947		1
5704.59		1
5709.29053		1
5713.9873		1
5714.791		1
5715.87158		1
5717.01758		1
5719.23438		1
5723.05469		1
5732.59229		1
5734.678		1
5734.954		1
5736.93359		1
5740.306		1
5740.734		1
5740.914		1
5748.136		1
5749.23242		1
5750.88867		1
5753.11		1
5753.1377		1
5755.70459		1
5756.301		1
5757.031		1
5759.372		1
5760.166		1
5764.136		1
5771.69		1
5773.54		1
5775.42		1
5777.004		1
5777.057		1
5780.106		1
5783.24854		1
5784.78955		1
5784.933		1
5785.82471		1
5786.66455		1
5788.326		1
5788.91748		1
5789.15332		1
5791.065		1
5793.24561		1
5793.85645		1
5794.04		1
5796.17236		1
5796.176		1
5796.705		1
5797.439		1
5799.53662		1
5800.40039		1
5802.28		1
5804.25439		1
5807.179		1
5808.96875		1
5809.648		1
5812.88232		1
5815.071		1
5818.677		1
5819.928		1
5820.74854		1
5820.78369		1
5821.2876		1
5824.12939		1
5824.342		1
5826.573		1
5827.8584		1
5828.072		1
5828.6167		1
5830.56543		1
5832.203		1
5833.54248		1
5834.641		1
5835.2793		1
5836.26758		1
5836.68359		1
5837.12256		1
5837.179		1
5838.358		1
5840.1626		1
5840.48535		1
5844.11035		1
5844.41		1
5844.592		1
5845.923		1
5846.492		1
5846.61963		1
5846.687		1
5848.18		1
5848.50537		1
5849.753		1
5850.65869		1
5850.986		1
5851.59961		1
5851.808		1
5851.90332		1
5852.61768		1
5854.165		1
5854.32471		1
5854.37061		1
5854.5		1
5856.45166		1
5857.841		1
5860.6377		1
5860.721		1
5861.247		1
5862.56836		1
5863.698		1
5863.772		1
5864.084		1
5864.275		1
5864.58936		1
5865.17529		1
5865.55762		1
5866.83252		1
5867.59375		1
5868.40137		1
5868.61865		1
5870.40332		1
5871.56738		1
5871.609		1
5872.067		1
5872.586		1
5872.71973		1
5873.726		1
5875.627		1
5876.22754		1
5876.433		1
5876.77		1
5878.74951		1
5879.25049		1
5880.213		1
5880.943		1
5882.383		1
5882.722		1
5882.858		1
5883.68359		1
5884.35059		1
5884.796		1
5884.8916		1
5884.921		1
5885.024		1
5885.331		1
5885.93		1
5887.82		1
5887.941		1
5889.30566		1
5889.47754		1
5889.542		1
5889.6123		1
5890.334		1
5890.70264		1
5890.731		1
5890.80225		1
5890.9		1
5891.036		1
5891.051		1
5893.62744		1
5893.853		1
5893.884		1
5894.468		1
5894.74365		1
5894.796		1
5896.05273		1
5896.178		1
5896.748		1
5897.13574		1
5897.806		1
5898.423		1
5899.863		1
5900.164		1
5900.92432		1
5901.14551		1
5901.32861		1
5901.96875		1
5902.037		1
5902.07568		1
5903.78		1
5903.799		1
5904.09375		1
5904.17334		1
5904.35742		1
5904.497		1
5904.96436		1
5905.64355		1
5906.30957		1
5906.649		1
5907.278		1
5907.50439		1
5908.307		1
5908.733		1
5908.90771		1
5909.07129		1
5909.091		1
5909.394		1
5909.92725		1
5909.941		1
5909.97656		1
5910.263		1
5910.36865		1
5910.585		1
5911.03174		1
5911.8374		1
5912.06445		1
5912.53369		1
5913.371		1
5913.98926		1
5914.087		1
5914.24854		1
5914.282		1
5914.812		1
5915.523		1
5915.63525		1
5915.6626		1
5916.336		1
5916.67236		1
5916.67529		1
5916.87939		1
5916.904		1
5917.06		1
5917.25342		1
5917.271		1
5917.503		1
5917.50439		1
5917.82861		1
5917.845		1
5918.049		1
5918.88037		1
5919.37939		1
5919.528		1
5919.54248		1
5919.548		1
5920.23145		1
5920.916		1
5921.176		1
5921.33252		1
5921.467		1
5921.525		1
5921.848		1
5922.162		1
5922.438		1
5923.125		1
5923.25928		1
5923.62256		1
5923.924		1
5923.96045		1
5924.51758		1
5924.79443		1
5925.408		1
5926.143		1
5926.38232		1
5926.508		1
5926.58545		1
5926.591		1
5926.743		1
5926.92		1
5927.336		1
5927.5415		1
5927.97168		1
5928.372		1
5929.22656		1
5929.485		1
5929.70557		1
5929.92139		1
5929.945		1
5930.23633		1
5930.33936		1
5930.39063		1
5930.577		1
5930.6875		1
5930.858		1
5930.95654		1
5931.862		1
5932.488		1
5932.54736		1
5933.0127		1
5933.12646		1
5933.653		1
5933.866		1
5933.877		1
5933.96		1
5934.0835		1
5934.1123		1
5934.18945		1
5934.3833		1
5934.792		1
5934.815		1
5935.192		1
5935.69238		1
5935.9165		1
5936.436		1
5936.49658		1
5936.52344		1
5937.36328		1
5937.446		1
5937.474		1
5937.65869		1
5937.754		1
5937.778		1
5937.83643		1
5938.47461		1
5938.538		1
5938.9043		1
5938.97559		1
5939.34766		1
5940.00146		1
5940.031		1
5940.095		1
5940.346		1
5940.4834		1
5940.726		1
5940.94043		1
5940.971		1
5940.98438		1
5941.038		1
5941.433		1
5941.705		1
5941.74268		1
5942.03467		1
5942.58936		1
5942.70557		1
5942.741		1
5943.481		1
5943.598		1
5943.869		1
5943.91455		1
5944.597		1
5945.66357		1
5945.889		1
5946.15527		1
5946.157		1
5946.26074		1
5946.337		1
5946.40771		1
5946.67334		1
5946.75732		1
5947.17529		1
5947.24854		1
5947.59668		1
5947.776		1
5948.17725		1
5948.41357		1
5948.50146		1
5948.68945		1
5948.779		1
5949.291		1
5949.72363		1
5949.96875		1
5950.206		1
5950.566		1
5950.909		1
5950.91748		1
5950.941		1
5952.067		1
5952.135		1
5952.26		1
5952.518		1
5952.7334		1
5952.74365		1
5952.832		1
5953.34033		1
5953.64355		1
5953.66162		1
5954.12549		1
5954.72559		1
5954.77		1
5955.015		1
5955.345		1
5955.39453		1
5955.715		1
5956.04443		1
5956.2417		1
5956.42432		1
5956.53125		1
5957.134		1
5958.49072		1
5958.83643		1
5958.92139		1
5958.928		1
5959.174		1
5959.32666		1
5959.494		1
5959.601		1
5959.64941		1
5959.946		1
5960.037		1
5960.313		1
5960.343		1
5960.58154		1
5960.899		1
5961.033		1
5961.046		1
5961.107		1
5961.34131		1
5961.48633		1
5961.619		1
5961.67969		1
5961.71973		1
5962.107		1
5962.67627		1
5962.72		1
5962.852		1
5963.076		1
5963.14		1
5963.35547		1
5963.473		1
5963.76855		1
5963.82129		1
5964.737		1
5964.872		1
5964.882		1
5964.88232		1
5965.43		1
5965.57031		1
5965.762		1
5966.18359		1
5966.226		1
5966.38135		1
5966.51074		1
5966.76758		1
5966.804		1
5967.06836		1
5967.889		1
5967.89648		1
5968.36		1
5968.38867		1
5969.416		1
5969.461		1
5969.53369		1
5969.57275		1
5969.57373		1
5970.08643		1
5970.885		1
5971.121		1
5971.182		1
5971.43945		1
5971.94043		1
5971.96143		1
5973.09961		1
5973.48		1
5973.513		1
5973.745		1
5973.912		1
5974.15967		1
5974.23926		1
5975.267		1
5975.44971		1
5975.47656		1
5975.55957		1
5975.58447		1
5975.599		1
5975.86475		1
5976.207		1
5976.24268		1
5976.312		1
5976.312		1
5976.34326		1
5976.416		1
5976.509		1
5976.53125		1
5976.84229		1
5977.049		1
5977.58154		1
5977.7124		1
5977.75537		1
5977.773		1
5979.508		1
5979.66357		1
5979.839		1
5980.03857		1
5980.10645		1
5980.338		1
5980.68		1
5980.68457		1
5981.205		1
5981.455		1
5981.534		1
5981.60059		1
5981.72852		1
5981.86		1
5981.92139		1
5982.20459		1
5982.209		1
5982.43066		1
5982.55371		1
5982.736		1
5982.81738		1
5983.18359		1
5983.28125		1
5983.47754		1
5983.671		1
5983.86865		1
5983.92041		1
5983.96631		1
5984.009		1
5984.072		1
5984.072		1
5984.32275		1
5984.33545		1
5984.385		1
5984.457		1
5984.776		1
5984.91		1
5985.236		1
5985.40039		1
5985.403		1
5985.45557		1
5985.679		1
5985.842		1
5985.95752		1
5985.98633		1
5986.35449		1
5986.383		1
5986.63428		1
5986.73975		1
5986.745		1
5986.833		1
5986.958		1
5987.138		1
5987.22949		1
5987.33545		1
5987.49365		1
5987.49854		1
5987.61035		1
5988.46973		1
5988.494		1
5988.606		1
5988.682		1
5989.28467		1
5989.29932		1
5989.57		1
5989.95068		1
5989.989		1
5990.1665		1
5990.503		1
5990.593		1
5990.684		1
5990.899		1
5991.12061		1
5991.15		1
5991.31348		1
5991.96533		1
5991.992		1
5992.144		1
5992.209		1
5992.227		1
5992.31348		1
5992.505		1
5992.55273		1
5992.74951		1
5993.054		1
5993.11475		1
5993.20947		1
5993.40039		1
5993.46		1
5993.575		1
5993.85547		1
5993.888		1
5994.23975		1
5994.662		1
5994.813		1
5994.96045		1
5995.276		1
5995.31		1
5995.31836		1
5995.6123		1
5995.63965		1
5995.664		1
5995.787		1
5995.79736		1
5995.901		1
5995.92236		1
5996.229		1
5996.30225		1
5996.32959		1
5996.62		1
5996.64746		1
5996.68652		1
5996.749		1
5996.821		1
5996.832		1
5996.84131		1
5996.884		1
5997.02734		1
5997.1167		1
5997.1665		1
5997.25439		1
5997.373		1
5997.466		1
5997.56055		1
5997.613		1
5997.93		1
5998.821		1
5999.179		1
5999.193		1
5999.218		1
5999.221		1
5999.74072		1
5999.846		1
6000.05127		1
6000.29248		1
6000.327		1
6000.41455		1
6000.69629		1
6000.7124		1
6000.75049		1
6000.792		1
6001.031		1
6001.05127		1
6001.131		1
6001.314		1
6001.453		1
6001.47168		1
6001.621		1
6002.16455		1
6002.21631		1
6002.454		1
6002.466		1
6002.745		1
6002.91357		1
6003.22		1
6003.333		1
6003.69434		1
6004.124		1
6004.244		1
6004.673		1
6004.72852		1
6004.96338		1
6005.09229		1
6005.231		1
6005.337		1
6005.401		1
6005.56		1
6005.58252		1
6005.618		1
6005.76855		1
6005.977		1
6006.09229		1
6006.2085		1
6006.31543		1
6006.49072		1
6006.88428		1
6006.93945		1
6007.07764		1
6007.41162		1
6007.427		1
6007.72		1
6007.72168		1
6007.72559		1
6007.86572		1
6007.96875		1
6007.982		1
6008.246		1
6008.267		1
6008.31348		1
6008.46		1
6008.57959		1
6008.581		1
6008.96045		1
6009.0127		1
6009.25244		1
6009.257		1
6009.37451		1
6009.50146		1
6009.65137		1
6009.67627		1
6009.81348		1
6009.819		1
6009.82373		1
6009.954		1
6009.97266		1
6009.978		1
6010.12842		1
6010.13135		1
6010.41064		1
6010.43652		1
6010.676		1
6010.70264		1
6011.097		1
6011.29639		1
6011.76855		1
6011.837		1
6011.93		1
6012.222		1
6012.279		1
6012.32666		1
6012.47266		1
6012.891		1
6013.06836		1
6013.09473		1
6013.56445		1
6013.582		1
6013.63		1
6013.674		1
6013.682		1
6013.8584		1
6014.07275		1
6014.19238		1
6014.19531		1
6014.22168		1
6014.25		1
6014.282		1
6014.452		1
6014.69629		1
6014.803		1
6014.853		1
6015.48		1
6015.516		1
6015.53467		1
6015.611		1
6015.764		1
6016.04443		1
6016.075		1
6016.107		1
6016.13965		1
6016.32568		1
6016.597		1
6016.856		1
6016.94873		1
6017.06641		1
6017.09375		1
6017.10449		1
6017.143		1
6017.167		1
6017.291		1
6017.37		1
6017.41162		1
6017.58447		1
6017.62256		1
6017.69238		1
6017.794		1
6017.803		1
6018.012		1
6018.092		1
6018.276		1
6018.276		1
6018.51074		1
6018.887		1
6018.899		1
6018.93457		1
6019.07959		1
6019.13037		1
6019.211		1
6019.69		1
6019.83838		1
6019.87256		1
6020.09668		1
6020.25049		1
6020.335		1
6020.456		1
6020.539		1
6020.65137		1
6021.267		1
6021.408		1
6021.573		1
6021.69141		1
6021.79		1
6021.813		1
6021.88037		1
6021.958		1
6022.07764		1
6022.12744		1
6022.295		1
6022.61768		1
6022.64648		1
6022.812		1
6022.82		1
6022.973		1
6023.20068		1
6023.23145		1
6023.378		1
6023.614		1
6023.84668		1
6023.8877		1
6023.925		1
6023.952		1
6024.159		1
6024.201		1
6024.29053		1
6024.40674		1
6024.42334		1
6024.517		1
6024.55371		1
6024.55566		1
6024.64648		1
6024.84		1
6024.94629		1
6025.00146		1
6025.26953		1
6025.39		1
6025.414		1
6025.41455		1
6025.49561		1
6025.714		1
6025.7417		1
6025.882		1
6025.90967		1
6025.992		1
6025.99756		1
6026.18262		1
6026.27637		1
6026.378		1
6026.45068		1
6026.456		1
6026.662		1
6026.684		1
6027.02441		1
6027.058		1
6027.187		1
6027.316		1
6027.317		1
6027.32227		1
6027.32568		1
6027.44727		1
6027.45557		1
6027.49		1
6027.611		1
6027.721		1
6027.74365		1
6027.96973		1
6027.974		1
6028.20166		1
6028.485		1
6028.58838		1
6028.801		1
6029.599		1
6029.982		1
6030.05664		1
6030.139		1
6030.39648		1
6030.537		1
6030.572		1
6030.7		1
6031.044		1
6031.24365		1
6031.361		1
6031.504		1
6031.516		1
6031.675		1
6031.77344		1
6031.7876		1
6031.78857		1
6031.79		1
6031.81641		1
6031.87		1
6032.11328		1
6032.203		1
6032.20557		1
6032.336		1
6032.44727		1
6032.486		1
6032.49854		1
6032.649		1
6032.751		1
6033.07666		1
6033.09033		1
6033.34229		1
6033.372		1
6033.7876		1
6033.83057		1
6033.96436		1
6034.07		1
6034.196		1
6034.34		1
6034.495		1
6034.648		1
6034.80225		1
6034.814		1
6034.927		1
6034.9873		1
6035.108		1
6035.12354		1
6035.156		1
6035.602		1
6035.73145		1
6035.987		1
6036.02051		1
6036.11035		1
6036.2207		1
6036.30859		1
6036.389		1
6036.937		1
6036.954		1
6036.966		1
6037.001		1
6037.07471		1
6037.337		1
6037.4707		1
6037.56152		1
6037.7373		1
6037.92773		1
6038.01074		1
6038.1		1
6038.167		1
6038.176		1
6038.247		1
6038.422		1
6038.5083		1
6038.53857		1
6038.924		1
6038.9707		1
6038.98145		1
6038.99		1
6039.074		1
6039.14844		1
6039.181		1
6039.19873		1
6039.226		1
6039.706		1
6039.71729		1
6039.78271		1
6039.83545		1
6039.91357		1
6039.933		1
6040.02734		1
6040.101		1
6040.21338		1
6040.356		1
6040.37842		1
6040.432		1
6040.45068		1
6040.57959		1
6040.9624		1
6040.999		1
6041.30664		1
6041.392		1
6041.44336		1
6041.479		1
6041.51465		1
6041.601		1
6041.62842		1
6041.634		1
6041.76367		1
6041.815		1
6041.872		1
6041.94727		1
6041.955		1
6042.30566		1
6042.32959		1
6042.587		1
6042.69238		1
6042.70947		1
6042.75537		1
6043.09863		1
6043.12354		1
6043.14941		1
6043.307		1
6043.39063		1
6043.48047		1
6043.549		1
6043.936		1
6043.95		1
6044.02246		1
6044.052		1
6044.07764		1
6044.15332		1
6044.252		1
6044.33545		1
6044.42236		1
6044.52246		1
6044.61035		1
6044.64258		1
6044.67725		1
6044.855		1
6044.869		1
6044.9165		1
6045.167		1
6045.25732		1
6045.346		1
6045.476		1
6045.517		1
6045.93359		1
6046.012		1
6046.029		1
6046.144		1
6046.19434		1
6046.19775		1
6046.296		1
6046.305		1
6046.433		1
6046.637		1
6046.69775		1
6046.755		1
6047.041		1
6047.19434		1
6047.32764		1
6047.331		1
6047.646		1
6047.88		1
6047.924		1
6048.058		1
6048.107		1
6048.259		1
6048.2666		1
6048.423		1
6048.66162		1
6048.80273		1
6048.80469		1
6049.03		1
6049.059		1
6049.193		1
6049.198		1
6049.203		1
6049.25928		1
6049.298		1
6049.46826		1
6049.61426		1
6049.62646		1
6049.69		1
6049.73828		1
6049.751		1
6049.756		1
6049.89		1
6049.89355		1
6049.905		1
6049.95068		1
6049.95557		1
6049.986		1
6050.554		1
6050.96973		1
6051.02734		1
6051.079		1
6051.12842		1
6051.229		1
6051.25635		1
6051.28662		1
6051.402		1
6051.42236		1
6051.493		1
6051.51		1
6051.519		1
6051.587		1
6051.693		1
6051.915		1
6051.97852		1
6052.07959		1
6052.15137		1
6052.25244		1
6052.328		1
6052.358		1
6052.44238		1
6052.46436		1
6052.5127		1
6052.542		1
6052.582		1
6052.643		1
6052.72168		1
6052.77734		1
6052.7876		1
6052.86		1
6053.00732		1
6053.11768		1
6053.17		1
6053.197		1
6053.32031		1
6053.33936		1
6053.363		1
6053.72559		1
6053.828		1
6053.91162		1
6054.0415		1
6054.145		1
6054.34229		1
6054.37158		1
6054.439		1
6054.547		1
6054.56934		1
6054.61768		1
6054.646		1
6054.915		1
6054.92871		1
6054.93848		1
6054.94629		1
6054.98535		1
6055.17041		1
6055.311		1
6055.3833		1
6055.401		1
6055.506		1
6055.88135		1
6055.889		1
6056.005		1
6056.15869		1
6056.21045		1
6056.2583		1
6056.26953		1
6056.32471		1
6056.365		1
6056.462		1
6056.57031		1
6056.601		1
6056.648		1
6056.80225		1
6056.86328		1
6056.879		1
6056.96143		1
6057.00146		1
6057.15332		1
6057.194		1
6057.466		1
6057.578		1
6057.64453		1
6057.696		1
6057.79932		1
6057.85742		1
6058.0376		1
6058.144		1
6058.20947		1
6058.251		1
6058.562		1
6058.62158		1
6058.705		1
6058.72266		1
6058.85059		1
6059.01025		1
6059.015		1
6059.01953		1
6059.185		1
6059.221		1
6059.272		1
6059.399		1
6059.44873		1
6059.557		1
6059.7793		1
6059.89063		1
6059.91064		1
6059.916		1
6059.99561		1
6060.12646		1
6060.15234		1
6060.215		1
6060.23242		1
6060.38037		1
6060.471		1
6060.47852		1
6060.62		1
6060.66455		1
6060.672		1
6060.73438		1
6060.93164		1
6060.93555		1
6061.185		1
6061.213		1
6061.231		1
6061.28955		1
6061.336		1
6061.33936		1
6061.35254		1
6061.51		1
6061.51367		1
6061.665		1
6061.68359		1
6061.709		1
6061.73242		1
6061.86475		1
6061.867		1
6062.017		1
6062.17432		1
6062.32568		1
6062.59961		1
6062.614		1
6062.72461		1
6062.73		1
6062.829		1
6063.24365		1
6063.31445		1
6063.378		1
6063.38037		1
6063.42725		1
6063.42725		1
6063.495		1
6063.52246		1
6063.602		1
6063.678		1
6063.68555		1
6063.75		1
6063.82031		1
6063.887		1
6063.97461		1
6063.99365		1
6064.077		1
6064.08447		1
6064.25146		1
6064.33447		1
6064.41943		1
6064.516		1
6064.52637		1
6064.697		1
6064.8		1
6064.943		1
6064.99561		1
6065.06934		1
6065.104		1
6065.14		1
6065.28369		1
6065.34326		1
6065.37842		1
6065.65234		1
6065.69434		1
6065.798		1
6065.82666		1
6065.88525		1
6065.906		1
6066.117		1
6066.20068		1
6066.266		1
6066.4873		1
6066.50244		1
6066.55225		1
6066.65234		1
6066.814		1
6066.84131		1
6067.07959		1
6067.16748		1
6067.20068		1
6067.2583		1
6067.28564		1
6067.40039		1
6067.723		1
6067.73535		1
6067.76		1
6067.861		1
6067.88232		1
6067.938		1
6068.029		1
6068.06543		1
6068.152		1
6068.25244		1
6068.81152		1
6068.84		1
6068.871		1
6069.22168		1
6069.408		1
6069.78125		1
6069.79639		1
6069.797		1
6069.80762		1
6069.82		1
6069.83154		1
6069.92969		1
6069.98242		1
6070.16553		1
6070.21729		1
6070.30566		1
6070.4707		1
6070.49951		1
6070.76953		1
6070.801		1
6070.84668		1
6070.867		1
6071.00342		1
6071.10645		1
6071.131		1
6071.169		1
6071.17041		1
6071.18945		1
6071.22559		1
6071.328		1
6071.34229		1
6071.3877		1
6071.432		1
6071.44971		1
6071.547		1
6071.60156		1
6071.89648		1
6071.90527		1
6071.912		1
6072.00146		1
6072.01074		1
6072.022		1
6072.09326		1
6072.098		1
6072.32275		1
6072.397		1
6072.524		1
6072.78369		1
6072.85352		1
6072.86865		1
6072.952		1
6073.01563		1
6073.09326		1
6073.09766		1
6073.144		1
6073.157		1
6073.166		1
6073.20752		1
6073.2417		1
6073.493		1
6073.594		1
6073.60059		1
6073.639		1
6073.67		1
6073.783		1
6073.80762		1
6073.914		1
6073.91748		1
6074.131		1
6074.147		1
6074.164		1
6074.23		1
6074.308		1
6074.31348		1
6074.424		1
6074.46045		1
6074.532		1
6074.62451		1
6074.679		1
6074.75342		1
6074.811		1
6074.89551		1
6074.96338		1
6075.02051		1
6075.05957		1
6075.0957		1
6075.149		1
6075.382		1
6075.55371		1
6075.697		1
6075.81738		1
6075.895		1
6075.964		1
6076.11035		1
6076.15869		1
6076.20264		1
6076.24365		1
6076.287		1
6076.29443		1
6076.418		1
6076.448		1
6076.57275		1
6076.58838		1
6076.604		1
6076.83447		1
6076.85938		1
6076.87451		1
6077.032		1
6077.06152		1
6077.09863		1
6077.30859		1
6077.3374		1
6077.41553		1
6077.41846		1
6077.628		1
6077.64746		1
6077.75146		1
6077.80957		1
6077.87		1
6077.915		1
6077.9624		1
6078.07471		1
6078.09326		1
6078.193		1
6078.244		1
6078.28662		1
6078.288		1
6078.375		1
6078.38672		1
6078.4707		1
6078.48633		1
6078.489		1
6078.491		1
6078.714		1
6078.776		1
6078.90039		1
6078.93066		1
6079.00732		1
6079.05664		1
6079.07471		1
6079.0874		1
6079.09375		1
6079.11865		1
6079.3374		1
6079.3667		1
6079.37549		1
6079.44		1
6079.535		1
6079.639		1
6079.693		1
6079.73535		1
6079.791		1
6080.083		1
6080.35742		1
6080.377		1
6080.38135		1
6080.462		1
6080.48242		1
6080.52441		1
6080.65625		1
6080.679		1
6080.698		1
6080.71533		1
6080.78467		1
6080.84766		1
6080.96533		1
6081.096		1
6081.212		1
6081.21826		1
6081.37451		1
6081.40625		1
6081.54639		1
6081.5957		1
6081.6		1
6081.699		1
6081.919		1
6082.092		1
6082.193		1
6082.4917		1
6082.51025		1
6082.53467		1
6082.543		1
6082.58057		1
6082.588		1
6082.71436		1
6082.72		1
6082.90234		1
6083.03369		1
6083.051		1
6083.167		1
6083.185		1
6083.29248		1
6083.33936		1
6083.34766		1
6083.44727		1
6083.494		1
6083.5874		1
6083.657		1
6083.69043		1
6083.7373		1
6083.792		1
6083.79639		1
6083.822		1
6083.844		1
6083.90137		1
6083.97754		1
6084.044		1
6084.08		1
6084.216		1
6084.258		1
6084.285		1
6084.28564		1
6084.394		1
6084.543		1
6084.578		1
6084.6665		1
6084.695		1
6084.723		1
6084.80762		1
6084.97363		1
6085.032		1
6085.04		1
6085.09375		1
6085.15625		1
6085.18848		1
6085.267		1
6085.375		1
6085.3916		1
6085.458		1
6085.466		1
6085.591		1
6085.61475		1
6085.66162		1
6085.66553		1
6085.69141		1
6085.69336		1
6085.99561		1
6086.187		1
6086.204		1
6086.247		1
6086.33838		1
6086.584		1
6086.61035		1
6086.614		1
6086.675		1
6086.722		1
6086.736		1
6086.7417		1
6086.76367		1
6086.80127		1
6086.81445		1
6086.8584		1
6086.913		1
6086.97754		1
6087.01465		1
6087.04346		1
6087.0835		1
6087.107		1
6087.16943		1
6087.25342		1
6087.254		1
6087.28564		1
6087.346		1
6087.42969		1
6087.56055		1
6087.594		1
6087.648		1
6087.708		1
6087.736		1
6087.75537		1
6087.76465		1
6087.859		1
6087.88574		1
6088.15674		1
6088.368		1
6088.4043		1
6088.42		1
6088.55664		1
6088.571		1
6088.609		1
6088.67725		1
6088.71		1
6088.72363		1
6088.724		1
6088.754		1
6088.76563		1
6088.852		1
6088.86		1
6088.89063		1
6089.139		1
6089.194		1
6089.19629		1
6089.20557		1
6089.291		1
6089.341		1
6089.35		1
6089.365		1
6089.366		1
6089.40137		1
6089.4834		1
6089.485		1
6089.59326		1
6089.90869		1
6089.91		1
6089.98145		1
6089.98633		1
6090.003		1
6090.0166		1
6090.09473		1
6090.15674		1
6090.179		1
6090.21729		1
6090.433		1
6090.43652		1
6090.464		1
6090.497		1
6090.5166		1
6090.518		1
6090.762		1
6090.82275		1
6091.002		1
6091.02051		1
6091.11865		1
6091.15967		1
6091.16064		1
6091.262		1
6091.40625		1
6091.41943		1
6091.844		1
6092.07		1
6092.13232		1
6092.139		1
6092.17236		1
6092.20654		1
6092.21338		1
6092.243		1
6092.752		1
6092.794		1
6092.832		1
6092.90869		1
6092.95459		1
6093.06543		1
6093.094		1
6093.16162		1
6093.258		1
6093.304		1
6093.326		1
6093.33447		1
6093.501		1
6093.641		1
6093.654		1
6093.67773		1
6093.68		1
6093.798		1
6093.90039		1
6093.945		1
6094.056		1
6094.06543		1
6094.19141		1
6094.272		1
6094.276		1
6094.31836		1
6094.39941		1
6094.5		1
6094.573		1
6094.75342		1
6094.769		1
6094.925		1
6094.95		1
6094.95361		1
6095.102		1
6095.15527		1
6095.179		1
6095.2417		1
6095.29053		1
6095.303		1
6095.32275		1
6095.33838		1
6095.341		1
6095.367		1
6095.478		1
6095.595		1
6095.608		1
6095.659		1
6095.75244		1
6096.011		1
6096.05664		1
6096.07031		1
6096.239		1
6096.284		1
6096.358		1
6096.537		1
6096.717		1
6096.75244		1
6096.769		1
6096.86963		1
6096.97754		1
6097.08154		1
6097.154		1
6097.33545		1
6097.339		1
6097.37939		1
6097.41748		1
6097.463		1
6097.513		1
6097.567		1
6097.57227		1
6097.673		1
6097.696		1
6097.82031		1
6097.84229		1
6097.933		1
6097.934		1
6097.939		1
6098.08838		1
6098.098		1
6098.12451		1
6098.142		1
6098.181		1
6098.29834		1
6098.305		1
6098.36865		1
6098.45068		1
6098.505		1
6098.508		1
6098.573		1
6098.6875		1
6098.89941		1
6099.04248		1
6099.341		1
6099.36328		1
6099.442		1
6099.55664		1
6099.61475		1
6099.72754		1
6099.851		1
6100.03369		1
6100.11963		1
6100.158		1
6100.171		1
6100.185		1
6100.306		1
6100.402		1
6100.41553		1
6100.42		1
6100.42725		1
6100.47266		1
6100.50439		1
6100.597		1
6100.64844		1
6100.67139		1
6100.70068		1
6100.735		1
6100.791		1
6100.8623		1
6100.952		1
6101.079		1
6101.09033		1
6101.186		1
6101.32275		1
6101.36133		1
6101.38037		1
6101.40869		1
6101.42334		1
6101.461		1
6101.46143		1
6101.56738		1
6101.599		1
6101.62744		1
6101.72656		1
6101.778		1
6101.818		1
6101.864		1
6101.92139		1
6102.07275		1
6102.173		1
6102.2085		1
6102.25928		1
6102.27246		1
6102.323		1
6102.3335		1
6102.365		1
6102.38135		1
6102.46		1
6102.468		1
6102.47852		1
6102.60254		1
6102.625		1
6102.64063		1
6102.656		1
6102.873		1
6102.88428		1
6102.89941		1
6102.93164		1
6103.013		1
6103.06348		1
6103.092		1
6103.10449		1
6103.10742		1
6103.14		1
6103.18945		1
6103.21875		1
6103.24		1
6103.27539		1
6103.355		1
6103.368		1
6103.51758		1
6103.598		1
6103.667		1
6103.786		1
6103.844		1
6103.84766		1
6103.90527		1
6103.90674		1
6103.93164		1
6103.93945		1
6103.977		1
6103.987		1
6104.03174		1
6104.053		1
6104.10352		1
6104.114		1
6104.12256		1
6104.17139		1
6104.17773		1
6104.27441		1
6104.292		1
6104.484		1
6104.599		1
6104.629		1
6104.646		1
6104.65674		1
6104.68164		1
6104.796		1
6104.971		1
6105.1333		1
6105.181		1
6105.587		1
6105.61426		1
6105.626		1
6105.646		1
6105.679		1
6105.782		1
6105.838		1
6105.85156		1
6105.914		1
6106.00732		1
6106.082		1
6106.119		1
6106.192		1
6106.30225		1
6106.343		1
6106.624		1
6106.76025		1
6106.79248		1
6106.821		1
6106.828		1
6106.853		1
6106.874		1
6106.88		1
6106.903		1
6107.01074		1
6107.03027		1
6107.04932		1
6107.11133		1
6107.15		1
6107.15332		1
6107.16943		1
6107.27832		1
6107.368		1
6107.403		1
6107.602		1
6107.60449		1
6107.741		1
6107.75439		1
6107.81445		1
6107.83545		1
6107.842		1
6107.954		1
6107.967		1
6108.053		1
6108.126		1
6108.1543		1
6108.253		1
6108.281		1
6108.3		1
6108.451		1
6108.50537		1
6108.52344		1
6108.609		1
6108.671		1
6108.697		1
6108.71533		1
6108.718		1
6108.81348		1
6108.82959		1
6108.848		1
6108.92432		1
6108.96045		1
6109.035		1
6109.07471		1
6109.165		1
6109.166		1
6109.239		1
6109.369		1
6109.375		1
6109.376		1
6109.48438		1
6109.49268		1
6109.526		1
6109.577		1
6109.60547		1
6109.67		1
6109.73145		1
6109.7417		1
6109.75439		1
6109.798		1
6109.876		1
6110.056		1
6110.082		1
6110.12549		1
6110.14453		1
6110.14746		1
6110.188		1
6110.22852		1
6110.28857		1
6110.29443		1
6110.36		1
6110.40674		1
6110.412		1
6110.43		1
6110.53467		1
6110.594		1
6110.599		1
6110.669		1
6110.83545		1
6110.92041		1
6110.94775		1
6110.986		1
6111.047		1
6111.11133		1
6111.16455		1
6111.20459		1
6111.27051		1
6111.32471		1
6111.39453		1
6111.49463		1
6111.59		1
6111.66162		1
6111.68457		1
6111.717		1
6111.77051		1
6111.80859		1
6111.861		1
6111.87646		1
6111.88574		1
6112.041		1
6112.088		1
6112.092		1
6112.147		1
6112.28955		1
6112.301		1
6112.303		1
6112.31543		1
6112.46826		1
6112.554		1
6112.56		1
6112.57471		1
6112.604		1
6112.619		1
6112.672		1
6112.727		1
6112.74		1
6112.7627		1
6112.83643		1
6112.844		1
6112.87842		1
6112.90137		1
6112.90967		1
6112.962		1
6112.993		1
6113.055		1
6113.06		1
6113.08838		1
6113.093		1
6113.107		1
6113.14063		1
6113.19		1
6113.421		1
6113.508		1
6113.55371		1
6113.56445		1
6113.62		1
6113.624		1
6113.64355		1
6113.65137		1
6113.676		1
6113.742		1
6113.75146		1
6113.75635		1
6113.879		1
6113.888		1
6114.05		1
6114.08447		1
6114.08447		1
6114.151		1
6114.201		1
6114.303		1
6114.34961		1
6114.43359		1
6114.475		1
6114.486		1
6114.54443		1
6114.56738		1
6114.588		1
6114.6		1
6114.7373		1
6114.89746		1
6114.93457		1
6115.0415		1
6115.207		1
6115.20947		1
6115.28369		1
6115.286		1
6115.342		1
6115.362		1
6115.384		1
6115.43066		1
6115.558		1
6115.581		1
6115.652		1
6115.672		1
6115.766		1
6115.82666		1
6115.85938		1
6115.87256		1
6116.02		1
6116.116		1
6116.131		1
6116.17139		1
6116.196		1
6116.199		1
6116.23828		1
6116.2583		1
6116.266		1
6116.28174		1
6116.345		1
6116.364		1
6116.43457		1
6116.45361		1
6116.473		1
6116.558		1
6116.574		1
6116.935		1
6116.93945		1
6116.97266		1
6116.98		1
[truncated: 18,063 more rows]
