# Supplementary material for: Getting rid of ‘rain’ and ‘stars’: Mitigating inhibition effects on ddPCR data analysis, the case study of the invasive crayfish Pacifastacus leniusculus in the streams of Luxembourg
Source: PLoS One. 2022 Nov 16;17(11):e0275363. doi: 10.1371/journal.pone.0275363 (PMC9668142; doi:10.1371/journal.pone.0275363)
Supplement: S1 File — (ZIP) [file pone.0275363.s003.zip › raw data/28-pl2/28 Pl2-2019 Pl_E04_Amplitude.csv]

Ch1 Amplitude	Ch2 Amplitude	Cluster
4492.40527		1
4755.296		1
5967.21826		1
5981.95		1
6042.466		1
6091.78174		1
6141.839		1
6158.577		1
6250.07471		1
6251.34766		1
6260.52246		1
6269.62354		1
6297.87256		1
6323.27637		1
6323.75244		1
6345.464		1
6356.843		1
6358.355		1
6376.10449		1
6376.80273		1
6377.613		1
6380.81		1
6381.64258		1
6383.193		1
6384.068		1
6384.64844		1
6386.892		1
6387.251		1
6387.26367		1
6391.673		1
6391.99463		1
6394.25928		1
6394.89648		1
6400.424		1
6403.05225		1
6405.8916		1
6407.51367		1
6409.55225		1
6415.547		1
6418.54932		1
6421.582		1
6423.67139		1
6425.19971		1
6430.841		1
6431.383		1
6436.219		1
6438.94775		1
6441.021		1
6441.332		1
6445.924		1
6446.46338		1
6447.04834		1
6449.79834		1
6451.66846		1
6452.18848		1
6454.67432		1
6455.30029		1
6456.04736		1
6456.776		1
6456.819		1
6456.9		1
6463.121		1
6465.716		1
6467.23926		1
6468.399		1
6472.44727		1
6472.85938		1
6473.374		1
6475.1543		1
6475.7373		1
6478.924		1
6482.517		1
6482.82764		1
6486.02539		1
6487.159		1
6488.97266		1
6489.24951		1
6489.75		1
6489.775		1
6491.41		1
6492.521		1
6492.8457		1
6494.432		1
6496.19727		1
6498.081		1
6498.249		1
6499.33		1
6499.58545		1
6499.81836		1
6500.073		1
6501.45752		1
6501.83936		1
6502.46875		1
6502.624		1
6503.66455		1
6504.41064		1
6505.01172		1
6505.75342		1
6506.15137		1
6506.78125		1
6508.92139		1
6509.164		1
6509.3374		1
6509.418		1
6509.46729		1
6510.258		1
6510.66162		1
6511.084		1
6512.22949		1
6512.32861		1
6512.797		1
6512.901		1
6513.04248		1
6513.663		1
6514.0874		1
6514.356		1
6516.64063		1
6518.17432		1
6520.699		1
6520.92		1
6521.24951		1
6524.2207		1
6525.094		1
6526.27		1
6526.46143		1
6527.89844		1
6528.019		1
6528.87744		1
6529.777		1
6532.55029		1
6533.09131		1
6533.4375		1
6533.877		1
6534.043		1
6534.57471		1
6534.76367		1
6534.93457		1
6537.9873		1
6538.072		1
6538.2207		1
6539.60742		1
6539.94336		1
6540.04639		1
6541.29541		1
6541.77		1
6541.864		1
6545.198		1
6545.676		1
6545.69434		1
6546.107		1
6548.71631		1
6548.843		1
6548.907		1
6549.70557		1
6549.966		1
6550.75928		1
6550.86328		1
6552.21729		1
6552.89844		1
6554.29541		1
6554.524		1
6554.58936		1
6554.593		1
6554.71		1
6555.003		1
6555.51953		1
6555.90625		1
6556.075		1
6557.09326		1
6557.16357		1
6557.805		1
6558.046		1
6558.204		1
6558.871		1
6559.10254		1
6559.353		1
6561.354		1
6561.407		1
6562.89648		1
6563.243		1
6563.447		1
6563.527		1
6563.802		1
6564.10156		1
6564.5415		1
6564.837		1
6565.044		1
6565.1167		1
6565.812		1
6565.997		1
6566.19434		1
6566.89746		1
6566.94336		1
6567.07764		1
6567.22		1
6568.89551		1
6569.42		1
6569.79443		1
6571.027		1
6571.25439		1
6571.532		1
6571.57373		1
6571.594		1
6571.751		1
6572.41846		1
6572.863		1
6573.429		1
6573.498		1
6574.153		1
6575.012		1
6575.18359		1
6575.27441		1
6575.335		1
6575.56152		1
6575.638		1
6576.61		1
6576.637		1
6576.93		1
6577.069		1
6577.2627		1
6577.6416		1
6578.147		1
6578.27637		1
6578.499		1
6578.57129		1
6579.384		1
6579.75635		1
6580.246		1
6581.069		1
6581.52246		1
6582.243		1
6582.34033		1
6582.444		1
6582.63037		1
6582.72949		1
6583.135		1
6583.215		1
6584.05225		1
6584.175		1
6585.55859		1
6585.79639		1
6586.534		1
6586.659		1
6586.935		1
6587.00928		1
6587.08545		1
6587.77637		1
6588.16455		1
6588.34229		1
6588.5293		1
6588.82861		1
6589.26074		1
6589.33		1
6589.368		1
6589.658		1
6589.72852		1
6590.06738		1
6590.099		1
6590.55371		1
6590.67969		1
6591.0293		1
6591.316		1
6591.34668		1
6591.49463		1
6592.471		1
6592.533		1
6592.73047		1
6592.937		1
6592.98926		1
6593.12158		1
6593.26367		1
6593.279		1
6593.32129		1
6593.8125		1
6594.09033		1
6594.13525		1
6594.14844		1
6594.99951		1
6595.444		1
6595.594		1
6595.61963		1
6595.765		1
6595.79		1
6596.93652		1
6596.94141		1
6597.001		1
6597.031		1
6597.057		1
6597.221		1
6597.532		1
6598.211		1
6599.44336		1
6599.57031		1
6599.787		1
6599.943		1
6600.14355		1
6600.442		1
6600.622		1
6600.823		1
6601.604		1
6602.67334		1
6603.12256		1
6603.344		1
6603.476		1
6603.607		1
6603.74463		1
6603.791		1
6603.904		1
6603.982		1
6604.20068		1
6604.68555		1
6604.769		1
6604.97363		1
6604.99463		1
6605.36475		1
6605.50342		1
6605.869		1
6606.00732		1
6606.153		1
6606.80762		1
6606.99951		1
6607.062		1
6607.16357		1
6607.468		1
6608.289		1
6608.46631		1
6608.60254		1
6608.87842		1
6609.006		1
6609.09863		1
6610.441		1
6610.556		1
6610.98047		1
6611.352		1
6611.434		1
6611.638		1
6612.02246		1
6613.87549		1
6613.899		1
6614.14355		1
6614.34766		1
6614.489		1
6614.605		1
6615.021		1
6615.09229		1
6615.23047		1
6615.446		1
6615.57568		1
6615.77539		1
6615.86426		1
6615.94434		1
6616.08936		1
6616.37549		1
6617.26172		1
6617.31055		1
6617.48242		1
6617.56		1
6617.691		1
6617.752		1
6617.896		1
6617.90234		1
6617.90674		1
6618.5293		1
6618.63		1
6618.768		1
6618.848		1
6619.921		1
6619.9375		1
6620.4		1
6620.72461		1
6621.16748		1
6621.31738		1
6621.572		1
6621.694		1
6622.69775		1
6622.99463		1
6622.99854		1
6623.07764		1
6623.11865		1
6623.14355		1
6623.252		1
6623.28662		1
6623.41162		1
6623.6084		1
6624.036		1
6624.733		1
6624.80859		1
6624.858		1
6625.593		1
6625.62646		1
6625.64		1
6626.57275		1
6626.70557		1
6626.79053		1
6627.12842		1
6627.13037		1
6627.16748		1
6627.53125		1
6627.659		1
6628.509		1
6628.616		1
6628.87646		1
6629.1167		1
6629.228		1
6629.29346		1
6630.06641		1
6630.22168		1
6630.305		1
6630.315		1
6630.515		1
6630.876		1
6631.038		1
6631.126		1
6631.395		1
6631.51855		1
6631.65771		1
6631.738		1
6632.50635		1
6632.72754		1
6632.81738		1
6633.014		1
6633.029		1
6633.639		1
6634.09229		1
6635.004		1
6635.062		1
6635.61963		1
6635.874		1
6636.032		1
6636.48828		1
6636.73145		1
6636.8125		1
6636.94336		1
6637.29		1
6637.60449		1
6637.881		1
6637.88525		1
6638.03564		1
6638.24365		1
6638.49268		1
6638.817		1
6639.06543		1
6639.094		1
6639.17969		1
6639.33447		1
6639.64		1
6639.649		1
6639.67041		1
6640.586		1
6640.76074		1
6640.84326		1
6640.932		1
6641.653		1
6641.722		1
6641.75635		1
6641.94971		1
6642.86572		1
6643.40234		1
6643.451		1
6643.48242		1
6643.58057		1
6643.896		1
6643.91162		1
6644.03174		1
6644.071		1
6644.556		1
6645.25537		1
6645.316		1
6645.3584		1
6645.677		1
6646.2		1
6646.23926		1
6646.384		1
6646.508		1
6646.725		1
6646.96338		1
6647.0166		1
6647.02		1
6647.0415		1
6647.129		1
6647.241		1
6647.44873		1
6647.54248		1
6647.688		1
6647.85		1
6648.02344		1
6648.058		1
6648.06445		1
6648.27637		1
6648.35		1
6648.74463		1
6649.097		1
6649.38135		1
6649.51172		1
6650.00049		1
6650.01758		1
6650.218		1
6650.72852		1
6650.905		1
6651.00928		1
6651.45068		1
6651.489		1
6651.576		1
6651.74854		1
6651.886		1
6652.05273		1
6652.115		1
6653.412		1
6653.547		1
6653.891		1
6653.962		1
6654.05762		1
6654.074		1
6654.0957		1
6654.25146		1
6654.37549		1
6654.892		1
6655.12354		1
6655.24561		1
6655.335		1
6655.55371		1
6655.57275		1
6655.72266		1
6655.929		1
6655.93262		1
6656.194		1
6656.50244		1
6656.59033		1
6656.70752		1
6656.78271		1
6656.8916		1
6656.924		1
6657.048		1
6657.43066		1
6657.54639		1
6657.638		1
6657.701		1
6657.813		1
6658.013		1
6658.02344		1
6658.31738		1
6658.355		1
6658.46973		1
6658.54541		1
6659.048		1
6659.19434		1
6659.25244		1
6659.768		1
6659.886		1
6659.888		1
6659.938		1
6659.969		1
6660.22852		1
6660.31348		1
6660.34473		1
6660.656		1
6661.036		1
6661.455		1
6661.63037		1
6661.87		1
6661.88867		1
6661.994		1
6662.18359		1
6662.379		1
6662.484		1
6662.909		1
6662.909		1
6663.118		1
6663.19238		1
6663.216		1
6663.279		1
6663.32764		1
6663.393		1
6663.40771		1
6663.49951		1
6663.50439		1
6663.58154		1
6663.685		1
6663.70947		1
6663.944		1
6664.001		1
6664.03271		1
6664.06055		1
6664.182		1
6664.236		1
6664.24951		1
6664.292		1
6664.295		1
6664.358		1
6664.40137		1
6664.762		1
6664.81641		1
6665.029		1
6665.19775		1
6665.396		1
6665.602		1
6665.6123		1
6665.666		1
6665.71973		1
6666.167		1
6666.373		1
6666.48		1
6666.533		1
6666.57568		1
6666.88867		1
6667.04248		1
6667.08447		1
6667.495		1
6667.51		1
6667.71045		1
6667.735		1
6667.843		1
6667.914		1
6667.91748		1
6668.122		1
6668.51563		1
6668.57		1
6668.593		1
6668.6		1
6668.83936		1
6668.88867		1
6668.97266		1
6669.005		1
6669.37158		1
6669.535		1
6669.66846		1
6669.692		1
6669.806		1
6669.82666		1
6669.857		1
6669.935		1
6669.949		1
6670.33936		1
6670.50049		1
6670.59668		1
6670.698		1
6671.209		1
6671.38		1
6671.41943		1
6671.51953		1
6671.57373		1
6672.15332		1
6672.176		1
6672.27		1
6672.327		1
6672.342		1
6672.9165		1
6672.92139		1
6672.937		1
6672.946		1
6673.01758		1
6673.06934		1
6673.12158		1
6673.324		1
6673.43359		1
6673.512		1
6673.647		1
6673.841		1
6673.952		1
6673.99658		1
6674.26172		1
6674.27832		1
6674.40625		1
6674.485		1
6674.71729		1
6675.12354		1
6675.18359		1
6675.366		1
6675.452		1
6675.466		1
6675.56152		1
6675.725		1
6676.16455		1
6676.213		1
6676.33057		1
6676.784		1
6676.934		1
6676.939		1
6676.967		1
6676.988		1
6677.049		1
6677.34033		1
6677.36475		1
6677.55664		1
6677.62061		1
6677.778		1
6677.86475		1
6677.905		1
6678.02		1
6678.03564		1
6678.26465		1
6678.282		1
6678.3125		1
6678.32129		1
6678.37549		1
6678.412		1
6678.5835		1
6678.83447		1
6679.043		1
6679.109		1
6679.12939		1
6679.158		1
6679.30127		1
6679.35		1
6679.653		1
6680.159		1
6680.2334		1
6680.28369		1
6680.438		1
6680.54932		1
6680.955		1
6681.24658		1
6681.252		1
6681.917		1
6682.01367		1
6682.032		1
6682.088		1
6682.097		1
6682.20752		1
6682.26855		1
6682.385		1
6682.425		1
6682.607		1
6682.78857		1
6682.922		1
6683.04639		1
6683.116		1
6683.187		1
6683.204		1
6683.59		1
6683.998		1
6684.113		1
6684.22461		1
6684.32373		1
6684.375		1
6684.49072		1
6684.56152		1
6684.75		1
6684.85254		1
6684.96826		1
6684.988		1
6685.05371		1
6685.062		1
6685.21143		1
6685.81445		1
6685.931		1
6686.08447		1
6686.27		1
6686.34033		1
6686.35		1
6686.512		1
6686.719		1
6686.80566		1
6686.837		1
6686.838		1
6686.92334		1
6687.02051		1
6687.14648		1
6687.311		1
6687.593		1
6687.716		1
6687.80371		1
6688.066		1
6688.54736		1
6688.653		1
6688.77051		1
6689.073		1
6689.218		1
6689.531		1
6689.68848		1
6690.1167		1
6690.155		1
6690.23926		1
6690.24		1
6690.25732		1
6690.32227		1
6690.437		1
6690.508		1
6690.58057		1
6690.71973		1
6690.73242		1
6690.821		1
6690.95361		1
6691.003		1
6691.066		1
6691.28467		1
6691.32275		1
6691.38867		1
6691.435		1
6691.44971		1
6691.457		1
6691.483		1
6691.655		1
6691.68164		1
6691.77246		1
6691.92139		1
6691.97754		1
6692.03564		1
6692.157		1
6692.342		1
6692.39063		1
6692.429		1
6692.50049		1
6692.569		1
6692.844		1
6692.849		1
6692.85059		1
6692.878		1
6693.0376		1
6693.097		1
6693.33936		1
6693.39063		1
6693.471		1
6693.56934		1
6693.716		1
6693.738		1
6693.87744		1
6693.88428		1
6693.975		1
6694.17773		1
6694.26953		1
6694.318		1
6694.36		1
6694.403		1
6694.58057		1
6694.7085		1
6694.71		1
6694.80127		1
6694.83154		1
6694.864		1
6694.90234		1
6694.956		1
6695.038		1
6695.182		1
6695.248		1
6695.44434		1
6695.566		1
6695.60059		1
6695.61865		1
6695.754		1
6695.807		1
6695.89453		1
6696.135		1
6696.16748		1
6696.246		1
6696.4043		1
6696.42725		1
6696.46729		1
6696.77051		1
6696.866		1
6697.15967		1
6697.375		1
6697.406		1
6697.507		1
6697.548		1
6697.693		1
6697.945		1
6698.239		1
6698.3335		1
6698.37061		1
6698.42871		1
6698.42871		1
6698.561		1
6698.68652		1
6698.689		1
6698.78564		1
6698.856		1
6698.8584		1
6698.987		1
6699.07227		1
6699.268		1
6699.32471		1
6699.3877		1
6699.49072		1
6699.493		1
6699.50342		1
6699.92627		1
6699.97656		1
6700.00049		1
6700.02539		1
6700.147		1
6700.48242		1
6700.52246		1
6700.8335		1
6700.93555		1
6700.949		1
6700.976		1
6700.99072		1
6701.2583		1
6701.37549		1
6701.39258		1
6701.406		1
6701.452		1
6701.65967		1
6701.722		1
6701.87		1
6701.89		1
6701.964		1
6702.021		1
6702.027		1
6702.132		1
6702.255		1
6702.3374		1
6702.349		1
6702.39355		1
6702.441		1
6702.4873		1
6702.49854		1
6702.80957		1
6702.853		1
6702.96631		1
6703.05664		1
6703.111		1
6703.376		1
6703.425		1
6703.532		1
6703.65137		1
6703.70557		1
6703.72363		1
6703.923		1
6703.999		1
6704.089		1
6704.13428		1
6704.2876		1
6704.29053		1
6704.2915		1
6704.39941		1
6704.46631		1
6704.6084		1
6704.79932		1
6704.88574		1
6704.9834		1
6705.07959		1
6705.373		1
6705.389		1
6705.46875		1
6705.50635		1
6705.845		1
6705.85449		1
6705.898		1
6705.92236		1
6706.00049		1
6706.17725		1
6706.357		1
6706.41846		1
6706.488		1
6706.75635		1
6706.822		1
6707.06348		1
6707.17		1
6707.23975		1
6707.27344		1
6707.457		1
6707.469		1
6707.59229		1
6707.65674		1
6707.659		1
6707.71338		1
6707.85254		1
6707.972		1
6708.12744		1
6708.144		1
6708.248		1
6708.267		1
6708.27734		1
6708.3374		1
6708.45557		1
6708.46045		1
6708.52832		1
6708.57373		1
6708.64355		1
6708.913		1
6708.936		1
6708.958		1
6708.967		1
6709.05957		1
6709.07129		1
6709.14551		1
6709.18848		1
6709.214		1
6709.28369		1
6709.348		1
6709.57764		1
6709.587		1
6709.684		1
6709.71631		1
6709.719		1
6709.79346		1
6710.02		1
6710.066		1
6710.18262		1
6710.266		1
6710.29834		1
6710.417		1
6710.43652		1
6710.56738		1
6710.733		1
6710.803		1
6711.008		1
6711.192		1
6711.239		1
6711.31152		1
6711.31738		1
6711.59766		1
6711.70557		1
6711.769		1
6711.897		1
6711.925		1
6711.96729		1
6711.968		1
6712.106		1
6712.14063		1
6712.19775		1
6712.28369		1
6712.34229		1
6712.364		1
6712.367		1
6712.503		1
6712.5874		1
6712.636		1
6712.75		1
6712.80469		1
6712.84131		1
6713.051		1
6713.10449		1
6713.108		1
6713.18359		1
6713.295		1
6713.37061		1
6713.48975		1
6713.6084		1
6714.065		1
6714.17041		1
6714.214		1
6714.60254		1
6714.617		1
6714.71533		1
6714.77344		1
6714.799		1
6714.80127		1
6714.821		1
6714.964		1
6714.96826		1
6715.20557		1
6715.259		1
6715.27148		1
6715.312		1
6715.38574		1
6715.54053		1
6715.55029		1
6715.55566		1
6715.7124		1
6716.14258		1
6716.153		1
6716.275		1
6716.35742		1
6716.36426		1
6716.369		1
6716.45557		1
6716.47852		1
6716.58643		1
6716.62061		1
6716.656		1
6716.666		1
6716.83643		1
6716.89063		1
6717.068		1
6717.08643		1
6717.184		1
6717.55029		1
6717.60059		1
6717.778		1
6718.028		1
6718.05566		1
6718.199		1
6718.39746		1
6718.683		1
6718.8457		1
6718.955		1
6719.002		1
6719.08447		1
6719.41		1
6719.64648		1
6719.849		1
6719.90234		1
6719.906		1
6719.9707		1
6719.98145		1
6720.062		1
6720.111		1
6720.13135		1
6720.17969		1
6720.34		1
6720.61035		1
6720.635		1
6720.84229		1
6720.96338		1
6720.99756		1
6721.12744		1
6721.13		1
6721.24951		1
6721.257		1
6721.2583		1
6721.34863		1
6721.387		1
6721.6		1
6721.65		1
6721.655		1
6721.761		1
6721.81		1
6721.85449		1
6721.93848		1
6722.102		1
6722.207		1
6722.288		1
6722.293		1
6722.36426		1
6722.40137		1
6722.468		1
6722.619		1
6722.67969		1
6722.727		1
6722.76025		1
6722.794		1
6722.8335		1
6722.871		1
6722.886		1
6723.043		1
6723.084		1
6723.119		1
6723.27051		1
6723.28564		1
6723.33057		1
6723.51		1
6723.566		1
6723.57031		1
6723.61133		1
6723.79346		1
6724.073		1
6724.27246		1
6724.27539		1
6724.306		1
6724.4585		1
6724.58447		1
6724.59863		1
6724.63232		1
6724.85742		1
6724.91357		1
6724.9834		1
6725.04		1
6725.059		1
6725.07275		1
6725.113		1
6725.22		1
6725.234		1
6725.429		1
6725.436		1
6725.49		1
6725.55957		1
6725.59766		1
6725.91162		1
6726.00537		1
6726.06055		1
6726.06445		1
6726.09		1
6726.09766		1
6726.14355		1
6726.153		1
6726.316		1
6726.44971		1
6726.504		1
6726.561		1
6726.696		1
6726.779		1
6726.85		1
6726.971		1
6726.99756		1
6727.039		1
6727.11572		1
6727.28		1
6727.29		1
6727.40869		1
6727.466		1
6727.47852		1
6727.55127		1
6727.68652		1
6727.765		1
6727.93555		1
6728.12158		1
6728.154		1
6728.284		1
6728.37451		1
6728.60547		1
6728.64551		1
6728.66		1
6728.76758		1
6728.77246		1
6728.869		1
6728.908		1
6728.914		1
6728.95654		1
6729.04834		1
6729.10547		1
6729.24561		1
6729.3374		1
6729.36475		1
6729.508		1
6729.538		1
6729.603		1
6729.7417		1
6729.755		1
6729.76758		1
6729.92		1
6729.929		1
6729.938		1
6729.962		1
6730.009		1
6730.048		1
6730.14746		1
6730.16162		1
6730.178		1
6730.252		1
6730.28955		1
6730.35059		1
6730.609		1
6730.61328		1
6730.68555		1
6730.807		1
6730.809		1
6730.912		1
6730.96436		1
6730.991		1
6731.22949		1
6731.23242		1
6731.328		1
6731.447		1
6731.48		1
6731.49561		1
6731.5083		1
6731.61865		1
6731.646		1
6731.73438		1
6731.74463		1
6731.75537		1
6731.802		1
6731.88867		1
6732.109		1
6732.2		1
6732.29932		1
6732.31836		1
6732.373		1
6732.46973		1
6732.69873		1
6732.836		1
6732.861		1
6732.93457		1
6733.08154		1
6733.2124		1
6733.348		1
6733.48926		1
6733.49561		1
6733.546		1
6733.61475		1
6733.774		1
6733.831		1
6733.84961		1
6734.05664		1
6734.179		1
6734.197		1
6734.27637		1
6734.49561		1
6734.535		1
6734.63428		1
6734.687		1
6734.77637		1
6734.81152		1
6734.85938		1
6734.94434		1
6735.05		1
6735.062		1
6735.159		1
6735.202		1
6735.235		1
6735.406		1
6735.4873		1
6735.534		1
6735.54736		1
6735.723		1
6735.759		1
6735.787		1
6735.88232		1
6735.99268		1
6736.011		1
6736.153		1
6736.19629		1
6736.20459		1
6736.54		1
6736.67432		1
6736.7124		1
6736.75		1
6736.75049		1
6736.897		1
6737.052		1
6737.125		1
6737.147		1
6737.1543		1
6737.23242		1
6737.289		1
6737.304		1
6737.375		1
6737.51758		1
6737.72363		1
6737.82227		1
6738.025		1
6738.03271		1
6738.06836		1
6738.089		1
6738.137		1
6738.36475		1
6738.449		1
6738.47656		1
6738.70557		1
6738.832		1
6738.84		1
6738.89844		1
6738.91748		1
6738.97656		1
6739.04736		1
6739.09229		1
6739.12842		1
6739.17041		1
6739.184		1
6739.193		1
6739.204		1
6739.27344		1
6739.57031		1
6739.578		1
6739.635		1
6739.772		1
6739.83252		1
6739.833		1
6739.87256		1
6739.878		1
6739.89844		1
6739.909		1
6739.913		1
6739.94		1
6740.035		1
6740.0874		1
6740.24		1
6740.30127		1
6740.33447		1
6740.338		1
6740.392		1
6740.40527		1
6740.619		1
6740.636		1
6740.842		1
6740.873		1
6740.944		1
6740.966		1
6740.983		1
6741.18457		1
6741.25049		1
6741.26172		1
6741.297		1
6741.302		1
6741.379		1
6741.44434		1
6741.4873		1
6741.534		1
6741.541		1
6741.569		1
6741.591		1
6741.637		1
6741.78467		1
6741.806		1
6741.828		1
6741.865		1
6741.881		1
6742.149		1
6742.16553		1
6742.225		1
6742.37549		1
6742.39258		1
6742.44531		1
6742.51855		1
6742.649		1
6742.743		1
6742.81		1
6742.82129		1
6742.913		1
6743.376		1
6743.397		1
6743.467		1
6743.48438		1
6743.68652		1
6743.72		1
6743.742		1
6743.81445		1
6743.924		1
6744.05859		1
6744.2915		1
6744.30957		1
6744.324		1
6744.332		1
6744.41064		1
6744.57471		1
6744.60352		1
6744.71143		1
6744.71973		1
6745.091		1
6745.111		1
6745.304		1
6745.331		1
6745.38		1
6745.401		1
6745.45166		1
6745.472		1
6745.581		1
6745.841		1
6745.96533		1
6746.11133		1
6746.2334		1
6746.308		1
6746.335		1
6746.354		1
6746.35938		1
6746.395		1
6746.43652		1
6746.642		1
6746.64258		1
6746.64746		1
6746.671		1
6746.73926		1
6746.868		1
6746.87451		1
6747.02148		1
6747.111		1
6747.4126		1
6747.51465		1
6747.599		1
6747.76367		1
6747.918		1
6747.92773		1
6747.988		1
6748.00732		1
6748.024		1
6748.07275		1
6748.171		1
6748.256		1
6748.312		1
6748.35352		1
6748.35645		1
6748.364		1
6748.434		1
6748.471		1
6748.478		1
6748.531		1
6748.542		1
6748.64453		1
6748.66455		1
6748.67432		1
6748.736		1
6748.78271		1
6748.848		1
6748.86963		1
6748.88525		1
6748.955		1
6749.053		1
6749.087		1
6749.136		1
6749.187		1
6749.36328		1
6749.41455		1
6749.654		1
6749.80957		1
6749.81836		1
6749.914		1
6749.97461		1
6750.09961		1
6750.13135		1
6750.137		1
6750.238		1
6750.248		1
6750.342		1
6750.373		1
6750.38135		1
6750.486		1
6750.5293		1
6750.56152		1
6750.682		1
6750.69873		1
6750.801		1
6750.879		1
6750.914		1
6750.92432		1
6750.925		1
6750.99658		1
6750.998		1
6751.002		1
6751.04346		1
6751.1377		1
6751.364		1
6751.385		1
6751.553		1
6751.70361		1
6751.78662		1
6751.788		1
6751.79248		1
6751.961		1
6752.026		1
6752.05371		1
6752.181		1
6752.26025		1
6752.314		1
6752.43164		1
6752.52051		1
6752.59131		1
6752.75439		1
6752.81934		1
6752.8457		1
6752.86328		1
6752.92236		1
6752.958		1
6752.963		1
6752.99951		1
6753.04639		1
6753.166		1
6753.21338		1
6753.331		1
6753.38		1
6753.40234		1
6753.81543		1
6753.82129		1
6753.91064		1
6753.95068		1
6753.98047		1
6754.16455		1
6754.175		1
6754.20166		1
6754.478		1
6754.516		1
6754.55469		1
6754.5625		1
6754.678		1
6754.771		1
6754.794		1
6754.867		1
6754.88		1
6754.901		1
6755.109		1
6755.13867		1
6755.27051		1
6755.311		1
6755.32373		1
6755.3623		1
6755.63867		1
6755.824		1
6755.948		1
6755.97852		1
6755.99561		1
6756.03		1
6756.12939		1
6756.2793		1
6756.2915		1
6756.343		1
6756.39844		1
6756.4043		1
6756.46045		1
6756.464		1
6756.562		1
6756.601		1
6756.60156		1
6756.62256		1
6756.69971		1
6756.916		1
6756.93457		1
6756.97266		1
6756.97949		1
6757.01855		1
6757.09375		1
6757.124		1
6757.14941		1
6757.18652		1
6757.207		1
6757.218		1
6757.243		1
6757.272		1
6757.28027		1
6757.303		1
6757.3667		1
6757.40625		1
6757.455		1
6757.497		1
6757.624		1
6757.6626		1
6757.69141		1
6757.692		1
6757.741		1
6757.77734		1
6757.85		1
6757.8877		1
6757.93066		1
6757.944		1
6757.99561		1
6758.369		1
6758.41553		1
6758.44531		1
6758.458		1
6758.4707		1
6758.523		1
6758.531		1
6758.615		1
6758.734		1
6758.816		1
6758.85742		1
6758.94141		1
6758.99		1
6758.99756		1
6759.02637		1
6759.05762		1
6759.084		1
6759.183		1
6759.2207		1
6759.28662		1
6759.383		1
6759.39355		1
6759.469		1
6759.48438		1
6759.544		1
6759.563		1
6759.67969		1
6759.69434		1
6759.75439		1
6759.78271		1
6759.80225		1
6759.836		1
6759.87842		1
6759.8877		1
6759.90039		1
6759.954		1
6759.969		1
6760.022		1
6760.07666		1
6760.192		1
6760.247		1
6760.2583		1
6760.27637		1
6760.326		1
6760.329		1
6760.406		1
6760.64063		1
6760.67		1
6760.76563		1
6760.96045		1
6761.03		1
6761.13672		1
6761.198		1
6761.30273		1
6761.311		1
6761.322		1
6761.33643		1
6761.368		1
6761.398		1
6761.41455		1
6761.46875		1
6761.55957		1
6761.649		1
6761.74951		1
6761.9707		1
6762.02		1
6762.054		1
6762.187		1
6762.33154		1
6762.458		1
6762.462		1
6762.56543		1
6762.576		1
6762.71		1
6762.783		1
6762.81055		1
6762.86963		1
6763.05566		1
6763.09229		1
6763.12744		1
6763.208		1
6763.21045		1
6763.243		1
6763.34326		1
6763.356		1
6763.43262		1
6763.65967		1
6763.99		1
6764.0293		1
6764.10547		1
6764.12061		1
6764.20752		1
6764.21729		1
6764.23438		1
6764.2627		1
6764.266		1
6764.273		1
6764.28955		1
6764.30664		1
6764.38428		1
6764.38867		1
6764.428		1
6764.43652		1
6764.45557		1
6764.49365		1
6764.56934		1
6764.63965		1
6764.64551		1
6764.686		1
6765.07275		1
6765.09229		1
6765.15674		1
6765.2373		1
6765.283		1
6765.397		1
6765.536		1
6765.56641		1
6765.606		1
6765.64453		1
6765.66		1
6765.80957		1
6765.85		1
6765.97266		1
6765.995		1
6766.018		1
6766.116		1
6766.167		1
6766.187		1
6766.188		1
6766.423		1
6766.443		1
6766.44434		1
6766.46338		1
6766.72		1
6766.727		1
6766.762		1
6766.786		1
6766.82471		1
6766.83545		1
6766.83643		1
6766.89453		1
6766.92529		1
6766.98438		1
6767.049		1
6767.12744		1
6767.151		1
6767.261		1
6767.364		1
6767.40674		1
6767.41357		1
6767.44873		1
6767.6377		1
6767.65137		1
6767.652		1
6767.71826		1
6767.756		1
6767.758		1
6767.769		1
6767.82129		1
6767.855		1
6767.879		1
6767.888		1
6767.959		1
6767.99		1
6768.03271		1
6768.116		1
6768.122		1
6768.207		1
6768.4624		1
6768.65625		1
6768.667		1
6768.71338		1
6768.764		1
6768.84326		1
6768.896		1
6769.04346		1
6769.10742		1
6769.11035		1
6769.18164		1
6769.189		1
6769.202		1
6769.29346		1
6769.29443		1
6769.30225		1
6769.314		1
6769.35352		1
6769.44		1
6769.44531		1
6769.47266		1
6769.634		1
6769.75049		1
6769.759		1
6769.82861		1
6769.89551		1
6769.94775		1
6769.971		1
6770.116		1
6770.12354		1
6770.175		1
6770.2085		1
6770.212		1
6770.23633		1
6770.25439		1
6770.265		1
6770.26758		1
6770.287		1
6770.3125		1
6770.346		1
6770.361		1
6770.3623		1
6770.413		1
6770.422		1
6770.45		1
6770.635		1
6770.672		1
6770.741		1
6770.81152		1
6770.84033		1
6770.92529		1
6770.93359		1
6770.966		1
6770.99072		1
6770.991		1
6771.016		1
6771.021		1
6771.05225		1
6771.073		1
6771.07666		1
6771.133		1
6771.215		1
6771.31055		1
6771.33252		1
6771.34326		1
6771.348		1
6771.45459		1
6771.57471		1
6771.57764		1
6771.75244		1
6771.75732		1
6771.785		1
6771.85		1
6771.89844		1
6771.94531		1
6771.96973		1
6771.99365		1
6771.99658		1
6772.03		1
6772.06934		1
6772.11328		1
6772.197		1
6772.22656		1
6772.25928		1
6772.31348		1
6772.32129		1
6772.47168		1
6772.513		1
6772.558		1
6772.696		1
6772.709		1
6772.8125		1
6772.925		1
6772.94531		1
6773.01025		1
6773.01172		1
6773.09		1
6773.096		1
6773.11768		1
6773.166		1
6773.201		1
6773.22754		1
6773.314		1
6773.364		1
6773.50049		1
6773.52148		1
6773.61133		1
6773.78027		1
6773.882		1
6773.892		1
6773.977		1
6774.03467		1
6774.055		1
6774.125		1
6774.23047		1
6774.30762		1
6774.409		1
6774.4126		1
6774.453		1
6774.45459		1
6774.509		1
6774.72168		1
6774.73926		1
6774.74365		1
6774.74951		1
6774.763		1
6774.81152		1
6774.893		1
6775.03857		1
6775.065		1
6775.127		1
6775.14941		1
6775.39258		1
6775.422		1
6775.45068		1
6775.46338		1
6775.615		1
6775.64		1
6775.695		1
6775.725		1
6775.75146		1
6775.845		1
6775.901		1
6775.91064		1
6775.92		1
6776.036		1
6776.15137		1
6776.17969		1
6776.18066		1
6776.25		1
6776.25537		1
6776.39746		1
6776.46045		1
6776.47852		1
6776.52734		1
6776.57227		1
6776.62744		1
6776.64453		1
6776.67773		1
6776.69043		1
6776.88		1
6776.88525		1
6777.01367		1
6777.04053		1
6777.089		1
6777.236		1
6777.26563		1
6777.42432		1
6777.506		1
6777.539		1
6777.62354		1
6777.63867		1
6777.64063		1
6777.704		1
6777.749		1
6777.75928		1
6777.81348		1
6777.87158		1
6777.90674		1
6777.91064		1
6777.924		1
6777.963		1
6777.983		1
6778.187		1
6778.197		1
6778.22		1
6778.22461		1
6778.24268		1
6778.29639		1
6778.33838		1
6778.35254		1
6778.3584		1
6778.368		1
6778.46875		1
6778.505		1
6778.52539		1
6778.59033		1
6778.60938		1
6778.773		1
6778.81641		1
6778.87451		1
6778.89844		1
6778.9624		1
6778.994		1
6779.04053		1
6779.049		1
6779.06		1
6779.061		1
6779.072		1
6779.127		1
6779.44531		1
6779.46143		1
6779.523		1
6779.5625		1
6779.58936		1
6779.59473		1
6779.622		1
6779.67529		1
6779.709		1
6779.74365		1
6779.748		1
6779.789		1
6779.80957		1
6779.86572		1
6779.899		1
[truncated: 17,530 more rows]
