# Supplementary material for: Getting rid of ‘rain’ and ‘stars’: Mitigating inhibition effects on ddPCR data analysis, the case study of the invasive crayfish Pacifastacus leniusculus in the streams of Luxembourg
Source: PLoS One. 2022 Nov 16;17(11):e0275363. doi: 10.1371/journal.pone.0275363 (PMC9668142; doi:10.1371/journal.pone.0275363)
Supplement: S1 File — (ZIP) [file pone.0275363.s003.zip › raw data/28-pl2/28 Pl2-2019 Pl_E05_Amplitude.csv]

Ch1 Amplitude	Ch2 Amplitude	Cluster
3315.854		1
5022.78125		1
5929.764		1
6001.255		1
6004.016		1
6008.4873		1
6027.44727		1
6036.65771		1
6044.288		1
6068.39		1
6072.12354		1
6077.04736		1
6081.34766		1
6091.43164		1
6093.47168		1
6098.23828		1
6105.657		1
6108.639		1
6110.587		1
6113.936		1
6119.19336		1
6119.42529		1
6119.84229		1
6122.67		1
6122.804		1
6125.87646		1
6125.92773		1
6126.96973		1
6128.624		1
6128.76758		1
6129.36865		1
6129.766		1
6130.154		1
6139.159		1
6140.172		1
6140.316		1
6141.31543		1
6141.366		1
6143.181		1
6144.923		1
6146.5293		1
6147.457		1
6149.001		1
6149.59229		1
6149.594		1
6152.2583		1
6152.354		1
6152.642		1
6154.69238		1
6156.581		1
6158.6626		1
6159.528		1
6161.201		1
6162.323		1
6164.7915		1
6166.706		1
6166.747		1
6167.17334		1
6169.048		1
6169.60352		1
6169.786		1
6170.769		1
6171.442		1
6172.263		1
6175.198		1
6175.546		1
6175.75146		1
6177.492		1
6178.30469		1
6178.51367		1
6179.025		1
6179.096		1
6179.67139		1
6179.87061		1
6179.9126		1
6180.07227		1
6181.205		1
6181.56152		1
6184.341		1
6184.647		1
6185.355		1
6185.795		1
6186.057		1
6189.79932		1
6190.272		1
6190.77344		1
6190.968		1
6191.03467		1
6192.64746		1
6192.90039		1
6193.082		1
6194.461		1
6194.563		1
6195.522		1
6196.976		1
6198.66748		1
6199.05371		1
6199.318		1
6199.7915		1
6200.176		1
6200.706		1
6200.78662		1
6200.79		1
6201.05957		1
6201.739		1
6202.98828		1
6203.693		1
6204.673		1
6204.80371		1
6205.275		1
6206.45361		1
6206.974		1
6208.19043		1
6208.253		1
6208.40967		1
6208.683		1
6210.33936		1
6210.565		1
6210.59961		1
6211.02832		1
6211.783		1
6212.022		1
6212.67139		1
6213.622		1
6214.17		1
6214.73535		1
6214.917		1
6215.771		1
6216.18457		1
6216.395		1
6216.527		1
6217.13232		1
6217.71338		1
6217.88525		1
6218.81836		1
6219.066		1
6219.34668		1
6221.516		1
6222.246		1
6222.291		1
6222.431		1
6223.50537		1
6224.33057		1
6224.544		1
6224.94336		1
6225.66748		1
6225.835		1
6226.09766		1
6227.20361		1
6227.454		1
6227.535		1
6227.658		1
6228.045		1
6228.61035		1
6228.77832		1
6229.19971		1
6229.77		1
6229.87158		1
6229.88		1
6230.23047		1
6230.2417		1
6230.452		1
6230.995		1
6231.4043		1
6232.03271		1
6232.072		1
6232.21973		1
6232.27148		1
6232.38525		1
6232.41455		1
6232.61133		1
6232.678		1
6233.18945		1
6233.342		1
6233.35352		1
6233.52637		1
6234.079		1
6234.17773		1
6234.231		1
6234.533		1
6235.09		1
6236.878		1
6236.947		1
6237.102		1
6238.09131		1
6239.52637		1
6239.7373		1
6240.099		1
6240.211		1
6240.21338		1
6240.365		1
6240.82031		1
6241.40967		1
6241.42		1
6241.79248		1
6242.42627		1
6243.714		1
6243.717		1
6244.01465		1
6244.262		1
6244.358		1
6244.45264		1
6245.02		1
6245.925		1
6246.60254		1
6246.66357		1
6247.09326		1
6247.33154		1
6247.46		1
6247.8877		1
6248.455		1
6248.61865		1
6248.928		1
6248.977		1
6249.46826		1
6249.67236		1
6249.758		1
6250.153		1
6250.96143		1
6251.221		1
6251.41943		1
6251.782		1
6251.8335		1
6251.94873		1
6251.954		1
6252.118		1
6252.17871		1
6253.15234		1
6253.179		1
6253.314		1
6253.54932		1
6253.635		1
6253.654		1
6253.9585		1
6254.009		1
6254.097		1
6255.28174		1
6255.805		1
6255.98		1
6256.15234		1
6256.185		1
6256.215		1
6256.529		1
6256.63037		1
6257.546		1
6257.73975		1
6258.127		1
6258.13574		1
6258.16553		1
6258.526		1
6259.62451		1
6259.80225		1
6259.93945		1
6260.10742		1
6261.18262		1
6261.695		1
6261.90771		1
6262.0083		1
6262.02344		1
6262.073		1
6262.13037		1
6263.02734		1
6263.30127		1
6263.36475		1
6263.598		1
6263.82373		1
6264.55225		1
6264.775		1
6264.786		1
6265.042		1
6265.15674		1
6265.41		1
6265.61572		1
6265.707		1
6265.92334		1
6265.93164		1
6265.995		1
6266.07568		1
6266.21875		1
6266.288		1
6266.8584		1
6267.121		1
6267.5293		1
6267.685		1
6268.01025		1
6268.074		1
6268.116		1
6268.3667		1
6268.678		1
6268.73633		1
6269.42334		1
6269.88525		1
6270.045		1
6270.16064		1
6270.734		1
6270.80273		1
6270.89355		1
6270.90771		1
6270.94775		1
6270.96826		1
6272.073		1
6272.13037		1
6272.13965		1
6272.35938		1
6272.4707		1
6272.47461		1
6272.74658		1
6272.878		1
6273.109		1
6273.18652		1
6273.206		1
6273.843		1
6273.958		1
6273.96533		1
6274.08154		1
6274.19775		1
6274.532		1
6274.579		1
6274.625		1
6274.784		1
6274.89453		1
6275.0835		1
6275.454		1
6275.69434		1
6275.77637		1
6275.95752		1
6276.019		1
6276.077		1
6276.44727		1
6276.57764		1
6276.69		1
6277.21436		1
6277.36963		1
6277.40674		1
6277.8374		1
6277.84668		1
6277.866		1
6278.61328		1
6278.672		1
6278.95459		1
6279.098		1
6279.602		1
6279.677		1
6279.978		1
6280.01953		1
6280.096		1
6280.216		1
6280.349		1
6280.359		1
6280.38232		1
6280.423		1
6280.99854		1
6281.277		1
6281.317		1
6281.43164		1
6281.71143		1
6281.952		1
6282.43555		1
6282.6167		1
6282.722		1
6282.92725		1
6283.19971		1
6283.552		1
6283.75439		1
6284.11035		1
6284.42773		1
6284.60059		1
6284.81641		1
6284.86426		1
6285.048		1
6285.77734		1
6286.0293		1
6286.14258		1
6286.794		1
6287.09473		1
6287.45068		1
6287.51855		1
6287.932		1
6288.125		1
6288.318		1
6288.678		1
6288.75342		1
6289.203		1
6289.30566		1
6289.363		1
6289.73975		1
6289.83		1
6289.83447		1
6290.17725		1
6290.2373		1
6290.67627		1
6290.79346		1
6290.804		1
6291.404		1
6291.661		1
6292.298		1
6292.317		1
6292.3374		1
6292.414		1
6292.54053		1
6292.723		1
6292.736		1
6292.747		1
6292.89551		1
6293.212		1
6293.792		1
6294.33154		1
6294.6543		1
6294.65527		1
6294.72754		1
6294.742		1
6294.931		1
6295.077		1
6295.72461		1
6295.93945		1
6296.004		1
6296.13574		1
6296.43945		1
6296.67236		1
6296.67236		1
6296.759		1
6296.792		1
6296.85		1
6297.11133		1
6297.38		1
6297.388		1
6297.5957		1
6297.675		1
6297.821		1
6297.99463		1
6298.151		1
6298.44336		1
6298.963		1
6299.511		1
6299.643		1
6299.988		1
6300.03369		1
6300.37		1
6300.979		1
6301.34473		1
6301.474		1
6301.52637		1
6301.707		1
6301.88525		1
6302.09229		1
6302.1665		1
6302.2417		1
6302.44873		1
6302.61035		1
6302.79053		1
6303.48		1
6303.67725		1
6303.87451		1
6304.195		1
6304.42139		1
6304.641		1
6304.881		1
6305.25732		1
6305.686		1
6305.84863		1
6306.14453		1
6306.158		1
6306.403		1
6306.435		1
6306.61572		1
6306.69775		1
6306.76758		1
6307.05127		1
6307.19		1
6307.27		1
6307.454		1
6307.477		1
6307.58252		1
6307.696		1
6308.433		1
6308.474		1
6308.639		1
6308.64941		1
6309.363		1
6309.45557		1
6309.5083		1
6309.946		1
6309.98438		1
6310.19531		1
6310.576		1
6310.87354		1
6310.97949		1
6311.115		1
6311.518		1
6311.929		1
6311.99756		1
6312.41455		1
6312.488		1
6312.53125		1
6312.595		1
6312.886		1
6312.9126		1
6313.0625		1
6313.213		1
6313.474		1
6313.79639		1
6313.98633		1
6314.407		1
6314.69775		1
6314.938		1
6314.989		1
6315.055		1
6315.122		1
6315.16553		1
6315.2207		1
6315.23047		1
6315.259		1
6315.34033		1
6315.398		1
6315.68		1
6315.856		1
6316.08154		1
6316.20947		1
6316.464		1
6316.547		1
6316.67334		1
6316.713		1
6316.986		1
6317.15039		1
6317.44141		1
6317.7207		1
6317.962		1
6318.067		1
6318.14063		1
6318.35938		1
6318.51758		1
6318.78467		1
6319.00146		1
6319.11035		1
6319.42236		1
6319.64648		1
6319.8457		1
6319.94775		1
6319.96045		1
6320.07129		1
6320.118		1
6320.354		1
6320.61475		1
6320.626		1
6320.8623		1
6321.018		1
6321.081		1
6321.20166		1
6321.22168		1
6321.244		1
6321.39941		1
6321.467		1
6321.87		1
6321.978		1
6322.00244		1
6322.045		1
6322.29932		1
6322.38428		1
6322.61865		1
6322.69434		1
6322.972		1
6323.167		1
6323.18457		1
6323.18945		1
6323.284		1
6323.29541		1
6323.429		1
6323.53662		1
6323.56934		1
6323.59863		1
6323.60449		1
6323.7417		1
6323.98828		1
6324.167		1
6324.2793		1
6324.508		1
6324.87256		1
6324.88672		1
6325.26953		1
6325.33252		1
6325.48828		1
6325.555		1
6325.61		1
6325.684		1
6326.12549		1
6326.56641		1
6326.70459		1
6326.72949		1
6326.78955		1
6326.80371		1
6326.818		1
6326.8584		1
6326.94		1
6327.0625		1
6327.374		1
6327.41943		1
6327.564		1
6327.67529		1
6327.748		1
6327.843		1
6327.87744		1
6327.879		1
6327.953		1
6328.11035		1
6328.5127		1
6328.61328		1
6328.627		1
6328.64648		1
6328.67529		1
6328.903		1
6328.90527		1
6328.90674		1
6328.92236		1
6329.04248		1
6329.10059		1
6329.345		1
6329.34668		1
6329.49463		1
6329.53125		1
6329.5376		1
6329.57764		1
6329.616		1
6329.679		1
6329.744		1
6329.887		1
6330.09229		1
6330.268		1
6330.387		1
6330.633		1
6330.682		1
6330.7085		1
6330.716		1
6330.962		1
6331.054		1
6331.06836		1
6331.08154		1
6331.20166		1
6331.31836		1
6331.42334		1
6331.53174		1
6331.56348		1
6331.587		1
6331.80029		1
6331.84229		1
6331.90771		1
6332.15771		1
6332.226		1
6332.34229		1
6332.349		1
6332.48145		1
6332.531		1
6332.70361		1
6332.764		1
6332.84033		1
6332.90234		1
6333.29932		1
6333.43652		1
6333.54639		1
6333.67969		1
6333.704		1
6333.73145		1
6333.749		1
6333.78		1
6333.80127		1
6333.946		1
6333.952		1
6334.071		1
6334.10449		1
6334.17871		1
6334.329		1
6334.433		1
6334.472		1
6334.539		1
6334.634		1
6334.71143		1
6334.904		1
6334.985		1
6335.00732		1
6335.01367		1
6335.032		1
6335.04443		1
6335.158		1
6335.209		1
6335.22266		1
6335.22559		1
6335.287		1
6335.29248		1
6335.67529		1
6335.929		1
6335.96875		1
6336.17627		1
6336.281		1
6336.40967		1
6336.695		1
6336.76172		1
6336.797		1
6337.20361		1
6337.217		1
6337.24365		1
6337.2583		1
6337.38965		1
6337.40771		1
6337.53369		1
6337.60449		1
6337.732		1
6337.954		1
6338.015		1
6338.019		1
6338.45557		1
6338.45557		1
6338.587		1
6338.94238		1
6338.96143		1
6338.98828		1
6339.017		1
6339.163		1
6339.23975		1
6339.314		1
6339.44		1
6339.68359		1
6339.705		1
6339.75732		1
6340.08154		1
6340.207		1
6340.332		1
6340.359		1
6340.508		1
6340.521		1
6340.538		1
6340.572		1
6341.11		1
6341.16455		1
6341.20459		1
6341.20557		1
6341.29346		1
6341.30469		1
6341.413		1
6341.50146		1
6341.683		1
6342.19141		1
6342.2876		1
6342.32227		1
6342.3457		1
6342.55957		1
6342.785		1
6342.928		1
6342.939		1
6342.94141		1
6343.05664		1
6343.06055		1
6343.113		1
6343.14258		1
6343.14746		1
6343.18457		1
6343.2583		1
6343.44238		1
6343.45068		1
6343.51758		1
6344.124		1
6344.141		1
6344.167		1
6344.17773		1
6344.17871		1
6344.28		1
6344.76758		1
6345.45		1
6345.47		1
6345.478		1
6345.55566		1
6345.579		1
6345.67871		1
6345.683		1
6345.832		1
6345.838		1
6345.87158		1
6345.92627		1
6346.078		1
6346.12061		1
6346.24951		1
6346.39648		1
6346.444		1
6346.493		1
6346.602		1
6346.6875		1
6346.767		1
6346.97		1
6347.051		1
6347.18262		1
6347.28027		1
6347.32568		1
6347.333		1
6347.38574		1
6347.45361		1
6347.47168		1
6347.576		1
6347.596		1
6347.80566		1
6348.131		1
6348.282		1
6348.385		1
6348.49658		1
6348.558		1
6348.655		1
6348.672		1
6349.13672		1
6349.188		1
6349.35938		1
6349.36768		1
6349.43945		1
6349.59033		1
6349.647		1
6349.705		1
6349.75537		1
6349.776		1
6349.89		1
6349.93848		1
6350.15332		1
6350.25537		1
6350.33838		1
6350.45		1
6350.571		1
6350.87		1
6350.902		1
6350.97461		1
6351.013		1
6351.11426		1
6351.18555		1
6351.209		1
6351.274		1
6351.29736		1
6351.48145		1
6351.691		1
6351.714		1
6351.78		1
6351.84961		1
6351.94043		1
6352.008		1
6352.244		1
6352.587		1
6352.64941		1
6352.72852		1
6352.75		1
6352.82275		1
6352.99951		1
6353.04346		1
6353.18848		1
6353.212		1
6353.41455		1
6353.42773		1
6353.49951		1
6353.58643		1
6353.73633		1
6353.753		1
6353.7793		1
6353.834		1
6353.842		1
6354.018		1
6354.046		1
6354.099		1
6354.167		1
6354.197		1
6354.23828		1
6354.428		1
6354.506		1
6354.94629		1
6354.953		1
6354.998		1
6355.037		1
6355.09229		1
6355.13135		1
6355.158		1
6355.212		1
6355.354		1
6355.492		1
6355.49561		1
6355.507		1
6355.82227		1
6356.06836		1
6356.077		1
6356.24658		1
6356.27539		1
6356.369		1
6356.659		1
6356.69336		1
6356.929		1
6356.94629		1
6357.148		1
6357.149		1
6357.25		1
6357.308		1
6357.30957		1
6357.357		1
6357.44629		1
6357.58057		1
6357.806		1
6357.82764		1
6357.88135		1
6357.94629		1
6357.99951		1
6358.27344		1
6358.33545		1
6358.70361		1
6358.87061		1
6358.952		1
6359.034		1
6359.17773		1
6359.18652		1
6359.2334		1
6359.27246		1
6359.523		1
6359.60938		1
6359.692		1
6359.768		1
6360.017		1
6360.072		1
6360.179		1
6360.38		1
6360.457		1
6360.586		1
6360.603		1
6361.154		1
6361.27148		1
6361.373		1
6361.48242		1
6361.501		1
6361.56934		1
6361.637		1
6361.85059		1
6361.917		1
6361.99365		1
6362.04639		1
6362.07227		1
6362.093		1
6362.2		1
6362.211		1
6362.235		1
6362.35938		1
6362.377		1
6362.426		1
6362.463		1
6362.49561		1
6362.52148		1
6362.681		1
6362.68555		1
6362.69531		1
6362.853		1
6363.07129		1
6363.09766		1
6363.17		1
6363.19		1
6363.2124		1
6363.26025		1
6363.269		1
6363.30225		1
6363.38428		1
6363.463		1
6363.54053		1
6363.741		1
6363.781		1
6363.91748		1
6363.93945		1
6363.96826		1
6364.20654		1
6364.27		1
6364.33643		1
6364.407		1
6364.41357		1
6364.6665		1
6364.681		1
6364.73633		1
6364.76172		1
6364.79639		1
6364.889		1
6364.9126		1
6364.95459		1
6365.014		1
6365.03369		1
6365.06934		1
6365.07275		1
6365.07568		1
6365.241		1
6365.37		1
6365.40332		1
6365.56152		1
6365.628		1
6365.67773		1
6365.76074		1
6365.79932		1
6365.816		1
6365.85449		1
6366.033		1
6366.16553		1
6366.189		1
6366.24463		1
6366.29248		1
6366.86572		1
6366.98145		1
6367.00049		1
6367.03564		1
6367.14551		1
6367.30127		1
6367.30469		1
6367.33545		1
6367.384		1
6367.65137		1
6368.02051		1
6368.06738		1
6368.15		1
6368.231		1
6368.479		1
6368.51953		1
6368.75537		1
6368.77246		1
6369.013		1
6369.046		1
6369.17871		1
6369.409		1
6369.476		1
6369.58252		1
6369.68652		1
6369.702		1
6369.717		1
6369.76855		1
6369.769		1
6369.81445		1
6370.1		1
6370.13		1
6370.20752		1
6370.38965		1
6370.40674		1
6370.41943		1
6370.7334		1
6370.80029		1
6370.994		1
6371.0835		1
6371.17529		1
6371.195		1
6371.25732		1
6371.2583		1
6371.388		1
6371.66455		1
6371.7124		1
6371.74463		1
6371.9165		1
6371.92334		1
6371.99365		1
6372.14746		1
6372.173		1
6372.242		1
6372.479		1
6372.533		1
6372.579		1
6372.62646		1
6372.741		1
6372.77832		1
6372.78		1
6372.929		1
6373.038		1
6373.148		1
6373.192		1
6373.26855		1
6373.344		1
6373.437		1
6373.548		1
6373.588		1
6373.638		1
6373.655		1
6373.67334		1
6373.702		1
6373.717		1
6373.8584		1
6373.87158		1
6373.87354		1
6373.99		1
6374.00537		1
6374.02637		1
6374.175		1
6374.21973		1
6374.25		1
6374.36572		1
6374.367		1
6374.37061		1
6374.385		1
6374.40234		1
6374.481		1
6374.499		1
6374.58252		1
6374.675		1
6374.814		1
6374.897		1
6374.94775		1
6374.984		1
6375.02539		1
6375.076		1
6375.0874		1
6375.18652		1
6375.267		1
6375.302		1
6375.43066		1
6375.601		1
6375.68945		1
6375.846		1
6375.99		1
6376.037		1
6376.21973		1
6376.28174		1
6376.29443		1
6376.342		1
6376.461		1
6376.56836		1
6376.57031		1
6376.6167		1
6376.70654		1
6376.91846		1
6377.03857		1
6377.151		1
6377.23047		1
6377.277		1
6377.534		1
6377.785		1
6377.83		1
6377.93164		1
6377.965		1
6377.97363		1
6378.14063		1
6378.165		1
6378.195		1
6378.2		1
6378.33545		1
6378.3623		1
6378.416		1
6378.51465		1
6378.56445		1
6378.60156		1
6378.61475		1
6378.68262		1
6378.80225		1
6378.82764		1
6378.895		1
6378.94531		1
6379.09766		1
6379.17871		1
6379.191		1
6379.33838		1
6379.377		1
6379.38		1
6379.383		1
6379.508		1
6379.57861		1
6379.6416		1
6379.6875		1
6379.73633		1
6379.77832		1
6379.78		1
6379.796		1
6379.828		1
6379.87549		1
6380.08936		1
6380.23		1
6380.272		1
6380.313		1
6380.377		1
6380.46729		1
6380.632		1
6380.71143		1
6380.714		1
6380.74268		1
6380.812		1
6380.928		1
6381.0376		1
6381.045		1
6381.124		1
6381.159		1
6381.29639		1
6381.365		1
6381.43		1
6381.44971		1
6381.46875		1
6381.59131		1
6381.64453		1
6381.71631		1
6381.7373		1
6381.75537		1
6381.85352		1
6381.925		1
6382.04834		1
6382.15527		1
6382.17627		1
6382.26465		1
6382.32373		1
6382.342		1
6382.3623		1
6382.407		1
6382.417		1
6382.46729		1
6382.483		1
6382.492		1
6382.54346		1
6382.60742		1
6382.61426		1
6382.73975		1
6382.81836		1
6382.92236		1
6382.974		1
6383.04053		1
6383.06055		1
6383.12451		1
6383.16553		1
6383.205		1
6383.32129		1
6383.39258		1
6383.39844		1
6383.583		1
6383.656		1
6383.97266		1
6384.01855		1
6384.03		1
6384.064		1
6384.10156		1
6384.10156		1
6384.123		1
6384.16064		1
6384.22852		1
6384.30469		1
6384.35254		1
6384.464		1
6384.65039		1
6384.676		1
6384.78174		1
6384.93848		1
6385.09375		1
6385.1167		1
6385.12256		1
6385.235		1
6385.35938		1
6385.459		1
6385.512		1
6385.52637		1
6386.02		1
6386.05469		1
6386.227		1
6386.266		1
6386.604		1
6386.67627		1
6386.89941		1
6386.994		1
6387		1
6387.078		1
6387.133		1
6387.165		1
6387.23926		1
6387.244		1
6387.26074		1
6387.282		1
6387.339		1
6387.36035		1
6387.526		1
6387.604		1
6387.69043		1
6387.73047		1
6387.775		1
6388		1
6388.02441		1
6388.064		1
6388.17		1
6388.21533		1
6388.25928		1
6388.356		1
6388.369		1
6388.398		1
6388.423		1
6388.461		1
6388.55029		1
6388.56836		1
6388.636		1
6388.72168		1
6388.773		1
6388.81445		1
6388.94141		1
6388.97363		1
6389.056		1
6389.062		1
6389.10059		1
6389.226		1
6389.2915		1
6389.404		1
6389.736		1
6389.768		1
6389.81152		1
6389.9707		1
6390.07959		1
6390.204		1
6390.3916		1
6390.477		1
6390.48047		1
6390.612		1
6390.65625		1
6390.70557		1
6390.735		1
6390.81543		1
6390.851		1
6390.93457		1
6391.02734		1
6391.03564		1
6391.09229		1
6391.21631		1
6391.244		1
6391.688		1
6391.79346		1
6391.805		1
6391.822		1
6391.968		1
6392.134		1
6392.14		1
6392.279		1
6392.334		1
6392.41553		1
6392.554		1
6392.56348		1
6392.651		1
6392.71338		1
6392.78369		1
6392.80127		1
6392.839		1
6392.9585		1
6392.978		1
6393.052		1
6393.247		1
6393.2627		1
6393.311		1
6393.45459		1
6393.84863		1
6393.87549		1
6394.07861		1
6394.09033		1
6394.115		1
6394.189		1
6394.2373		1
6394.304		1
6394.401		1
6394.43262		1
6394.51025		1
6394.82471		1
6394.837		1
6394.99072		1
6395.042		1
6395.06836		1
6395.177		1
6395.27051		1
6395.315		1
6395.3667		1
6395.5127		1
6395.57227		1
6395.77246		1
6395.97852		1
6395.99658		1
6396.115		1
6396.24854		1
6396.3335		1
6396.375		1
6396.467		1
6396.47461		1
6396.49365		1
6396.678		1
6396.732		1
6396.94873		1
6397.08447		1
6397.13574		1
6397.276		1
6397.28369		1
6397.379		1
6397.497		1
6397.55225		1
6397.60352		1
6397.61328		1
6397.944		1
6397.97949		1
6398.02637		1
6398.05371		1
6398.172		1
6398.19531		1
6398.23535		1
6398.245		1
6398.258		1
6398.337		1
6398.343		1
6398.348		1
6398.47266		1
6398.572		1
6398.718		1
6398.782		1
6398.78662		1
6398.853		1
6398.919		1
6398.92432		1
6398.97		1
6398.9834		1
6399.025		1
6399.06543		1
6399.13574		1
6399.39941		1
6399.402		1
6399.666		1
6399.75342		1
6399.811		1
6399.899		1
6400.336		1
6400.413		1
6400.47656		1
6400.49658		1
6400.596		1
6400.648		1
6400.7417		1
6400.756		1
6400.806		1
6400.974		1
6401.11475		1
6401.14551		1
6401.17969		1
6401.23047		1
6401.25537		1
6401.283		1
6401.39746		1
6401.429		1
6401.472		1
6401.56445		1
6401.605		1
6401.69238		1
6401.7583		1
6401.76025		1
6401.821		1
6401.859		1
6401.885		1
6401.9873		1
6402.05566		1
6402.10547		1
6402.182		1
6402.21729		1
6402.24072		1
6402.46631		1
6402.5083		1
6402.59375		1
6402.633		1
6402.7583		1
6402.9165		1
6403.15234		1
6403.18457		1
6403.318		1
6403.593		1
6403.641		1
6403.661		1
6403.783		1
6403.787		1
6403.84		1
6403.98975		1
6404.039		1
6404.074		1
6404.15039		1
6404.21973		1
6404.26074		1
6404.358		1
6404.456		1
6404.487		1
6404.499		1
6404.632		1
6404.67041		1
6404.813		1
6405.069		1
6405.30225		1
6405.379		1
6405.58057		1
6405.626		1
6405.715		1
6405.727		1
6405.742		1
6405.74561		1
6405.80566		1
6406.01855		1
6406.031		1
6406.2		1
6406.22168		1
6406.308		1
6406.356		1
6406.54834		1
6406.67432		1
6406.723		1
6406.76025		1
6406.764		1
6406.768		1
6406.816		1
6406.851		1
6406.992		1
6407.0293		1
6407.0293		1
6407.089		1
6407.17627		1
6407.41455		1
6407.439		1
6407.452		1
6407.556		1
6407.59375		1
6407.618		1
6407.66846		1
6407.743		1
6407.7666		1
6407.80859		1
6407.8457		1
6407.88867		1
6407.88867		1
6407.943		1
6407.96533		1
6407.97461		1
6408.10254		1
6408.15967		1
6408.2627		1
6408.446		1
6408.451		1
6408.54346		1
6408.60449		1
6408.61963		1
6408.679		1
6408.69775		1
6408.81543		1
6408.84473		1
6408.90625		1
6408.914		1
6408.923		1
6408.974		1
6409.223		1
6409.25		1
6409.419		1
6409.59131		1
6409.71973		1
6409.7583		1
6409.995		1
6410.022		1
6410.07861		1
6410.139		1
6410.158		1
6410.20459		1
6410.2085		1
6410.287		1
6410.288		1
6410.42334		1
6410.53955		1
6410.56641		1
6410.617		1
6410.61963		1
6410.78955		1
6411.03027		1
6411.042		1
6411.09668		1
6411.14063		1
6411.386		1
6411.559		1
6411.56152		1
6411.571		1
6411.573		1
6411.63428		1
6411.708		1
6411.7373		1
6411.768		1
6412.0376		1
6412.048		1
6412.157		1
6412.242		1
6412.29639		1
6412.39258		1
6412.44		1
6412.63135		1
6412.68457		1
6412.792		1
6412.815		1
6412.94434		1
6413.006		1
6413.08252		1
6413.18848		1
6413.301		1
6413.457		1
6413.46729		1
6413.48926		1
6413.615		1
6413.74756		1
6413.752		1
6413.762		1
6413.828		1
6413.94629		1
6413.996		1
6414.02734		1
6414.14746		1
6414.152		1
6414.31738		1
6414.32666		1
6414.345		1
6414.34766		1
6414.38965		1
6414.40332		1
6414.413		1
6414.587		1
6414.66553		1
6414.738		1
6414.78271		1
6414.80127		1
6414.814		1
6414.82373		1
6414.86		1
6414.90967		1
6414.92432		1
6414.92725		1
6414.933		1
6414.97754		1
6414.98242		1
6415.023		1
6415.04932		1
6415.405		1
6415.67		1
6415.80859		1
6415.98926		1
6416.00439		1
6416.107		1
6416.16064		1
6416.268		1
6416.28564		1
6416.34668		1
6416.36		1
6416.432		1
6416.533		1
6416.647		1
6416.655		1
6416.67236		1
6416.90137		1
6416.94141		1
6416.996		1
6417.001		1
6417.123		1
6417.13232		1
6417.17041		1
6417.26172		1
6417.36426		1
6417.396		1
6417.405		1
6417.416		1
6417.532		1
6417.57764		1
6417.655		1
6417.728		1
6417.755		1
6417.7627		1
6417.808		1
6417.87646		1
6417.89844		1
6417.909		1
6417.925		1
6417.96875		1
6417.97363		1
6418.036		1
6418.17871		1
6418.195		1
6418.256		1
6418.301		1
6418.327		1
6418.47461		1
6418.50635		1
6418.547		1
6418.636		1
6418.77148		1
6418.84326		1
6418.96		1
6419.07959		1
6419.13574		1
6419.15967		1
6419.16846		1
6419.172		1
6419.311		1
6419.366		1
6419.404		1
6419.44238		1
6419.45459		1
6419.47656		1
6419.54541		1
6419.608		1
6419.648		1
6419.765		1
6419.814		1
6419.86475		1
6419.93945		1
6420.188		1
6420.21533		1
6420.33838		1
6420.46436		1
6420.7085		1
6420.868		1
6420.92627		1
6421.047		1
6421.05957		1
6421.06055		1
6421.122		1
6421.172		1
6421.193		1
6421.207		1
6421.21631		1
6421.22754		1
6421.24072		1
6421.2627		1
6421.31445		1
6421.40234		1
6421.41846		1
6421.43359		1
6421.506		1
6421.513		1
6421.69775		1
6421.725		1
6421.796		1
6422.00146		1
6422.02		1
6422.21533		1
6422.21631		1
6422.222		1
6422.36768		1
6422.397		1
6422.42969		1
6422.552		1
6422.553		1
6422.66		1
6422.75		1
6422.80664		1
6422.86		1
6422.864		1
6422.87451		1
6422.913		1
6422.98926		1
6422.999		1
6423.10938		1
6423.13232		1
6423.186		1
6423.19		1
6423.36572		1
6423.37939		1
6423.446		1
6423.58838		1
6423.632		1
6423.668		1
6423.75049		1
6423.78027		1
6424.03271		1
6424.03467		1
6424.038		1
6424.131		1
6424.163		1
6424.17627		1
6424.29443		1
6424.344		1
6424.402		1
6424.428		1
6424.44971		1
6424.454		1
6424.559		1
6424.56934		1
6424.633		1
6424.64844		1
6424.698		1
6424.837		1
6424.954		1
6425.022		1
6425.14453		1
6425.223		1
6425.229		1
6425.301		1
6425.3374		1
6425.408		1
6425.43555		1
6425.473		1
6425.47852		1
6425.587		1
6425.602		1
6425.6626		1
6425.66455		1
6425.852		1
6425.979		1
6425.98535		1
6426.036		1
6426.129		1
6426.1543		1
6426.28564		1
6426.4375		1
6426.571		1
6426.57861		1
6426.733		1
6426.814		1
6426.854		1
6427.049		1
6427.13574		1
6427.24561		1
6427.35254		1
6427.3833		1
6427.396		1
6427.42236		1
6427.47266		1
6427.512		1
6427.59961		1
6427.6875		1
6427.701		1
6427.77637		1
6427.81055		1
6427.93555		1
6427.95361		1
6427.961		1
6427.999		1
6428.085		1
6428.09863		1
6428.106		1
6428.141		1
6428.14746		1
6428.14746		1
6428.192		1
6428.24658		1
6428.312		1
6428.493		1
6428.49951		1
6428.578		1
6428.5835		1
6428.60938		1
6428.633		1
6428.6377		1
6428.708		1
6428.783		1
6428.82959		1
6428.848		1
6428.8667		1
6428.976		1
6429.009		1
6429.113		1
6429.19629		1
6429.2207		1
6429.469		1
6429.612		1
6429.71631		1
6429.84766		1
6429.904		1
6429.914		1
6429.97		1
6429.992		1
6430.014		1
6430.0874		1
6430.13037		1
6430.14746		1
6430.15527		1
6430.18945		1
6430.23242		1
6430.24		1
6430.298		1
6430.34229		1
6430.48145		1
6430.6084		1
6430.617		1
6430.648		1
6430.694		1
6430.737		1
6430.79443		1
6430.80664		1
6430.84326		1
6430.89648		1
6430.918		1
6430.949		1
6430.96045		1
6431.04639		1
6431.1377		1
6431.143		1
6431.17725		1
6431.28467		1
6431.32129		1
6431.394		1
6431.416		1
6431.45557		1
6431.467		1
6431.4917		1
6431.59229		1
6431.66162		1
6431.70068		1
6431.71729		1
6431.89844		1
6431.92871		1
6431.95068		1
6431.97363		1
6431.976		1
6432.07471		1
6432.0874		1
6432.097		1
6432.14		1
6432.2627		1
6432.26953		1
6432.296		1
6432.31836		1
6432.3374		1
6432.38525		1
6432.39844		1
6432.39941		1
6432.493		1
6432.506		1
6432.51172		1
6432.532		1
6432.613		1
6432.6167		1
6432.703		1
6432.774		1
6432.7793		1
6432.894		1
6432.926		1
6432.953		1
6432.96875		1
6432.988		1
6433.04443		1
6433.107		1
6433.18359		1
6433.204		1
6433.358		1
6433.44238		1
6433.443		1
6433.449		1
6433.53		1
6433.589		1
6433.83936		1
6433.923		1
6433.933		1
6434.1		1
6434.245		1
6434.255		1
6434.26025		1
6434.31445		1
6434.48		1
6434.537		1
6434.56348		1
6434.65137		1
6434.67		1
6434.70361		1
6434.72461		1
6434.727		1
6434.736		1
6434.74854		1
6434.77539		1
6434.8125		1
6434.891		1
6434.94141		1
6434.984		1
6435.00732		1
6435.018		1
6435.04248		1
6435.144		1
6435.16943		1
6435.22168		1
6435.264		1
6435.351		1
6435.449		1
6435.50732		1
6435.613		1
6435.6167		1
6435.645		1
6435.68945		1
6435.72461		1
6435.815		1
6435.90039		1
6435.91162		1
6435.94434		1
6435.95557		1
6435.958		1
6435.98047		1
6436.053		1
6436.099		1
6436.131		1
6436.20166		1
6436.245		1
6436.371		1
6436.427		1
6436.4624		1
6436.52539		1
6436.52734		1
6436.555		1
6436.616		1
6436.697		1
6436.723		1
6436.75439		1
6436.77441		1
6436.87061		1
6436.87354		1
6436.91064		1
6436.956		1
6437.123		1
6437.13965		1
6437.17432		1
6437.2124		1
6437.22168		1
6437.277		1
6437.28662		1
6437.39		1
6437.49756		1
6437.54346		1
6437.769		1
6437.93		1
6437.994		1
[truncated: 16,898 more rows]
