# Supplementary material for: Getting rid of ‘rain’ and ‘stars’: Mitigating inhibition effects on ddPCR data analysis, the case study of the invasive crayfish Pacifastacus leniusculus in the streams of Luxembourg
Source: PLoS One. 2022 Nov 16;17(11):e0275363. doi: 10.1371/journal.pone.0275363 (PMC9668142; doi:10.1371/journal.pone.0275363)
Supplement: S1 File — (ZIP) [file pone.0275363.s003.zip › raw data/28-pl2/28 Pl2-2019 Pl_E06_Amplitude.csv]

Ch1 Amplitude	Ch2 Amplitude	Cluster
2614.39038		1
5082.531		1
5145.526		1
5573.5957		1
5652.44727		1
5693.01		1
5707.41		1
5750.22363		1
5752.58252		1
5752.994		1
5756.821		1
5778.191		1
5802.482		1
5803.54443		1
5805.518		1
5814.983		1
5829.353		1
5834.90137		1
5836.20947		1
5839.444		1
5839.47852		1
5840.178		1
5850.125		1
5852.907		1
5855.48828		1
5857.6665		1
5857.837		1
5858.18945		1
5861.988		1
5862.453		1
5868.457		1
5874.649		1
5875.903		1
5876.331		1
5878.90625		1
5885.55469		1
5887.09131		1
5888.348		1
5891.44727		1
5891.88		1
5892.313		1
5893.33838		1
5894.9165		1
5899.255		1
5899.855		1
5899.959		1
5901.73828		1
5902.75244		1
5902.985		1
5903.117		1
5906.91		1
5907.56641		1
5907.87354		1
5908.63135		1
5908.84961		1
5909.496		1
5910.7		1
5913.6543		1
5915.30859		1
5919.97363		1
5921.58838		1
5921.99756		1
5925.52344		1
5927.90625		1
5928.84375		1
5930.309		1
5931.89746		1
5932.444		1
5932.672		1
5934.01855		1
5934.197		1
5936.68945		1
5936.996		1
5937.5957		1
5938.009		1
5938.27148		1
5938.78125		1
5939.43262		1
5940.3		1
5940.426		1
5940.592		1
5941.43262		1
5942.166		1
5943.409		1
5945.02441		1
5945.204		1
5945.298		1
5946.13135		1
5946.74268		1
5946.88428		1
5947.949		1
5949.207		1
5950.30127		1
5951.023		1
5951.542		1
5952.0625		1
5952.45752		1
5952.717		1
5953.676		1
5954.184		1
5955.054		1
5957.26465		1
5957.89063		1
5957.91064		1
5958.75439		1
5958.7876		1
5958.983		1
5959.564		1
5959.91064		1
5960.002		1
5960.034		1
5960.243		1
5961.058		1
5961.993		1
5962.36		1
5962.614		1
5963.26		1
5963.27441		1
5964.056		1
5964.40967		1
5965.421		1
5965.6377		1
5965.68457		1
5966.847		1
5968.09961		1
5968.135		1
5968.19531		1
5968.29639		1
5968.484		1
5969.21533		1
5969.39063		1
5969.466		1
5971.23		1
5971.67725		1
5972.186		1
5972.92773		1
5973.051		1
5973.47		1
5974.515		1
5974.58936		1
5974.60156		1
5974.6333		1
5974.7417		1
5974.93262		1
5975.253		1
5975.73975		1
5975.78125		1
5976.18359		1
5976.426		1
5976.607		1
5978.107		1
5978.938		1
5978.97656		1
5979.45068		1
5979.46436		1
5979.486		1
5979.53		1
5979.75		1
5981.139		1
5981.30957		1
5981.796		1
5981.8667		1
5981.867		1
5982.723		1
5983.105		1
5983.149		1
5983.58936		1
5984.02637		1
5984.88574		1
5985.34		1
5985.737		1
5985.76025		1
5986.22363		1
5986.654		1
5986.88		1
5987.208		1
5987.6084		1
5988.304		1
5988.623		1
5988.74365		1
5989.00537		1
5989.56738		1
5989.9043		1
5989.98975		1
5990.15527		1
5990.2373		1
5990.40527		1
5990.557		1
5991.357		1
5991.926		1
5991.94629		1
5992.29248		1
5992.869		1
5993.05859		1
5993.164		1
5993.59		1
5993.88037		1
5993.904		1
5994.73828		1
5995.34229		1
5995.35156		1
5996.128		1
5996.1875		1
5996.487		1
5996.82959		1
5996.958		1
5997.59229		1
5997.77148		1
5997.785		1
5998.42969		1
5999.21143		1
5999.69141		1
5999.7627		1
6000.083		1
6000.085		1
6000.25439		1
6000.34668		1
6000.546		1
6001.222		1
6001.84229		1
6002.02637		1
6002.0376		1
6002.72754		1
6002.81543		1
6003.12451		1
6003.837		1
6004.16162		1
6004.226		1
6005.167		1
6005.681		1
6005.953		1
6006.06055		1
6006.123		1
6007.18		1
6007.47656		1
6007.56934		1
6007.581		1
6007.69141		1
6008.023		1
6008.044		1
6008.31641		1
6008.363		1
6008.39258		1
6008.846		1
6008.981		1
6009.052		1
6010.351		1
6010.404		1
6010.445		1
6010.78662		1
6010.87646		1
6010.887		1
6010.965		1
6011.04346		1
6011.703		1
6012.13672		1
6012.56445		1
6012.7666		1
6013.131		1
6013.2373		1
6013.799		1
6013.835		1
6013.858		1
6014.82471		1
6014.96826		1
6015.289		1
6015.315		1
6015.677		1
6016.24658		1
6016.56543		1
6017.192		1
6017.41553		1
6017.595		1
6017.74951		1
6017.76465		1
6017.864		1
6018.04834		1
6018.19727		1
6018.203		1
6018.2417		1
6018.36475		1
6018.83252		1
6019.261		1
6019.694		1
6019.94531		1
6020.575		1
6021.28857		1
6021.44727		1
6022.44238		1
6022.62		1
6022.771		1
6023.15234		1
6023.17871		1
6023.714		1
6023.925		1
6024.1333		1
6024.39258		1
6024.684		1
6024.729		1
6025.441		1
6025.88		1
6026.40332		1
6026.67725		1
6026.698		1
6026.907		1
6027.07227		1
6027.122		1
6027.429		1
6027.837		1
6027.88525		1
6028.14648		1
6028.3		1
6028.305		1
6028.45361		1
6028.807		1
6028.99268		1
6029.05762		1
6029.17871		1
6029.33643		1
6029.358		1
6029.49756		1
6029.708		1
6030.1		1
6030.17041		1
6030.26025		1
6030.327		1
6030.44043		1
6030.808		1
6030.82568		1
6030.87451		1
6030.95947		1
6031.07959		1
6031.173		1
6031.237		1
6031.889		1
6031.97656		1
6032.18164		1
6032.635		1
6033.13		1
6033.334		1
6033.361		1
6033.36865		1
6033.39551		1
6033.398		1
6033.548		1
6033.59863		1
6034.01		1
6034.08447		1
6034.13232		1
6034.27832		1
6034.64258		1
6034.71338		1
6034.823		1
6035.097		1
6035.3457		1
6035.45654		1
6035.538		1
6036.287		1
6036.29		1
6036.439		1
6036.643		1
6036.66357		1
6036.74854		1
6036.81348		1
6037.66357		1
6038.06055		1
6038.174		1
6038.78662		1
6039.172		1
6039.344		1
6039.412		1
6039.49561		1
6039.78467		1
6039.86963		1
6040.12158		1
6040.271		1
6041.07227		1
6041.32373		1
6041.367		1
6041.68555		1
6041.846		1
6041.99		1
6042.11768		1
6042.254		1
6042.31836		1
6042.487		1
6042.52148		1
6042.665		1
6042.923		1
6043.281		1
6044.09		1
6044.345		1
6044.37939		1
6044.851		1
6044.861		1
6044.889		1
6045.23828		1
6045.37646		1
6046.2334		1
6046.29443		1
6046.37646		1
6046.412		1
6046.5166		1
6046.69531		1
6046.99561		1
6047.03955		1
6047.121		1
6047.1875		1
6047.25635		1
6047.315		1
6047.781		1
6048.19727		1
6048.223		1
6048.42		1
6048.439		1
6048.571		1
6048.948		1
6049.001		1
6049.2124		1
6049.31738		1
6049.40674		1
6049.532		1
6049.57959		1
6049.93066		1
6050.308		1
6050.451		1
6050.49072		1
6050.63867		1
6050.71045		1
6050.748		1
6051.267		1
6051.58252		1
6051.82471		1
6052.376		1
6052.72363		1
6052.86035		1
6052.8667		1
6053.324		1
6053.53564		1
6053.62158		1
6053.627		1
6053.639		1
6053.654		1
6053.659		1
6053.70264		1
6053.79443		1
6054.06641		1
6054.334		1
6054.384		1
6054.669		1
6054.739		1
6054.76		1
6054.82129		1
6054.904		1
6054.91553		1
6055.06836		1
6055.458		1
6055.75635		1
6055.77539		1
6055.86865		1
6056.071		1
6056.263		1
6056.29346		1
6056.448		1
6056.669		1
6056.748		1
6056.89844		1
6057.1123		1
6057.17139		1
6057.196		1
6057.25439		1
6057.36865		1
6057.696		1
6057.775		1
6057.79639		1
6057.94775		1
6057.96338		1
6058.03		1
6058.104		1
6058.21631		1
6058.35		1
6058.501		1
6059.11426		1
6059.294		1
6059.33057		1
6059.4375		1
6059.616		1
6059.692		1
6059.78369		1
6059.788		1
6059.86426		1
6059.94043		1
6060.03857		1
6060.164		1
6060.55371		1
6060.554		1
6060.65137		1
6060.99658		1
6061.18555		1
6061.305		1
6061.446		1
6061.44727		1
6061.549		1
6061.601		1
6061.622		1
6061.66553		1
6061.703		1
6061.743		1
6061.854		1
6061.935		1
6061.95459		1
6061.99365		1
6062.05762		1
6062.3623		1
6062.379		1
6062.44043		1
6062.47266		1
6062.671		1
6062.77148		1
6062.836		1
6062.854		1
6062.884		1
6062.91846		1
6062.947		1
6063.33545		1
6063.37646		1
6063.8125		1
6064.173		1
6064.19238		1
6064.276		1
6064.76465		1
6064.768		1
6065.07227		1
6065.1626		1
6065.321		1
6065.62061		1
6065.751		1
6065.90039		1
6066.06		1
6066.07373		1
6066.123		1
6066.217		1
6066.33057		1
6066.368		1
6066.476		1
6066.612		1
6066.715		1
6067.049		1
6067.26172		1
6067.31445		1
6067.57568		1
6067.81836		1
6067.84766		1
6067.854		1
6067.94		1
6068.075		1
6068.14648		1
6068.182		1
6068.29443		1
6068.412		1
6068.5957		1
6068.82129		1
6069.289		1
6069.435		1
6069.603		1
6069.824		1
6069.85156		1
6069.871		1
6069.87842		1
6070.24756		1
6070.488		1
6070.5		1
6070.64		1
6070.701		1
6070.803		1
6070.81543		1
6070.953		1
6071.0415		1
6071.066		1
6071.129		1
6071.515		1
6071.53027		1
6071.539		1
6071.553		1
6071.759		1
6071.77148		1
6072.024		1
6072.193		1
6072.20654		1
6072.818		1
6072.85938		1
6072.988		1
6073.461		1
6073.49756		1
6073.632		1
6073.70752		1
6073.752		1
6073.8374		1
6074.08447		1
6074.28027		1
6074.32275		1
6075.29639		1
6075.511		1
6075.644		1
6075.703		1
6075.79248		1
6076.135		1
6076.414		1
6076.432		1
6076.476		1
6076.77		1
6076.972		1
6076.978		1
6077.138		1
6077.256		1
6077.611		1
6077.67871		1
6077.81934		1
6078.25244		1
6078.30957		1
6078.49072		1
6078.619		1
6078.938		1
6079.056		1
6079.205		1
6079.249		1
6079.36475		1
6079.728		1
6079.75244		1
6079.84473		1
6080.12744		1
6080.319		1
6080.62939		1
6080.65967		1
6080.686		1
6080.85449		1
6081.2207		1
6081.26465		1
6081.46		1
6081.68066		1
6081.85156		1
6082.066		1
6082.083		1
6082.16846		1
6082.304		1
6082.32227		1
6082.326		1
6082.368		1
6082.423		1
6082.50928		1
6082.611		1
6082.79053		1
6082.822		1
6082.848		1
6082.89551		1
6082.92236		1
6083.005		1
6083.12451		1
6083.211		1
6083.327		1
6083.489		1
6083.66064		1
6083.83154		1
6084.21875		1
6084.24463		1
6084.285		1
6084.42334		1
6084.42871		1
6084.495		1
6084.835		1
6085.072		1
6085.10645		1
6085.27539		1
6085.3457		1
6085.54736		1
6085.61475		1
6085.76172		1
6085.82275		1
6086.26172		1
6086.517		1
6086.82568		1
6086.87549		1
6086.91064		1
6086.971		1
6087.34961		1
6087.511		1
6087.573		1
6087.599		1
6087.84668		1
6087.884		1
6087.96875		1
6088.05469		1
6088.2085		1
6088.30762		1
6088.58057		1
6088.88867		1
6088.99072		1
6089.2417		1
6089.352		1
6089.637		1
6089.65		1
6089.778		1
6089.911		1
6089.9375		1
6090.17334		1
6090.225		1
6090.31836		1
6090.54541		1
6090.659		1
6090.662		1
6090.758		1
6090.80273		1
6090.81543		1
6090.824		1
6090.82666		1
6090.872		1
6090.95361		1
6091.075		1
6091.314		1
6091.36865		1
6091.465		1
6091.52246		1
6091.57031		1
6091.7583		1
6091.8623		1
6091.92139		1
6091.96045		1
6092.05029		1
6092.083		1
6092.123		1
6092.284		1
6092.362		1
6092.37451		1
6092.375		1
6092.55664		1
6092.78662		1
6092.805		1
6092.967		1
6092.97754		1
6093.098		1
6093.36426		1
6093.42334		1
6093.44531		1
6093.683		1
6093.72656		1
6093.832		1
6093.92		1
6093.92		1
6093.967		1
6094.18848		1
6094.31		1
6094.37549		1
6094.64		1
6094.74		1
6094.849		1
6095.10352		1
6095.143		1
6095.364		1
6095.414		1
6095.448		1
6095.45264		1
6095.835		1
6095.902		1
6095.91846		1
6096.033		1
6096.068		1
6096.178		1
6096.35		1
6096.351		1
6096.38965		1
6096.56445		1
6096.67		1
6096.754		1
6096.855		1
6096.87744		1
6096.98926		1
6097.05273		1
6097.071		1
6097.204		1
6097.256		1
6097.426		1
6097.448		1
6097.64063		1
6098.112		1
6098.172		1
6098.19531		1
6098.368		1
6098.489		1
6098.56152		1
6098.585		1
6098.65625		1
6098.71		1
6098.76465		1
6098.92773		1
6098.93262		1
6099.084		1
6099.111		1
6099.206		1
6099.326		1
6099.481		1
6099.53271		1
6099.53857		1
6099.57275		1
6099.69043		1
6099.918		1
6100.42041		1
6100.43457		1
6100.94727		1
6101.004		1
6101.06055		1
6101.063		1
6101.06641		1
6101.084		1
6101.166		1
6101.172		1
6101.281		1
6101.41064		1
6101.8457		1
6101.872		1
6101.956		1
6101.974		1
6102.0625		1
6102.117		1
6102.16162		1
6102.19238		1
6102.204		1
6102.253		1
6102.30859		1
6102.418		1
6102.65		1
6102.683		1
6102.84033		1
6102.945		1
6102.999		1
6103.047		1
6103.0957		1
6103.148		1
6103.407		1
6103.5127		1
6103.53955		1
6103.62354		1
6103.653		1
6103.80225		1
6103.91846		1
6104.02148		1
6104.33838		1
6104.47656		1
6104.51855		1
6104.523		1
6104.63037		1
6104.769		1
6104.78564		1
6104.7915		1
6104.877		1
6104.88672		1
6104.934		1
6104.94141		1
6105.06543		1
6105.1543		1
6105.2		1
6105.2876		1
6105.30566		1
6105.343		1
6105.39355		1
6105.41357		1
6105.517		1
6105.65		1
6105.736		1
6105.75928		1
6105.778		1
6105.84326		1
6105.90967		1
6105.9707		1
6106.224		1
6106.546		1
6106.68457		1
6106.73633		1
6106.74854		1
6106.819		1
6106.84326		1
6106.944		1
6107.14		1
6107.485		1
6107.49658		1
6107.51563		1
6107.52832		1
6107.55273		1
6107.60645		1
6107.696		1
6108.12061		1
6108.175		1
6108.241		1
6108.256		1
6108.606		1
6108.72		1
6108.872		1
6108.93066		1
6108.97559		1
6109.0083		1
6109.017		1
6109.02246		1
6109.159		1
6109.18164		1
6109.19		1
6109.234		1
6109.275		1
6109.403		1
6109.404		1
6109.44043		1
6109.59033		1
6109.59326		1
6109.79		1
6109.845		1
6109.877		1
6110.01367		1
6110.06836		1
6110.123		1
6110.127		1
6110.131		1
6110.175		1
6110.241		1
6110.24463		1
6110.24756		1
6110.31348		1
6110.393		1
6110.537		1
6110.644		1
6110.676		1
6110.72		1
6110.79		1
6110.95264		1
6110.984		1
6111.00342		1
6111.06055		1
6111.103		1
6111.21338		1
6111.32959		1
6111.343		1
6111.366		1
6111.4585		1
6111.483		1
6111.52344		1
6111.53564		1
6111.73047		1
6111.78174		1
6111.944		1
6112.02441		1
6112.05469		1
6112.29		1
6112.324		1
6112.40137		1
6112.414		1
6112.684		1
6112.73633		1
6113.02734		1
6113.105		1
6113.18848		1
6113.4707		1
6113.597		1
6113.605		1
6113.82373		1
6113.87451		1
6114.068		1
6114.09766		1
6114.17334		1
6114.279		1
6114.31738		1
6114.32471		1
6114.37744		1
6114.39844		1
6114.49463		1
6114.59		1
6114.7		1
6114.712		1
6114.834		1
6114.91357		1
6114.921		1
6115.011		1
6115.116		1
6115.218		1
6115.21973		1
6115.252		1
6115.28955		1
6115.29834		1
6115.365		1
6115.399		1
6115.4585		1
6115.543		1
6115.56055		1
6115.57959		1
6115.594		1
6115.614		1
6115.675		1
6115.6875		1
6115.692		1
6116.029		1
6116.156		1
6116.19141		1
6116.64941		1
6116.75342		1
6116.75732		1
6116.775		1
6116.851		1
6116.88135		1
6117.01025		1
6117.16162		1
6117.178		1
6117.517		1
6117.765		1
6117.858		1
6117.92871		1
6117.939		1
6117.94434		1
6117.946		1
6118.07764		1
6118.136		1
6118.14		1
6118.14355		1
6118.32031		1
6118.381		1
6118.562		1
6118.645		1
6118.68359		1
6118.812		1
6118.92		1
6119.112		1
6119.14453		1
6119.4834		1
6119.49658		1
6119.51465		1
6119.55859		1
6119.57764		1
6119.79639		1
6119.80664		1
6119.827		1
6119.8623		1
6119.87158		1
6119.88672		1
6119.975		1
6120.056		1
6120.059		1
6120.098		1
6120.15674		1
6120.247		1
6120.24756		1
6120.31055		1
6120.484		1
6120.48828		1
6120.514		1
6120.69629		1
6120.72168		1
6120.73633		1
6120.74		1
6120.808		1
6120.82568		1
6120.842		1
6120.95947		1
6121.021		1
6121.025		1
6121.112		1
6121.3125		1
6121.37842		1
6121.38232		1
6121.647		1
6121.68457		1
6121.87061		1
6121.9165		1
6122.085		1
6122.09766		1
6122.145		1
6122.187		1
6122.241		1
6122.27832		1
6122.317		1
6122.429		1
6122.55762		1
6122.55957		1
6122.711		1
6122.713		1
6122.7583		1
6123.081		1
6123.131		1
6123.34326		1
6123.371		1
6123.39453		1
6123.401		1
6123.4624		1
6123.621		1
6123.751		1
6123.93457		1
6124.00342		1
6124.046		1
6124.0874		1
6124.33936		1
6124.408		1
6124.41		1
6124.42432		1
6124.47656		1
6124.68652		1
6124.825		1
6124.9707		1
6124.997		1
6125.00537		1
6125.012		1
6125.03		1
6125.048		1
6125.164		1
6125.18945		1
6125.202		1
6125.56934		1
6125.606		1
6125.66455		1
6125.695		1
6125.714		1
6125.88		1
6125.92529		1
6126.089		1
6126.135		1
6126.19775		1
6126.25439		1
6126.35645		1
6126.42139		1
6126.488		1
6126.517		1
6126.66553		1
6126.676		1
6126.85254		1
6126.948		1
6126.976		1
6126.98242		1
6127.002		1
6127.00537		1
6127.02734		1
6127.278		1
6127.483		1
6127.49756		1
6127.62256		1
6127.69971		1
6127.83154		1
6127.884		1
6127.922		1
6127.969		1
6128.217		1
6128.219		1
6128.562		1
6128.59326		1
6128.59766		1
6128.78271		1
6128.78662		1
6128.81836		1
6128.8667		1
6128.9917		1
6129.08		1
6129.19531		1
6129.20752		1
6129.3877		1
6129.47461		1
6129.542		1
6129.56934		1
6129.705		1
6129.707		1
6129.92529		1
6130.00049		1
6130.10059		1
6130.138		1
6130.154		1
6130.30664		1
6130.437		1
6130.51		1
6130.566		1
6130.569		1
6130.57275		1
6130.61035		1
6130.62842		1
6130.663		1
6130.668		1
6130.69		1
6130.724		1
6130.73633		1
6130.854		1
6130.872		1
6130.89648		1
6130.922		1
6130.93945		1
6131.04834		1
6131.39063		1
6131.46875		1
6131.59229		1
6131.634		1
6131.846		1
6132.0415		1
6132.061		1
6132.09473		1
6132.14453		1
6132.161		1
6132.162		1
6132.248		1
6132.318		1
6132.40674		1
6132.56934		1
6132.62842		1
6132.74463		1
6132.759		1
6132.89		1
6132.91553		1
6132.971		1
6133.145		1
6133.20361		1
6133.20557		1
6133.227		1
6133.281		1
6133.28125		1
6133.30371		1
6133.31543		1
6133.354		1
6133.40527		1
6133.45361		1
6133.479		1
6133.667		1
6133.70459		1
6133.708		1
6133.98047		1
6134.05		1
6134.13867		1
6134.158		1
6134.17334		1
6134.212		1
6134.21631		1
6134.22949		1
6134.30225		1
6134.44971		1
6134.47		1
6134.49854		1
6134.552		1
6134.713		1
6134.7373		1
6134.78125		1
6135.0293		1
6135.17725		1
6135.191		1
6135.32861		1
6135.351		1
6135.68652		1
6135.71875		1
6135.87842		1
6136.01465		1
6136.294		1
6136.486		1
6136.762		1
6136.84229		1
6137.159		1
6137.17		1
6137.18945		1
6137.27051		1
6137.347		1
6137.39355		1
6137.43164		1
6137.44434		1
6137.45166		1
6137.49		1
6137.509		1
6137.5874		1
6137.681		1
6137.7085		1
6137.953		1
6138.00439		1
6138.12061		1
6138.16943		1
6138.182		1
6138.44775		1
6138.61328		1
6138.743		1
6138.78857		1
6138.859		1
6138.91357		1
6138.993		1
6139.05859		1
6139.18066		1
6139.202		1
6139.26172		1
6139.38574		1
6139.44873		1
6139.452		1
6139.52148		1
6139.539		1
6139.63		1
6139.63135		1
6139.7		1
6139.767		1
6140.059		1
6140.14258		1
6140.18457		1
6140.21436		1
6140.363		1
6140.37		1
6140.392		1
6140.52441		1
6140.551		1
6140.61035		1
6140.83252		1
6140.872		1
6140.928		1
6141.04053		1
6141.07471		1
6141.16553		1
6141.16846		1
6141.198		1
6141.229		1
6141.23047		1
6141.254		1
6141.29248		1
6141.30469		1
6141.354		1
6141.445		1
6141.48926		1
6141.588		1
6141.73438		1
6141.737		1
6141.82861		1
6141.856		1
6141.94336		1
6141.97168		1
6142.067		1
6142.116		1
6142.13428		1
6142.18359		1
6142.19336		1
6142.251		1
6142.342		1
6142.351		1
6142.37158		1
6142.404		1
6142.49561		1
6142.565		1
6142.57227		1
6142.63867		1
6142.669		1
6142.778		1
6142.81934		1
6142.933		1
6142.95947		1
6143.05225		1
6143.05566		1
6143.15625		1
6143.16748		1
6143.57568		1
6143.63428		1
6143.68		1
6143.75928		1
6143.95068		1
6143.95166		1
6143.96338		1
6144.17529		1
6144.223		1
6144.26025		1
6144.27148		1
6144.3125		1
6144.382		1
6144.43262		1
6144.543		1
6144.593		1
6144.77637		1
6144.808		1
6144.827		1
6144.83154		1
6144.894		1
6144.968		1
6145.003		1
6145.014		1
6145.02832		1
6145.17236		1
6145.30859		1
6145.31445		1
6145.31445		1
6145.4707		1
6145.47461		1
6145.516		1
6145.54834		1
6145.629		1
6145.731		1
6145.7373		1
6145.80664		1
6145.833		1
6145.83838		1
6145.85449		1
6145.931		1
6146.09766		1
6146.231		1
6146.23145		1
6146.30762		1
6146.34961		1
6146.461		1
6146.462		1
6146.635		1
6146.645		1
6146.695		1
6146.925		1
6147.2915		1
6147.37451		1
6147.40332		1
6147.429		1
6147.4375		1
6147.467		1
6147.546		1
6147.60254		1
6147.607		1
6147.67773		1
6147.729		1
6147.99		1
6148.01855		1
6148.211		1
6148.24268		1
6148.31836		1
6148.5		1
6148.524		1
6148.766		1
6148.846		1
6148.874		1
6148.90967		1
6148.956		1
6149.09961		1
6149.1167		1
6149.159		1
6149.15967		1
6149.205		1
6149.57666		1
6149.68066		1
6149.699		1
6149.69971		1
6149.756		1
6149.76172		1
6149.80957		1
6149.83447		1
6149.901		1
6149.92139		1
6149.92725		1
6149.99658		1
6150.02344		1
6150.071		1
6150.113		1
6150.12451		1
6150.129		1
6150.1543		1
6150.177		1
6150.198		1
6150.201		1
6150.21045		1
6150.231		1
6150.384		1
6150.384		1
6150.43555		1
6150.48		1
6150.531		1
6150.57764		1
6150.6416		1
6150.6626		1
6150.67969		1
6150.691		1
6150.69727		1
6150.71631		1
6150.794		1
6150.88574		1
6150.887		1
6150.905		1
6150.91748		1
6150.97559		1
6151.023		1
6151.02734		1
6151.211		1
6151.2334		1
6151.43848		1
6151.53174		1
6151.59766		1
6151.613		1
6151.661		1
6151.669		1
6151.677		1
6151.80371		1
6151.81055		1
6151.868		1
6151.87256		1
6152.09326		1
6152.1543		1
6152.18457		1
6152.29541		1
6152.30371		1
6152.30469		1
6152.31		1
6152.4165		1
6152.44629		1
6152.532		1
6152.752		1
6152.80957		1
6152.828		1
6152.86768		1
6152.9126		1
6152.92236		1
6152.95557		1
6152.9873		1
6153.0957		1
6153.11572		1
6153.117		1
6153.16943		1
6153.171		1
6153.324		1
6153.38232		1
6153.38525		1
6153.388		1
6153.38867		1
6153.502		1
6153.505		1
6153.625		1
6153.66455		1
6153.701		1
6153.725		1
6153.778		1
6153.795		1
6153.87354		1
6153.91		1
6153.957		1
6153.994		1
6154.1		1
6154.14453		1
6154.14941		1
6154.15869		1
6154.275		1
6154.32129		1
6154.342		1
6154.34229		1
6154.49658		1
6154.53027		1
6154.54		1
6154.59766		1
6154.605		1
6154.624		1
6154.665		1
6154.703		1
6154.74463		1
6154.777		1
6154.92529		1
6154.956		1
6154.958		1
6155.13428		1
6155.273		1
6155.329		1
6155.41064		1
6155.42236		1
6155.462		1
6155.54541		1
6155.57275		1
6155.596		1
6155.642		1
6155.83		1
6155.842		1
6155.91357		1
6156.03125		1
6156.079		1
6156.084		1
6156.08936		1
6156.154		1
6156.205		1
6156.431		1
6156.50928		1
6156.524		1
6156.531		1
6156.603		1
6156.68652		1
6156.727		1
6156.752		1
6156.75635		1
6156.79639		1
6156.819		1
6156.9624		1
6157.12549		1
6157.138		1
6157.15869		1
6157.2		1
6157.22		1
6157.34033		1
6157.36768		1
6157.3833		1
6157.402		1
6157.443		1
6157.5166		1
6157.545		1
6157.556		1
6157.588		1
6157.72168		1
6157.826		1
6157.833		1
6157.934		1
6157.97852		1
6157.979		1
6157.991		1
6158.054		1
6158.276		1
6158.29736		1
6158.326		1
6158.4		1
6158.61133		1
6158.64355		1
6158.6665		1
6158.735		1
6158.76855		1
6158.80029		1
6158.96729		1
6158.988		1
6159.03174		1
6159.097		1
6159.1543		1
6159.15674		1
6159.21338		1
6159.225		1
6159.25635		1
6159.281		1
6159.29932		1
6159.341		1
6159.393		1
6159.47852		1
6159.525		1
6159.53467		1
6159.576		1
6159.61475		1
6159.67139		1
6159.73242		1
6159.743		1
6159.752		1
6159.78955		1
6159.857		1
6160.00537		1
6160.155		1
6160.379		1
6160.39746		1
6160.58643		1
6160.596		1
6160.612		1
6160.693		1
6160.72168		1
6160.73828		1
6160.80127		1
6160.834		1
6160.926		1
6160.94238		1
6161.133		1
6161.14844		1
6161.172		1
6161.213		1
6161.46143		1
6161.494		1
6161.582		1
6161.64063		1
6161.64746		1
6161.69141		1
6161.698		1
6161.80029		1
6161.80859		1
6161.862		1
6161.929		1
6162.082		1
6162.19531		1
6162.33		1
6162.408		1
6162.451		1
6162.452		1
6162.45654		1
6162.51758		1
6162.51953		1
6162.529		1
6162.577		1
6162.608		1
6162.609		1
6162.65967		1
6162.67432		1
6162.71973		1
6162.783		1
6162.898		1
6163.00146		1
6163.0127		1
6163.097		1
6163.166		1
6163.21338		1
6163.23047		1
6163.272		1
6163.314		1
6163.34033		1
6163.346		1
6163.38		1
6163.405		1
6163.53662		1
6163.568		1
6163.617		1
6163.64844		1
6163.65625		1
6163.68945		1
6163.784		1
6164.00635		1
6164.0376		1
6164.078		1
6164.07959		1
6164.08643		1
6164.172		1
6164.26367		1
6164.31738		1
6164.34766		1
6164.44		1
6164.49854		1
6164.514		1
6164.525		1
6164.565		1
6164.588		1
6164.635		1
6164.753		1
6164.8		1
6164.891		1
6164.89355		1
6164.96045		1
6164.967		1
6165.021		1
6165.07129		1
6165.08545		1
6165.16748		1
6165.192		1
6165.24463		1
6165.26074		1
6165.29639		1
6165.3125		1
6165.4126		1
6165.451		1
6165.686		1
6165.748		1
6165.83057		1
6165.8916		1
6165.97461		1
6166.09375		1
6166.174		1
6166.29932		1
6166.45		1
6166.48438		1
6166.488		1
6166.52734		1
6166.53662		1
6166.54932		1
6166.54932		1
6166.62		1
6166.647		1
6166.671		1
6166.753		1
6166.761		1
6166.82764		1
6166.84131		1
6166.91064		1
6167.0127		1
6167.0166		1
6167.0293		1
6167.094		1
6167.09668		1
6167.184		1
6167.21045		1
6167.2417		1
6167.2793		1
6167.28		1
6167.342		1
6167.37158		1
6167.401		1
6167.4126		1
6167.449		1
6167.508		1
6167.50928		1
6167.57959		1
6167.57959		1
6167.60938		1
6167.633		1
6167.67725		1
6167.67871		1
6167.69629		1
6167.7085		1
6167.72852		1
6167.977		1
6167.995		1
6168.16357		1
6168.16553		1
6168.235		1
6168.25537		1
6168.266		1
6168.267		1
6168.41846		1
6168.45		1
6168.564		1
6168.733		1
6168.752		1
6168.824		1
6168.89453		1
6168.915		1
6168.97461		1
6168.977		1
6168.99854		1
6169.068		1
6169.078		1
6169.09375		1
6169.182		1
6169.26		1
6169.305		1
6169.321		1
6169.391		1
6169.43		1
6169.58154		1
6169.59326		1
6169.684		1
6169.69		1
6169.74		1
6169.75928		1
6169.76074		1
6169.76855		1
6169.842		1
6170.015		1
6170.022		1
6170.163		1
6170.17236		1
6170.2124		1
6170.217		1
6170.325		1
6170.34131		1
6170.44336		1
6170.461		1
6170.56055		1
6170.56738		1
6170.59131		1
6170.685		1
6170.78955		1
6170.824		1
6170.84375		1
6170.848		1
6170.90039		1
6170.95654		1
6170.987		1
6171.0625		1
6171.07227		1
6171.083		1
6171.093		1
6171.24951		1
6171.2627		1
6171.365		1
6171.419		1
6171.51		1
6171.517		1
6171.54053		1
6171.61133		1
6171.623		1
6171.646		1
6171.734		1
6171.833		1
6171.94873		1
6171.979		1
6172.1084		1
6172.13574		1
6172.242		1
6172.245		1
6172.3374		1
6172.40527		1
6172.414		1
6172.42041		1
6172.44043		1
6172.66064		1
6172.724		1
6172.725		1
6172.7373		1
6172.769		1
6172.894		1
6172.97461		1
6173.06445		1
6173.154		1
6173.245		1
6173.42871		1
6173.43848		1
6173.44141		1
6173.487		1
6173.50049		1
6173.551		1
6173.553		1
6173.565		1
6173.61865		1
6173.74		1
6173.8335		1
6173.88037		1
6173.893		1
6173.95361		1
6174.07227		1
6174.08838		1
6174.13672		1
6174.184		1
6174.321		1
6174.322		1
6174.343		1
6174.36572		1
6174.4		1
6174.421		1
6174.441		1
6174.484		1
6174.52832		1
6174.54736		1
6174.57568		1
6174.72		1
6174.7666		1
6174.78662		1
6174.83936		1
6174.89648		1
6174.97754		1
6175.02734		1
6175.15		1
6175.15869		1
6175.23633		1
6175.28857		1
6175.34033		1
6175.433		1
6175.433		1
6175.44629		1
6175.486		1
6175.495		1
6175.50732		1
6175.51367		1
6175.526		1
6175.623		1
6175.819		1
6175.85254		1
6175.87256		1
6175.923		1
6175.99072		1
6176.01		1
6176.137		1
6176.1416		1
6176.14453		1
6176.177		1
6176.183		1
6176.22949		1
6176.264		1
6176.30225		1
6176.38525		1
6176.44238		1
6176.45361		1
6176.465		1
6176.491		1
6176.51172		1
6176.52051		1
6176.52051		1
6176.554		1
6176.57666		1
6176.741		1
6176.79834		1
6176.83		1
6176.842		1
6176.87		1
6176.87451		1
6176.894		1
6176.946		1
6176.953		1
6176.965		1
6176.975		1
6177.059		1
6177.12939		1
6177.19238		1
6177.269		1
6177.31543		1
6177.35449		1
6177.369		1
6177.37549		1
6177.4585		1
6177.5293		1
6177.61963		1
6177.645		1
6177.775		1
6177.83838		1
6177.84229		1
6177.88135		1
6177.92725		1
6178.18457		1
6178.26367		1
6178.304		1
6178.3877		1
6178.421		1
6178.44141		1
6178.455		1
6178.4707		1
6178.47656		1
6178.489		1
6178.573		1
6178.70752		1
6178.72754		1
6178.74072		1
6178.79834		1
6178.867		1
6178.89941		1
6179.058		1
6179.09131		1
6179.156		1
6179.16162		1
6179.16748		1
6179.37256		1
6179.432		1
6179.479		1
[truncated: 17,860 more rows]
