# Supplementary material for: Getting rid of ‘rain’ and ‘stars’: Mitigating inhibition effects on ddPCR data analysis, the case study of the invasive crayfish Pacifastacus leniusculus in the streams of Luxembourg
Source: PLoS One. 2022 Nov 16;17(11):e0275363. doi: 10.1371/journal.pone.0275363 (PMC9668142; doi:10.1371/journal.pone.0275363)
Supplement: S1 File — (ZIP) [file pone.0275363.s003.zip › raw data/28-pl2/28 Pl2-2019 Pl_F01_Amplitude.csv]

Ch1 Amplitude	Ch2 Amplitude	Cluster
4987.035		1
5026.747		1
5243.049		1
5297.034		1
5314.57373		1
5407.843		1
5408.78955		1
5420.84668		1
5463.286		1
5464.36426		1
5474.26		1
5488.44971		1
5505.51		1
5543.216		1
5553.47168		1
5558.52539		1
5561.80566		1
5562.06348		1
5589.884		1
5591.132		1
5595.032		1
5600.53174		1
5626.048		1
5628.39		1
5640.617		1
5642.62256		1
5645.79346		1
5646.14941		1
5647.32861		1
5652.284		1
5658.96973		1
5667.236		1
5670.51758		1
5675.943		1
5676.549		1
5684.536		1
5687.6543		1
5689.867		1
5693.63232		1
5696.95		1
5700.239		1
5709.37158		1
5709.7124		1
5710.80664		1
5716.854		1
5719.4		1
5722.634		1
5724.059		1
5724.307		1
5728.526		1
5734.02051		1
5737.42432		1
5741.632		1
5743.27734		1
5746.257		1
5749.816		1
5753.36328		1
5756.663		1
5759.01074		1
5759.627		1
5760.355		1
5761.63428		1
5765.061		1
5765.874		1
5767.178		1
5767.90967		1
5769.28125		1
5772.318		1
5772.445		1
5774.06348		1
5774.952		1
5775.685		1
5776.582		1
5778.521		1
5779.95264		1
5780.5625		1
5782.37451		1
5782.767		1
5783.837		1
5790.48828		1
5792.901		1
5794.2417		1
5794.796		1
5795.8623		1
5796.1084		1
5796.698		1
5799.1		1
5802.584		1
5803.17139		1
5804.723		1
5805.883		1
5807.30371		1
5807.995		1
5809.16		1
5810.575		1
5810.675		1
5812.639		1
5813.00928		1
5813.30225		1
5813.444		1
5813.9165		1
5814.43262		1
5815.55566		1
5816.684		1
5817.7793		1
5819.464		1
5821.10059		1
5821.338		1
5825.51172		1
5826.12158		1
5826.39		1
5826.85938		1
5832.485		1
5832.89648		1
5837.1626		1
5837.18359		1
5837.30957		1
5837.866		1
5838.522		1
5838.814		1
5841.95654		1
5843.096		1
5845.281		1
5846.6416		1
5848.186		1
5848.907		1
5849.11475		1
5849.82129		1
5850.06836		1
5850.64258		1
5851.01025		1
5851.094		1
5852.3		1
5856.39941		1
5856.445		1
5856.591		1
5856.718		1
5857.1		1
5858.143		1
5858.31738		1
5858.56055		1
5859.00342		1
5859.955		1
5860.807		1
5861.16748		1
5861.87061		1
5861.8833		1
5865.62158		1
5865.64844		1
5866.39063		1
5868.53271		1
5868.616		1
5869.248		1
5870.561		1
5870.67969		1
5871.19238		1
5871.23		1
5871.562		1
5872.041		1
5872.1377		1
5873.333		1
5873.86865		1
5874.17334		1
5876.536		1
5877.23633		1
5877.44971		1
5878.0127		1
5878.98047		1
5879.1416		1
5879.49		1
5881.47754		1
5884.427		1
5884.71875		1
5885.70264		1
5886.42041		1
5887.42432		1
5887.618		1
5888.79248		1
5889.523		1
5889.854		1
5890.164		1
5890.694		1
5890.714		1
5890.808		1
5890.83447		1
5891.103		1
5893.23438		1
5893.352		1
5894.61		1
5894.791		1
5895.9873		1
5896.674		1
5896.68555		1
5896.689		1
5899.118		1
5900.38135		1
5900.434		1
5900.67969		1
5901.7334		1
5901.87256		1
5902.00146		1
5902.295		1
5902.52734		1
5902.69141		1
5902.92334		1
5903.194		1
5903.309		1
5903.72656		1
5903.95		1
5904.367		1
5904.59766		1
5904.81055		1
5905.682		1
5906.682		1
5907.07129		1
5907.402		1
5908.934		1
5909.462		1
5909.52148		1
5910.10645		1
5910.612		1
5911.155		1
5911.729		1
5914.301		1
5914.58545		1
5914.625		1
5914.848		1
5914.86133		1
5915.05566		1
5915.27051		1
5915.618		1
5915.737		1
5918.173		1
5919.009		1
5919.613		1
5920.139		1
5920.204		1
5920.4834		1
5920.677		1
5922.44043		1
5923.504		1
5926.247		1
5926.4585		1
5926.63867		1
5926.9165		1
5927.1084		1
5927.352		1
5927.57031		1
5927.575		1
5932.463		1
5932.773		1
5932.94043		1
5932.987		1
5933.41943		1
5933.84375		1
5935.51367		1
5935.673		1
5935.84		1
5936.169		1
5937.115		1
5937.42236		1
5937.46875		1
5938.068		1
5938.433		1
5938.43848		1
5939.92432		1
5940.081		1
5940.114		1
5940.367		1
5940.60547		1
5940.86		1
5940.878		1
5940.99365		1
5941.17		1
5941.787		1
5942.264		1
5942.69531		1
5942.88037		1
5942.926		1
5943.00244		1
5943.043		1
5943.32861		1
5943.793		1
5943.97363		1
5944.01953		1
5944.411		1
5945.61475		1
5945.79932		1
5946.589		1
5946.766		1
5947.042		1
5947.25635		1
5947.98145		1
5948.22754		1
5948.245		1
5948.51563		1
5948.74658		1
5949.09863		1
5949.397		1
5949.692		1
5949.85547		1
5950.129		1
5950.322		1
5950.909		1
5950.931		1
5951.90234		1
5951.91553		1
5952.071		1
5952.78174		1
5953.343		1
5953.73145		1
5953.7793		1
5953.887		1
5953.97168		1
5954.48		1
5954.626		1
5954.683		1
5956.15527		1
5956.23145		1
5956.23145		1
5956.249		1
5956.302		1
5956.474		1
5956.80762		1
5957.492		1
5957.79346		1
5957.88428		1
5958.04346		1
5958.394		1
5959.226		1
5959.37256		1
5959.487		1
5959.626		1
5959.77539		1
5959.81543		1
5960.28		1
5961.54736		1
5961.98975		1
5962.00342		1
5962.683		1
5963.66943		1
5963.71973		1
5964.06543		1
5964.78027		1
5965.05762		1
5965.553		1
5965.944		1
5966.32959		1
5966.627		1
5966.65967		1
5966.791		1
5967.40967		1
5967.69238		1
5967.78857		1
5967.83154		1
5968.31934		1
5968.53857		1
5968.59326		1
5968.74951		1
5969.784		1
5970.077		1
5970.181		1
5971.15967		1
5971.30371		1
5971.419		1
5971.49072		1
5971.574		1
5971.874		1
5971.99		1
5972.21729		1
5973.652		1
5973.77051		1
5974.11035		1
5974.391		1
5974.691		1
5974.712		1
5974.90967		1
5975.01465		1
5975.484		1
5975.67139		1
5975.80859		1
5975.97754		1
5976.1665		1
5976.43066		1
5976.434		1
5976.87451		1
5977.32227		1
5978.21631		1
5978.564		1
5979.00635		1
5979.57666		1
5979.735		1
5979.844		1
5979.97852		1
5980.019		1
5980.117		1
5980.243		1
5980.412		1
5981.14551		1
5981.57227		1
5982.382		1
5982.738		1
5982.81934		1
5982.863		1
5982.86475		1
5982.938		1
5983.086		1
5983.18		1
5983.80957		1
5983.951		1
5984.01855		1
5984.04053		1
5984.043		1
5984.142		1
5984.21338		1
5984.41748		1
5984.53662		1
5984.59766		1
5984.647		1
5984.76855		1
5985.09326		1
5985.20264		1
5985.628		1
5985.65		1
5986.30127		1
5986.49365		1
5987.93945		1
5988.034		1
5988.1543		1
5988.177		1
5988.285		1
5988.32227		1
5988.34033		1
5988.65625		1
5988.818		1
5989.088		1
5989.30371		1
5989.771		1
5989.994		1
5990.00244		1
5990.293		1
5990.328		1
5990.63965		1
5991.2085		1
5991.34473		1
5991.419		1
5992.023		1
5992.134		1
5992.16		1
5992.713		1
5992.82568		1
5992.89		1
5994.14258		1
5994.17529		1
5994.18457		1
5994.27539		1
5994.338		1
5994.444		1
5994.581		1
5994.766		1
5994.976		1
5995.02637		1
5995.17432		1
5995.43555		1
5995.529		1
5995.74365		1
5995.964		1
5995.98		1
5996.0874		1
5996.403		1
5996.86572		1
5996.97266		1
5997.50732		1
5997.665		1
5997.74268		1
5998.553		1
5998.936		1
6000.17		1
6000.487		1
6000.838		1
6000.90967		1
6001.228		1
6001.52148		1
6002.48		1
6002.902		1
6003.30371		1
6003.7373		1
6004.11865		1
6004.359		1
6004.50537		1
6004.8623		1
6005.02344		1
6005.05566		1
6005.283		1
6005.364		1
6005.491		1
6005.599		1
6005.889		1
6006.248		1
6006.249		1
6006.40527		1
6006.57471		1
6006.82275		1
6007.027		1
6007.18359		1
6007.728		1
6007.78467		1
6008.15		1
6008.48535		1
6008.716		1
6008.76025		1
6008.77637		1
6008.82568		1
6008.87		1
6008.876		1
6008.925		1
6009.86475		1
6010.02148		1
6010.69727		1
6011.33838		1
6012.01465		1
6012.282		1
6012.42041		1
6012.47363		1
6012.477		1
6012.798		1
6013.33154		1
6013.37451		1
6013.399		1
6013.48242		1
6013.88965		1
6014.08		1
6014.886		1
6015.197		1
6015.24463		1
6015.274		1
6015.303		1
6015.43066		1
6015.57031		1
6016.35742		1
6016.506		1
6016.572		1
6016.611		1
6016.88		1
6016.947		1
6017.00146		1
6017.20068		1
6017.43555		1
6017.88672		1
6019.124		1
6019.32		1
6019.39844		1
6019.41748		1
6019.629		1
6019.655		1
6019.692		1
6019.87451		1
6019.95557		1
6020.419		1
6020.42773		1
6020.57373		1
6020.965		1
6021.27832		1
6021.287		1
6021.71533		1
6021.71875		1
6021.77		1
6022.238		1
6022.326		1
6022.37158		1
6022.38037		1
6022.58252		1
6022.59766		1
6022.66		1
6022.98975		1
6023.411		1
6023.7207		1
6023.73926		1
6023.848		1
6024.386		1
6024.855		1
6024.865		1
6024.883		1
6025.07568		1
6025.196		1
6025.25342		1
6025.262		1
6025.52539		1
6025.72754		1
6025.783		1
6025.8		1
6025.95		1
6026.12354		1
6026.13428		1
6026.46826		1
6026.591		1
6026.84033		1
6027.32373		1
6027.326		1
6027.4624		1
6027.6416		1
6027.74951		1
6028.25732		1
6028.31641		1
6028.382		1
6028.406		1
6028.435		1
6028.481		1
6028.521		1
6028.62451		1
6029.242		1
6029.32129		1
6029.33545		1
6029.52		1
6029.628		1
6029.796		1
6029.89551		1
6030.096		1
6030.11328		1
6030.2627		1
6030.42		1
6030.593		1
6030.70459		1
6030.873		1
6031.4873		1
6032.0083		1
6032.513		1
6032.5957		1
6032.59668		1
6032.87646		1
6033.01172		1
6033.05371		1
6033.22363		1
6033.673		1
6033.821		1
6033.99463		1
6034.048		1
6034.11426		1
6034.417		1
6034.424		1
6034.685		1
6034.69629		1
6034.98975		1
6035.05371		1
6035.124		1
6035.14		1
6035.331		1
6035.443		1
6035.555		1
6035.79053		1
6035.82764		1
6035.946		1
6036.109		1
6036.2		1
6036.52539		1
6036.564		1
6036.678		1
6036.80225		1
6036.97266		1
6037.01465		1
6037.034		1
6037.095		1
6037.258		1
6037.41846		1
6037.451		1
6037.593		1
6037.83154		1
6038.166		1
6038.258		1
6038.481		1
6038.563		1
6038.686		1
6038.698		1
6038.71045		1
6038.761		1
6038.84326		1
6039.007		1
6039.051		1
6039.115		1
6039.219		1
6039.223		1
6039.25		1
6039.28174		1
6039.284		1
6039.39258		1
6039.415		1
6039.4585		1
6039.565		1
6039.778		1
6040.17139		1
6040.345		1
6040.55029		1
6040.92529		1
6041.14258		1
6041.27148		1
6041.27148		1
6041.50146		1
6041.56836		1
6041.64746		1
6041.86133		1
6041.96533		1
6042.30029		1
6042.727		1
6042.799		1
6042.92432		1
6042.962		1
6043.094		1
6043.0957		1
6043.1875		1
6043.242		1
6043.45068		1
6043.56641		1
6044.00537		1
6044.208		1
6044.26025		1
6044.32031		1
6044.53271		1
6044.56934		1
6044.82373		1
6044.86133		1
6045.085		1
6045.39063		1
6045.54736		1
6045.587		1
6045.62158		1
6045.763		1
6045.80029		1
6045.823		1
6045.85547		1
6046.112		1
6046.141		1
6046.33154		1
6046.55664		1
6046.8457		1
6046.85742		1
6047.055		1
6047.32227		1
6047.607		1
6047.7915		1
6047.9126		1
6048.11328		1
6048.22168		1
6048.403		1
6048.516		1
6048.587		1
6048.5874		1
6048.603		1
6048.62646		1
6048.747		1
6048.854		1
6048.916		1
6049.873		1
6049.87842		1
6049.97949		1
6050.203		1
6050.31348		1
6050.416		1
6050.646		1
6050.78027		1
6050.871		1
6050.891		1
6050.99268		1
6051.012		1
6051.187		1
6051.30762		1
6051.46		1
6051.64746		1
6051.79834		1
6052.05566		1
6052.25439		1
6052.26172		1
6052.27051		1
6052.307		1
6052.6		1
6052.7793		1
6053.236		1
6053.313		1
6053.3667		1
6053.44629		1
6053.45		1
6053.52		1
6053.533		1
6053.59473		1
6053.6123		1
6053.653		1
6053.667		1
6053.773		1
6054.15		1
6054.16064		1
6054.285		1
6054.31		1
6054.453		1
6054.48047		1
6054.673		1
6054.68555		1
6054.82568		1
6055.03662		1
6055.111		1
6055.45459		1
6055.553		1
6056.226		1
6056.7085		1
6056.73438		1
6057.15527		1
6057.685		1
6057.754		1
6057.93457		1
6058.15234		1
6058.224		1
6058.23438		1
6058.31152		1
6058.316		1
6058.39746		1
6058.49365		1
6058.664		1
6058.76563		1
6058.92725		1
6059.068		1
6059.083		1
6059.206		1
6059.513		1
6059.55273		1
6059.566		1
6059.58838		1
6059.69434		1
6059.702		1
6059.84863		1
6060.081		1
6060.14063		1
6060.39648		1
6060.78857		1
6060.99463		1
6061.258		1
6061.29736		1
6061.823		1
6061.886		1
6061.94043		1
6062.26465		1
6062.45068		1
6062.464		1
6062.46875		1
6062.54248		1
6063.071		1
6063.1333		1
6063.13672		1
6063.15137		1
6063.15234		1
6063.158		1
6063.21826		1
6063.221		1
6063.378		1
6063.472		1
6063.784		1
6063.871		1
6063.925		1
6063.965		1
6064.07764		1
6064.30127		1
6064.481		1
6064.84326		1
6064.895		1
6065.008		1
6065.07666		1
6065.296		1
6065.49463		1
6065.87061		1
6066.552		1
6066.593		1
6066.82666		1
6066.89063		1
6066.94238		1
6067.24951		1
6067.289		1
6067.40137		1
6067.51563		1
6067.66943		1
6067.683		1
6067.78125		1
6067.88867		1
6067.915		1
6067.976		1
6068.072		1
6068.10547		1
6068.12158		1
6068.374		1
6068.454		1
6068.49561		1
6068.59131		1
6068.642		1
6068.761		1
6069.29639		1
6069.3457		1
6069.41357		1
6069.53662		1
6069.737		1
6069.74561		1
6069.814		1
6069.82861		1
6069.897		1
6069.899		1
6069.929		1
6070.03857		1
6070.08643		1
6070.143		1
6070.229		1
6070.26953		1
6070.32		1
6070.50635		1
6070.809		1
6070.947		1
6071.162		1
6071.62549		1
6071.69971		1
6071.83643		1
6071.88		1
6072.1084		1
6072.39		1
6072.43164		1
6072.67725		1
6072.715		1
6072.729		1
6072.76563		1
6072.90137		1
6073.104		1
6073.32568		1
6073.331		1
6073.46973		1
6073.4707		1
6073.744		1
6073.774		1
6074.17529		1
6074.408		1
6074.495		1
6074.64648		1
6074.78369		1
6074.8667		1
6074.94727		1
6075.03564		1
6075.046		1
6075.484		1
6075.6123		1
6075.64844		1
6075.66064		1
6075.705		1
6075.847		1
6076.036		1
6076.05762		1
6076.07373		1
6076.16943		1
6076.50928		1
6076.58936		1
6076.91943		1
6076.93652		1
6077.12549		1
6077.179		1
6077.199		1
6077.209		1
6077.4		1
6077.48926		1
6077.66		1
6077.734		1
6077.78564		1
6077.8623		1
6077.92432		1
6078.082		1
6078.23047		1
6078.383		1
6078.442		1
6078.77051		1
6078.83447		1
6078.891		1
6078.938		1
6078.95459		1
6078.98828		1
6079.10645		1
6079.14355		1
6079.23926		1
6079.23926		1
6079.325		1
6079.69873		1
6079.70166		1
6079.801		1
6079.819		1
6080.045		1
6080.269		1
6080.368		1
6080.441		1
6080.47266		1
6080.67334		1
6080.68652		1
6080.901		1
6081.24658		1
6081.2876		1
6081.304		1
6081.31348		1
6081.682		1
6082.074		1
6082.09375		1
6082.14648		1
6082.25049		1
6082.4165		1
6082.46045		1
6082.462		1
6082.486		1
6082.5166		1
6082.58838		1
6082.59		1
6082.69141		1
6082.732		1
6082.73438		1
6083.08936		1
6083.511		1
6083.535		1
6083.72461		1
6083.771		1
6083.7876		1
6083.84766		1
6083.86963		1
6084.15625		1
6084.25928		1
6084.32373		1
6084.698		1
6084.757		1
6084.759		1
6085.101		1
6085.108		1
6085.253		1
6085.28857		1
6085.364		1
6085.564		1
6085.61865		1
6085.86		1
6086.431		1
6086.44531		1
6086.59229		1
6086.721		1
6086.7627		1
6086.87451		1
6087.16064		1
6087.259		1
6087.481		1
6087.519		1
6087.544		1
6087.59326		1
6087.649		1
6087.74268		1
6088.02832		1
6088.036		1
6088.09		1
6088.091		1
6088.09766		1
6088.17627		1
6088.396		1
6088.471		1
6088.571		1
6088.60254		1
6088.626		1
6088.67334		1
6088.674		1
6088.792		1
6088.806		1
6088.93066		1
6089.094		1
6089.1626		1
6089.863		1
6089.8916		1
6089.9		1
6090.12744		1
6090.15137		1
6090.322		1
6090.352		1
6090.485		1
6090.639		1
6091.006		1
6091.04346		1
6091.19141		1
6091.21973		1
6091.393		1
6091.42969		1
6091.533		1
6091.70459		1
6091.71973		1
6091.82861		1
6091.965		1
6092.0625		1
6092.174		1
6092.21875		1
6092.236		1
6092.449		1
6092.7		1
6092.90039		1
6093.112		1
6093.22656		1
6093.256		1
6093.7915		1
6093.905		1
6094.017		1
6094.03564		1
6094.24072		1
6094.328		1
6094.42969		1
6094.438		1
6094.66846		1
6094.833		1
6094.91162		1
6095.088		1
6095.19238		1
6095.293		1
6095.398		1
6095.402		1
6095.411		1
6095.44531		1
6095.519		1
6095.534		1
6095.666		1
6095.68164		1
6095.71631		1
6095.81		1
6095.84961		1
6095.85742		1
6095.9375		1
6095.94141		1
6096.046		1
6096.08838		1
6096.38574		1
6096.696		1
6096.945		1
6096.98242		1
6097.1084		1
6097.146		1
6097.243		1
6097.28955		1
6097.64648		1
6097.806		1
6097.81738		1
6097.81836		1
6097.966		1
6098.00439		1
6098.32666		1
6098.3374		1
6098.41064		1
6098.64648		1
6099.099		1
6099.306		1
6099.326		1
6099.41846		1
6099.44531		1
6099.575		1
6099.57861		1
6099.6123		1
6099.645		1
6099.73535		1
6099.769		1
6099.909		1
6100.09473		1
6100.098		1
6100.317		1
6100.39063		1
6100.40625		1
6100.456		1
6100.48242		1
6100.51		1
6100.66064		1
6100.665		1
6100.78369		1
6100.85156		1
6100.93066		1
6100.98		1
6101.014		1
6101.231		1
6101.39941		1
6101.50537		1
6101.609		1
6101.611		1
6101.76855		1
6101.81		1
6101.816		1
6101.893		1
6101.906		1
6102.043		1
6102.155		1
6102.257		1
6102.441		1
6102.466		1
6102.66748		1
6102.73633		1
6102.75342		1
6102.767		1
6102.84863		1
6102.976		1
6103.069		1
6103.181		1
6103.257		1
6103.32129		1
6103.34229		1
6103.41162		1
6103.546		1
6103.55225		1
6103.58154		1
6103.70166		1
6103.702		1
6103.89355		1
6103.928		1
6103.959		1
6104.03027		1
6104.066		1
6104.20361		1
6104.32959		1
6104.395		1
6104.453		1
6104.535		1
6104.594		1
6104.9917		1
6105.172		1
6105.224		1
6105.249		1
6105.43457		1
6105.47363		1
6105.53271		1
6105.67627		1
6105.947		1
6105.95459		1
6106.015		1
6106.24658		1
6106.282		1
6106.36768		1
6106.54834		1
6106.561		1
6106.564		1
6106.606		1
6106.614		1
6106.667		1
6106.67773		1
6106.775		1
6106.78857		1
6106.79834		1
6106.814		1
6106.826		1
6106.95264		1
6107.52148		1
6107.52539		1
6107.652		1
6107.78271		1
6108.012		1
6108.02		1
6108.051		1
6108.0835		1
6108.158		1
6108.18457		1
6108.281		1
6108.376		1
6108.401		1
6108.48535		1
6108.638		1
6108.826		1
6108.86133		1
6108.89258		1
6108.949		1
6109.124		1
6109.14746		1
6109.429		1
6109.51172		1
6109.563		1
6109.64941		1
6109.739		1
6109.79834		1
6110.243		1
6110.24463		1
6110.2627		1
6110.738		1
6110.7666		1
6110.8374		1
6110.9126		1
6110.914		1
6110.96729		1
6111.12842		1
6111.25537		1
6111.27539		1
6111.284		1
6111.324		1
6111.38428		1
6111.46338		1
6111.48535		1
6111.53857		1
6111.6416		1
6111.74854		1
6111.82471		1
6111.90137		1
6111.96143		1
6112.07		1
6112.07227		1
6112.09033		1
6112.12061		1
6112.16064		1
6112.41748		1
6112.613		1
6112.64258		1
6112.69727		1
6112.7124		1
6112.813		1
6112.932		1
6112.94238		1
6113.243		1
6113.53467		1
6113.78955		1
6113.83838		1
6113.88037		1
6113.896		1
6113.92236		1
6113.972		1
6114.1377		1
6114.17773		1
6114.199		1
6114.23438		1
6114.296		1
6114.308		1
6114.314		1
6114.328		1
6114.68555		1
6114.903		1
6114.99951		1
6115.011		1
6115.041		1
6115.07227		1
6115.119		1
6115.12549		1
6115.127		1
6115.142		1
6115.25732		1
6115.366		1
6115.61328		1
6115.69775		1
6115.807		1
6115.9834		1
6115.98828		1
6115.98926		1
6116.0293		1
6116.06641		1
6116.16357		1
6116.346		1
6116.43359		1
6116.44434		1
6116.638		1
6116.67871		1
6116.848		1
6117.21875		1
6117.23975		1
6117.426		1
6117.463		1
6117.47363		1
6117.857		1
6117.92969		1
6118.04		1
6118.068		1
6118.19043		1
6118.30859		1
6118.31445		1
6118.3916		1
6118.39844		1
6118.434		1
6118.565		1
6118.72656		1
6118.868		1
6118.91		1
6118.993		1
6119.03027		1
6119.039		1
6119.054		1
6119.08936		1
6119.1123		1
6119.12744		1
6119.1543		1
6119.276		1
6119.279		1
6119.62549		1
6119.65137		1
6119.709		1
6119.709		1
6119.73438		1
6119.73926		1
6119.761		1
6119.791		1
6119.888		1
6119.90674		1
6119.982		1
6120.0376		1
6120.067		1
6120.07959		1
6120.093		1
6120.59961		1
6120.771		1
6120.789		1
6120.83838		1
6121.031		1
6121.04736		1
6121.12842		1
6121.241		1
6121.88428		1
6122.03467		1
6122.04932		1
6122.05469		1
6122.157		1
6122.175		1
6122.277		1
6122.49463		1
6122.50342		1
6122.51172		1
6122.56348		1
6122.5835		1
6122.61572		1
6122.63525		1
6122.77344		1
6122.948		1
6122.98242		1
6123.023		1
6123.041		1
6123.047		1
6123.067		1
6123.20264		1
6123.272		1
6123.29		1
6123.302		1
6123.37		1
6123.48		1
6123.498		1
6123.64551		1
6123.692		1
6123.96729		1
6123.9873		1
6123.989		1
6124.0376		1
6124.1543		1
6124.209		1
6124.413		1
6124.46045		1
6124.50732		1
6124.60449		1
6124.63232		1
6124.676		1
6124.69727		1
6124.854		1
6124.85449		1
6124.94141		1
6124.98926		1
6125		1
6125.17236		1
6125.19727		1
6125.248		1
6125.36133		1
6125.44434		1
6125.53369		1
6125.55225		1
6125.56152		1
6125.69971		1
6125.74854		1
6125.80225		1
6125.823		1
6126.211		1
6126.30029		1
6126.362		1
6126.36768		1
6126.392		1
6126.435		1
6126.45947		1
6126.47852		1
6126.4917		1
6126.677		1
6126.749		1
6126.7793		1
6126.78027		1
6126.993		1
6127.071		1
6127.21338		1
6127.25928		1
6127.42773		1
6127.431		1
6127.50342		1
6127.54639		1
6127.558		1
6127.60059		1
6127.702		1
6127.73975		1
6127.756		1
6127.76953		1
6127.938		1
6127.945		1
6127.974		1
6128.132		1
6128.1416		1
6128.14941		1
6128.164		1
6128.37256		1
6128.41846		1
6128.4707		1
6128.58545		1
6128.61572		1
6128.65332		1
6128.674		1
6128.83447		1
6128.971		1
6129.01172		1
6129.02246		1
6129.20752		1
6129.277		1
6129.392		1
6129.459		1
6129.465		1
6129.56836		1
6129.67334		1
6129.725		1
6129.801		1
6130.01172		1
6130.123		1
6130.17041		1
6130.314		1
6130.318		1
6130.326		1
6130.34131		1
6130.38037		1
6130.477		1
6130.55225		1
6130.553		1
6130.5957		1
6130.611		1
6130.65137		1
6130.71729		1
6130.99072		1
6131.01953		1
6131.17627		1
6131.17725		1
6131.295		1
6131.343		1
6131.44873		1
6131.56934		1
6131.653		1
6131.683		1
6131.822		1
6131.825		1
6131.86133		1
6131.873		1
6131.926		1
6131.931		1
6131.971		1
6132.03125		1
6132.046		1
6132.274		1
6132.58545		1
6132.645		1
6132.67773		1
6132.69141		1
6132.861		1
6132.897		1
6133.09668		1
6133.099		1
6133.18848		1
6133.23535		1
6133.58936		1
6133.778		1
6133.844		1
6133.858		1
6133.958		1
6133.965		1
6134.3		1
6134.303		1
6134.323		1
6134.36035		1
6134.405		1
6134.50537		1
6134.591		1
6134.65332		1
6134.76074		1
6134.816		1
6134.839		1
6134.87061		1
6134.87256		1
6135.03125		1
6135.09766		1
6135.22656		1
6135.313		1
6135.361		1
6135.36426		1
6135.655		1
6135.80762		1
6135.86035		1
6136.015		1
6136.02441		1
6136.06934		1
6136.07764		1
6136.15625		1
6136.49658		1
6136.50439		1
6136.65527		1
6136.701		1
6136.707		1
6136.744		1
6136.78125		1
6136.79443		1
6136.874		1
6136.91357		1
6136.91943		1
6136.94238		1
6137.10156		1
6137.104		1
6137.403		1
6137.4126		1
6137.434		1
6137.51465		1
6137.626		1
6137.628		1
6137.76758		1
6137.796		1
6137.88965		1
6137.898		1
6138.097		1
6138.19		1
6138.22461		1
6138.28174		1
6138.306		1
6138.403		1
6138.476		1
6138.55		1
6138.61426		1
6138.633		1
6138.68945		1
6138.77539		1
6138.883		1
6138.89063		1
6138.902		1
6139.052		1
6139.11475		1
6139.1333		1
6139.257		1
6139.275		1
6139.36328		1
6139.413		1
6139.429		1
6139.46631		1
6139.525		1
6139.55664		1
6139.59473		1
6139.644		1
6139.727		1
6139.8623		1
6140.033		1
6140.06055		1
6140.07666		1
6140.09131		1
6140.09326		1
6140.25928		1
6140.303		1
6140.46826		1
6140.5		1
6140.63867		1
6140.68262		1
6140.723		1
6140.72852		1
6140.81348		1
6140.90332		1
6140.926		1
6140.937		1
6140.976		1
6141.12		1
6141.231		1
6141.29248		1
6141.43945		1
6141.52344		1
6141.56055		1
6141.648		1
6141.80225		1
6141.83252		1
6141.86475		1
6141.9		1
6141.91064		1
6141.935		1
6141.93652		1
6141.94775		1
6142.1084		1
6142.12256		1
6142.145		1
6142.26172		1
6142.42773		1
6142.515		1
6142.53467		1
6142.61865		1
6142.61963		1
6142.721		1
6142.85059		1
6142.851		1
6142.936		1
6142.997		1
6143.06738		1
6143.10254		1
6143.185		1
6143.316		1
6143.36572		1
6143.41553		1
6143.605		1
6143.806		1
6143.859		1
6143.878		1
6143.91		1
6143.91455		1
6143.91943		1
6143.95264		1
6143.983		1
6143.98535		1
6144.066		1
6144.112		1
6144.113		1
6144.159		1
6144.18848		1
6144.22		1
6144.302		1
6144.40869		1
6144.425		1
6144.439		1
6144.506		1
6144.60645		1
6144.73975		1
6144.792		1
6144.81348		1
6144.9043		1
6144.91943		1
6144.921		1
6144.949		1
6145.049		1
6145.13135		1
6145.13965		1
6145.14941		1
6145.184		1
6145.20752		1
6145.246		1
6145.33252		1
6145.40234		1
6145.555		1
6145.55957		1
6145.61		1
6145.67773		1
6145.73438		1
6145.75635		1
6145.786		1
6145.899		1
6146.077		1
6146.11768		1
6146.13867		1
6146.17139		1
6146.311		1
6146.3457		1
6146.388		1
6146.39844		1
6146.40869		1
6146.433		1
6146.443		1
6146.474		1
6146.52148		1
6146.57		1
6146.69238		1
6146.712		1
6146.71729		1
6146.72168		1
6146.82568		1
6147.109		1
6147.1333		1
6147.148		1
6147.263		1
6147.303		1
6147.32861		1
6147.34766		1
6147.418		1
6147.51855		1
6147.53125		1
6147.59766		1
6147.61		1
6147.68945		1
6147.902		1
6147.96143		1
6147.987		1
6148.137		1
6148.20752		1
6148.2417		1
6148.322		1
6148.3623		1
6148.42432		1
6148.44238		1
6148.48535		1
6148.508		1
6148.64355		1
6148.72754		1
6148.95068		1
6148.954		1
6149.12158		1
6149.16064		1
6149.23926		1
6149.26172		1
6149.37939		1
6149.38037		1
6149.391		1
6149.437		1
6149.746		1
6149.96729		1
6150.02		1
6150.02832		1
6150.165		1
6150.23		1
6150.2583		1
6150.26465		1
6150.429		1
6150.595		1
6150.5957		1
6150.632		1
6150.704		1
6150.772		1
6150.786		1
6150.794		1
6150.80762		1
6150.893		1
6150.909		1
6150.95166		1
6151.21729		1
6151.28027		1
6151.291		1
6151.293		1
6151.32227		1
6151.33447		1
6151.39648		1
6151.4165		1
6151.426		1
6151.498		1
6151.624		1
6151.679		1
6151.69336		1
6151.71143		1
6151.884		1
6151.92725		1
6152.2583		1
6152.276		1
6152.374		1
6152.4624		1
6152.4707		1
6152.6543		1
6152.79932		1
6152.825		1
6152.953		1
6153.07959		1
6153.12354		1
6153.15137		1
6153.241		1
6153.2583		1
6153.393		1
6153.394		1
6153.457		1
6153.485		1
6153.524		1
6153.55225		1
6153.55664		1
6153.56641		1
6153.599		1
6153.60742		1
6153.69775		1
6153.74072		1
6153.781		1
6153.801		1
6153.831		1
6153.85254		1
6153.87256		1
6153.939		1
6154.163		1
6154.19629		1
6154.26		1
6154.27246		1
6154.35254		1
6154.38		1
6154.45068		1
6154.542		1
6154.55762		1
6154.606		1
6154.82373		1
6154.922		1
6154.936		1
6154.959		1
6155.015		1
6155.084		1
6155.15771		1
6155.42871		1
6155.432		1
6155.57666		1
6155.669		1
6155.91455		1
6155.94		1
6156.00049		1
6156.009		1
6156.01		1
6156.077		1
6156.121		1
6156.177		1
6156.25146		1
6156.268		1
6156.28027		1
6156.467		1
6156.614		1
6156.63		1
6156.63135		1
6156.68848		1
6156.819		1
6156.906		1
6156.93457		1
6157.0293		1
6157.104		1
6157.2085		1
6157.2583		1
6157.386		1
6157.444		1
6157.5127		1
6157.51758		1
6157.54053		1
6157.56055		1
6157.614		1
6157.79932		1
6157.831		1
6157.85742		1
6157.93652		1
6157.982		1
6158.065		1
6158.07275		1
6158.161		1
6158.217		1
6158.535		1
6158.616		1
6158.63135		1
6158.767		1
6158.857		1
6158.86865		1
6158.872		1
6158.97		1
6158.979		1
6158.98242		1
6159.05664		1
6159.064		1
6159.317		1
6159.32031		1
6159.343		1
6159.39453		1
6159.61865		1
6159.663		1
6159.8584		1
6160.01465		1
6160.0376		1
6160.09375		1
6160.263		1
6160.36963		1
6160.39258		1
6160.42236		1
6160.42969		1
6160.454		1
6160.474		1
6160.484		1
6160.49854		1
6160.504		1
6160.52		1
6160.617		1
6160.64355		1
6160.69141		1
6160.79736		1
6160.8125		1
6160.982		1
6161.053		1
6161.117		1
6161.2793		1
6161.34033		1
6161.38965		1
6161.53955		1
6161.54248		1
6161.567		1
6161.617		1
6161.681		1
6161.717		1
6161.807		1
6161.877		1
6161.94238		1
6162.04346		1
6162.049		1
6162.26855		1
6162.30859		1
6162.347		1
6162.54932		1
6162.60352		1
6162.701		1
6162.759		1
6162.85254		1
6162.85352		1
6163.01		1
6163.074		1
6163.07764		1
6163.10645		1
6163.118		1
6163.137		1
6163.138		1
6163.196		1
6163.42334		1
[truncated: 18,003 more rows]
