# Supplementary material for: Getting rid of ‘rain’ and ‘stars’: Mitigating inhibition effects on ddPCR data analysis, the case study of the invasive crayfish Pacifastacus leniusculus in the streams of Luxembourg
Source: PLoS One. 2022 Nov 16;17(11):e0275363. doi: 10.1371/journal.pone.0275363 (PMC9668142; doi:10.1371/journal.pone.0275363)
Supplement: S1 File — (ZIP) [file pone.0275363.s003.zip › raw data/28-pl2/28 Pl2-2019 Pl_F02_Amplitude.csv]

Ch1 Amplitude	Ch2 Amplitude	Cluster
3500.17749		1
3709.73242		1
5484.357		1
5536.44043		1
5546.95166		1
5550.749		1
5565.44043		1
5568.096		1
5579.70557		1
5609.17773		1
5609.83447		1
5617.682		1
5624.921		1
5629.23438		1
5636.003		1
5637.4624		1
5641.63428		1
5642.103		1
5648.23242		1
5649.14941		1
5649.564		1
5654.84668		1
5654.89258		1
5662.05		1
5669.56055		1
5670.614		1
5679.02246		1
5683.12842		1
5683.83154		1
5687.118		1
5688.547		1
5690.28174		1
5690.86572		1
5692.76953		1
5694.058		1
5695.712		1
5696.90039		1
5699.07568		1
5701.002		1
5702.196		1
5704.373		1
5705.75		1
5706.11865		1
5708.81836		1
5709.12158		1
5712.35		1
5714.78125		1
5717.588		1
5717.78271		1
5718.4		1
5718.53564		1
5718.81348		1
5719.74756		1
5720.319		1
5720.53174		1
5721.31445		1
5726.363		1
5727.221		1
5727.94531		1
5729.528		1
5730.833		1
5732.12646		1
5733.769		1
5736.46436		1
5736.58252		1
5736.67		1
5736.90771		1
5736.949		1
5737.34961		1
5737.368		1
5738.069		1
5741.56543		1
5741.873		1
5743.144		1
5745.488		1
5745.56836		1
5746.86475		1
5747.33		1
5747.459		1
5750.839		1
5751.381		1
5751.609		1
5752.087		1
5754.78027		1
5755.82129		1
5755.912		1
5756.85645		1
5757.71		1
5758.239		1
5759.18164		1
5760.021		1
5761.39844		1
5761.59961		1
5762.038		1
5762.21436		1
5762.86		1
5763.187		1
5765.03		1
5765.87158		1
5766.13574		1
5766.749		1
5767.2876		1
5768.32129		1
5768.441		1
5768.559		1
5769.07666		1
5769.09326		1
5769.313		1
5769.46729		1
5770.32373		1
5770.61475		1
5771.006		1
5771.05225		1
5771.28		1
5771.871		1
5772.285		1
5773.05762		1
5773.55		1
5774.38574		1
5774.666		1
5774.82227		1
5776.14453		1
5777.43066		1
5778.01465		1
5778.945		1
5779.40625		1
5780.093		1
5780.20459		1
5780.54639		1
5780.832		1
5780.888		1
5781.12354		1
5781.30469		1
5782.37158		1
5782.473		1
5782.59668		1
5782.76465		1
5782.99072		1
5783.159		1
5783.846		1
5784.282		1
5785.307		1
5786.55469		1
5786.61572		1
5788.11		1
5788.612		1
5788.619		1
5789.00928		1
5789.08838		1
5789.24951		1
5789.30127		1
5789.803		1
5789.91455		1
5790.542		1
5790.9375		1
5791.766		1
5791.8457		1
5792.82764		1
5792.85059		1
5793.245		1
5793.60449		1
5793.82471		1
5793.92529		1
5794.1665		1
5795.214		1
5795.55859		1
5795.73975		1
5796.45361		1
5797.77		1
5797.81543		1
5798.05859		1
5798.158		1
5798.43457		1
5798.88232		1
5799.05664		1
5799.532		1
5799.72656		1
5800.017		1
5800.543		1
5801.09033		1
5801.182		1
5801.587		1
5803.73633		1
5804.31		1
5804.974		1
5805.232		1
5805.39063		1
5806.18555		1
5806.27539		1
5806.682		1
5807.027		1
5807.17334		1
5807.58154		1
5807.62256		1
5807.94629		1
5808.90674		1
5809.407		1
5810.81934		1
5811.003		1
5811.062		1
5811.332		1
5811.422		1
5811.462		1
5811.7373		1
5812.37646		1
5812.67725		1
5812.758		1
5813.239		1
5813.273		1
5813.698		1
5814.315		1
5814.689		1
5815.017		1
5815.272		1
5816.2627		1
5816.523		1
5817.0835		1
5817.24072		1
5817.819		1
5819.44531		1
5819.973		1
5820.05566		1
5820.42871		1
5820.96631		1
5821.354		1
5821.492		1
5821.79248		1
5822.696		1
5823.298		1
5823.48975		1
5823.709		1
5824.14453		1
5824.37744		1
5825.696		1
5825.81055		1
5826.071		1
5826.593		1
5826.70361		1
5827.0957		1
5827.34961		1
5827.387		1
5827.699		1
5827.99365		1
5828.24951		1
5828.426		1
5828.77148		1
5829.12158		1
5829.75342		1
5830.075		1
5831.08447		1
5831.403		1
5831.62744		1
5832.53955		1
5832.9375		1
5833.341		1
5833.47754		1
5833.513		1
5833.54248		1
5833.563		1
5833.645		1
5834.279		1
5834.919		1
5835.615		1
5835.64746		1
5835.878		1
5836.43262		1
5836.712		1
5836.768		1
5836.89941		1
5836.91846		1
5837.2207		1
5837.44971		1
5837.7085		1
5838.048		1
5838.25732		1
5839.161		1
5839.96045		1
5840.08936		1
5840.415		1
5840.85938		1
5840.866		1
5840.913		1
5841.1		1
5841.74951		1
5842.16943		1
5842.21143		1
5842.434		1
5842.65039		1
5843.06836		1
5843.24658		1
5843.502		1
5843.658		1
5844.03271		1
5844.1123		1
5844.173		1
5844.479		1
5844.90625		1
5845.00537		1
5845.35156		1
5845.479		1
5845.80762		1
5845.92		1
5845.955		1
5846.009		1
5846.104		1
5846.50439		1
5846.667		1
5846.73242		1
5846.911		1
5846.99951		1
5847.07764		1
5847.14844		1
5847.611		1
5847.72363		1
5848.29932		1
5848.35352		1
5848.3833		1
5848.873		1
5849.3457		1
5849.4126		1
5849.989		1
5850.05664		1
5850.174		1
5850.238		1
5850.58545		1
5850.751		1
5851.05762		1
5851.483		1
5851.516		1
5851.60938		1
5852.29639		1
5852.467		1
5852.849		1
5853.1		1
5853.138		1
5853.13867		1
5853.15		1
5853.813		1
5853.93457		1
5854.087		1
5854.21		1
5854.50439		1
5854.722		1
5854.798		1
5854.84033		1
5855.393		1
5855.99658		1
5856.032		1
5856.41357		1
5856.53		1
5856.68262		1
5856.70459		1
5857.037		1
5857.06738		1
5857.62744		1
5857.79248		1
5857.965		1
5858.088		1
5858.75342		1
5858.76758		1
5859.176		1
5859.261		1
5859.53271		1
5859.54443		1
5859.70752		1
5860.04346		1
5860.31836		1
5860.37061		1
5860.474		1
5861.42		1
5861.52832		1
5861.701		1
5861.976		1
5861.998		1
5862.008		1
5862.51		1
5862.713		1
5863.173		1
5863.39258		1
5863.69		1
5864.289		1
5864.5376		1
5864.747		1
5864.75928		1
5865.57471		1
5865.72461		1
5865.808		1
5865.97		1
5866.245		1
5866.26855		1
5866.29736		1
5866.30859		1
5866.47461		1
5866.83936		1
5867.00146		1
5867.02344		1
5867.271		1
5867.39648		1
5867.4375		1
5867.82227		1
5868.0415		1
5868.155		1
5868.37549		1
5869.147		1
5869.25928		1
5869.29541		1
5869.46		1
5869.674		1
5870.088		1
5870.12549		1
5870.345		1
5870.554		1
5870.58154		1
5870.6167		1
5870.97168		1
5871.184		1
5871.366		1
5871.561		1
5871.682		1
5871.89453		1
5872.072		1
5872.12939		1
5872.46631		1
5872.484		1
5872.967		1
5872.968		1
5873.50342		1
5873.62061		1
5873.6416		1
5873.9834		1
5874.1416		1
5874.225		1
5874.27		1
5875.12646		1
5875.39648		1
5875.64		1
5875.78		1
5875.85449		1
5875.857		1
5876.04639		1
5876.35		1
5876.448		1
5876.567		1
5876.63428		1
5876.746		1
5876.853		1
5877.13965		1
5877.956		1
5878.10645		1
5878.19043		1
5878.27734		1
5878.5127		1
5878.96338		1
5879.106		1
5879.14355		1
5879.1665		1
5879.23535		1
5879.498		1
5879.54443		1
5879.67969		1
5879.716		1
5880.185		1
5880.23926		1
5880.37646		1
5880.66162		1
5880.927		1
5881.36133		1
5881.543		1
5881.7207		1
5882.10645		1
5882.10938		1
5882.226		1
5882.977		1
5883.158		1
5883.28027		1
5883.39258		1
5883.864		1
5884.1		1
5884.18262		1
5884.183		1
5884.26855		1
5884.662		1
5884.71045		1
5884.71729		1
5884.78		1
5885.014		1
5885.17334		1
5885.34326		1
5885.539		1
5885.60059		1
5885.922		1
5885.987		1
5886.07031		1
5886.251		1
5886.3877		1
5886.63574		1
5886.96436		1
5887.219		1
5887.646		1
5887.67969		1
5887.697		1
5887.828		1
5888.058		1
5888.14941		1
5888.335		1
5888.396		1
5888.40039		1
5888.993		1
5889.30957		1
5889.32764		1
5889.57227		1
5889.689		1
5889.699		1
5889.95361		1
5890.01074		1
5890.054		1
5890.05566		1
5890.183		1
5890.31		1
5890.44434		1
5890.46		1
5890.54248		1
5890.61572		1
5890.784		1
5891.049		1
5891.299		1
5891.523		1
5891.665		1
5891.829		1
5892.59473		1
5892.84		1
5893.08252		1
5893.17432		1
5893.19141		1
5893.877		1
5894.08154		1
5894.13672		1
5894.26025		1
5894.39		1
5894.43848		1
5894.59961		1
5894.88867		1
5895.16748		1
5895.50244		1
5895.644		1
5896.016		1
5896.06055		1
5896.21875		1
5896.55762		1
5896.69043		1
5896.72363		1
5896.765		1
5897.261		1
5897.533		1
5897.60352		1
5897.612		1
5897.68262		1
5898.052		1
5898.25732		1
5898.6665		1
5898.74072		1
5899.36768		1
5899.385		1
5899.42529		1
5899.551		1
5899.71143		1
5899.83057		1
5900.031		1
5900.31152		1
5900.81		1
5901.16		1
5901.3125		1
5901.588		1
5901.59033		1
5901.608		1
5901.69971		1
5901.70264		1
5901.728		1
5901.78857		1
5901.898		1
5901.914		1
5902.03		1
5902.095		1
5902.208		1
5902.239		1
5902.25635		1
5902.444		1
5902.449		1
5902.471		1
5902.49854		1
5902.60938		1
5902.67236		1
5902.82227		1
5902.84766		1
5902.877		1
5902.949		1
5902.98828		1
5903.04736		1
5903.148		1
5903.17725		1
5903.218		1
5904.043		1
5904.15		1
5904.155		1
5904.29932		1
5904.5293		1
5904.57275		1
5904.58447		1
5904.72754		1
5904.81152		1
5905.181		1
5905.292		1
5905.308		1
5905.46		1
5905.52832		1
5905.56641		1
5905.609		1
5905.648		1
5906.008		1
5906.098		1
5906.38867		1
5906.693		1
5906.76025		1
5906.948		1
5906.9585		1
5907.071		1
5907.14453		1
5907.28369		1
5907.87744		1
5907.923		1
5907.93945		1
5907.94336		1
5907.964		1
5908.073		1
5908.09473		1
5908.14		1
5908.157		1
5908.21826		1
5908.241		1
5908.756		1
5908.77051		1
5908.783		1
5908.80762		1
5908.86133		1
5908.86963		1
5909.26563		1
5909.294		1
5909.326		1
5909.36963		1
5909.467		1
5909.47461		1
5909.52832		1
5909.599		1
5909.63		1
5909.88232		1
5910.00049		1
5910.02148		1
5910.163		1
5910.69		1
5910.752		1
5910.874		1
5911.073		1
5911.27832		1
5911.326		1
5911.36		1
5911.423		1
5911.45361		1
5911.47461		1
5911.72461		1
5911.927		1
5911.982		1
5912.13672		1
5912.21436		1
5912.33154		1
5912.374		1
5912.61475		1
5912.82471		1
5912.84033		1
5913.07		1
5913.184		1
5913.228		1
5913.436		1
5913.73926		1
5913.841		1
5913.87061		1
5914.18		1
5914.20947		1
5914.337		1
5914.429		1
5914.604		1
5914.69971		1
5914.707		1
5914.708		1
5914.96143		1
5915.00732		1
5915.20654		1
5915.2417		1
5915.367		1
5915.59375		1
5915.644		1
5915.7		1
5916.191		1
5916.403		1
5916.485		1
5916.49756		1
5916.67		1
5916.72559		1
5916.85		1
5916.93164		1
5917.207		1
5917.40137		1
5917.474		1
5917.499		1
5917.55469		1
5917.82666		1
5917.882		1
5918.20166		1
5918.20654		1
5918.243		1
5918.33838		1
5918.34961		1
5918.45947		1
5918.57764		1
5918.583		1
5918.58936		1
5918.728		1
5918.74854		1
5918.822		1
5918.88232		1
5918.895		1
5918.942		1
5918.961		1
5919.00049		1
5919.019		1
5919.423		1
5919.804		1
5919.866		1
5919.891		1
5920.198		1
5920.26855		1
5920.309		1
5920.40869		1
5920.44336		1
5920.575		1
5920.5874		1
5920.59863		1
5920.62256		1
5920.709		1
5920.86328		1
5920.96533		1
5921.12354		1
5921.13965		1
5921.20654		1
5921.22754		1
5921.634		1
5922.06		1
5922.127		1
5922.15771		1
5922.256		1
5922.27539		1
5922.325		1
5922.44141		1
5922.4707		1
5922.508		1
5922.554		1
5922.7124		1
5922.717		1
5922.811		1
5922.95947		1
5922.9624		1
5923.045		1
5923.287		1
5923.29248		1
5923.654		1
5923.777		1
5923.802		1
5923.854		1
5924.32568		1
5924.33838		1
5924.46143		1
5924.62744		1
5924.87744		1
5924.88428		1
5924.94727		1
5925.07		1
5925.246		1
5925.311		1
5925.349		1
5925.37646		1
5925.46436		1
5925.47852		1
5925.864		1
5925.904		1
5925.97559		1
5926.042		1
5926.108		1
5926.12158		1
5926.19		1
5926.20166		1
5926.389		1
5926.404		1
5926.432		1
5926.74365		1
5926.7876		1
5926.83643		1
5926.87646		1
5927.01367		1
5927.043		1
5927.10059		1
5927.13672		1
5927.281		1
5927.395		1
5927.49561		1
5927.56152		1
5927.61328		1
5927.659		1
5927.83838		1
5927.864		1
5927.923		1
5928.17627		1
5928.46631		1
5928.548		1
5928.61133		1
5929.06152		1
5929.182		1
5929.53271		1
5929.543		1
5929.699		1
5929.78467		1
5929.89746		1
5929.923		1
5930.18066		1
5930.70459		1
5930.72754		1
5930.76953		1
5930.776		1
5930.82275		1
5930.858		1
5930.953		1
5931.14551		1
5931.1543		1
5931.35742		1
5931.37451		1
5931.67627		1
5931.70068		1
5931.88574		1
5931.99		1
5932.32		1
5932.59375		1
5932.883		1
5933.235		1
5933.344		1
5933.368		1
5933.50439		1
5933.61572		1
5933.686		1
5934.25928		1
5934.508		1
5934.526		1
5934.67334		1
5934.84326		1
5934.876		1
5934.962		1
5935.06152		1
5935.13037		1
5935.22266		1
5935.56934		1
5935.61		1
5935.64		1
5935.793		1
5935.89551		1
5936.044		1
5936.04541		1
5936.123		1
5936.243		1
5936.29736		1
5936.309		1
5936.35547		1
5936.486		1
5936.65674		1
5936.97363		1
5937.01758		1
5937.019		1
5937.078		1
5937.117		1
5937.7417		1
5937.871		1
5938.009		1
5938.036		1
5938.13672		1
5938.201		1
5938.245		1
5938.288		1
5938.3457		1
5938.38574		1
5938.572		1
5938.628		1
5938.687		1
5938.727		1
5938.729		1
5939.00244		1
5939.05664		1
5939.314		1
5939.37744		1
5939.48975		1
5939.518		1
5939.53271		1
5939.57471		1
5939.62842		1
5939.808		1
5939.842		1
5939.89258		1
5939.916		1
5939.927		1
5939.933		1
5940.10742		1
5940.15		1
5940.15967		1
5940.5166		1
5940.53271		1
5940.561		1
5940.594		1
5940.65137		1
5940.74365		1
5940.83		1
5940.93848		1
5940.98975		1
5941.261		1
5941.281		1
5941.363		1
5941.39453		1
5941.47266		1
5941.48242		1
5941.512		1
5941.52637		1
5941.971		1
5942.08643		1
5942.216		1
5942.30273		1
5942.47461		1
5942.601		1
5942.642		1
5942.679		1
5942.6875		1
5942.784		1
5942.844		1
5942.919		1
5942.925		1
5943.1665		1
5943.256		1
5943.35547		1
5943.43		1
5943.47656		1
5943.524		1
5943.5376		1
5943.543		1
5943.621		1
5943.792		1
5943.901		1
5943.97		1
5944.072		1
5944.07568		1
5944.1123		1
5944.12646		1
5944.253		1
5944.674		1
5944.69531		1
5944.78857		1
5944.83252		1
5945.03467		1
5945.07666		1
5945.324		1
5945.36133		1
5945.45947		1
5945.46533		1
5945.67041		1
5945.709		1
5945.72754		1
5945.987		1
5946.06		1
5946.07666		1
5946.40039		1
5946.557		1
5946.68848		1
5946.701		1
5946.70361		1
5946.82373		1
5947.19336		1
5947.26074		1
5947.36328		1
5947.394		1
5947.55469		1
5947.616		1
5947.64844		1
5947.70264		1
5947.80127		1
5947.831		1
5947.929		1
5948.037		1
5948.06543		1
5948.17725		1
5948.21338		1
5948.365		1
5948.409		1
5948.644		1
5948.988		1
5949.04248		1
5949.045		1
5949.14		1
5949.344		1
5949.354		1
5949.37451		1
5949.37939		1
5949.4165		1
5949.42432		1
5949.44		1
5949.47168		1
5949.531		1
5949.5625		1
5949.564		1
5949.58643		1
5949.634		1
5949.66357		1
5949.84375		1
5949.87256		1
5949.911		1
5949.9165		1
5949.92432		1
5949.969		1
5949.98145		1
5950.06348		1
5950.096		1
5950.40869		1
5950.606		1
5950.69727		1
5950.726		1
5950.873		1
5950.941		1
5951.051		1
5951.086		1
5951.189		1
5951.20654		1
5951.30371		1
5951.382		1
5951.455		1
5951.48047		1
5951.487		1
5951.49463		1
5951.59961		1
5951.64844		1
5952.141		1
5952.44775		1
5952.55		1
5952.748		1
5952.80957		1
5952.90869		1
5953.049		1
5953.04932		1
5953.2373		1
5953.29346		1
5953.45068		1
5953.4873		1
5953.585		1
5953.63867		1
5953.698		1
5953.778		1
5953.786		1
5953.84375		1
5953.868		1
5953.877		1
5954.06445		1
5954.1665		1
5954.182		1
5954.19531		1
5954.2583		1
5954.32568		1
5954.345		1
5954.35449		1
5954.404		1
5954.546		1
5954.55127		1
5954.59961		1
5954.62646		1
5954.749		1
5955.058		1
5955.094		1
5955.20459		1
5955.555		1
5955.616		1
5955.713		1
5955.74951		1
5956.0166		1
5956.107		1
5956.11475		1
5956.241		1
5956.35742		1
5956.691		1
5956.7627		1
5956.828		1
5956.84961		1
5957.084		1
5957.14		1
5957.195		1
5957.25732		1
5957.397		1
5957.651		1
5957.654		1
5957.734		1
5957.91455		1
5957.97656		1
5958.34863		1
5958.37549		1
5958.748		1
5958.84766		1
5958.9375		1
5958.94141		1
5959.14941		1
5959.171		1
5959.199		1
5959.33936		1
5959.49756		1
5959.60059		1
5959.6167		1
5959.76025		1
5959.918		1
5959.919		1
5959.99756		1
5960.14941		1
5960.16846		1
5960.29736		1
5960.40137		1
5960.445		1
5960.457		1
5960.46338		1
5960.48975		1
5960.497		1
5960.74854		1
5960.75146		1
5960.813		1
5961.017		1
5961.034		1
5961.071		1
5961.11133		1
5961.158		1
5961.36963		1
5961.421		1
5961.59961		1
5961.61035		1
5961.6626		1
5961.7		1
5961.70459		1
5961.774		1
5962.16553		1
5962.19727		1
5962.27832		1
5962.342		1
5962.39		1
5962.52		1
5962.56543		1
5962.714		1
5962.902		1
5962.969		1
5963.08154		1
5963.152		1
5963.228		1
5963.37354		1
5963.42236		1
5963.43457		1
5963.444		1
5963.469		1
5963.57861		1
5963.63037		1
5963.862		1
5963.906		1
5963.97559		1
5964.095		1
5964.29346		1
5964.29541		1
5964.48975		1
5964.856		1
5964.90234		1
5964.90527		1
5964.926		1
5965.363		1
5965.45752		1
5965.565		1
5965.56641		1
5965.59		1
5965.61133		1
5965.696		1
5965.736		1
5965.75635		1
5965.78174		1
5965.79639		1
5965.83936		1
5965.89941		1
5965.93555		1
5965.955		1
5966.10742		1
5966.242		1
5966.29736		1
5966.32373		1
5966.34961		1
5966.468		1
5966.60254		1
5966.61328		1
5966.7124		1
5966.84326		1
5966.923		1
5966.933		1
5967.10059		1
5967.12354		1
5967.15039		1
5967.2417		1
5967.25732		1
5967.3374		1
5967.342		1
5967.48145		1
5967.616		1
5967.679		1
5967.70166		1
5967.724		1
5967.87		1
5967.925		1
5967.94238		1
5968.21436		1
5968.26953		1
5968.27148		1
5968.464		1
5968.563		1
5968.5835		1
5968.761		1
5968.873		1
5968.918		1
5968.95361		1
5969.227		1
5969.58154		1
5969.67529		1
5969.67627		1
5969.747		1
5969.74756		1
5969.82031		1
5969.8457		1
5969.864		1
5969.867		1
5969.94629		1
5970.0083		1
5970.146		1
5970.1665		1
5970.27148		1
5970.334		1
5970.34033		1
5970.35254		1
5970.36328		1
5970.393		1
5970.75732		1
5970.821		1
5970.89551		1
5971.021		1
5971.03662		1
5971.049		1
5971.11133		1
5971.178		1
5971.29		1
5971.34326		1
5971.352		1
5971.427		1
5971.567		1
5971.60156		1
5971.66064		1
5971.67236		1
5971.6875		1
5971.697		1
5971.88428		1
5972.031		1
5972.06641		1
5972.245		1
5972.28662		1
5972.3		1
5972.34961		1
5972.353		1
5972.399		1
5972.40332		1
5972.42041		1
5972.428		1
5972.44043		1
5972.485		1
5972.505		1
5972.607		1
5972.65869		1
5972.73		1
5972.79932		1
5972.8623		1
5973.063		1
5973.1167		1
5973.304		1
5973.62061		1
5973.678		1
5973.71338		1
5973.746		1
5973.781		1
5973.80469		1
5973.81445		1
5973.868		1
5974.1123		1
5974.356		1
5974.36963		1
5974.46		1
5974.495		1
5974.561		1
5974.62451		1
5974.633		1
5974.66064		1
5974.74561		1
5974.746		1
5974.79248		1
5974.829		1
5974.92627		1
5974.952		1
5975.09961		1
5975.17236		1
5975.18164		1
5975.48926		1
5975.554		1
5975.57568		1
5975.7627		1
5975.817		1
5975.95264		1
5976.09863		1
5976.27051		1
5976.275		1
5976.314		1
5976.329		1
5976.365		1
5976.376		1
5976.3916		1
5976.45166		1
5976.533		1
5976.569		1
5976.59961		1
5976.639		1
5976.72656		1
5976.744		1
5976.764		1
5976.77441		1
5976.826		1
5976.853		1
5976.8584		1
5976.885		1
5976.96		1
5977.072		1
5977.102		1
5977.153		1
5977.29248		1
5977.343		1
5977.3833		1
5977.40039		1
5977.43555		1
5977.51855		1
5977.55566		1
5977.62061		1
5977.76172		1
5977.824		1
5977.827		1
5977.841		1
5977.877		1
5978.11963		1
5978.12061		1
5978.264		1
5978.324		1
5978.51855		1
5978.569		1
5978.571		1
5978.6084		1
5978.609		1
5978.625		1
5978.91943		1
5978.982		1
5979.078		1
5979.24561		1
5979.28		1
5979.409		1
5979.45361		1
5979.458		1
5979.502		1
5979.61768		1
5979.9873		1
5980.007		1
5980.05127		1
5980.10938		1
5980.178		1
5980.21338		1
5980.244		1
5980.26953		1
5980.28467		1
5980.395		1
5980.47656		1
5980.507		1
5980.56055		1
5980.779		1
5980.794		1
5980.816		1
5980.83838		1
5981.12158		1
5981.24		1
5981.30957		1
5981.3584		1
5981.38525		1
5981.428		1
5981.475		1
5981.48		1
5981.76025		1
5981.93359		1
5982.089		1
5982.18		1
5982.18848		1
5982.211		1
5982.21533		1
5982.4126		1
5982.62061		1
5982.67871		1
5982.697		1
5982.704		1
5982.75635		1
5982.771		1
5982.848		1
5982.885		1
5982.88574		1
5983.06152		1
5983.2		1
5983.23242		1
5983.266		1
5983.2793		1
5983.281		1
5983.289		1
5983.325		1
5983.34131		1
5983.495		1
5983.762		1
5983.997		1
5984.03564		1
5984.135		1
5984.147		1
5984.187		1
5984.19531		1
5984.22949		1
5984.25244		1
5984.32373		1
5984.32666		1
5984.404		1
5984.51367		1
5984.542		1
5984.55859		1
5984.73828		1
5984.95361		1
5985.07		1
5985.09375		1
5985.09961		1
5985.255		1
5985.32227		1
5985.38232		1
5985.434		1
5985.692		1
5985.727		1
5985.74072		1
5985.78857		1
5985.87451		1
5985.88672		1
5985.942		1
5986.006		1
5986.025		1
5986.235		1
5986.53027		1
5986.58545		1
5986.63232		1
5986.70264		1
5986.774		1
5986.814		1
5986.829		1
5986.91		1
5986.95264		1
5987.18555		1
5987.25		1
5987.25244		1
5987.388		1
5987.608		1
5987.68652		1
5987.733		1
5987.78564		1
5987.80371		1
5987.83		1
5987.889		1
5987.89355		1
5987.949		1
5988.03174		1
5988.212		1
5988.25439		1
5988.25537		1
5988.29053		1
5988.40771		1
5988.418		1
5988.46533		1
5988.494		1
5988.49756		1
5988.53369		1
5988.56055		1
5988.56348		1
5988.57666		1
5988.614		1
5988.667		1
5988.68457		1
5988.68652		1
5988.69971		1
5988.84668		1
5988.853		1
5988.909		1
5988.99658		1
5989.053		1
5989.07227		1
5989.125		1
5989.25635		1
5989.281		1
5989.38		1
5989.596		1
5989.644		1
5989.64844		1
5989.67041		1
5989.71045		1
5989.827		1
5989.852		1
5989.91455		1
5989.98242		1
5989.995		1
5990.019		1
5990.07764		1
5990.08057		1
5990.18555		1
5990.188		1
5990.215		1
5990.23242		1
5990.302		1
5990.34033		1
5990.34863		1
5990.373		1
5990.4		1
5990.428		1
5990.577		1
5990.68457		1
5990.80371		1
5990.891		1
5990.898		1
5990.9		1
5990.982		1
5991.144		1
5991.235		1
5991.267		1
5991.305		1
5991.327		1
5991.332		1
5991.446		1
5991.489		1
5991.54248		1
5991.65332		1
5991.714		1
5991.752		1
5991.79834		1
5991.81		1
5991.94873		1
5991.95068		1
5992.04346		1
5992.14355		1
5992.34		1
5992.381		1
5992.391		1
5992.53369		1
5992.589		1
5992.599		1
5992.68164		1
5992.70752		1
5992.74268		1
5992.7666		1
5992.79346		1
5992.87256		1
5992.94629		1
5992.97656		1
5993.12451		1
5993.126		1
5993.163		1
5993.284		1
5993.357		1
5993.49561		1
5993.569		1
5993.5835		1
5993.69531		1
5993.749		1
5993.75635		1
5993.757		1
5993.778		1
5993.785		1
5993.78955		1
5993.864		1
5993.98		1
5994.048		1
5994.07568		1
5994.19336		1
5994.276		1
5994.337		1
5994.34033		1
5994.3667		1
5994.394		1
5994.488		1
5994.54248		1
5994.61475		1
5994.62		1
5994.6333		1
5994.665		1
5994.69141		1
5994.75146		1
5994.77344		1
5995.02441		1
5995.07959		1
5995.083		1
5995.093		1
5995.133		1
5995.24365		1
5995.2583		1
5995.322		1
5995.52148		1
5995.763		1
5995.80029		1
5995.80566		1
5995.80566		1
5995.908		1
5995.93652		1
5995.94727		1
5995.949		1
5995.9585		1
5996.02539		1
5996.177		1
5996.25928		1
5996.374		1
5996.391		1
5996.43066		1
5996.494		1
5996.579		1
5996.69531		1
5996.719		1
5996.774		1
5996.78		1
5996.794		1
5996.802		1
5996.80371		1
5996.906		1
5996.906		1
5997.166		1
5997.227		1
5997.24951		1
5997.267		1
5997.343		1
5997.36426		1
5997.38		1
5997.4585		1
5997.521		1
5997.61328		1
5997.65625		1
5997.677		1
5997.71143		1
5997.73535		1
5997.829		1
5997.87		1
5997.898		1
5997.89941		1
5997.93555		1
5998.03271		1
5998.068		1
5998.14		1
5998.156		1
5998.172		1
5998.22461		1
5998.30127		1
5998.32959		1
5998.3457		1
5998.49365		1
5998.51		1
5998.513		1
5998.62939		1
5999.064		1
5999.153		1
5999.22461		1
5999.442		1
5999.49		1
5999.639		1
5999.64746		1
5999.844		1
5999.86328		1
5999.87842		1
5999.95752		1
5999.984		1
6000.0127		1
6000.026		1
6000.07		1
6000.11426		1
6000.22461		1
6000.244		1
6000.42041		1
6000.42773		1
6000.486		1
6000.5376		1
6000.639		1
6000.74463		1
6000.77148		1
6000.79346		1
6000.799		1
6000.83057		1
6000.977		1
6001.067		1
6001.176		1
6001.212		1
6001.499		1
6001.499		1
6001.51465		1
6001.621		1
6001.622		1
6001.66064		1
6001.78125		1
6001.8623		1
6001.887		1
6001.991		1
6002.084		1
6002.10742		1
6002.16455		1
6002.172		1
6002.244		1
6002.278		1
6002.335		1
6002.37939		1
6002.46826		1
6002.47852		1
6002.66748		1
6002.781		1
6002.822		1
6002.839		1
6002.924		1
6002.946		1
6003.053		1
6003.07373		1
6003.14063		1
6003.149		1
6003.155		1
6003.2373		1
6003.24658		1
6003.26367		1
6003.284		1
6003.30225		1
6003.35449		1
6003.532		1
6003.53564		1
6003.569		1
6003.5835		1
6003.61133		1
6003.80566		1
6003.89355		1
6004.074		1
6004.111		1
6004.23438		1
6004.23975		1
6004.31		1
6004.37451		1
6004.416		1
6004.43		1
6004.584		1
6004.59766		1
6004.633		1
6004.69775		1
6004.77		1
6004.80957		1
6004.82		1
6004.84033		1
6004.861		1
6004.876		1
6005.005		1
6005.034		1
6005.081		1
6005.116		1
6005.131		1
6005.16357		1
6005.317		1
6005.35449		1
6005.381		1
6005.44141		1
6005.46826		1
6005.529		1
6005.53369		1
6005.54736		1
6005.54834		1
6005.589		1
6005.7085		1
6005.71875		1
6005.80957		1
6005.8457		1
6005.849		1
6006.129		1
6006.148		1
6006.20166		1
6006.28955		1
6006.294		1
6006.40625		1
6006.42139		1
6006.429		1
6006.59473		1
6006.69629		1
6006.876		1
6006.9375		1
6006.97168		1
6007.031		1
6007.04248		1
6007.076		1
6007.168		1
6007.171		1
6007.17529		1
6007.223		1
6007.28027		1
6007.32031		1
6007.425		1
6007.502		1
6007.52637		1
6007.584		1
6007.62646		1
6007.66943		1
6007.703		1
6007.73145		1
6007.737		1
6007.88037		1
6007.919		1
6007.96631		1
6008.05957		1
6008.142		1
6008.45361		1
6008.4585		1
6008.466		1
6008.512		1
6008.564		1
6008.598		1
6008.649		1
6008.71436		1
6008.737		1
6008.745		1
6008.765		1
6008.779		1
6008.802		1
6008.806		1
6008.836		1
6008.883		1
6009.031		1
6009.181		1
6009.197		1
6009.244		1
6009.247		1
6009.296		1
6009.34326		1
6009.556		1
6009.55859		1
6009.781		1
6009.786		1
6009.81543		1
6009.877		1
6009.921		1
6010.0083		1
6010.017		1
6010.07373		1
6010.097		1
6010.188		1
6010.291		1
6010.312		1
6010.322		1
6010.396		1
6010.4043		1
6010.4375		1
6010.459		1
6010.58936		1
6010.611		1
6010.641		1
6010.65		1
6010.671		1
6010.67139		1
6010.68555		1
6010.715		1
6010.73926		1
6010.75537		1
6010.78467		1
6010.797		1
6010.81055		1
6010.83545		1
6010.853		1
6010.86133		1
6010.946		1
6011.014		1
6011.09766		1
6011.12646		1
6011.161		1
6011.301		1
6011.306		1
6011.43652		1
6011.54834		1
6011.58838		1
6011.642		1
6011.65967		1
6011.7124		1
6011.722		1
6011.77734		1
6011.84375		1
6011.85547		1
6011.894		1
6011.902		1
6011.97852		1
6012.25342		1
6012.3		1
6012.306		1
6012.384		1
6012.4375		1
6012.64		1
6012.66846		1
6012.67432		1
6012.7373		1
6012.74365		1
6012.76953		1
6012.83643		1
6012.905		1
6012.94238		1
6012.99463		1
6013.002		1
6013.15332		1
6013.237		1
6013.25146		1
6013.274		1
6013.607		1
6013.64551		1
6013.68066		1
6013.728		1
6013.73975		1
6013.744		1
6013.81		1
6013.86865		1
6013.913		1
6013.921		1
6013.96533		1
6013.97949		1
6014.03564		1
6014.11475		1
6014.23047		1
6014.30273		1
6014.307		1
6014.33		1
6014.347		1
6014.425		1
6014.49463		1
6014.552		1
6014.57031		1
6014.584		1
6014.662		1
6014.77734		1
6014.854		1
6014.857		1
6014.91553		1
6015.021		1
6015.05371		1
6015.08838		1
6015.12842		1
6015.232		1
6015.24		1
6015.456		1
6015.459		1
6015.462		1
6015.47754		1
6015.5166		1
6015.53467		1
6015.695		1
6015.71143		1
6015.8833		1
6015.97363		1
6015.9917		1
6016.034		1
6016.041		1
6016.07666		1
6016.09863		1
6016.2207		1
6016.24756		1
6016.257		1
6016.257		1
6016.306		1
6016.319		1
6016.489		1
6016.70947		1
6016.728		1
6016.77344		1
6016.775		1
6016.81738		1
6016.97949		1
6016.986		1
[truncated: 17,735 more rows]
