# Supplementary material for: Getting rid of ‘rain’ and ‘stars’: Mitigating inhibition effects on ddPCR data analysis, the case study of the invasive crayfish Pacifastacus leniusculus in the streams of Luxembourg
Source: PLoS One. 2022 Nov 16;17(11):e0275363. doi: 10.1371/journal.pone.0275363 (PMC9668142; doi:10.1371/journal.pone.0275363)
Supplement: S1 File — (ZIP) [file pone.0275363.s003.zip › raw data/28-pl2/28 Pl2-2019 Pl_F03_Amplitude.csv]

Ch1 Amplitude	Ch2 Amplitude	Cluster
5333.394		1
5664.0835		1
5705.425		1
5705.651		1
5780.30273		1
5780.89453		1
5781.97		1
5783.836		1
5786.977		1
5794.395		1
5796.78857		1
5810.838		1
5821.166		1
5822.67871		1
5830.51465		1
5838.86426		1
5841.0083		1
5841.52		1
5841.976		1
5845.468		1
5845.85352		1
5854.24463		1
5854.552		1
5858.914		1
5867.226		1
5883.258		1
5884.53662		1
5889.014		1
5906.12354		1
5909.31152		1
5910.047		1
5911.81836		1
5914.535		1
5915.67139		1
5919.37451		1
5921.06348		1
5921.068		1
5925.66357		1
5930.36		1
5934.12061		1
5934.497		1
5934.514		1
5939.999		1
5944.02832		1
5945.015		1
5946.90625		1
5947.8667		1
5949.961		1
5951.707		1
5952.706		1
5954.28125		1
5954.9126		1
5955.167		1
5956.194		1
5960.297		1
5961.59473		1
5962.148		1
5963.98535		1
5964.622		1
5966.30225		1
5967.563		1
5968.103		1
5968.41748		1
5970.69971		1
5970.847		1
5971.8833		1
5971.88525		1
5973.214		1
5973.27441		1
5973.435		1
5974.658		1
5975.26563		1
5976.243		1
5978.991		1
5980.66943		1
5981.15		1
5982.66846		1
5984.81543		1
5985.919		1
5987.11426		1
5987.259		1
5988.29346		1
5988.396		1
5989.24		1
5990.43945		1
5990.7915		1
5992.09961		1
5993.20459		1
5993.314		1
5993.37158		1
5993.50146		1
5993.64844		1
5993.77		1
5993.97461		1
5996.31641		1
5998.2207		1
5998.62939		1
6001.445		1
6001.612		1
6002.098		1
6002.19434		1
6002.28955		1
6002.85156		1
6003.10742		1
6003.45		1
6004.105		1
6004.66		1
6005.37939		1
6005.55762		1
6006.607		1
6008.10547		1
6008.816		1
6010.49072		1
6010.701		1
6010.944		1
6011.082		1
6013.899		1
6014.307		1
6015.452		1
6015.81543		1
6018.47363		1
6018.525		1
6019.09375		1
6019.20264		1
6020.16748		1
6020.196		1
6020.9707		1
6021.461		1
6021.847		1
6021.86572		1
6022.562		1
6023.076		1
6023.16064		1
6023.54248		1
6028.001		1
6028.395		1
6028.72559		1
6028.738		1
6029.557		1
6029.98633		1
6030.525		1
6030.568		1
6031.4624		1
6031.57		1
6031.58057		1
6032.131		1
6032.389		1
6032.41846		1
6032.76563		1
6032.80566		1
6033.75439		1
6034.133		1
6034.148		1
6034.25146		1
6035.37256		1
6036.317		1
6037.00342		1
6038.536		1
6038.682		1
6038.96729		1
6039.507		1
6040.61426		1
6041.027		1
6041.736		1
6041.887		1
6042.35		1
6042.525		1
6042.97461		1
6043.29736		1
6043.366		1
6043.962		1
6044.302		1
6045.19141		1
6045.247		1
6045.53857		1
6045.76563		1
6046.07129		1
6046.12646		1
6046.56445		1
6046.588		1
6046.7124		1
6046.852		1
6047.04736		1
6047.569		1
6047.717		1
6047.80762		1
6048.523		1
6048.82666		1
6049.933		1
6050.75732		1
6051.00049		1
6051.06641		1
6051.80664		1
6051.816		1
6051.836		1
6051.88		1
6053.007		1
6053.03564		1
6053.1084		1
6053.25928		1
6053.673		1
6054.31445		1
6054.69336		1
6054.96338		1
6055.087		1
6055.799		1
6055.85645		1
6056.14453		1
6057.009		1
6057.119		1
6058.622		1
6058.83		1
6060.225		1
6060.778		1
6061.107		1
6061.35547		1
6061.741		1
6061.92529		1
6062.028		1
6062.20166		1
6062.392		1
6062.66357		1
6063.16357		1
6063.412		1
6063.603		1
6063.76855		1
6064.125		1
6064.473		1
6065.268		1
6066.079		1
6066.3374		1
6066.34131		1
6066.628		1
6066.769		1
6066.9585		1
6067.132		1
6068.27441		1
6068.36768		1
6068.424		1
6068.51367		1
6068.99658		1
6069.01855		1
6069.453		1
6069.49268		1
6069.575		1
6069.61572		1
6069.63574		1
6069.653		1
6070.43359		1
6070.539		1
6071.08		1
6071.112		1
6071.306		1
6071.76465		1
6071.91455		1
6072.00537		1
6072.16		1
6072.42334		1
6073.772		1
6073.78564		1
6073.81934		1
6074.091		1
6074.43848		1
6075.21631		1
6075.45		1
6075.96338		1
6076.48		1
6076.61133		1
6076.7915		1
6077.646		1
6077.755		1
6077.76172		1
6077.898		1
6077.971		1
6078.23438		1
6078.81738		1
6079.101		1
6079.91846		1
6080.5376		1
6080.567		1
6080.76172		1
6080.85059		1
6081.12256		1
6081.197		1
6081.37744		1
6081.506		1
6081.532		1
6081.72363		1
6081.76025		1
6082.7915		1
6082.876		1
6083.06543		1
6083.228		1
6083.24658		1
6083.657		1
6083.66357		1
6083.84326		1
6084.18164		1
6084.236		1
6084.34668		1
6084.37158		1
6084.43555		1
6084.542		1
6084.778		1
6085.636		1
6085.712		1
6085.731		1
6085.86		1
6085.94043		1
6086.123		1
6087.168		1
6087.498		1
6087.778		1
6087.897		1
6088.347		1
6088.39		1
6088.609		1
6088.805		1
6088.908		1
6089.714		1
6090.24658		1
6090.376		1
6090.554		1
6090.60645		1
6090.837		1
6090.915		1
6091.09766		1
6091.21045		1
6091.359		1
6091.411		1
6091.72754		1
6091.76855		1
6091.81152		1
6091.98633		1
6092.139		1
6092.5874		1
6092.60352		1
6092.887		1
6092.96338		1
6093.08		1
6093.20557		1
6093.22168		1
6093.23		1
6094.02441		1
6094.09863		1
6094.129		1
6094.26855		1
6094.53467		1
6095.052		1
6095.24854		1
6095.37451		1
6096.28		1
6096.33057		1
6096.601		1
6096.79053		1
6097.48145		1
6097.66064		1
6097.66162		1
6097.702		1
6098.31		1
6098.73828		1
6098.937		1
6099.24951		1
6099.637		1
6100.216		1
6100.313		1
6100.56152		1
6101.03369		1
6101.241		1
6101.45459		1
6101.543		1
6101.547		1
6101.56934		1
6102.29834		1
6102.429		1
6102.728		1
6102.93		1
6103.04		1
6103.07568		1
6103.1333		1
6103.255		1
6103.31836		1
6103.385		1
6103.713		1
6103.89063		1
6104.219		1
6104.236		1
6104.32373		1
6104.48926		1
6104.57861		1
6104.77441		1
6104.792		1
6104.83154		1
6105.43359		1
6105.541		1
6105.79541		1
6106.423		1
6106.761		1
6106.869		1
6107.267		1
6107.38		1
6107.654		1
6107.695		1
6107.709		1
6107.73975		1
6107.793		1
6107.95166		1
6108.39		1
6108.421		1
6108.59473		1
6108.872		1
6108.941		1
6109.011		1
6109.109		1
6109.539		1
6109.5874		1
6109.77832		1
6109.82031		1
6109.88135		1
6109.897		1
6109.89941		1
6109.923		1
6109.944		1
6110.065		1
6110.415		1
6110.571		1
6110.61865		1
6110.882		1
6111.07031		1
6111.20947		1
6111.441		1
6111.47754		1
6111.75049		1
6111.75439		1
6112.001		1
6112.129		1
6112.148		1
6112.57		1
6113.60352		1
6113.6665		1
6113.695		1
6113.726		1
6114.18066		1
6114.25		1
6114.28857		1
6114.366		1
6114.395		1
6114.966		1
6114.995		1
6115.14258		1
6115.239		1
6115.50439		1
6115.79		1
6116.10352		1
6116.222		1
6116.268		1
6116.392		1
6116.575		1
6116.94434		1
6116.982		1
6117.126		1
6117.17969		1
6117.30273		1
6117.905		1
6117.936		1
6118.422		1
6118.59766		1
6118.80029		1
6119.31934		1
6119.88574		1
6119.9834		1
6120.14551		1
6120.20557		1
6120.241		1
6120.297		1
6120.449		1
6120.46338		1
6120.49951		1
6120.64648		1
6120.701		1
6120.714		1
6120.77637		1
6121.07031		1
6121.171		1
6121.215		1
6121.271		1
6121.482		1
6121.685		1
6121.7583		1
6121.7583		1
6121.781		1
6121.94043		1
6122.558		1
6122.75049		1
6122.94775		1
6123.41064		1
6123.55273		1
6123.573		1
6123.748		1
6124.19531		1
6124.325		1
6124.61475		1
6125.22949		1
6125.602		1
6125.749		1
6125.764		1
6125.864		1
6126.081		1
6126.54053		1
6126.78271		1
6126.872		1
6127.032		1
6127.191		1
6127.84326		1
6127.85059		1
6128.21045		1
6128.305		1
6128.307		1
6128.34961		1
6128.43359		1
6128.631		1
6129.2373		1
6129.284		1
6129.411		1
6129.429		1
6129.564		1
6129.777		1
6129.848		1
6130.79346		1
6130.85156		1
6131.16064		1
6131.174		1
6131.196		1
6131.36133		1
6131.52734		1
6131.573		1
6131.70459		1
6131.886		1
6131.926		1
6132.11035		1
6132.169		1
6132.235		1
6132.31152		1
6132.313		1
6132.549		1
6132.62061		1
6132.65869		1
6132.997		1
6133.13574		1
6133.78027		1
6133.84		1
6134.167		1
6134.359		1
6134.86133		1
6135.64844		1
6135.685		1
6135.74365		1
6135.873		1
6135.893		1
6135.91748		1
6136.094		1
6136.302		1
6136.309		1
6136.55029		1
6136.79248		1
6136.83154		1
6136.99365		1
6137.02734		1
6137.088		1
6137.212		1
6137.418		1
6137.807		1
6137.95264		1
6138.648		1
6138.87		1
6139.19043		1
6139.48047		1
6139.70459		1
6140.138		1
6140.163		1
6140.23828		1
6140.25928		1
6140.295		1
6140.345		1
6140.84131		1
6141.1084		1
6141.32031		1
6141.386		1
6141.58		1
6141.73047		1
6142.31836		1
6142.35547		1
6142.41748		1
6142.49658		1
6142.54443		1
6142.79248		1
6143.069		1
6143.168		1
6143.42139		1
6143.49463		1
6143.826		1
6143.913		1
6143.91553		1
6143.97949		1
6144.059		1
6144.548		1
6144.55371		1
6144.656		1
6144.828		1
6145.09961		1
6145.399		1
6145.74		1
6145.754		1
6145.865		1
6145.996		1
6146.062		1
6146.107		1
6146.192		1
6146.347		1
6146.39941		1
6146.44531		1
6146.518		1
6146.75928		1
6146.77441		1
6146.81055		1
6146.83447		1
6146.98		1
6147.313		1
6147.336		1
6147.48242		1
6147.70459		1
6147.92334		1
6147.96631		1
6148.11426		1
6148.20264		1
6148.245		1
6148.50928		1
6148.58252		1
6148.6377		1
6148.735		1
6148.87256		1
6149.002		1
6149.394		1
6149.39746		1
6149.42725		1
6149.64063		1
6150.11		1
6150.24561		1
6150.576		1
6150.85254		1
6150.90527		1
6151.14941		1
6151.28174		1
6151.379		1
6151.51074		1
6151.88232		1
6152.06055		1
6152.10254		1
6152.16455		1
6152.176		1
6152.237		1
6152.393		1
6152.41455		1
6152.47266		1
6152.66748		1
6152.733		1
6152.99854		1
6153.199		1
6153.26		1
6153.37744		1
6153.444		1
6153.458		1
6153.4873		1
6154.093		1
6154.112		1
6154.32861		1
6154.452		1
6154.58154		1
6154.758		1
6154.78		1
6154.94043		1
6154.957		1
6154.98047		1
6155.25635		1
6155.3125		1
6155.319		1
6155.407		1
6155.792		1
6155.826		1
6155.85059		1
6155.86426		1
6155.943		1
6156.058		1
6156.258		1
6156.323		1
6156.38867		1
6156.748		1
6156.91748		1
6156.936		1
6157.201		1
6157.318		1
6157.382		1
6157.42236		1
6157.48438		1
6157.55566		1
6157.7		1
6157.713		1
6157.78125		1
6157.885		1
6157.941		1
6157.95654		1
6158.10352		1
6158.218		1
6158.33154		1
6158.3877		1
6158.42627		1
6158.44336		1
6158.464		1
6158.821		1
6158.82129		1
6158.994		1
6159.354		1
6159.46875		1
6159.532		1
6159.7583		1
6159.876		1
6159.94629		1
6160.087		1
6160.31836		1
6160.44238		1
6160.523		1
6160.62939		1
6160.65674		1
6160.79639		1
6160.893		1
6161.06348		1
6161.191		1
6161.258		1
6161.277		1
6161.30566		1
6161.32959		1
6161.631		1
6161.698		1
6161.7583		1
6162.012		1
6162.052		1
6162.09131		1
6162.13965		1
6162.32275		1
6162.38867		1
6162.40234		1
6162.41455		1
6162.53662		1
6162.546		1
6162.739		1
6162.815		1
6163.14648		1
6163.165		1
6163.214		1
6163.309		1
6163.476		1
6163.50439		1
6163.556		1
6163.56738		1
6163.71436		1
6163.804		1
6163.92773		1
6164.29346		1
6164.532		1
6164.59375		1
6164.59473		1
6164.60742		1
6164.62158		1
6164.698		1
6165.086		1
6165.125		1
6165.146		1
6165.155		1
6165.198		1
6165.278		1
6165.61572		1
6165.634		1
6165.644		1
6165.71826		1
6165.885		1
6165.93848		1
6166.19971		1
6166.228		1
6166.339		1
6166.43652		1
6166.534		1
6166.59033		1
6166.80957		1
6166.823		1
6167.139		1
6167.17334		1
6167.225		1
6167.298		1
6167.657		1
6167.71143		1
6167.74756		1
6167.80566		1
6167.828		1
6167.94336		1
6168.21045		1
6168.362		1
6168.49268		1
6168.52246		1
6168.895		1
6168.91064		1
6168.954		1
6168.974		1
6168.97852		1
6169.005		1
6169.15137		1
6169.16553		1
6169.24854		1
6169.412		1
6169.44971		1
6169.48047		1
6169.719		1
6169.868		1
6169.88525		1
6169.933		1
6169.952		1
6169.97168		1
6170.07		1
6170.076		1
6170.274		1
6170.322		1
6170.35352		1
6170.36328		1
6170.36768		1
6170.507		1
6170.59375		1
6170.711		1
6170.72266		1
6170.802		1
6170.94971		1
6171.02637		1
6171.25		1
6171.78125		1
6171.8		1
6171.926		1
6171.95947		1
6172.01172		1
6172.04736		1
6172.118		1
6172.32471		1
6172.43066		1
6172.44531		1
6172.61865		1
6172.798		1
6172.806		1
6172.903		1
6172.912		1
6173.04346		1
6173.16064		1
6173.20068		1
6173.27344		1
6173.325		1
6173.328		1
6173.38		1
6173.38672		1
6173.42871		1
6173.497		1
6173.525		1
6173.57861		1
6173.58447		1
6173.613		1
6173.859		1
6173.896		1
6173.943		1
6174.004		1
6174.05957		1
6174.104		1
6174.33057		1
6174.366		1
6174.43848		1
6174.45264		1
6174.5625		1
6174.80957		1
6174.9		1
6174.91943		1
6174.95459		1
6175.05762		1
6175.137		1
6175.143		1
6175.27051		1
6175.42627		1
6175.43457		1
6175.445		1
6175.53564		1
6175.552		1
6175.656		1
6175.808		1
6175.88965		1
6175.93		1
6175.959		1
6175.982		1
6175.99854		1
6176.03271		1
6176.097		1
6176.329		1
6176.40967		1
6176.53369		1
6176.572		1
6176.5957		1
6176.81738		1
6176.89		1
6176.92432		1
6176.96338		1
6177.26953		1
6177.417		1
6177.45557		1
6177.583		1
6177.586		1
6177.642		1
6177.76953		1
6177.9834		1
6177.992		1
6178.21875		1
6178.23535		1
6178.24072		1
6178.25		1
6178.6		1
6178.62646		1
6178.68945		1
6178.69531		1
6178.74		1
6178.76563		1
6178.84		1
6178.932		1
6179.406		1
6179.50439		1
6179.512		1
6179.529		1
6179.53125		1
6179.55859		1
6179.569		1
6179.651		1
6179.71045		1
6179.71143		1
6179.74365		1
6179.786		1
6179.89		1
6179.91748		1
6179.932		1
6180.22852		1
6180.34766		1
6180.5625		1
6180.61133		1
6180.72266		1
6180.85645		1
6180.9165		1
6180.942		1
6180.98828		1
6181.013		1
6181.1084		1
6181.183		1
6181.28467		1
6181.51953		1
6181.875		1
6181.967		1
6182.066		1
6182.209		1
6182.247		1
6182.29932		1
6182.324		1
6182.398		1
6182.541		1
6182.728		1
6182.82764		1
6182.851		1
6182.868		1
6182.898		1
6182.942		1
6183.058		1
6183.125		1
6183.23828		1
6183.26953		1
6183.293		1
6183.33447		1
6183.57275		1
6183.64941		1
6183.65527		1
6183.95		1
6183.966		1
6184.07275		1
6184.106		1
6184.35938		1
6184.39453		1
6184.432		1
6184.435		1
6184.451		1
6184.55469		1
6184.663		1
6184.729		1
6185.121		1
6185.14551		1
6185.14941		1
6185.173		1
6185.20752		1
6185.243		1
6185.33545		1
6185.35		1
6185.362		1
6185.548		1
6185.664		1
6185.68848		1
6185.89941		1
6185.90234		1
6186.054		1
6186.082		1
6186.48438		1
6186.497		1
6186.56738		1
6186.648		1
6186.85		1
6186.86475		1
6186.87744		1
6187.012		1
6187.127		1
6187.25537		1
6187.314		1
6187.34326		1
6187.372		1
6187.416		1
6187.647		1
6187.6665		1
6187.701		1
6187.75049		1
6187.852		1
6187.85254		1
6187.86133		1
6187.886		1
6188.01758		1
6188.026		1
6188.03369		1
6188.384		1
6188.414		1
6188.454		1
6188.526		1
6188.59473		1
6188.62744		1
6188.75537		1
6188.767		1
6188.782		1
6188.92529		1
6189.47949		1
6189.532		1
6189.64258		1
6189.71973		1
6189.79834		1
6190.07666		1
6190.23828		1
6190.286		1
6190.39551		1
6190.629		1
6190.647		1
6190.71436		1
6190.726		1
6190.79248		1
6191.00928		1
6191.02832		1
6191.09		1
6191.19434		1
6191.391		1
6191.46338		1
6191.53125		1
6191.538		1
6191.55371		1
6191.61572		1
6192.098		1
6192.176		1
6192.39355		1
6192.42725		1
6192.45		1
6192.471		1
6192.56543		1
6192.622		1
6192.74268		1
6192.76953		1
6192.817		1
6192.8584		1
6193.042		1
6193.26758		1
6193.28027		1
6193.392		1
6193.43945		1
6193.533		1
6193.646		1
6193.65869		1
6193.717		1
6193.79346		1
6193.867		1
6194.0293		1
6194.09473		1
6194.18945		1
6194.276		1
6194.49854		1
6194.712		1
6194.75244		1
6194.813		1
6194.82471		1
6194.86865		1
6194.94141		1
6195.01025		1
6195.019		1
6195.067		1
6195.11768		1
6195.16846		1
6195.26758		1
6195.27539		1
6195.30127		1
6195.34131		1
6195.46045		1
6195.51367		1
6195.658		1
6195.793		1
6195.872		1
6195.882		1
6195.982		1
6196.033		1
6196.11572		1
6196.259		1
6196.364		1
6196.381		1
6196.51855		1
6196.69727		1
6196.707		1
6196.71729		1
6196.82568		1
6196.90625		1
6196.988		1
6197.03125		1
6197.15674		1
6197.21533		1
6197.29834		1
6197.44043		1
6197.51025		1
6197.623		1
6197.635		1
6197.6626		1
6197.70361		1
6197.72168		1
6197.73828		1
6197.83838		1
6197.88574		1
6197.902		1
6197.93457		1
6198.10645		1
6198.184		1
6198.297		1
6198.40332		1
6198.419		1
6198.442		1
6198.484		1
6198.587		1
6198.65332		1
6198.694		1
6198.779		1
6198.82		1
6198.821		1
6198.95068		1
6198.964		1
6199.16064		1
6199.223		1
6199.461		1
6199.607		1
6199.629		1
6199.78174		1
6199.881		1
6199.90234		1
6199.9043		1
6199.92969		1
6199.99072		1
6200.01855		1
6200.119		1
6200.16162		1
6200.16357		1
6200.198		1
6200.361		1
6200.39453		1
6200.421		1
6200.63037		1
6200.757		1
6200.946		1
6201.02832		1
6201.414		1
6201.425		1
6201.6416		1
6201.914		1
6202.06738		1
6202.094		1
6202.1665		1
6202.221		1
6202.26465		1
6202.45068		1
6202.63135		1
6202.723		1
6202.724		1
6202.7373		1
6202.88867		1
6203.09863		1
6203.181		1
6203.24		1
6203.2417		1
6203.356		1
6203.45752		1
6203.467		1
6203.497		1
6203.559		1
6203.6167		1
6203.71		1
6203.71729		1
6203.80566		1
6203.82471		1
6203.865		1
6203.9624		1
6204.03467		1
6204.09326		1
6204.11328		1
6204.153		1
6204.19629		1
6204.253		1
6204.309		1
6204.65039		1
6204.76367		1
6204.855		1
6204.958		1
6204.962		1
6204.988		1
6205.025		1
6205.133		1
6205.21143		1
6205.212		1
6205.25244		1
6205.48145		1
6205.488		1
6205.50342		1
6205.522		1
6205.57471		1
6205.58447		1
6205.638		1
6205.813		1
6205.8667		1
6205.88574		1
6205.8877		1
6205.94775		1
6206.1665		1
6206.27734		1
6206.343		1
6206.405		1
6206.421		1
6206.45557		1
6206.60742		1
6206.64746		1
6206.77832		1
6206.81		1
6206.81152		1
6206.894		1
6206.91943		1
6206.953		1
6207.10938		1
6207.266		1
6207.276		1
6207.294		1
6207.294		1
6207.41064		1
6207.459		1
6207.5		1
6207.571		1
6207.6		1
6207.635		1
6207.64355		1
6207.69873		1
6207.71533		1
6207.73535		1
6207.77539		1
6207.888		1
6207.89941		1
6208.00635		1
6208.027		1
6208.07568		1
6208.1333		1
6208.2627		1
6208.30029		1
6208.31641		1
6208.501		1
6208.58643		1
6208.624		1
6208.685		1
6208.80371		1
6209.07227		1
6209.087		1
6209.265		1
6209.34766		1
6209.555		1
6209.57861		1
6209.59131		1
6209.59375		1
6209.59961		1
6209.66357		1
6209.6665		1
6209.715		1
6209.82373		1
6210.11963		1
6210.34033		1
6210.46		1
6210.502		1
6210.561		1
6210.57		1
6210.67236		1
6210.815		1
6210.867		1
6211.01		1
6211.064		1
6211.066		1
6211.08057		1
6211.126		1
6211.15332		1
6211.23242		1
6211.25244		1
6211.277		1
6211.336		1
6211.39355		1
6211.45752		1
6211.47852		1
6211.496		1
6211.56641		1
6211.57861		1
6211.67432		1
6211.87939		1
6211.969		1
6211.98		1
6212.03467		1
6212.03662		1
6212.04834		1
6212.09326		1
6212.17627		1
6212.26758		1
6212.44775		1
6212.53955		1
6212.64		1
6212.65674		1
6212.83643		1
6212.89258		1
6213.022		1
6213.204		1
6213.27246		1
6213.38965		1
6213.398		1
6213.461		1
6213.526		1
6213.54834		1
6213.69775		1
6213.75732		1
6213.87158		1
6213.89844		1
6213.903		1
6213.9043		1
6213.94434		1
6213.98535		1
6214.0376		1
6214.19434		1
6214.231		1
6214.303		1
6214.327		1
6214.377		1
6214.48		1
6214.52637		1
6214.55762		1
6214.601		1
6214.66846		1
6214.78467		1
6214.906		1
6214.912		1
6214.94629		1
6215.15527		1
6215.22656		1
6215.291		1
6215.30371		1
6215.314		1
6215.435		1
6215.463		1
6215.53125		1
6215.554		1
6215.671		1
6215.748		1
6215.756		1
6215.96		1
6215.978		1
6216.04932		1
6216.16748		1
6216.22266		1
6216.33643		1
6216.365		1
6216.375		1
6216.50049		1
6216.53857		1
6216.555		1
6216.61768		1
6216.639		1
6216.847		1
6216.86572		1
6216.8833		1
6216.9585		1
6216.99854		1
6217.006		1
6217.013		1
6217.055		1
6217.088		1
6217.11426		1
6217.224		1
6217.287		1
6217.55029		1
6217.71045		1
6217.81		1
6217.891		1
6218.1084		1
6218.18652		1
6218.24365		1
6218.36328		1
6218.676		1
6218.67725		1
6218.734		1
6218.81738		1
6218.98633		1
6219.048		1
6219.058		1
6219.12744		1
6219.178		1
6219.20654		1
6219.227		1
6219.241		1
6219.27441		1
6219.309		1
6219.36475		1
6219.37354		1
6219.466		1
6219.55957		1
6219.701		1
6219.71533		1
6219.74365		1
6219.77637		1
6219.789		1
6219.798		1
6219.79834		1
6219.8		1
6219.8916		1
6219.938		1
6219.96631		1
6220.00049		1
6220.003		1
6220.156		1
6220.15869		1
6220.169		1
6220.28564		1
6220.346		1
6220.41846		1
6220.57227		1
6220.729		1
6220.746		1
6220.74756		1
6220.78271		1
6221.019		1
6221.2085		1
6221.21729		1
6221.42236		1
6221.44141		1
6221.49854		1
6221.72266		1
6221.87061		1
6222.03369		1
6222.044		1
6222.07764		1
6222.44238		1
6222.446		1
6222.473		1
6222.66455		1
6222.674		1
6222.72		1
6222.74561		1
6222.74756		1
6222.796		1
6222.8877		1
6222.929		1
6222.98438		1
6222.99365		1
6223.006		1
6223.028		1
6223.033		1
6223.04443		1
6223.19873		1
6223.221		1
6223.271		1
6223.337		1
6223.34473		1
6223.516		1
6223.55		1
6223.634		1
6223.6626		1
6223.733		1
6223.99854		1
6224.034		1
6224.05225		1
6224.10352		1
6224.133		1
6224.184		1
6224.19873		1
6224.215		1
6224.2627		1
6224.30225		1
6224.483		1
6224.507		1
6224.539		1
6224.54053		1
6224.687		1
6224.775		1
6224.815		1
6224.903		1
6224.924		1
6225.033		1
6225.10156		1
6225.141		1
6225.174		1
6225.303		1
6225.33252		1
6225.401		1
6225.43		1
6225.431		1
6225.45		1
6225.50439		1
6225.608		1
6225.6333		1
6225.63574		1
6225.667		1
6225.667		1
6225.76758		1
6225.97949		1
6226.147		1
6226.16748		1
6226.268		1
6226.38672		1
6226.396		1
6226.434		1
6226.47461		1
6226.61768		1
6226.64551		1
6226.753		1
6226.76172		1
6226.785		1
6226.828		1
6226.88574		1
6226.93457		1
6226.959		1
6227.04		1
6227.107		1
6227.15		1
6227.307		1
6227.31543		1
6227.40674		1
6227.432		1
6227.519		1
6227.60059		1
6227.61426		1
6227.667		1
6227.775		1
6227.81543		1
6227.884		1
6227.89453		1
6227.996		1
6228.01025		1
6228.086		1
6228.24365		1
6228.27832		1
6228.35156		1
6228.3877		1
6228.404		1
6228.46045		1
6228.59766		1
6228.60254		1
6228.70654		1
6228.7583		1
6228.95459		1
6228.959		1
6229.005		1
6229.02539		1
6229.065		1
6229.082		1
6229.1543		1
6229.18652		1
6229.20557		1
6229.20654		1
6229.22168		1
6229.26025		1
6229.27637		1
6229.328		1
6229.46729		1
6229.527		1
6229.53857		1
6229.66357		1
6229.75439		1
6229.76465		1
6229.826		1
6229.829		1
6229.90674		1
6229.927		1
6230.09326		1
6230.165		1
6230.259		1
6230.276		1
6230.27734		1
6230.344		1
6230.347		1
6230.437		1
6230.45		1
6230.52539		1
6230.555		1
6230.585		1
6230.65		1
6230.67871		1
6230.761		1
6230.785		1
6230.794		1
6230.8		1
6231.02051		1
6231.028		1
6231.102		1
6231.112		1
6231.14941		1
6231.161		1
6231.324		1
6231.36572		1
6231.367		1
6231.376		1
6231.469		1
6231.50635		1
6231.54834		1
6231.573		1
6231.582		1
6231.60156		1
6231.758		1
6231.76367		1
6231.789		1
6231.79443		1
6231.84		1
6231.84326		1
6231.877		1
6231.94434		1
6231.968		1
6232.0127		1
6232.084		1
6232.091		1
6232.094		1
6232.13037		1
6232.149		1
6232.225		1
6232.317		1
6232.32031		1
6232.334		1
6232.35742		1
6232.509		1
6232.54443		1
6232.55273		1
6232.62549		1
6232.72949		1
6232.95361		1
6233.011		1
6233.023		1
6233.027		1
6233.09766		1
6233.10547		1
6233.28174		1
6233.32031		1
6233.4043		1
6233.5874		1
6233.591		1
6233.61768		1
6233.658		1
6233.707		1
6233.71973		1
6233.86035		1
6233.87939		1
6233.887		1
6233.90039		1
6233.92725		1
6234.002		1
6234.04248		1
6234.088		1
6234.105		1
6234.126		1
6234.132		1
6234.162		1
6234.28467		1
6234.36768		1
6234.3833		1
6234.461		1
6234.46973		1
6234.494		1
6234.511		1
6234.51758		1
6234.542		1
6234.54541		1
6234.55029		1
6234.5874		1
6234.60449		1
6234.715		1
6234.814		1
6234.82666		1
6234.85254		1
6234.906		1
6234.93457		1
6234.94727		1
6234.96631		1
6234.994		1
6235.207		1
6235.289		1
6235.326		1
6235.329		1
6235.33057		1
6235.393		1
6235.413		1
6235.533		1
6235.64		1
6235.75635		1
6235.98145		1
6236.008		1
6236.08154		1
6236.172		1
6236.216		1
6236.21973		1
6236.233		1
6236.36035		1
6236.371		1
6236.405		1
6236.46973		1
6236.5376		1
6236.60156		1
6236.626		1
6236.647		1
6236.66357		1
6236.793		1
6236.85059		1
6236.856		1
6236.96631		1
6236.99854		1
6237.01367		1
6237.086		1
6237.109		1
6237.1875		1
6237.20654		1
6237.228		1
6237.321		1
6237.354		1
6237.378		1
6237.416		1
6237.43359		1
6237.435		1
6237.48242		1
6237.724		1
6237.734		1
6237.80859		1
6237.815		1
6237.90137		1
6237.959		1
6237.96436		1
6238.00244		1
6238.021		1
6238.08057		1
6238.111		1
6238.21436		1
6238.411		1
6238.417		1
6238.44141		1
6238.492		1
6238.526		1
6238.54443		1
6238.55664		1
6238.61768		1
6238.6626		1
6238.666		1
6238.70947		1
6238.71826		1
6238.73145		1
6238.79053		1
6238.8667		1
6238.87158		1
6238.889		1
6238.94873		1
6239.003		1
6239.079		1
6239.09863		1
6239.307		1
6239.345		1
6239.386		1
6239.608		1
6239.72852		1
6239.773		1
6239.78027		1
6239.783		1
6239.85059		1
6239.884		1
6239.965		1
6240.00732		1
6240.09		1
6240.32861		1
6240.38		1
6240.41553		1
6240.45166		1
6240.466		1
6240.472		1
6240.487		1
6240.56055		1
6240.63965		1
6240.65967		1
6240.86963		1
6240.889		1
6240.908		1
6241.002		1
6241.04		1
6241.09		1
6241.113		1
6241.13037		1
6241.146		1
6241.215		1
6241.28174		1
6241.3916		1
6241.45361		1
6241.50732		1
6241.518		1
6241.57471		1
6241.593		1
6241.66846		1
6241.747		1
6241.833		1
6241.88135		1
6241.882		1
6241.931		1
6241.96826		1
6241.99951		1
6242.1123		1
6242.13672		1
6242.331		1
6242.3335		1
6242.353		1
6242.543		1
6242.78662		1
6242.789		1
6242.85		1
6242.8623		1
6242.911		1
6242.986		1
6242.99463		1
6243.02246		1
6243.055		1
6243.29248		1
6243.514		1
6243.533		1
6243.55762		1
6243.60742		1
6243.62354		1
6243.65674		1
6243.66064		1
6243.664		1
6243.69971		1
6243.707		1
6243.768		1
6243.77539		1
6243.7793		1
6243.804		1
6243.86475		1
6243.86768		1
6244.039		1
6244.136		1
6244.13672		1
6244.24756		1
6244.278		1
6244.28662		1
6244.293		1
6244.335		1
6244.346		1
6244.35742		1
6244.36035		1
6244.38135		1
6244.385		1
6244.39941		1
6244.42773		1
6244.5874		1
6244.621		1
6244.80029		1
6244.82959		1
6244.894		1
6244.924		1
6244.944		1
6244.98633		1
6245.1167		1
6245.195		1
6245.21338		1
6245.26758		1
6245.39746		1
6245.473		1
6245.536		1
6245.54443		1
6245.60156		1
6245.837		1
6245.86426		1
6245.935		1
6246.08447		1
6246.17139		1
6246.24561		1
6246.271		1
6246.32568		1
6246.341		1
6246.415		1
6246.48		1
6246.48438		1
6246.605		1
6246.673		1
6246.75		1
6246.757		1
6246.767		1
6246.78369		1
6246.80127		1
6246.88037		1
6246.88135		1
6246.90039		1
6246.92969		1
6246.96045		1
6247.018		1
6247.02637		1
6247.036		1
6247.067		1
6247.09375		1
6247.09766		1
6247.158		1
6247.213		1
6247.21436		1
6247.417		1
6247.421		1
6247.463		1
6247.49756		1
6247.536		1
6247.602		1
6247.63		1
6247.734		1
6247.788		1
6247.79932		1
6247.87842		1
6247.894		1
6248.05957		1
6248.10352		1
6248.10645		1
6248.218		1
6248.24268		1
6248.466		1
6248.522		1
6248.537		1
6248.61		1
6248.703		1
6248.79248		1
6248.81445		1
6248.83643		1
6248.93262		1
6248.98242		1
6249.012		1
6249.118		1
6249.144		1
6249.16553		1
6249.21826		1
6249.49072		1
6249.50537		1
6249.51074		1
6249.515		1
6249.555		1
6249.588		1
6249.78174		1
6249.789		1
6249.86035		1
6249.868		1
6249.942		1
6250.008		1
6250.03271		1
6250.24561		1
6250.2666		1
6250.36035		1
6250.48975		1
6250.51758		1
6250.577		1
6250.64746		1
6250.70166		1
6250.79053		1
6250.871		1
6250.982		1
6251.025		1
6251.04736		1
6251.08057		1
6251.083		1
[truncated: 16,912 more rows]
