# Supplementary material for: Getting rid of ‘rain’ and ‘stars’: Mitigating inhibition effects on ddPCR data analysis, the case study of the invasive crayfish Pacifastacus leniusculus in the streams of Luxembourg
Source: PLoS One. 2022 Nov 16;17(11):e0275363. doi: 10.1371/journal.pone.0275363 (PMC9668142; doi:10.1371/journal.pone.0275363)
Supplement: S1 File — (ZIP) [file pone.0275363.s003.zip › raw data/28-pl2/28 Pl2-2019 Pl_F04_Amplitude.csv]

Ch1 Amplitude	Ch2 Amplitude	Cluster
6193.271		1
6209.4707		1
6234.997		1
6252.968		1
6259.347		1
6278.899		1
6297.53125		1
6302.084		1
6304.286		1
6306.59131		1
6318.23047		1
6324.77		1
6350.13037		1
6355.894		1
6357.39		1
6359.49561		1
6360.09326		1
6360.869		1
6362.34229		1
6363.749		1
6366.04541		1
6372.20068		1
6374.154		1
6378.70459		1
6379.35		1
6382.197		1
6382.205		1
6383.2417		1
6384.439		1
6385.507		1
6385.899		1
6388.218		1
6389.53125		1
6394.351		1
6395.96045		1
6397.18		1
6398.164		1
6400.606		1
6402.19336		1
6402.307		1
6403.87939		1
6405.20947		1
6409.83936		1
6413.32666		1
6413.84033		1
6418.944		1
6421.63		1
6422.294		1
6422.958		1
6423.1		1
6424.908		1
6425.001		1
6425.80371		1
6426.23926		1
6426.46875		1
6427.258		1
6427.4126		1
6427.61963		1
6427.89941		1
6428.454		1
6428.546		1
6429.542		1
6430.68359		1
6430.96826		1
6431.386		1
6431.674		1
6432.71729		1
6433.60547		1
6434.34473		1
6434.487		1
6435.37451		1
6436.503		1
6443.588		1
6444.15332		1
6446.57275		1
6448.30566		1
6448.53857		1
6448.54541		1
6450.60742		1
6450.736		1
6450.846		1
6451.104		1
6453.78		1
6454.22168		1
6454.508		1
6455.073		1
6455.495		1
6456.0083		1
6456.429		1
6457.46338		1
6458.17334		1
6458.677		1
6458.71045		1
6458.785		1
6459.49		1
6459.651		1
6460.63428		1
6460.86133		1
6461.234		1
6462.01563		1
6462.07275		1
6462.10449		1
6462.93359		1
6463.148		1
6463.29346		1
6463.40967		1
6463.49854		1
6463.757		1
6463.892		1
6464.02441		1
6464.562		1
6464.57227		1
6465.72168		1
6465.84375		1
6467.99		1
6468.01074		1
6468.45557		1
6469.11133		1
6470.81445		1
6471.21		1
6471.26367		1
6471.31836		1
6471.399		1
6472.31348		1
6472.34131		1
6472.519		1
6473.02637		1
6473.85352		1
6474.119		1
6474.599		1
6475.315		1
6475.334		1
6476.35547		1
6476.404		1
6476.91064		1
6477.21826		1
6477.41064		1
6477.65		1
6478.23438		1
6478.49072		1
6478.881		1
6478.94531		1
6478.985		1
6479.944		1
6480.045		1
6480.49854		1
6481.8125		1
6482.03955		1
6482.3125		1
6482.97852		1
6484.4585		1
6484.729		1
6484.78955		1
6485.03		1
6485.46973		1
6485.553		1
6485.563		1
6485.70947		1
6485.763		1
6485.93359		1
6486.89258		1
6487.129		1
6487.26172		1
6488.50635		1
6488.83447		1
6489.006		1
6489.5166		1
6490.73242		1
6490.767		1
6491.68066		1
6492.0957		1
6492.11328		1
6492.41455		1
6492.595		1
6492.63		1
6493.57568		1
6493.675		1
6493.77539		1
6493.927		1
6494.20068		1
6494.539		1
6494.62646		1
6494.65674		1
6495.07		1
6495.268		1
6495.318		1
6495.681		1
6495.68555		1
6495.99658		1
6496.01855		1
6496.09		1
6496.413		1
6496.53369		1
6496.578		1
6496.69238		1
6496.74658		1
6497.058		1
6497.145		1
6497.253		1
6497.87354		1
6498.0083		1
6498.1875		1
6499.23047		1
6499.73975		1
6499.79		1
6500.01074		1
6500.599		1
6500.75049		1
6500.875		1
6501.132		1
6501.23242		1
6501.8833		1
6502.125		1
6502.1377		1
6502.461		1
6502.825		1
6503.14		1
6503.67725		1
6503.80127		1
6503.85059		1
6503.96		1
6504.082		1
6504.10059		1
6504.101		1
6504.59473		1
6505.135		1
6505.48438		1
6506.43		1
6506.46533		1
6506.81445		1
6506.84668		1
6507.05273		1
6507.15137		1
6507.18164		1
6507.32666		1
6507.431		1
6507.435		1
6507.85254		1
6508.03271		1
6508.244		1
6508.441		1
6509.21143		1
6509.30859		1
6509.323		1
6509.34668		1
6509.388		1
6509.772		1
6509.88135		1
6510.796		1
6511.31934		1
6511.461		1
6511.47656		1
6511.62256		1
6512.2417		1
6512.47363		1
6512.58		1
6512.63574		1
6512.785		1
6512.917		1
6513.86865		1
6514.10254		1
6514.11768		1
6514.55566		1
6514.66943		1
6514.764		1
6514.83057		1
6514.954		1
6515.499		1
6515.936		1
6515.95654		1
6516.16		1
6516.38037		1
6516.69971		1
6516.922		1
6517.096		1
6517.129		1
6517.387		1
6518.05273		1
6518.332		1
6518.59961		1
6518.79639		1
6518.90674		1
6518.936		1
6518.94		1
6519.805		1
6520.108		1
6520.244		1
6520.57666		1
6520.93457		1
6520.937		1
6520.98242		1
6521.06152		1
6521.08252		1
6521.12549		1
6521.31836		1
6521.44238		1
6521.51855		1
6521.581		1
6521.935		1
6522.043		1
6522.04541		1
6522.117		1
6522.273		1
6522.44043		1
6522.47656		1
6522.546		1
6523.37646		1
6523.672		1
6523.69727		1
6523.97949		1
6524.0166		1
6524.05273		1
6524.4834		1
6524.783		1
6525.044		1
6525.277		1
6525.441		1
6525.49951		1
6525.503		1
6526.004		1
6526.07		1
6526.49268		1
6526.58447		1
6527.12		1
6527.48828		1
6527.562		1
6527.682		1
6527.732		1
6527.815		1
6527.963		1
6528.398		1
6528.40674		1
6528.8		1
6528.84766		1
6529.107		1
6529.20654		1
6529.32568		1
6529.56641		1
6529.90771		1
6530.10742		1
6530.43848		1
6530.4834		1
6531.086		1
6531.21729		1
6531.51465		1
6531.55273		1
6531.698		1
6531.87354		1
6531.94434		1
6532.21875		1
6532.25146		1
6532.41553		1
6532.926		1
6532.94873		1
6532.973		1
6533.001		1
6533.198		1
6533.21631		1
6533.38867		1
6533.54248		1
6533.77832		1
6534.77		1
6535.19629		1
6535.422		1
6535.42725		1
6535.47168		1
6535.81543		1
6535.834		1
6535.943		1
6536.17725		1
6536.536		1
6537.039		1
6537.217		1
6537.757		1
6537.922		1
6538.152		1
6538.189		1
6538.209		1
6538.43945		1
6538.67139		1
6538.946		1
6539.219		1
6539.39746		1
6539.584		1
6539.61		1
6540.011		1
6540.426		1
6540.55		1
6540.8		1
6540.871		1
6540.874		1
6541.26563		1
6541.659		1
6541.72949		1
6541.737		1
6541.80469		1
6541.884		1
6541.9126		1
6542.10059		1
6542.242		1
6542.26855		1
6542.35156		1
6542.50732		1
6543.02051		1
6543.17139		1
6543.18848		1
6543.20068		1
6543.30859		1
6543.391		1
6543.4375		1
6543.454		1
6543.724		1
6543.764		1
6543.9873		1
6543.992		1
6544.066		1
6544.25		1
6544.42139		1
6544.459		1
6544.911		1
6545.565		1
6545.67		1
6545.73		1
6545.946		1
6545.94727		1
6545.99854		1
6546.10938		1
6546.17041		1
6546.247		1
6546.45557		1
6547.361		1
6547.87451		1
6547.947		1
6548.20264		1
6548.228		1
6548.249		1
6548.303		1
6548.445		1
6548.594		1
6548.71533		1
6548.738		1
6549.33		1
6549.37		1
6549.76172		1
6550.07861		1
6550.174		1
6550.66162		1
6550.74		1
6550.927		1
6551.039		1
6551.087		1
6551.151		1
6551.211		1
6551.238		1
6551.542		1
6551.698		1
6551.716		1
6551.888		1
6552.00244		1
6552.02246		1
6552.379		1
6552.476		1
6552.615		1
6552.67139		1
6552.844		1
6553.27051		1
6553.725		1
6554.107		1
6554.375		1
6554.491		1
6554.659		1
6554.69531		1
6554.72949		1
6554.89844		1
6555.014		1
6555.57227		1
6555.669		1
6556.33154		1
6556.4		1
6556.539		1
6556.62646		1
6556.729		1
6556.97852		1
6557.05371		1
6557.071		1
6557.13428		1
6557.19141		1
6557.288		1
6557.30566		1
6557.30664		1
6557.424		1
6557.75439		1
6557.824		1
6557.888		1
6557.90527		1
6557.92		1
6557.944		1
6557.982		1
6557.994		1
6558.325		1
6558.4585		1
6558.66162		1
6559.037		1
6559.37		1
6559.48535		1
6559.91943		1
6559.957		1
6560.212		1
6560.563		1
6560.62939		1
6560.664		1
6560.67		1
6560.725		1
6560.85645		1
6560.87549		1
6560.98828		1
6561.1333		1
6561.22		1
6561.341		1
6561.39453		1
6561.498		1
6561.53125		1
6561.616		1
6561.774		1
6561.82666		1
6561.95752		1
6562.02637		1
6562.45		1
6562.596		1
6562.76465		1
6562.9624		1
6563.006		1
6563.028		1
6563.03369		1
6563.24951		1
6563.443		1
6563.67627		1
6564.161		1
6564.38232		1
6564.458		1
6564.742		1
6564.805		1
6564.9043		1
6565.45654		1
6565.47949		1
6565.508		1
6565.66846		1
6566.3916		1
6566.637		1
6566.671		1
6566.748		1
6566.915		1
6567.26074		1
6567.403		1
6567.57861		1
6567.649		1
6567.68457		1
6567.823		1
6568.345		1
6568.413		1
6569.085		1
6569.25342		1
6569.31152		1
6569.731		1
6569.8374		1
6569.84961		1
6569.90967		1
6570.18945		1
6570.274		1
6570.3		1
6570.32373		1
6570.32861		1
6570.423		1
6570.607		1
6570.687		1
6570.89453		1
6571.419		1
6571.439		1
6571.65967		1
6571.927		1
6572.33936		1
6572.35059		1
6572.58838		1
6572.673		1
6572.70068		1
6572.83057		1
6572.92529		1
6572.97559		1
6573.02051		1
6573.128		1
6573.138		1
6573.24365		1
6573.33154		1
6573.37158		1
6573.457		1
6573.497		1
6573.61963		1
6573.84131		1
6573.896		1
6573.916		1
6573.938		1
6574.048		1
6574.3667		1
6574.50049		1
6574.58838		1
6574.62744		1
6574.65		1
6574.878		1
6575.039		1
6575.0415		1
6575.05029		1
6575.242		1
6575.268		1
6575.455		1
6575.533		1
6575.597		1
6575.64746		1
6575.76367		1
6576.01172		1
6576.03955		1
6576.051		1
6576.103		1
6576.189		1
6576.293		1
6576.54736		1
6576.628		1
6576.749		1
6576.80469		1
6576.824		1
6576.87158		1
6577.114		1
6577.48926		1
6577.77441		1
6578.257		1
6578.50732		1
6578.64844		1
6578.75		1
6578.788		1
6579.046		1
6579.06934		1
6579.074		1
6579.13232		1
6579.21875		1
6579.285		1
6579.36		1
6579.42969		1
6579.484		1
6579.503		1
6579.628		1
6579.879		1
6579.879		1
6580.00439		1
6580.08447		1
6580.12939		1
6580.22266		1
6580.233		1
6580.23828		1
6580.301		1
6580.343		1
6580.44873		1
6580.45947		1
6580.64746		1
6580.70166		1
6580.73828		1
6580.758		1
6580.826		1
6580.847		1
6580.87061		1
6580.8916		1
6581.08057		1
6581.316		1
6581.451		1
6581.525		1
6581.934		1
6582.446		1
6582.53271		1
6582.55566		1
6582.7417		1
6582.923		1
6582.99		1
6583.2583		1
6583.28564		1
6583.35547		1
6583.46		1
6583.46826		1
6583.655		1
6583.704		1
6583.71143		1
6584.27832		1
6584.391		1
6584.397		1
6584.58057		1
6584.684		1
6584.701		1
6585.08252		1
6585.23535		1
6585.30566		1
6585.403		1
6585.519		1
6585.70557		1
6585.81445		1
6585.815		1
6585.96875		1
6585.99951		1
6586.08		1
6586.331		1
6586.61865		1
6586.72559		1
6586.775		1
6586.796		1
6586.957		1
6587.057		1
6587.13232		1
6587.13867		1
6587.22266		1
6587.244		1
6587.32275		1
6587.646		1
6587.661		1
6587.75049		1
6587.85254		1
6588.00146		1
6588.10547		1
6588.138		1
6588.572		1
6588.65137		1
6588.80664		1
6588.83447		1
6588.87061		1
6588.951		1
6589.173		1
6589.207		1
6589.28174		1
6589.40674		1
6589.55225		1
6589.84033		1
6589.912		1
6590.02734		1
6590.06445		1
6590.2124		1
6590.28369		1
6590.40625		1
6590.408		1
6590.46631		1
6590.625		1
6590.93262		1
6590.976		1
6591.047		1
6591.11035		1
6591.18066		1
6591.351		1
6591.362		1
6591.45557		1
6591.8125		1
6591.85547		1
6591.869		1
6591.88428		1
6591.91748		1
6592.127		1
6592.1333		1
6592.20459		1
6592.26172		1
6592.708		1
6592.711		1
6592.984		1
6593.015		1
6593.127		1
6593.249		1
6593.34766		1
6593.41162		1
6593.907		1
6594.20361		1
6594.208		1
6594.26953		1
6594.286		1
6594.289		1
6594.411		1
6594.446		1
6594.688		1
6594.91748		1
6594.968		1
6594.99561		1
6595.075		1
6595.571		1
6595.628		1
6595.677		1
6595.69629		1
6595.753		1
6595.88965		1
6595.89648		1
6595.916		1
6595.976		1
6596.117		1
6596.158		1
6596.251		1
6596.271		1
6596.32129		1
6596.433		1
6596.44238		1
6596.51172		1
6596.67725		1
6596.76172		1
6596.804		1
6596.83		1
6597.096		1
6597.12256		1
6597.20068		1
6597.54053		1
6597.57275		1
6597.582		1
6597.681		1
6597.75244		1
6597.75342		1
6597.96338		1
6598.287		1
6598.314		1
6598.42725		1
6598.5		1
6598.79346		1
6598.79736		1
6598.842		1
6598.8916		1
6598.94141		1
6598.94531		1
6598.94629		1
6599.127		1
6599.38867		1
6599.42969		1
6599.67871		1
6599.736		1
6599.77734		1
6599.79		1
6599.82129		1
6599.941		1
6600.0376		1
6600.071		1
6600.079		1
6600.12744		1
6600.14844		1
6600.293		1
6600.435		1
6600.48926		1
6600.603		1
6600.69531		1
6600.876		1
6600.96729		1
6601.03467		1
6601.07373		1
6601.228		1
6601.332		1
6601.45752		1
6601.466		1
6601.47363		1
6601.48047		1
6601.525		1
6601.603		1
6601.89258		1
6601.933		1
6601.97559		1
6601.989		1
6602.05566		1
6602.16162		1
6602.18945		1
6602.19629		1
6602.211		1
6602.23047		1
6602.272		1
6602.343		1
6602.374		1
6602.55		1
6602.708		1
6602.78271		1
6602.949		1
6603.204		1
6603.29932		1
6603.37256		1
6603.52148		1
6603.64941		1
6603.67529		1
6603.681		1
6603.72656		1
6603.81641		1
6603.96143		1
6604.14063		1
6604.265		1
6604.32471		1
6604.53369		1
6604.824		1
6604.932		1
6604.937		1
6605.002		1
6605.174		1
6605.21826		1
6605.316		1
6605.52246		1
6605.553		1
6605.586		1
6605.60547		1
6605.627		1
6605.631		1
6605.688		1
6606.00439		1
6606.00537		1
6606.06543		1
6606.07275		1
6606.176		1
6606.214		1
6606.24365		1
6606.25		1
6606.2666		1
6606.321		1
6606.35		1
6606.69971		1
6606.772		1
6606.80127		1
6606.89941		1
6606.95361		1
6606.96436		1
6606.98535		1
6607.05762		1
6607.182		1
6607.244		1
6607.416		1
6607.42773		1
6607.62549		1
6607.775		1
6607.826		1
6607.86133		1
6608.048		1
6608.46045		1
6608.667		1
6608.694		1
6608.76172		1
6608.919		1
6609.128		1
6609.13965		1
6609.225		1
6609.35938		1
6609.9043		1
6609.938		1
6610.07471		1
6610.45361		1
6610.61475		1
6610.67236		1
6610.83545		1
6611.02		1
6611.025		1
6611.158		1
6611.167		1
6611.258		1
6611.30664		1
6611.331		1
6611.63574		1
6611.939		1
6612.00146		1
6612.126		1
6612.41748		1
6612.41846		1
6612.44629		1
6612.496		1
6612.538		1
6612.609		1
6612.70166		1
6612.70947		1
6612.743		1
6612.776		1
6612.851		1
6612.874		1
6612.90771		1
6612.94727		1
6612.94775		1
6613.184		1
6613.185		1
6613.20166		1
6613.29639		1
6613.31055		1
6613.37842		1
6613.413		1
6613.54639		1
6613.62061		1
6613.705		1
6613.7417		1
6613.77		1
6613.90137		1
6613.9375		1
6614.078		1
6614.12842		1
6614.151		1
6614.18457		1
6614.31348		1
6614.351		1
6614.375		1
6614.38428		1
6614.41357		1
6614.538		1
6614.56543		1
6614.64		1
6614.85449		1
6614.887		1
6614.998		1
6615.198		1
6615.22656		1
6615.272		1
6615.38428		1
6615.87		1
6615.88428		1
6616.111		1
6616.184		1
6616.247		1
6616.2915		1
6616.34473		1
6616.353		1
6616.496		1
6616.67529		1
6616.73926		1
6616.78369		1
6616.97266		1
6617.045		1
6617.118		1
6617.158		1
6617.182		1
6617.259		1
6617.282		1
6617.559		1
6617.58252		1
6617.66943		1
6617.77832		1
6617.90625		1
6617.95166		1
6617.96		1
6618.05469		1
6618.061		1
6618.11328		1
6618.20752		1
6618.433		1
6618.83154		1
6618.946		1
6619.044		1
6619.0625		1
6619.07959		1
6619.12451		1
6619.132		1
6619.14551		1
6619.1665		1
6619.193		1
6619.229		1
6619.24463		1
6619.28125		1
6619.33838		1
6619.41455		1
6619.417		1
6619.522		1
6619.699		1
6619.72461		1
6619.772		1
6620.01		1
6620.019		1
6620.03027		1
6620.043		1
6620.115		1
6620.14355		1
6620.281		1
6620.399		1
6620.5		1
6620.50439		1
6620.568		1
6620.61475		1
6620.63232		1
6620.7085		1
6620.736		1
6620.78174		1
6620.789		1
6620.81348		1
6620.825		1
6620.988		1
6621.09766		1
6621.17969		1
6621.25635		1
6621.306		1
6621.46436		1
6621.465		1
6621.53		1
6621.548		1
6621.559		1
6621.72461		1
6621.819		1
6621.82959		1
6621.866		1
6621.874		1
6621.8916		1
6621.90234		1
6621.911		1
6622.01758		1
6622.281		1
6622.30469		1
6622.4043		1
6622.41455		1
6622.419		1
6622.50244		1
6622.51758		1
6622.654		1
6622.719		1
6622.913		1
6623.0376		1
6623.055		1
6623.08252		1
6623.105		1
6623.169		1
6623.20947		1
6623.27637		1
6623.371		1
6623.42969		1
6623.446		1
6623.46729		1
6623.643		1
6623.687		1
6623.8		1
6623.80859		1
6623.82471		1
6623.84131		1
6623.93164		1
6623.94043		1
6623.9917		1
6624.01953		1
6624.16553		1
6624.193		1
6624.19727		1
6624.285		1
6624.31152		1
6624.473		1
6624.50342		1
6624.558		1
6624.588		1
6624.65625		1
6624.675		1
6624.677		1
6624.70264		1
6624.73242		1
6624.84668		1
6624.928		1
6624.98535		1
6625.1123		1
6625.154		1
6625.168		1
6625.33447		1
6625.40332		1
6625.51563		1
6625.55029		1
6625.558		1
6625.573		1
6625.62		1
6625.849		1
6625.9375		1
6625.994		1
6626.11035		1
6626.2334		1
6626.29932		1
6626.325		1
6626.377		1
6626.455		1
6626.48		1
6626.483		1
6626.48975		1
6626.55469		1
6626.57373		1
6626.71338		1
6626.776		1
6626.83154		1
6626.86133		1
6626.87061		1
6626.993		1
6627.031		1
6627.076		1
6627.079		1
6627.11865		1
6627.142		1
6627.202		1
6627.2124		1
6627.32031		1
6627.45752		1
6627.463		1
6627.526		1
6627.65332		1
6627.73438		1
6627.78564		1
6628.17871		1
6628.229		1
6628.23975		1
6628.329		1
6628.38		1
6628.53662		1
6628.53955		1
6628.636		1
6628.761		1
6628.78125		1
6628.78467		1
6628.81738		1
6628.88867		1
6628.986		1
6629.021		1
6629.11768		1
6629.145		1
6629.19336		1
6629.359		1
6629.36426		1
6629.564		1
6629.5835		1
6629.58545		1
6629.60059		1
6629.63525		1
6629.66357		1
6629.734		1
6629.82227		1
6629.8877		1
6629.95264		1
6629.953		1
6630.032		1
6630.208		1
6630.33447		1
6630.343		1
6630.346		1
6630.4043		1
6630.62744		1
6630.67969		1
6630.75537		1
6630.83252		1
6630.84033		1
6630.919		1
6631.107		1
6631.37256		1
6631.387		1
6631.41		1
6631.47266		1
6631.529		1
6631.616		1
6631.657		1
6631.75928		1
6631.8374		1
6631.85938		1
6631.863		1
6631.86768		1
6631.963		1
6631.966		1
6632.01025		1
6632.11963		1
6632.345		1
6632.433		1
6632.435		1
6632.472		1
6632.55029		1
6632.5957		1
6632.64551		1
6632.85742		1
6632.86768		1
6632.87354		1
6632.933		1
6632.96		1
6633.063		1
6633.096		1
6633.1333		1
6633.144		1
6633.14453		1
6633.23828		1
6633.286		1
6633.577		1
6633.73		1
6633.795		1
6633.879		1
6633.934		1
6634.01367		1
6634.01855		1
6634.09229		1
6634.11035		1
6634.148		1
6634.17529		1
6634.46143		1
6634.55371		1
6634.55859		1
6634.56738		1
6634.57		1
6634.68066		1
6634.77734		1
6634.786		1
6634.814		1
6634.923		1
6634.93555		1
6635.063		1
6635.128		1
6635.167		1
6635.323		1
6635.357		1
6635.3916		1
6635.462		1
6635.46631		1
6635.50439		1
6635.51563		1
6635.55566		1
6635.59863		1
6635.62451		1
6635.633		1
6635.69727		1
6635.77344		1
6635.87451		1
6635.91162		1
6636.01074		1
6636.05957		1
6636.09		1
6636.093		1
6636.10645		1
6636.161		1
6636.29346		1
6636.326		1
6636.335		1
6636.379		1
6636.60938		1
6636.91748		1
6637.062		1
6637.089		1
6637.095		1
6637.108		1
6637.2666		1
6637.32227		1
6637.81055		1
6637.96729		1
6638.0376		1
6638.0874		1
6638.29932		1
6638.32568		1
6638.437		1
6638.449		1
6638.473		1
6638.48242		1
6638.57568		1
6638.748		1
6638.779		1
6638.815		1
6638.853		1
6638.88428		1
6638.899		1
6638.90137		1
6638.97559		1
6639.118		1
6639.24		1
6639.25342		1
6639.255		1
6639.28564		1
6639.32471		1
6639.35156		1
6639.39355		1
6639.40332		1
6639.40771		1
6639.57764		1
6639.57861		1
6639.59326		1
6639.595		1
6639.59668		1
6639.598		1
6639.632		1
6639.72754		1
6639.758		1
6639.76367		1
6639.956		1
6639.97363		1
6640.0083		1
6640.011		1
6640.11768		1
6640.13867		1
6640.189		1
6640.297		1
6640.31		1
6640.331		1
6640.377		1
6640.44		1
6640.457		1
6640.55566		1
6640.648		1
6640.73633		1
6640.74854		1
6640.82227		1
6640.86133		1
6641.006		1
6641.053		1
6641.06055		1
6641.10156		1
6641.129		1
6641.17236		1
6641.18066		1
6641.205		1
6641.25146		1
6641.318		1
6641.49463		1
6641.59863		1
6641.851		1
6641.896		1
6641.987		1
6642.021		1
6642.044		1
6642.08936		1
6642.14355		1
6642.29639		1
6642.35938		1
6642.42773		1
6642.42969		1
6642.45166		1
6642.684		1
6642.75049		1
6642.753		1
6642.95264		1
6643.095		1
6643.102		1
6643.18066		1
6643.21338		1
6643.2627		1
6643.324		1
6643.38037		1
6643.46143		1
6643.46875		1
6643.47461		1
6643.51953		1
6643.58545		1
6643.64355		1
6643.647		1
6643.6626		1
6643.76758		1
6643.804		1
6643.94		1
6644.033		1
6644.085		1
6644.19238		1
6644.199		1
6644.22266		1
6644.26758		1
6644.283		1
6644.323		1
6644.3457		1
6644.34668		1
6644.34961		1
6644.36768		1
6644.396		1
6644.51		1
6644.596		1
6644.662		1
6644.69238		1
6644.747		1
6644.75244		1
6644.838		1
6644.907		1
6644.97754		1
6645.013		1
6645.031		1
6645.119		1
6645.15674		1
6645.34131		1
6645.37646		1
6645.446		1
6645.48828		1
6645.64941		1
6645.65		1
6645.656		1
6645.69336		1
6645.836		1
6645.881		1
6645.89551		1
6645.979		1
6646.00146		1
6646.03564		1
6646.12256		1
6646.134		1
6646.142		1
6646.19238		1
6646.198		1
6646.205		1
6646.23438		1
6646.322		1
6646.461		1
6646.51025		1
6646.77246		1
6646.946		1
6647.175		1
6647.177		1
6647.195		1
6647.36768		1
6647.48535		1
6647.54736		1
6647.59131		1
6647.76074		1
6647.78662		1
6647.857		1
6647.89355		1
6648.12354		1
6648.23047		1
6648.2627		1
6648.30029		1
6648.3623		1
6648.392		1
6648.39258		1
6648.41455		1
6648.53		1
6648.7085		1
6648.72754		1
6648.73145		1
6648.77051		1
6648.78125		1
6648.83545		1
6648.843		1
6649.00732		1
6649.018		1
6649.04736		1
6649.06445		1
6649.124		1
6649.131		1
6649.134		1
6649.199		1
6649.2124		1
6649.31641		1
6649.32568		1
6649.33		1
6649.34131		1
6649.444		1
6649.49072		1
6649.64355		1
6649.66943		1
6649.678		1
6649.91553		1
6649.987		1
6650.00732		1
6650.03857		1
6650.074		1
6650.14		1
6650.15771		1
6650.22559		1
6650.32031		1
6650.35645		1
6650.39063		1
6650.49561		1
6650.59		1
6650.60938		1
6650.64844		1
6650.803		1
6650.84375		1
6650.924		1
6650.9834		1
6651.029		1
6651.132		1
6651.16		1
6651.19141		1
6651.29443		1
6651.369		1
6651.42871		1
6651.433		1
6651.52832		1
6651.72266		1
6651.757		1
6651.989		1
6652.10742		1
6652.11768		1
6652.30664		1
6652.404		1
6652.4043		1
6652.40625		1
6652.93848		1
6652.988		1
6653.013		1
6653.015		1
6653.024		1
6653.23828		1
6653.301		1
6653.34473		1
6653.38672		1
6653.52637		1
6653.55225		1
6653.64355		1
6653.667		1
6653.7		1
6653.815		1
6653.83057		1
6653.968		1
6654.005		1
6654.016		1
6654.01855		1
6654.047		1
6654.048		1
6654.1084		1
6654.12061		1
6654.163		1
6654.212		1
6654.318		1
6654.428		1
6654.479		1
6654.54		1
6654.637		1
6654.67773		1
6654.719		1
6654.723		1
6654.791		1
6654.803		1
6654.83643		1
6654.921		1
6654.99463		1
6655.035		1
6655.05566		1
6655.09131		1
6655.113		1
6655.17529		1
6655.177		1
6655.198		1
6655.299		1
6655.394		1
6655.57373		1
6655.626		1
6655.66553		1
6655.74658		1
6655.74951		1
6655.761		1
6655.866		1
6655.87061		1
6656.161		1
6656.217		1
6656.242		1
6656.243		1
6656.428		1
6656.43359		1
6656.47		1
6656.505		1
6656.73438		1
6656.75635		1
6656.8623		1
6656.88		1
6656.943		1
6657.031		1
6657.13965		1
6657.19629		1
6657.254		1
6657.38525		1
6657.542		1
6657.569		1
6657.599		1
6657.62744		1
6657.66		1
6657.68848		1
6657.694		1
6657.73633		1
6657.87061		1
6657.87451		1
6657.89746		1
6657.912		1
6657.99		1
6658.13135		1
6658.192		1
6658.293		1
6658.32959		1
6658.37744		1
6658.454		1
6658.4917		1
6658.51953		1
6658.5415		1
6658.6123		1
6658.63525		1
6658.707		1
6658.99658		1
6659.01855		1
6659.12451		1
6659.129		1
6659.197		1
6659.25537		1
6659.305		1
6659.33057		1
6659.355		1
6659.40527		1
6659.413		1
6659.43652		1
6659.442		1
6659.508		1
6659.6		1
6659.89		1
6659.90674		1
6659.999		1
6660.06348		1
6660.10547		1
6660.20752		1
6660.30469		1
6660.43555		1
6660.4624		1
6660.65869		1
6660.773		1
6660.77441		1
6660.80762		1
6660.81641		1
6660.878		1
6660.92773		1
6661.022		1
6661.038		1
6661.07227		1
6661.09473		1
6661.102		1
6661.19873		1
6661.231		1
6661.2334		1
6661.28467		1
6661.599		1
6661.663		1
6661.687		1
6661.687		1
6661.76465		1
6661.80762		1
6661.81836		1
6661.866		1
6661.932		1
6661.9834		1
6662.02344		1
6662.05957		1
6662.321		1
6662.40869		1
6662.455		1
6662.566		1
6662.57764		1
6662.607		1
6662.735		1
6662.82		1
6662.83252		1
6662.92432		1
6662.967		1
6663.224		1
6663.28857		1
6663.291		1
6663.296		1
6663.371		1
6663.37451		1
6663.51758		1
6663.522		1
6663.537		1
6663.59863		1
6663.657		1
6663.671		1
6663.692		1
6663.768		1
6663.861		1
6663.87354		1
6663.90869		1
6663.974		1
6664.008		1
6664.04053		1
6664.073		1
6664.089		1
6664.1084		1
6664.13525		1
6664.13965		1
6664.171		1
6664.188		1
6664.291		1
6664.31641		1
6664.33057		1
6664.341		1
6664.371		1
6664.397		1
6664.39844		1
6664.50244		1
6664.67969		1
6664.68359		1
6664.821		1
6665.00146		1
6665.031		1
6665.04541		1
6665.115		1
6665.17773		1
6665.19336		1
6665.218		1
6665.24951		1
6665.33545		1
6665.43262		1
6665.79443		1
6665.83		1
6665.891		1
6665.912		1
6665.931		1
6666.026		1
6666.09961		1
6666.139		1
6666.15967		1
6666.17		1
6666.312		1
6666.3667		1
6666.38965		1
6666.47363		1
6666.525		1
6666.644		1
6666.66943		1
6666.69775		1
6666.80762		1
6667.075		1
6667.09766		1
6667.1626		1
6667.16357		1
6667.174		1
6667.24951		1
6667.26025		1
6667.29541		1
6667.36865		1
6667.376		1
6667.40771		1
6667.4165		1
6667.63574		1
6667.768		1
6667.783		1
6667.84766		1
6667.87354		1
6667.89941		1
6668.0293		1
6668.19043		1
6668.318		1
6668.37451		1
6668.379		1
6668.517		1
6668.58154		1
6668.59961		1
6668.69727		1
6668.70557		1
6668.759		1
6668.764		1
6668.78857		1
6668.794		1
6668.84668		1
6668.92		1
6668.944		1
6669.20459		1
6669.22949		1
6669.241		1
6669.252		1
6669.254		1
6669.352		1
6669.484		1
6669.498		1
6669.50732		1
6669.567		1
6669.61328		1
6669.69		1
6669.76025		1
6669.80762		1
6669.85938		1
6669.91553		1
6669.949		1
6669.97559		1
6670.01367		1
6670.033		1
6670.162		1
6670.283		1
6670.34229		1
6670.44141		1
6670.453		1
6670.52539		1
6670.55566		1
6670.58252		1
6670.645		1
6670.654		1
6670.66455		1
6670.80566		1
6670.82764		1
6670.90967		1
6670.955		1
6671.05859		1
6671.08057		1
6671.106		1
6671.188		1
6671.199		1
6671.28662		1
6671.291		1
6671.31543		1
6671.42041		1
6671.47754		1
6671.501		1
6671.51074		1
6671.51172		1
6671.563		1
6671.598		1
6671.611		1
6671.61133		1
6671.65332		1
6671.668		1
6671.91064		1
6671.946		1
6672.06055		1
6672.098		1
6672.13232		1
6672.15771		1
6672.16		1
6672.198		1
6672.21826		1
6672.23047		1
6672.25537		1
6672.314		1
6672.42773		1
6672.5		1
6672.50049		1
6672.507		1
6672.51563		1
6672.566		1
6672.567		1
6672.62744		1
6672.70068		1
6672.711		1
6672.71338		1
6672.7207		1
6672.726		1
6672.733		1
6672.806		1
6672.8125		1
6672.82129		1
6672.847		1
6673.0874		1
6673.168		1
6673.172		1
6673.306		1
6673.33154		1
6673.33838		1
6673.343		1
6673.487		1
6673.58057		1
6673.627		1
6673.69775		1
6673.726		1
6673.77441		1
6673.892		1
6673.91943		1
6673.93945		1
6674.029		1
6674.13428		1
6674.156		1
6674.20068		1
6674.30225		1
6674.33936		1
6674.34766		1
6674.44531		1
6674.50342		1
6674.52637		1
6674.58447		1
6674.61963		1
6674.652		1
6674.693		1
6674.741		1
6674.75049		1
6674.76074		1
6674.772		1
6674.805		1
6674.97559		1
6675.04541		1
6675.17725		1
6675.298		1
6675.37061		1
6675.38574		1
6675.445		1
6675.503		1
6675.50928		1
6675.53027		1
6675.535		1
6675.53564		1
6675.55469		1
6675.58643		1
6675.703		1
6675.874		1
6675.946		1
6675.951		1
6675.9917		1
6675.997		1
6676.095		1
6676.115		1
6676.19043		1
6676.27148		1
6676.291		1
6676.303		1
6676.322		1
6676.43359		1
6676.44971		1
6676.526		1
6676.537		1
6676.56836		1
6676.722		1
6676.79248		1
6676.92432		1
6676.99		1
6677.0625		1
6677.0625		1
6677.23		1
6677.2627		1
6677.331		1
6677.3335		1
6677.36865		1
6677.3877		1
6677.40967		1
6677.4585		1
6677.53564		1
6677.553		1
6677.57568		1
6677.57959		1
6677.586		1
6677.674		1
6677.70752		1
6677.752		1
6677.75342		1
6677.798		1
[truncated: 18,213 more rows]
