# Supplementary material for: Getting rid of ‘rain’ and ‘stars’: Mitigating inhibition effects on ddPCR data analysis, the case study of the invasive crayfish Pacifastacus leniusculus in the streams of Luxembourg
Source: PLoS One. 2022 Nov 16;17(11):e0275363. doi: 10.1371/journal.pone.0275363 (PMC9668142; doi:10.1371/journal.pone.0275363)
Supplement: S1 File — (ZIP) [file pone.0275363.s003.zip › raw data/28-pl2/28 Pl2-2019 Pl_F05_Amplitude.csv]

Ch1 Amplitude	Ch2 Amplitude	Cluster
4883.46045		1
6019.619		1
6057.532		1
6198.62061		1
6223.565		1
6245.72461		1
6264.228		1
6266.471		1
6288.544		1
6295.25635		1
6299.42236		1
6300.405		1
6303.15674		1
6317.05859		1
6320.42529		1
6322.94		1
6325.78		1
6333.37061		1
6337.9165		1
6345.777		1
6349.478		1
6350.10645		1
6350.845		1
6353.09326		1
6354.78125		1
6358.297		1
6358.51025		1
6360.123		1
6362.36426		1
6374.931		1
6380.6		1
6381.132		1
6381.532		1
6382.979		1
6384.227		1
6385.112		1
6389.678		1
6393.451		1
6393.78564		1
6396.245		1
6398.458		1
6398.743		1
6399.391		1
6402.442		1
6403.566		1
6404.20459		1
6405.475		1
6407.954		1
6409.74072		1
6410.639		1
6411.23242		1
6411.27734		1
6411.9585		1
6413.09668		1
6413.73242		1
6413.90674		1
6415.566		1
6417.96338		1
6418.622		1
6419.446		1
6420.095		1
6422.287		1
6422.797		1
6424.39063		1
6425.018		1
6426.484		1
6428.03271		1
6429.334		1
6431.23535		1
6431.282		1
6432.168		1
6433.05029		1
6433.18359		1
6435.426		1
6436.35449		1
6436.37061		1
6436.523		1
6436.664		1
6437.169		1
6437.30273		1
6440.00146		1
6440.73975		1
6442.788		1
6443.14258		1
6444.30957		1
6445.11963		1
6447.646		1
6448.71338		1
6450.62158		1
6451.989		1
6453.151		1
6455.061		1
6455.375		1
6455.973		1
6456.34473		1
6456.59961		1
6456.613		1
6457.409		1
6457.502		1
6459.7207		1
6461.269		1
6462.677		1
6463.41064		1
6463.52734		1
6463.77148		1
6464.1377		1
6465.007		1
6469.795		1
6470.285		1
6470.58447		1
6471.01563		1
6471.29443		1
6471.80664		1
6472.14746		1
6472.19434		1
6472.204		1
6472.63574		1
6474.04834		1
6474.17041		1
6474.685		1
6475.039		1
6476.196		1
6477.279		1
6477.733		1
6479.393		1
6479.62354		1
6479.889		1
6479.96533		1
6480.42725		1
6480.624		1
6481.58		1
6481.6084		1
6482.009		1
6483.22		1
6483.751		1
6483.8335		1
6484.454		1
6484.82275		1
6485.041		1
6485.11865		1
6485.378		1
6486.51		1
6486.83447		1
6486.974		1
6487.45166		1
6487.54		1
6488.17236		1
6489.07031		1
6489.2627		1
6490.27637		1
6491.54736		1
6491.56152		1
6491.74756		1
6491.804		1
6492.54248		1
6492.917		1
6493.33838		1
6493.488		1
6493.57129		1
6493.85449		1
6493.919		1
6494.59863		1
6495.649		1
6496.166		1
6496.8335		1
6497.51367		1
6498.05566		1
6498.18262		1
6498.7417		1
6498.7666		1
6498.802		1
6499.5376		1
6499.7876		1
6500.915		1
6500.998		1
6501.2793		1
6501.73242		1
6502.202		1
6502.525		1
6503.042		1
6503.09375		1
6503.18652		1
6503.308		1
6503.55957		1
6503.61133		1
6503.97559		1
6505.05029		1
6505.09375		1
6505.34961		1
6505.434		1
6505.56152		1
6506.01563		1
6506.412		1
6506.454		1
6507.098		1
6507.181		1
6508.04248		1
6508.21973		1
6508.28564		1
6508.34473		1
6508.50146		1
6508.57373		1
6508.58057		1
6508.837		1
6509.38		1
6509.91553		1
6509.99951		1
6510.167		1
6510.24561		1
6510.255		1
6510.54541		1
6511.092		1
6511.259		1
6511.31836		1
6511.616		1
6511.6875		1
6511.784		1
6512.001		1
6512.24756		1
6512.934		1
6513.53955		1
6514.384		1
6514.548		1
6514.93066		1
6515.043		1
6515.7373		1
6515.887		1
6516.18945		1
6516.34131		1
6516.55273		1
6516.82861		1
6517.33057		1
6518.066		1
6518.52441		1
6518.837		1
6519.002		1
6519.016		1
6519.153		1
6519.21533		1
6519.24951		1
6519.967		1
6519.971		1
6519.981		1
6520.467		1
6520.663		1
6520.789		1
6520.914		1
6521.24		1
6521.66064		1
6521.95		1
6522.14844		1
6522.17432		1
6522.893		1
6523.349		1
6523.487		1
6524.179		1
6524.84033		1
6525.463		1
6525.533		1
6525.74072		1
6525.82471		1
6526.94629		1
6527.39		1
6527.65234		1
6527.96973		1
6528.587		1
6528.69727		1
6528.75928		1
6528.943		1
6529.067		1
6529.291		1
6529.914		1
6530.393		1
6530.408		1
6530.63965		1
6530.645		1
6532.12061		1
6532.20557		1
6532.42236		1
6532.48535		1
6532.50439		1
6532.537		1
6532.592		1
6534.01172		1
6534.86035		1
6534.96826		1
6535.14551		1
6535.301		1
6535.702		1
6536.572		1
6536.62549		1
6536.687		1
6536.83		1
6536.86475		1
6538.12549		1
6538.62158		1
6539.21729		1
6539.307		1
6539.91455		1
6540.25439		1
6540.318		1
6540.36475		1
6540.39648		1
6540.42		1
6540.54053		1
6540.81543		1
6540.88525		1
6541.466		1
6541.64258		1
6541.866		1
6542.03125		1
6542.254		1
6542.29248		1
6542.46143		1
6542.587		1
6543.043		1
6543.35		1
6543.88135		1
6543.98535		1
6544.41846		1
6544.439		1
6545.97		1
6546.037		1
6546.204		1
6546.7085		1
6546.923		1
6547.77246		1
6547.829		1
6549.015		1
6549.01855		1
6549.319		1
6549.4585		1
6549.58447		1
6549.91357		1
6550.115		1
6550.261		1
6550.27637		1
6550.554		1
6550.67334		1
6551.27246		1
6551.861		1
6552.02637		1
6552.09766		1
6552.424		1
6552.44873		1
6552.669		1
6552.884		1
6553.02051		1
6553.509		1
6553.656		1
6553.80566		1
6553.8916		1
6554.095		1
6554.12		1
6554.95557		1
6555.61572		1
6555.628		1
6555.86768		1
6555.987		1
6556.14648		1
6556.951		1
6557.468		1
6557.53369		1
6557.685		1
6557.825		1
6557.866		1
6557.9043		1
6557.993		1
6558.60449		1
6558.635		1
6558.70947		1
6558.788		1
6559.03027		1
6559.03174		1
6559.03564		1
6559.27539		1
6559.33936		1
6560.636		1
6560.705		1
6561.34668		1
6561.40234		1
6561.53174		1
6561.61133		1
6561.651		1
6562.41553		1
6562.77051		1
6562.912		1
6562.96875		1
6562.987		1
6563.294		1
6563.45264		1
6563.4834		1
6563.979		1
6563.998		1
6564.683		1
6564.89258		1
6565.345		1
6565.52832		1
6565.70459		1
6565.79248		1
6565.79932		1
6565.94043		1
6566.05762		1
6566.37744		1
6566.57959		1
6566.6377		1
6566.774		1
6566.82764		1
6567.27051		1
6567.3374		1
6567.372		1
6567.47949		1
6567.49463		1
6567.56152		1
6567.729		1
6567.85547		1
6567.877		1
6567.92139		1
6568.207		1
6568.3125		1
6568.65771		1
6568.73145		1
6568.791		1
6568.95947		1
6569.313		1
6569.401		1
6569.881		1
6570.19336		1
6570.33643		1
6570.39355		1
6570.46875		1
6570.48		1
6570.55		1
6570.675		1
6570.96045		1
6570.96436		1
6571.1416		1
6571.222		1
6571.64941		1
6571.68359		1
6572.375		1
6572.657		1
6572.667		1
6572.86768		1
6572.977		1
6573.544		1
6573.60156		1
6573.746		1
6573.802		1
6573.88		1
6573.90527		1
6574.338		1
6574.37354		1
6574.42627		1
6574.465		1
6574.623		1
6575.225		1
6576.121		1
6576.35254		1
6576.36475		1
6576.39		1
6576.53174		1
6576.683		1
6576.78369		1
6576.86		1
6576.9375		1
6577.065		1
6577.685		1
6577.7915		1
6578.419		1
6578.67432		1
6578.78955		1
6578.84229		1
6578.9707		1
6579.137		1
6579.17236		1
6579.46973		1
6580.004		1
6580.1333		1
6580.223		1
6580.34033		1
6580.39063		1
6580.501		1
6580.56		1
6580.846		1
6580.86768		1
6580.87256		1
6580.88428		1
6580.926		1
6580.97266		1
6581.12256		1
6581.37451		1
6581.54736		1
6581.85547		1
6582.59766		1
6582.65674		1
6582.67529		1
6582.69775		1
6582.72266		1
6582.75635		1
6582.90674		1
6583.18066		1
6583.22754		1
6583.33447		1
6583.50049		1
6583.509		1
6583.55029		1
6584.017		1
6584.125		1
6584.126		1
6584.25		1
6584.59473		1
6584.64941		1
6584.825		1
6584.877		1
6585.21143		1
6585.225		1
6585.36		1
6585.756		1
6585.90869		1
6585.95166		1
6585.96045		1
6585.975		1
6586.008		1
6586.09473		1
6586.268		1
6586.377		1
6586.42236		1
6586.47363		1
6586.551		1
6586.927		1
6587.026		1
6587.41		1
6587.701		1
6587.70654		1
6587.77246		1
6587.883		1
6588.20264		1
6588.475		1
6588.546		1
6589.734		1
6589.972		1
6589.982		1
6590.547		1
6590.65039		1
6590.679		1
6590.747		1
6590.7666		1
6590.78125		1
6591.06738		1
6591.145		1
6591.311		1
6591.527		1
6591.93457		1
6592.06445		1
6592.12939		1
6592.222		1
6592.461		1
6592.505		1
6592.676		1
6593.07568		1
6593.10742		1
6593.27832		1
6593.365		1
6593.43945		1
6593.56055		1
6593.584		1
6593.77344		1
6593.841		1
6593.87451		1
6593.899		1
6594.084		1
6594.14746		1
6594.21436		1
6594.406		1
6594.458		1
6594.69873		1
6594.71826		1
6594.867		1
6594.94434		1
6595.274		1
6595.32959		1
6595.34863		1
6595.421		1
6595.4917		1
6595.52051		1
6595.545		1
6595.797		1
6595.875		1
6595.90234		1
6595.96973		1
6596.12158		1
6596.17627		1
6596.329		1
6596.44727		1
6596.702		1
6596.79834		1
6597.067		1
6597.21338		1
6597.2627		1
6597.27344		1
6597.365		1
6597.601		1
6597.677		1
6597.94434		1
6597.94971		1
6598.054		1
6598.2793		1
6598.32568		1
6598.64551		1
6598.8		1
6599.19629		1
6599.47266		1
6599.542		1
6599.675		1
6600.04346		1
6600.169		1
6600.188		1
6600.37646		1
6600.413		1
6600.52441		1
6600.61865		1
6600.764		1
6601.11475		1
6601.26		1
6601.89941		1
6602.0415		1
6602.07373		1
6602.145		1
6602.30762		1
6602.37		1
6602.391		1
6603.289		1
6603.315		1
6603.437		1
6603.866		1
6603.93262		1
6603.9624		1
6603.99463		1
6604.002		1
6604.1416		1
6604.22		1
6604.286		1
6604.538		1
6604.623		1
6604.6416		1
6604.88		1
6604.99854		1
6605.251		1
6605.59473		1
6605.667		1
6605.69775		1
6605.752		1
6606.08545		1
6606.10352		1
6606.20654		1
6606.216		1
6606.326		1
6606.62256		1
6607.15625		1
6607.181		1
6607.404		1
6607.547		1
6608.211		1
6608.39551		1
6608.423		1
6608.44629		1
6608.47		1
6608.551		1
6608.67334		1
6608.68945		1
6608.694		1
6608.72363		1
6608.864		1
6609.024		1
6609.07861		1
6609.086		1
6609.479		1
6609.93945		1
6609.94727		1
6610.241		1
6610.34		1
6610.35645		1
6610.39258		1
6610.59033		1
6610.594		1
6610.695		1
6610.787		1
6610.833		1
6610.96		1
6611.08545		1
6611.193		1
6611.312		1
6611.73		1
6611.73535		1
6611.75537		1
6611.78		1
6611.79639		1
6611.81		1
6611.82373		1
6611.916		1
6612.12646		1
6612.15625		1
6612.30371		1
6612.867		1
6613.08643		1
6613.474		1
6613.60059		1
6613.649		1
6613.78125		1
6613.794		1
6614.08154		1
6614.083		1
6614.18457		1
6614.408		1
6614.59668		1
6614.67529		1
6614.72949		1
6614.77		1
6614.945		1
6615.245		1
6615.454		1
6615.588		1
6615.738		1
6615.79443		1
6615.81152		1
6616.00732		1
6616.173		1
6616.22		1
6616.22559		1
6616.2627		1
6616.30225		1
6616.426		1
6616.465		1
6616.543		1
6616.64063		1
6616.76563		1
6616.95361		1
6617.10449		1
6617.1665		1
6617.51172		1
6617.52051		1
6617.642		1
6617.68848		1
6617.942		1
6617.984		1
6618.21875		1
6618.26367		1
6618.293		1
6618.444		1
6618.706		1
6618.719		1
6618.74561		1
6618.89355		1
6619.15039		1
6619.21875		1
6619.49268		1
6619.533		1
6619.78271		1
6619.846		1
6619.969		1
6620.06738		1
6620.136		1
6620.469		1
6620.65137		1
6620.73145		1
6620.74072		1
6621.232		1
6621.26025		1
6621.34668		1
6621.52441		1
6621.63037		1
6621.796		1
6621.97		1
6621.98242		1
6621.984		1
6622.00342		1
6622.066		1
6622.203		1
6622.369		1
6622.41455		1
6622.46		1
6622.70361		1
6622.74072		1
6622.76074		1
6622.83252		1
6622.86475		1
6622.987		1
6623.07861		1
6623.196		1
6623.25928		1
6623.49		1
6623.60938		1
6623.64746		1
6623.67773		1
6623.685		1
6624.142		1
6624.17725		1
6624.268		1
6624.323		1
6624.427		1
6624.56543		1
6624.618		1
6624.988		1
6625.002		1
6625.44238		1
6625.45654		1
6625.47852		1
6625.49365		1
6625.527		1
6625.61426		1
6625.638		1
6625.653		1
6625.6875		1
6625.728		1
6625.84033		1
6625.8584		1
6625.94971		1
6625.95166		1
6626.05566		1
6626.09131		1
6626.203		1
6626.22266		1
6626.55664		1
6626.557		1
6626.55859		1
6626.64941		1
6626.666		1
6626.872		1
6626.97559		1
6626.97852		1
6627.014		1
6627.071		1
6627.22266		1
6627.28564		1
6627.307		1
6627.394		1
6627.418		1
6627.50049		1
6627.505		1
6627.67773		1
6627.717		1
6627.71973		1
6627.81055		1
6627.823		1
6627.997		1
6628.005		1
6628.1		1
6628.157		1
6628.29053		1
6628.525		1
6628.535		1
6628.55762		1
6628.606		1
6628.90869		1
6629.399		1
6629.50439		1
6629.82959		1
6629.84473		1
6630.119		1
6630.1377		1
6630.21436		1
6630.41162		1
6630.416		1
6630.575		1
6630.73		1
6630.85645		1
6630.883		1
6631.03467		1
6631.05371		1
6631.13		1
6631.248		1
6631.31445		1
6631.39746		1
6631.648		1
6631.699		1
6631.70068		1
6631.759		1
6631.79346		1
6631.80664		1
6632.26465		1
6632.373		1
6632.42773		1
6632.487		1
6632.498		1
6632.60938		1
6632.64063		1
6632.793		1
6632.946		1
6633.172		1
6633.20947		1
6633.30273		1
6633.379		1
6633.3877		1
6633.38965		1
6633.48047		1
6633.547		1
6633.576		1
6633.60645		1
6633.67627		1
6633.844		1
6633.84863		1
6633.873		1
6633.973		1
6633.97754		1
6634.057		1
6634.11035		1
6634.111		1
6634.315		1
6634.386		1
6634.45068		1
6634.49268		1
6634.721		1
6634.786		1
6634.80664		1
6634.8584		1
6634.92529		1
6635.1543		1
6635.39355		1
6635.46875		1
6635.63135		1
6635.77		1
6635.853		1
6635.85742		1
6635.86963		1
6635.88965		1
6636.189		1
6636.39258		1
6636.859		1
6636.90771		1
6637.016		1
6637.068		1
6637.102		1
6637.19043		1
6637.282		1
6637.416		1
6637.448		1
6637.466		1
6637.483		1
6637.70557		1
6637.82764		1
6637.851		1
6638.105		1
6638.17041		1
6638.22168		1
6638.278		1
6638.406		1
6638.41357		1
6638.516		1
6638.61328		1
6638.7876		1
6639.071		1
6639.332		1
6639.413		1
6639.4873		1
6639.76074		1
6639.80957		1
6639.855		1
6639.88		1
6640.02051		1
6640.057		1
6640.106		1
6640.298		1
6640.372		1
6640.481		1
6640.56152		1
6640.7334		1
6640.75244		1
6640.94434		1
6641.11768		1
6641.24658		1
6641.322		1
6641.365		1
6641.41		1
6641.425		1
6641.53857		1
6641.723		1
6641.7793		1
6641.79248		1
6641.876		1
6641.907		1
6641.978		1
6642.02734		1
6642.056		1
6642.09033		1
6642.105		1
6642.276		1
6642.35		1
6642.54346		1
6642.77539		1
6642.84668		1
6642.85449		1
6642.92969		1
6642.98828		1
6643.119		1
6643.14648		1
6643.3457		1
6643.351		1
6643.367		1
6643.37842		1
6643.451		1
6643.50928		1
6643.633		1
6643.702		1
6643.766		1
6643.827		1
6643.84375		1
6643.88		1
6643.88574		1
6644.05273		1
6644.07227		1
6644.125		1
6644.45557		1
6644.5415		1
6644.66748		1
6644.807		1
6644.98242		1
6644.9834		1
6645.00537		1
6645.01758		1
6645.13525		1
6645.223		1
6645.40332		1
6645.501		1
6645.641		1
6645.674		1
6645.768		1
6645.781		1
6645.787		1
6645.801		1
6646.141		1
6646.22168		1
6646.58838		1
6646.621		1
6646.66846		1
6646.707		1
6646.77539		1
6646.88965		1
6646.94		1
6647.04053		1
6647.055		1
6647.11768		1
6647.135		1
6647.195		1
6647.335		1
6647.709		1
6647.74756		1
6647.75049		1
6647.79639		1
6647.89746		1
6647.944		1
6648.15039		1
6648.287		1
6648.31445		1
6648.3667		1
6648.44727		1
6648.45		1
6648.498		1
6648.54346		1
6648.69629		1
6648.713		1
6648.77344		1
6648.817		1
6649.17773		1
6649.26025		1
6649.278		1
6649.475		1
6649.661		1
6649.666		1
6649.819		1
6649.98438		1
6650.07959		1
6650.09229		1
6650.18262		1
6650.188		1
6650.25049		1
6650.347		1
6650.407		1
6650.408		1
6650.413		1
6650.528		1
6650.589		1
6650.599		1
6650.74		1
6650.76		1
6650.829		1
6650.96973		1
6651.011		1
6651.025		1
6651.083		1
6651.125		1
6651.264		1
6651.2666		1
6651.32959		1
6651.349		1
6651.3584		1
6651.40674		1
6651.466		1
6651.537		1
6651.782		1
6651.92627		1
6651.927		1
6652.127		1
6652.21338		1
6652.226		1
6652.24951		1
6652.343		1
6652.37256		1
6652.37842		1
6652.94971		1
6652.99268		1
6653.47168		1
6653.6084		1
6653.62549		1
6653.74365		1
6653.75244		1
6653.78271		1
6653.827		1
6653.993		1
6654.239		1
6654.24658		1
6654.28		1
6654.3374		1
6654.548		1
6654.682		1
6654.781		1
6654.97168		1
6655.007		1
6655.13672		1
6655.16748		1
6655.233		1
6655.305		1
6655.39746		1
6655.465		1
6655.46826		1
6655.688		1
6655.69531		1
6655.755		1
6655.83252		1
6655.941		1
6655.99072		1
6656.01953		1
6656.052		1
6656.158		1
6656.24658		1
6656.27637		1
6656.301		1
6656.448		1
6656.451		1
6656.46533		1
6656.64551		1
6656.659		1
6656.77148		1
6656.8457		1
6656.854		1
6656.88525		1
6657.005		1
6657.102		1
6657.2627		1
6657.31152		1
6657.68848		1
6657.777		1
6657.804		1
6657.81		1
6657.83252		1
6657.99756		1
6658.017		1
6658.323		1
6658.381		1
6658.48		1
6658.498		1
6658.6875		1
6658.7		1
6658.72656		1
6658.81152		1
6658.85156		1
6658.85547		1
6658.95		1
6659.04834		1
6659.09766		1
6659.1333		1
6659.17139		1
6659.223		1
6659.519		1
6659.5293		1
6659.59229		1
6659.61768		1
6659.619		1
6659.87939		1
6659.892		1
6659.918		1
6660.042		1
6660.106		1
6660.21875		1
6660.26172		1
6660.53125		1
6660.585		1
6660.63867		1
6660.64551		1
6660.67969		1
6660.693		1
6660.75928		1
6660.81055		1
6661.198		1
6661.332		1
6661.50439		1
6661.595		1
6661.62158		1
6661.687		1
6661.71338		1
6661.809		1
6661.812		1
6661.8335		1
6662.159		1
6662.247		1
6662.341		1
6662.416		1
6662.51025		1
6662.539		1
6662.637		1
6662.691		1
6662.72168		1
6662.794		1
6662.82031		1
6662.948		1
6663.094		1
6663.15625		1
6663.17334		1
6663.221		1
6663.22168		1
6663.26		1
6663.323		1
6663.3335		1
6663.352		1
6663.45166		1
6663.454		1
6663.634		1
6663.66		1
6663.71973		1
6663.74268		1
6663.79443		1
6663.906		1
6664.00342		1
6664.043		1
6664.097		1
6664.14648		1
6664.23535		1
6664.332		1
6664.39844		1
6664.50342		1
6664.54541		1
6664.551		1
6664.55566		1
6664.574		1
6664.606		1
6664.63965		1
6664.64258		1
6664.648		1
6664.664		1
6664.678		1
6664.699		1
6664.767		1
6664.80859		1
6664.839		1
6665.05273		1
6665.07764		1
6665.07959		1
6665.13037		1
6665.17		1
6665.22461		1
6665.25		1
6665.261		1
6665.41455		1
6665.423		1
6665.59668		1
6665.727		1
6665.76367		1
6665.918		1
6666.014		1
6666.20557		1
6666.208		1
6666.26758		1
6666.27441		1
6666.293		1
6666.3125		1
6666.3374		1
6666.38574		1
6666.44336		1
6666.52051		1
6666.531		1
6666.54834		1
6666.59131		1
6666.60352		1
6666.6416		1
6666.718		1
6666.71973		1
6666.727		1
6666.84375		1
6666.853		1
6666.938		1
6666.97363		1
6666.99		1
6667.15869		1
6667.16846		1
6667.201		1
6667.296		1
6667.29639		1
6667.67236		1
6667.742		1
6667.80469		1
6667.85645		1
6668.002		1
6668.03369		1
6668.084		1
6668.18		1
6668.287		1
6668.2876		1
6668.33154		1
6668.33936		1
6668.38135		1
6668.40527		1
6668.43164		1
6668.466		1
6668.543		1
6668.55371		1
6668.57764		1
6668.78955		1
6668.869		1
6668.92773		1
6669.206		1
6669.25732		1
6669.27		1
6669.27441		1
6669.355		1
6669.358		1
6669.426		1
6669.46143		1
6669.555		1
6669.704		1
6669.70654		1
6669.97852		1
6670.032		1
6670.07764		1
6670.087		1
6670.10645		1
6670.20752		1
6670.21875		1
6670.437		1
6670.446		1
6670.557		1
6670.59668		1
6670.62061		1
6670.67139		1
6670.697		1
6670.792		1
6670.838		1
6670.93164		1
6670.97559		1
6671.066		1
6671.11572		1
6671.19727		1
6671.36963		1
6671.431		1
6671.71533		1
6671.874		1
6671.897		1
6671.926		1
6672.0874		1
6672.11475		1
6672.15332		1
6672.219		1
6672.41		1
6672.53564		1
6672.652		1
6672.66455		1
6672.707		1
6672.817		1
6672.844		1
6672.949		1
6673.002		1
6673.064		1
6673.064		1
6673.067		1
6673.09033		1
6673.15		1
6673.26758		1
6673.314		1
6673.353		1
6673.38525		1
6673.435		1
6673.44434		1
6673.51172		1
6673.66943		1
6673.70557		1
6673.706		1
6673.869		1
6673.904		1
6674.02539		1
6674.094		1
6674.13574		1
6674.14		1
6674.19873		1
6674.257		1
6674.282		1
6674.307		1
6674.48145		1
6674.564		1
6674.571		1
6674.608		1
6674.666		1
6674.6665		1
6674.71045		1
6674.74658		1
6674.758		1
6675.152		1
6675.16846		1
6675.20557		1
6675.427		1
6675.45264		1
6675.607		1
6675.62646		1
6675.646		1
6675.711		1
6675.72266		1
6675.73535		1
6675.793		1
6675.86133		1
6676.111		1
6676.113		1
6676.30469		1
6676.411		1
6676.48633		1
6676.48828		1
6676.49365		1
6676.53467		1
6676.627		1
6676.652		1
6676.739		1
6676.90332		1
6676.94727		1
6676.94971		1
6676.958		1
6677.109		1
6677.19141		1
6677.364		1
6677.669		1
6677.784		1
6677.889		1
6677.90234		1
6678.079		1
6678.088		1
6678.262		1
6678.41748		1
6678.435		1
6678.457		1
6678.47		1
6678.597		1
6678.736		1
6678.75342		1
6678.78467		1
6678.78662		1
6678.81934		1
6678.829		1
6678.895		1
6679.106		1
6679.419		1
6679.437		1
6679.899		1
6679.94531		1
6679.984		1
6680.04443		1
6680.057		1
6680.08057		1
6680.204		1
6680.37646		1
6680.43164		1
6680.486		1
6680.49951		1
6680.537		1
6680.553		1
6680.593		1
6680.688		1
6680.70361		1
6680.71143		1
6680.807		1
6680.86133		1
6680.878		1
6680.89063		1
6680.896		1
6680.9043		1
6681.038		1
6681.05664		1
6681.074		1
6681.094		1
6681.322		1
6681.324		1
6681.37646		1
6681.388		1
6681.49756		1
6681.52441		1
6681.629		1
6681.655		1
6681.82471		1
6681.905		1
6681.97168		1
6682.027		1
6682.05664		1
6682.084		1
6682.1167		1
6682.12451		1
6682.22363		1
6682.28369		1
6682.36133		1
6682.37354		1
6682.43262		1
6682.467		1
6682.481		1
6682.536		1
6682.76563		1
6682.83447		1
6682.845		1
6682.871		1
6683.068		1
6683.13574		1
6683.20752		1
6683.22754		1
6683.31348		1
6683.391		1
6683.42529		1
6683.476		1
6683.532		1
6683.64063		1
6683.68457		1
6683.80469		1
6683.88965		1
6683.94629		1
6683.95166		1
6683.992		1
6684.00342		1
6684.295		1
6684.34		1
6684.39551		1
6684.40771		1
6684.43945		1
6684.635		1
6684.708		1
6684.77		1
6684.7876		1
6684.81055		1
6684.827		1
6684.86133		1
6684.943		1
6684.96729		1
6684.98438		1
6685.036		1
6685.051		1
6685.137		1
6685.441		1
6685.52539		1
6685.591		1
6685.819		1
6685.932		1
6685.995		1
6686.01025		1
6686.04053		1
6686.191		1
6686.316		1
6686.43066		1
6686.46		1
6686.6543		1
6686.98535		1
6687.09131		1
6687.139		1
6687.195		1
6687.30859		1
6687.521		1
6687.61475		1
6687.6875		1
6687.84375		1
6687.856		1
6687.88135		1
6687.88574		1
6687.949		1
6688.02344		1
6688.10938		1
6688.19141		1
6688.24072		1
6688.28271		1
6688.293		1
6688.31934		1
6688.40332		1
6688.424		1
6688.609		1
6688.6543		1
6688.66943		1
6688.813		1
6688.975		1
6688.97656		1
6689.0415		1
6689.095		1
6689.12842		1
6689.15039		1
6689.241		1
6689.321		1
6689.33936		1
6689.34033		1
6689.42334		1
6689.45		1
6689.556		1
6689.676		1
6689.73633		1
6689.7627		1
6689.76465		1
6689.77441		1
6689.81055		1
6689.81445		1
6689.916		1
6689.91846		1
6689.993		1
6690.01074		1
6690.09033		1
6690.11426		1
6690.15		1
6690.18555		1
6690.18945		1
6690.279		1
6690.28174		1
6690.2915		1
6690.322		1
6690.472		1
6690.48438		1
6690.531		1
6690.55029		1
6690.6543		1
6690.748		1
6690.85059		1
6690.91455		1
6690.981		1
6691.06445		1
6691.17		1
6691.22754		1
6691.289		1
6691.44141		1
6691.444		1
6691.559		1
6691.60254		1
6691.681		1
6691.76758		1
6691.84375		1
6692.067		1
6692.075		1
6692.09		1
6692.138		1
6692.186		1
6692.20654		1
6692.26465		1
6692.308		1
6692.325		1
6692.343		1
6692.38574		1
6692.50439		1
6692.528		1
6692.58838		1
6692.59473		1
6692.68359		1
6692.77148		1
6692.82471		1
6692.89		1
6692.98535		1
6693.24658		1
6693.281		1
6693.28174		1
6693.314		1
6693.35254		1
6693.38525		1
6693.42334		1
6693.574		1
6693.68652		1
6693.69		1
6693.7085		1
6693.76855		1
6693.781		1
6693.78271		1
6693.79053		1
6693.88574		1
6693.929		1
6694.11475		1
6694.161		1
6694.253		1
6694.281		1
6694.30127		1
6694.37646		1
6694.4165		1
6694.582		1
6694.71045		1
6694.713		1
6694.822		1
6694.844		1
6695.024		1
6695.181		1
6695.312		1
6695.40674		1
6695.471		1
6695.51855		1
6695.52734		1
6695.55127		1
6695.569		1
6695.69238		1
6695.80762		1
6695.81836		1
6695.879		1
6695.91064		1
6695.961		1
6696.03		1
6696.11572		1
6696.12451		1
6696.13672		1
6696.1416		1
6696.3457		1
6696.431		1
6696.44971		1
6696.483		1
6696.56348		1
6696.60449		1
6696.64258		1
6696.74268		1
6697.03027		1
6697.155		1
6697.178		1
6697.30371		1
6697.461		1
6697.50635		1
6697.515		1
6697.519		1
6697.523		1
6697.626		1
6697.63		1
6697.687		1
6697.847		1
6697.962		1
6698.05859		1
6698.07568		1
6698.13232		1
6698.151		1
6698.19873		1
6698.251		1
6698.287		1
6698.303		1
6698.4		1
6698.502		1
6698.523		1
6698.552		1
6698.64941		1
6698.67432		1
6698.67432		1
6698.729		1
6698.749		1
6698.80029		1
6698.91943		1
6699.09326		1
6699.102		1
6699.191		1
6699.30029		1
6699.307		1
6699.369		1
6699.43945		1
6699.48926		1
6699.52246		1
6699.627		1
6699.64063		1
6699.685		1
6699.82666		1
6699.839		1
6699.85		1
6699.943		1
6700.06641		1
6700.31		1
6700.33154		1
6700.344		1
6700.34961		1
6700.40332		1
6700.574		1
6700.59229		1
6700.717		1
6700.73047		1
6700.76855		1
6700.844		1
6701.129		1
6701.135		1
6701.14355		1
6701.25342		1
6701.35938		1
6701.36963		1
6701.41162		1
6701.4126		1
6701.46631		1
6701.52734		1
6701.558		1
6701.62061		1
6701.6875		1
6701.88135		1
6701.95		1
6701.955		1
6702.196		1
6702.301		1
6702.344		1
6702.3667		1
6702.447		1
6702.60449		1
6702.782		1
6702.803		1
6702.805		1
6702.83		1
6702.847		1
6702.933		1
6702.97559		1
6703.051		1
6703.0835		1
6703.0957		1
6703.17529		1
6703.235		1
6703.327		1
6703.32959		1
6703.37939		1
6703.702		1
6703.76074		1
6703.80957		1
6703.844		1
6703.92773		1
6703.936		1
6703.96436		1
6704.001		1
6704.00439		1
6704.04		1
6704.049		1
6704.09961		1
6704.1377		1
6704.16553		1
6704.247		1
6704.27148		1
6704.34326		1
6704.396		1
6704.50732		1
6704.50928		1
6704.587		1
6704.658		1
6704.762		1
6704.767		1
6704.773		1
6704.80762		1
6704.85449		1
6704.94043		1
6705.05957		1
6705.113		1
6705.24072		1
6705.246		1
6705.311		1
6705.43		1
6705.4585		1
6705.499		1
6705.62646		1
6705.63672		1
6705.641		1
6705.79932		1
6705.805		1
6705.836		1
6705.86328		1
6705.86426		1
6705.866		1
6705.95166		1
6705.953		1
6706.005		1
6706.018		1
6706.112		1
6706.15234		1
6706.24658		1
6706.25928		1
6706.374		1
6706.40625		1
6706.42432		1
6706.489		1
6706.5		1
6706.65527		1
6706.65625		1
6706.65869		1
6706.66064		1
6706.705		1
6706.794		1
6706.933		1
6707.083		1
6707.119		1
6707.16		1
6707.221		1
6707.247		1
6707.25928		1
6707.35352		1
6707.397		1
6707.40967		1
6707.48047		1
6707.6123		1
6707.8457		1
6707.85645		1
6707.86865		1
6707.87939		1
6707.88135		1
6707.921		1
6708.022		1
6708.03125		1
6708.148		1
6708.216		1
6708.221		1
6708.23535		1
6708.288		1
6708.2915		1
6708.36963		1
6708.87646		1
6708.96143		1
6708.962		1
6709.016		1
6709.039		1
6709.10938		1
6709.127		1
6709.21		1
6709.232		1
6709.234		1
6709.28467		1
6709.34668		1
6709.44141		1
6709.451		1
6709.64		1
6709.6543		1
6709.661		1
6709.66455		1
6709.719		1
6709.74561		1
6709.77148		1
6710.023		1
6710.102		1
6710.105		1
6710.15234		1
6710.18359		1
6710.238		1
6710.25537		1
6710.27539		1
6710.42432		1
6710.571		1
6710.634		1
6710.656		1
6710.69		1
6710.71		1
6710.74365		1
6710.79443		1
6710.952		1
6710.972		1
6710.991		1
6711.12354		1
6711.13965		1
6711.187		1
6711.252		1
6711.287		1
6711.371		1
6711.379		1
6711.416		1
6711.446		1
6711.49658		1
6711.54932		1
6711.723		1
6711.73047		1
6711.73926		1
6711.809		1
6711.872		1
6711.92236		1
6711.928		1
6712.046		1
6712.04639		1
6712.11572		1
6712.16064		1
6712.176		1
6712.3457		1
6712.41455		1
6712.521		1
6712.71729		1
6712.719		1
6712.84229		1
6712.86475		1
6712.928		1
6713.025		1
6713.105		1
6713.136		1
6713.32666		1
6713.341		1
6713.407		1
6713.485		1
6713.6084		1
6713.61865		1
6713.673		1
6713.712		1
6713.735		1
6713.791		1
[truncated: 16,394 more rows]
