# Supplementary material for: Getting rid of ‘rain’ and ‘stars’: Mitigating inhibition effects on ddPCR data analysis, the case study of the invasive crayfish Pacifastacus leniusculus in the streams of Luxembourg
Source: PLoS One. 2022 Nov 16;17(11):e0275363. doi: 10.1371/journal.pone.0275363 (PMC9668142; doi:10.1371/journal.pone.0275363)
Supplement: S1 File — (ZIP) [file pone.0275363.s003.zip › raw data/28-pl2/28 Pl2-2019 Pl_F06_Amplitude.csv]

Ch1 Amplitude	Ch2 Amplitude	Cluster
296.281738		1
336.010284		1
483.413		1
499.75766		1
599.090942		1
627.4559		1
1338.74255		1
1690.19177		1
1832.72327		1
1845.95544		1
1969.47913		1
2090.67944		1
2217.141		1
2221.23828		1
2259.78784		1
2374.65552		1
2435.72437		1
2450.16724		1
2524.491		1
2578.65625		1
2652.45239		1
2663.207		1
2670.64		1
2821.604		1
2882.82983		1
2897.43018		1
2953.16846		1
2992.31152		1
3029.99951		1
3076.19043		1
3141.94775		1
3159.35718		1
3324.476		1
3375.32178		1
3418.05713		1
3525.61768		1
3672.57959		1
3706.50464		1
3719.73022		1
3725.20483		1
3912.96851		1
3939.68945		1
4058.3606		1
4239.90625		1
4494.14453		1
4570.54639		1
4590.02		1
4715.21973		1
4723.20752		1
4864.12842		1
4934.326		1
4985.49365		1
5037.445		1
5053.483		1
5060.105		1
5128.70361		1
5133.004		1
5233.04		1
5237.284		1
5242.67		1
5336.291		1
5366.87451		1
5420.47266		1
5421.49365		1
5459.057		1
5466.792		1
5490.74		1
5493.36133		1
5519.50732		1
5538.503		1
5581.062		1
5596.894		1
5604.956		1
5612.624		1
5635.402		1
5708.59473		1
5728.045		1
5776.33447		1
5783.416		1
5784.50537		1
5826.927		1
5850.977		1
5858.55029		1
5860.74756		1
5918.95068		1
5937.71		1
5972.637		1
5977.332		1
6000.77441		1
6037.02344		1
6074.40869		1
6078.212		1
6088.42432		1
6098.523		1
6113.24		1
6121.963		1
6124.5874		1
6125.261		1
6127.76025		1
6128.252		1
6130.71436		1
6136.897		1
6137.97266		1
6141.22559		1
6151.55371		1
6152.521		1
6159.787		1
6167.67		1
6169.959		1
6170.57129		1
6171.20557		1
6178.775		1
6180.181		1
6181.276		1
6181.359		1
6188.552		1
6189.75732		1
6190.521		1
6194.55469		1
6194.985		1
6198.156		1
6198.16162		1
6198.39551		1
6199.96436		1
6200.25		1
6205.17		1
6205.35645		1
6206.526		1
6207.09033		1
6207.30762		1
6207.32275		1
6211.01		1
6211.926		1
6216.179		1
6216.39258		1
6217.95		1
6218.47852		1
6219.906		1
6219.98		1
6221.30664		1
6222.157		1
6222.16846		1
6224.273		1
6226.357		1
6228.957		1
6231.347		1
6233.57471		1
6234.658		1
6234.83057		1
6237.081		1
6237.2		1
6237.292		1
6240.7417		1
6242.541		1
6242.91748		1
6243.233		1
6243.48975		1
6246.2583		1
6247.62061		1
6248.92041		1
6249.443		1
6250.46826		1
6250.63232		1
6250.692		1
6250.844		1
6250.9375		1
6251.41357		1
6254.619		1
6254.635		1
6254.717		1
6255.691		1
6256.35938		1
6256.42725		1
6258.71045		1
6259.07275		1
6260.651		1
6260.82959		1
6260.991		1
6262.10547		1
6262.779		1
6262.852		1
6263.534		1
6263.723		1
6264.22559		1
6264.57764		1
6264.603		1
6265.919		1
6266.65234		1
6267.8877		1
6267.901		1
6268.35449		1
6268.76563		1
6269.56934		1
6269.844		1
6269.97		1
6270.03369		1
6270.117		1
6270.866		1
6271.527		1
6271.62744		1
6271.858		1
6272.77148		1
6273.16162		1
6273.913		1
6274.1543		1
6275.866		1
6276.02051		1
6276.26367		1
6276.38574		1
6276.59668		1
6277.256		1
6277.6333		1
6277.936		1
6278.58838		1
6279.46875		1
6280.04834		1
6280.402		1
6282.664		1
6283.94043		1
6285.05566		1
6285.249		1
6285.436		1
6285.869		1
6286.0376		1
6286.93066		1
6287.662		1
6288.08252		1
6288.38232		1
6289.01758		1
6289.123		1
6289.368		1
6289.487		1
6290.735		1
6291.01855		1
6291.60254		1
6292.05762		1
6292.399		1
6292.86768		1
6293.083		1
6293.14941		1
6293.41748		1
6294.052		1
6294.3667		1
6294.45264		1
6294.513		1
6294.726		1
6295.888		1
6296.223		1
6296.50049		1
6296.896		1
6297.042		1
6297.56641		1
6298.038		1
6298.7583		1
6298.88867		1
6298.96436		1
6299.21729		1
6300.31738		1
6300.35059		1
6300.48047		1
6301.054		1
6303.035		1
6303.56543		1
6303.99268		1
6304.31055		1
6305.82959		1
6306.15527		1
6306.17432		1
6306.28		1
6306.301		1
6306.34229		1
6306.844		1
6307.26025		1
6307.261		1
6308.628		1
6308.72363		1
6309.043		1
6309.073		1
6309.78564		1
6310.468		1
6310.66357		1
6311.69		1
6312.70752		1
6313.14551		1
6313.68066		1
6313.86475		1
6314.03564		1
6314.04248		1
6314.917		1
6315.0415		1
6315.83252		1
6316.142		1
6317.05		1
6317.479		1
6317.67725		1
6317.88867		1
6318.18		1
6318.39258		1
6318.46973		1
6318.76465		1
6318.84766		1
6319.08643		1
6319.90234		1
6320.37061		1
6321.32568		1
6321.78369		1
6321.894		1
6322.11328		1
6322.35547		1
6323.00244		1
6323.31445		1
6323.57275		1
6323.8457		1
6323.88574		1
6324.02		1
6324.031		1
6324.37061		1
6324.449		1
6324.90039		1
6324.916		1
6325.46533		1
6325.65625		1
6325.808		1
6325.878		1
6326.173		1
6326.269		1
6326.38965		1
6326.576		1
6326.628		1
6326.654		1
6326.735		1
6326.76953		1
6327.43		1
6327.51367		1
6327.70068		1
6328.105		1
6328.344		1
6328.809		1
6329.086		1
6329.29639		1
6329.567		1
6330.134		1
6330.166		1
6331.498		1
6331.73975		1
6331.93164		1
6332.34326		1
6332.809		1
6332.89746		1
6333.002		1
6334.134		1
6334.94043		1
6335.157		1
6335.617		1
6335.7417		1
6336.523		1
6336.713		1
6336.99658		1
6337.072		1
6337.654		1
6337.95361		1
6338.06348		1
6338.46973		1
6338.646		1
6338.68848		1
6338.87939		1
6340.118		1
6340.259		1
6340.43262		1
6340.4873		1
6340.68457		1
6340.85645		1
6342.33447		1
6342.5083		1
6343.979		1
6344.00146		1
6344.255		1
6344.39063		1
6345.018		1
6345.44971		1
6345.452		1
6345.682		1
6345.86768		1
6346.066		1
6346.2627		1
6346.50244		1
6346.624		1
6347.22949		1
6347.37158		1
6347.5415		1
6348.129		1
6348.22		1
6348.247		1
6348.28027		1
6348.46631		1
6348.664		1
6348.82031		1
6348.8877		1
6349.116		1
6349.21045		1
6349.21826		1
6349.327		1
6349.76074		1
6349.809		1
6350.0166		1
6350.36963		1
6350.39844		1
6350.454		1
6350.78564		1
6351.25146		1
6351.353		1
6351.458		1
6351.6084		1
6351.61035		1
6351.741		1
6351.888		1
6352.01563		1
6352.147		1
6352.29053		1
6352.77441		1
6353.49463		1
6353.553		1
6353.557		1
6353.57568		1
6353.66943		1
6353.671		1
6353.70557		1
6353.85059		1
6354.03		1
6354.28125		1
6354.40771		1
6354.813		1
6356.17529		1
6356.276		1
6356.31641		1
6356.50635		1
6356.9707		1
6357.07		1
6357.192		1
6357.891		1
6358.26465		1
6358.26855		1
6359.101		1
6359.10352		1
6359.33447		1
6359.35059		1
6359.654		1
6360.672		1
6361.056		1
6361.244		1
6361.305		1
6361.562		1
6361.8667		1
6361.88672		1
6361.95361		1
6362.149		1
6362.445		1
6362.689		1
6362.87158		1
6363.25342		1
6363.28955		1
6363.37939		1
6363.40332		1
6363.553		1
6363.791		1
6363.844		1
6364.26172		1
6364.49561		1
6364.679		1
6364.82959		1
6364.999		1
6365.305		1
6365.312		1
6365.766		1
6366.00635		1
6366.10742		1
6366.26855		1
6366.50342		1
6366.52539		1
6366.76172		1
6366.80273		1
6367.04		1
6367.544		1
6367.84131		1
6367.853		1
6367.973		1
6368.22		1
6368.42969		1
6368.527		1
6368.783		1
6369.36328		1
6369.883		1
6370.15		1
6370.26953		1
6370.576		1
6370.827		1
6370.934		1
6370.95068		1
6370.95459		1
6371.05127		1
6371.116		1
6371.224		1
6371.23047		1
6371.412		1
6371.58057		1
6371.7666		1
6371.96436		1
6372.129		1
6372.194		1
6372.36133		1
6372.611		1
6372.62		1
6372.81836		1
6373.171		1
6373.20557		1
6373.41455		1
6373.54346		1
6373.866		1
6374.28125		1
6375.024		1
6375.095		1
6375.179		1
6375.273		1
6375.34473		1
6376.255		1
6376.26563		1
6376.315		1
6376.437		1
6376.474		1
6376.476		1
6376.821		1
6377.123		1
6377.193		1
6377.267		1
6377.35059		1
6377.39746		1
6377.482		1
6377.48633		1
6377.671		1
6377.717		1
6378.271		1
6378.272		1
6378.29346		1
6378.52637		1
6378.71973		1
6378.74951		1
6378.752		1
6378.87		1
6378.923		1
6379.04639		1
6379.2085		1
6379.21826		1
6379.366		1
6379.65967		1
6380.073		1
6380.163		1
6380.52832		1
6380.61328		1
6380.677		1
6381.351		1
6381.45947		1
6381.50049		1
6381.593		1
6381.71045		1
6381.82666		1
6381.8916		1
6382.095		1
6382.294		1
6382.49268		1
6382.599		1
6383.053		1
6383.59766		1
6383.60938		1
6383.905		1
6383.95		1
6383.97559		1
6383.976		1
6384.436		1
6384.582		1
6384.723		1
6384.83252		1
6385.05957		1
6385.52		1
6385.56934		1
6386.19531		1
6386.321		1
6386.48828		1
6386.741		1
6387.008		1
6387.07275		1
6387.435		1
6387.632		1
6388.391		1
6388.79248		1
6388.84326		1
6388.98926		1
6389.18848		1
6389.25537		1
6389.504		1
6390.09961		1
6390.13965		1
6390.26367		1
6390.30664		1
6390.559		1
6390.866		1
6391.09961		1
6391.12842		1
6391.24365		1
6391.313		1
6391.352		1
6391.985		1
6392.00928		1
6392.04346		1
6392.04541		1
6392.203		1
6392.401		1
6392.507		1
6392.518		1
6392.876		1
6393.482		1
6393.55127		1
6393.61328		1
6393.67432		1
6393.942		1
6394.141		1
6394.27246		1
6394.337		1
6394.52637		1
6394.57666		1
6394.611		1
6394.65039		1
6394.736		1
6394.87		1
6394.894		1
6395.062		1
6395.35449		1
6395.415		1
6395.717		1
6395.74854		1
6396.04932		1
6396.33		1
6396.47168		1
6396.615		1
6396.618		1
6396.878		1
6396.884		1
6397.28		1
6397.29		1
6397.4165		1
6397.541		1
6397.596		1
6397.793		1
6397.80859		1
6398.224		1
6398.54346		1
6398.57373		1
6398.60938		1
6398.71973		1
6398.816		1
6398.8335		1
6398.954		1
6398.96973		1
6399.101		1
6399.157		1
6399.241		1
6399.26465		1
6399.44336		1
6399.751		1
6400.24854		1
6400.50732		1
6400.66943		1
6400.89453		1
6400.96973		1
6401.328		1
6401.33		1
6401.332		1
6401.583		1
6402.067		1
6402.09131		1
6402.4585		1
6402.48047		1
6402.604		1
6402.629		1
6402.7		1
6403.07666		1
6403.12646		1
6403.30127		1
6403.36768		1
6403.458		1
6403.59131		1
6403.71436		1
6404.223		1
6404.26074		1
6404.31		1
6404.32129		1
6404.46338		1
6404.5		1
6404.56		1
6404.65332		1
6404.72461		1
6405.285		1
6405.2876		1
6405.375		1
6405.49561		1
6405.54346		1
6405.58252		1
6405.86133		1
6405.99072		1
6406.07373		1
6406.272		1
6406.435		1
6406.64648		1
6407.10742		1
6407.22754		1
6407.289		1
6407.50244		1
6407.57861		1
6407.745		1
6407.75537		1
6407.98		1
6408.009		1
6408.076		1
6408.175		1
6408.225		1
6408.367		1
6408.36963		1
6408.426		1
6408.49268		1
6408.652		1
6408.80127		1
6408.81		1
6408.86963		1
6408.892		1
6409.00439		1
6409.01		1
6409.17529		1
6409.234		1
6409.4585		1
6409.6333		1
6409.74365		1
6410.03369		1
6410.17		1
6410.32227		1
6410.452		1
6410.54639		1
6410.642		1
6410.78467		1
6411.16553		1
6411.19043		1
6411.48047		1
6411.621		1
6411.95557		1
6412.075		1
6412.08057		1
6412.186		1
6412.232		1
6412.378		1
6412.64648		1
6412.96		1
6413.36328		1
6413.40332		1
6413.40527		1
6413.534		1
6413.80957		1
6413.84375		1
6413.851		1
6414.11768		1
6414.16846		1
6414.43262		1
6414.758		1
6414.84668		1
6415.1875		1
6415.41		1
6415.522		1
6415.59863		1
6415.88037		1
6416.501		1
6416.65527		1
6416.774		1
6416.80371		1
6416.965		1
6417.14063		1
6417.235		1
6417.294		1
6417.338		1
6417.407		1
6418.002		1
6418.01953		1
6418.058		1
6418.37061		1
6418.38672		1
6418.401		1
6418.73633		1
6418.90625		1
6418.962		1
6418.975		1
6419.079		1
6419.09033		1
6419.90674		1
6420.058		1
6420.25244		1
6420.25635		1
6420.451		1
6420.605		1
6420.751		1
6420.78369		1
6420.94531		1
6421.309		1
6421.942		1
6422.03271		1
6422.052		1
6422.05469		1
6422.21436		1
6422.37939		1
6422.39355		1
6422.572		1
6422.614		1
6422.676		1
6422.77246		1
6423.081		1
6423.17725		1
6423.25049		1
6423.31		1
6423.48047		1
6423.667		1
6423.69873		1
6423.706		1
6423.88965		1
6424.019		1
6424.11328		1
6424.528		1
6424.848		1
6424.944		1
6424.99658		1
6425.118		1
6425.175		1
6425.401		1
6425.46533		1
6425.51025		1
6425.651		1
6425.69238		1
6425.877		1
6425.95654		1
6426.041		1
6426.1875		1
6426.23047		1
6426.273		1
6426.42139		1
6426.525		1
6426.63525		1
6426.715		1
6426.73535		1
6426.826		1
6426.99658		1
6427.064		1
6427.323		1
6427.353		1
6427.42334		1
6427.4624		1
6427.6333		1
6427.6543		1
6427.69727		1
6427.788		1
6427.848		1
6428.12158		1
6428.17041		1
6428.28174		1
6428.51074		1
6428.656		1
6428.68555		1
6429.00244		1
6429.155		1
6429.41455		1
6430.214		1
6430.40869		1
6430.438		1
6430.463		1
6430.48145		1
6430.593		1
6430.83643		1
6430.959		1
6431.131		1
6431.139		1
6431.19336		1
6431.19531		1
6431.263		1
6431.2666		1
6431.5127		1
6431.55859		1
6431.753		1
6431.78955		1
6431.84961		1
6432		1
6432.00732		1
6432.083		1
6432.118		1
6432.17139		1
6432.19531		1
6432.348		1
6432.466		1
6432.67334		1
6432.72656		1
6432.997		1
6433.20361		1
6433.396		1
6433.406		1
6433.605		1
6433.6665		1
6433.71436		1
6433.942		1
6434.01172		1
6434.04639		1
6434.17		1
6434.20264		1
6434.276		1
6434.331		1
6434.61328		1
6434.8833		1
6435.08057		1
6435.28027		1
6435.32959		1
6435.413		1
6435.534		1
6435.5376		1
6435.552		1
6435.68164		1
6435.685		1
6435.865		1
6435.90771		1
6436.032		1
6436.07275		1
6436.40625		1
6436.42871		1
6436.5083		1
6436.56836		1
6436.80957		1
6437.175		1
6437.20654		1
6437.243		1
6437.26367		1
6437.354		1
6437.395		1
6437.418		1
6437.646		1
6437.684		1
6437.981		1
6438.315		1
6438.343		1
6438.37354		1
6438.39063		1
6438.42871		1
6439.0083		1
6439.15625		1
6439.323		1
6439.364		1
6439.40869		1
6439.501		1
6439.777		1
6440.068		1
6440.08545		1
6440.124		1
6440.13428		1
6440.23975		1
6440.35938		1
6440.437		1
6440.462		1
6440.49072		1
6440.59668		1
6440.7124		1
6440.81934		1
6440.847		1
6441.06836		1
6441.144		1
6441.50732		1
6441.93		1
6441.94873		1
6441.98145		1
6442.379		1
6442.425		1
6442.54834		1
6442.558		1
6443.10449		1
6443.127		1
6443.4917		1
6443.641		1
6443.98975		1
6444.029		1
6444.268		1
6444.52148		1
6444.78027		1
6444.784		1
6444.786		1
6444.796		1
6444.868		1
6444.88		1
6444.98		1
6445.02148		1
6445.13965		1
6445.236		1
6445.26025		1
6445.36426		1
6445.425		1
6445.747		1
6445.98438		1
6446.06738		1
6446.14746		1
6446.20557		1
6446.43262		1
6446.559		1
6446.925		1
6446.956		1
6446.958		1
6447.629		1
6447.77441		1
6447.808		1
6447.869		1
6447.915		1
6447.921		1
6447.971		1
6448.1626		1
6448.539		1
6448.89258		1
6448.907		1
6449.06738		1
6449.24561		1
6449.30762		1
6449.526		1
6449.578		1
6449.627		1
6449.98145		1
6450.02148		1
6450.144		1
6450.312		1
6450.34863		1
6450.423		1
6450.558		1
6450.67236		1
6450.683		1
6450.77637		1
6450.789		1
6450.88135		1
6451.03174		1
6451.127		1
6451.245		1
6451.252		1
6451.304		1
6451.313		1
6451.34326		1
6451.46729		1
6451.81836		1
6452.131		1
6452.189		1
6452.25928		1
6452.40332		1
6452.40967		1
6452.42871		1
6452.753		1
6453.00732		1
6453.053		1
6453.28027		1
6453.33154		1
6453.382		1
6453.40771		1
6453.511		1
6453.606		1
6453.924		1
6453.999		1
6454.027		1
6454.028		1
6454.0415		1
6454.2207		1
6454.382		1
6454.66846		1
6454.721		1
6454.803		1
6454.825		1
6454.92969		1
6454.932		1
6454.987		1
6455.0957		1
6455.39648		1
6455.4585		1
6455.70752		1
6455.74951		1
6455.786		1
6456.008		1
6456.05127		1
6456.10547		1
6456.195		1
6456.293		1
6456.314		1
6456.376		1
6456.463		1
6456.726		1
6456.82227		1
6456.94		1
6457.011		1
6457.187		1
6457.27344		1
6457.409		1
6458.04		1
6458.05		1
6458.07129		1
6458.082		1
6458.102		1
6458.165		1
6458.298		1
6458.32129		1
6458.378		1
6458.598		1
6458.777		1
6458.849		1
6458.86572		1
6458.88574		1
6459.07227		1
6459.20947		1
6459.25342		1
6459.555		1
6459.81836		1
6459.872		1
6460.0127		1
6460.11865		1
6460.19531		1
6460.309		1
6460.608		1
6460.61		1
6460.78		1
6461.108		1
6461.46		1
6461.475		1
6461.60742		1
6461.848		1
6461.93457		1
6462.01025		1
6462.08252		1
6462.09326		1
6462.302		1
6462.55127		1
6462.59668		1
6462.74072		1
6462.81445		1
6462.92627		1
6463.008		1
6463.029		1
6463.137		1
6463.26758		1
6463.315		1
6463.654		1
6463.67334		1
6463.67627		1
6463.9126		1
6464.04346		1
6464.1543		1
6464.30762		1
6464.722		1
6464.773		1
6464.86035		1
6465.02637		1
6465.124		1
6465.28662		1
6465.394		1
6465.468		1
6465.728		1
6465.769		1
6465.84961		1
6465.90527		1
6465.955		1
6465.957		1
6466.15039		1
6466.24658		1
6466.39746		1
6466.433		1
6466.4917		1
6466.49561		1
6466.64941		1
6466.65332		1
6466.98		1
6467.0874		1
6467.19531		1
6467.26855		1
6467.269		1
6467.29053		1
6467.294		1
6467.45264		1
6467.60938		1
6467.648		1
6467.69336		1
6467.76		1
6467.92236		1
6468.006		1
6468.373		1
6468.65869		1
6468.782		1
6468.826		1
6468.855		1
6468.939		1
6468.94629		1
6469.14355		1
6469.16748		1
6469.38965		1
6469.427		1
6470.03174		1
6470.229		1
6470.236		1
6470.305		1
6470.546		1
6470.68164		1
6470.775		1
6470.898		1
6470.935		1
6471.05225		1
6471.07227		1
6471.113		1
6471.1543		1
6471.18		1
6471.263		1
6471.27539		1
6471.37549		1
6471.41162		1
6471.513		1
6471.526		1
6471.63232		1
6471.735		1
6471.89648		1
6471.98926		1
6472.165		1
6472.168		1
6472.41357		1
6472.54736		1
6472.67725		1
6472.68359		1
6472.8584		1
6473.077		1
6473.11963		1
6473.12549		1
6473.14453		1
6473.23		1
6473.234		1
6473.298		1
6473.396		1
6473.4375		1
6473.74658		1
6473.83643		1
6473.85449		1
6473.944		1
6474.05664		1
6474.06641		1
6474.077		1
6474.12646		1
6474.17041		1
6474.252		1
6474.30469		1
6474.471		1
6474.658		1
6474.67041		1
6474.72266		1
6474.957		1
6475.127		1
6475.169		1
6475.17139		1
6475.246		1
6475.31445		1
6475.571		1
6475.67871		1
6475.751		1
6475.797		1
6475.83643		1
6475.87646		1
6475.96436		1
6476.24072		1
6476.34		1
6476.393		1
6476.41943		1
6476.444		1
6476.491		1
6476.61133		1
6476.684		1
6476.733		1
6476.789		1
6477.161		1
6477.45459		1
6477.46729		1
6477.588		1
6477.78174		1
6477.9834		1
6478.01465		1
6478.281		1
6478.386		1
6478.46		1
6478.494		1
6478.52734		1
6478.7124		1
6478.88135		1
6479.197		1
6479.40039		1
6479.546		1
6479.66943		1
6479.69971		1
6479.861		1
6479.91553		1
6480.0625		1
6480.063		1
6480.22266		1
6480.31934		1
6480.544		1
6480.81543		1
6480.881		1
6480.97949		1
6480.988		1
6481.14		1
6481.421		1
6481.61963		1
6481.63574		1
6481.851		1
6481.91943		1
6482.181		1
6482.4126		1
6482.86865		1
6482.902		1
6483.02637		1
6483.056		1
6483.118		1
6483.303		1
6483.54053		1
6483.61475		1
6483.784		1
6483.793		1
6483.87549		1
6483.89551		1
6484.165		1
6484.3667		1
6484.681		1
6484.89063		1
6484.968		1
6485.13037		1
6485.147		1
6485.25146		1
6485.37158		1
6485.43066		1
6485.45459		1
6485.60352		1
6485.708		1
6485.726		1
6485.72656		1
6485.787		1
6486.01563		1
6486.045		1
6486.261		1
6486.4707		1
6486.582		1
6486.861		1
6486.947		1
6487.145		1
6487.158		1
6487.20166		1
6487.30371		1
6487.35352		1
6487.428		1
6487.562		1
6487.65674		1
6487.699		1
6487.797		1
6487.81934		1
6487.88232		1
6487.92969		1
6487.937		1
6487.942		1
6488.17725		1
6488.1875		1
6488.374		1
6488.489		1
6488.648		1
6488.79736		1
6488.843		1
6488.92		1
6489.07275		1
6489.173		1
6489.17969		1
6489.223		1
6489.377		1
6489.632		1
6489.801		1
6489.9126		1
6490.05664		1
6490.376		1
6490.38867		1
6490.445		1
6490.49756		1
6490.52441		1
6490.549		1
6490.60645		1
6490.703		1
6490.94873		1
6490.968		1
6490.991		1
6491.34766		1
6491.355		1
6491.37061		1
6491.5376		1
6491.625		1
6491.6626		1
6491.68		1
6492.131		1
6492.21729		1
6492.53369		1
6492.59668		1
6492.638		1
6492.65234		1
6492.6665		1
6492.70752		1
6492.81348		1
6492.82666		1
6492.904		1
6492.93555		1
6493.04		1
6493.08936		1
6493.20361		1
6493.256		1
6493.293		1
6493.393		1
6493.401		1
6493.421		1
6493.441		1
6493.46045		1
6493.64453		1
6493.91357		1
6494.123		1
6494.17432		1
6494.231		1
6494.572		1
6494.57471		1
6494.63428		1
6494.729		1
6494.86475		1
6494.88525		1
6494.90967		1
6494.99756		1
6495.26563		1
6495.27		1
6495.31348		1
6495.41943		1
6495.451		1
6495.58252		1
6495.66553		1
6495.914		1
6495.996		1
6496.02441		1
6496.053		1
6496.10156		1
6496.12842		1
6496.25		1
6496.8125		1
6496.83838		1
6496.839		1
6496.869		1
6497.01367		1
6497.361		1
6497.46973		1
6497.54		1
6497.6543		1
6497.69238		1
6497.7085		1
6497.724		1
6497.82129		1
6497.86035		1
6497.94531		1
6497.94629		1
6497.957		1
6497.98535		1
6498.002		1
6498.15967		1
6498.781		1
6498.79736		1
6498.85449		1
6498.88135		1
6498.999		1
6499.174		1
6499.39551		1
6499.70361		1
6499.746		1
6499.814		1
6499.877		1
6500.09326		1
6500.138		1
6500.173		1
6500.216		1
6500.2915		1
6500.32861		1
6500.34668		1
6500.46338		1
6500.543		1
6500.97949		1
6501.03271		1
6501.036		1
6501.171		1
6501.375		1
6501.387		1
6501.454		1
6501.48633		1
6502.12744		1
6502.3125		1
6502.33252		1
6502.39258		1
6502.487		1
6502.53857		1
6502.622		1
6502.659		1
6502.73		1
6502.93164		1
6502.9585		1
6503.027		1
6503.40332		1
6503.47559		1
6503.555		1
6503.673		1
6503.67627		1
6503.751		1
6503.78125		1
6503.818		1
6503.87842		1
6503.94238		1
6504.138		1
6504.155		1
6504.22168		1
6504.264		1
6504.31055		1
6504.358		1
6504.365		1
6504.477		1
6504.545		1
6504.556		1
6504.59229		1
6504.70361		1
6504.739		1
6504.821		1
6504.823		1
6504.98047		1
6505.00635		1
6505.023		1
6505.028		1
6505.06934		1
6505.1377		1
6505.19336		1
6505.19434		1
6505.20947		1
6505.44531		1
6505.61133		1
6505.649		1
6505.66846		1
6506.114		1
6506.21436		1
6506.33057		1
6506.361		1
6506.393		1
6506.5		1
6506.53125		1
6506.619		1
6506.71729		1
6506.74951		1
6506.787		1
6506.989		1
6507.04346		1
6507.1416		1
6507.186		1
6507.28369		1
6507.31543		1
6507.50928		1
6507.51465		1
6507.55		1
6507.726		1
6507.88135		1
6507.987		1
6508.095		1
6508.095		1
6508.0957		1
6508.32275		1
6508.348		1
6508.35352		1
6508.397		1
6508.40332		1
6508.46		1
6508.742		1
6508.76172		1
6508.796		1
6508.809		1
6508.86963		1
6508.87549		1
6508.95166		1
6509.192		1
6509.211		1
6509.473		1
6509.59229		1
6509.75244		1
6509.795		1
6509.83447		1
6509.873		1
6510.15527		1
6510.248		1
6510.365		1
6510.366		1
6510.503		1
6510.56543		1
6510.73242		1
6510.89648		1
6510.942		1
6511.33936		1
6511.37		1
6511.3877		1
6511.457		1
6511.506		1
6511.56836		1
6511.70361		1
6511.70459		1
6511.80225		1
6511.806		1
6511.83447		1
6511.85		1
6511.85059		1
6511.96875		1
6511.97		1
6512.089		1
6512.153		1
6512.466		1
6512.601		1
6512.669		1
6512.85352		1
6512.99463		1
6513.18066		1
6513.58643		1
6513.892		1
6513.98926		1
6513.997		1
6514.007		1
6514.0874		1
6514.08936		1
6514.34131		1
6514.50439		1
6514.76855		1
6514.93164		1
6515.00244		1
6515.021		1
6515.08		1
6515.139		1
6515.332		1
6515.467		1
6515.49072		1
6515.831		1
6516.197		1
6516.29932		1
6516.473		1
6516.474		1
6516.554		1
6516.605		1
6516.69141		1
6516.741		1
6516.75439		1
6516.808		1
6516.90625		1
6517.009		1
6517.057		1
6517.089		1
6517.10352		1
6517.1167		1
6517.13037		1
6517.18457		1
6517.35254		1
6517.45557		1
6517.514		1
6517.65039		1
6517.682		1
6517.685		1
6517.87451		1
6517.89		1
6518.04443		1
6518.14063		1
6518.14453		1
6518.32031		1
6518.35254		1
6518.388		1
6518.42725		1
6518.554		1
6518.89		1
6518.959		1
6518.96143		1
6519.00049		1
6519.01953		1
6519.057		1
6519.072		1
6519.127		1
6519.17		1
6519.47949		1
6519.49365		1
6519.524		1
6519.57764		1
6519.656		1
6519.70654		1
6519.743		1
6519.78369		1
6519.97266		1
6520.28467		1
6520.38428		1
6520.47656		1
6520.5376		1
6520.7666		1
6520.908		1
6520.94434		1
6521.086		1
6521.108		1
6521.112		1
6521.379		1
6521.56836		1
6521.591		1
6521.603		1
6521.63037		1
6521.65		1
6521.6543		1
6521.68652		1
6521.80859		1
6521.866		1
6521.897		1
6521.994		1
6522.07227		1
6522.21826		1
6522.25928		1
6522.31836		1
6522.4624		1
6522.57		1
6522.58545		1
6522.684		1
6522.692		1
6522.761		1
6522.98926		1
6523.0166		1
6523.166		1
6523.24756		1
6523.40137		1
6523.44043		1
6523.75537		1
6523.79443		1
6523.84229		1
6524.00928		1
6524.015		1
6524.13		1
6524.216		1
6524.23047		1
6524.379		1
6524.397		1
6524.601		1
6524.858		1
6524.98047		1
6525.00635		1
6525.13037		1
6525.23926		1
6525.246		1
6525.456		1
6525.51758		1
6525.54248		1
6525.59		1
6525.988		1
6526.00928		1
6526.09326		1
6526.114		1
6526.121		1
6526.201		1
6526.408		1
6526.44775		1
6526.47		1
6526.696		1
6526.704		1
6526.743		1
6526.9834		1
6527.04		1
6527.245		1
6527.32666		1
6527.34033		1
6527.376		1
6527.38		1
6527.44531		1
6527.48828		1
6527.55859		1
6527.596		1
6527.616		1
6527.67139		1
6527.677		1
6527.68652		1
6527.77441		1
6527.78564		1
6527.818		1
6527.90674		1
6527.914		1
6528.082		1
6528.17529		1
6528.413		1
6528.479		1
6528.4834		1
6528.58		1
6528.617		1
6528.62549		1
6528.693		1
6528.71729		1
6528.84229		1
6528.902		1
6528.98535		1
6529.19727		1
6529.20166		1
6529.242		1
6529.50244		1
6529.53271		1
6529.675		1
6529.70166		1
6529.733		1
6529.749		1
6529.943		1
6530.0127		1
6530.028		1
6530.179		1
6530.32275		1
6530.323		1
6530.641		1
6530.644		1
6530.69873		1
6530.707		1
6530.78125		1
6530.83643		1
6530.92		1
6530.92236		1
6531.02051		1
6531.03		1
6531.05762		1
6531.152		1
6531.1875		1
6531.275		1
6531.3		1
6531.351		1
6531.351		1
6531.37549		1
6531.488		1
6531.6		1
6532.01465		1
6532.101		1
6532.188		1
6532.208		1
6532.245		1
6532.255		1
6532.32129		1
6532.435		1
6532.568		1
6532.68066		1
6532.716		1
6532.768		1
6532.847		1
6532.9043		1
6532.971		1
6533.11865		1
6533.174		1
6533.2583		1
6533.30859		1
6533.345		1
6533.59961		1
6533.75732		1
6533.79053		1
6533.93164		1
6533.95068		1
6534.1123		1
6534.28271		1
6534.397		1
6534.42725		1
6534.508		1
6534.57227		1
6534.659		1
6534.728		1
6534.731		1
6534.89		1
6534.89258		1
6534.96875		1
6535.30273		1
6535.32959		1
6535.401		1
6535.54834		1
6535.55273		1
6535.558		1
6535.57227		1
6535.59863		1
6535.60547		1
6535.71631		1
6535.75732		1
6535.79053		1
6535.84131		1
6535.892		1
6535.91064		1
6535.93848		1
6535.949		1
6536.229		1
6536.278		1
6536.292		1
6536.642		1
6536.66162		1
6536.725		1
6536.736		1
6536.749		1
6536.8877		1
6536.93457		1
6537.11		1
6537.21973		1
6537.25049		1
6537.27		1
6537.595		1
6537.59961		1
6537.762		1
6537.84668		1
6537.866		1
6537.868		1
6537.872		1
6537.90625		1
6538.01074		1
6538.02344		1
6538.091		1
6538.33838		1
6538.51172		1
6538.57275		1
6538.62842		1
6538.635		1
6538.684		1
6538.791		1
6538.9707		1
6539.02051		1
6539.07		1
6539.15332		1
6539.231		1
6539.23145		1
6539.33447		1
6539.34668		1
6539.46533		1
6539.469		1
6539.47266		1
6539.482		1
6539.586		1
6539.611		1
6539.636		1
6539.64453		1
6539.87061		1
6539.95557		1
6540.12451		1
6540.17041		1
6540.30469		1
6540.464		1
6540.62354		1
6540.74		1
6540.76		1
6540.82861		1
6540.83643		1
6541.024		1
6541.12842		1
6541.26367		1
6541.278		1
6541.416		1
6541.84473		1
6541.87		1
6542.07		1
6542.319		1
6542.416		1
6542.58		1
6542.704		1
6542.732		1
6542.733		1
6542.87744		1
6542.904		1
6542.945		1
6542.953		1
6543.015		1
6543.01563		1
6543.12744		1
6543.444		1
6543.689		1
6543.86133		1
6543.88965		1
6543.9834		1
6544.04834		1
6544.115		1
6544.22949		1
6544.291		1
6544.301		1
6544.32568		1
6544.385		1
6544.55469		1
6544.64355		1
6544.75635		1
6544.82861		1
6544.866		1
6544.87		1
6545.089		1
6545.11133		1
6545.31445		1
6545.337		1
6545.397		1
6545.42236		1
6545.514		1
6545.74463		1
6545.835		1
[truncated: 8,745 more rows]
