# Supplementary material for: Getting rid of ‘rain’ and ‘stars’: Mitigating inhibition effects on ddPCR data analysis, the case study of the invasive crayfish Pacifastacus leniusculus in the streams of Luxembourg
Source: PLoS One. 2022 Nov 16;17(11):e0275363. doi: 10.1371/journal.pone.0275363 (PMC9668142; doi:10.1371/journal.pone.0275363)
Supplement: S1 File — (ZIP) [file pone.0275363.s003.zip › raw data/28-pl2/28 Pl2-2019 Pl_F07_Amplitude.csv]

Ch1 Amplitude	Ch2 Amplitude	Cluster
575.984741		1
1013.79138		1
1464.52783		1
1639.20483		1
1662.46118		1
1707.566		1
1732.621		1
2241.14014		1
2245.63721		1
2301.608		1
2329.78		1
2347.53784		1
2367.85278		1
2441.86377		1
2464.60425		1
2511.40649		1
2536.7688		1
2570.139		1
2577.58643		1
2579.47217		1
2648.40918		1
2753.24243		1
2854.03052		1
2889.48047		1
2903.75977		1
2934.83472		1
3035.28345		1
3110.13843		1
3153.85034		1
3322.07666		1
3447.91		1
3470.57813		1
3492.00244		1
3555.179		1
3567.14966		1
3609.2522		1
3775.35815		1
3851.27637		1
3853.47681		1
3876.91016		1
3891.00562		1
3983.919		1
4140.773		1
4178.68457		1
4178.918		1
4354.11		1
4356.78174		1
4385.81348		1
4542.58643		1
4543.08057		1
4657.42334		1
4763.94434		1
4784.638		1
4936.57568		1
4957.56641		1
5292.239		1
5298.607		1
5299.69238		1
5321.948		1
5367.83545		1
5391.83936		1
5459.87744		1
5485.898		1
5512.47949		1
5519.336		1
5534.09473		1
5595.792		1
5630.252		1
5632.284		1
5669.17725		1
5686.49268		1
5686.532		1
5708.634		1
5731.2124		1
5754.105		1
5771.931		1
5774.467		1
5779.484		1
5792.719		1
5805.92139		1
5806.63428		1
5829.908		1
5833.032		1
5835.21826		1
5852.11768		1
5910.77539		1
5917.52637		1
5927.56152		1
5928.031		1
5980.01465		1
5986.731		1
6037.694		1
6047.593		1
6055.73926		1
6092.67432		1
6243.012		1
6252.186		1
6269.08936		1
6271.13		1
6271.207		1
6296.30566		1
6311.7207		1
6320.243		1
6357.403		1
6405.48145		1
6416.35449		1
6446.314		1
6470.58936		1
6484.319		1
6524.303		1
6535.65234		1
6544.299		1
6563.79639		1
6586.502		1
6606.076		1
6611.21631		1
6630.0957		1
6637.45557		1
6646.46729		1
6655.867		1
6659.005		1
6668.64941		1
6677.88135		1
6689.97461		1
6691.929		1
6699.94775		1
6701.64551		1
6706.789		1
6707.136		1
6710.994		1
6711.64		1
6716.03174		1
6717.542		1
6725.237		1
6726.157		1
6726.94873		1
6729.904		1
6731.37354		1
6732.27637		1
6737.48633		1
6742.67529		1
6743.68262		1
6744.46		1
6745.59473		1
6745.9585		1
6747.35059		1
6749.07861		1
6751.27051		1
6752.55664		1
6755.792		1
6756.726		1
6758.78662		1
6759.31543		1
6760.04639		1
6761.02637		1
6762.13428		1
6765.116		1
6767.89746		1
6768.3374		1
6769.44043		1
6769.916		1
6770.93555		1
6771.22949		1
6771.93945		1
6773.092		1
6773.425		1
6775.916		1
6777.11		1
6779.30225		1
6779.507		1
6779.5166		1
6779.57227		1
6780.02637		1
6780.86572		1
6784.47559		1
6784.677		1
6785.177		1
6785.31641		1
6786.503		1
6787.628		1
6787.85254		1
6789.698		1
6789.952		1
6790.80273		1
6791.27148		1
6792.74072		1
6793.03662		1
6793.12549		1
6793.752		1
6794.916		1
6798.87		1
6799.749		1
6801.28027		1
6801.29346		1
6801.6665		1
6801.755		1
6803.4834		1
6805.325		1
6805.359		1
6805.58		1
6805.85547		1
6806.322		1
6806.40625		1
6806.44775		1
6806.934		1
6808.179		1
6808.229		1
6809.65967		1
6810.187		1
6810.24951		1
6810.306		1
6810.508		1
6810.53125		1
6811.9375		1
6812.55127		1
6813.08447		1
6813.312		1
6813.86572		1
6814.875		1
6815.38867		1
6816.22266		1
6816.23926		1
6817.4585		1
6817.463		1
6817.467		1
6818.90625		1
6819.501		1
6819.92529		1
6821.14746		1
6822.07373		1
6822.657		1
6823.13965		1
6823.89		1
6823.96973		1
6824.12354		1
6824.35938		1
6824.418		1
6824.489		1
6824.593		1
6825.579		1
6825.936		1
6826.11133		1
6826.11328		1
6826.383		1
6827.833		1
6827.84326		1
6828.024		1
6828.059		1
6828.73926		1
6829.64941		1
6830.04248		1
6830.142		1
6830.235		1
6830.54053		1
6831.20361		1
6831.41748		1
6831.42529		1
6832.1084		1
6832.158		1
6832.92773		1
6834.144		1
6834.589		1
6834.901		1
6835.18262		1
6835.252		1
6835.262		1
6836.09131		1
6836.793		1
6837.835		1
6838.42529		1
6838.82666		1
6839.05225		1
6839.12549		1
6839.51		1
6840.032		1
6840.273		1
6840.283		1
6840.482		1
6841.525		1
6841.89063		1
6842.63965		1
6843.552		1
6843.59229		1
6843.741		1
6844.069		1
6845.05029		1
6845.193		1
6845.379		1
6845.50635		1
6845.88574		1
6845.887		1
6845.89		1
6846.71729		1
6846.841		1
6846.988		1
6847.208		1
6847.23047		1
6847.249		1
6847.544		1
6847.598		1
6847.6084		1
6847.874		1
6848.36328		1
6848.41943		1
6848.74658		1
6848.79248		1
6848.981		1
6849.349		1
6849.562		1
6849.56445		1
6849.735		1
6849.749		1
6850.006		1
6850.679		1
6850.97363		1
6851.114		1
6851.74658		1
6852.127		1
6852.269		1
6852.39746		1
6852.732		1
6852.962		1
6853.144		1
6853.42969		1
6854.01172		1
6854.246		1
6855.58057		1
6855.604		1
6855.60645		1
6855.689		1
6855.881		1
6856.077		1
6856.83154		1
6857.38232		1
6857.74951		1
6857.758		1
6858.118		1
6858.17236		1
6858.28027		1
6859.45		1
6859.496		1
6859.54736		1
6860.08252		1
6862.96		1
6863.31738		1
6863.94		1
6864.332		1
6864.407		1
6865.26855		1
6866.12549		1
6866.198		1
6867.46875		1
6868.235		1
6868.78125		1
6868.79346		1
6869.055		1
6869.38525		1
6869.792		1
6871.00146		1
6871.43945		1
6871.652		1
6871.792		1
6871.812		1
6872.00342		1
6872.044		1
6872.224		1
6872.68262		1
6872.8457		1
6873.126		1
6874.601		1
6874.80859		1
6874.86572		1
6874.985		1
6875.0415		1
6875.04541		1
6875.251		1
6876.23145		1
6876.37939		1
6876.56641		1
6876.63135		1
6876.67627		1
6876.846		1
6876.968		1
6877.22559		1
6877.456		1
6878.05029		1
6878.15332		1
6878.189		1
6878.285		1
6878.624		1
6878.6626		1
6878.7666		1
6879.07471		1
6879.366		1
6879.91064		1
6879.915		1
6880.103		1
6880.264		1
6880.27637		1
6880.349		1
6880.427		1
6880.79443		1
6881.186		1
6881.23242		1
6881.25928		1
6882.09766		1
6882.29932		1
6882.467		1
6883.261		1
6884.1543		1
6884.2666		1
6884.924		1
6885.06055		1
6885.17871		1
6885.182		1
6885.70068		1
6885.74854		1
6885.90674		1
6886.676		1
6887.263		1
6887.479		1
6887.859		1
6887.86865		1
6887.936		1
6888.323		1
6888.607		1
6890.01758		1
6890.043		1
6890.23828		1
6890.26172		1
6890.33545		1
6890.431		1
6890.57227		1
6890.772		1
6890.794		1
6891.028		1
6891.29248		1
6891.495		1
6891.782		1
6892.405		1
6892.444		1
6892.477		1
6892.5293		1
6892.579		1
6892.73047		1
6892.868		1
6892.886		1
6893.124		1
6893.339		1
6894.00635		1
6894.07275		1
6894.20654		1
6894.317		1
6894.32373		1
6895.15625		1
6895.52734		1
6896.086		1
6896.12744		1
6897.157		1
6897.33643		1
6897.61035		1
6897.92773		1
6898.02539		1
6898.26855		1
6898.343		1
6898.49561		1
6898.65967		1
6898.71		1
6899.265		1
6899.306		1
6899.526		1
6899.934		1
6900.46436		1
6900.55762		1
6901.021		1
6901.43555		1
6901.50049		1
6901.858		1
6902.30029		1
6903.55859		1
6904.15625		1
6904.33057		1
6904.444		1
6905.192		1
6906.139		1
6906.26025		1
6906.612		1
6906.76367		1
6907.63672		1
6908.22266		1
6908.23438		1
6908.25342		1
6908.607		1
6908.848		1
6909.30127		1
6909.81641		1
6910.05127		1
6910.165		1
6910.32861		1
6910.78027		1
6911.00049		1
6911.14648		1
6911.322		1
6911.325		1
6911.59326		1
6911.599		1
6911.768		1
6911.90137		1
6912.05		1
6912.312		1
6912.609		1
6912.97461		1
6913.07227		1
6913.121		1
6913.53027		1
6913.5874		1
6913.634		1
6914.22949		1
6914.31348		1
6914.34961		1
6914.72		1
6914.898		1
6915.337		1
6915.701		1
6916.68066		1
6916.948		1
6916.96		1
6917.611		1
6917.654		1
6918.3374		1
6918.534		1
6918.653		1
6918.81152		1
6918.914		1
6919.078		1
6919.17432		1
6919.244		1
6919.2583		1
6919.287		1
6919.491		1
6919.57471		1
6919.72656		1
6919.86426		1
6920.34375		1
6920.772		1
6921.07861		1
6921.28467		1
6921.29834		1
6921.33545		1
6921.61475		1
6921.7793		1
6922.08154		1
6922.14551		1
6922.506		1
6922.7915		1
6923.43652		1
6923.556		1
6923.66064		1
6923.75928		1
6923.922		1
6924.203		1
6924.845		1
6925.178		1
6925.36133		1
6925.37354		1
6925.43359		1
6925.747		1
6926.11035		1
6926.303		1
6926.454		1
6926.6543		1
6926.655		1
6926.656		1
6926.685		1
6926.985		1
6927.07275		1
6927.10352		1
6927.40234		1
6927.78174		1
6927.97754		1
6928.15		1
6928.17432		1
6928.369		1
6928.455		1
6928.45947		1
6928.47		1
6928.94141		1
6929.08252		1
6929.269		1
6929.35352		1
6930.1		1
6930.32666		1
6930.39551		1
6930.585		1
6930.909		1
6930.9126		1
6931.61		1
6931.71143		1
6932.604		1
6932.613		1
6933.41		1
6933.44775		1
6933.681		1
6933.75439		1
6933.90625		1
6934.01025		1
6934.103		1
6934.11035		1
6934.20361		1
6934.326		1
6934.472		1
6934.531		1
6934.54834		1
6934.737		1
6934.83154		1
6935.02		1
6935.33057		1
6935.341		1
6935.64941		1
6935.722		1
6935.76172		1
6935.7793		1
6935.92432		1
6936.10254		1
6936.199		1
6936.203		1
6936.316		1
6936.5835		1
6936.67432		1
6936.814		1
6936.986		1
6937.127		1
6937.344		1
6937.42432		1
6937.53662		1
6937.558		1
6937.567		1
6937.822		1
6937.924		1
6938.11768		1
6938.494		1
6938.599		1
6938.792		1
6939.29541		1
6939.83545		1
6939.86963		1
6939.87061		1
6939.90625		1
6939.99561		1
6940.15625		1
6940.37158		1
6940.76		1
6941.314		1
6941.324		1
6941.44		1
6941.59766		1
6941.81738		1
6941.998		1
6942.01025		1
6942.52637		1
6942.84473		1
6942.966		1
6943.196		1
6943.2915		1
6943.40137		1
6943.575		1
6943.65869		1
6943.823		1
6944.205		1
6944.386		1
6944.50732		1
6944.53467		1
6944.80566		1
6944.84131		1
6944.858		1
6945.175		1
6945.268		1
6945.351		1
6945.4126		1
6945.657		1
6945.86		1
6945.906		1
6946.042		1
6946.149		1
6946.192		1
6946.537		1
6946.556		1
6946.59961		1
6946.60059		1
6946.79443		1
6946.827		1
6946.87256		1
6947.336		1
6947.44727		1
6947.58936		1
6947.61963		1
6947.68457		1
6947.69971		1
6947.71143		1
6947.959		1
6948.64063		1
6948.8374		1
6948.924		1
6948.98047		1
6949.2085		1
6949.55029		1
6950.48242		1
6950.49658		1
6950.87549		1
6951.27344		1
6951.37061		1
6951.587		1
6951.646		1
6951.713		1
6951.74658		1
6952.365		1
6952.4834		1
6952.534		1
6952.571		1
6952.651		1
6952.6543		1
6952.7207		1
6952.78662		1
6952.844		1
6952.94629		1
6953.11035		1
6953.57031		1
6953.61328		1
6953.705		1
6953.783		1
6953.83447		1
6953.888		1
6954.024		1
6954.06445		1
6954.615		1
6954.83057		1
6954.91846		1
6954.9707		1
6955.232		1
6955.6		1
6955.66064		1
6955.80469		1
6956.00244		1
6956.34863		1
6956.414		1
6956.47559		1
6956.605		1
6956.959		1
6957.18652		1
6957.32275		1
6957.425		1
6957.614		1
6957.8457		1
6957.851		1
6958.74072		1
6958.858		1
6958.92139		1
6959.36475		1
6959.39		1
6959.40967		1
6959.51855		1
6959.768		1
6960.00439		1
6960.2334		1
6960.37061		1
6960.596		1
6960.786		1
6960.875		1
6960.931		1
6961.30762		1
6961.48926		1
6961.56641		1
6961.714		1
6961.883		1
6962.35547		1
6962.461		1
6962.538		1
6962.5625		1
6963.29736		1
6963.32031		1
6963.5415		1
6963.73438		1
6963.869		1
6964.03		1
6964.51563		1
6965.407		1
6965.55		1
6965.67627		1
6965.776		1
6965.868		1
6966.17627		1
6966.34326		1
6966.45		1
6966.786		1
6967.141		1
6967.17432		1
6968.52539		1
6968.684		1
6968.94775		1
6969.12842		1
6969.356		1
6969.578		1
6970.107		1
6970.2793		1
6970.82227		1
6970.87549		1
6971.07764		1
6971.46875		1
6971.49		1
6971.50049		1
6971.62158		1
6971.93652		1
6972.04053		1
6972.14258		1
6972.418		1
6972.53027		1
6972.59766		1
6972.98535		1
6973.242		1
6973.31738		1
6973.51074		1
6973.82764		1
6973.889		1
6974.17		1
6974.3335		1
6974.58545		1
6974.858		1
6974.97363		1
6975.141		1
6975.291		1
6975.566		1
6975.68555		1
6975.82471		1
6975.974		1
6976.03564		1
6976.16		1
6976.252		1
6976.37		1
6976.371		1
6976.41846		1
6976.58447		1
6976.71875		1
6976.872		1
6976.87451		1
6976.902		1
6976.935		1
6977.417		1
6977.74268		1
6977.76953		1
6977.92725		1
6978.04		1
6978.05371		1
6978.06738		1
6978.91455		1
6979.56152		1
6979.62549		1
6980.013		1
6980.194		1
6980.23438		1
6980.36328		1
6980.383		1
6980.45654		1
6980.48926		1
6980.50732		1
6980.758		1
6980.762		1
6980.76465		1
6980.78271		1
6980.839		1
6980.858		1
6981.02832		1
6981.34229		1
6981.49		1
6981.94434		1
6982.09326		1
6982.87939		1
6982.894		1
6983.096		1
6983.13		1
6983.18945		1
6983.446		1
6983.69629		1
6983.77441		1
6983.90332		1
6983.93359		1
6984.38574		1
6984.561		1
6984.61865		1
6984.819		1
6984.84961		1
6985.20752		1
6985.31836		1
6985.45		1
6985.478		1
6985.66553		1
6985.793		1
6986.04248		1
6986.088		1
6986.777		1
6986.819		1
6986.858		1
6987.272		1
6987.328		1
6987.3335		1
6987.63		1
6987.718		1
6987.87549		1
6987.87842		1
6988.121		1
6988.389		1
6988.566		1
6988.644		1
6988.788		1
6989.068		1
6989.39258		1
6989.452		1
6989.47754		1
6989.52		1
6989.78467		1
6990.028		1
6990.193		1
6990.291		1
6990.36		1
6990.39063		1
6990.879		1
6991.15869		1
6991.69043		1
6992.263		1
6992.39746		1
6992.54248		1
6992.809		1
6992.88574		1
6993.009		1
6993.092		1
6993.135		1
6993.18164		1
6993.47852		1
6993.49658		1
6993.52344		1
6993.55273		1
6993.64063		1
6993.73047		1
6994.025		1
6994.28564		1
6994.33838		1
6994.355		1
6994.89941		1
6994.937		1
6995.542		1
6995.79346		1
6995.80957		1
6996.08643		1
6996.161		1
6996.23828		1
6996.299		1
6996.57275		1
6996.637		1
6996.698		1
6996.781		1
6997.541		1
6997.69775		1
6997.824		1
6997.917		1
6998.081		1
6998.185		1
6999.07		1
6999.8374		1
6999.859		1
7000.12549		1
7000.21631		1
7000.25928		1
7000.455		1
7000.53174		1
7000.59326		1
7001.011		1
7001.047		1
7001.144		1
7001.51172		1
7001.531		1
7001.69775		1
7001.70166		1
7001.79		1
7002.01953		1
7002.11133		1
7002.386		1
7002.43848		1
7002.65869		1
7002.78564		1
7003.0376		1
7003.136		1
7003.313		1
7003.449		1
7003.48975		1
7003.516		1
7003.64551		1
7003.652		1
7003.84766		1
7004.02		1
7004.067		1
7004.32129		1
7004.36475		1
7004.43457		1
7004.655		1
7004.94		1
7005.34131		1
7006.051		1
7006.695		1
7006.738		1
7006.963		1
7007.08154		1
7007.152		1
7007.504		1
7007.62158		1
7007.81836		1
7007.864		1
7008.007		1
7008.377		1
7008.38037		1
7008.39746		1
7008.78174		1
7008.883		1
7008.926		1
7009.46143		1
7009.686		1
7009.78857		1
7010.013		1
7010.216		1
7010.43848		1
7010.53955		1
7010.635		1
7010.69629		1
7010.94629		1
7011.103		1
7011.11426		1
7011.234		1
7011.245		1
7011.5625		1
7011.828		1
7011.95361		1
7011.9624		1
7012.33		1
7012.59961		1
7012.72656		1
7012.949		1
7012.96729		1
7013.09766		1
7013.48438		1
7013.689		1
7013.775		1
7013.974		1
7014.187		1
7014.27246		1
7014.3584		1
7014.359		1
7014.3877		1
7014.44873		1
7014.59375		1
7014.64746		1
7014.758		1
7014.765		1
7014.83545		1
7015.066		1
7015.24268		1
7015.47559		1
7015.585		1
7015.805		1
7015.90527		1
7016.207		1
7016.40674		1
7016.528		1
7016.66943		1
7016.87061		1
7017.05566		1
7017.08057		1
7017.22		1
7017.228		1
7017.23438		1
7017.25732		1
7017.28857		1
7017.71875		1
7018.04053		1
7018.06738		1
7018.12939		1
7018.44873		1
7018.47363		1
7018.607		1
7018.826		1
7019.01953		1
7019.1167		1
7019.122		1
7019.20557		1
7019.35645		1
7019.4917		1
7019.612		1
7019.869		1
7019.924		1
7020.01		1
7020.023		1
7020.12646		1
7020.207		1
7020.497		1
7020.539		1
7020.60254		1
7020.6665		1
7021.201		1
7021.436		1
7021.44336		1
7021.539		1
7021.543		1
7021.95264		1
7022.11963		1
7022.15		1
7022.165		1
7022.206		1
7022.2417		1
7022.328		1
7023.44531		1
7023.51758		1
7023.558		1
7023.945		1
7024.147		1
7024.15137		1
7024.182		1
7024.315		1
7024.32959		1
7024.348		1
7024.37744		1
7024.406		1
7024.515		1
7024.759		1
7024.846		1
7024.90039		1
7025.836		1
7025.904		1
7025.905		1
7026.343		1
7026.39258		1
7026.40625		1
7026.48633		1
7026.64453		1
7026.653		1
7026.902		1
7027.413		1
7027.6123		1
7027.67236		1
7027.7417		1
7027.7793		1
7027.846		1
7027.913		1
7028.038		1
7028.1626		1
7028.269		1
7028.37939		1
7028.41943		1
7028.505		1
7028.567		1
7028.65332		1
7028.878		1
7028.973		1
7029.033		1
7029.17725		1
7029.86768		1
7029.982		1
7030.05469		1
7030.05859		1
7030.11426		1
7030.29639		1
7030.32275		1
7030.34766		1
7030.792		1
7030.87354		1
7030.881		1
7030.966		1
7031.24854		1
7031.373		1
7031.44629		1
7031.76		1
7032.33252		1
7032.55566		1
7032.58545		1
7032.733		1
7032.78125		1
7032.9		1
7032.97754		1
7033.0415		1
7033.04541		1
7033.16846		1
7033.206		1
7033.485		1
7033.486		1
7033.586		1
7033.677		1
7033.80029		1
7034.06		1
7034.064		1
7034.72266		1
7034.948		1
7035.045		1
7035.05664		1
7035.137		1
7035.35547		1
7035.44		1
7036.05859		1
7036.099		1
7036.2334		1
7036.32373		1
7036.33838		1
7036.364		1
7036.586		1
7036.885		1
7037.06543		1
7037.184		1
7037.195		1
7037.294		1
7037.395		1
7037.719		1
7037.749		1
7037.78125		1
7037.847		1
7037.869		1
7037.98145		1
7037.997		1
7038.2417		1
7038.50244		1
7038.78467		1
7038.83057		1
7039.01855		1
7039.086		1
7039.331		1
7039.42529		1
7039.559		1
7039.96045		1
7040.23828		1
7040.25146		1
7040.37061		1
7040.40234		1
7040.52		1
7041.01563		1
7041.2583		1
7041.45166		1
7041.813		1
7041.90674		1
7042.21436		1
7042.59375		1
7042.59766		1
7042.724		1
7042.93262		1
7043.071		1
7043.09863		1
7043.27148		1
7043.463		1
7043.95557		1
7044.074		1
7044.26025		1
7044.458		1
7044.679		1
7044.70654		1
7044.938		1
7045.004		1
7045.06055		1
7045.5957		1
7045.823		1
7045.9585		1
7046.019		1
7046.28027		1
7046.30859		1
7046.31934		1
7046.348		1
7046.644		1
7047.02539		1
7047.118		1
7047.16748		1
7047.23438		1
7047.28564		1
7047.4165		1
7047.735		1
7048.039		1
7048.07666		1
7048.394		1
7048.406		1
7048.47363		1
7048.608		1
7048.852		1
7048.89063		1
7048.911		1
7048.95459		1
7048.9873		1
7049.346		1
7049.5293		1
7049.773		1
7050.03125		1
7050.136		1
7050.223		1
7050.61426		1
7050.75635		1
7051.46		1
7051.65771		1
7051.6626		1
7051.69727		1
7051.759		1
7051.766		1
7051.895		1
7051.977		1
7052.595		1
7052.703		1
7052.74072		1
7052.87549		1
7052.88037		1
7053.151		1
7053.23535		1
7053.43		1
7053.54834		1
7053.73047		1
7053.90332		1
7053.932		1
7053.99951		1
7054.073		1
7054.08936		1
7054.1626		1
7054.34		1
7054.4126		1
7054.41553		1
7054.57227		1
7054.657		1
7054.94727		1
7055.093		1
7055.682		1
7055.7124		1
7055.82227		1
7056.055		1
7056.111		1
7056.11426		1
7056.42627		1
7056.42773		1
7056.52344		1
7056.56543		1
7056.65137		1
7057.05225		1
7057.37451		1
7057.39355		1
7057.394		1
7057.502		1
7057.532		1
7057.81738		1
7057.825		1
7058.17627		1
7058.239		1
7058.301		1
7058.41357		1
7058.494		1
7058.60254		1
7058.68555		1
7058.84326		1
7058.97754		1
7059.243		1
7059.34863		1
7059.41455		1
7059.46436		1
7059.78369		1
7059.865		1
7059.965		1
7060.46631		1
7060.469		1
7060.51		1
7060.87549		1
7060.96875		1
7060.98828		1
7061.147		1
7061.156		1
7061.388		1
7061.422		1
7061.45361		1
7061.492		1
7061.563		1
7062.01953		1
7062.25049		1
7062.316		1
7062.32129		1
7062.453		1
7062.67773		1
7062.83447		1
7063.02246		1
7063.0415		1
7063.09473		1
7063.13		1
7063.1665		1
7063.21436		1
7063.773		1
7063.832		1
7063.85		1
7063.864		1
7064.11426		1
7064.29639		1
7064.306		1
7064.5293		1
7064.704		1
7064.786		1
7064.96826		1
7064.982		1
7064.984		1
7065.1416		1
7065.21436		1
7065.30273		1
7065.368		1
7065.49854		1
7065.799		1
7066.33057		1
7066.473		1
7066.59033		1
7066.61		1
7066.68		1
7066.716		1
7066.72168		1
7066.75537		1
7066.769		1
7066.91		1
7067.108		1
7067.172		1
7067.236		1
7067.43555		1
7067.49854		1
7067.836		1
7067.8916		1
7068.002		1
7068.0083		1
7068.13672		1
7068.162		1
7068.23926		1
7068.665		1
7068.96631		1
7069.218		1
7069.556		1
7069.629		1
7069.63525		1
7069.748		1
7069.76758		1
7069.78955		1
7069.959		1
7069.99854		1
7070.009		1
7070.01953		1
7070.12158		1
7070.12939		1
7070.17139		1
7070.47363		1
7070.502		1
7070.845		1
7071.066		1
7071.15771		1
7071.19873		1
7071.21		1
7071.291		1
7071.40771		1
7071.4834		1
7071.51074		1
7071.52344		1
7071.725		1
7071.834		1
7071.85		1
7071.867		1
7071.89		1
7072.03271		1
7072.07373		1
7072.093		1
7072.2373		1
7072.2666		1
7072.29		1
7072.46729		1
7072.97461		1
7073.0293		1
7073.083		1
7073.221		1
7073.25537		1
7073.339		1
7073.477		1
7073.6543		1
7073.73047		1
7073.963		1
7073.9707		1
7073.99658		1
7074.311		1
7074.385		1
7074.644		1
7074.87451		1
7074.88525		1
7075.31152		1
7075.354		1
7075.418		1
7075.499		1
7075.74951		1
7075.80029		1
7075.8877		1
7075.91748		1
7076.01855		1
7076.03857		1
7076.11		1
7076.35352		1
7076.35547		1
7076.36		1
7076.40771		1
7076.472		1
7076.60645		1
7076.69531		1
7076.704		1
7076.874		1
7076.95459		1
7077.026		1
7077.35254		1
7077.384		1
7077.76465		1
7077.952		1
7077.95459		1
7078.244		1
7078.727		1
7078.757		1
7078.78564		1
7078.94043		1
7079.12158		1
7079.179		1
7079.324		1
7079.33447		1
7079.377		1
7079.504		1
7079.541		1
7079.77051		1
7079.794		1
7079.961		1
7080.01172		1
7080.16162		1
7080.244		1
7080.249		1
7080.4		1
7080.565		1
7080.599		1
7080.694		1
7080.747		1
7080.80225		1
7081.08252		1
7081.206		1
7081.236		1
7081.25635		1
7081.42041		1
7081.488		1
7081.514		1
7081.51855		1
7081.64453		1
7081.71338		1
7081.842		1
7081.851		1
7081.89551		1
7081.90039		1
7081.98242		1
7082.04248		1
7082.17139		1
7082.45752		1
7082.81836		1
7083.23926		1
7083.24951		1
7083.276		1
7083.284		1
7083.425		1
7083.524		1
7083.52441		1
7083.607		1
7083.738		1
7083.76465		1
7083.787		1
7083.791		1
7083.80566		1
7083.851		1
7084.15332		1
7084.17		1
7084.229		1
7084.31445		1
7084.427		1
7084.435		1
7084.45361		1
7084.56152		1
7084.69971		1
7084.72461		1
7084.862		1
7084.87451		1
7084.92725		1
7084.94		1
7084.997		1
7085.17432		1
7085.30664		1
7085.378		1
7085.5625		1
7085.62		1
7085.676		1
7085.712		1
7085.99658		1
7086		1
7086.21436		1
7086.30664		1
7086.63428		1
7086.64355		1
7086.664		1
7086.849		1
7087.03125		1
7087.302		1
7087.33252		1
7087.41357		1
7087.48535		1
7087.647		1
7088.07568		1
7088.132		1
7088.385		1
7088.538		1
7088.598		1
7088.6333		1
7088.69238		1
7088.74854		1
7088.82129		1
7089.02344		1
7089.397		1
7089.65332		1
7089.689		1
7089.938		1
7089.98828		1
7090.03662		1
7090.09375		1
7090.117		1
7090.22754		1
7090.262		1
7090.31543		1
7090.365		1
7090.67139		1
7090.82568		1
7091.064		1
7091.56445		1
7091.58		1
7091.653		1
7091.761		1
7091.81348		1
7091.867		1
7091.932		1
7092.03		1
7092.04248		1
7092.204		1
7092.20557		1
7092.21338		1
7092.21631		1
7092.35645		1
7092.5415		1
7092.618		1
7092.799		1
7092.96875		1
7093.0166		1
7093.13965		1
7093.153		1
7093.22949		1
7093.285		1
7093.3623		1
7093.447		1
7093.479		1
7093.52832		1
7093.597		1
7093.71631		1
7093.784		1
7093.82031		1
7093.846		1
7094.13672		1
7094.342		1
7094.40332		1
7094.44629		1
7094.71631		1
7094.92041		1
7095.03		1
7095.10156		1
7095.398		1
7095.446		1
7095.897		1
7095.908		1
7096.08252		1
7096.123		1
7096.13525		1
7096.32764		1
7096.85		1
7096.91553		1
7097.03125		1
7097.206		1
7097.42139		1
7097.46973		1
7097.82129		1
7097.82227		1
7097.838		1
7097.87158		1
7097.9043		1
7097.90869		1
7098.05664		1
7098.238		1
7098.44434		1
7098.50244		1
7098.96729		1
7098.976		1
7099.06738		1
7099.134		1
7099.203		1
7099.228		1
7099.35254		1
7099.42		1
7099.52441		1
7099.55		1
7099.65967		1
7099.69043		1
7099.7207		1
7099.772		1
7099.817		1
7099.895		1
7100.19971		1
7100.321		1
7100.32373		1
7100.37354		1
7100.41748		1
7100.46338		1
7100.523		1
7100.628		1
7100.76563		1
7100.782		1
7100.82373		1
7100.909		1
7100.96338		1
7101.043		1
7101.06348		1
7101.323		1
7101.576		1
7101.607		1
7102.023		1
7102.112		1
7102.41357		1
7102.527		1
7102.54443		1
7102.6		1
7102.643		1
7102.66553		1
7102.6665		1
7102.69		1
7102.711		1
7102.73		1
7102.82471		1
7102.8623		1
7103.011		1
7103.04541		1
7103.052		1
7103.127		1
7103.55957		1
7103.607		1
7103.628		1
7103.98926		1
7104.04		1
7104.36		1
7104.573		1
7104.57764		1
7104.625		1
7104.627		1
7104.67529		1
7104.72754		1
7105.15967		1
7105.27148		1
7105.337		1
7105.60352		1
7105.77148		1
7105.79053		1
7105.893		1
7106.009		1
7106.14648		1
7106.3833		1
7106.43		1
7106.49561		1
7106.55664		1
7106.55859		1
7106.627		1
7106.628		1
7106.793		1
7106.857		1
7107.395		1
7107.42773		1
7107.48535		1
7107.555		1
7107.595		1
7107.63965		1
7107.684		1
7107.692		1
7107.815		1
7108.07		1
7108.0835		1
7108.20361		1
7108.28662		1
7108.52734		1
7108.59033		1
7108.79053		1
7108.943		1
7109.043		1
7109.12842		1
7109.17139		1
7109.287		1
7109.41357		1
7109.566		1
7109.641		1
7109.713		1
7109.798		1
7110.07275		1
7110.07666		1
7110.11572		1
7110.216		1
7110.232		1
7110.24365		1
7110.302		1
7110.8833		1
7111.03174		1
7111.50146		1
7111.528		1
7111.60254		1
7111.87256		1
7112.21		1
7112.21729		1
7112.57666		1
7112.77734		1
7112.787		1
7112.809		1
7113.179		1
7113.20264		1
7113.2124		1
7113.216		1
7113.354		1
7113.464		1
7113.536		1
7113.646		1
7113.91943		1
7114.238		1
7114.321		1
7114.33643		1
7114.468		1
7114.521		1
7114.605		1
7114.615		1
7114.74951		1
7114.801		1
7114.89		1
7115.32861		1
7115.33643		1
7115.4165		1
7115.44336		1
7115.44873		1
7115.49		1
7115.56		1
7115.58154		1
7115.80469		1
7116.077		1
7116.10645		1
7116.133		1
7116.309		1
7116.886		1
7117.078		1
7117.09131		1
7117.096		1
7117.19043		1
7117.256		1
7117.33447		1
7117.44336		1
7117.484		1
7117.625		1
7117.74561		1
7117.779		1
7117.99268		1
7118.092		1
7118.442		1
7118.53857		1
7118.61328		1
7118.61865		1
7118.952		1
7119.038		1
7119.08545		1
7119.255		1
7119.355		1
7119.38428		1
7119.39648		1
7119.69238		1
7119.74756		1
7120.22		1
7120.235		1
7120.26367		1
7120.59229		1
7120.6875		1
7120.89648		1
7121.11963		1
7121.15771		1
7121.29		1
7121.699		1
7121.74463		1
7121.76563		1
7121.86768		1
7121.86768		1
7122.02441		1
7122.076		1
7122.158		1
7122.18457		1
7122.325		1
7122.336		1
7122.397		1
7122.54443		1
7122.63		1
7122.69043		1
7122.728		1
7122.75928		1
7122.90332		1
7123.37842		1
7123.38965		1
7123.414		1
7123.67139		1
7123.69727		1
7123.766		1
7123.892		1
7124.09473		1
7124.37744		1
7124.838		1
7124.86		1
7124.93555		1
7125.01		1
7125.103		1
7125.202		1
7125.322		1
7125.393		1
7125.42871		1
7125.475		1
7125.532		1
7125.563		1
7125.76367		1
7125.86133		1
7125.983		1
7126		1
7126.008		1
7126.038		1
7126.39063		1
7126.4		1
7126.456		1
7126.554		1
7126.80859		1
7126.824		1
7126.84961		1
7127.25537		1
7127.31055		1
7127.37646		1
7127.401		1
7127.40869		1
7127.525		1
7128.002		1
7128.07		1
7128.433		1
7128.581		1
7128.589		1
7128.68		1
7128.84131		1
7129.04541		1
7129.07373		1
7129.08838		1
7129.605		1
7129.737		1
7129.747		1
7129.81055		1
7129.81641		1
7129.94531		1
7129.9707		1
7130.20947		1
7130.6333		1
7130.711		1
7130.72168		1
7130.8457		1
7130.9165		1
7131.21143		1
7131.272		1
7131.39844		1
7131.51074		1
7131.741		1
7131.76953		1
7131.85449		1
7131.882		1
7131.90674		1
7131.958		1
7131.967		1
7131.97363		1
7131.984		1
7131.989		1
7132.047		1
7132.13525		1
7132.40869		1
7132.49951		1
7132.533		1
7132.57227		1
7132.5957		1
7132.677		1
7132.70361		1
7132.837		1
7132.895		1
7133.379		1
7133.70361		1
7133.77		1
[truncated: 8,397 more rows]
