# Supplementary material for: Getting rid of ‘rain’ and ‘stars’: Mitigating inhibition effects on ddPCR data analysis, the case study of the invasive crayfish Pacifastacus leniusculus in the streams of Luxembourg
Source: PLoS One. 2022 Nov 16;17(11):e0275363. doi: 10.1371/journal.pone.0275363 (PMC9668142; doi:10.1371/journal.pone.0275363)
Supplement: S1 File — (ZIP) [file pone.0275363.s003.zip › raw data/28-pl2/28 Pl2-2019 Pl_G01_Amplitude.csv]

Ch1 Amplitude	Ch2 Amplitude	Cluster
2418.13672		1
4964.76		1
5092.60645		1
5131.4834		1
5136.93164		1
5160.569		1
5179.135		1
5186.882		1
5208.984		1
5219.755		1
5221.65		1
5231.806		1
5255.545		1
5260.20947		1
5272.405		1
5290.65039		1
5294.26855		1
5296.084		1
5329.339		1
5354.187		1
5357.664		1
5358.374		1
5363.356		1
5365.79346		1
5367.027		1
5370.37256		1
5370.441		1
5372.36133		1
5375.97168		1
5379.474		1
5383.18262		1
5390.982		1
5392.874		1
5396.12354		1
5398.206		1
5402.735		1
5404.887		1
5405.11572		1
5413.909		1
5414.77441		1
5415.492		1
5420.07861		1
5420.49365		1
5420.637		1
5421.974		1
5424.15625		1
5425.085		1
5428.416		1
5431.99072		1
5435.051		1
5435.302		1
5441.476		1
5450.66162		1
5450.83545		1
5455.089		1
5456.701		1
5462.551		1
5467.924		1
5468.474		1
5472.75537		1
5473.043		1
5474.76758		1
5475.16455		1
5478.95459		1
5479.12256		1
5480.55029		1
5480.803		1
5481.087		1
5482.83154		1
5484.00342		1
5494.18555		1
5498.398		1
5502.74756		1
5505.03955		1
5506.41846		1
5507.425		1
5507.54736		1
5511.84131		1
5512.897		1
5513.171		1
5513.883		1
5514.756		1
5514.76025		1
5518.636		1
5519.544		1
5520.61768		1
5520.99268		1
5521.62744		1
5522.97363		1
5524.794		1
5528.61572		1
5530.837		1
5531.22266		1
5532.971		1
5534.0127		1
5535.87		1
5538.81836		1
5542.28467		1
5545.351		1
5546.304		1
5547.419		1
5547.53125		1
5548.87061		1
5552.06934		1
5560.591		1
5561.78174		1
5562.733		1
5563.09		1
5563.642		1
5563.693		1
5565.34326		1
5566.2085		1
5566.499		1
5569.58		1
5570.2373		1
5572.17627		1
5573.35059		1
5573.844		1
5574.35		1
5581.028		1
5581.528		1
5582.43457		1
5582.662		1
5583.87842		1
5585.6875		1
5586.266		1
5586.35742		1
5586.608		1
5588.60449		1
5589.28467		1
5590.256		1
5592.32275		1
5595.128		1
5596.598		1
5597.99658		1
5598.61475		1
5599.64844		1
5600.33936		1
5602.15967		1
5604.634		1
5605.214		1
5608.867		1
5613.76		1
5613.77344		1
5613.867		1
5614.457		1
5614.651		1
5614.953		1
5616.19629		1
5616.29736		1
5617.748		1
5617.845		1
5621.547		1
5624.036		1
5625.18652		1
5625.419		1
5631.299		1
5634.51172		1
5635.5166		1
5636.24268		1
5639.37256		1
5639.806		1
5639.838		1
5643.51172		1
5643.707		1
5644.70166		1
5645.398		1
5647.188		1
5647.24951		1
5647.459		1
5648.71533		1
5649.798		1
5649.874		1
5650.61426		1
5650.8457		1
5653.98		1
5654.04541		1
5654.214		1
5654.44434		1
5654.909		1
5655.007		1
5655.498		1
5656.35449		1
5658.506		1
5658.634		1
5658.93652		1
5659.602		1
5659.964		1
5660.495		1
5661.0957		1
5661.25		1
5661.69		1
5661.99072		1
5662.1543		1
5663.078		1
5663.17627		1
5664.55566		1
5664.65039		1
5664.762		1
5664.94629		1
5665.345		1
5668.444		1
5669.107		1
5671.22559		1
5671.95557		1
5672.0835		1
5672.09473		1
5672.95752		1
5673.55127		1
5673.77832		1
5673.9834		1
5675.12256		1
5675.19238		1
5676.85547		1
5678.03174		1
5678.147		1
5678.526		1
5678.661		1
5678.92		1
5679.09863		1
5680.9		1
5681.25537		1
5681.328		1
5681.67139		1
5682.50635		1
5682.74072		1
5683.58154		1
5684.09		1
5684.78		1
5684.817		1
5685.17236		1
5685.454		1
5685.93066		1
5686.549		1
5686.571		1
5687.13965		1
5687.35547		1
5687.967		1
5688.44		1
5688.4585		1
5689.042		1
5689.45654		1
5689.56738		1
5691.115		1
5691.39063		1
5691.78467		1
5691.8125		1
5691.996		1
5692.11865		1
5692.617		1
5692.657		1
5694.81543		1
5695.45361		1
5695.65771		1
5695.87354		1
5695.94531		1
5696.00635		1
5696.75537		1
5696.995		1
5698.59		1
5699.45		1
5699.56152		1
5699.696		1
5699.829		1
5699.99951		1
5700.34766		1
5700.44775		1
5700.67529		1
5701.023		1
5702.085		1
5702.721		1
5702.79736		1
5702.818		1
5702.85352		1
5702.993		1
5703.625		1
5703.78		1
5704.15		1
5705.047		1
5706.02539		1
5706.361		1
5706.42969		1
5706.55029		1
5706.99854		1
5707.13037		1
5708.064		1
5708.54053		1
5708.61426		1
5709.194		1
5709.251		1
5709.384		1
5709.462		1
5709.663		1
5709.97266		1
5710.162		1
5710.30029		1
5710.702		1
5711.704		1
5711.796		1
5711.859		1
5712.113		1
5713.213		1
5714.213		1
5714.68848		1
5714.739		1
5714.74		1
5714.924		1
5715.188		1
5716.61		1
5717.03369		1
5717.18262		1
5717.602		1
5718.485		1
5719.37		1
5720.093		1
5720.129		1
5720.30225		1
5720.405		1
5721.65332		1
5722.12061		1
5722.484		1
5722.948		1
5723.264		1
5724.04639		1
5724.67773		1
5725.33252		1
5726.633		1
5728.3667		1
5728.451		1
5728.836		1
5730.01563		1
5730.1167		1
5730.85938		1
5731.09961		1
5731.597		1
5732.351		1
5732.927		1
5733.146		1
5734.46		1
5734.853		1
5735.046		1
5735.3833		1
5736.0376		1
5736.07031		1
5736.44971		1
5736.451		1
5738.19		1
5738.21338		1
5738.38867		1
5738.54736		1
5738.90869		1
5739.943		1
5740.04443		1
5740.24268		1
5741.178		1
5741.18164		1
5741.301		1
5741.3374		1
5741.513		1
5741.89844		1
5742.59375		1
5742.789		1
5742.84961		1
5743.572		1
5743.63574		1
5743.66846		1
5743.767		1
5744.3125		1
5745.71973		1
5745.898		1
5746.18359		1
5746.912		1
5746.91748		1
5747.14844		1
5747.316		1
5747.451		1
5747.86768		1
5748.2		1
5748.30957		1
5748.36865		1
5748.61768		1
5748.88525		1
5749.019		1
5749.81543		1
5749.869		1
5750.1167		1
5750.84961		1
5750.94434		1
5751.11475		1
5751.17041		1
5751.587		1
5752.0835		1
5752.28		1
5752.62842		1
5752.74463		1
5753.5083		1
5753.724		1
5753.935		1
5754.139		1
5754.22949		1
5754.451		1
5754.52441		1
5754.5415		1
5754.685		1
5755.17529		1
5755.55664		1
5755.67041		1
5756.21436		1
5756.376		1
5756.84863		1
5756.924		1
5757.148		1
5757.42725		1
5757.636		1
5757.95459		1
5758.09961		1
5758.26855		1
5758.422		1
5758.636		1
5758.89		1
5759.064		1
5759.602		1
5759.65039		1
5759.71045		1
5759.715		1
5760.082		1
5760.207		1
5760.99756		1
5761.32959		1
5762.135		1
5762.158		1
5762.224		1
5762.463		1
5762.59229		1
5762.636		1
5763.646		1
5763.82		1
5763.97266		1
5764.09229		1
5764.62		1
5764.957		1
5764.97363		1
5765.47168		1
5765.512		1
5766.014		1
5766.12939		1
5766.326		1
5766.918		1
5766.997		1
5767.78174		1
5767.878		1
5768.68359		1
5769.073		1
5769.294		1
5770.89258		1
5770.918		1
5771.068		1
5771.432		1
5771.47559		1
5771.622		1
5771.703		1
5771.804		1
5771.81348		1
5771.98633		1
5772.375		1
5772.52441		1
5772.70068		1
5773.27		1
5773.57959		1
5774.308		1
5774.51758		1
5774.54932		1
5774.57471		1
5774.78467		1
5774.816		1
5775.38135		1
5775.426		1
5775.54541		1
5775.57129		1
5775.69434		1
5775.71143		1
5775.784		1
5776.666		1
5776.669		1
5776.69775		1
5777.028		1
5777.19531		1
5777.26953		1
5777.54443		1
5778.04		1
5778.481		1
5778.50342		1
5778.554		1
5778.897		1
5779.383		1
5779.52734		1
5779.574		1
5779.77344		1
5780.203		1
5780.738		1
5780.937		1
5781.062		1
5781.24561		1
5781.247		1
5781.28369		1
5781.311		1
5781.35938		1
5782.14		1
5782.506		1
5782.5625		1
5782.841		1
5782.84229		1
5782.895		1
5783.613		1
5783.723		1
5784.1665		1
5784.18359		1
5784.24365		1
5784.708		1
5784.78857		1
5784.892		1
5785.064		1
5785.11		1
5785.1123		1
5785.422		1
5786.16		1
5786.54834		1
5786.642		1
5786.9707		1
5787.228		1
5787.629		1
5787.96826		1
5788.187		1
5788.2085		1
5789.185		1
5789.326		1
5789.337		1
5789.967		1
5790.124		1
5790.40625		1
5790.531		1
5790.736		1
5790.82764		1
5790.882		1
5791.04		1
5791.2		1
5791.472		1
5791.565		1
5791.755		1
5792.01367		1
5792.134		1
5792.599		1
5792.69531		1
5793.023		1
5793.09326		1
5793.10156		1
5793.10254		1
5793.33057		1
5794.188		1
5794.34961		1
5794.559		1
5794.68164		1
5794.98926		1
5795.06641		1
5795.537		1
5796.03271		1
5796.13574		1
5796.268		1
5796.34863		1
5797.21729		1
5797.94971		1
5798.04639		1
5798.07471		1
5798.12354		1
5798.423		1
5798.54053		1
5798.90625		1
5799.061		1
5799.09131		1
5799.463		1
5799.57275		1
5799.65		1
5800.18848		1
5800.84229		1
5801.973		1
5802.116		1
5802.25928		1
5802.421		1
5802.50537		1
5802.6377		1
5802.695		1
5802.806		1
5802.86		1
5803.06836		1
5803.699		1
5803.85156		1
5804.272		1
5804.366		1
5804.44043		1
5804.478		1
5804.552		1
5804.84668		1
5805.136		1
5805.15771		1
5805.2334		1
5805.56348		1
5806.26025		1
5806.40527		1
5806.746		1
5806.97168		1
5806.975		1
5806.98438		1
5807.62549		1
5807.847		1
5807.90039		1
5807.915		1
5808.24561		1
5809.16846		1
5809.253		1
5809.32373		1
5809.334		1
5810.10449		1
5810.10547		1
5810.10645		1
5810.234		1
5810.36572		1
5810.38135		1
5810.435		1
5810.43652		1
5810.64941		1
5810.813		1
5810.85156		1
5811.01074		1
5811.072		1
5811.168		1
5811.17725		1
5811.351		1
5811.92773		1
5812.752		1
5812.883		1
5812.90967		1
5813.12549		1
5813.178		1
5813.464		1
5813.56		1
5813.6665		1
5813.7124		1
5813.98633		1
5814.16553		1
5814.7085		1
5814.729		1
5814.87354		1
5814.914		1
5814.96631		1
5815.26074		1
5815.285		1
5815.413		1
5815.521		1
5816.014		1
5816.33838		1
5816.435		1
5816.76465		1
5816.81152		1
5816.837		1
5817.169		1
5817.308		1
5818.146		1
5818.24854		1
5818.42432		1
5818.877		1
5818.96729		1
5819.134		1
5819.262		1
5819.60449		1
5819.743		1
5819.92627		1
5820.19727		1
5820.23047		1
5820.24951		1
5820.31055		1
5820.351		1
5820.601		1
5820.73438		1
5820.874		1
5820.967		1
5821.00732		1
5821.06445		1
5821.107		1
5821.14844		1
5821.34131		1
5821.35938		1
5821.3833		1
5821.43066		1
5821.49268		1
5821.66553		1
5821.66846		1
5821.75049		1
5821.82568		1
5822.173		1
5822.187		1
5822.62		1
5822.66553		1
5822.797		1
5823.03174		1
5823.114		1
5823.1875		1
5823.21338		1
5823.511		1
5823.807		1
5823.846		1
5823.87451		1
5823.879		1
5824.105		1
5824.55371		1
5824.7583		1
5824.78174		1
5824.816		1
5824.952		1
5825.00439		1
5825.01758		1
5825.064		1
5825.12646		1
5825.151		1
5825.238		1
5825.33545		1
5825.522		1
5825.533		1
5825.55225		1
5825.71045		1
5825.928		1
5825.994		1
5826.04834		1
5826.05859		1
5826.17627		1
5826.17725		1
5826.3833		1
5826.534		1
5826.7373		1
5826.77246		1
5827.078		1
5827.11768		1
5827.33447		1
5827.37451		1
5827.503		1
5827.588		1
5827.835		1
5827.976		1
5828.46973		1
5828.47656		1
5828.57666		1
5828.693		1
5828.73535		1
5828.822		1
5828.854		1
5829.12842		1
5829.24268		1
5829.39258		1
5829.53369		1
5830.20166		1
5830.27246		1
5830.283		1
5830.285		1
5830.649		1
5830.692		1
5830.741		1
5830.79736		1
5830.875		1
5831.024		1
5831.10254		1
5831.15		1
5831.44141		1
5831.46338		1
5831.534		1
5831.578		1
5831.613		1
5831.673		1
5831.677		1
5831.78027		1
5831.96045		1
5831.99561		1
5832.234		1
5832.32129		1
5832.43359		1
5832.49		1
5833.04932		1
5833.07031		1
5833.197		1
5833.229		1
5833.424		1
5833.61035		1
5833.787		1
5833.7876		1
5833.928		1
5834.22754		1
5834.238		1
5834.31152		1
5834.51025		1
5834.72461		1
5834.97		1
5835.042		1
5835.07275		1
5835.176		1
5835.204		1
5835.49072		1
5835.65		1
5835.78174		1
5836.19434		1
5836.25537		1
5836.286		1
5836.46045		1
5836.58545		1
5836.6543		1
5836.67725		1
5836.70361		1
5836.799		1
5837.054		1
5837.07275		1
5837.23242		1
5837.235		1
5837.45459		1
5837.65674		1
5837.69971		1
5837.819		1
5837.99561		1
5838.04834		1
5838.1167		1
5838.17871		1
5838.23535		1
5838.37256		1
5838.375		1
5838.38428		1
5838.40039		1
5838.46729		1
5838.552		1
5838.6626		1
5838.708		1
5838.717		1
5838.976		1
5839.11475		1
5839.15625		1
5839.343		1
5839.496		1
5839.742		1
5840.049		1
5840.073		1
5840.137		1
5840.49463		1
5840.732		1
5840.74268		1
5840.788		1
5840.91553		1
5841.028		1
5841.12842		1
5841.63672		1
5841.66748		1
5841.71826		1
5841.775		1
5841.85645		1
5842.01563		1
5842.28		1
5842.374		1
5842.38428		1
5842.55664		1
5842.58057		1
5842.63867		1
5842.849		1
5842.93457		1
5843.114		1
5843.18066		1
5843.18164		1
5843.195		1
5843.518		1
5843.59473		1
5843.665		1
5843.85059		1
5843.88525		1
5844.00146		1
5844.304		1
5844.305		1
5844.39453		1
5844.39648		1
5844.4043		1
5844.7417		1
5844.94		1
5845.51		1
5845.617		1
5845.67725		1
5845.67969		1
5845.82861		1
5846.0127		1
5846.31543		1
5846.38232		1
5846.46973		1
5846.491		1
5846.64941		1
5846.73828		1
5846.88037		1
5846.95947		1
5847.01563		1
5847.041		1
5847.068		1
5847.229		1
5847.26025		1
5847.28662		1
5847.378		1
5847.561		1
5847.571		1
5847.6416		1
5847.68066		1
5848.099		1
5848.55566		1
5848.60254		1
5848.67871		1
5848.69775		1
5848.81445		1
5849.10742		1
5849.11768		1
5849.13672		1
5849.14746		1
5849.26367		1
5849.309		1
5849.35		1
5849.45557		1
5849.50049		1
5849.595		1
5849.74756		1
5849.91748		1
5850.104		1
5850.31348		1
5850.408		1
5850.42627		1
5850.4585		1
5850.875		1
5851.0127		1
5851.03174		1
5851.044		1
5851.155		1
5851.243		1
5851.39355		1
5851.71826		1
5851.73828		1
5851.80859		1
5851.95166		1
5852.108		1
5852.187		1
5852.419		1
5852.517		1
5852.52637		1
5852.54834		1
5852.559		1
5852.57471		1
5852.62354		1
5852.66846		1
5852.95752		1
5853.005		1
5853.02344		1
5853.06348		1
5853.06543		1
5853.166		1
5853.188		1
5853.50244		1
5853.78564		1
5853.8457		1
5853.886		1
5853.941		1
5853.98926		1
5854.111		1
5854.165		1
5854.172		1
5854.21973		1
5854.33057		1
5854.655		1
5854.71		1
5855.028		1
5855.0376		1
5855.1		1
5855.18848		1
5855.2334		1
5855.2583		1
5855.327		1
5855.75342		1
5855.76367		1
5855.808		1
5855.951		1
5856.187		1
5856.65234		1
5856.686		1
5857.06738		1
5857.11963		1
5857.21631		1
5857.44775		1
5857.83447		1
5857.97656		1
5858.02637		1
5858.079		1
5858.12842		1
5858.187		1
5858.236		1
5858.32373		1
5858.62842		1
5858.715		1
5858.882		1
5858.90771		1
5858.988		1
5859.21973		1
5859.23047		1
5859.25928		1
5859.405		1
5859.44336		1
5859.46533		1
5859.46631		1
5859.714		1
5859.841		1
5860.094		1
5860.10156		1
5860.188		1
5860.337		1
5860.54		1
5860.585		1
5860.61133		1
5860.74365		1
5860.962		1
5860.98633		1
5860.987		1
5861.39453		1
5861.41748		1
5861.47461		1
5861.61963		1
5861.666		1
5861.66943		1
5862.16		1
5862.32861		1
5862.62451		1
5862.954		1
5863.46973		1
5863.49658		1
5863.5293		1
5863.795		1
5863.8833		1
5863.9043		1
5863.966		1
5864.077		1
5864.096		1
5864.156		1
5864.19141		1
5864.219		1
5864.28662		1
5864.47656		1
5864.485		1
5864.602		1
5864.746		1
5864.79639		1
5864.80273		1
5864.892		1
5865.13525		1
5865.164		1
5865.351		1
5865.62646		1
5865.70166		1
5865.776		1
5865.942		1
5866.018		1
5866.21436		1
5866.346		1
5866.35645		1
5866.41162		1
5866.77832		1
5866.794		1
5866.97559		1
5866.97852		1
5867.09668		1
5867.12744		1
5867.313		1
5867.589		1
5867.59473		1
5867.707		1
5867.96338		1
5867.98975		1
5868.013		1
5868.03027		1
5868.1123		1
5868.297		1
5868.32227		1
5868.512		1
5868.551		1
5868.57373		1
5868.624		1
5868.654		1
5868.754		1
5868.824		1
5868.87256		1
5868.879		1
5868.89355		1
5868.92041		1
5869.001		1
5869.01367		1
5869.029		1
5869.09033		1
5869.33447		1
5869.41162		1
5869.51172		1
5869.617		1
5869.6626		1
5869.73975		1
5869.915		1
5869.92432		1
5869.983		1
5870.047		1
5870.11133		1
5870.361		1
5870.36426		1
5870.49854		1
5870.59131		1
5870.82861		1
5870.979		1
5871.187		1
5871.23047		1
5871.279		1
5871.35742		1
5871.414		1
5871.48242		1
5871.55859		1
5871.63867		1
5871.77637		1
5871.81055		1
5871.911		1
5871.926		1
5872.088		1
5872.1		1
5872.37256		1
5872.49951		1
5873.001		1
5873.31836		1
5873.331		1
5873.38525		1
5873.458		1
5873.629		1
5873.724		1
5873.869		1
5873.924		1
5874.47656		1
5874.545		1
5874.76172		1
5874.792		1
5874.81836		1
5874.895		1
5874.9		1
5875.00635		1
5875.00635		1
5875.01855		1
5875.363		1
5875.482		1
5875.55859		1
5875.665		1
5875.77539		1
5875.7876		1
5876.32129		1
5876.34473		1
5876.423		1
5876.42773		1
5876.793		1
5876.839		1
5877.11865		1
5877.1333		1
5877.4		1
5877.457		1
5877.527		1
5877.79834		1
5878.016		1
5878.21729		1
5878.67139		1
5878.82129		1
5878.891		1
5878.916		1
5878.92139		1
5878.92627		1
5879.109		1
5879.32471		1
5879.351		1
5879.35742		1
5879.40137		1
5879.888		1
5880.077		1
5880.116		1
5880.20654		1
5880.31		1
5880.346		1
5880.37939		1
5880.62842		1
5880.99		1
5881.164		1
5881.17139		1
5881.204		1
5881.27051		1
5881.32861		1
5881.33057		1
5881.57275		1
5881.625		1
5881.6333		1
5881.745		1
5881.74854		1
5881.80127		1
5881.803		1
5881.881		1
5881.899		1
5881.96533		1
5882.08		1
5882.13		1
5882.134		1
5882.275		1
5882.28369		1
5882.35156		1
5882.512		1
5882.6167		1
5882.66064		1
5882.701		1
5883.12061		1
5883.262		1
5883.264		1
5883.31543		1
5883.48438		1
5883.733		1
5883.875		1
5883.96826		1
5883.999		1
5884.003		1
5884.197		1
5884.41		1
5884.426		1
5884.57227		1
5884.671		1
5884.80127		1
5884.80225		1
5884.857		1
5884.886		1
5885.22852		1
5885.26563		1
5885.26855		1
5885.37158		1
5885.518		1
5885.519		1
5885.63428		1
5885.69238		1
5885.69971		1
5885.76367		1
5886.20264		1
5886.207		1
5886.289		1
5886.345		1
5886.38232		1
5886.395		1
5886.55029		1
5886.626		1
5886.774		1
5886.92529		1
5886.962		1
5887.159		1
5887.17236		1
5887.2124		1
5887.269		1
5887.369		1
5887.418		1
5887.58		1
5887.60645		1
5887.784		1
5887.88525		1
5887.97656		1
5888.123		1
5888.133		1
5888.14		1
5888.244		1
5888.306		1
5888.531		1
5888.546		1
5888.597		1
5888.6		1
5888.71729		1
5888.835		1
5888.943		1
5889.223		1
5889.35059		1
5889.54053		1
5889.87549		1
5890.02148		1
5890.03955		1
5890.132		1
5890.152		1
5890.155		1
5890.165		1
5890.298		1
5890.39648		1
5890.448		1
5890.539		1
5890.62939		1
5890.632		1
5890.799		1
5890.823		1
5890.8457		1
5890.856		1
5890.909		1
5891.036		1
5891.041		1
5891.158		1
5891.24951		1
5891.34		1
5891.373		1
5891.471		1
5891.74951		1
5891.916		1
5891.925		1
5891.93066		1
5891.9834		1
5892.0957		1
5892.118		1
5892.25342		1
5892.301		1
5892.413		1
5892.791		1
5892.81055		1
5892.85547		1
5893.066		1
5893.15869		1
5893.286		1
5893.295		1
5893.299		1
5893.505		1
5893.706		1
5893.75537		1
5893.846		1
5893.89258		1
5893.90771		1
5893.99854		1
5894.0376		1
5894.052		1
5894.09766		1
5894.1123		1
5894.141		1
5894.16		1
5894.22559		1
5894.359		1
5894.40674		1
5894.413		1
5894.446		1
5894.53369		1
5894.54834		1
5894.61		1
5894.623		1
5894.79834		1
5894.93945		1
5894.98047		1
5895.00244		1
5895.167		1
5895.36035		1
5895.68262		1
5895.768		1
5895.8335		1
5895.85645		1
5895.961		1
5896.062		1
5896.15137		1
5896.34131		1
5896.34229		1
5896.367		1
5896.374		1
5896.44336		1
5896.52051		1
5896.52637		1
5896.665		1
5896.68164		1
5896.687		1
5896.77539		1
5896.884		1
5896.906		1
5897.141		1
5897.36328		1
5897.386		1
5897.452		1
5897.50635		1
5897.678		1
5897.72852		1
5897.754		1
5897.775		1
5897.78027		1
5897.85		1
5897.904		1
5897.937		1
5898.072		1
5898.09131		1
5898.156		1
5898.19336		1
5898.26758		1
5898.28369		1
5898.30469		1
5898.441		1
5898.473		1
5898.50146		1
5898.541		1
5898.588		1
5898.741		1
5898.84		1
5898.87646		1
5898.8916		1
5898.958		1
5898.98828		1
5899.154		1
5899.226		1
5899.279		1
5899.282		1
5899.34863		1
5899.35645		1
5899.584		1
5899.596		1
5899.599		1
5899.702		1
5899.74268		1
5899.78174		1
5899.788		1
5899.798		1
5900.24951		1
5900.35547		1
5900.379		1
5900.38		1
5900.4		1
5900.48828		1
5900.509		1
5900.51465		1
5900.57		1
5900.7627		1
5900.82861		1
5900.89551		1
5900.90332		1
5900.999		1
5901.10449		1
5901.30566		1
5901.32275		1
5901.426		1
5901.439		1
5901.454		1
5901.65771		1
5901.759		1
5901.765		1
5901.777		1
5901.85059		1
5901.875		1
5901.946		1
5901.96826		1
5902.07373		1
5902.08838		1
5902.15039		1
5902.21		1
5902.31543		1
5902.335		1
5902.33545		1
5902.35254		1
5902.37		1
5902.37061		1
5902.39551		1
5902.4375		1
5902.58545		1
5902.629		1
5902.71		1
5902.775		1
5902.793		1
5902.86328		1
5903.231		1
5903.24951		1
5903.30029		1
5903.326		1
5903.412		1
5903.475		1
5903.554		1
5903.61768		1
5903.98438		1
5904.044		1
5904.05859		1
5904.108		1
5904.19971		1
5904.302		1
5904.33838		1
5904.637		1
5904.69		1
5904.75635		1
5904.789		1
5904.83936		1
5904.86133		1
5904.93945		1
5904.94727		1
5904.97852		1
5905.02734		1
5905.13		1
5905.20752		1
5905.21		1
5905.26025		1
5905.321		1
5905.38867		1
5905.42334		1
5905.492		1
5905.808		1
5905.85547		1
5905.925		1
5905.9917		1
5906.047		1
5906.07471		1
5906.081		1
5906.19238		1
5906.216		1
5906.28125		1
5906.299		1
5906.314		1
5906.524		1
5906.587		1
5906.61426		1
5906.69629		1
5907.0376		1
5907.123		1
5907.16943		1
5907.18164		1
5907.26367		1
5907.29		1
5907.333		1
5907.35547		1
5907.37354		1
5907.38		1
5907.416		1
5907.44336		1
5907.51953		1
5907.59766		1
5907.679		1
5907.688		1
5907.69775		1
5907.742		1
5907.777		1
5907.9126		1
5907.995		1
5908.124		1
5908.27637		1
5908.31152		1
5908.318		1
5908.325		1
5908.37		1
5908.446		1
5908.4917		1
5908.55127		1
5908.627		1
5908.786		1
5908.872		1
5908.912		1
5909.00635		1
5909.157		1
5909.253		1
5909.268		1
5909.314		1
5909.495		1
5909.54541		1
5909.7085		1
5909.72266		1
5909.79932		1
5909.857		1
5909.95557		1
5910.01172		1
5910.01953		1
5910.039		1
5910.124		1
5910.263		1
5910.26953		1
5910.32031		1
5910.466		1
5910.509		1
5910.53662		1
5910.59375		1
5910.67236		1
5910.702		1
5910.841		1
5910.94238		1
5911.051		1
5911.07764		1
5911.11963		1
5911.15625		1
5911.30273		1
5911.39941		1
5911.43359		1
5911.46631		1
5911.518		1
5911.591		1
5911.617		1
5911.64063		1
5911.668		1
5911.67773		1
5911.684		1
5911.735		1
5911.80127		1
5911.80273		1
5911.80664		1
5911.84961		1
5911.97656		1
5912.013		1
5912.09033		1
5912.19141		1
5912.21338		1
5912.35		1
5912.37939		1
5912.46338		1
5912.482		1
5912.49365		1
5912.59375		1
5912.769		1
5912.777		1
5912.8		1
5912.884		1
5913.00635		1
5913.017		1
5913.13672		1
5913.14648		1
5913.14844		1
5913.1626		1
5913.21		1
5913.25146		1
5913.31055		1
5913.492		1
5913.5127		1
5913.52637		1
5913.625		1
5913.635		1
5913.66		1
5913.6875		1
5913.7207		1
5913.79053		1
5913.945		1
5913.9624		1
5913.96436		1
5914.19971		1
5914.3667		1
5914.46729		1
5914.65527		1
5914.70068		1
5914.761		1
5914.83838		1
5914.93262		1
5914.95264		1
5914.99658		1
5915.10938		1
5915.129		1
5915.142		1
5915.14551		1
5915.168		1
5915.17529		1
5915.2373		1
5915.319		1
5915.31934		1
5915.32373		1
5915.35547		1
5915.3667		1
5915.4917		1
5915.76855		1
5915.815		1
5915.816		1
5915.87354		1
5915.89551		1
5915.92432		1
5916.208		1
5916.428		1
5916.488		1
5916.55859		1
5916.577		1
5916.62744		1
5916.663		1
5916.67334		1
5916.675		1
5916.73926		1
5916.759		1
5916.815		1
5916.896		1
5916.957		1
5916.96143		1
5917.0293		1
5917.043		1
5917.058		1
5917.08057		1
5917.16553		1
5917.18555		1
5917.2334		1
5917.507		1
5917.568		1
5917.577		1
5917.625		1
5917.70166		1
5917.719		1
5917.743		1
5917.761		1
5917.81152		1
5917.815		1
5917.95752		1
5917.9834		1
5918.065		1
5918.216		1
5918.231		1
5918.393		1
5918.40332		1
5918.434		1
5918.514		1
5918.57275		1
5918.58447		1
5918.653		1
5918.68066		1
5918.7373		1
5918.929		1
5919.104		1
5919.116		1
5919.1665		1
5919.296		1
5919.31738		1
5919.464		1
5919.48975		1
5919.506		1
5919.59863		1
5919.6167		1
5919.7207		1
5919.72754		1
5919.81		1
5919.942		1
5920.07764		1
5920.141		1
5920.206		1
5920.22363		1
5920.273		1
5920.34326		1
5920.391		1
5920.51855		1
5920.56445		1
5920.58154		1
5920.66357		1
5920.69238		1
5920.88135		1
5920.88672		1
5920.94531		1
5920.97168		1
5921.04932		1
5921.15674		1
5921.25439		1
5921.45361		1
5921.45654		1
5921.508		1
5921.51465		1
5921.51563		1
5921.519		1
5921.68		1
5921.685		1
5921.69		1
5921.74365		1
5921.78125		1
5921.884		1
5921.925		1
5921.92725		1
5921.95947		1
5922.12646		1
5922.22363		1
5922.242		1
5922.356		1
5922.703		1
5922.78467		1
5922.85449		1
5922.89941		1
5923.267		1
5923.27246		1
5923.312		1
5923.316		1
5923.384		1
5923.38867		1
5923.394		1
5923.414		1
5923.519		1
5923.56152		1
5923.6416		1
5923.676		1
5923.73242		1
5923.74365		1
5923.74756		1
5923.7915		1
5923.89258		1
5923.95264		1
5923.959		1
5923.96875		1
5924.03271		1
5924.051		1
5924.143		1
5924.272		1
5924.44		1
5924.53027		1
5924.573		1
5924.57764		1
5924.75244		1
5924.791		1
5924.96436		1
5925.308		1
5925.31		1
5925.348		1
5925.66748		1
5925.7085		1
5925.727		1
5925.901		1
5925.97656		1
5925.979		1
5925.999		1
5926.041		1
5926.113		1
5926.188		1
5926.30029		1
5926.32959		1
5926.37		1
5926.38232		1
5926.384		1
5926.39746		1
5926.45557		1
5926.50049		1
5926.546		1
5926.59326		1
5926.61328		1
5926.63232		1
5926.692		1
5926.754		1
5926.76172		1
5926.79541		1
5926.799		1
5926.96631		1
5927.022		1
5927.04736		1
5927.262		1
5927.28564		1
5927.295		1
5927.318		1
5927.4165		1
5927.455		1
5927.469		1
5927.54541		1
5927.561		1
5927.567		1
5927.57129		1
5927.58252		1
5927.69873		1
5927.744		1
5927.76172		1
5927.82		1
5927.912		1
5927.94434		1
5927.97461		1
5928.03271		1
5928.052		1
5928.07275		1
5928.105		1
5928.169		1
5928.209		1
5928.21436		1
5928.31738		1
5928.3457		1
5928.36035		1
5928.471		1
5928.57568		1
5928.60938		1
5928.66553		1
5928.797		1
5928.91846		1
5928.93945		1
5928.96045		1
5929.02832		1
5929.03271		1
5929.15625		1
5929.28857		1
5929.28955		1
5929.3833		1
5929.499		1
5929.608		1
5929.634		1
5929.672		1
5929.94971		1
5929.959		1
5930.03271		1
5930.254		1
5930.39941		1
5930.49072		1
5930.56641		1
5930.65		1
5930.764		1
5931.03		1
5931.07666		1
5931.10645		1
5931.18164		1
5931.55127		1
5931.58545		1
5931.75146		1
5931.75244		1
5931.79834		1
5931.95068		1
5931.95752		1
5932.00244		1
5932.056		1
5932.16357		1
5932.166		1
5932.27539		1
5932.32959		1
5932.334		1
5932.382		1
5932.42725		1
5932.435		1
5932.498		1
5932.539		1
5932.785		1
5932.82227		1
5932.882		1
5932.992		1
5933.0293		1
5933.328		1
5933.354		1
5933.378		1
5933.38		1
5933.823		1
5933.82764		1
5933.929		1
5933.99268		1
5934.13428		1
5934.192		1
5934.266		1
5934.28955		1
5934.32227		1
5934.326		1
5934.36475		1
5934.377		1
5934.476		1
5934.47754		1
5934.478		1
5934.48535		1
5934.697		1
5934.722		1
5934.78467		1
5934.788		1
5934.79834		1
5934.805		1
5934.829		1
5934.89551		1
5934.94971		1
5935.03662		1
5935.07129		1
5935.085		1
5935.09131		1
5935.106		1
5935.28955		1
5935.29834		1
5935.3457		1
5935.57373		1
5935.766		1
5935.7666		1
5935.773		1
5935.812		1
5935.86963		1
5936.071		1
5936.129		1
5936.19336		1
5936.204		1
5936.37061		1
5936.581		1
5936.58447		1
5936.68848		1
5936.817		1
5936.858		1
5936.875		1
5936.94531		1
5937.11328		1
5937.182		1
5937.21631		1
5937.225		1
5937.261		1
5937.325		1
5937.36133		1
5937.485		1
5937.57568		1
5937.58545		1
5937.64355		1
5937.77		1
5937.842		1
5937.902		1
5937.922		1
5938.04541		1
5938.048		1
5938.04932		1
5938.09863		1
5938.14453		1
5938.147		1
5938.338		1
5938.359		1
5938.39746		1
5938.4126		1
5938.42773		1
5938.44043		1
5938.473		1
5938.51367		1
5938.657		1
5938.665		1
5938.701		1
5938.7334		1
5938.914		1
[truncated: 18,392 more rows]
