# Supplementary material for: Getting rid of ‘rain’ and ‘stars’: Mitigating inhibition effects on ddPCR data analysis, the case study of the invasive crayfish Pacifastacus leniusculus in the streams of Luxembourg
Source: PLoS One. 2022 Nov 16;17(11):e0275363. doi: 10.1371/journal.pone.0275363 (PMC9668142; doi:10.1371/journal.pone.0275363)
Supplement: S1 File — (ZIP) [file pone.0275363.s003.zip › raw data/28-pl2/28 Pl2-2019 Pl_G02_Amplitude.csv]

Ch1 Amplitude	Ch2 Amplitude	Cluster
4596.70361		1
5384.051		1
5490.45264		1
5492.991		1
5518.23633		1
5529.959		1
5538.65		1
5538.77051		1
5539.13867		1
5539.91455		1
5547.19727		1
5551.55664		1
5552.13965		1
5558.221		1
5568.253		1
5571.655		1
5576.938		1
5589.9707		1
5590.42236		1
5595.047		1
5595.317		1
5595.466		1
5597.66748		1
5600.311		1
5602.38428		1
5603.41748		1
5609.654		1
5611.477		1
5612.788		1
5617.411		1
5620.383		1
5628.383		1
5628.57959		1
5638.48		1
5638.815		1
5640.112		1
5640.53564		1
5641.31836		1
5642.84668		1
5644.09961		1
5644.21533		1
5644.69043		1
5645.647		1
5646.79639		1
5648.03125		1
5651.65625		1
5652.1		1
5654.959		1
5657.873		1
5659.76		1
5660.78955		1
5661.645		1
5664.286		1
5664.327		1
5664.7		1
5664.816		1
5665.18359		1
5666.66		1
5667.004		1
5668.71143		1
5671.0376		1
5671.60156		1
5673.43262		1
5675.076		1
5676.44531		1
5677.61475		1
5678.552		1
5679.147		1
5679.311		1
5680.27441		1
5684.47266		1
5684.60742		1
5687.093		1
5688.92627		1
5689.30957		1
5691.046		1
5691.18555		1
5691.647		1
5695.18359		1
5697.666		1
5699.20752		1
5700.687		1
5701.876		1
5704.37		1
5705.43164		1
5705.729		1
5707.43359		1
5708.24658		1
5710.225		1
5711.119		1
5712.504		1
5712.53174		1
5712.844		1
5714.24756		1
5714.79346		1
5715.031		1
5716.149		1
5716.59		1
5718.266		1
5719.69629		1
5719.752		1
5720.1626		1
5720.21826		1
5722.48535		1
5722.653		1
5722.73438		1
5723.485		1
5723.519		1
5724.144		1
5724.84961		1
5725.10156		1
5725.55371		1
5725.857		1
5725.971		1
5725.98535		1
5726.81348		1
5727.326		1
5727.39063		1
5727.812		1
5729.44238		1
5729.592		1
5730.136		1
5731.20654		1
5731.34131		1
5732.09131		1
5732.28125		1
5735.74658		1
5736.624		1
5737.92871		1
5738.45264		1
5738.5127		1
5738.64453		1
5738.717		1
5739.46631		1
5739.57227		1
5739.604		1
5740.148		1
5741.82568		1
5742.89648		1
5744.667		1
5744.797		1
5745.00049		1
5749.382		1
5749.983		1
5750.30664		1
5750.60059		1
5751.03564		1
5751.046		1
5751.6416		1
5751.6543		1
5751.97461		1
5752.17773		1
5752.529		1
5752.69434		1
5753.456		1
5753.69971		1
5753.92969		1
5754.003		1
5754.213		1
5754.276		1
5754.39		1
5755.18262		1
5755.555		1
5757.337		1
5757.376		1
5757.859		1
5758.623		1
5758.894		1
5759.643		1
5759.942		1
5761.2666		1
5761.29248		1
5761.5293		1
5762.40967		1
5762.82471		1
5763.16846		1
5763.30762		1
5763.395		1
5764.00635		1
5764.27832		1
5764.4873		1
5764.56348		1
5765.43262		1
5765.51953		1
5765.901		1
5766.386		1
5766.77539		1
5766.86133		1
5767.473		1
5767.70361		1
5768.303		1
5769.043		1
5769.24561		1
5769.442		1
5769.762		1
5770.285		1
5770.36426		1
5770.417		1
5770.67236		1
5771.022		1
5771.09033		1
5773.165		1
5774.17236		1
5774.508		1
5774.7085		1
5775.43848		1
5775.71533		1
5775.734		1
5776.015		1
5776.19043		1
5776.307		1
5776.533		1
5777.721		1
5778.355		1
5778.45947		1
5778.96729		1
5780.282		1
5780.50928		1
5780.62061		1
5780.84326		1
5781.05371		1
5781.185		1
5781.47461		1
5782.545		1
5782.971		1
5783.10547		1
5783.19971		1
5783.27148		1
5783.519		1
5783.74561		1
5784.13232		1
5784.199		1
5784.46973		1
5784.701		1
5784.885		1
5785.47656		1
5786.08643		1
5786.12		1
5787.13525		1
5787.46875		1
5787.60059		1
5787.667		1
5787.672		1
5788.137		1
5788.82227		1
5788.864		1
5789.059		1
5789.21143		1
5789.76855		1
5790.121		1
5790.41748		1
5790.51025		1
5790.57227		1
5790.71143		1
5791.515		1
5791.52539		1
5791.65332		1
5793.15771		1
5793.20264		1
5794.35449		1
5794.82666		1
5796.67627		1
5796.76074		1
5797.042		1
5797.13037		1
5797.369		1
5798.282		1
5798.326		1
5798.41455		1
5798.79639		1
5799.46631		1
5799.748		1
5799.932		1
5800.18457		1
5800.27148		1
5800.27148		1
5800.423		1
5801.16943		1
5801.23145		1
5801.83		1
5802.114		1
5802.28955		1
5802.309		1
5802.525		1
5802.58838		1
5802.702		1
5803.64		1
5803.938		1
5803.93848		1
5804.275		1
5805.462		1
5805.639		1
5805.97266		1
5806.27832		1
5807.798		1
5807.85449		1
5808.324		1
5808.47461		1
5808.627		1
5808.91357		1
5809.877		1
5809.885		1
5809.92139		1
5810.10156		1
5811.19141		1
5811.2		1
5811.27441		1
5811.2793		1
5811.606		1
5811.855		1
5812.176		1
5812.75		1
5812.898		1
5813.00928		1
5813.43555		1
5813.662		1
5814.063		1
5814.236		1
5814.434		1
5814.67773		1
5814.71729		1
5814.887		1
5815.112		1
5816.195		1
5816.43457		1
5816.74365		1
5817.17041		1
5817.26465		1
5818.30225		1
5818.306		1
5818.619		1
5819.28174		1
5819.36426		1
5819.42529		1
5819.728		1
5820.023		1
5820.425		1
5820.93652		1
5821.1377		1
5821.369		1
5821.91748		1
5822.1167		1
5822.32666		1
5822.677		1
5822.751		1
5822.98828		1
5823.38037		1
5823.42139		1
5823.749		1
5824.355		1
5824.548		1
5824.783		1
5824.864		1
5825.373		1
5825.4873		1
5825.598		1
5825.706		1
5825.781		1
5825.89551		1
5826.038		1
5826.12842		1
5826.192		1
5827		1
5827.56934		1
5828.31641		1
5828.90625		1
5829.056		1
5829.224		1
5829.441		1
5829.725		1
5829.794		1
5830.28564		1
5830.448		1
5830.734		1
5831.049		1
5831.06641		1
5831.35059		1
5831.704		1
5831.987		1
5832.46436		1
5833.20752		1
5833.349		1
5833.94336		1
5834.0625		1
5834.25439		1
5834.5083		1
5835.45166		1
5835.54834		1
5835.697		1
5835.777		1
5835.942		1
5836.122		1
5836.2		1
5836.2207		1
5836.36133		1
5836.9043		1
5837.10449		1
5837.428		1
5837.457		1
5838.0083		1
5838.17334		1
5838.22266		1
5838.605		1
5838.86035		1
5838.9126		1
5839.096		1
5839.16846		1
5839.25635		1
5839.4043		1
5839.47		1
5839.90771		1
5839.95752		1
5840.017		1
5840.452		1
5840.821		1
5841.301		1
5841.32031		1
5841.322		1
5842.015		1
5842.15527		1
5842.216		1
5842.84326		1
5843.416		1
5843.59375		1
5843.599		1
5843.60449		1
5843.951		1
5843.98		1
5844.18262		1
5844.2876		1
5844.64551		1
5845.52441		1
5845.791		1
5846.1543		1
5846.57959		1
5846.695		1
5847.12744		1
5847.385		1
5847.668		1
5847.7627		1
5848.20557		1
5848.4624		1
5848.54932		1
5848.571		1
5848.738		1
5849.115		1
5849.274		1
5849.56152		1
5849.884		1
5850.323		1
5850.363		1
5850.43652		1
5850.651		1
5850.71		1
5850.75244		1
5850.76855		1
5851.018		1
5851.082		1
5851.38135		1
5851.67236		1
5851.777		1
5851.9165		1
5852.202		1
5852.225		1
5852.259		1
5852.611		1
5852.71		1
5852.72949		1
5852.872		1
5853.336		1
5853.635		1
5853.68164		1
5853.77344		1
5854.08936		1
5854.2793		1
5854.487		1
5854.85059		1
5855.01758		1
5855.09668		1
5855.12		1
5855.18164		1
5855.21631		1
5855.42139		1
5855.512		1
5855.535		1
5855.61475		1
5855.84668		1
5855.93164		1
5856.21631		1
5856.227		1
5856.48828		1
5856.6543		1
5856.766		1
5856.793		1
5856.99268		1
5857.28955		1
5857.41064		1
5857.749		1
5858.033		1
5858.63965		1
5859.046		1
5859.119		1
5859.44531		1
5859.75244		1
5859.95068		1
5860.02539		1
5860.24072		1
5860.255		1
5860.358		1
5860.55029		1
5861.191		1
5861.258		1
5861.61		1
5861.65332		1
5861.75537		1
5861.75732		1
5861.76563		1
5861.876		1
5861.95264		1
5862.129		1
5862.28271		1
5862.284		1
5862.55566		1
5862.6626		1
5862.789		1
5863.129		1
5863.21143		1
5863.21338		1
5863.433		1
5864.06641		1
5864.17725		1
5864.21533		1
5864.23145		1
5864.26025		1
5864.317		1
5864.53369		1
5864.59766		1
5864.64551		1
5864.68		1
5864.764		1
5864.80371		1
5864.82031		1
5865.023		1
5865.488		1
5865.54932		1
5865.56152		1
5865.946		1
5866.315		1
5866.849		1
5866.969		1
5867.092		1
5867.12256		1
5867.176		1
5867.2627		1
5867.34375		1
5867.405		1
5867.406		1
5867.80273		1
5867.92627		1
5868.112		1
5868.24854		1
5868.39453		1
5868.46143		1
5868.484		1
5868.606		1
5868.662		1
5868.717		1
5869.56934		1
5869.94		1
5870.078		1
5870.641		1
5870.661		1
5870.669		1
5870.68164		1
5870.89		1
5871.198		1
5871.198		1
5871.312		1
5871.72266		1
5872.4624		1
5872.812		1
5872.997		1
5873.03857		1
5873.22559		1
5873.461		1
5873.648		1
5873.733		1
5873.92773		1
5874.328		1
5874.36035		1
5874.66846		1
5874.81934		1
5875.18164		1
5875.222		1
5875.26953		1
5875.71631		1
5875.971		1
5875.99854		1
5876.14746		1
5876.181		1
5876.31934		1
5876.637		1
5876.739		1
5876.75		1
5876.763		1
5877.008		1
5877.103		1
5877.43848		1
5877.843		1
5878.17627		1
5878.322		1
5878.593		1
5878.63672		1
5878.816		1
5878.85		1
5878.92627		1
5879.102		1
5879.167		1
5879.4126		1
5879.506		1
5879.516		1
5879.517		1
5879.59229		1
5879.646		1
5879.72656		1
5879.8335		1
5879.854		1
5879.93848		1
5879.95557		1
5880.16162		1
5880.22754		1
5880.235		1
5880.3833		1
5880.521		1
5880.54053		1
5880.70264		1
5880.717		1
5881.13428		1
5881.543		1
5881.872		1
5882.65234		1
5882.732		1
5883.21338		1
5883.27734		1
5883.438		1
5883.632		1
5883.815		1
5884.141		1
5884.31152		1
5884.337		1
5884.37744		1
5884.50537		1
5884.77246		1
5884.852		1
5884.92627		1
5885.062		1
5885.247		1
5885.26563		1
5885.435		1
5885.468		1
5885.84668		1
5886.095		1
5886.28662		1
5886.395		1
5886.635		1
5886.63965		1
5886.72461		1
5886.874		1
5887.1333		1
5887.27637		1
5887.7124		1
5887.827		1
5887.908		1
5888.223		1
5888.22363		1
5888.24854		1
5888.335		1
5888.466		1
5888.482		1
5888.568		1
5888.739		1
5888.99756		1
5889.03564		1
5889.16455		1
5889.227		1
5889.343		1
5889.556		1
5889.591		1
5889.6626		1
5889.692		1
5889.847		1
5889.996		1
5890.23		1
5890.24463		1
5890.47		1
5890.482		1
5890.693		1
5890.82959		1
5890.8584		1
5890.86133		1
5890.888		1
5891.063		1
5891.071		1
5891.607		1
5891.64551		1
5891.713		1
5892.08643		1
5892.21		1
5892.272		1
5892.532		1
5892.54541		1
5892.865		1
5893.083		1
5893.211		1
5893.2915		1
5893.51172		1
5893.615		1
5893.693		1
5893.76465		1
5894.00635		1
5894.322		1
5894.55		1
5894.642		1
5894.75244		1
5894.859		1
5895.12744		1
5895.473		1
5895.67334		1
5896.03		1
5896.147		1
5896.17139		1
5896.25146		1
5896.798		1
5896.80273		1
5897.42139		1
5897.538		1
5898.048		1
5898.30225		1
5898.30566		1
5898.334		1
5898.39941		1
5898.646		1
5898.65234		1
5898.93555		1
5898.951		1
5898.98535		1
5899.07959		1
5899.23828		1
5899.333		1
5899.37842		1
5899.44238		1
5899.59326		1
5899.87939		1
5900.19434		1
5900.21436		1
5900.583		1
5900.609		1
5900.765		1
5900.878		1
5900.98		1
5900.997		1
5901.05273		1
5901.0874		1
5901.09131		1
5901.338		1
5901.781		1
5901.8		1
5901.952		1
5902.03		1
5902.03369		1
5902.064		1
5902.07666		1
5902.09375		1
5902.153		1
5902.199		1
5902.37842		1
5902.391		1
5902.41943		1
5902.459		1
5902.609		1
5902.64453		1
5902.65332		1
5902.99756		1
5903		1
5903.026		1
5903.2207		1
5903.411		1
5903.718		1
5903.72656		1
5903.87744		1
5903.94434		1
5904.04248		1
5904.119		1
5904.25439		1
5904.336		1
5904.419		1
5904.484		1
5904.56348		1
5904.58838		1
5904.65869		1
5904.916		1
5904.93848		1
5905.251		1
5905.36133		1
5905.38672		1
5905.394		1
5905.58057		1
5906.27246		1
5906.307		1
5906.46533		1
5906.5415		1
5906.99756		1
5907.09326		1
5907.35		1
5907.39746		1
5907.602		1
5907.636		1
5907.868		1
5907.892		1
5907.89844		1
5907.938		1
5908.391		1
5908.442		1
5908.466		1
5908.68457		1
5908.70361		1
5908.87549		1
5908.96436		1
5909.014		1
5909.095		1
5909.36133		1
5909.557		1
5909.578		1
5909.59766		1
5909.81348		1
5909.87842		1
5909.89844		1
5909.95166		1
5909.9917		1
5910.031		1
5910.18164		1
5910.404		1
5910.514		1
5910.59		1
5910.66455		1
5910.70264		1
5910.70459		1
5910.80859		1
5910.80957		1
5910.8667		1
5910.90625		1
5910.971		1
5911.01758		1
5911.12		1
5911.144		1
5911.217		1
5911.342		1
5911.92041		1
5911.959		1
5911.97461		1
5912.211		1
5912.22852		1
5912.31738		1
5912.337		1
5912.489		1
5912.727		1
5912.83643		1
5912.85156		1
5912.90527		1
5913.092		1
5913.23242		1
5913.24854		1
5913.398		1
5913.53027		1
5913.681		1
5913.752		1
5913.987		1
5914.0127		1
5914.08936		1
5914.129		1
5914.29541		1
5914.30273		1
5914.491		1
5914.545		1
5914.58545		1
5914.602		1
5914.63428		1
5915.48145		1
5915.691		1
5915.92871		1
5915.9624		1
5915.963		1
5916.412		1
5916.478		1
5916.49658		1
5916.60254		1
5916.714		1
5916.842		1
5916.937		1
5916.996		1
5916.99951		1
5917.071		1
5917.106		1
5917.13965		1
5917.16553		1
5917.252		1
5917.30957		1
5917.57568		1
5917.643		1
5917.753		1
5917.823		1
5917.907		1
5918.31738		1
5918.32959		1
5918.749		1
5918.786		1
5919.086		1
5919.14		1
5919.14453		1
5919.466		1
5919.61035		1
5919.631		1
5919.746		1
5920.214		1
5920.377		1
5920.42871		1
5920.78369		1
5920.86035		1
5920.895		1
5920.924		1
5920.95459		1
5921.07959		1
5921.08838		1
5921.473		1
5921.713		1
5921.74951		1
5921.75537		1
5921.862		1
5922.567		1
5922.78467		1
5922.81836		1
5922.99854		1
5923.095		1
5923.18945		1
5923.20752		1
5923.47363		1
5923.487		1
5923.6875		1
5923.80273		1
5923.839		1
5923.851		1
5924.02148		1
5924.04541		1
5924.172		1
5924.184		1
5924.211		1
5924.495		1
5924.77246		1
5924.784		1
5924.94		1
5924.99365		1
5925.04834		1
5925.13		1
5925.65869		1
5925.67041		1
5925.745		1
5925.75049		1
5925.95361		1
5926.068		1
5926.114		1
5926.17725		1
5926.228		1
5926.43848		1
5926.64551		1
5926.6626		1
5926.67432		1
5926.771		1
5926.8877		1
5926.89746		1
5926.96533		1
5927.19		1
5927.34473		1
5927.505		1
5927.562		1
5927.821		1
5927.965		1
5928		1
5928.201		1
5928.302		1
5928.40234		1
5928.831		1
5928.86572		1
5929.19971		1
5929.62		1
5929.86035		1
5929.86865		1
5929.962		1
5929.97754		1
5929.981		1
5930.23145		1
5930.23242		1
5930.26		1
5930.343		1
5930.50146		1
5930.66455		1
5930.77344		1
5930.78564		1
5930.853		1
5930.892		1
5931.189		1
5931.26953		1
5931.27246		1
5931.277		1
5931.39258		1
5931.82227		1
5932.5957		1
5932.66748		1
5933.289		1
5933.32568		1
5933.37		1
5933.379		1
5933.596		1
5933.7207		1
5933.741		1
5933.835		1
5933.923		1
5933.958		1
5933.96631		1
5933.96875		1
5934.046		1
5934.05225		1
5934.07568		1
5934.15527		1
5934.2		1
5934.34766		1
5934.618		1
5934.937		1
5935.05225		1
5935.235		1
5935.443		1
5935.66553		1
5935.975		1
5936.04		1
5936.27539		1
5936.317		1
5936.42432		1
5936.505		1
5936.6377		1
5936.806		1
5936.952		1
5937.06836		1
5937.12549		1
5937.126		1
5937.131		1
5937.208		1
5937.251		1
5937.314		1
5937.32227		1
5937.37842		1
5937.405		1
5937.441		1
5937.557		1
5937.68555		1
5937.722		1
5937.755		1
5937.955		1
5937.98633		1
5937.993		1
5938.03		1
5938.04736		1
5938.214		1
5938.311		1
5938.388		1
5938.42773		1
5938.57861		1
5938.64746		1
5938.651		1
5938.70068		1
5938.70459		1
5938.71729		1
5938.82275		1
5938.879		1
5938.97852		1
5938.99463		1
5939.08447		1
5939.1377		1
5939.144		1
5939.22754		1
5939.393		1
5939.52051		1
5939.543		1
5939.60254		1
5939.608		1
5939.683		1
5939.69971		1
5940.051		1
5940.606		1
5940.705		1
5940.917		1
5941.43164		1
5941.453		1
5941.478		1
5941.6543		1
5941.67432		1
5941.7583		1
5941.764		1
5941.801		1
5942.01025		1
5942.073		1
5942.174		1
5942.19531		1
5942.34229		1
5942.42139		1
5942.44629		1
5942.59326		1
5942.656		1
5942.9375		1
5943.306		1
5943.449		1
5943.53		1
5943.62158		1
5943.78027		1
5943.93		1
5944.138		1
5944.195		1
5944.492		1
5944.62		1
5944.726		1
5944.8877		1
5944.93066		1
5945.02246		1
5945.0625		1
5945.15967		1
5945.271		1
5945.2876		1
5945.30957		1
5945.315		1
5945.351		1
5945.455		1
5945.486		1
5945.534		1
5945.614		1
5945.61963		1
5945.758		1
5945.848		1
5945.86572		1
5945.905		1
5946.00635		1
5946.3623		1
5946.439		1
5946.498		1
5946.531		1
5946.5415		1
5946.63965		1
5946.69043		1
5946.757		1
5946.80127		1
5946.80127		1
5946.82764		1
5946.96533		1
5947.03662		1
5947.06836		1
5947.35156		1
5947.371		1
5947.382		1
5947.404		1
5947.46143		1
5947.54248		1
5947.55273		1
5947.623		1
5947.6626		1
5947.693		1
5947.83643		1
5947.943		1
5948.021		1
5948.027		1
5948.1626		1
5948.29736		1
5948.423		1
5948.782		1
5948.944		1
5948.979		1
5948.99756		1
5949.003		1
5949.08545		1
5949.45068		1
5949.46045		1
5949.468		1
5949.522		1
5949.59863		1
5949.819		1
5949.837		1
5949.853		1
5949.937		1
5949.966		1
5950.004		1
5950.2085		1
5950.437		1
5950.449		1
5950.472		1
5950.50244		1
5950.609		1
5950.717		1
5950.93262		1
5951.368		1
5951.414		1
5951.47852		1
5951.67334		1
5951.675		1
5951.834		1
5951.89		1
5951.936		1
5952.004		1
5952.08154		1
5952.298		1
5952.49951		1
5952.654		1
5952.65625		1
5952.746		1
5953.29639		1
5953.43359		1
5953.43457		1
5953.491		1
5953.663		1
5953.697		1
5953.754		1
5953.8		1
5953.99072		1
5954.073		1
5954.13525		1
5954.145		1
5954.238		1
5954.295		1
5954.42334		1
5954.451		1
5954.558		1
5954.69238		1
5954.71631		1
5954.732		1
5954.735		1
5954.85645		1
5954.971		1
5955.06934		1
5955.096		1
5955.12646		1
5955.343		1
5955.413		1
5955.591		1
5955.61572		1
5955.663		1
5955.724		1
5955.79736		1
5955.91357		1
5955.938		1
5955.951		1
5955.954		1
5956.03857		1
5956.045		1
5956.116		1
5956.133		1
5956.184		1
5956.30371		1
5956.33		1
5956.33057		1
5956.495		1
5956.57764		1
5956.841		1
5956.87158		1
5957.06543		1
5957.095		1
5957.19971		1
5957.239		1
5957.315		1
5957.44043		1
5957.506		1
5957.562		1
5957.641		1
5957.68		1
5957.71533		1
5957.78857		1
5957.834		1
5958.085		1
5958.1416		1
5958.21045		1
5958.248		1
5958.31		1
5958.31		1
5958.34375		1
5958.418		1
5958.431		1
5958.569		1
5958.57275		1
5958.63672		1
5958.64		1
5958.69336		1
5958.76855		1
5958.845		1
5958.97		1
5959.06543		1
5959.07227		1
5959.09326		1
5959.1084		1
5959.184		1
5959.385		1
5959.422		1
5959.57568		1
5959.627		1
5959.67773		1
5959.805		1
5959.924		1
5960.073		1
5960.182		1
5960.253		1
5960.25732		1
5960.341		1
5960.43359		1
5960.665		1
5960.69727		1
5960.776		1
5960.79346		1
5960.79639		1
5960.933		1
5961.144		1
5961.299		1
5961.41357		1
5961.42725		1
5961.703		1
5961.74		1
5962.02051		1
5962.03564		1
5962.14258		1
5962.63965		1
5962.684		1
5962.73047		1
5962.9917		1
5962.99658		1
5963.032		1
5963.059		1
5963.167		1
5963.187		1
5963.19		1
5963.265		1
5963.31152		1
5963.4707		1
5963.48633		1
5963.55859		1
5963.79053		1
5963.82		1
5963.82031		1
5963.839		1
5963.86035		1
5963.942		1
5963.95947		1
5964.069		1
5964.08		1
5964.37158		1
5964.382		1
5964.423		1
5964.72852		1
5964.745		1
5964.781		1
5964.946		1
5965.09033		1
5965.116		1
5965.14844		1
5965.2417		1
5965.268		1
5965.29248		1
5965.31348		1
5965.39746		1
5965.40234		1
5965.552		1
5965.581		1
5965.694		1
5965.69434		1
5965.829		1
5965.882		1
5965.88232		1
5965.941		1
5965.953		1
5965.98975		1
5966.102		1
5966.253		1
5966.337		1
5966.403		1
5966.411		1
5966.45459		1
5966.7124		1
5966.80957		1
5966.994		1
5967.061		1
5967.235		1
5967.26367		1
5967.275		1
5967.32		1
5967.42236		1
5967.518		1
5967.69727		1
5967.811		1
5967.93262		1
5968.07		1
5968.15674		1
5968.22559		1
5968.334		1
5968.361		1
5968.37354		1
5968.3877		1
5968.539		1
5968.587		1
5968.5957		1
5968.642		1
5968.647		1
5968.66846		1
5968.70752		1
5968.73242		1
5968.95459		1
5968.985		1
5969.03662		1
5969.04		1
5969.05127		1
5969.082		1
5969.16846		1
5969.305		1
5969.31348		1
5969.33154		1
5969.36963		1
5969.40527		1
5969.47363		1
5969.571		1
5969.62646		1
5969.804		1
5969.84473		1
5969.88574		1
5969.979		1
5970.03369		1
5970.081		1
5970.199		1
5970.201		1
5970.2334		1
5970.23926		1
5970.31152		1
5970.403		1
5970.612		1
5970.623		1
5970.66553		1
5970.74365		1
5970.792		1
5971.112		1
5971.36572		1
5971.37549		1
5971.46045		1
5971.46875		1
5971.54053		1
5971.545		1
5971.58447		1
5971.595		1
5971.68555		1
5971.71		1
5971.7124		1
5971.764		1
5971.831		1
5971.911		1
5971.915		1
5971.942		1
5972.06348		1
5972.089		1
5972.17		1
5972.198		1
5972.49561		1
5972.50928		1
5972.569		1
5972.702		1
5972.728		1
5972.781		1
5972.79541		1
5972.839		1
5972.91748		1
5972.9375		1
5973.05664		1
5973.07275		1
5973.12061		1
5973.161		1
5973.25732		1
5973.26		1
5973.26		1
5973.304		1
5973.429		1
5973.441		1
5973.57666		1
5973.63037		1
5973.70654		1
5973.727		1
5973.81543		1
5973.90332		1
5974.017		1
5974.077		1
5974.2583		1
5974.35938		1
5974.60449		1
5974.756		1
5975.055		1
5975.1333		1
5975.33057		1
5975.374		1
5975.39844		1
5975.45068		1
5975.60742		1
5975.66748		1
5975.699		1
5975.84131		1
5975.97168		1
5976.00928		1
5976.08545		1
5976.454		1
5976.53467		1
5976.55273		1
5976.65967		1
5976.72168		1
5976.77148		1
5976.772		1
5976.85938		1
5976.876		1
5976.903		1
5977.03467		1
5977.07		1
5977.15967		1
5977.1626		1
5977.239		1
5977.37158		1
5977.40771		1
5977.467		1
5977.541		1
5977.578		1
5977.61768		1
5977.664		1
5977.66846		1
5977.88135		1
5977.941		1
5977.977		1
5978.09326		1
5978.243		1
5978.56738		1
5978.65039		1
5978.79346		1
5978.8		1
5978.829		1
5978.96875		1
5978.975		1
5979.09863		1
5979.21875		1
5979.294		1
5979.29932		1
5979.39844		1
5979.543		1
5979.648		1
5979.69043		1
5979.69141		1
5979.69238		1
5979.798		1
5979.855		1
5979.891		1
5980.027		1
5980.1416		1
5980.17432		1
5980.218		1
5980.29736		1
5980.418		1
5980.459		1
5980.467		1
5980.48145		1
5980.56641		1
5980.604		1
5980.634		1
5980.722		1
5980.79932		1
5980.869		1
5980.966		1
5981.0293		1
5981.05		1
5981.064		1
5981.1665		1
5981.173		1
5981.17334		1
5981.21826		1
5981.241		1
5981.30273		1
5981.318		1
5981.39		1
5981.40771		1
5981.583		1
5981.663		1
5981.84863		1
5981.945		1
5981.98145		1
5982.046		1
5982.128		1
5982.135		1
5982.25342		1
5982.34766		1
5982.439		1
5982.44727		1
5982.485		1
5982.504		1
5982.5166		1
5982.51758		1
5982.557		1
5982.57861		1
5982.601		1
5982.60352		1
5982.611		1
5982.63965		1
5982.735		1
5982.796		1
5982.924		1
5983.033		1
5983.03564		1
5983.05469		1
5983.132		1
5983.204		1
5983.214		1
5983.263		1
5983.264		1
5983.31348		1
5983.338		1
5983.362		1
5983.462		1
5983.465		1
5983.53467		1
5983.58838		1
5983.603		1
5983.618		1
5983.64		1
5983.64453		1
5983.859		1
5983.91357		1
5984.05		1
5984.11475		1
5984.16748		1
5984.26025		1
5984.287		1
5984.359		1
5984.37842		1
5984.46143		1
5984.55273		1
5984.609		1
5984.67041		1
5984.79736		1
5984.824		1
5984.967		1
5985.042		1
5985.121		1
5985.17871		1
5985.195		1
5985.20068		1
5985.21875		1
5985.377		1
5985.576		1
5985.63037		1
5985.756		1
5985.761		1
5985.92334		1
5986.07471		1
5986.09		1
5986.141		1
5986.15		1
5986.25		1
5986.384		1
5986.41748		1
5986.64941		1
5986.70947		1
5986.71045		1
5986.75439		1
5986.885		1
5986.90674		1
5986.93555		1
5986.949		1
5986.96143		1
5986.976		1
5987.00537		1
5987.006		1
5987.065		1
5987.0835		1
5987.123		1
5987.16064		1
5987.2876		1
5987.358		1
5987.752		1
5987.776		1
5987.923		1
5987.93652		1
5987.985		1
5988.05762		1
5988.07471		1
5988.12549		1
5988.17		1
5988.232		1
5988.25244		1
5988.314		1
5988.31445		1
5988.339		1
5988.344		1
5988.449		1
5988.478		1
5988.49951		1
5988.58		1
5988.607		1
5988.72656		1
5988.79932		1
5988.869		1
5988.95264		1
5988.99072		1
5989.08643		1
5989.164		1
5989.195		1
5989.238		1
5989.2915		1
5989.319		1
5989.34863		1
5989.42969		1
5989.431		1
5989.43457		1
5989.47852		1
5989.522		1
5989.684		1
5989.745		1
5989.765		1
5989.785		1
5989.82373		1
5989.841		1
5989.848		1
5989.85547		1
5989.898		1
5990.075		1
5990.307		1
5990.435		1
5990.489		1
5990.644		1
5990.772		1
5990.805		1
5990.806		1
5991.01074		1
5991.053		1
5991.13135		1
5991.134		1
5991.17		1
5991.20557		1
5991.25439		1
5991.27539		1
5991.286		1
5991.31641		1
5991.335		1
5991.5166		1
5991.56543		1
5991.62549		1
5991.67432		1
5991.72266		1
5991.73047		1
5991.74463		1
5991.8877		1
5991.904		1
5991.97168		1
5991.99365		1
5992.01025		1
5992.01074		1
5992.115		1
5992.201		1
5992.21631		1
5992.26465		1
5992.28955		1
5992.29736		1
5992.406		1
5992.42627		1
5992.498		1
5992.54053		1
5992.592		1
5992.735		1
5992.818		1
5992.84131		1
5992.86328		1
5993.025		1
5993.096		1
5993.10938		1
5993.34375		1
5993.39063		1
5993.432		1
5993.47363		1
5993.474		1
5993.631		1
5993.70166		1
5993.706		1
5993.731		1
5993.771		1
5993.84033		1
5993.91		1
5993.92041		1
5993.987		1
5993.99561		1
5994.0083		1
5994.13867		1
5994.31445		1
5994.3877		1
5994.46631		1
5994.56445		1
5994.57373		1
5994.742		1
5994.77246		1
5994.778		1
5994.80127		1
5994.808		1
5994.808		1
5994.81		1
5994.81		1
5994.97461		1
5995.05		1
5995.064		1
5995.07959		1
5995.18		1
5995.33643		1
5995.49072		1
5995.51465		1
5995.681		1
5995.727		1
5995.75537		1
5995.838		1
5996.01025		1
5996.121		1
5996.12451		1
5996.15039		1
5996.19434		1
5996.36865		1
5996.43262		1
5996.43945		1
5996.54834		1
5996.63		1
5996.635		1
5996.803		1
5996.803		1
5996.808		1
5996.94		1
5997.02148		1
5997.072		1
5997.263		1
5997.26758		1
5997.5957		1
5997.639		1
5997.795		1
5997.94629		1
5998.03174		1
5998.08154		1
5998.088		1
5998.09033		1
5998.104		1
5998.174		1
5998.17969		1
5998.188		1
5998.22		1
5998.339		1
5998.365		1
5998.427		1
5998.478		1
5998.48145		1
5998.508		1
5998.62354		1
5998.6543		1
5998.707		1
5998.715		1
5998.72266		1
5998.73633		1
5998.78955		1
5998.79443		1
5998.926		1
5998.989		1
5999.14453		1
5999.236		1
5999.293		1
5999.331		1
5999.428		1
5999.4585		1
5999.553		1
5999.603		1
5999.63525		1
5999.64648		1
5999.685		1
5999.72754		1
5999.743		1
5999.78		1
5999.825		1
5999.90869		1
5999.98828		1
6000.039		1
6000.07764		1
6000.149		1
6000.18848		1
6000.24268		1
6000.24365		1
6000.25928		1
6000.268		1
6000.31348		1
6000.49463		1
6000.6084		1
6000.71436		1
6000.766		1
6000.86963		1
6000.887		1
6000.94629		1
6001.002		1
6001.043		1
6001.071		1
6001.124		1
6001.22559		1
6001.23		1
6001.28369		1
6001.319		1
6001.486		1
6001.525		1
6001.5376		1
6001.5957		1
6001.60742		1
6001.71436		1
6001.81445		1
6001.818		1
6001.964		1
6002.037		1
6002.1123		1
6002.157		1
6002.18359		1
6002.223		1
6002.241		1
6002.332		1
6002.441		1
6002.567		1
6002.78955		1
6002.849		1
6002.904		1
6002.908		1
6002.98242		1
6002.99756		1
6003.104		1
6003.198		1
6003.28		1
6003.40625		1
6003.638		1
6003.69971		1
6003.731		1
6003.74951		1
6003.8584		1
6003.862		1
6003.956		1
6004.111		1
6004.16064		1
6004.16553		1
6004.19531		1
6004.236		1
6004.30273		1
6004.32		1
6004.32227		1
6004.462		1
6004.54346		1
6004.5835		1
6004.648		1
6004.767		1
6004.975		1
6005.01172		1
6005.126		1
6005.24		1
6005.264		1
6005.309		1
6005.322		1
6005.46533		1
6005.53027		1
6005.564		1
6005.63574		1
6005.747		1
6005.793		1
6005.88037		1
6005.956		1
6005.9624		1
6005.971		1
6005.98535		1
6006.146		1
6006.238		1
6006.46533		1
6006.53369		1
6006.591		1
6006.619		1
6006.645		1
6006.646		1
6006.69873		1
6006.69873		1
6006.71045		1
6006.74463		1
6006.8		1
6006.85449		1
6006.89941		1
6006.908		1
6006.99072		1
6007.05127		1
6007.185		1
6007.362		1
[truncated: 18,146 more rows]
