# Supplementary material for: Getting rid of ‘rain’ and ‘stars’: Mitigating inhibition effects on ddPCR data analysis, the case study of the invasive crayfish Pacifastacus leniusculus in the streams of Luxembourg
Source: PLoS One. 2022 Nov 16;17(11):e0275363. doi: 10.1371/journal.pone.0275363 (PMC9668142; doi:10.1371/journal.pone.0275363)
Supplement: S1 File — (ZIP) [file pone.0275363.s003.zip › raw data/28-pl2/28 Pl2-2019 Pl_G03_Amplitude.csv]

Ch1 Amplitude	Ch2 Amplitude	Cluster
3974.51172		1
4825.421		1
5189.71826		1
5210.231		1
5254.238		1
5285.431		1
5296.76855		1
5313.198		1
5330.578		1
5331.906		1
5339.20166		1
5359.312		1
5373.63965		1
5389.262		1
5398.343		1
5404.06		1
5405.34033		1
5413.444		1
5413.673		1
5422.04834		1
5435.74951		1
5437.47852		1
5442.464		1
5449.09229		1
5449.993		1
5456.41455		1
5459.458		1
5459.77		1
5463.25146		1
5465.64		1
5466.50439		1
5468.271		1
5472.759		1
5474.19629		1
5477.628		1
5477.90869		1
5479.04932		1
5481.29248		1
5483.491		1
5488.70068		1
5492.305		1
5495.18945		1
5495.524		1
5503.43945		1
5505.296		1
5505.3623		1
5505.66357		1
5508.40332		1
5509.945		1
5510.045		1
5510.79248		1
5513.883		1
5515.06641		1
5515.79		1
5517.99463		1
5518.451		1
5519.135		1
5519.262		1
5520.6626		1
5523.15771		1
5524.492		1
5527.957		1
5528.77051		1
5529.20752		1
5530.01465		1
5530.364		1
5530.683		1
5530.942		1
5530.94775		1
5534.86475		1
5535.041		1
5535.345		1
5535.68		1
5536.939		1
5537.07959		1
5537.34863		1
5539.72656		1
5540.649		1
5541.521		1
5541.991		1
5542.47		1
5543.55957		1
5544.224		1
5544.229		1
5546.804		1
5546.951		1
5551.8584		1
5552.37		1
5553.711		1
5554.685		1
5555.01172		1
5555.04736		1
5555.129		1
5555.45		1
5555.849		1
5558.121		1
5558.22363		1
5558.54248		1
5559.17334		1
5559.554		1
5560.14258		1
5560.57129		1
5562.01758		1
5562.674		1
5563.191		1
5563.69141		1
5564.848		1
5565.034		1
5565.081		1
5565.27344		1
5565.81738		1
5566.8877		1
5568.47168		1
5568.77539		1
5568.827		1
5569.04834		1
5569.57764		1
5571.31738		1
5571.389		1
5571.76953		1
5572.10938		1
5572.42139		1
5573.10156		1
5573.40869		1
5573.588		1
5573.6875		1
5574.33057		1
5575.599		1
5575.681		1
5576.71875		1
5577.47266		1
5577.894		1
5578.07227		1
5578.809		1
5579.18652		1
5579.942		1
5581.937		1
5583.16455		1
5583.49854		1
5584.322		1
5584.557		1
5585.137		1
5585.20654		1
5585.85059		1
5586.4585		1
5586.633		1
5587.4043		1
5587.496		1
5587.868		1
5588.23047		1
5588.852		1
5589.1084		1
5589.31836		1
5590.077		1
5590.372		1
5590.389		1
5591.10938		1
5591.46533		1
5591.96875		1
5592.051		1
5592.455		1
5592.791		1
5593.25049		1
5593.66455		1
5593.76758		1
5593.82		1
5594.08		1
5594.724		1
5594.80127		1
5594.864		1
5595.744		1
5596.329		1
5597.04736		1
5598.21143		1
5599.499		1
5599.82959		1
5600.388		1
5600.604		1
5600.76855		1
5601.25732		1
5601.586		1
5603.039		1
5603.172		1
5603.737		1
5604.609		1
5604.666		1
5604.7583		1
5604.941		1
5605.495		1
5605.647		1
5606.0083		1
5606.612		1
5606.615		1
5607.04053		1
5607.87158		1
5608.323		1
5608.353		1
5608.49463		1
5608.67139		1
5609.444		1
5609.793		1
5609.913		1
5610.02637		1
5610.164		1
5610.27051		1
5610.77148		1
5610.925		1
5610.949		1
5612.32031		1
5612.42334		1
5612.47852		1
5612.71729		1
5613.29053		1
5613.503		1
5613.75146		1
5614.161		1
5614.471		1
5614.591		1
5614.64941		1
5614.757		1
5615.26074		1
5615.767		1
5616.096		1
5616.1123		1
5616.118		1
5616.17529		1
5616.2373		1
5616.295		1
5616.34033		1
5616.72559		1
5616.84473		1
5616.851		1
5616.87842		1
5617.00342		1
5617.07568		1
5618.317		1
5618.61865		1
5618.855		1
5618.94336		1
5619.674		1
5620.5		1
5620.71533		1
5620.97168		1
5621.19629		1
5621.7627		1
5621.84863		1
5621.85254		1
5621.91553		1
5622.14551		1
5622.49658		1
5622.60059		1
5622.75244		1
5623.153		1
5623.36865		1
5623.40039		1
5624.37256		1
5624.39844		1
5624.45947		1
5625.49365		1
5625.915		1
5626.35547		1
5626.375		1
5627.058		1
5627.38135		1
5628.08447		1
5628.40967		1
5628.59229		1
5628.722		1
5628.99756		1
5629.842		1
5629.96338		1
5630.0166		1
5630.04346		1
5630.31		1
5630.47168		1
5630.67969		1
5630.884		1
5631.172		1
5631.28662		1
5631.49951		1
5631.8		1
5631.8916		1
5632.05371		1
5632.23828		1
5632.39453		1
5632.55664		1
5632.571		1
5632.606		1
5632.8		1
5632.811		1
5633.29248		1
5633.801		1
5634.01855		1
5634.02051		1
5634.875		1
5634.91943		1
5635.313		1
5635.354		1
5635.48975		1
5635.51172		1
5635.57275		1
5635.596		1
5635.72852		1
5635.82861		1
5635.866		1
5636.13232		1
5636.21631		1
5636.325		1
5636.63965		1
5636.88		1
5637.026		1
5637.029		1
5637.173		1
5637.24561		1
5637.31445		1
5637.54346		1
5638.829		1
5639.55957		1
5639.997		1
5640.175		1
5640.737		1
5640.796		1
5640.896		1
5641.37451		1
5641.69629		1
5641.845		1
5641.94971		1
5642.051		1
5642.07		1
5642.084		1
5642.21436		1
5642.30273		1
5642.408		1
5643.679		1
5644.20654		1
5644.545		1
5644.55127		1
5644.74268		1
5645.21875		1
5645.226		1
5645.264		1
5645.53		1
5645.662		1
5645.77637		1
5646.048		1
5646.501		1
5646.73145		1
5647.142		1
5647.42		1
5647.755		1
5647.919		1
5647.98828		1
5648.12354		1
5648.38		1
5648.406		1
5648.975		1
5649.28027		1
5649.287		1
5649.398		1
5649.621		1
5649.62646		1
5649.78955		1
5649.895		1
5649.95557		1
5649.957		1
5649.99072		1
5649.997		1
5650.2373		1
5650.53174		1
5650.878		1
5651.22559		1
5652.039		1
5652.908		1
5653.902		1
5653.90625		1
5654.02246		1
5654.21143		1
5654.427		1
5654.574		1
5654.697		1
5655.22363		1
5655.24658		1
5656.23535		1
5656.44		1
5656.631		1
5656.9585		1
5656.967		1
5657.035		1
5657.31445		1
5657.339		1
5657.538		1
5657.668		1
5658.047		1
5658.09961		1
5658.316		1
5658.757		1
5658.969		1
5659.065		1
5659.184		1
5659.47363		1
5659.64648		1
5659.856		1
5659.886		1
5659.921		1
5660.047		1
5660.1167		1
5660.12842		1
5660.224		1
5660.32373		1
5660.61865		1
5660.76172		1
5661.01855		1
5661.19531		1
5661.21631		1
5661.294		1
5661.69727		1
5661.72266		1
5661.82764		1
5661.895		1
5661.97852		1
5662.168		1
5662.71436		1
5662.819		1
5662.86768		1
5663.14648		1
5663.348		1
5663.375		1
5663.541		1
5663.558		1
5663.79053		1
5663.9165		1
5664.36963		1
5664.41943		1
5664.55273		1
5664.61865		1
5665.14844		1
5665.152		1
5665.164		1
5665.59668		1
5665.634		1
5665.657		1
5665.681		1
5665.873		1
5666.156		1
5666.254		1
5666.45		1
5666.56348		1
5666.60547		1
5666.6167		1
5666.72168		1
5666.883		1
5666.97168		1
5667.34131		1
5667.37061		1
5667.39648		1
5667.47		1
5667.73828		1
5667.92139		1
5668.23535		1
5668.41748		1
5668.67432		1
5668.885		1
5668.944		1
5669.132		1
5669.378		1
5669.40674		1
5669.441		1
5669.88525		1
5669.949		1
5670.1		1
5670.126		1
5670.177		1
5670.67725		1
5670.68359		1
5670.75342		1
5670.86572		1
5671.00146		1
5671.178		1
5671.18359		1
5671.279		1
5671.443		1
5671.45264		1
5671.556		1
5671.77051		1
5672.09863		1
5672.10059		1
5672.115		1
5672.4126		1
5672.469		1
5672.72363		1
5672.85938		1
5673.1167		1
5673.174		1
5673.34326		1
5673.37158		1
5673.465		1
5673.70557		1
5673.804		1
5673.875		1
5673.90625		1
5674.11		1
5674.16846		1
5674.22754		1
5674.63574		1
5675.232		1
5675.42334		1
5675.48145		1
5675.54		1
5675.57471		1
5675.895		1
5675.922		1
5675.9873		1
5676.1		1
5676.117		1
5676.344		1
5676.452		1
5676.917		1
5677.02246		1
5677.10938		1
5677.161		1
5677.308		1
5677.71		1
5677.94531		1
5678.37		1
5678.62744		1
5678.70654		1
5678.981		1
5679.0166		1
5679.2		1
5679.31445		1
5679.3584		1
5679.42871		1
5679.597		1
5679.6		1
5679.70459		1
5679.8374		1
5679.85645		1
5680.045		1
5680.197		1
5680.29053		1
5680.33252		1
5680.427		1
5680.54346		1
5680.559		1
5680.596		1
5680.6626		1
5680.758		1
5680.811		1
5680.847		1
5680.93652		1
5681.016		1
5681.203		1
5681.261		1
5681.502		1
5681.737		1
5681.88135		1
5681.884		1
5682.09326		1
5682.12646		1
5682.337		1
5682.504		1
5682.686		1
5682.83545		1
5682.883		1
5683.107		1
5683.11328		1
5683.45068		1
5683.54053		1
5683.61		1
5683.63574		1
5683.734		1
5683.796		1
5684.13965		1
5684.565		1
5684.7417		1
5685.01758		1
5685.059		1
5685.1123		1
5685.2666		1
5685.392		1
5685.406		1
5685.55371		1
5685.65332		1
5685.67871		1
5685.767		1
5686.034		1
5686.09863		1
5686.14551		1
5686.15527		1
5686.24658		1
5686.478		1
5686.62451		1
5686.676		1
5686.84033		1
5686.842		1
5687.026		1
5687.13672		1
5687.331		1
5687.345		1
5687.41064		1
5687.64844		1
5687.657		1
5687.687		1
5687.83057		1
5687.96533		1
5687.97266		1
5688.0083		1
5688.15		1
5688.241		1
5688.394		1
5688.479		1
5688.72363		1
5688.80762		1
5688.84766		1
5688.963		1
5689.0293		1
5689.05371		1
5689.14355		1
5689.363		1
5689.40527		1
5689.428		1
5689.626		1
5689.68359		1
5689.72		1
5689.924		1
5689.99		1
5690.189		1
5690.203		1
5690.222		1
5690.319		1
5691.03271		1
5691.07959		1
5691.131		1
5691.28125		1
5691.298		1
5691.302		1
5691.304		1
5691.42139		1
5691.479		1
5691.82		1
5691.826		1
5691.89941		1
5691.912		1
5692.05		1
5692.091		1
5692.1665		1
5692.199		1
5692.512		1
5692.863		1
5693.177		1
5693.282		1
5693.3		1
5693.562		1
5693.587		1
5693.59375		1
5693.85449		1
5693.91748		1
5694.204		1
5694.352		1
5694.56836		1
5694.61426		1
5694.6665		1
5694.79		1
5694.827		1
5694.863		1
5694.95068		1
5694.965		1
5694.97852		1
5695.05371		1
5695.09326		1
5695.13232		1
5695.219		1
5695.357		1
5695.52637		1
5695.554		1
5695.61426		1
5695.67627		1
5695.699		1
5695.727		1
5695.772		1
5695.782		1
5695.93652		1
5695.964		1
5696.02246		1
5696.17139		1
5696.19		1
5696.29248		1
5696.30957		1
5696.327		1
5696.3457		1
5696.352		1
5696.38232		1
5696.60742		1
5696.742		1
5696.99		1
5697.005		1
5697.0166		1
5697.4043		1
5697.47363		1
5697.57		1
5698.18		1
5698.20361		1
5698.46		1
5698.462		1
5698.52441		1
5698.57471		1
5698.588		1
5698.75342		1
5698.925		1
5698.934		1
5699.03027		1
5699.058		1
5699.21826		1
5699.26367		1
5699.579		1
5699.60742		1
5699.703		1
5699.856		1
5699.93457		1
5699.96436		1
5699.99951		1
5700.033		1
5700.0835		1
5700.14453		1
5700.292		1
5700.3877		1
5700.39551		1
5700.46973		1
5700.553		1
5700.786		1
5700.865		1
5700.92432		1
5701.1167		1
5701.54736		1
5701.597		1
5701.756		1
5701.82861		1
5702.027		1
5702.35742		1
5702.91748		1
5703.04		1
5703.251		1
5703.35742		1
5703.361		1
5703.38428		1
5703.404		1
5703.43		1
5703.47		1
5703.95654		1
5704.065		1
5704.13135		1
5704.184		1
5704.3335		1
5704.399		1
5704.56934		1
5704.5835		1
5704.65869		1
5704.691		1
5704.873		1
5704.9707		1
5705.034		1
5705.168		1
5705.23		1
5705.2666		1
5705.28174		1
5705.48		1
5705.613		1
5705.703		1
5706.255		1
5706.38		1
5706.43164		1
5706.5		1
5706.73438		1
5706.96826		1
5707.112		1
5707.144		1
5707.203		1
5707.226		1
5707.356		1
5707.378		1
5707.641		1
5707.97266		1
5708.039		1
5708.07129		1
5708.238		1
5708.379		1
5708.52344		1
5708.58643		1
5708.73145		1
5708.821		1
5708.91064		1
5709.179		1
5709.2085		1
5709.308		1
5709.42		1
5709.488		1
5709.69043		1
5709.75439		1
5709.759		1
5710.288		1
5710.30029		1
5710.603		1
5710.684		1
5710.76		1
5710.998		1
5711.171		1
5711.2373		1
5711.643		1
5711.65674		1
5711.89844		1
5711.948		1
5712.04932		1
5712.05859		1
5712.263		1
5712.348		1
5712.425		1
5712.45264		1
5712.51172		1
5712.602		1
5712.622		1
5712.681		1
5712.821		1
5712.99365		1
5712.99365		1
5713.089		1
5713.113		1
5713.17334		1
5713.309		1
5713.31641		1
5713.3335		1
5713.397		1
5713.6167		1
5713.669		1
5713.724		1
5713.913		1
5713.958		1
5713.95947		1
5714.087		1
5714.152		1
5714.257		1
5714.26025		1
5714.37354		1
5714.41455		1
5714.505		1
5714.53271		1
5714.61768		1
5714.67041		1
5714.70947		1
5714.83447		1
5715.116		1
5715.148		1
5715.15625		1
5715.29639		1
5715.307		1
5715.55225		1
5715.60254		1
5715.63428		1
5715.64355		1
5715.731		1
5715.732		1
5715.77832		1
5715.80859		1
5715.86572		1
5715.938		1
5716.09863		1
5716.113		1
5716.147		1
5716.182		1
5716.41162		1
5716.471		1
5716.56934		1
5716.587		1
5716.785		1
5716.795		1
5717.093		1
5717.47559		1
5717.47559		1
5718.08643		1
5718.106		1
5718.15234		1
5718.265		1
5718.273		1
5718.33838		1
5718.44531		1
5718.44873		1
5718.496		1
5718.50635		1
5718.609		1
5719.0415		1
5719.39746		1
5719.44238		1
5719.47		1
5719.525		1
5719.556		1
5719.67773		1
5720.00635		1
5720.164		1
5720.37354		1
5720.425		1
5720.49		1
5720.6333		1
5720.654		1
5720.677		1
5720.684		1
5720.71143		1
5721.07129		1
5721.07568		1
5721.109		1
5721.155		1
5721.3584		1
5721.37061		1
5721.67334		1
5721.783		1
5721.85742		1
5721.999		1
5722.025		1
5722.24463		1
5722.257		1
5722.42773		1
5722.684		1
5722.807		1
5722.834		1
5723.01074		1
5723.016		1
5723.04248		1
5723.135		1
5723.30273		1
5723.389		1
5723.39844		1
5723.404		1
5723.417		1
5723.536		1
5723.617		1
5723.67236		1
5723.71631		1
5723.735		1
5724.07471		1
5724.12061		1
5724.24854		1
5724.62451		1
5724.66		1
5724.70752		1
5724.70947		1
5724.71143		1
5724.712		1
5724.77734		1
5724.814		1
5724.83154		1
5725.069		1
5725.387		1
5725.395		1
5725.43457		1
5725.53		1
5725.69727		1
5725.776		1
5725.837		1
5725.861		1
5725.86475		1
5725.88037		1
5726.01172		1
5726.23242		1
5726.238		1
5726.34961		1
5726.393		1
5726.40039		1
5726.417		1
5726.528		1
5726.57031		1
5726.667		1
5726.672		1
5726.719		1
5726.73438		1
5726.74951		1
5726.79053		1
5726.83252		1
5726.94727		1
5727.15625		1
5727.258		1
5727.31641		1
5727.41553		1
5727.433		1
5727.46436		1
5727.46729		1
5727.51465		1
5727.58057		1
5727.646		1
5727.64746		1
5727.72363		1
5727.83		1
5727.89551		1
5728.09229		1
5728.15137		1
5728.175		1
5728.229		1
5728.42		1
5728.46875		1
5728.486		1
5728.531		1
5728.54443		1
5728.839		1
5728.85645		1
5728.88867		1
5729.02148		1
5729.09131		1
5729.151		1
5729.292		1
5729.58		1
5729.589		1
5729.73		1
5729.86328		1
5729.89453		1
5730.03271		1
5730.05225		1
5730.08643		1
5730.164		1
5730.243		1
5730.2583		1
5730.31543		1
5730.31836		1
5730.389		1
5730.40137		1
5730.473		1
5730.55469		1
5730.595		1
5730.614		1
5730.615		1
5730.811		1
5730.97		1
5731.06152		1
5731.08838		1
5731.17529		1
5731.30762		1
5731.319		1
5731.32373		1
5731.484		1
5731.59033		1
5731.641		1
5731.659		1
5731.67529		1
5731.84326		1
5732.009		1
5732.147		1
5732.17236		1
5732.27344		1
5732.38965		1
5732.465		1
5732.46875		1
5732.74463		1
5732.78955		1
5732.90039		1
5732.973		1
5733.0415		1
5733.083		1
5733.13135		1
5733.184		1
5733.192		1
5733.195		1
5733.21045		1
5733.23926		1
5733.466		1
5733.94873		1
5733.96973		1
5734.08057		1
5734.19531		1
5734.29834		1
5734.521		1
5734.561		1
5734.653		1
5734.658		1
5734.6626		1
5734.665		1
5734.7876		1
5734.813		1
5735.03		1
5735.03271		1
5735.07861		1
5735.15527		1
5735.22656		1
5735.25342		1
5735.42334		1
5735.48438		1
5735.77637		1
5735.844		1
5735.885		1
5735.96		1
5736.04053		1
5736.062		1
5736.177		1
5736.21875		1
5736.45361		1
5736.57568		1
5736.628		1
5736.64355		1
5736.66		1
5736.7124		1
5736.742		1
5736.772		1
5736.801		1
5736.85059		1
5736.948		1
5737.163		1
5737.27637		1
5737.43262		1
5737.45068		1
5737.54053		1
5737.558		1
5737.5835		1
5737.676		1
5737.981		1
5738.002		1
5738.165		1
5738.19873		1
5738.30273		1
5738.492		1
5738.51758		1
5738.591		1
5738.635		1
5738.698		1
5738.749		1
5738.75049		1
5738.85449		1
5738.92969		1
5738.948		1
5739.1416		1
5739.25342		1
5739.36572		1
5739.41846		1
5739.458		1
5739.471		1
5739.548		1
5739.57129		1
5739.595		1
5739.657		1
5739.845		1
5739.846		1
5739.898		1
5740.02148		1
5740.15674		1
5740.17773		1
5740.253		1
5740.30469		1
5740.40967		1
5740.539		1
5740.55029		1
5740.737		1
5740.902		1
5740.928		1
5740.946		1
5741.07275		1
5741.09863		1
5741.19141		1
5741.218		1
5741.229		1
5741.235		1
5741.40625		1
5741.481		1
5741.49854		1
5741.54248		1
5741.62158		1
5741.664		1
5741.69141		1
5741.754		1
5741.83252		1
5741.837		1
5742.02246		1
5742.03174		1
5742.13428		1
5742.27734		1
5742.51758		1
5742.5376		1
5742.57373		1
5742.69		1
5742.7334		1
5742.742		1
5742.767		1
5742.79346		1
5742.80566		1
5742.8335		1
5742.879		1
5743.01367		1
5743.06543		1
5743.08447		1
5743.14		1
5743.18945		1
5743.19		1
5743.19629		1
5743.2373		1
5743.25244		1
5743.27441		1
5743.2876		1
5743.297		1
5743.52539		1
5743.537		1
5743.54053		1
5743.54932		1
5743.72		1
5743.724		1
5743.777		1
5743.79248		1
5743.907		1
5744.057		1
5744.14551		1
5744.23828		1
5744.26172		1
5744.3916		1
5744.39941		1
5744.40039		1
5744.48633		1
5744.576		1
5744.63037		1
5744.938		1
5744.97461		1
5745.14551		1
5745.18359		1
5745.187		1
5745.309		1
5745.31055		1
5745.34		1
5745.4624		1
5745.46973		1
5745.527		1
5745.66943		1
5745.727		1
5746.08447		1
5746.213		1
5746.257		1
5746.279		1
5746.281		1
5746.33838		1
5746.39746		1
5746.5415		1
5746.5625		1
5746.5625		1
5746.59473		1
5746.60156		1
5746.671		1
5746.85938		1
5746.89453		1
5746.94336		1
5746.997		1
5747.157		1
5747.203		1
5747.2793		1
5747.3374		1
5747.468		1
5747.48145		1
5747.57129		1
5747.58838		1
5747.5957		1
5747.644		1
5747.69141		1
5747.90967		1
5747.92969		1
5748.00049		1
5748.049		1
5748.1626		1
5748.181		1
5748.20166		1
5748.329		1
5748.34131		1
5748.428		1
5748.585		1
5748.83447		1
5748.91162		1
5748.95		1
5749.061		1
5749.072		1
5749.073		1
5749.189		1
5749.24365		1
5749.29541		1
5749.365		1
5749.36572		1
5749.41455		1
5749.531		1
5749.61768		1
5749.68652		1
5749.68652		1
5749.80762		1
5749.871		1
5749.876		1
5749.92139		1
5749.9624		1
5749.966		1
5750.14551		1
5750.333		1
5750.3877		1
5750.391		1
5750.42334		1
5750.689		1
5750.77051		1
5750.785		1
5750.879		1
5750.891		1
5751.04541		1
5751.15869		1
5751.19238		1
5751.32861		1
5751.41455		1
5751.473		1
5751.508		1
5751.66943		1
5751.678		1
5751.707		1
5751.784		1
5751.862		1
5752.034		1
5752.05127		1
5752.135		1
5752.17041		1
5752.183		1
5752.233		1
5752.23633		1
5752.261		1
5752.34863		1
5752.376		1
5752.42773		1
5752.591		1
5752.62451		1
5752.6665		1
5752.70166		1
5752.731		1
5752.88037		1
5752.925		1
5753.0376		1
5753.11768		1
5753.24951		1
5753.264		1
5753.285		1
5753.34375		1
5753.38574		1
5753.52148		1
5753.57227		1
5753.62061		1
5753.644		1
5753.8374		1
5753.953		1
5754.01465		1
5754.18457		1
5754.20557		1
5754.23047		1
5754.26563		1
5754.26563		1
5754.28125		1
5754.29736		1
5754.312		1
5754.326		1
5754.433		1
5754.487		1
5754.541		1
5754.621		1
5754.62354		1
5754.632		1
5754.636		1
5754.68066		1
5754.917		1
5754.938		1
5754.97656		1
5755.10449		1
5755.1123		1
5755.166		1
5755.24268		1
5755.24951		1
5755.271		1
5755.33057		1
5755.35742		1
5755.458		1
5755.627		1
5755.634		1
5755.749		1
5755.84		1
5755.997		1
5756.037		1
5756.045		1
5756.05762		1
5756.18652		1
5756.23047		1
5756.28271		1
5756.285		1
5756.29541		1
5756.321		1
5756.32129		1
5756.40967		1
5756.44971		1
5756.493		1
5756.50049		1
5756.522		1
5756.574		1
5756.57861		1
5756.643		1
5756.661		1
5756.71		1
5756.76855		1
5756.79639		1
5756.87744		1
5756.92627		1
5757.073		1
5757.12158		1
5757.161		1
5757.173		1
5757.288		1
5757.31348		1
5757.39551		1
5757.43164		1
5757.537		1
5757.60547		1
5757.632		1
5757.712		1
5757.88867		1
5757.934		1
5757.941		1
5758.036		1
5758.055		1
5758.117		1
5758.224		1
5758.347		1
5758.53174		1
5758.624		1
5758.64648		1
5758.67529		1
5758.811		1
5758.82764		1
5758.934		1
5758.97754		1
5759.225		1
5759.253		1
5759.319		1
5759.357		1
5759.425		1
5759.43164		1
5759.517		1
5759.591		1
5759.59229		1
5759.59863		1
5759.60547		1
5759.638		1
5759.6543		1
5759.96729		1
5760.025		1
5760.05273		1
5760.14453		1
5760.14844		1
5760.17236		1
5760.191		1
5760.2876		1
5760.294		1
5760.40332		1
5760.495		1
5760.63525		1
5760.63672		1
5760.664		1
5760.80127		1
5760.85645		1
5760.86328		1
5760.9707		1
5760.97852		1
5761.03027		1
5761.1626		1
5761.20264		1
5761.243		1
5761.247		1
5761.45264		1
5761.454		1
5761.50342		1
5761.56		1
5761.596		1
5761.59668		1
5761.622		1
5761.90674		1
5761.908		1
5762.01855		1
5762.08252		1
5762.19		1
5762.276		1
5762.34326		1
5762.455		1
5762.465		1
5762.499		1
5762.546		1
5762.65771		1
5762.768		1
5762.79834		1
5762.79932		1
5762.811		1
5762.81348		1
5762.91943		1
5763.043		1
5763.043		1
5763.238		1
5763.2666		1
5763.28662		1
5763.3877		1
5763.42969		1
5763.57275		1
5763.57275		1
5763.628		1
5763.654		1
5763.92		1
5763.992		1
5764.07861		1
5764.17041		1
5764.3457		1
5764.376		1
5764.41553		1
5764.42334		1
5764.476		1
5764.698		1
5764.716		1
5764.78		1
5764.80566		1
5764.80664		1
5764.8374		1
5764.86426		1
5764.897		1
5764.91455		1
5764.92139		1
5764.925		1
5764.958		1
5765.01172		1
5765.078		1
5765.11963		1
5765.15967		1
5765.23047		1
5765.3		1
5765.311		1
5765.339		1
5765.348		1
5765.3916		1
5765.597		1
5765.62354		1
5765.666		1
5765.764		1
5765.78662		1
5765.847		1
5765.96729		1
5766.021		1
5766.19531		1
5766.28564		1
5766.324		1
5766.675		1
5766.744		1
5766.89844		1
5766.958		1
5766.971		1
5767.01953		1
5767.02832		1
5767.15039		1
5767.18262		1
5767.254		1
5767.265		1
5767.315		1
5767.34668		1
5767.38135		1
5767.394		1
5767.412		1
5767.59668		1
5767.6123		1
5767.67041		1
5768.06348		1
5768.088		1
5768.09863		1
5768.13037		1
5768.22754		1
5768.265		1
5768.32031		1
5768.351		1
5768.35938		1
5768.36963		1
5768.47168		1
5768.51074		1
5768.62549		1
5768.7		1
5768.75537		1
5768.766		1
5768.816		1
5768.89551		1
5768.94434		1
5768.9873		1
5769.07568		1
5769.102		1
5769.12061		1
5769.152		1
5769.20361		1
5769.29639		1
5769.36133		1
5769.394		1
5769.43066		1
5769.433		1
5769.498		1
5769.58154		1
5769.59863		1
5769.602		1
5769.614		1
5769.64844		1
5769.80859		1
5769.81445		1
5769.93652		1
5770.046		1
5770.0625		1
5770.13232		1
5770.189		1
5770.195		1
5770.20459		1
5770.205		1
5770.243		1
5770.25244		1
5770.26367		1
5770.31836		1
5770.43		1
5770.433		1
5770.51		1
5770.51855		1
5770.521		1
5770.53		1
5770.565		1
5770.61475		1
5770.812		1
5770.829		1
5770.932		1
5771.05029		1
5771.06		1
5771.06445		1
5771.182		1
5771.192		1
5771.213		1
5771.3584		1
5771.378		1
5771.47559		1
5771.635		1
5771.6665		1
5771.701		1
5771.7373		1
5771.745		1
5771.781		1
5771.892		1
5771.95361		1
5772.20068		1
5772.233		1
5772.24854		1
5772.30859		1
5772.32129		1
5772.34863		1
5772.35449		1
5772.398		1
5772.48535		1
5772.521		1
5772.532		1
5772.536		1
5772.58936		1
5772.653		1
5772.664		1
5772.74463		1
5772.775		1
5772.80225		1
5772.825		1
5772.85352		1
5772.92871		1
5772.97266		1
5773.013		1
5773.02246		1
5773.05		1
5773.119		1
5773.147		1
5773.163		1
5773.178		1
5773.30273		1
5773.3833		1
5773.39063		1
5773.459		1
5773.6084		1
5773.666		1
5773.73047		1
5773.73633		1
5773.80859		1
5773.81738		1
5773.87061		1
5773.93848		1
5774.061		1
5774.12549		1
5774.233		1
5774.26172		1
5774.28271		1
5774.30469		1
5774.385		1
5774.405		1
5774.40625		1
5774.40674		1
5774.51074		1
5774.546		1
5774.55859		1
5774.60059		1
5774.61963		1
5774.639		1
5774.67		1
5774.70264		1
5774.76855		1
5774.797		1
5774.837		1
5774.845		1
5774.88672		1
5774.912		1
5774.91748		1
5774.975		1
5775.03027		1
5775.04053		1
5775.041		1
5775.13525		1
5775.20654		1
5775.23145		1
5775.271		1
5775.299		1
5775.335		1
5775.418		1
5775.433		1
5775.654		1
5775.655		1
5775.67139		1
5775.683		1
5775.73		1
5775.86572		1
5775.872		1
5776.118		1
5776.129		1
5776.1626		1
5776.2207		1
5776.229		1
5776.27832		1
5776.34131		1
5776.3584		1
5776.41064		1
5776.43359		1
5776.46973		1
5776.475		1
5776.535		1
5776.55225		1
5776.592		1
5776.65137		1
5776.67773		1
5776.69		1
5776.709		1
5776.717		1
5776.773		1
5776.77832		1
5776.87549		1
5776.879		1
5776.90625		1
5777.02637		1
5777.061		1
5777.114		1
5777.18262		1
5777.312		1
5777.338		1
5777.349		1
5777.35547		1
5777.4		1
5777.55029		1
5777.61572		1
5777.623		1
5777.717		1
5777.722		1
5777.773		1
5777.833		1
5777.93652		1
5777.96826		1
5778.037		1
5778.103		1
5778.12744		1
5778.13867		1
5778.15527		1
5778.163		1
5778.19727		1
5778.19873		1
5778.22949		1
5778.268		1
5778.29053		1
5778.301		1
5778.31055		1
5778.338		1
5778.42041		1
5778.448		1
5778.4585		1
5778.50049		1
5778.577		1
5778.67969		1
5778.75049		1
5778.75244		1
5778.75732		1
5778.90137		1
5778.967		1
5778.987		1
5778.98926		1
5779.04834		1
5779.107		1
5779.198		1
5779.214		1
5779.232		1
5779.30566		1
5779.36133		1
5779.394		1
5779.40869		1
5779.42871		1
5779.429		1
5779.531		1
5779.587		1
5779.60352		1
5779.64453		1
5779.705		1
5779.73145		1
5779.773		1
5779.78125		1
5779.84326		1
5779.89		1
5779.92		1
5780.006		1
5780.0835		1
5780.09375		1
5780.11865		1
5780.12		1
5780.124		1
5780.20068		1
5780.482		1
5780.52246		1
5780.53467		1
5780.55859		1
5780.59473		1
5780.639		1
5780.655		1
5780.688		1
5780.738		1
5780.7876		1
5781.18		1
5781.298		1
5781.38672		1
5781.42773		1
5781.55566		1
5781.569		1
5781.61475		1
5781.61963		1
5781.69531		1
5781.754		1
5781.778		1
5781.79834		1
5781.88037		1
5781.937		1
5781.955		1
5782.03857		1
5782.043		1
5782.114		1
5782.206		1
5782.21436		1
5782.24365		1
5782.2876		1
5782.33838		1
5782.343		1
5782.38525		1
5782.462		1
5782.4834		1
5782.4873		1
5782.48975		1
5782.51855		1
5782.546		1
5782.55664		1
5782.61963		1
5782.62354		1
5782.679		1
5782.69141		1
5782.693		1
5782.7124		1
5782.75928		1
5782.87549		1
5782.909		1
5782.915		1
5782.927		1
5782.94434		1
5783.056		1
5783.07666		1
5783.14453		1
5783.21973		1
5783.29248		1
5783.33252		1
5783.352		1
5783.382		1
5783.44043		1
5783.45557		1
5783.53955		1
5783.546		1
5783.57764		1
5783.644		1
5783.69336		1
5783.698		1
5783.76465		1
5783.7793		1
5783.793		1
5783.80957		1
5783.814		1
5783.87		1
5783.984		1
5784.056		1
5784.08252		1
5784.12744		1
5784.15137		1
5784.23633		1
5784.315		1
5784.32959		1
5784.516		1
5784.56		1
5784.58		1
5784.62		1
5784.627		1
5784.67627		1
5784.79053		1
5784.806		1
5785.06348		1
5785.09131		1
5785.262		1
5785.40137		1
5785.49463		1
5785.50244		1
5785.559		1
5785.60938		1
5785.74658		1
5785.803		1
5785.879		1
5785.94238		1
5785.95		1
5785.95654		1
5785.95654		1
5785.95752		1
5786.01563		1
5786.05029		1
5786.06055		1
5786.13672		1
5786.146		1
5786.227		1
5786.23		1
5786.392		1
5786.42139		1
5786.43652		1
5786.46875		1
5786.49072		1
5786.50342		1
5786.562		1
5786.571		1
5786.626		1
5786.64		1
5786.68457		1
5786.828		1
5786.866		1
5786.89648		1
5786.906		1
5786.922		1
5786.969		1
5786.9917		1
5787.02148		1
5787.06934		1
5787.255		1
5787.263		1
5787.26953		1
5787.29834		1
5787.35156		1
5787.3623		1
5787.38574		1
5787.392		1
5787.43555		1
5787.446		1
5787.469		1
5787.555		1
5787.59		1
5787.63428		1
5787.682		1
5787.687		1
5787.80273		1
5787.8457		1
5788.016		1
5788.016		1
5788.04932		1
5788.152		1
5788.19141		1
5788.271		1
5788.29346		1
5788.31836		1
5788.412		1
5788.47852		1
5788.47852		1
5788.506		1
5788.548		1
5788.555		1
5788.57861		1
5788.609		1
5788.62354		1
5788.77246		1
5788.842		1
5788.9585		1
5789.0293		1
5789.087		1
5789.09473		1
5789.12256		1
5789.12744		1
5789.14746		1
[truncated: 18,043 more rows]
