# Supplementary material for: Getting rid of ‘rain’ and ‘stars’: Mitigating inhibition effects on ddPCR data analysis, the case study of the invasive crayfish Pacifastacus leniusculus in the streams of Luxembourg
Source: PLoS One. 2022 Nov 16;17(11):e0275363. doi: 10.1371/journal.pone.0275363 (PMC9668142; doi:10.1371/journal.pone.0275363)
Supplement: S1 File — (ZIP) [file pone.0275363.s003.zip › raw data/28-pl2/28 Pl2-2019 Pl_G04_Amplitude.csv]

Ch1 Amplitude	Ch2 Amplitude	Cluster
2544.994		1
2839.12231		1
5359.41064		1
5394.496		1
5396.40332		1
5418.2085		1
5435.0293		1
5447.368		1
5458.62354		1
5479.76465		1
5493.52637		1
5497.564		1
5499.801		1
5505.17969		1
5511.921		1
5513.8335		1
5520.354		1
5520.876		1
5525.375		1
5540.788		1
5541.249		1
5545.277		1
5545.53857		1
5546.339		1
5549.537		1
5552.079		1
5556.17871		1
5557.1416		1
5558.921		1
5563.33545		1
5565.57031		1
5568.67969		1
5573.11		1
5575.65332		1
5577.07959		1
5577.77637		1
5578.16943		1
5580.6084		1
5580.736		1
5581.73145		1
5583.72363		1
5586.77637		1
5589.785		1
5590.30225		1
5591.25732		1
5592.15137		1
5593.739		1
5594.075		1
5594.15674		1
5595.82031		1
5600.944		1
5601.864		1
5603.319		1
5603.34326		1
5603.596		1
5604.1626		1
5604.30664		1
5606.74268		1
5607.902		1
5608.53955		1
5611.28857		1
5611.99		1
5613.286		1
5613.46143		1
5616.334		1
5617.526		1
5619.39746		1
5619.89941		1
5620.444		1
5622.50439		1
5623.896		1
5625.33		1
5625.339		1
5625.78174		1
5627.611		1
5629.859		1
5630.00049		1
5630.224		1
5631.33154		1
5632.46143		1
5633.754		1
5634.20361		1
5634.67871		1
5635.0083		1
5640.766		1
5642.05127		1
5642.08545		1
5642.884		1
5643.64941		1
5643.65625		1
5643.761		1
5643.873		1
5644.46875		1
5644.74365		1
5644.79		1
5644.991		1
5645.295		1
5646.16553		1
5646.4585		1
5646.72		1
5647.90234		1
5648.28369		1
5649.84375		1
5649.85352		1
5650.227		1
5650.372		1
5650.42969		1
5650.49658		1
5652.505		1
5652.69043		1
5652.75732		1
5653.912		1
5654.22656		1
5655.16162		1
5656.791		1
5658.303		1
5659.074		1
5659.474		1
5660.21729		1
5661.1543		1
5661.27637		1
5661.336		1
5661.95752		1
5662.40332		1
5663.2334		1
5663.359		1
5663.49268		1
5663.718		1
5664.23633		1
5664.68652		1
5664.69971		1
5664.75439		1
5664.782		1
5665.07031		1
5666.22754		1
5666.406		1
5666.529		1
5667.83		1
5668.416		1
5668.473		1
5668.624		1
5669.09863		1
5670.114		1
5670.16553		1
5671.026		1
5671.75439		1
5674.397		1
5674.71045		1
5675.03125		1
5675.194		1
5675.969		1
5676.069		1
5676.2666		1
5676.949		1
5677.271		1
5677.632		1
5678.774		1
5678.847		1
5679.05957		1
5679.70264		1
5680.159		1
5680.97266		1
5681.34326		1
5681.634		1
5681.81836		1
5681.95264		1
5683.069		1
5683.49072		1
5684.1167		1
5684.21143		1
5684.95752		1
5685.5376		1
5685.5376		1
5685.68359		1
5685.956		1
5685.99756		1
5687.073		1
5687.209		1
5687.512		1
5688.46045		1
5688.83643		1
5689.167		1
5689.43848		1
5689.51367		1
5689.861		1
5690.204		1
5690.35742		1
5691.458		1
5692.716		1
5692.73438		1
5695.16943		1
5695.26074		1
5695.86768		1
5696.448		1
5696.619		1
5696.84		1
5696.902		1
5696.99951		1
5697.122		1
5697.15332		1
5697.22363		1
5697.433		1
5697.80273		1
5698.211		1
5698.48242		1
5698.95264		1
5698.974		1
5699.30371		1
5699.73633		1
5699.873		1
5701.016		1
5701.14648		1
5701.15039		1
5701.44336		1
5701.444		1
5701.487		1
5701.57031		1
5701.642		1
5701.64551		1
5701.80566		1
5702.03		1
5702.231		1
5703.003		1
5703.21533		1
5703.51367		1
5703.707		1
5704.12		1
5704.522		1
5705.155		1
5705.633		1
5706.42871		1
5706.6626		1
5706.708		1
5707.114		1
5707.47168		1
5707.80371		1
5707.82129		1
5708.15137		1
5708.226		1
5708.25439		1
5708.27148		1
5708.65869		1
5708.71631		1
5709.1416		1
5709.2		1
5709.73		1
5710.62939		1
5711.17725		1
5711.18555		1
5711.288		1
5711.49072		1
5711.729		1
5711.93457		1
5712.05273		1
5712.426		1
5712.661		1
5712.90234		1
5712.931		1
5713.1123		1
5713.56641		1
5713.79346		1
5713.80127		1
5714.067		1
5714.07861		1
5714.148		1
5714.451		1
5714.477		1
5714.50635		1
5714.87		1
5715.00244		1
5716.6543		1
5716.993		1
5716.995		1
5718.49268		1
5718.70752		1
5719.383		1
5719.399		1
5719.67139		1
5719.6875		1
5719.7627		1
5720.452		1
5720.64648		1
5720.7417		1
5720.75049		1
5720.89648		1
5721.061		1
5721.0874		1
5721.123		1
5721.272		1
5721.295		1
5721.51172		1
5721.60938		1
5721.68457		1
5722.032		1
5722.058		1
5722.26465		1
5722.30371		1
5722.64		1
5722.80859		1
5722.99365		1
5723.3374		1
5723.472		1
5723.584		1
5723.865		1
5724.43945		1
5724.592		1
5725.01563		1
5725.04248		1
5725.33838		1
5725.62842		1
5725.679		1
5726.72		1
5726.78125		1
5726.85547		1
5727.88672		1
5728.493		1
5728.57764		1
5729.426		1
5729.81445		1
5730.11475		1
5730.18848		1
5730.34375		1
5730.60156		1
5730.613		1
5730.745		1
5731.102		1
5731.249		1
5731.281		1
5731.455		1
5731.48828		1
5732.059		1
5732.766		1
5733.12		1
5733.195		1
5733.448		1
5733.62451		1
5733.62744		1
5733.638		1
5733.74268		1
5733.849		1
5734.29541		1
5734.53174		1
5734.81445		1
5734.99463		1
5735.32		1
5735.725		1
5735.827		1
5736.143		1
5736.343		1
5736.437		1
5736.648		1
5737.273		1
5737.33838		1
5737.4917		1
5738.43		1
5738.5166		1
5738.766		1
5739.28271		1
5739.61133		1
5739.84		1
5739.947		1
5740.1543		1
5740.167		1
5740.568		1
5740.7417		1
5740.939		1
5741.257		1
5741.91162		1
5742.01025		1
5742.19629		1
5742.85742		1
5742.87256		1
5742.98633		1
5743.05664		1
5743.172		1
5743.215		1
5743.679		1
5743.793		1
5744.36328		1
5744.49854		1
5744.77539		1
5744.849		1
5745.002		1
5745.013		1
5745.11768		1
5745.358		1
5745.67139		1
5745.69531		1
5745.86426		1
5746.08447		1
5746.5415		1
5746.60938		1
5746.649		1
5746.67139		1
5747.1416		1
5747.22		1
5747.2627		1
5748.56152		1
5748.58545		1
5748.855		1
5748.93848		1
5749.034		1
5749.107		1
5749.96338		1
5750.5293		1
5750.695		1
5751.23		1
5751.231		1
5751.24072		1
5751.378		1
5751.48242		1
5751.5625		1
5751.75439		1
5751.8374		1
5751.939		1
5752		1
5752.24756		1
5752.505		1
5752.57227		1
5752.91162		1
5753.0415		1
5753.263		1
5753.34033		1
5753.407		1
5753.55273		1
5753.606		1
5753.65771		1
5753.77		1
5754.06738		1
5754.07471		1
5754.09863		1
5755.12		1
5755.206		1
5755.477		1
5755.6333		1
5755.70361		1
5755.82031		1
5755.85449		1
5756.05664		1
5756.221		1
5756.24854		1
5756.44775		1
5756.88135		1
5757.236		1
5757.39		1
5757.78467		1
5757.78662		1
5757.793		1
5758.01563		1
5758.136		1
5758.28662		1
5758.462		1
5758.87256		1
5759.13574		1
5759.55		1
5759.759		1
5759.861		1
5759.89063		1
5760.09863		1
5760.36768		1
5760.46045		1
5760.61328		1
5760.84375		1
5761.16846		1
5761.236		1
5761.255		1
5761.313		1
5761.33838		1
5761.42236		1
5761.492		1
5761.872		1
5761.94775		1
5762.10742		1
5762.36768		1
5762.72363		1
5762.834		1
5762.90137		1
5762.99365		1
5763.038		1
5763.07959		1
5763.133		1
5763.25635		1
5763.371		1
5763.371		1
5763.436		1
5763.85645		1
5764.468		1
5764.81152		1
5764.864		1
5764.97949		1
5765.23828		1
5765.743		1
5765.80273		1
5765.94043		1
5766.222		1
5766.47461		1
5766.76563		1
5766.795		1
5766.979		1
5767.058		1
5767.238		1
5767.36768		1
5767.53369		1
5767.62842		1
5767.72852		1
5767.835		1
5767.96533		1
5767.973		1
5767.992		1
5768.09863		1
5768.17432		1
5768.237		1
5768.62744		1
5768.802		1
5768.831		1
5768.832		1
5769.184		1
5769.19531		1
5769.34961		1
5769.645		1
5769.81641		1
5769.878		1
5770.26953		1
5770.479		1
5770.736		1
5770.7373		1
5770.75146		1
5771.56055		1
5771.58838		1
5771.72168		1
5771.735		1
5771.77344		1
5771.9917		1
5772.89355		1
5773.104		1
5773.143		1
5773.14648		1
5773.21436		1
5773.30664		1
5773.335		1
5773.339		1
5773.34326		1
5773.4126		1
5773.52539		1
5773.75928		1
5773.938		1
5774.33154		1
5774.463		1
5774.821		1
5774.84668		1
5775.02		1
5775.082		1
5775.163		1
5775.212		1
5775.29639		1
5775.413		1
5775.45264		1
5775.75342		1
5775.92236		1
5775.973		1
5776.08447		1
5776.18066		1
5776.22754		1
5776.3		1
5776.84326		1
5776.93555		1
5777.2793		1
5777.576		1
5777.58838		1
5777.589		1
5777.599		1
5777.77734		1
5777.96973		1
5778.03955		1
5778.253		1
5778.276		1
5778.481		1
5778.51758		1
5778.70459		1
5778.726		1
5778.756		1
5778.86768		1
5778.99854		1
5779.077		1
5779.09131		1
5779.09326		1
5779.23975		1
5779.37842		1
5779.555		1
5779.5957		1
5779.70166		1
5779.70459		1
5779.732		1
5779.755		1
5779.86133		1
5780.061		1
5780.081		1
5780.17773		1
5780.217		1
5780.288		1
5780.475		1
5780.566		1
5780.86768		1
5781.161		1
5781.555		1
5781.93164		1
5782.07129		1
5782.48926		1
5782.57764		1
5782.796		1
5782.90967		1
5783.0835		1
5783.1084		1
5783.15967		1
5783.24756		1
5783.263		1
5783.8125		1
5783.918		1
5783.96045		1
5784.096		1
5784.12158		1
5784.812		1
5784.893		1
5784.954		1
5785.007		1
5785.04053		1
5785.24		1
5785.257		1
5785.359		1
5785.703		1
5785.97656		1
5786.03		1
5786.05225		1
5786.3877		1
5786.57227		1
5786.584		1
5787.1123		1
5787.417		1
5787.42627		1
5787.603		1
5787.691		1
5787.738		1
5788.13867		1
5788.376		1
5788.544		1
5788.6		1
5788.678		1
5789.005		1
5789.082		1
5789.271		1
5789.3667		1
5789.559		1
5789.57227		1
5789.61865		1
5789.68848		1
5789.937		1
5789.947		1
5789.953		1
5789.99		1
5790.23145		1
5790.24365		1
5790.49365		1
5790.945		1
5790.94629		1
5791.0376		1
5791.16455		1
5791.357		1
5791.84961		1
5792.096		1
5792.1543		1
5792.238		1
5792.2793		1
5792.482		1
5792.57959		1
5792.68262		1
5792.68652		1
5792.69971		1
5792.722		1
5792.73145		1
5792.73633		1
5792.88672		1
5792.896		1
5793.0166		1
5793.161		1
5793.2124		1
5793.27441		1
5793.426		1
5793.62		1
5793.745		1
5793.91064		1
5794.05566		1
5794.155		1
5794.46		1
5794.85449		1
5794.91064		1
5794.93066		1
5794.934		1
5795.02539		1
5795.07373		1
5795.10645		1
5795.28369		1
5795.30029		1
5795.449		1
5795.753		1
5795.92139		1
5795.984		1
5796.05225		1
5796.24268		1
5796.30273		1
5796.46631		1
5796.66357		1
5796.6875		1
5797.007		1
5797.13965		1
5797.17334		1
5797.199		1
5797.202		1
5797.30762		1
5797.4624		1
5797.548		1
5797.57764		1
5797.59326		1
5797.60352		1
5797.72559		1
5797.734		1
5797.78564		1
5797.841		1
5797.974		1
5798.01758		1
5798.039		1
5798.04346		1
5798.115		1
5798.163		1
5798.297		1
5798.313		1
5798.377		1
5798.37842		1
5798.391		1
5798.423		1
5798.42334		1
5798.643		1
5798.734		1
5798.8584		1
5798.872		1
5798.926		1
5798.997		1
5799.11865		1
5799.295		1
5799.427		1
5799.68066		1
5799.766		1
5799.85		1
5799.89844		1
5799.93359		1
5799.971		1
5800.01855		1
5800.101		1
5800.11963		1
5800.16357		1
5800.195		1
5800.25049		1
5800.376		1
5800.4043		1
5800.427		1
5800.51		1
5800.57471		1
5800.586		1
5800.945		1
5801.018		1
5801.13037		1
5801.17725		1
5801.20361		1
5801.27441		1
5801.33		1
5801.43848		1
5801.467		1
5801.615		1
5801.65869		1
5801.95654		1
5801.976		1
5802.44		1
5802.57		1
5802.581		1
5802.71338		1
5802.812		1
5803.13574		1
5803.365		1
5803.442		1
5803.729		1
5803.882		1
5804.338		1
5804.37646		1
5804.473		1
5804.488		1
5804.54834		1
5804.673		1
5804.757		1
5804.797		1
5804.823		1
5804.836		1
5804.88867		1
5805.07275		1
5805.122		1
5805.34668		1
5805.48975		1
5805.548		1
5805.676		1
5805.778		1
5805.79736		1
5805.922		1
5806.14648		1
5806.168		1
5806.17236		1
5806.234		1
5806.307		1
5806.36963		1
5806.3916		1
5806.46729		1
5806.51953		1
5806.63525		1
5806.709		1
5806.73975		1
5806.78662		1
5806.83447		1
5806.884		1
5806.95166		1
5807.049		1
5807.21631		1
5807.21973		1
5807.754		1
5808.01367		1
5808.09473		1
5808.11572		1
5808.13232		1
5808.30273		1
5808.404		1
5808.4917		1
5808.883		1
5808.972		1
5808.9873		1
5809.232		1
5809.269		1
5809.45264		1
5809.54346		1
5809.58447		1
5809.69043		1
5809.857		1
5809.8623		1
5809.901		1
5809.91455		1
5810.069		1
5810.07764		1
5810.106		1
5810.118		1
5810.16943		1
5810.209		1
5810.31055		1
5810.312		1
5810.3584		1
5810.4043		1
5810.49854		1
5810.606		1
5810.70166		1
5810.80664		1
5811.08		1
5811.123		1
5811.12939		1
5811.2666		1
5811.28		1
5811.322		1
5811.42432		1
5811.655		1
5811.762		1
5811.84863		1
5812.011		1
5812.078		1
5812.176		1
5812.18359		1
5812.2085		1
5812.422		1
5812.50439		1
5812.51465		1
5812.594		1
5812.62		1
5812.635		1
5812.86133		1
5813.053		1
5813.1167		1
5813.23926		1
5813.468		1
5813.49268		1
5813.572		1
5813.684		1
5813.713		1
5813.753		1
5813.84033		1
5813.886		1
5813.897		1
5814.062		1
5814.22949		1
5814.28467		1
5814.40967		1
5814.414		1
5814.47559		1
5814.511		1
5814.51953		1
5814.56543		1
5814.60645		1
5814.6377		1
5814.69531		1
5814.70654		1
5814.728		1
5814.88965		1
5814.93262		1
5814.97559		1
5815.05957		1
5815.09033		1
5815.2207		1
5815.24072		1
5815.25146		1
5815.25342		1
5815.257		1
5815.26025		1
5815.52832		1
5815.61		1
5815.978		1
5816.386		1
5816.402		1
5816.47852		1
5816.53174		1
5816.67529		1
5816.67627		1
5816.756		1
5816.914		1
5816.92725		1
5817.01172		1
5817.014		1
5817.111		1
5817.126		1
5817.13232		1
5817.17041		1
5817.28564		1
5817.331		1
5817.49268		1
5817.55859		1
5817.629		1
5817.637		1
5817.6626		1
5817.67432		1
5817.834		1
5818.045		1
5818.05371		1
5818.067		1
5818.126		1
5818.312		1
5818.326		1
5818.41846		1
5818.459		1
5818.49		1
5818.63		1
5818.66455		1
5818.67725		1
5818.7		1
5818.748		1
5818.798		1
5818.799		1
5818.949		1
5819.124		1
5819.271		1
5819.983		1
5820.07		1
5820.143		1
5820.231		1
5820.23633		1
5820.378		1
5820.452		1
5820.48047		1
5820.67529		1
5820.77734		1
5820.78467		1
5820.843		1
5820.84473		1
5820.89355		1
5821.03027		1
5821.39551		1
5821.399		1
5821.51025		1
5821.602		1
5821.689		1
5821.71826		1
5821.775		1
5821.78271		1
5821.917		1
5821.999		1
5822.192		1
5822.452		1
5822.78857		1
5822.88428		1
5823.16		1
5823.18		1
5823.275		1
5823.31641		1
5823.34131		1
5823.369		1
5823.41064		1
5823.602		1
5823.698		1
5823.76172		1
5823.789		1
5823.79248		1
5823.85645		1
5823.896		1
5823.90967		1
5824.1416		1
5824.294		1
5824.299		1
5824.44971		1
5824.50049		1
5824.924		1
5825.054		1
5825.141		1
5825.16		1
5825.16943		1
5825.24268		1
5825.32666		1
5825.36035		1
5825.441		1
5825.53564		1
5825.539		1
5825.748		1
5825.79346		1
5825.96533		1
5825.9873		1
5826.081		1
5826.095		1
5826.18555		1
5826.22168		1
5826.284		1
5826.328		1
5826.393		1
5826.46973		1
5826.50342		1
5826.60449		1
5826.61572		1
5826.80029		1
5826.84961		1
5826.85		1
5826.94873		1
5826.9707		1
5827.09961		1
5827.30859		1
5827.33154		1
5827.51172		1
5827.602		1
5827.67432		1
5827.707		1
5827.757		1
5827.90771		1
5827.94336		1
5828.1084		1
5828.35449		1
5828.66846		1
5828.839		1
5828.852		1
5829.01074		1
5829.032		1
5829.198		1
5829.35742		1
5829.563		1
5829.671		1
5829.71143		1
5829.755		1
5829.787		1
5829.82666		1
5829.84863		1
5829.96045		1
5829.96973		1
5830.14648		1
5830.321		1
5830.43359		1
5830.439		1
5830.54443		1
5830.586		1
5830.67041		1
5830.727		1
5830.78662		1
5830.788		1
5830.79834		1
5830.842		1
5830.923		1
5830.9375		1
5830.95557		1
5831.183		1
5831.217		1
5831.25732		1
5831.371		1
5831.71631		1
5831.725		1
5831.80371		1
5832.00732		1
5832.01855		1
5832.1333		1
5832.48242		1
5832.55664		1
5832.557		1
5832.72754		1
5832.85352		1
5832.884		1
5832.93164		1
5832.983		1
5833.014		1
5833.09326		1
5833.178		1
5833.371		1
5833.38232		1
5833.426		1
5833.45166		1
5833.458		1
5833.467		1
5833.47461		1
5833.661		1
5833.717		1
5833.7334		1
5833.77734		1
5833.79346		1
5833.887		1
5833.89551		1
5833.896		1
5833.9		1
5833.96973		1
5833.979		1
5834.23242		1
5834.386		1
5834.60938		1
5834.652		1
5834.664		1
5834.709		1
5834.74365		1
5834.86572		1
5835.0083		1
5835.031		1
5835.03174		1
5835.033		1
5835.052		1
5835.12939		1
5835.204		1
5835.304		1
5835.55762		1
5835.86328		1
5835.873		1
5835.983		1
5836.011		1
5836.01367		1
5836.037		1
5836.13672		1
5836.211		1
5836.269		1
5836.28174		1
5836.28662		1
5836.397		1
5836.407		1
5836.452		1
5836.58154		1
5836.985		1
5836.99		1
5837.056		1
5837.088		1
5837.09		1
5837.157		1
5837.209		1
5837.25342		1
5837.281		1
5837.331		1
5837.338		1
5837.347		1
5837.46973		1
5837.61963		1
5837.65332		1
5837.67		1
5837.924		1
5837.979		1
5838.00732		1
5838.05		1
5838.054		1
5838.253		1
5838.32		1
5838.376		1
5838.41455		1
5838.50049		1
5838.532		1
5838.70068		1
5838.734		1
5838.737		1
5838.74		1
5838.79639		1
5838.962		1
5839.01074		1
5839.16846		1
5839.229		1
5839.24854		1
5839.249		1
5839.2666		1
5839.278		1
5839.636		1
5839.64844		1
5839.65039		1
5839.663		1
5839.86133		1
5839.903		1
5839.98535		1
5840.081		1
5840.12158		1
5840.127		1
5840.135		1
5840.212		1
5840.32764		1
5840.36035		1
5840.487		1
5840.61426		1
5840.677		1
5840.68		1
5840.75928		1
5840.781		1
5840.791		1
5840.934		1
5841.08838		1
5841.163		1
5841.29346		1
5841.40625		1
5841.45654		1
5841.497		1
5841.547		1
5841.591		1
5841.6		1
5841.65332		1
5841.715		1
5841.962		1
5841.98145		1
5841.99854		1
5842.04736		1
5842.14258		1
5842.14844		1
5842.35254		1
5842.43945		1
5842.471		1
5842.56641		1
5842.65039		1
5842.751		1
5842.80664		1
5842.88135		1
5842.882		1
5842.882		1
5843.006		1
5843.071		1
5843.10547		1
5843.24072		1
5843.36133		1
5843.434		1
5843.54443		1
5843.788		1
5843.821		1
5843.826		1
5843.86475		1
5843.91064		1
5843.978		1
5844.09375		1
5844.09766		1
5844.15967		1
5844.22949		1
5844.24561		1
5844.30371		1
5844.349		1
5844.464		1
5844.606		1
5844.854		1
5845.004		1
5845.028		1
5845.04443		1
5845.36426		1
5845.384		1
5845.3877		1
5845.39844		1
5845.405		1
5845.42627		1
5845.447		1
5845.448		1
5845.588		1
5845.73145		1
5845.84033		1
5845.872		1
5846.04346		1
5846.05859		1
5846.10742		1
5846.109		1
5846.407		1
5846.51563		1
5846.5166		1
5846.594		1
5846.61475		1
5846.698		1
5846.703		1
5846.705		1
5846.714		1
5846.8125		1
5846.88867		1
5846.89844		1
5846.92627		1
5846.94727		1
5846.96338		1
5847.00635		1
5847.04639		1
5847.17627		1
5847.198		1
5847.403		1
5847.435		1
5847.435		1
5847.508		1
5847.55957		1
5847.71533		1
5847.72168		1
5847.734		1
5847.807		1
5847.85449		1
5847.864		1
5847.90674		1
5847.96045		1
5847.9624		1
5848.031		1
5848.09229		1
5848.09961		1
5848.16748		1
5848.204		1
5848.21045		1
5848.27539		1
5848.47363		1
5848.50439		1
5848.553		1
5848.587		1
5848.61475		1
5848.694		1
5848.703		1
5848.80029		1
5848.80664		1
5848.998		1
5849.01074		1
5849.02832		1
5849.08545		1
5849.207		1
5849.255		1
5849.285		1
5849.321		1
5849.359		1
5849.37256		1
5849.619		1
5849.6875		1
5849.80127		1
5849.882		1
5849.88232		1
5849.888		1
5849.893		1
5849.96338		1
5850.01367		1
5850.13		1
5850.138		1
5850.21631		1
5850.25635		1
5850.301		1
5850.395		1
5850.416		1
5850.68652		1
5850.77539		1
5850.78955		1
5850.902		1
5850.912		1
5850.95752		1
5851.027		1
5851.49		1
5851.49658		1
5851.50928		1
5851.59375		1
5851.649		1
5851.66748		1
5851.696		1
5851.70654		1
5851.71875		1
5851.87		1
5852.031		1
5852.10254		1
5852.223		1
5852.2334		1
5852.239		1
5852.27832		1
5852.45557		1
5852.48633		1
5852.49268		1
5852.508		1
5852.81934		1
5852.82861		1
5852.95654		1
5853.072		1
5853.212		1
5853.3457		1
5853.375		1
5853.397		1
5853.47559		1
5853.587		1
5853.65527		1
5853.76953		1
5853.794		1
5853.882		1
5854.02637		1
5854.06		1
5854.178		1
5854.183		1
5854.32861		1
5854.435		1
5854.453		1
5854.49756		1
5854.536		1
5854.545		1
5854.62061		1
5854.62061		1
5854.65039		1
5854.663		1
5854.70654		1
5854.789		1
5854.793		1
5854.79639		1
5854.87256		1
5854.87744		1
5854.9585		1
5855.08057		1
5855.084		1
5855.119		1
5855.11963		1
5855.2		1
5855.271		1
5855.36133		1
5855.42334		1
5855.621		1
5855.681		1
5855.7583		1
5855.799		1
5855.81055		1
5855.924		1
5856.009		1
5856.127		1
5856.20264		1
5856.20459		1
5856.21		1
5856.43359		1
5856.52246		1
5856.54248		1
5856.613		1
5856.731		1
5856.77734		1
5856.7793		1
5856.79932		1
5856.82227		1
5856.84229		1
5856.84863		1
5856.85938		1
5856.967		1
5857.287		1
5857.33057		1
5857.334		1
5857.394		1
5857.73633		1
5857.803		1
5857.846		1
5857.859		1
5857.884		1
5857.90771		1
5857.911		1
5857.92627		1
5857.944		1
5857.967		1
5858.00244		1
5858.028		1
5858.2915		1
5858.425		1
5858.45947		1
5858.629		1
5858.712		1
5858.758		1
5858.778		1
5858.798		1
5858.8125		1
5858.858		1
5858.8833		1
5858.92139		1
5859.12451		1
5859.166		1
5859.355		1
5859.359		1
5859.394		1
5859.489		1
5859.55		1
5859.60645		1
5859.63232		1
5859.66455		1
5859.681		1
5859.76074		1
5859.76758		1
5859.782		1
5859.79		1
5859.84473		1
5859.873		1
5859.8833		1
5859.967		1
5859.97852		1
5860.02832		1
5860.11133		1
5860.24072		1
5860.41357		1
5860.438		1
5860.44238		1
5860.46533		1
5860.523		1
5860.532		1
5860.63135		1
5860.65771		1
5860.82568		1
5860.84766		1
5860.85645		1
5860.87354		1
5860.93555		1
5860.99072		1
5861.038		1
5861.092		1
5861.202		1
5861.272		1
5861.29639		1
5861.30469		1
5861.33057		1
5861.37842		1
5861.45557		1
5861.4707		1
5861.47168		1
5861.484		1
5861.612		1
5861.68457		1
5861.80029		1
5861.871		1
5861.982		1
5861.98828		1
5862.122		1
5862.23975		1
5862.43262		1
5862.475		1
5862.492		1
5862.516		1
5862.58154		1
5862.62158		1
5862.74756		1
5862.793		1
5862.8916		1
5862.92627		1
5863.01074		1
5863.06		1
5863.078		1
5863.10938		1
5863.11865		1
5863.18262		1
5863.183		1
5863.22		1
5863.27637		1
5863.284		1
5863.32		1
5863.381		1
5863.39		1
5863.48438		1
5863.49854		1
5863.50439		1
5863.687		1
5863.69775		1
5863.78125		1
5863.85449		1
5863.92139		1
5863.97363		1
5863.996		1
5864.013		1
5864.11475		1
5864.17627		1
5864.24561		1
5864.252		1
5864.301		1
5864.339		1
5864.43		1
5864.44629		1
5864.474		1
5864.521		1
5864.86963		1
5864.933		1
5865.003		1
5865.003		1
5865.032		1
5865.056		1
5865.28662		1
5865.35156		1
5865.3916		1
5865.416		1
5865.42041		1
5865.74951		1
5865.85547		1
5865.85547		1
5865.8916		1
5865.904		1
5865.913		1
5865.947		1
5865.976		1
5865.99756		1
5866.123		1
5866.21143		1
5866.214		1
5866.218		1
5866.573		1
5866.583		1
5866.62646		1
5866.682		1
5866.762		1
5866.83447		1
5866.84326		1
5866.892		1
5866.977		1
5867.01172		1
5867.134		1
5867.215		1
5867.26953		1
5867.281		1
5867.37549		1
5867.407		1
5867.71143		1
5867.73438		1
5867.82		1
5867.85547		1
5867.951		1
5867.95947		1
5867.986		1
5868.02441		1
5868.02539		1
5868.08057		1
5868.105		1
5868.121		1
5868.15332		1
5868.37939		1
5868.44727		1
5868.472		1
5868.51758		1
5868.55371		1
5868.6084		1
5868.69873		1
5868.70947		1
5868.825		1
5868.896		1
5868.93945		1
5869.10156		1
5869.31		1
5869.519		1
5869.605		1
5869.672		1
5869.96875		1
5870.005		1
5870.051		1
5870.159		1
5870.174		1
5870.18		1
5870.292		1
5870.358		1
5870.47754		1
5870.504		1
5870.53662		1
5870.82129		1
5870.88525		1
5870.902		1
5871.074		1
5871.1665		1
5871.185		1
5871.34863		1
5871.693		1
5871.77246		1
5871.80566		1
5871.857		1
5871.93066		1
5871.961		1
5871.96631		1
5872.16943		1
5872.17		1
5872.17725		1
5872.23535		1
5872.291		1
5872.34		1
5872.34668		1
5872.3584		1
5872.41553		1
5872.449		1
5872.48535		1
5872.68848		1
5872.72949		1
5872.766		1
5872.773		1
5872.921		1
5873.008		1
5873.02734		1
5873.06934		1
5873.1377		1
5873.152		1
5873.307		1
5873.311		1
5873.412		1
5873.425		1
5873.52344		1
5873.528		1
5873.59131		1
5873.623		1
5873.7		1
5873.739		1
5873.77539		1
5873.793		1
5873.884		1
5873.976		1
5874.004		1
5874.05957		1
5874.17627		1
5874.255		1
5874.28271		1
5874.304		1
5874.321		1
5874.34229		1
5874.43262		1
5874.45947		1
5874.523		1
5874.53564		1
5874.698		1
5874.758		1
5874.862		1
5874.86768		1
5874.906		1
5874.97656		1
5875.012		1
5875.027		1
5875.123		1
5875.13232		1
5875.229		1
5875.32227		1
5875.4165		1
5875.544		1
5875.55225		1
5875.58545		1
5875.947		1
5876.034		1
5876.14551		1
5876.29		1
5876.30371		1
5876.339		1
5876.343		1
5876.411		1
5876.41553		1
5876.43848		1
5876.482		1
5876.503		1
5876.541		1
5876.607		1
5876.769		1
5876.772		1
5876.774		1
5876.82129		1
5876.861		1
5876.87354		1
5876.883		1
5876.8916		1
5876.895		1
5876.969		1
5877.13965		1
5877.1875		1
5877.223		1
5877.267		1
5877.32764		1
5877.34766		1
5877.39551		1
5877.396		1
5877.4834		1
5877.496		1
5877.51172		1
5877.60938		1
5877.68457		1
5877.69238		1
5877.712		1
5877.761		1
5877.76855		1
5877.77246		1
5877.82275		1
5877.87354		1
5877.87354		1
5877.99561		1
5878.00146		1
5878.064		1
5878.091		1
5878.19727		1
5878.31934		1
5878.32129		1
5878.341		1
5878.34131		1
5878.343		1
5878.358		1
5878.43848		1
5878.44531		1
5878.497		1
5878.529		1
5878.558		1
5878.62354		1
5878.635		1
5878.733		1
5878.77637		1
5878.79834		1
5878.81836		1
5878.825		1
5878.89746		1
5878.901		1
5878.95654		1
5878.979		1
5879.12158		1
5879.256		1
5879.2666		1
5879.488		1
5879.503		1
5879.64258		1
5879.697		1
5879.73438		1
5879.774		1
5879.812		1
5879.83057		1
5879.852		1
5879.872		1
5879.87451		1
5879.894		1
5879.94775		1
5879.987		1
5880.013		1
5880.08		1
5880.09473		1
5880.13135		1
5880.15967		1
5880.27246		1
5880.29		1
5880.291		1
5880.41064		1
5880.424		1
5880.42432		1
5880.46338		1
5880.51758		1
5880.567		1
5880.6		1
5880.603		1
5880.615		1
5880.666		1
5880.802		1
5880.812		1
5880.814		1
5880.849		1
5880.871		1
5880.922		1
5881.11035		1
5881.134		1
5881.13574		1
5881.18457		1
5881.202		1
5881.25342		1
5881.27637		1
5881.405		1
5881.531		1
5881.54736		1
5881.639		1
5881.64258		1
5881.67725		1
5881.691		1
5881.69629		1
5881.70557		1
5881.77832		1
5881.84326		1
5881.85		1
5881.85352		1
5881.912		1
5881.94238		1
5881.95557		1
5882.01025		1
5882.07568		1
5882.10156		1
5882.115		1
5882.20947		1
5882.21875		1
5882.33643		1
5882.42725		1
5882.64844		1
5882.684		1
5882.72		1
5882.746		1
5882.79346		1
5882.82129		1
5882.909		1
5882.94629		1
5882.95752		1
5882.984		1
5883.09		1
5883.09863		1
5883.18555		1
5883.261		1
5883.306		1
5883.37061		1
5883.386		1
5883.41455		1
5883.475		1
5883.49365		1
5883.51025		1
5883.58057		1
5883.58447		1
5883.64941		1
5883.664		1
5883.752		1
5883.776		1
5883.8		1
5883.88525		1
5883.94971		1
5883.98926		1
5884.015		1
5884.04		1
5884.07764		1
5884.08838		1
5884.1333		1
5884.14746		1
5884.18262		1
5884.224		1
5884.31543		1
5884.335		1
5884.34863		1
5884.381		1
5884.57959		1
5884.637		1
5884.72949		1
5884.91064		1
5884.99268		1
5885.012		1
5885.13		1
5885.22266		1
5885.358		1
5885.36572		1
5885.421		1
5885.508		1
5885.517		1
5885.68359		1
5885.779		1
5885.879		1
5885.956		1
5886.02344		1
5886.07275		1
5886.13672		1
5886.137		1
5886.20557		1
5886.232		1
5886.29639		1
5886.32373		1
5886.34961		1
5886.384		1
5886.409		1
5886.46875		1
5886.58838		1
5886.636		1
5886.753		1
5886.8916		1
5886.997		1
5887.00244		1
5887.00635		1
5887.084		1
5887.13574		1
5887.24658		1
5887.35254		1
5887.37158		1
5887.42139		1
5887.481		1
5887.558		1
5887.65039		1
5887.7373		1
5887.876		1
5887.972		1
5888.03		1
5888.066		1
5888.08		1
5888.109		1
5888.11328		1
5888.11572		1
5888.28174		1
5888.32959		1
5888.34229		1
5888.51025		1
5888.518		1
5888.532		1
5888.567		1
5888.6543		1
5888.725		1
[truncated: 17,941 more rows]
