# Supplementary material for: Getting rid of ‘rain’ and ‘stars’: Mitigating inhibition effects on ddPCR data analysis, the case study of the invasive crayfish Pacifastacus leniusculus in the streams of Luxembourg
Source: PLoS One. 2022 Nov 16;17(11):e0275363. doi: 10.1371/journal.pone.0275363 (PMC9668142; doi:10.1371/journal.pone.0275363)
Supplement: S1 File — (ZIP) [file pone.0275363.s003.zip › raw data/28-pl2/28 Pl2-2019 Pl_G05_Amplitude.csv]

Ch1 Amplitude	Ch2 Amplitude	Cluster
349.392517		1
384.939941		1
493.049316		1
1588.909		1
1855.98792		1
1915.62146		1
1957.45679		1
2012.36658		1
2038.23694		1
2045.088		1
2062.801		1
2149.36938		1
2335.387		1
2608.84546		1
2731.20215		1
2911.53271		1
2951.536		1
2954.922		1
3014.13354		1
3091.08447		1
3101.92969		1
3419.94482		1
3526.0293		1
3610.69849		1
3654.95142		1
3713.10645		1
3814.334		1
4072.46655		1
4080.64868		1
4219.78662		1
4290.353		1
4439.878		1
4442.26172		1
4733.036		1
4750.46973		1
4752.05225		1
4756.69629		1
4810.76367		1
4843.52734		1
4972.71045		1
5083.062		1
5157.7793		1
5212.516		1
5220.804		1
5223.64258		1
5244.253		1
5303.89355		1
5334.76758		1
5361.483		1
5371.631		1
5372.25146		1
5374.606		1
5391.852		1
5392.211		1
5436.073		1
5436.515		1
5452.529		1
5480.577		1
5511.51		1
5567.441		1
5572.943		1
5625.373		1
5683.08447		1
5690.809		1
5703.107		1
5710.10645		1
5735.277		1
5748.149		1
5754.35059		1
5780.5835		1
5791.29541		1
5831.866		1
5845.42969		1
5855.474		1
5875.84229		1
5878.51367		1
5879.96875		1
5908.093		1
5914.393		1
5934.32959		1
5949.35254		1
5951.326		1
5977.906		1
5983.78125		1
5993.40039		1
5996.90527		1
6004.342		1
6006.1167		1
6018.208		1
6019.88867		1
6026.758		1
6036.03467		1
6036.72168		1
6043.5127		1
6046.91162		1
6047.891		1
6048.753		1
6053.98145		1
6058.026		1
6059.33936		1
6060.33252		1
6061.92		1
6063.30029		1
6067.732		1
6069.976		1
6070.916		1
6074.883		1
6078.25		1
6081.782		1
6084.746		1
6088.53369		1
6090.77246		1
6093.60742		1
6095.546		1
6095.606		1
6095.94629		1
6099.74		1
6100.83057		1
6101.13867		1
6101.96436		1
6103.41553		1
6104.371		1
6105.23242		1
6106.29443		1
6108.325		1
6108.92236		1
6109.271		1
6109.27734		1
6109.37939		1
6112.292		1
6114.213		1
6114.299		1
6114.32959		1
6115.256		1
6116.294		1
6116.947		1
6119.65625		1
6120.37842		1
6120.50439		1
6122.81055		1
6124.3335		1
6126.29		1
6129.754		1
6131.007		1
6131.01172		1
6131.90234		1
6132.189		1
6133.45166		1
6136.952		1
6138.64063		1
6140.502		1
6141.359		1
6144.8877		1
6144.89551		1
6145.58154		1
6148.255		1
6149.24072		1
6149.307		1
6150.539		1
6151.334		1
6154.09961		1
6154.143		1
6155.361		1
6155.408		1
6155.83154		1
6157.821		1
6159.47559		1
6161.218		1
6165.6665		1
6165.77051		1
6166.884		1
6167.89648		1
6169.35156		1
6169.48828		1
6169.876		1
6170.735		1
6171.129		1
6171.86328		1
6174.01172		1
6174.962		1
6176.58252		1
6177.207		1
6177.308		1
6178.90674		1
6179.72656		1
6180.05225		1
6180.907		1
6183.715		1
6184.778		1
6185.17334		1
6185.19238		1
6186.06836		1
6186.21436		1
6186.417		1
6186.817		1
6187.47559		1
6187.996		1
6188.003		1
6188.07666		1
6188.671		1
6189.08154		1
6189.2		1
6189.65137		1
6189.86133		1
6190.07031		1
6190.80566		1
6191.22852		1
6191.585		1
6191.735		1
6192.164		1
6192.44775		1
6192.76953		1
6193.79932		1
6194.10938		1
6195.51367		1
6195.73535		1
6195.74		1
6196.05469		1
6196.078		1
6196.326		1
6198.87256		1
6199.083		1
6199.34961		1
6199.62549		1
6199.66064		1
6200.1084		1
6200.54541		1
6202.26		1
6202.29834		1
6202.58447		1
6202.811		1
6203.32		1
6203.53125		1
6204.39844		1
6204.65332		1
6204.674		1
6205.07666		1
6205.50732		1
6205.50928		1
6206.06		1
6206.487		1
6206.686		1
6206.82129		1
6207.11768		1
6207.21973		1
6207.297		1
6208.89941		1
6209.421		1
6209.66455		1
6209.82568		1
6210.138		1
6210.264		1
6210.47949		1
6210.77637		1
6210.7915		1
6210.833		1
6211.018		1
6211.52246		1
6212.218		1
6212.57471		1
6212.76367		1
6213.4126		1
6214.268		1
6214.42725		1
6214.458		1
6214.7793		1
6215.5083		1
6216.31836		1
6216.3916		1
6217.004		1
6217.05225		1
6217.178		1
6217.598		1
6218.05566		1
6218.411		1
6218.875		1
6219.152		1
6219.16553		1
6219.348		1
6219.549		1
6220.05957		1
6220.353		1
6221.05859		1
6221.148		1
6221.14941		1
6221.485		1
6221.699		1
6222.44434		1
6222.47363		1
6222.68945		1
6222.691		1
6223.167		1
6223.38037		1
6224.005		1
6224.10547		1
6225.254		1
6225.417		1
6225.75146		1
6225.89063		1
6225.91553		1
6226.029		1
6226.35		1
6226.39551		1
6226.77344		1
6226.953		1
6227.787		1
6227.95166		1
6228.13574		1
6228.137		1
6229.478		1
6229.92627		1
6230.14648		1
6231.7334		1
6232.30664		1
6232.502		1
6232.64453		1
6232.94629		1
6233.42529		1
6233.487		1
6234.80225		1
6235.3584		1
6235.75732		1
6235.996		1
6236.33057		1
6236.467		1
6236.866		1
6237.196		1
6237.31738		1
6237.697		1
6237.73438		1
6237.765		1
6238.054		1
6238.206		1
6238.25342		1
6238.38232		1
6238.61		1
6238.685		1
6238.89		1
6239.00342		1
6239.06543		1
6239.571		1
6239.63574		1
6240.136		1
6240.194		1
6240.45752		1
6240.61		1
6240.744		1
6241.034		1
6241.271		1
6241.3833		1
6242.529		1
6242.55029		1
6242.651		1
6242.78564		1
6242.912		1
6242.94238		1
6243.35449		1
6243.46		1
6243.467		1
6243.479		1
6243.884		1
6243.91553		1
6244.52344		1
6244.71143		1
6244.744		1
6245.12256		1
6245.68555		1
6246.03271		1
6246.479		1
6246.718		1
6247.06348		1
6247.137		1
6247.139		1
6247.359		1
6247.924		1
6248.03467		1
6248.242		1
6248.39941		1
6248.42969		1
6248.64551		1
6248.73926		1
6248.857		1
6248.99463		1
6249.183		1
6249.323		1
6249.5874		1
6249.62939		1
6250.013		1
6250.058		1
6250.181		1
6250.277		1
6250.384		1
6250.388		1
6250.576		1
6251.071		1
6251.113		1
6251.312		1
6251.48926		1
6251.74365		1
6252.95947		1
6253.18066		1
6253.297		1
6253.82959		1
6254.08		1
6254.536		1
6254.571		1
6254.65771		1
6255.125		1
6255.159		1
6255.166		1
6255.195		1
6255.22656		1
6255.487		1
6255.50439		1
6255.768		1
6255.832		1
6256.85254		1
6256.988		1
6257.7334		1
6257.809		1
6257.81		1
6258.148		1
6258.35		1
6258.473		1
6259.41943		1
6260.05273		1
6260.328		1
6260.946		1
6261.132		1
6261.49365		1
6261.86035		1
6261.864		1
6262.17725		1
6262.56445		1
6263.002		1
6263.51953		1
6263.932		1
6264.24072		1
6264.275		1
6264.93555		1
6265.01		1
6265.15039		1
6265.26025		1
6265.711		1
6266.03564		1
6266.1333		1
6266.146		1
6266.34131		1
6266.35645		1
6266.648		1
6267.11963		1
6267.531		1
6267.98145		1
6268.11572		1
6268.27344		1
6268.421		1
6269.02637		1
6269.112		1
6269.2627		1
6269.30029		1
6269.57568		1
6269.72852		1
6269.78857		1
6270.26563		1
6270.74072		1
6270.95166		1
6271.191		1
6271.91064		1
6272.542		1
6272.82275		1
6272.8457		1
6272.97		1
6273.061		1
6273.51025		1
6273.524		1
6274.2334		1
6274.242		1
6274.25439		1
6274.69971		1
6274.857		1
6274.90039		1
6274.90625		1
6274.92236		1
6275.093		1
6275.3584		1
6275.821		1
6275.86		1
6275.869		1
6276.17969		1
6276.29541		1
6276.44141		1
6276.48926		1
6276.57129		1
6276.79736		1
6276.911		1
6277.06641		1
6277.127		1
6277.65039		1
6277.785		1
6277.88232		1
6277.907		1
6278		1
6278.0957		1
6278.3877		1
6278.406		1
6278.59131		1
6278.823		1
6278.989		1
6279.10547		1
6279.165		1
6279.522		1
6279.65625		1
6279.68		1
6279.895		1
6279.90625		1
6280.46143		1
6280.627		1
6280.63037		1
6281.055		1
6281.14453		1
6281.2915		1
6281.60254		1
6281.67725		1
6281.70752		1
6281.87158		1
6282.032		1
6282.393		1
6282.892		1
6283.04248		1
6283.059		1
6283.084		1
6283.837		1
6283.878		1
6284.03		1
6284.16		1
6284.2915		1
6284.442		1
6284.541		1
6284.77051		1
6285.13574		1
6285.25342		1
6285.345		1
6285.406		1
6285.5415		1
6285.984		1
6286.30225		1
6286.30762		1
6286.357		1
6286.63428		1
6286.669		1
6286.71143		1
6286.828		1
6286.95459		1
6287.057		1
6287.12256		1
6287.65527		1
6287.937		1
6288.00146		1
6288.10938		1
6288.14551		1
6288.173		1
6288.362		1
6288.483		1
6288.55859		1
6288.657		1
6289.063		1
6289.153		1
6289.2666		1
6289.71875		1
6289.77734		1
6290.05859		1
6290.14355		1
6290.31934		1
6290.85547		1
6290.98145		1
6291.066		1
6291.097		1
6291.59033		1
6291.647		1
6291.71338		1
6291.73926		1
6291.75049		1
6292.55859		1
6292.86035		1
6292.908		1
6293.055		1
6293.05664		1
6293.269		1
6293.4043		1
6293.47559		1
6293.48535		1
6293.863		1
6293.98535		1
6294.00928		1
6294.132		1
6294.32666		1
6294.33643		1
6294.779		1
6295.063		1
6295.41455		1
6295.604		1
6295.712		1
6295.727		1
6295.737		1
6295.81641		1
6295.87061		1
6296.034		1
6296.036		1
6296.19873		1
6296.213		1
6296.647		1
6296.698		1
6296.722		1
6297.129		1
6297.568		1
6297.96973		1
6298.101		1
6298.487		1
6298.49072		1
6298.542		1
6298.8584		1
6298.942		1
6299.158		1
6299.25244		1
6299.326		1
6299.494		1
6299.67725		1
6299.758		1
6299.98828		1
6300.16553		1
6300.378		1
6300.55029		1
6300.71045		1
6300.902		1
6300.93		1
6301.19336		1
6301.3916		1
6301.553		1
6301.55469		1
6301.77		1
6301.77148		1
6301.84863		1
6301.94971		1
6302.135		1
6302.41846		1
6302.6416		1
6302.87158		1
6303.27734		1
6303.289		1
6303.54932		1
6303.62158		1
6303.66748		1
6303.95459		1
6303.98535		1
6304.11963		1
6304.361		1
6304.58154		1
6304.59473		1
6304.689		1
6304.706		1
6304.792		1
6304.857		1
6304.964		1
6305.055		1
6305.068		1
6305.151		1
6305.341		1
6306.468		1
6306.70166		1
6306.795		1
6307.36475		1
6307.54541		1
6307.649		1
6307.672		1
6307.78467		1
6307.841		1
6307.86		1
6308.001		1
6308.59131		1
6308.69775		1
6308.79834		1
6308.903		1
6308.907		1
6309.116		1
6309.219		1
6309.468		1
6309.614		1
6310.13		1
6310.187		1
6310.525		1
6310.745		1
6311.125		1
6311.26465		1
6311.509		1
6311.57		1
6311.59375		1
6311.63		1
6311.827		1
6311.91846		1
6311.994		1
6312.021		1
6312.133		1
6312.507		1
6312.548		1
6312.838		1
6312.87256		1
6313.011		1
6313.019		1
6313.16943		1
6313.187		1
6313.389		1
6313.71826		1
6313.738		1
6314.12842		1
6314.15771		1
6314.18359		1
6314.19775		1
6314.26855		1
6314.58643		1
6314.6167		1
6314.79346		1
6314.81055		1
6314.96729		1
6315.25		1
6315.46		1
6315.758		1
6315.82031		1
6315.86963		1
6315.9375		1
6316.00732		1
6316.194		1
6316.65137		1
6316.65967		1
6316.893		1
6316.95752		1
6316.989		1
6317.05957		1
6317.142		1
6317.16553		1
6317.335		1
6317.42139		1
6317.518		1
6317.74463		1
6317.808		1
6317.94238		1
6318.196		1
6318.20068		1
6318.267		1
6318.275		1
6318.616		1
6318.68359		1
6318.86475		1
6318.874		1
6318.92139		1
6318.96631		1
6318.97		1
6319.05371		1
6319.545		1
6319.571		1
6319.668		1
6319.676		1
6319.81152		1
6319.948		1
6319.95264		1
6320.15967		1
6320.27344		1
6320.846		1
6320.99463		1
6321.049		1
6321.072		1
6321.23047		1
6321.412		1
6321.47461		1
6321.58154		1
6321.742		1
6321.99951		1
6322.054		1
6322.17871		1
6322.29932		1
6322.34961		1
6322.3667		1
6322.37354		1
6322.45557		1
6322.547		1
6322.62646		1
6322.647		1
6322.66064		1
6322.71729		1
6322.734		1
6322.86		1
6322.918		1
6323.1416		1
6323.20654		1
6323.27832		1
6323.351		1
6323.388		1
6323.41943		1
6323.68848		1
6323.693		1
6323.863		1
6323.867		1
6323.909		1
6324.029		1
6324.13574		1
6324.582		1
6324.75732		1
6324.81543		1
6324.82568		1
6324.87842		1
6325.054		1
6325.325		1
6325.358		1
6325.58838		1
6325.8833		1
6325.893		1
6326.028		1
6326.1875		1
6326.447		1
6326.486		1
6326.5083		1
6326.717		1
6326.79932		1
6326.81348		1
6326.85449		1
6326.97461		1
6327.025		1
6327.516		1
6327.68457		1
6327.84		1
6327.93555		1
6328.04053		1
6328.1084		1
6328.258		1
6328.299		1
6328.31445		1
6329.007		1
6329.4707		1
6329.70557		1
6329.75732		1
6329.75732		1
6329.968		1
6330.02832		1
6330.387		1
6330.483		1
6330.58936		1
6330.675		1
6330.88		1
6330.92725		1
6330.93555		1
6330.93652		1
6330.96143		1
6331.07764		1
6331.18457		1
6331.25		1
6331.555		1
6331.55762		1
6331.69531		1
6331.862		1
6332.037		1
6332.086		1
6332.385		1
6332.40137		1
6332.45068		1
6332.517		1
6332.706		1
6332.86328		1
6332.9043		1
6332.972		1
6333.10352		1
6333.50146		1
6333.535		1
6333.70166		1
6333.794		1
6333.89941		1
6333.9165		1
6334.06641		1
6334.27344		1
6334.605		1
6334.913		1
6335.186		1
6335.21631		1
6335.42139		1
6335.486		1
6335.80273		1
6335.80664		1
6336.05225		1
6336.09229		1
6336.118		1
6336.369		1
6336.43359		1
6336.618		1
6336.65		1
6336.651		1
6336.732		1
6336.7876		1
6336.79932		1
6336.809		1
6336.98438		1
6337.01465		1
6337.05957		1
6337.377		1
6337.46045		1
6337.488		1
6337.662		1
6337.72852		1
6337.89258		1
6337.916		1
6338.16162		1
6338.318		1
6338.324		1
6338.34375		1
6338.368		1
6338.742		1
6339.653		1
6339.68066		1
6339.734		1
6339.738		1
6339.83057		1
6339.8374		1
6339.83936		1
6340.109		1
6340.15137		1
6340.16		1
6340.456		1
6340.56348		1
6340.60449		1
6340.63		1
6340.715		1
6340.729		1
6340.748		1
6340.953		1
6341.07129		1
6341.127		1
6341.21143		1
6341.3833		1
6341.50732		1
6341.70264		1
6341.70752		1
6341.766		1
6342.035		1
6342.118		1
6342.18		1
6342.279		1
6342.352		1
6342.4707		1
6342.592		1
6342.82227		1
6342.893		1
6342.94043		1
6342.99854		1
6343.08838		1
6343.089		1
6343.12744		1
6343.22266		1
6343.30127		1
6343.31543		1
6343.354		1
6343.597		1
6343.60254		1
6343.7		1
6343.75146		1
6343.81934		1
6343.834		1
6344.13428		1
6344.21338		1
6344.22656		1
6344.28125		1
6344.287		1
6344.30371		1
6344.31		1
6344.331		1
6344.335		1
6344.37158		1
6344.491		1
6344.56543		1
6344.57373		1
6344.57568		1
6344.73926		1
6344.887		1
6344.96826		1
6345.04736		1
6345.115		1
6345.30859		1
6345.309		1
6345.7666		1
6345.77637		1
6345.78027		1
6345.836		1
6345.976		1
6346.3335		1
6346.41846		1
6346.47266		1
6346.536		1
6346.549		1
6346.57129		1
6346.77		1
6346.79053		1
6346.825		1
6346.84033		1
6346.91357		1
6346.931		1
6347.125		1
6347.193		1
6347.33		1
6347.36035		1
6347.447		1
6347.46338		1
6347.569		1
6347.732		1
6347.7334		1
6347.87939		1
6347.9624		1
6348.159		1
6348.39063		1
6348.41162		1
6348.415		1
6348.43945		1
6348.46338		1
6348.5415		1
6348.574		1
6348.68262		1
6348.88037		1
6348.928		1
6349.08936		1
6349.13232		1
6349.16		1
6349.18652		1
6349.20068		1
6349.21		1
6349.34		1
6349.58545		1
6349.58838		1
6349.62939		1
6349.653		1
6349.761		1
6349.825		1
6349.878		1
6349.924		1
6350.059		1
6350.24		1
6350.321		1
6350.493		1
6350.496		1
6350.54736		1
6350.778		1
6350.883		1
6350.97266		1
6351.19531		1
6351.259		1
6351.66748		1
6351.733		1
6351.7334		1
6351.834		1
6352.039		1
6352.11475		1
6352.15869		1
6352.187		1
6352.35		1
6352.41553		1
6352.47559		1
6352.513		1
6352.60352		1
6352.927		1
6352.941		1
6353.11426		1
6353.279		1
6353.54053		1
6353.555		1
6353.645		1
6353.753		1
6354.03662		1
6354.165		1
6354.34863		1
6354.39844		1
6354.416		1
6354.59863		1
6354.78125		1
6354.902		1
6354.93359		1
6354.965		1
6355.3125		1
6355.357		1
6355.70557		1
6355.905		1
6356.008		1
6356.02051		1
6356.02441		1
6356.14258		1
6356.727		1
6356.84863		1
6356.894		1
6356.94		1
6356.97		1
6357.004		1
6357.045		1
6357.077		1
6357.13		1
6357.36865		1
6357.56348		1
6357.70752		1
6357.767		1
6357.95557		1
6358.032		1
6358.044		1
6358.175		1
6358.18457		1
6358.20752		1
6358.426		1
6358.65625		1
6358.716		1
6358.717		1
6358.921		1
6359.354		1
6359.38232		1
6359.46436		1
6359.51074		1
6359.602		1
6359.69727		1
6359.737		1
6359.79932		1
6359.87646		1
6359.93		1
6359.94971		1
6359.98047		1
6360.074		1
6360.1543		1
6360.425		1
6360.487		1
6360.51465		1
6360.703		1
6360.7915		1
6360.85059		1
6360.891		1
6361.19727		1
6361.21		1
6361.29932		1
6361.471		1
6361.517		1
6361.98535		1
6362.035		1
6362.072		1
6362.082		1
6362.11475		1
6362.27832		1
6362.46533		1
6362.474		1
6362.537		1
6362.73975		1
6363.11475		1
6363.231		1
6363.314		1
6363.326		1
6363.35156		1
6363.453		1
6363.48242		1
6363.57764		1
6363.656		1
6363.733		1
6363.86865		1
6364.036		1
6364.07764		1
6364.119		1
6364.56543		1
6364.6		1
6364.727		1
6364.74951		1
6365.06543		1
6365.089		1
6365.111		1
6365.15967		1
6365.49951		1
6365.54834		1
6365.67041		1
6365.67236		1
6366.085		1
6366.10254		1
6366.16162		1
6366.17627		1
6366.20264		1
6366.227		1
6366.32568		1
6366.927		1
6367.01		1
6367.19434		1
6367.332		1
6367.4917		1
6367.797		1
6367.984		1
6368.015		1
6368.133		1
6368.25439		1
6368.296		1
6368.42773		1
6368.61		1
6368.688		1
6368.84375		1
6368.937		1
6369.11768		1
6369.135		1
6369.196		1
6369.24365		1
6369.35156		1
6369.36328		1
6369.43066		1
6369.58252		1
6369.677		1
6369.72168		1
6369.741		1
6369.76074		1
6369.93066		1
6370.02		1
6370.238		1
6370.261		1
6370.312		1
6370.72363		1
6370.895		1
6370.961		1
6371.02637		1
6371.06543		1
6371.089		1
6371.26953		1
6371.34766		1
6371.406		1
6371.46533		1
6371.51074		1
6371.58447		1
6371.585		1
6371.70264		1
6371.7124		1
6371.79053		1
6371.95166		1
6372.376		1
6372.38232		1
6372.42432		1
6372.49463		1
6372.52344		1
6372.77539		1
6372.80762		1
6372.82568		1
6372.826		1
6372.831		1
6372.836		1
6372.84375		1
6372.85059		1
6372.93945		1
6372.97852		1
6373		1
6373.08643		1
6373.13428		1
6373.15039		1
6373.2085		1
6373.223		1
6373.282		1
6373.33252		1
6373.427		1
6373.44		1
6373.481		1
6373.51025		1
6373.531		1
6373.64063		1
6373.65625		1
6374.10645		1
6374.162		1
6374.177		1
6374.421		1
6374.472		1
6374.514		1
6374.65234		1
6374.67529		1
6374.725		1
6374.732		1
6374.7373		1
6374.80469		1
6374.871		1
6374.89453		1
6374.94141		1
6375.026		1
6375.155		1
6375.237		1
6375.245		1
6375.29834		1
6375.323		1
6375.349		1
6375.54053		1
6375.56836		1
6375.62744		1
6375.834		1
6375.881		1
6376.09863		1
6376.463		1
6376.485		1
6376.53174		1
6376.67139		1
6376.923		1
6376.999		1
6377.14746		1
6377.20752		1
6377.2417		1
6377.34229		1
6377.435		1
6377.48		1
6377.52		1
6377.548		1
6377.574		1
6377.58838		1
6377.64746		1
6377.78271		1
6377.94873		1
6378.098		1
6378.32959		1
6378.389		1
6378.394		1
6378.42432		1
6378.491		1
6378.62		1
6378.62061		1
6378.64941		1
6379.145		1
6379.20752		1
6379.22363		1
6379.245		1
6379.42432		1
6379.44971		1
6379.74		1
6379.78125		1
6379.868		1
6379.888		1
6379.91455		1
6379.935		1
6379.97461		1
6379.99072		1
6380.012		1
6380.04053		1
6380.045		1
6380.269		1
6380.37646		1
6380.43848		1
6380.456		1
6380.49365		1
6380.5293		1
6380.618		1
6380.71		1
6380.722		1
6380.818		1
6380.86426		1
6380.90771		1
6381.05566		1
6381.303		1
6381.30957		1
6381.45947		1
6381.49365		1
6381.576		1
6381.72266		1
6381.743		1
6381.849		1
6381.869		1
6382.027		1
6382.04053		1
6382.045		1
6382.04932		1
6382.05273		1
6382.096		1
6382.227		1
6382.476		1
6382.503		1
6382.54639		1
6382.60352		1
6382.608		1
6382.677		1
6382.70166		1
6382.85254		1
6382.868		1
6383.299		1
6383.471		1
6383.59766		1
6383.70264		1
6383.735		1
6384.04834		1
6384.3916		1
6384.507		1
6384.57568		1
6384.669		1
6384.701		1
6384.72559		1
6384.79346		1
6384.854		1
6384.922		1
6384.96436		1
6384.975		1
6384.98242		1
6384.98828		1
6385.02		1
6385.242		1
6385.40137		1
6385.45752		1
6385.486		1
6385.57666		1
6385.80957		1
6385.83		1
6385.856		1
6385.91		1
6386.257		1
6386.357		1
6386.3877		1
6386.393		1
6386.483		1
6386.498		1
6386.53027		1
6386.608		1
6386.658		1
6386.66162		1
6386.762		1
6386.82861		1
6386.975		1
6386.978		1
6387.02441		1
6387.10352		1
6387.13574		1
6387.15625		1
6387.17139		1
6387.31		1
6387.31836		1
6387.33154		1
6387.42432		1
6387.638		1
6387.639		1
6387.80469		1
6387.93945		1
6388.064		1
6388.12842		1
6388.14063		1
6388.36328		1
6388.974		1
6389.112		1
6389.169		1
6389.21729		1
6389.511		1
6389.54248		1
6389.70459		1
6389.769		1
6389.809		1
6389.90039		1
6390.011		1
6390.072		1
6390.07568		1
6390.078		1
6390.09766		1
6390.099		1
6390.14941		1
6390.24072		1
6390.25		1
6390.25537		1
6390.306		1
6390.32568		1
6390.44043		1
6390.787		1
6390.8		1
6390.904		1
6391.19336		1
6391.23633		1
6391.237		1
6391.29346		1
6391.355		1
6391.49365		1
6391.518		1
6391.69727		1
6391.79834		1
6391.83252		1
6391.835		1
6391.96143		1
6391.96143		1
6392.08252		1
6392.151		1
6392.21533		1
6392.25342		1
6392.287		1
6392.31836		1
6392.31934		1
6392.4834		1
6392.504		1
6392.582		1
6392.589		1
6392.591		1
6392.63135		1
6392.675		1
6392.699		1
6392.818		1
6392.852		1
6392.878		1
6392.892		1
6392.92529		1
6392.93652		1
6393.065		1
6393.1665		1
6393.16943		1
6393.2417		1
6393.34131		1
6393.394		1
6393.46729		1
6393.528		1
6393.6626		1
6393.704		1
6393.806		1
6393.8667		1
6393.885		1
6393.976		1
6394.004		1
6394.10156		1
6394.15039		1
6394.21		1
6394.21973		1
6394.35059		1
6394.50049		1
6394.57373		1
6394.85547		1
6395.08936		1
6395.125		1
6395.136		1
6395.18652		1
6395.239		1
6395.24268		1
6395.32275		1
6395.529		1
6395.59033		1
6395.693		1
6395.724		1
6395.75537		1
6395.926		1
6396.1626		1
6396.237		1
6396.28271		1
6396.3374		1
6396.49		1
6396.526		1
6396.57275		1
6396.83		1
6396.923		1
6397.023		1
6397.05566		1
6397.10352		1
6397.15967		1
6397.29541		1
6397.30664		1
6397.31055		1
6397.34375		1
6397.38965		1
6397.442		1
6397.53125		1
6397.66553		1
6397.67432		1
6397.678		1
6397.74463		1
6397.748		1
6397.785		1
6397.938		1
6397.95947		1
6398.016		1
6398.12		1
6398.128		1
6398.176		1
6398.199		1
6398.331		1
6398.38232		1
6398.437		1
6398.45459		1
6398.528		1
6398.60449		1
6398.61963		1
6398.70752		1
6398.938		1
6398.955		1
6399.029		1
6399.05029		1
6399.134		1
6399.217		1
6399.285		1
6399.322		1
6399.406		1
6399.444		1
6399.4585		1
6399.467		1
6399.502		1
6399.524		1
6399.55859		1
6399.82031		1
6399.86865		1
6399.9834		1
6400.14941		1
6400.15137		1
6400.26953		1
6400.368		1
6400.616		1
6400.65967		1
6400.67529		1
6400.79		1
6400.854		1
6400.854		1
6400.90771		1
6400.909		1
6400.967		1
6401.02441		1
6401.102		1
6401.11475		1
6401.198		1
6401.265		1
6401.363		1
6401.37842		1
6401.385		1
6401.42334		1
6401.429		1
6401.501		1
6401.52246		1
6401.535		1
6401.598		1
6401.59961		1
6401.70068		1
6401.768		1
6401.778		1
6401.80225		1
6401.90332		1
6401.914		1
6401.96143		1
6402.05273		1
6402.37549		1
6402.426		1
6402.43848		1
6402.466		1
6402.5415		1
6402.60938		1
6402.62256		1
6402.63428		1
6402.66553		1
6402.6665		1
6402.701		1
6402.74854		1
6402.78271		1
6402.85059		1
6402.917		1
6403.013		1
6403.144		1
6403.18359		1
6403.43652		1
6403.56641		1
6403.73145		1
6403.824		1
6403.989		1
6404.05957		1
6404.23828		1
6404.24854		1
6404.26		1
6404.37549		1
6404.392		1
6404.521		1
6404.594		1
6404.67041		1
6404.69971		1
6404.763		1
6404.8		1
6405.05957		1
6405.14941		1
6405.15234		1
6405.173		1
6405.20361		1
6405.288		1
6405.334		1
6405.4585		1
6405.51		1
6405.56934		1
6405.71143		1
6405.72		1
6405.81934		1
6405.892		1
6405.96436		1
6405.96533		1
6405.98828		1
6405.994		1
6406.13428		1
6406.314		1
6406.37354		1
6406.37842		1
6406.553		1
6406.59033		1
6406.594		1
6406.72754		1
6406.73047		1
6406.73438		1
6406.80273		1
6406.8457		1
6406.89941		1
6406.907		1
6406.909		1
6406.91162		1
6406.98535		1
6407.38867		1
6407.401		1
6407.419		1
6407.457		1
6407.54443		1
6407.55029		1
6407.671		1
6407.75635		1
6407.761		1
6407.837		1
6407.896		1
6408.04346		1
6408.06738		1
6408.286		1
6408.32227		1
6408.4165		1
6408.473		1
6408.491		1
6408.60059		1
6408.755		1
6408.908		1
6409.02246		1
6409.035		1
6409.19727		1
6409.259		1
6409.25928		1
6409.366		1
6409.37549		1
6409.3877		1
6409.42627		1
6409.662		1
6409.799		1
6409.829		1
6409.84033		1
6409.865		1
6409.90039		1
6410.01074		1
6410.163		1
6410.28369		1
6410.37842		1
6410.524		1
6410.531		1
6410.53174		1
6410.53271		1
6410.72949		1
6410.8623		1
6410.903		1
6410.98145		1
6411.07		1
6411.172		1
6411.19434		1
6411.343		1
6411.3457		1
6411.41943		1
6411.471		1
6411.488		1
6411.541		1
6411.56445		1
6411.577		1
6411.71436		1
6411.71436		1
6411.77		1
6411.78027		1
6411.812		1
6412.067		1
6412.14941		1
6412.28		1
6412.31348		1
6412.31445		1
6412.32031		1
6412.354		1
6412.36328		1
6412.473		1
6412.57227		1
6412.645		1
6412.66943		1
6412.885		1
6412.99658		1
6412.997		1
6413.0166		1
6413.05273		1
6413.18262		1
6413.253		1
6413.344		1
6413.36328		1
6413.479		1
6413.67236		1
6413.683		1
6413.73975		1
6413.8667		1
6413.87549		1
6414.042		1
6414.101		1
6414.116		1
6414.11963		1
6414.13965		1
6414.216		1
6414.27246		1
6414.328		1
6414.385		1
6414.42		1
6414.44434		1
6414.47461		1
6414.538		1
6414.586		1
6414.66455		1
6414.72754		1
6414.738		1
6414.761		1
6414.78467		1
6414.848		1
6414.89941		1
6414.928		1
6414.93		1
6414.985		1
6415.00049		1
6415.069		1
6415.25635		1
6415.30762		1
6415.416		1
6415.69043		1
6415.69775		1
6415.73535		1
6415.83447		1
6415.85		1
6415.864		1
6415.894		1
6415.992		1
6416.04053		1
6416.134		1
6416.1626		1
6416.17871		1
6416.19336		1
6416.203		1
6416.333		1
6416.43066		1
6416.441		1
6416.464		1
6416.507		1
6416.55273		1
6416.5957		1
6416.613		1
6416.67		1
6416.74		1
6416.74756		1
6416.78125		1
6416.78174		1
6416.874		1
6416.908		1
6416.96045		1
6416.97266		1
6417.184		1
6417.32373		1
6417.56		1
6417.63525		1
6417.661		1
6417.69727		1
6417.71826		1
6417.88232		1
6417.94141		1
6417.98047		1
6418.156		1
6418.15771		1
6418.237		1
6418.3125		1
6418.313		1
6418.35156		1
6418.45654		1
6418.478		1
6418.58545		1
6418.62061		1
6418.6543		1
6418.65869		1
6418.69971		1
6418.714		1
6418.716		1
6418.87354		1
6418.905		1
6418.93652		1
6418.946		1
6419.25244		1
6419.30469		1
6419.30859		1
6419.422		1
6419.424		1
6419.469		1
6419.476		1
6419.498		1
6419.583		1
6419.664		1
6419.797		1
6419.81348		1
6419.844		1
6419.92139		1
6419.96045		1
6420.005		1
6420.012		1
6420.04834		1
6420.05371		1
6420.113		1
6420.168		1
6420.198		1
6420.20361		1
6420.285		1
6420.33057		1
6420.35938		1
6420.50928		1
6420.51465		1
6420.55127		1
6420.571		1
6420.593		1
6420.709		1
6420.757		1
6420.78174		1
6420.84668		1
6420.88867		1
6421.00439		1
6421.00732		1
6421.028		1
6421.17871		1
6421.20947		1
6421.286		1
6421.295		1
6421.30957		1
6421.42871		1
6421.464		1
6421.506		1
6421.55957		1
6421.643		1
6421.78125		1
6421.79		1
6421.93848		1
6421.97754		1
6422.103		1
6422.115		1
6422.188		1
6422.233		1
6422.272		1
6422.31		1
6422.33545		1
6422.42041		1
6422.46143		1
6422.48438		1
6422.48633		1
6422.68848		1
6422.733		1
6422.7373		1
6422.824		1
6422.857		1
6422.87158		1
6422.874		1
6422.893		1
6423.02051		1
6423.0625		1
6423.105		1
6423.22754		1
6423.307		1
6423.321		1
6423.394		1
6423.43262		1
6423.56		1
6423.58643		1
6423.64355		1
6423.779		1
6423.784		1
6423.83		1
6423.84668		1
6423.88525		1
6423.93		1
6424.03857		1
6424.20947		1
6424.31		1
6424.344		1
6424.43945		1
6424.503		1
6424.51367		1
6424.521		1
6424.61035		1
6424.625		1
6424.62939		1
6424.64		1
6424.64063		1
6424.66943		1
6424.735		1
6425.004		1
6425.02734		1
6425.07129		1
6425.11		1
6425.12451		1
6425.15869		1
6425.20166		1
6425.23145		1
6425.321		1
6425.40674		1
6425.522		1
6425.568		1
6425.63037		1
6425.71		1
6425.81		1
6425.826		1
6425.83643		1
6425.95361		1
6425.99658		1
6425.99951		1
6426.09375		1
6426.31641		1
[truncated: 9,307 more rows]
