# Supplementary material for: Getting rid of ‘rain’ and ‘stars’: Mitigating inhibition effects on ddPCR data analysis, the case study of the invasive crayfish Pacifastacus leniusculus in the streams of Luxembourg
Source: PLoS One. 2022 Nov 16;17(11):e0275363. doi: 10.1371/journal.pone.0275363 (PMC9668142; doi:10.1371/journal.pone.0275363)
Supplement: S1 File — (ZIP) [file pone.0275363.s003.zip › raw data/28-pl2/28 Pl2-2019 Pl_G06_Amplitude.csv]

Ch1 Amplitude	Ch2 Amplitude	Cluster
331.760468		1
373.888458		1
1051.07068		1
1320.5802		1
1712.115		1
1798.67419		1
1995.451		1
2219.06543		1
2448.068		1
2487.90137		1
2524.81641		1
2658.49927		1
2672.92773		1
2731.36743		1
2833.08252		1
2876.33765		1
3082.12427		1
3225.836		1
3277.1228		1
3278.94922		1
3357.55713		1
3490.177		1
3546.36646		1
3583.98		1
3702.9563		1
3759.01929		1
3798.93677		1
4006.39624		1
4049.89673		1
4123.518		1
4138.74756		1
4278.173		1
4393.07471		1
4394.41455		1
4634.42871		1
4710.83447		1
4746.842		1
4823.3877		1
4851.951		1
4960.25		1
4962.5		1
5018.40332		1
5082.39258		1
5083.92725		1
5091.23145		1
5136.7334		1
5164.591		1
5190.314		1
5190.496		1
5210.05957		1
5264.17041		1
5316.33154		1
5334.53857		1
5355.18945		1
5372.59229		1
5385.278		1
5428.962		1
5445.13525		1
5459.87354		1
5482.4707		1
5486.54		1
5493.967		1
5610.63965		1
5632.342		1
5659.56738		1
5670.32666		1
5691.596		1
5725.592		1
5729.377		1
5737.37158		1
5758.58838		1
5761.08154		1
5761.13672		1
5802.01465		1
5809.69238		1
5814.25244		1
5815.68		1
5848.657		1
5856.43066		1
5872.679		1
5879.90332		1
5887.39355		1
5895.497		1
5916.47266		1
5918.34375		1
5923.31348		1
5947.939		1
5951.32471		1
5953.611		1
5957.173		1
5958.19043		1
5962.35059		1
5968.74951		1
5968.89941		1
5970.37256		1
5978.59766		1
5979.906		1
5980.413		1
5982.86865		1
5983.8125		1
5984.97266		1
5989.46631		1
5998.207		1
6000.02344		1
6005.51953		1
6008.263		1
6010.334		1
6010.67236		1
6016.66943		1
6018.23047		1
6021.982		1
6022.254		1
6024.234		1
6027.52		1
6029.9		1
6033.07373		1
6033.78955		1
6035.20166		1
6036.107		1
6036.57959		1
6037.19531		1
6037.416		1
6037.686		1
6037.75		1
6038.695		1
6042.39453		1
6043.319		1
6045.09326		1
6047.65674		1
6047.657		1
6049.44238		1
6050.80762		1
6051.331		1
6051.62158		1
6053.77		1
6056.2627		1
6056.39551		1
6056.74561		1
6058.241		1
6059.64258		1
6060.21045		1
6061.40234		1
6061.72266		1
6062.683		1
6062.80566		1
6063.80469		1
6064.236		1
6065.54053		1
6066.09326		1
6067.57227		1
6069.884		1
6072.00244		1
6072.612		1
6073.07		1
6074.65967		1
6075.064		1
6075.38525		1
6076.504		1
6077.19141		1
6077.327		1
6077.37158		1
6078.251		1
6078.71045		1
6079.31836		1
6079.497		1
6079.81055		1
6079.90137		1
6080.1333		1
6080.38525		1
6081.07031		1
6081.32764		1
6082.021		1
6084.06934		1
6084.16553		1
6084.72266		1
6084.809		1
6084.93457		1
6085.467		1
6085.772		1
6086.3916		1
6086.87939		1
6087.307		1
6087.43457		1
6087.663		1
6088.229		1
6091.594		1
6092.37842		1
6092.958		1
6092.962		1
6093.92432		1
6094.28662		1
6095.35		1
6096.81		1
6097.06055		1
6097.483		1
6098.0957		1
6098.31348		1
6098.368		1
6099.2627		1
6099.49854		1
6099.791		1
6100.395		1
6100.405		1
6101.87		1
6103.521		1
6104.147		1
6104.58252		1
6104.747		1
6105.22		1
6106.608		1
6108.4873		1
6108.624		1
6108.66553		1
6109.31152		1
6109.549		1
6111.62		1
6111.79736		1
6112.297		1
6112.791		1
6113.157		1
6114.03125		1
6114.90332		1
6114.999		1
6115.247		1
6115.74561		1
6116.039		1
6117.124		1
6117.159		1
6117.62744		1
6117.64063		1
6117.705		1
6117.781		1
6119.01465		1
6119.863		1
6119.86768		1
6120.12939		1
6120.66064		1
6120.981		1
6121.06445		1
6121.94775		1
6122.34033		1
6122.669		1
6123.182		1
6124.55469		1
6125.07129		1
6125.49		1
6126.98975		1
6127.485		1
6127.912		1
6129.63574		1
6130.03125		1
6130.106		1
6130.13574		1
6130.619		1
6130.803		1
6131.694		1
6131.756		1
6132.84033		1
6132.86		1
6134.21729		1
6135.816		1
6135.86328		1
6136.8584		1
6137.20459		1
6137.326		1
6137.60645		1
6138.401		1
6138.522		1
6138.56738		1
6138.82471		1
6139.11768		1
6139.35		1
6139.49365		1
6140.19238		1
6140.913		1
6141.45361		1
6141.77539		1
6142.623		1
6142.676		1
6142.714		1
6142.844		1
6142.954		1
6142.96		1
6142.9707		1
6144.06		1
6144.40625		1
6144.641		1
6145.10352		1
6145.17432		1
6145.91748		1
6145.944		1
6146.43555		1
6146.72852		1
6146.99		1
6147.252		1
6148.104		1
6148.14355		1
6148.39		1
6148.39		1
6148.496		1
6148.946		1
6149.465		1
6149.90527		1
6150.02637		1
6150.06152		1
6150.138		1
6150.419		1
6150.54736		1
6150.736		1
6150.91357		1
6150.92432		1
6151.11		1
6151.54639		1
6151.917		1
6152.087		1
6152.36426		1
6152.43164		1
6152.52246		1
6152.82959		1
6152.855		1
6154.537		1
6154.638		1
6154.67627		1
6155.29932		1
6155.728		1
6155.886		1
6156.266		1
6156.50537		1
6156.68652		1
6157.662		1
6157.77637		1
6159.15		1
6159.16553		1
6159.557		1
6160.469		1
6160.80664		1
6161.33838		1
6161.44336		1
6161.62842		1
6161.654		1
6161.97754		1
6162.22754		1
6162.807		1
6162.85742		1
6162.964		1
6163.089		1
6163.353		1
6163.368		1
6163.414		1
6163.663		1
6163.69971		1
6163.838		1
6164.257		1
6165.37744		1
6165.42725		1
6165.651		1
6165.83447		1
6166.08447		1
6166.72852		1
6166.92236		1
6167.049		1
6167.23		1
6167.41357		1
6168		1
6168.184		1
6168.86768		1
6169.28467		1
6169.458		1
6169.70752		1
6169.72949		1
6169.741		1
6169.793		1
6169.84375		1
6170.1167		1
6170.41846		1
6171.086		1
6171.364		1
6171.588		1
6171.74072		1
6172.01855		1
6172.06641		1
6173.231		1
6173.588		1
6175.18066		1
6175.235		1
6175.26074		1
6175.61035		1
6175.84961		1
6176.002		1
6176.053		1
6176.06543		1
6176.21875		1
6176.30469		1
6176.409		1
6176.5166		1
6176.607		1
6176.659		1
6176.66162		1
6176.71875		1
6177.211		1
6177.474		1
6177.541		1
6177.54541		1
6177.62158		1
6177.728		1
6178.18262		1
6178.28125		1
6178.59131		1
6178.974		1
6179.35254		1
6179.75635		1
6179.89551		1
6180.21338		1
6180.314		1
6180.808		1
6181.08		1
6181.37744		1
6181.7		1
6182.183		1
6182.291		1
6182.392		1
6182.41357		1
6182.49951		1
6182.92969		1
6183.435		1
6183.63965		1
6183.93164		1
6184.542		1
6184.89648		1
6184.936		1
6184.961		1
6185.54248		1
6185.832		1
6186.01953		1
6186.089		1
6186.197		1
6186.574		1
6186.60254		1
6186.705		1
6186.809		1
6186.94238		1
6186.9917		1
6187.15527		1
6187.439		1
6187.4707		1
6188.15332		1
6188.28467		1
6188.785		1
6188.89355		1
6188.941		1
6189.118		1
6189.44238		1
6189.928		1
6190.07275		1
6190.41943		1
6190.57		1
6190.57666		1
6190.588		1
6190.72656		1
6190.77148		1
6190.79736		1
6190.839		1
6191.331		1
6191.608		1
6191.684		1
6192.361		1
6192.7583		1
6192.83057		1
6192.93164		1
6193.171		1
6193.509		1
6194.23926		1
6194.26		1
6194.29053		1
6194.632		1
6194.81445		1
6194.924		1
6194.956		1
6195.29736		1
6195.365		1
6196.09131		1
6196.21		1
6196.412		1
6196.54834		1
6196.62939		1
6196.95654		1
6197.41162		1
6198.081		1
6198.24463		1
6198.35059		1
6198.579		1
6198.945		1
6198.97		1
6199.224		1
6199.41357		1
6199.45		1
6199.52344		1
6199.75146		1
6199.90967		1
6200.141		1
6200.177		1
6200.33252		1
6200.563		1
6200.573		1
6200.614		1
6200.647		1
6200.97266		1
6201.49854		1
6201.56		1
6201.73242		1
6202.604		1
6202.645		1
6202.72363		1
6202.83545		1
6202.846		1
6202.91357		1
6202.982		1
6202.98926		1
6203.208		1
6203.364		1
6203.437		1
6203.452		1
6203.476		1
6203.83447		1
6204.212		1
6204.25732		1
6204.272		1
6204.651		1
6204.663		1
6205.065		1
6205.135		1
6205.499		1
6205.56934		1
6206.36475		1
6206.59		1
6206.61475		1
6207.219		1
6207.22		1
6207.387		1
6207.91553		1
6207.938		1
6207.943		1
6208.20361		1
6208.442		1
6208.77637		1
6208.811		1
6208.85059		1
6209.7666		1
6210.147		1
6210.339		1
6210.385		1
6210.55566		1
6210.84863		1
6210.8623		1
6211.01465		1
6211.05371		1
6211.11572		1
6211.12		1
6211.315		1
6211.325		1
6211.42334		1
6211.518		1
6211.74561		1
6211.878		1
6211.92432		1
6212.097		1
6212.265		1
6212.31836		1
6212.51758		1
6212.558		1
6212.62354		1
6212.758		1
6212.8623		1
6212.958		1
6213.12549		1
6213.26758		1
6213.546		1
6213.79834		1
6213.89746		1
6214.05957		1
6214.273		1
6214.86768		1
6215.089		1
6215.28125		1
6215.35938		1
6215.38574		1
6215.77637		1
6215.85449		1
6215.869		1
6216.136		1
6216.46338		1
6216.76563		1
6216.86133		1
6217.0127		1
6217.13135		1
6217.223		1
6218.177		1
6218.408		1
6218.49854		1
6218.626		1
6218.75732		1
6219.095		1
6219.118		1
6219.153		1
6219.28662		1
6219.337		1
6219.572		1
6219.587		1
6219.868		1
6219.949		1
6220.12451		1
6220.16455		1
6220.46		1
6221.41846		1
6221.65625		1
6221.771		1
6221.8		1
6221.87646		1
6222.46338		1
6222.575		1
6222.58838		1
6222.71045		1
6222.83057		1
6223.011		1
6223.5166		1
6224.04053		1
6224.13037		1
6224.132		1
6224.154		1
6224.182		1
6224.231		1
6224.24072		1
6224.46		1
6224.83545		1
6224.908		1
6225.06738		1
6225.42627		1
6225.58643		1
6225.676		1
6225.929		1
6226.005		1
6226.219		1
6226.265		1
6226.377		1
6226.53271		1
6226.545		1
6226.817		1
6227.453		1
6227.85156		1
6227.893		1
6227.97363		1
6228.005		1
6228.09033		1
6228.15674		1
6228.20166		1
6228.241		1
6228.35449		1
6228.543		1
6228.661		1
6228.895		1
6229.23242		1
6229.76172		1
6229.84		1
6229.924		1
6230.103		1
6230.546		1
6230.63525		1
6230.66748		1
6230.69336		1
6230.70654		1
6230.782		1
6230.846		1
6231.02051		1
6231.0415		1
6231.155		1
6231.4375		1
6231.70947		1
6232.07129		1
6232.10156		1
6232.45166		1
6232.61963		1
6232.656		1
6232.83057		1
6232.919		1
6232.98633		1
6233.18262		1
6233.52344		1
6233.855		1
6233.99268		1
6234.361		1
6234.489		1
6234.50928		1
6234.654		1
6234.69971		1
6234.876		1
6234.941		1
6235.2334		1
6235.355		1
6235.44531		1
6235.609		1
6235.671		1
6235.81836		1
6235.825		1
6236.147		1
6236.26953		1
6236.32568		1
6236.34668		1
6236.40674		1
6236.557		1
6236.609		1
6236.763		1
6236.78662		1
6236.86475		1
6236.89258		1
6236.97461		1
6237.17236		1
6237.19238		1
6237.238		1
6237.26367		1
6237.291		1
6237.424		1
6237.42871		1
6237.468		1
6237.51074		1
6237.84131		1
6237.86035		1
6237.888		1
6237.969		1
6238.744		1
6238.76074		1
6238.931		1
6238.933		1
6239.03955		1
6239.18652		1
6239.57227		1
6239.576		1
6239.847		1
6240.17725		1
6240.22949		1
6240.296		1
6240.378		1
6240.452		1
6240.514		1
6240.69629		1
6240.69971		1
6240.8667		1
6241.09		1
6241.1377		1
6241.476		1
6241.78369		1
6241.901		1
6242.2793		1
6242.314		1
6242.42871		1
6242.56152		1
6242.61035		1
6242.6377		1
6242.67432		1
6242.73975		1
6242.84326		1
6242.963		1
6243.236		1
6243.43652		1
6243.51367		1
6243.589		1
6243.64844		1
6243.711		1
6243.82471		1
6243.88965		1
6244.25049		1
6244.274		1
6244.60742		1
6244.63525		1
6244.67627		1
6244.754		1
6245.21729		1
6245.39941		1
6245.51		1
6245.66064		1
6245.77832		1
6245.88232		1
6246.015		1
6246.019		1
6246.08		1
6246.305		1
6246.48242		1
6246.54834		1
6246.814		1
6246.944		1
6247.06055		1
6247.13232		1
6247.78027		1
6247.845		1
6247.877		1
6247.899		1
6248.129		1
6248.30371		1
6248.353		1
6248.515		1
6248.605		1
6248.66846		1
6248.99268		1
6249.116		1
6249.3125		1
6249.315		1
6249.493		1
6249.6875		1
6250.144		1
6250.28369		1
6250.37158		1
6250.46436		1
6250.5415		1
6250.548		1
6250.98047		1
6251.12549		1
6251.21729		1
6251.222		1
6251.343		1
6251.916		1
6251.939		1
6251.9873		1
6252.11035		1
6252.30371		1
6252.34375		1
6252.697		1
6252.82129		1
6252.83252		1
6252.89746		1
6252.96826		1
6253.024		1
6253.186		1
6253.219		1
6253.273		1
6253.35156		1
6253.38037		1
6253.41748		1
6253.59961		1
6253.844		1
6254.00342		1
6254.241		1
6254.24951		1
6254.361		1
6254.77441		1
6254.868		1
6254.95557		1
6255.184		1
6255.51758		1
6255.55957		1
6255.80566		1
6255.82568		1
6256.069		1
6256.24561		1
6256.37061		1
6256.372		1
6256.40234		1
6256.41846		1
6256.58936		1
6256.77051		1
6256.824		1
6257.022		1
6257.10645		1
6257.383		1
6257.76563		1
6257.87158		1
6257.98047		1
6257.992		1
6258.29932		1
6258.61963		1
6258.62256		1
6258.62939		1
6258.77		1
6258.81055		1
6258.89258		1
6259.366		1
6259.54346		1
6259.576		1
6259.7583		1
6260.013		1
6260.231		1
6260.27734		1
6260.309		1
6260.326		1
6260.332		1
6260.348		1
6260.616		1
6260.682		1
6260.816		1
6260.87451		1
6260.972		1
6260.976		1
6260.996		1
6261.02832		1
6261.114		1
6261.18359		1
6261.317		1
6261.32666		1
6261.51855		1
6261.535		1
6261.8		1
6261.86426		1
6261.902		1
6262.406		1
6262.50439		1
6262.599		1
6262.66455		1
6262.67871		1
6262.68066		1
6262.73		1
6262.76074		1
6262.793		1
6263.13525		1
6263.36035		1
6263.3667		1
6263.38965		1
6263.397		1
6263.532		1
6263.657		1
6263.855		1
6263.89453		1
6263.99072		1
6264.00928		1
6264.17969		1
6264.21045		1
6264.28857		1
6264.316		1
6264.5415		1
6264.82227		1
6265.009		1
6265.042		1
6265.11475		1
6265.55225		1
6265.675		1
6265.81543		1
6265.85254		1
6265.929		1
6265.972		1
6265.986		1
6266.09033		1
6266.0957		1
6266.218		1
6266.22559		1
6266.22754		1
6266.27734		1
6266.319		1
6266.42432		1
6266.60254		1
6266.769		1
6266.902		1
6266.93457		1
6266.96631		1
6267.04834		1
6267.083		1
6267.20459		1
6267.23438		1
6267.366		1
6267.397		1
6267.416		1
6267.443		1
6267.48975		1
6267.65039		1
6267.818		1
6267.858		1
6267.922		1
6267.98926		1
6268.036		1
6268.106		1
6268.11768		1
6268.122		1
6268.14941		1
6268.15625		1
6268.301		1
6268.32031		1
6268.657		1
6268.9707		1
6269.04053		1
6269.178		1
6269.29541		1
6269.922		1
6270.106		1
6270.145		1
6270.655		1
6270.657		1
6270.718		1
6270.80273		1
6270.99951		1
6271.193		1
6271.443		1
6271.443		1
6271.45166		1
6271.45459		1
6271.52051		1
6271.541		1
6271.66357		1
6271.7085		1
6272.00146		1
6272.036		1
6272.503		1
6272.51172		1
6272.59		1
6272.64746		1
6272.953		1
6273.049		1
6273.11572		1
6273.134		1
6273.19531		1
6273.238		1
6273.31445		1
6273.358		1
6273.43066		1
6273.50146		1
6273.5127		1
6273.555		1
6273.89746		1
6273.908		1
6274.028		1
6274.15332		1
6274.628		1
6274.98926		1
6275.022		1
6275.189		1
6275.19727		1
6275.2373		1
6275.332		1
6275.43652		1
6275.46973		1
6275.54541		1
6275.794		1
6275.819		1
6275.83643		1
6275.85156		1
6276.02246		1
6276.29346		1
6276.44629		1
6276.4917		1
6276.583		1
6276.6123		1
6276.623		1
6276.9707		1
6277.04443		1
6277.13965		1
6277.28564		1
6277.29443		1
6277.309		1
6277.513		1
6277.574		1
6277.61768		1
6277.8335		1
6278.0376		1
6278.21045		1
6278.531		1
6278.66553		1
6278.771		1
6278.809		1
6278.94		1
6278.95068		1
6279.05664		1
6279.077		1
6279.127		1
6279.189		1
6279.20947		1
6279.245		1
6279.33936		1
6279.40869		1
6279.716		1
6279.73535		1
6279.838		1
6279.945		1
6279.964		1
6280.01465		1
6280.02344		1
6280.026		1
6280.089		1
6280.18848		1
6280.761		1
6280.87646		1
6280.98047		1
6281.25049		1
6281.317		1
6281.364		1
6281.384		1
6281.4043		1
6281.40771		1
6281.47754		1
6281.579		1
6281.582		1
6281.658		1
6281.74365		1
6281.848		1
6281.9624		1
6281.99365		1
6282.019		1
6282.04		1
6282.08643		1
6282.17969		1
6282.44		1
6282.54053		1
6282.5957		1
6283.0835		1
6283.117		1
6283.21		1
6283.40869		1
6283.471		1
6283.492		1
6283.651		1
6283.80469		1
6283.8374		1
6283.871		1
6284.01465		1
6284.04346		1
6284.17334		1
6284.265		1
6284.48438		1
6284.485		1
6284.531		1
6284.55225		1
6284.66748		1
6284.70166		1
6284.811		1
6284.886		1
6284.92236		1
6284.991		1
6285.113		1
6285.169		1
6285.2		1
6285.30762		1
6285.41748		1
6285.441		1
6285.465		1
6285.53174		1
6285.63232		1
6285.714		1
6285.763		1
6285.801		1
6285.86328		1
6285.947		1
6285.99854		1
6286.53271		1
6286.59766		1
6286.617		1
6286.87256		1
6286.89453		1
6287.004		1
6287.061		1
6287.08447		1
6287.10938		1
6287.13135		1
6287.30029		1
6287.4707		1
6287.53564		1
6287.734		1
6287.895		1
6287.925		1
6287.93457		1
6288.08252		1
6288.148		1
6288.20361		1
6288.233		1
6288.289		1
6288.41357		1
6288.458		1
6288.63135		1
6288.909		1
6289.09668		1
6289.231		1
6289.283		1
6289.555		1
6289.558		1
6289.653		1
6289.88525		1
6290.143		1
6290.56		1
6290.67432		1
6290.76		1
6290.9624		1
6291.04		1
6291.05371		1
6291.151		1
6291.18848		1
6291.258		1
6291.263		1
6291.32861		1
6291.375		1
6291.48535		1
6291.52		1
6291.54346		1
6291.672		1
6291.874		1
6291.897		1
6292.072		1
6292.38135		1
6292.76953		1
6292.795		1
6292.836		1
6292.88037		1
6292.94531		1
6293.028		1
6293.118		1
6293.24365		1
6293.292		1
6293.355		1
6293.37549		1
6293.56348		1
6293.702		1
6293.757		1
6293.871		1
6294.058		1
6294.13525		1
6294.20654		1
6294.448		1
6294.56836		1
6294.58057		1
6294.599		1
6294.6333		1
6294.775		1
6294.90967		1
6295.263		1
6295.27344		1
6295.29736		1
6295.36426		1
6295.365		1
6295.45166		1
6295.49463		1
6295.547		1
6295.55029		1
6295.57275		1
6295.647		1
6295.771		1
6295.79248		1
6295.92773		1
6296.045		1
6296.112		1
6296.26		1
6296.30566		1
6296.48		1
6296.48633		1
6296.54736		1
6296.61426		1
6296.732		1
6296.791		1
6296.80566		1
6296.84766		1
6296.85		1
6296.903		1
6296.933		1
6296.98145		1
6296.99854		1
6297.233		1
6297.38232		1
6297.53125		1
6297.58838		1
6297.91162		1
6297.976		1
6298.30469		1
6298.325		1
6298.44238		1
6298.44629		1
6298.94238		1
6298.954		1
6299.081		1
6299.323		1
6299.54346		1
6299.575		1
6299.64258		1
6299.704		1
6299.739		1
6299.85742		1
6299.9917		1
6300.38525		1
6300.395		1
6300.39648		1
6300.456		1
6300.476		1
6300.56445		1
6300.58936		1
6300.61963		1
6300.68848		1
6300.80957		1
6300.81543		1
6301.145		1
6301.575		1
6301.87451		1
6302.073		1
6302.143		1
6302.161		1
6302.21045		1
6302.257		1
6302.32764		1
6302.58936		1
6302.594		1
6302.852		1
6303.017		1
6303.286		1
6303.292		1
6303.425		1
6303.43066		1
6303.48		1
6303.571		1
6303.647		1
6303.66162		1
6303.67		1
6303.758		1
6303.90039		1
6304.0415		1
6304.044		1
6304.1377		1
6304.24072		1
6304.29443		1
6304.318		1
6304.41846		1
6304.467		1
6304.479		1
6304.714		1
6304.883		1
6304.891		1
6304.93164		1
6304.989		1
6304.997		1
6305.01953		1
6305.2417		1
6305.268		1
6305.39941		1
6305.41064		1
6305.41846		1
6305.44		1
6305.525		1
6305.791		1
6305.93		1
6306.136		1
6306.21143		1
6306.33936		1
6306.43066		1
6306.511		1
6306.53		1
6306.561		1
6306.751		1
6306.844		1
6306.93652		1
6306.966		1
6307.04834		1
6307.08252		1
6307.283		1
6307.335		1
6307.43652		1
6307.49658		1
6307.49756		1
6307.53125		1
6307.605		1
6307.656		1
6307.67773		1
6307.755		1
6307.86035		1
6307.86426		1
6307.98242		1
6308.16943		1
6308.24072		1
6308.262		1
6308.26563		1
6308.374		1
6308.374		1
6308.44775		1
6308.486		1
6308.507		1
6308.61035		1
6308.62549		1
6308.66		1
6308.705		1
6308.763		1
6308.77734		1
6308.909		1
6308.938		1
6309.013		1
6309.05		1
6309.13574		1
6309.16553		1
6309.17773		1
6309.21143		1
6309.27637		1
6309.4		1
6309.41455		1
6309.57861		1
6309.61475		1
6309.663		1
6309.69434		1
6309.74756		1
6309.98		1
6310.02148		1
6310.11		1
6310.116		1
6310.277		1
6310.30273		1
6310.344		1
6310.386		1
6310.53125		1
6310.56		1
6310.578		1
6310.727		1
6310.74658		1
6310.90234		1
6310.925		1
6311.00049		1
6311.018		1
6311.03857		1
6311.04932		1
6311.25928		1
6311.41357		1
6311.48535		1
6311.63428		1
6311.768		1
6311.865		1
6311.94434		1
6312.09229		1
6312.11572		1
6312.18066		1
6312.28564		1
6312.44531		1
6312.446		1
6312.483		1
6312.70459		1
6312.86		1
6312.99561		1
6313.244		1
6313.325		1
6313.424		1
6313.437		1
6313.476		1
6313.492		1
6313.598		1
6313.92		1
6313.95752		1
6314.104		1
6314.24		1
6314.26367		1
6314.279		1
6314.29541		1
6314.33		1
6314.354		1
6314.588		1
6314.62158		1
6314.668		1
6314.885		1
6314.906		1
6314.954		1
6315.092		1
6315.11572		1
6315.40137		1
6315.428		1
6315.677		1
6315.73975		1
6316.08838		1
6316.158		1
6316.239		1
6316.29639		1
6316.50537		1
6316.68457		1
6316.773		1
6316.7915		1
6316.96		1
6317.01563		1
6317.023		1
6317.10059		1
6317.257		1
6317.34961		1
6317.4873		1
6317.49463		1
6317.69336		1
6317.79248		1
6317.889		1
6317.894		1
6317.908		1
6317.98535		1
6317.99365		1
6318.24		1
6318.385		1
6318.429		1
6318.55469		1
6318.581		1
6318.58447		1
6318.65039		1
6318.74		1
6318.75342		1
6318.79248		1
6318.89648		1
6318.91		1
6318.91455		1
6319.03		1
6319.06152		1
6319.179		1
6319.18262		1
6319.25049		1
6319.36		1
6319.569		1
6319.617		1
6319.76		1
6319.90137		1
6319.92773		1
6319.95557		1
6319.96533		1
6320.02344		1
6320.142		1
6320.15039		1
6320.21826		1
6320.2793		1
6320.302		1
6320.391		1
6320.392		1
6320.477		1
6320.573		1
6320.61328		1
6320.78271		1
6320.873		1
6320.92139		1
6320.931		1
6320.97754		1
6321.175		1
6321.316		1
6321.37061		1
6321.417		1
6321.494		1
6321.51074		1
6321.7124		1
6322.103		1
6322.135		1
6322.15674		1
6322.17725		1
6322.2085		1
6322.248		1
6322.263		1
6322.46729		1
6322.528		1
6322.604		1
6322.62939		1
6322.765		1
6322.776		1
6322.89258		1
6322.89746		1
6322.926		1
6323.00342		1
6323.056		1
6323.38525		1
6323.48975		1
6323.582		1
6323.64355		1
6323.721		1
6323.769		1
6323.801		1
6323.883		1
6324.117		1
6324.14648		1
6324.22559		1
6324.427		1
6324.543		1
6324.54932		1
6324.55127		1
6324.624		1
6324.699		1
6324.707		1
6324.84		1
6325.21143		1
6325.266		1
6325.32031		1
6325.405		1
6325.471		1
6325.594		1
6325.77441		1
6325.88037		1
6326.033		1
6326.13135		1
6326.184		1
6326.321		1
6326.41357		1
6326.456		1
6326.49		1
6326.542		1
6326.65527		1
6326.71875		1
6326.782		1
6326.821		1
6327.035		1
6327.055		1
6327.23		1
6327.25146		1
6327.403		1
6327.603		1
6327.64453		1
6327.672		1
6327.718		1
6327.74854		1
6327.755		1
6327.979		1
6328.07227		1
6328.26074		1
6328.26855		1
6328.419		1
6328.749		1
6328.90332		1
6328.959		1
6328.97461		1
6328.9917		1
6328.99463		1
6329.11865		1
6329.1333		1
6329.283		1
6329.36475		1
6329.399		1
6329.581		1
6329.68848		1
6329.697		1
6329.8457		1
6329.861		1
6329.994		1
6330.255		1
6330.262		1
6330.30957		1
6330.318		1
6330.398		1
6330.41357		1
6330.47461		1
6330.50537		1
6330.608		1
6330.615		1
6330.88037		1
6330.92		1
6331.00635		1
6331.05		1
6331.15332		1
6331.278		1
6331.29		1
6331.406		1
6331.4585		1
6331.487		1
6331.5835		1
6331.63		1
6331.714		1
6331.85547		1
6331.91357		1
6331.94873		1
6332.203		1
6332.32959		1
6332.402		1
6332.41455		1
6332.438		1
6332.442		1
6332.47266		1
6332.544		1
6332.71045		1
6332.796		1
6332.848		1
6333.028		1
6333.05273		1
6333.134		1
6333.157		1
6333.425		1
6333.50635		1
6333.51953		1
6333.589		1
6333.59473		1
6333.686		1
6333.70947		1
6333.718		1
6333.77539		1
6333.915		1
6333.95557		1
6334.07227		1
6334.074		1
6334.07959		1
6334.23145		1
6334.29541		1
6334.49463		1
6334.54834		1
6334.59961		1
6334.68457		1
6334.703		1
6334.747		1
6334.80029		1
6334.822		1
6334.932		1
6334.998		1
6335.002		1
6335.0376		1
6335.1		1
6335.10547		1
6335.14355		1
6335.20947		1
6335.30273		1
6335.418		1
6335.541		1
6335.56543		1
6335.59131		1
6335.59473		1
6335.6		1
6335.61035		1
6335.65332		1
6335.813		1
6335.869		1
6335.894		1
6336.032		1
6336.065		1
6336.07373		1
6336.30469		1
6336.49756		1
6336.817		1
6336.843		1
6336.904		1
6337.00928		1
6337.04932		1
6337.052		1
6337.061		1
6337.10938		1
6337.33643		1
6337.40625		1
6337.58545		1
6337.69		1
6337.702		1
6337.731		1
6337.761		1
6337.947		1
6338.02344		1
6338.049		1
6338.23047		1
6338.31641		1
6338.369		1
6338.489		1
6338.602		1
6338.743		1
6338.77539		1
6339.015		1
6339.211		1
6339.24658		1
6339.247		1
6339.267		1
6339.295		1
6339.29736		1
6339.44434		1
6339.47559		1
6339.592		1
6339.61475		1
6339.808		1
6339.955		1
6340.09375		1
6340.29443		1
6340.42529		1
6340.427		1
6340.48633		1
6340.647		1
6340.72754		1
6340.78271		1
6340.84326		1
6340.848		1
6340.906		1
6341.05664		1
6341.107		1
6341.117		1
6341.13		1
6341.14258		1
6341.14551		1
6341.243		1
6341.40967		1
6341.417		1
6341.41846		1
6341.55469		1
6341.591		1
6341.59668		1
6341.936		1
6342.02344		1
6342.123		1
6342.25537		1
6342.366		1
6342.47754		1
6342.55		1
6342.683		1
6342.70459		1
6342.874		1
6342.932		1
6342.944		1
6342.99854		1
6343.04346		1
6343.08057		1
6343.09668		1
6343.20264		1
6343.208		1
6343.21875		1
6343.402		1
6343.41064		1
6343.539		1
6343.59131		1
6343.614		1
6343.88428		1
6343.97461		1
6344.251		1
6344.37451		1
6344.455		1
6344.47461		1
6344.54932		1
6344.55762		1
6344.719		1
6344.834		1
6344.92773		1
6344.95264		1
6344.97168		1
6344.9834		1
6345.01		1
6345.08545		1
6345.31445		1
6345.354		1
6345.496		1
6345.506		1
6345.54443		1
6345.67		1
6345.70654		1
6345.74365		1
6345.774		1
6345.84		1
6345.999		1
6346.01367		1
6346.151		1
6346.161		1
6346.579		1
6346.587		1
6346.58936		1
6346.79346		1
6346.968		1
6347.108		1
6347.15234		1
6347.28662		1
6347.419		1
6347.449		1
6347.471		1
6347.47656		1
6347.57373		1
6347.675		1
6347.74		1
6347.87451		1
6347.93359		1
6347.975		1
6347.977		1
6347.98926		1
6348.00439		1
6348.084		1
6348.14844		1
6348.57471		1
6348.622		1
6348.716		1
6348.765		1
6348.77637		1
6348.7915		1
6348.93262		1
6348.98047		1
6349.011		1
6349.031		1
6349.04		1
6349.05762		1
6349.0874		1
6349.17773		1
6349.23242		1
6349.23926		1
6349.254		1
6349.311		1
6349.323		1
6349.37256		1
6349.46729		1
6349.54		1
6349.713		1
6349.72754		1
6349.769		1
6349.78027		1
6349.798		1
6349.824		1
6349.86133		1
6349.907		1
6349.96436		1
6350.102		1
6350.17725		1
6350.28662		1
6350.29834		1
6350.327		1
6350.407		1
6350.43		1
6350.434		1
6350.45		1
6350.791		1
6350.92529		1
6350.95947		1
6350.97949		1
6351.043		1
6351.071		1
6351.07959		1
6351.151		1
6351.32861		1
6351.39453		1
6351.41748		1
6351.447		1
6351.47852		1
6351.529		1
6351.588		1
6351.589		1
6351.625		1
6351.658		1
6351.661		1
6351.682		1
6351.79053		1
6351.86963		1
6351.889		1
6351.917		1
6352.01953		1
6352.09766		1
6352.104		1
6352.13232		1
6352.153		1
6352.17725		1
6352.20752		1
6352.24951		1
6352.2876		1
6352.31445		1
6352.359		1
6352.36768		1
6352.831		1
6352.873		1
6352.936		1
6352.9585		1
6353.2793		1
6353.35		1
6353.47852		1
6353.50049		1
6353.508		1
6353.54639		1
6353.6543		1
6353.682		1
6353.70068		1
6353.838		1
6353.891		1
6353.9		1
6353.951		1
6353.992		1
6354.03955		1
6354.081		1
6354.14844		1
6354.249		1
6354.505		1
6354.591		1
6354.60254		1
6354.733		1
6354.778		1
6354.84033		1
6354.856		1
6354.88965		1
6355.06836		1
6355.13965		1
6355.19238		1
6355.19971		1
6355.32373		1
6355.38672		1
6355.42529		1
6355.68848		1
6355.696		1
6355.79053		1
6355.82764		1
6355.899		1
6356.058		1
6356.13232		1
6356.147		1
6356.15967		1
6356.16748		1
6356.18555		1
6356.18945		1
6356.27441		1
6356.28027		1
6356.28174		1
6356.334		1
6356.336		1
6356.5		1
6356.755		1
6356.8		1
6356.81348		1
6356.83154		1
6356.856		1
6356.891		1
6357.02246		1
6357.09473		1
6357.128		1
6357.13135		1
6357.18945		1
6357.24268		1
6357.27832		1
6357.38965		1
6357.45459		1
6357.49756		1
6357.566		1
6357.60352		1
6357.679		1
6357.81738		1
6357.84131		1
6357.99756		1
6358.063		1
6358.1		1
6358.133		1
6358.31		1
6358.34766		1
6358.385		1
6358.419		1
[truncated: 8,938 more rows]
