# Supplementary material for: Getting rid of ‘rain’ and ‘stars’: Mitigating inhibition effects on ddPCR data analysis, the case study of the invasive crayfish Pacifastacus leniusculus in the streams of Luxembourg
Source: PLoS One. 2022 Nov 16;17(11):e0275363. doi: 10.1371/journal.pone.0275363 (PMC9668142; doi:10.1371/journal.pone.0275363)
Supplement: S1 File — (ZIP) [file pone.0275363.s003.zip › raw data/28-pl2/28 Pl2-2019 Pl_G07_Amplitude.csv]

Ch1 Amplitude	Ch2 Amplitude	Cluster
272.360382		1
315.521057		1
5482.23		1
5683.08154		1
5733.995		1
5762.142		1
5810.28125		1
5820.83447		1
5840.603		1
5842.406		1
5860.89258		1
5872.70459		1
5897.618		1
5916.25342		1
5917.99561		1
5928.25537		1
5936.008		1
5944.684		1
5980.846		1
5991.05957		1
6006.25146		1
6007.478		1
6008.51465		1
6017.483		1
6023.744		1
6026.77		1
6028.401		1
6030.91748		1
6032.36572		1
6034.67432		1
6046.41064		1
6063.853		1
6068.47266		1
6069.63135		1
6080.111		1
6084.20752		1
6085.114		1
6085.843		1
6092.58252		1
6111.09668		1
6113.19238		1
6115.92871		1
6125.97656		1
6127.237		1
6132.307		1
6134.79834		1
6135.92773		1
6142.071		1
6142.382		1
6153.56641		1
6154.259		1
6157.55273		1
6157.97754		1
6160.05371		1
6162.00049		1
6162.12451		1
6167.428		1
6168.66162		1
6168.79248		1
6168.84326		1
6169.13574		1
6169.73145		1
6170.11572		1
6171.346		1
6172.073		1
6173.25439		1
6174.399		1
6175.227		1
6176.43945		1
6176.47168		1
6177.42773		1
6178.69		1
6178.837		1
6179.572		1
6180.46533		1
6182.422		1
6184.07		1
6184.381		1
6189.412		1
6190.125		1
6191.814		1
6194.36572		1
6194.491		1
6194.60449		1
6195.63525		1
6196.134		1
6196.24463		1
6198.7		1
6199.955		1
6201.24561		1
6201.26563		1
6201.27637		1
6201.63428		1
6201.795		1
6201.90137		1
6202.5415		1
6203.07568		1
6204.756		1
6205.299		1
6205.89453		1
6206.918		1
6208.574		1
6210.21631		1
6210.363		1
6210.82764		1
6211.67		1
6212.14		1
6213.15039		1
6213.826		1
6214.01563		1
6218.87		1
6219.923		1
6221.27344		1
6222.05566		1
6222.05762		1
6222.35254		1
6223.316		1
6223.851		1
6224.9917		1
6226.672		1
6227.059		1
6227.389		1
6228.29834		1
6230.568		1
6231.22656		1
6232.57568		1
6232.57861		1
6233.512		1
6233.949		1
6234.579		1
6238.06738		1
6239.658		1
6240.61328		1
6240.81055		1
6241.055		1
6242.433		1
6243.92139		1
6245.82373		1
6246.01		1
6246.49		1
6247.53857		1
6248.00537		1
6248.22266		1
6248.303		1
6249.001		1
6249.25635		1
6250.148		1
6251.52051		1
6254.28174		1
6255.75049		1
6255.913		1
6256.184		1
6256.23633		1
6257.121		1
6258.38672		1
6259.391		1
6260.66553		1
6261.13232		1
6261.89844		1
6262.0376		1
6262.43		1
6262.469		1
6262.55		1
6262.85645		1
6264.017		1
6264.551		1
6264.89063		1
6265.053		1
6265.73145		1
6267.27		1
6269.586		1
6270.43945		1
6270.56		1
6270.868		1
6271.28027		1
6271.35742		1
6271.78271		1
6272.1665		1
6272.788		1
6272.909		1
6273.145		1
6274.27051		1
6275.658		1
6275.709		1
6275.741		1
6275.76465		1
6275.81445		1
6275.953		1
6276.465		1
6277.05225		1
6277.22266		1
6277.257		1
6278.042		1
6278.111		1
6278.53125		1
6278.868		1
6279.9		1
6280.169		1
6280.274		1
6280.83447		1
6280.88525		1
6281.154		1
6281.17627		1
6281.789		1
6281.91		1
6282.562		1
6283.38574		1
6284.173		1
6284.18652		1
6284.68652		1
6284.73047		1
6284.97852		1
6285.373		1
6285.498		1
6285.53		1
6285.625		1
6285.753		1
6285.997		1
6286.191		1
6286.273		1
6286.289		1
6286.37549		1
6286.847		1
6287.042		1
6287.848		1
6288.494		1
6288.832		1
6288.94531		1
6288.99463		1
6289.33545		1
6290.141		1
6290.80469		1
6290.84131		1
6291.28125		1
6291.305		1
6292.52637		1
6292.53955		1
6292.55859		1
6292.673		1
6292.93262		1
6293.6		1
6294.05225		1
6294.381		1
6294.97949		1
6295.079		1
6295.341		1
6295.7793		1
6295.85938		1
6295.88037		1
6296.47363		1
6296.48828		1
6296.72		1
6296.7207		1
6298.6333		1
6299.34326		1
6299.52		1
6299.552		1
6299.63232		1
6300.25732		1
6300.342		1
6300.492		1
6301.114		1
6301.29053		1
6301.564		1
6302.598		1
6302.928		1
6303.3		1
6304.191		1
6304.2915		1
6304.30957		1
6304.63232		1
6304.655		1
6304.95752		1
6305.058		1
6305.531		1
6305.61768		1
6305.712		1
6305.92139		1
6306.02832		1
6306.206		1
6306.618		1
6307.259		1
6307.271		1
6307.826		1
6308.796		1
6308.859		1
6309		1
6309.097		1
6309.18262		1
6310.14453		1
6310.44336		1
6310.608		1
6310.80566		1
6311.118		1
6311.30225		1
6311.38037		1
6311.80664		1
6312.092		1
6312.404		1
6312.672		1
6313.194		1
6313.58252		1
6314.099		1
6314.59		1
6315.09131		1
6315.164		1
6315.263		1
6315.26563		1
6315.3833		1
6315.384		1
6315.45654		1
6315.67529		1
6316.1333		1
6316.24		1
6316.274		1
6316.66		1
6316.672		1
6317.002		1
6317.253		1
6317.43		1
6317.80957		1
6318.039		1
6318.488		1
6319.38135		1
6319.885		1
6320.007		1
6320.357		1
6320.59863		1
6320.93555		1
6321.2		1
6322.139		1
6322.37		1
6322.59766		1
6323.254		1
6324.153		1
6324.322		1
6324.354		1
6325.198		1
6325.78369		1
6325.84		1
6326.30859		1
6326.36963		1
6326.9585		1
6327.04		1
6327.50146		1
6328.00439		1
6328.03857		1
6328.127		1
6328.60059		1
6328.80664		1
6328.82031		1
6328.988		1
6329.45752		1
6329.575		1
6329.763		1
6329.82031		1
6329.926		1
6330.248		1
6330.423		1
6330.49854		1
6331.245		1
6332.14355		1
6332.362		1
6332.365		1
6332.487		1
6332.53174		1
6332.53271		1
6332.6333		1
6333.496		1
6333.575		1
6333.65137		1
6334.764		1
6334.811		1
6335.301		1
6335.42627		1
6335.649		1
6336.01855		1
6336.505		1
6337.082		1
6337.08252		1
6337.177		1
6337.235		1
6337.29346		1
6337.45166		1
6337.607		1
6337.67236		1
6337.687		1
6337.90137		1
6338.021		1
6338.28857		1
6338.32373		1
6338.649		1
6339.59131		1
6339.607		1
6339.678		1
6339.90674		1
6340.259		1
6340.411		1
6341.04541		1
6341.39258		1
6341.48145		1
6341.80469		1
6341.88867		1
6341.99951		1
6342.07764		1
6342.67432		1
6342.76563		1
6342.803		1
6343.49854		1
6343.653		1
6343.76855		1
6344.00928		1
6344.07227		1
6344.78125		1
6345.256		1
6345.44971		1
6345.582		1
6345.883		1
6345.991		1
6346.239		1
6346.81152		1
6346.84668		1
6346.96143		1
6347.39746		1
6347.57568		1
6347.59		1
6347.643		1
6347.802		1
6348.2085		1
6348.22754		1
6348.55469		1
6348.957		1
6349.295		1
6350.34863		1
6350.402		1
6350.448		1
6350.85449		1
6350.909		1
6350.91943		1
6351.016		1
6351.244		1
6351.326		1
6351.565		1
6351.776		1
6351.91748		1
6352.21973		1
6352.26855		1
6352.554		1
6352.64746		1
6352.657		1
6352.678		1
6353.01074		1
6353.1333		1
6353.20361		1
6353.22656		1
6353.252		1
6353.261		1
6353.92969		1
6354.14		1
6354.32666		1
6354.39648		1
6355.007		1
6355.15332		1
6355.244		1
6355.409		1
6355.433		1
6355.50342		1
6355.55127		1
6355.6167		1
6355.62256		1
6355.91		1
6356.06348		1
6356.23047		1
6356.25537		1
6356.60449		1
6356.60742		1
6357.2		1
6357.32666		1
6357.951		1
6358.144		1
6358.24951		1
6358.387		1
6358.88232		1
6359.106		1
6359.109		1
6359.29346		1
6359.537		1
6359.865		1
6360.628		1
6361.03		1
6361.186		1
6361.19971		1
6361.28271		1
6361.696		1
6362.03027		1
6362.51465		1
6362.65332		1
6362.754		1
6362.90527		1
6363.129		1
6363.33447		1
6363.342		1
6363.3457		1
6363.42871		1
6363.50537		1
6363.65234		1
6363.77344		1
6363.83447		1
6364.552		1
6365.28369		1
6365.57568		1
6365.707		1
6365.791		1
6365.9585		1
6366.16064		1
6366.173		1
6366.412		1
6366.571		1
6366.7583		1
6366.77441		1
6366.86865		1
6366.94971		1
6367.01563		1
6367.076		1
6367.34863		1
6367.5083		1
6367.65039		1
6367.74268		1
6367.868		1
6367.884		1
6367.97461		1
6367.988		1
6368.37354		1
6368.78955		1
6368.846		1
6369.20459		1
6369.478		1
6369.48145		1
6369.55029		1
6369.601		1
6369.73975		1
6369.776		1
6370.07227		1
6370.64453		1
6370.792		1
6370.885		1
6370.95068		1
6370.988		1
6371.39258		1
6371.60352		1
6371.631		1
6371.703		1
6371.723		1
6371.774		1
6372.076		1
6372.67		1
6372.81934		1
6372.99756		1
6373.034		1
6373.323		1
6373.608		1
6373.97559		1
6374.10547		1
6374.193		1
6374.36426		1
6374.44336		1
6374.6333		1
6374.695		1
6374.779		1
6374.79639		1
6374.83936		1
6374.90625		1
6375.216		1
6375.21875		1
6375.28955		1
6375.319		1
6375.368		1
6375.385		1
6375.67529		1
6376.276		1
6376.27734		1
6376.636		1
6376.672		1
6376.814		1
6376.95459		1
6377.142		1
6377.26563		1
6377.54053		1
6378.17627		1
6378.191		1
6378.391		1
6378.602		1
6378.611		1
6378.657		1
6378.68848		1
6379.068		1
6379.181		1
6379.26758		1
6379.49854		1
6379.53125		1
6379.578		1
6379.796		1
6379.807		1
6379.863		1
6379.95654		1
6380.20752		1
6380.85156		1
6380.939		1
6380.952		1
6381.0166		1
6381.207		1
6381.23633		1
6381.73926		1
6381.772		1
6382.016		1
6382.36963		1
6382.426		1
6382.435		1
6382.44775		1
6382.51172		1
6382.739		1
6382.819		1
6383.07129		1
6383.267		1
6383.591		1
6383.722		1
6383.804		1
6384.1123		1
6384.27441		1
6384.35742		1
6384.616		1
6384.747		1
6384.87256		1
6384.952		1
6384.98828		1
6385.362		1
6385.50146		1
6385.509		1
6385.56738		1
6385.65		1
6385.68		1
6385.7666		1
6385.91748		1
6386.0166		1
6386.13		1
6386.13525		1
6386.832		1
6386.887		1
6386.967		1
6387.023		1
6387.37842		1
6387.477		1
6387.524		1
6387.559		1
6387.65771		1
6387.901		1
6388.07471		1
6388.117		1
6388.12158		1
6388.153		1
6388.25439		1
6388.387		1
6388.49951		1
6388.68848		1
6388.731		1
6389.147		1
6389.239		1
6389.67529		1
6390.12451		1
6390.22168		1
6390.791		1
6391.385		1
6391.401		1
6391.7915		1
6391.797		1
6392.036		1
6392.068		1
6392.285		1
6392.30273		1
6392.33154		1
6392.342		1
6392.444		1
6392.456		1
6392.505		1
6392.661		1
6392.714		1
6392.8		1
6393.13		1
6393.51172		1
6393.527		1
6393.563		1
6393.63672		1
6393.638		1
6393.66748		1
6393.708		1
6393.91		1
6394.07129		1
6394.185		1
6394.31152		1
6394.334		1
6394.37842		1
6394.575		1
6394.653		1
6394.69873		1
6394.81445		1
6394.96338		1
6395.33643		1
6395.637		1
6395.92969		1
6395.978		1
6395.982		1
6396.013		1
6396.382		1
6396.435		1
6396.58643		1
6396.748		1
6396.93848		1
6397.02051		1
6397.147		1
6397.271		1
6397.27344		1
6397.572		1
6397.629		1
6397.824		1
6397.82666		1
6397.828		1
6397.8667		1
6397.928		1
6398.003		1
6398.105		1
6398.215		1
6398.257		1
6398.34766		1
6398.47363		1
6398.51758		1
6398.551		1
6399.0083		1
6399.022		1
6399.058		1
6399.42529		1
6400.11133		1
6400.176		1
6400.208		1
6400.246		1
6400.247		1
6400.535		1
6400.61035		1
6400.806		1
6401.0874		1
6401.094		1
6401.10254		1
6401.19434		1
6401.3623		1
6401.41064		1
6401.531		1
6401.66357		1
6401.757		1
6401.794		1
6401.88135		1
6402.41357		1
6402.568		1
6402.598		1
6402.811		1
6402.84473		1
6402.849		1
6402.983		1
6403.09863		1
6403.285		1
6403.476		1
6403.755		1
6403.86963		1
6403.87842		1
6403.97		1
6404.372		1
6404.443		1
6404.474		1
6404.68164		1
6405.133		1
6405.15771		1
6405.30273		1
6405.41		1
6405.417		1
6405.47656		1
6405.8374		1
6405.9585		1
6406.11133		1
6406.68		1
6406.738		1
6407.078		1
6407.28662		1
6407.395		1
6407.502		1
6407.55127		1
6407.651		1
6407.774		1
6408.154		1
6408.159		1
6408.182		1
6408.58057		1
6408.76367		1
6408.873		1
6409.039		1
6409.15967		1
6409.209		1
6409.22656		1
6409.42529		1
6409.45264		1
6409.61426		1
6409.676		1
6409.728		1
6409.777		1
6409.8125		1
6409.935		1
6409.96973		1
6410.00439		1
6410.20654		1
6410.28662		1
6410.573		1
6410.70459		1
6410.90771		1
6410.91553		1
6410.94434		1
6410.99561		1
6411.193		1
6411.265		1
6411.276		1
6411.394		1
6411.761		1
6411.81641		1
6412.57		1
6412.737		1
6412.8125		1
6412.8335		1
6412.873		1
6412.94		1
6413.075		1
6413.135		1
6413.628		1
6413.6543		1
6413.664		1
6413.72559		1
6413.743		1
6414.07471		1
6414.22559		1
6414.33		1
6414.35645		1
6414.4585		1
6414.86328		1
6414.88867		1
6414.997		1
6415.1123		1
6415.257		1
6415.299		1
6415.32373		1
6415.53857		1
6415.60156		1
6415.628		1
6415.98438		1
6416.07129		1
6416.09473		1
6416.188		1
6416.224		1
6416.362		1
6416.379		1
6416.422		1
6416.518		1
6416.57471		1
6416.74365		1
6416.82861		1
6416.87842		1
6416.93262		1
6417.03271		1
6417.071		1
6417.289		1
6417.29346		1
6417.579		1
6417.58057		1
6417.69971		1
6417.79346		1
6418.01172		1
6418.013		1
6418.02246		1
6418.106		1
6418.307		1
6418.32666		1
6418.52		1
6418.67432		1
6418.927		1
6419.033		1
6419.185		1
6419.246		1
6419.405		1
6419.46		1
6419.701		1
6419.71143		1
6419.834		1
6420.2085		1
6420.297		1
6420.59668		1
6420.65527		1
6421.034		1
6421.15869		1
6421.201		1
6421.252		1
6421.317		1
6421.57666		1
6421.928		1
6422.16		1
6422.16357		1
6422.80762		1
6422.81348		1
6422.92871		1
6423.32959		1
6423.366		1
6423.54736		1
6423.572		1
6423.89453		1
6424.031		1
6424.162		1
6424.21045		1
6424.394		1
6424.53467		1
6424.60742		1
6424.8833		1
6424.915		1
6424.92725		1
6425.14941		1
6425.31152		1
6425.537		1
6425.54736		1
6425.56543		1
6426.66748		1
6426.89941		1
6426.97168		1
6427.163		1
6427.23975		1
6427.95654		1
6427.99		1
6428.075		1
6428.44238		1
6428.50146		1
6428.55762		1
6428.648		1
6428.74463		1
6428.7627		1
6428.868		1
6428.9707		1
6429.22754		1
6429.323		1
6429.801		1
6429.801		1
6429.84863		1
6429.925		1
6429.92529		1
6430.007		1
6430.19		1
6430.23535		1
6430.327		1
6430.535		1
6430.6626		1
6430.8335		1
6430.978		1
6431.033		1
6431.11		1
6431.15771		1
6431.25732		1
6431.343		1
6431.398		1
6431.44238		1
6431.59		1
6431.62158		1
6431.75928		1
6431.901		1
6431.937		1
6431.9375		1
6432.19971		1
6432.35547		1
6432.38672		1
6432.402		1
6432.4043		1
6432.51367		1
6432.797		1
6433.02246		1
6433.05127		1
6433.08838		1
6433.177		1
6433.42529		1
6433.46826		1
6433.516		1
6433.68262		1
6433.854		1
6434.019		1
6434.495		1
6434.73242		1
6434.81934		1
6435.12744		1
6435.20654		1
6435.40039		1
6435.64844		1
6435.70947		1
6436		1
6436.597		1
6436.798		1
6436.94727		1
6436.96045		1
6437.046		1
6438.03271		1
6438.14746		1
6438.28857		1
6438.35059		1
6438.35156		1
6438.4707		1
6438.569		1
6438.70166		1
6438.77539		1
6439.24658		1
6439.40137		1
6439.54346		1
6439.578		1
6439.656		1
6439.73047		1
6440.086		1
6440.146		1
6440.25146		1
6440.40771		1
6440.46631		1
6440.49854		1
6440.523		1
6440.662		1
6440.722		1
6441.17334		1
6441.516		1
6441.585		1
6441.63232		1
6441.75537		1
6441.78467		1
6441.903		1
6441.981		1
6442.11865		1
6442.28467		1
6442.462		1
6442.503		1
6442.84326		1
6443.015		1
6443.02441		1
6443.09		1
6443.17139		1
6443.183		1
6443.229		1
6443.467		1
6443.47266		1
6443.842		1
6444.01855		1
6444.0625		1
6444.078		1
6444.096		1
6444.247		1
6444.38965		1
6444.433		1
6444.45752		1
6444.487		1
6444.603		1
6444.845		1
6444.955		1
6444.983		1
6445.13867		1
6445.19238		1
6445.29053		1
6445.51367		1
6445.602		1
6445.63232		1
6445.69336		1
6445.79443		1
6445.97949		1
6446.00146		1
6446.161		1
6446.418		1
6446.45264		1
6446.527		1
6446.71		1
6446.7334		1
6446.858		1
6446.894		1
6446.941		1
6446.961		1
6447.306		1
6447.32275		1
6447.44238		1
6447.77637		1
6448.043		1
6448.11865		1
6448.22		1
6448.522		1
6448.607		1
6448.662		1
6448.68555		1
6448.72852		1
6448.763		1
6448.78467		1
6449.07959		1
6449.099		1
6449.35938		1
6449.396		1
6449.56152		1
6449.63867		1
6449.827		1
6450.24072		1
6450.466		1
6450.5		1
6450.60938		1
6450.76025		1
6450.944		1
6451.098		1
6451.142		1
6451.2417		1
6451.41846		1
6451.511		1
6451.712		1
6451.726		1
6451.744		1
6451.79834		1
6451.87939		1
6451.94775		1
6451.9585		1
6452.21729		1
6452.53467		1
6452.81445		1
6452.95752		1
6453.23535		1
6453.43262		1
6453.4834		1
6453.826		1
6454.186		1
6454.211		1
6454.26953		1
6454.35059		1
6454.408		1
6454.44141		1
6454.65		1
6454.69727		1
6454.7207		1
6454.94238		1
6455.01025		1
6455.051		1
6455.061		1
6455.428		1
6455.461		1
6455.60059		1
6455.71143		1
6456.01074		1
6456.2876		1
6456.437		1
6456.516		1
6456.52441		1
6456.79443		1
6456.832		1
6457.02344		1
6457.16748		1
6457.43555		1
6457.51025		1
6457.799		1
6457.811		1
6458.081		1
6458.21973		1
6458.476		1
6458.651		1
6458.71		1
6458.729		1
6458.81836		1
6458.84326		1
6458.953		1
6458.97461		1
6459.021		1
6459.077		1
6459.16943		1
6459.31836		1
6459.419		1
6459.61963		1
6459.65137		1
6460.038		1
6460.28271		1
6460.31445		1
6460.398		1
6460.513		1
6460.559		1
6460.677		1
6460.81543		1
6460.92432		1
6461.17		1
6461.19141		1
6461.41748		1
6461.50439		1
6461.61426		1
6461.746		1
6461.936		1
6462.04541		1
6462.248		1
6462.527		1
6462.55371		1
6462.78955		1
6462.96875		1
6463.023		1
6463.03174		1
6463.12061		1
6463.21875		1
6463.278		1
6463.442		1
6463.60059		1
6463.639		1
6463.66943		1
6463.72461		1
6463.7417		1
6463.769		1
6463.849		1
6464.08936		1
6464.123		1
6464.4707		1
6464.64355		1
6464.655		1
6464.787		1
6464.804		1
6464.83		1
6465.10059		1
6465.14648		1
6465.31934		1
6465.452		1
6465.454		1
6465.461		1
6465.617		1
6465.619		1
6466.07959		1
6466.171		1
6466.18555		1
6466.25537		1
6466.263		1
6466.35156		1
6466.545		1
6466.569		1
6466.583		1
6466.6543		1
6466.836		1
6466.906		1
6467.11426		1
6467.182		1
6467.2085		1
6467.308		1
6467.308		1
6467.33936		1
6467.354		1
6467.65674		1
6467.727		1
6467.769		1
6467.774		1
6467.82031		1
6467.852		1
6467.96973		1
6468.129		1
6468.326		1
6468.36865		1
6468.49365		1
6468.553		1
6468.57373		1
6468.62646		1
6468.65869		1
6469.03027		1
6469.10742		1
6469.194		1
6469.223		1
6469.311		1
6469.422		1
6469.767		1
6469.857		1
6469.93		1
6470.35156		1
6470.423		1
6470.49854		1
6470.755		1
6470.79834		1
6470.823		1
6470.99561		1
6471.114		1
6471.33936		1
6471.563		1
6471.566		1
6471.769		1
6471.798		1
6471.99854		1
6472.02148		1
6472.3		1
6472.30225		1
6472.53662		1
6472.612		1
6472.612		1
6472.79346		1
6472.88428		1
6472.924		1
6473.04248		1
6473.07		1
6473.113		1
6473.14941		1
6473.15869		1
6473.36572		1
6473.39355		1
6473.445		1
6473.51953		1
6473.673		1
6473.76563		1
6473.79053		1
6473.95068		1
6474.04932		1
6474.119		1
6474.424		1
6474.49268		1
6474.579		1
6474.952		1
6475.169		1
6475.17871		1
6475.226		1
6475.27441		1
6475.327		1
6475.54346		1
6475.80371		1
6476.08838		1
6476.25049		1
6476.343		1
6476.39063		1
6476.422		1
6476.594		1
6476.80762		1
6476.837		1
6476.939		1
6476.9585		1
6477.01953		1
6477.101		1
6477.3335		1
6477.433		1
6477.44043		1
6477.455		1
6477.93652		1
6477.95166		1
6478.076		1
6478.179		1
6478.53662		1
6478.659		1
6478.65967		1
6478.701		1
6478.787		1
6478.95166		1
6479.08838		1
6479.137		1
6479.22		1
6479.24658		1
6479.369		1
6479.48828		1
6479.54053		1
6479.68555		1
6479.83545		1
6480.05029		1
6480.05469		1
6480.11475		1
6480.208		1
6480.21436		1
6480.30127		1
6480.429		1
6480.45654		1
6480.50537		1
6480.567		1
6480.575		1
6480.77734		1
6480.79736		1
6480.80029		1
6480.87		1
6481.079		1
6481.169		1
6481.343		1
6481.47363		1
6481.56738		1
6481.712		1
6481.8		1
6481.98535		1
6481.993		1
6482.123		1
6482.27637		1
6482.46338		1
6482.4707		1
6482.548		1
6482.648		1
6483.08838		1
6483.146		1
6483.16357		1
6483.32031		1
6483.595		1
6483.711		1
6483.75439		1
6483.918		1
6483.93457		1
6483.997		1
6484.179		1
6484.34131		1
6484.3584		1
6484.654		1
6484.876		1
6484.9873		1
6485.29834		1
6485.359		1
6485.442		1
6485.55469		1
6485.59473		1
6485.8877		1
6486.01		1
6486.083		1
6486.23438		1
6486.55957		1
6486.597		1
6486.702		1
6486.865		1
6487.10742		1
6487.29639		1
6487.59668		1
6487.67432		1
6487.848		1
6487.856		1
6487.92627		1
6488.042		1
6488.079		1
6488.194		1
6488.21826		1
6488.234		1
6488.263		1
6488.569		1
6488.709		1
6488.84		1
6488.854		1
6488.876		1
6488.898		1
6488.932		1
6488.999		1
6489.111		1
6489.11865		1
6489.151		1
6489.31348		1
6489.38965		1
6489.41846		1
6489.536		1
6489.97363		1
6490.03857		1
6490.06934		1
6490.19434		1
6490.33643		1
6490.342		1
6490.361		1
6490.53467		1
6490.56641		1
6490.575		1
6490.78125		1
6490.91943		1
6491.12256		1
6491.135		1
6491.232		1
6491.37939		1
6491.41553		1
6491.424		1
6491.435		1
6491.624		1
6491.65332		1
6491.73145		1
6491.802		1
6491.951		1
6492.257		1
6492.304		1
6492.369		1
6492.432		1
6492.589		1
6492.624		1
6492.653		1
6492.72852		1
6492.906		1
6492.921		1
6493.10352		1
6493.192		1
6493.19873		1
6493.215		1
6493.229		1
6493.304		1
6493.48438		1
6493.574		1
6493.64		1
6493.70166		1
6493.79443		1
6493.82471		1
6493.826		1
6494.47559		1
6494.49658		1
6494.569		1
6494.58252		1
6494.60352		1
6495.09131		1
6495.096		1
6495.40039		1
6495.415		1
6495.55225		1
6495.65869		1
6495.718		1
6495.85254		1
6495.891		1
6495.972		1
6496.06738		1
6496.217		1
6496.26		1
6496.343		1
6496.5127		1
6496.615		1
6496.92627		1
6497.065		1
6497.1167		1
6497.149		1
6497.24463		1
6497.25439		1
6497.324		1
6497.846		1
6498.068		1
6498.06934		1
6498.091		1
6498.46045		1
6498.461		1
6498.49268		1
6498.60645		1
6498.65039		1
6498.65625		1
6498.76367		1
6498.912		1
6498.92871		1
6498.948		1
6499.0874		1
6499.262		1
6499.42627		1
6499.511		1
6499.57275		1
6499.79639		1
6499.80273		1
6500.046		1
6500.16162		1
6500.31152		1
6500.412		1
6500.74268		1
6500.745		1
6500.90039		1
6500.92529		1
6500.977		1
6501.073		1
6501.173		1
6501.28369		1
6501.512		1
6501.547		1
6501.596		1
6501.676		1
6501.68		1
6501.68848		1
6501.812		1
6502.017		1
6502.198		1
6502.26		1
6502.28369		1
6502.62		1
6502.6416		1
6502.735		1
6502.826		1
6502.843		1
6502.898		1
6502.909		1
6502.924		1
6503.02637		1
6503.118		1
6503.242		1
6503.25		1
6503.475		1
6503.609		1
6503.637		1
6503.928		1
6503.92969		1
6503.98		1
6504.147		1
6504.26855		1
6504.40674		1
6504.66357		1
6505.21533		1
6505.324		1
6505.345		1
6505.36133		1
6505.36475		1
6505.48047		1
6505.695		1
6505.763		1
6505.81055		1
6506.13135		1
6506.165		1
6506.212		1
6506.39355		1
6506.639		1
6506.707		1
6506.885		1
6506.927		1
6506.938		1
6507.074		1
6507.098		1
6507.133		1
6507.294		1
6507.3877		1
6507.6123		1
6507.6416		1
6507.773		1
6507.999		1
6508.057		1
6508.078		1
6508.19727		1
6508.237		1
6508.24658		1
6508.496		1
6508.56445		1
6508.882		1
6508.91064		1
6509.00146		1
6509.11426		1
6509.338		1
6509.36035		1
6509.4126		1
6509.475		1
6509.577		1
6509.6416		1
6509.743		1
6509.79248		1
6509.88428		1
6509.924		1
6509.96973		1
6509.97363		1
6510.22		1
6510.36		1
6510.387		1
6510.465		1
6510.825		1
6510.908		1
6511.25537		1
6511.35645		1
6511.38428		1
6511.50342		1
6511.57666		1
6511.75146		1
6511.759		1
6512.024		1
6512.489		1
6512.88232		1
6512.902		1
6513.12549		1
6513.12646		1
6513.295		1
6513.29736		1
6513.368		1
6513.533		1
6513.54053		1
6513.54639		1
6513.7		1
6513.874		1
6513.945		1
6513.95459		1
6513.971		1
6514.029		1
6514.127		1
6514.211		1
6514.228		1
6514.307		1
6514.46436		1
6514.509		1
6514.53271		1
6514.549		1
6514.636		1
6514.68164		1
6514.76855		1
6514.811		1
6515.272		1
6515.44775		1
6515.49365		1
6515.508		1
6515.86133		1
6515.91553		1
6515.933		1
6515.97559		1
6516.022		1
6516.144		1
6516.37549		1
6516.39844		1
6516.483		1
6516.518		1
6516.525		1
6516.574		1
6516.583		1
6516.68164		1
6516.71729		1
6516.73145		1
6516.77344		1
6517.228		1
6517.292		1
6517.29639		1
6517.324		1
6517.457		1
6517.63574		1
6517.729		1
6517.74365		1
6517.894		1
6517.907		1
6517.965		1
6518.198		1
6518.227		1
6518.2666		1
6518.27344		1
6518.339		1
6518.42236		1
6518.45361		1
6518.46045		1
6518.46875		1
6518.475		1
6518.514		1
6518.627		1
6518.71436		1
6518.717		1
6518.88672		1
6518.945		1
6518.97266		1
6518.99365		1
6519.08154		1
6519.28955		1
6519.39941		1
6519.506		1
6519.524		1
6519.655		1
6519.66455		1
6519.68066		1
6519.68359		1
6519.79443		1
6520.03467		1
6520.294		1
6520.303		1
6520.36		1
6520.4126		1
6520.731		1
6520.81543		1
6520.83545		1
6520.85938		1
6520.904		1
6521.048		1
6521.093		1
6521.1665		1
6521.34863		1
6521.41		1
6521.466		1
6521.56641		1
6521.58838		1
6521.831		1
6521.9707		1
6522.332		1
6522.334		1
6522.411		1
6522.63525		1
6522.639		1
6522.88672		1
6522.917		1
6523.12549		1
6523.206		1
6523.347		1
6523.363		1
6523.536		1
6523.547		1
6523.557		1
6523.759		1
6523.986		1
6524.04443		1
6524.07		1
6524.107		1
6524.51953		1
6524.559		1
6524.673		1
6524.68262		1
6524.731		1
6524.77637		1
6524.8		1
6525.25		1
6525.286		1
6525.57861		1
6525.70557		1
6525.71973		1
6525.745		1
6525.82031		1
6525.862		1
6525.943		1
6525.97		1
6526.047		1
6526.07275		1
6526.47266		1
6526.5		1
6526.55029		1
6526.69531		1
6526.76367		1
6526.77		1
6526.907		1
6526.922		1
6527.07764		1
6527.088		1
6527.12842		1
6527.21338		1
6527.21729		1
6527.60742		1
6527.854		1
6527.95557		1
6527.964		1
6528.098		1
6528.16553		1
6528.194		1
6528.24463		1
6528.56152		1
6528.592		1
6528.625		1
6528.707		1
6528.75049		1
6528.796		1
6529.068		1
6529.242		1
6529.269		1
6529.273		1
6529.38		1
6529.4043		1
6529.422		1
6529.61572		1
6529.84		1
6529.85		1
6529.872		1
6529.88525		1
6529.95557		1
6529.95947		1
6530.04639		1
6530.048		1
6530.092		1
6530.174		1
6530.269		1
6530.31152		1
6530.378		1
6530.42529		1
6530.53271		1
6530.698		1
6530.712		1
6530.84961		1
6530.91162		1
6531.10645		1
6531.19629		1
6531.21338		1
6531.352		1
6531.458		1
6531.5		1
6531.53125		1
6531.653		1
6531.78564		1
6531.85645		1
6532.07568		1
6532.09326		1
6532.094		1
6532.362		1
6532.38672		1
6532.48145		1
6532.59375		1
6532.746		1
6533.002		1
6533.071		1
6533.0835		1
6533.321		1
6533.33936		1
6533.34766		1
6533.379		1
6533.536		1
6533.568		1
6533.60547		1
6533.636		1
6534.126		1
6534.15		1
6534.176		1
6534.2417		1
6534.357		1
6534.361		1
6534.4126		1
6534.52		1
6534.586		1
6534.63574		1
6534.69043		1
6534.70752		1
6534.75244		1
6534.87256		1
6534.92725		1
6535.018		1
6535.144		1
6535.22949		1
6535.236		1
6535.266		1
6535.313		1
6535.54932		1
6535.60742		1
6535.751		1
6535.86035		1
6535.88037		1
6536.112		1
6536.22852		1
6536.271		1
6536.32373		1
6536.37646		1
6536.3877		1
6536.48438		1
6536.572		1
6536.6167		1
6536.72266		1
6536.92969		1
6537.011		1
6537.14355		1
6537.186		1
6537.2915		1
6537.33545		1
6537.348		1
6537.413		1
6537.435		1
6537.44336		1
6537.485		1
6537.548		1
6537.60742		1
6537.63232		1
6537.91748		1
6538.078		1
6538.084		1
6538.142		1
6538.203		1
6538.225		1
6538.291		1
6538.299		1
6538.50439		1
6538.522		1
6538.586		1
6538.69141		1
6538.8125		1
6538.923		1
6539.003		1
6539.147		1
6539.247		1
6539.49756		1
6539.66455		1
6539.67529		1
6539.716		1
6539.828		1
6539.93945		1
6540.017		1
6540.4375		1
6540.44141		1
6540.47559		1
6540.521		1
6540.60059		1
6540.646		1
6540.65527		1
6540.682		1
6540.90332		1
6540.97949		1
6541.066		1
6541.10938		1
6541.141		1
6541.242		1
6541.38867		1
6541.4043		1
6541.52441		1
6541.53369		1
6541.6		1
6541.701		1
6541.75537		1
6541.854		1
6541.90674		1
6542.45068		1
6542.545		1
6542.57471		1
6542.57861		1
6542.748		1
6542.825		1
6543.252		1
6543.527		1
6543.53369		1
6543.601		1
6543.684		1
6543.75537		1
6543.96		1
6544.11035		1
6544.22949		1
6544.35352		1
6544.36035		1
6544.43066		1
6544.46045		1
6544.66357		1
6544.69531		1
6544.798		1
6544.84375		1
[truncated: 9,718 more rows]
