# Supplementary material for: Getting rid of ‘rain’ and ‘stars’: Mitigating inhibition effects on ddPCR data analysis, the case study of the invasive crayfish Pacifastacus leniusculus in the streams of Luxembourg
Source: PLoS One. 2022 Nov 16;17(11):e0275363. doi: 10.1371/journal.pone.0275363 (PMC9668142; doi:10.1371/journal.pone.0275363)
Supplement: S1 File — (ZIP) [file pone.0275363.s003.zip › raw data/28-pl2/28 Pl2-2019 Pl_H01_Amplitude.csv]

Ch1 Amplitude	Ch2 Amplitude	Cluster
4858.652		1
5020.49561		1
5040.73		1
5048.025		1
5088.69238		1
5107.38525		1
5117.92627		1
5137.115		1
5148.846		1
5160.4834		1
5165.35938		1
5173.497		1
5174.362		1
5179.722		1
5201.37549		1
5204.87646		1
5216.7334		1
5216.811		1
5218.884		1
5220.69434		1
5221.19629		1
5231.80762		1
5234.45361		1
5237.34131		1
5241.91064		1
5247.793		1
5250.766		1
5254.54443		1
5258.341		1
5258.39648		1
5260.38672		1
5264.18945		1
5268.363		1
5270.04932		1
5272.46729		1
5273.818		1
5274.08		1
5275.39		1
5276.03		1
5278.871		1
5282.09		1
5283.553		1
5287.18359		1
5288.05371		1
5288.77246		1
5290.47949		1
5295.077		1
5295.316		1
5296.641		1
5296.93457		1
5297.026		1
5297.21826		1
5298.494		1
5301.84326		1
5301.94727		1
5302.014		1
5303.26855		1
5306.25537		1
5308.188		1
5309.18262		1
5310.84668		1
5317.635		1
5324.92529		1
5326.962		1
5330.95654		1
5334.03		1
5340.30762		1
5341.388		1
5344.281		1
5346.473		1
5349.38867		1
5349.722		1
5353.90039		1
5354.32861		1
5358.469		1
5359.36963		1
5360.18945		1
5361.3877		1
5361.40625		1
5371.757		1
5372.4917		1
5376.346		1
5378.336		1
5381.018		1
5381.523		1
5383.263		1
5383.511		1
5383.82031		1
5384.569		1
5385.93		1
5386.17432		1
5386.44531		1
5386.46631		1
5387.53		1
5388.756		1
5393.195		1
5396.1416		1
5399.281		1
5400.163		1
5403.53467		1
5404.4043		1
5404.947		1
5405.0127		1
5405.502		1
5405.53369		1
5405.81152		1
5407.21631		1
5407.22754		1
5407.338		1
5408.051		1
5408.235		1
5408.24		1
5409.22363		1
5410.93848		1
5411.247		1
5415.712		1
5416.79248		1
5421.7627		1
5422.47852		1
5422.78271		1
5422.996		1
5428.612		1
5429.26025		1
5429.86426		1
5431.763		1
5431.9165		1
5431.93		1
5432.08643		1
5432.165		1
5434.738		1
5434.746		1
5436.35156		1
5437.20166		1
5439.024		1
5439.404		1
5440.54053		1
5441.31152		1
5441.819		1
5441.906		1
5442.975		1
5443.839		1
5445.379		1
5446.271		1
5447.20264		1
5448.11572		1
5450.24951		1
5451.52637		1
5451.69775		1
5452.27734		1
5453.17334		1
5453.231		1
5453.30957		1
5453.89258		1
5455.353		1
5455.596		1
5455.91846		1
5456.281		1
5456.69434		1
5457.917		1
5458.62		1
5459.084		1
5459.61035		1
5460.636		1
5460.652		1
5462.19727		1
5463.446		1
5464.933		1
5467.54248		1
5468.591		1
5469.61475		1
5470.837		1
5472.64355		1
5473.237		1
5475.388		1
5475.843		1
5475.885		1
5476.45752		1
5476.81641		1
5477.78174		1
5478.55762		1
5479.4165		1
5481.645		1
5484.196		1
5485.059		1
5485.223		1
5485.99		1
5486.10547		1
5486.503		1
5486.69531		1
5486.73926		1
5487.575		1
5488.515		1
5490.73145		1
5491.18457		1
5493.007		1
5494.165		1
5494.44434		1
5495.24561		1
5495.73926		1
5496.47754		1
5497.20166		1
5498.89258		1
5500.59229		1
5500.886		1
5501.528		1
5501.96973		1
5502.388		1
5502.53857		1
5503.60352		1
5504.9375		1
5505.904		1
5507.535		1
5507.554		1
5508.28174		1
5508.333		1
5510.08447		1
5511.23		1
5511.52344		1
5511.5376		1
5512.22461		1
5512.84326		1
5512.895		1
5513.33545		1
5515.14746		1
5515.271		1
5515.396		1
5515.68262		1
5517.24658		1
5517.279		1
5518.65		1
5521.65967		1
5523.42725		1
5524.34		1
5524.57		1
5524.71045		1
5525.9707		1
5526.078		1
5526.925		1
5527.221		1
5528.391		1
5528.62744		1
5528.901		1
5529.11328		1
5530.472		1
5530.662		1
5531.309		1
5533.47754		1
5535.23535		1
5536.795		1
5537.48926		1
5538.242		1
5538.631		1
5538.78564		1
5539.29639		1
5539.385		1
5539.73828		1
5540.514		1
5541.899		1
5543.167		1
5543.68457		1
5544.34326		1
5545.145		1
5546.189		1
5546.28662		1
5546.36963		1
5546.847		1
5547.305		1
5548.54443		1
5551.975		1
5553.50049		1
5553.57861		1
5554.80762		1
5555.089		1
5555.138		1
5555.4917		1
5555.97363		1
5557.231		1
5558.167		1
5561.249		1
5561.4585		1
5563.084		1
5563.8916		1
5565.9		1
5566.57275		1
5569.80762		1
5570.427		1
5570.64		1
5571.21875		1
5571.21875		1
5571.50928		1
5571.96729		1
5572.245		1
5572.26465		1
5573.246		1
5575.205		1
5575.63574		1
5578.186		1
5578.217		1
5578.55273		1
5579.4126		1
5580.787		1
5582.35156		1
5582.69873		1
5583.088		1
5583.374		1
5583.855		1
5584.05127		1
5584.226		1
5584.66357		1
5584.783		1
5586.863		1
5587.36133		1
5587.456		1
5587.684		1
5588.12646		1
5590.19971		1
5591.278		1
5593.22363		1
5594.383		1
5595.463		1
5596.24658		1
5596.93066		1
5597.324		1
5597.778		1
5597.861		1
5598.428		1
5599.77441		1
5599.945		1
5601.63135		1
5602.2085		1
5602.22461		1
5602.495		1
5602.509		1
5602.59961		1
5602.653		1
5602.82373		1
5603.3623		1
5603.73242		1
5604.02344		1
5604.14648		1
5605.79932		1
5605.86865		1
5605.99463		1
5606.02051		1
5606.57959		1
5607.01172		1
5607.06348		1
5607.29		1
5607.46045		1
5608.995		1
5609.21045		1
5610.348		1
5610.617		1
5611.723		1
5612.379		1
5612.99658		1
5613.032		1
5613.17139		1
5613.254		1
5614.202		1
5614.29736		1
5614.48438		1
5615.002		1
5615.67236		1
5616.35254		1
5616.42773		1
5616.758		1
5616.83154		1
5617.306		1
5617.72461		1
5618.195		1
5618.785		1
5620.08936		1
5620.21		1
5621.264		1
5621.465		1
5621.97852		1
5622.05566		1
5622.52246		1
5622.53		1
5623.065		1
5623.88867		1
5624.716		1
5625.06934		1
5626.345		1
5626.54053		1
5626.86475		1
5627.2666		1
5627.896		1
5628.338		1
5628.387		1
5628.8667		1
5628.986		1
5629.37939		1
5629.38867		1
5629.45264		1
5629.5293		1
5630.19238		1
5630.38672		1
5630.5415		1
5630.57666		1
5630.597		1
5630.64746		1
5630.881		1
5632.398		1
5632.903		1
5633.562		1
5633.589		1
5634.4		1
5635.94873		1
5636.135		1
5637.28564		1
5637.31738		1
5637.38037		1
5638.387		1
5638.55762		1
5638.84863		1
5638.891		1
5639.722		1
5639.79932		1
5640.02051		1
5640.247		1
5640.606		1
5640.78		1
5640.86475		1
5641.00635		1
5641.007		1
5641.62744		1
5641.938		1
5642.51758		1
5642.53271		1
5642.78125		1
5642.996		1
5643.55664		1
5643.70752		1
5643.932		1
5644.244		1
5644.387		1
5645.137		1
5645.183		1
5645.26025		1
5646.349		1
5647.933		1
5648.072		1
5648.8374		1
5649.06348		1
5649.10352		1
5649.29248		1
5649.76		1
5649.86475		1
5650.12451		1
5650.41455		1
5650.451		1
5651.18945		1
5651.22754		1
5651.90234		1
5652.1665		1
5652.29932		1
5652.732		1
5653.551		1
5654.19336		1
5654.261		1
5654.902		1
5655.18555		1
5655.82471		1
5655.981		1
5656.16064		1
5656.40869		1
5656.737		1
5657.22949		1
5657.54346		1
5657.55371		1
5657.757		1
5658.07764		1
5658.3457		1
5658.968		1
5658.993		1
5659.231		1
5659.718		1
5659.9043		1
5660.34375		1
5660.462		1
5660.4834		1
5660.52637		1
5660.60938		1
5660.945		1
5661.54834		1
5661.80371		1
5661.989		1
5663.11328		1
5663.72461		1
5663.987		1
5664.03027		1
5664.121		1
5664.21045		1
5664.67432		1
5665.10547		1
5665.123		1
5665.603		1
5665.61572		1
5665.62646		1
5666.252		1
5666.84229		1
5667.4375		1
5667.467		1
5667.681		1
5667.691		1
5667.728		1
5668.6665		1
5668.728		1
5668.766		1
5669.092		1
5669.481		1
5669.71875		1
5670.00342		1
5670.057		1
5670.10645		1
5670.993		1
5671.91553		1
5672.469		1
5672.54443		1
5672.701		1
5672.782		1
5672.795		1
5672.813		1
5673.32373		1
5673.46973		1
5674.27148		1
5674.303		1
5674.85547		1
5674.8584		1
5674.963		1
5675.198		1
5675.4043		1
5675.41553		1
5676.42236		1
5676.666		1
5677.38574		1
5677.43		1
5677.85938		1
5678.128		1
5678.16553		1
5678.622		1
5678.893		1
5679.23		1
5680.22754		1
5680.846		1
5681.12158		1
5681.41846		1
5681.443		1
5681.747		1
5681.7793		1
5682.479		1
5683.02441		1
5683.179		1
5683.32129		1
5683.88867		1
5683.96533		1
5684.30273		1
5684.306		1
5684.349		1
5684.9375		1
5684.94		1
5685.027		1
5685.42773		1
5685.55029		1
5685.60449		1
5685.796		1
5685.823		1
5685.97559		1
5685.98		1
5686.018		1
5686.30273		1
5686.499		1
5686.53174		1
5687.45166		1
5687.63867		1
5687.828		1
5688.518		1
5689.614		1
5690.26074		1
5690.39453		1
5690.718		1
5690.89		1
5691.06348		1
5691.283		1
5692.032		1
5692.20752		1
5692.75439		1
5694.039		1
5694.591		1
5695.02246		1
5695.292		1
5695.907		1
5697.18652		1
5697.19727		1
5697.20264		1
5697.37451		1
5697.62939		1
5697.68555		1
5697.77246		1
5697.862		1
5698.091		1
5698.235		1
5698.293		1
5698.44971		1
5698.96		1
5698.98535		1
5699.017		1
5699.044		1
5699.04932		1
5699.17334		1
5699.24		1
5699.387		1
5699.4375		1
5699.59131		1
5699.607		1
5700.038		1
5700.29639		1
5700.49		1
5700.547		1
5700.76758		1
5700.76953		1
5701.102		1
5701.69727		1
5701.72949		1
5702.10059		1
5702.224		1
5702.39941		1
5703.06836		1
5703.30664		1
5703.55859		1
5703.608		1
5703.709		1
5703.79834		1
5703.81641		1
5704.21143		1
5704.3833		1
5704.62		1
5704.68262		1
5705.14844		1
5705.177		1
5705.18359		1
5705.28369		1
5705.38525		1
5705.66		1
5705.84375		1
5705.849		1
5706.14453		1
5706.27832		1
5706.34131		1
5706.618		1
5706.84131		1
5706.99268		1
5707.14063		1
5708.39648		1
5708.41748		1
5709.267		1
5710.182		1
5710.367		1
5710.69971		1
5710.75439		1
5710.89258		1
5710.96826		1
5711.37061		1
5711.45166		1
5711.70264		1
5711.847		1
5712.373		1
5712.375		1
5712.942		1
5713.13135		1
5713.15625		1
5713.398		1
5714.041		1
5714.345		1
5714.66357		1
5714.683		1
5714.97754		1
5715.05127		1
5715.127		1
5715.15332		1
5715.31543		1
5715.50146		1
5715.795		1
5715.8623		1
5716.127		1
5716.21045		1
5716.38037		1
5717.042		1
5717.168		1
5717.203		1
5717.99658		1
5718.271		1
5718.46631		1
5718.51		1
5719.06445		1
5719.709		1
5719.815		1
5719.912		1
5720.1167		1
5720.19		1
5720.248		1
5720.32471		1
5720.754		1
5720.76855		1
5720.98242		1
5721.319		1
5721.42334		1
5721.973		1
5721.9873		1
5722.504		1
5722.67334		1
5722.67529		1
5722.78		1
5722.918		1
5722.947		1
5723.496		1
5723.5		1
5723.863		1
5723.974		1
5724.674		1
5724.699		1
5724.937		1
5725.004		1
5725.15234		1
5725.71045		1
5726.057		1
5726.37842		1
5726.97754		1
5726.99		1
5728.09		1
5728.495		1
5728.52344		1
5728.63232		1
5728.742		1
5728.981		1
5729.23145		1
5729.293		1
5729.68262		1
5730.01367		1
5730.235		1
5730.577		1
5730.77637		1
5730.94873		1
5731.03857		1
5731.09473		1
5731.342		1
5732.02		1
5732.05225		1
5732.41064		1
5732.947		1
5733.00635		1
5733.465		1
5733.68		1
5733.825		1
5734.38672		1
5734.48975		1
5734.85059		1
5735.31738		1
5735.34961		1
5735.43164		1
5735.45361		1
5735.852		1
5735.89258		1
5736.25732		1
5736.46338		1
5736.61768		1
5736.76758		1
5737.082		1
5737.263		1
5737.61963		1
5738.29346		1
5738.536		1
5738.596		1
5738.69434		1
5738.704		1
5738.984		1
5739.194		1
5739.325		1
5739.48145		1
5739.618		1
5739.71436		1
5740.529		1
5740.74658		1
5740.75537		1
5741.054		1
5741.2666		1
5741.277		1
5741.378		1
5741.627		1
5741.69		1
5741.847		1
5742.15332		1
5742.76855		1
5742.821		1
5743.06836		1
5743.446		1
5743.466		1
5743.569		1
5743.909		1
5744.38574		1
5744.549		1
5744.665		1
5744.81		1
5744.82861		1
5744.891		1
5745.295		1
5745.57		1
5745.605		1
5745.775		1
5745.782		1
5746.072		1
5746.469		1
5746.51953		1
5746.63574		1
5746.76953		1
5747.264		1
5747.544		1
5747.627		1
5747.705		1
5747.871		1
5747.946		1
5748.341		1
5748.58643		1
5749.513		1
5749.876		1
5749.95557		1
5749.978		1
5750.063		1
5750.089		1
5750.189		1
5750.40771		1
5750.51025		1
5750.675		1
5750.87842		1
5750.882		1
5751.103		1
5751.233		1
5751.243		1
5751.325		1
5751.476		1
5751.484		1
5751.695		1
5752.18164		1
5752.26953		1
5752.46631		1
5752.502		1
5752.58		1
5753.46143		1
5753.73242		1
5753.787		1
5754.207		1
5754.24658		1
5754.286		1
5754.3374		1
5754.37451		1
5754.62158		1
5754.794		1
5755.02		1
5755.479		1
5755.77148		1
5755.826		1
5755.83154		1
5755.85742		1
5755.873		1
5756.167		1
5756.215		1
5756.3457		1
5756.481		1
5756.96631		1
5757.02734		1
5757.805		1
5757.93652		1
5757.977		1
5758.09131		1
5758.124		1
5758.40967		1
5758.45459		1
5758.50928		1
5758.75		1
5758.856		1
5759.006		1
5759.27344		1
5759.37549		1
5759.44434		1
5759.464		1
5759.52051		1
5759.83838		1
5759.846		1
5759.877		1
5759.939		1
5760.17725		1
5760.34863		1
5760.45947		1
5760.613		1
5760.807		1
5761.173		1
5761.2793		1
5762.058		1
5762.12939		1
5762.40771		1
5762.438		1
5762.46143		1
5762.50342		1
5762.69629		1
5762.724		1
5762.827		1
5762.956		1
5763.121		1
5763.2793		1
5763.389		1
5763.46875		1
5763.53662		1
5763.66455		1
5763.721		1
5764.02441		1
5764.197		1
5764.363		1
5764.589		1
5764.59131		1
5764.824		1
5764.928		1
5764.94873		1
5765.40869		1
5765.628		1
5765.925		1
5765.989		1
5766.059		1
5766.138		1
5766.261		1
5766.29248		1
5766.6167		1
5766.94873		1
5767.13428		1
5767.42725		1
5767.49268		1
5767.50244		1
5767.67041		1
5767.712		1
5767.743		1
5767.75439		1
5767.81934		1
5767.862		1
5768.095		1
5768.1333		1
5768.45361		1
5768.648		1
5768.88232		1
5768.928		1
5768.94043		1
5769.16943		1
5769.25		1
5769.657		1
5769.68164		1
5769.98438		1
5770.1875		1
5770.308		1
5770.518		1
5771.02		1
5771.1665		1
5771.281		1
5771.41357		1
5771.8584		1
5772.184		1
5772.40869		1
5772.45947		1
5772.84863		1
5772.92529		1
5773.011		1
5773.27344		1
5773.60742		1
5773.62744		1
5773.64648		1
5773.75732		1
5773.881		1
5773.89551		1
5774.189		1
5774.311		1
5774.351		1
5774.496		1
5774.57227		1
5774.88232		1
5775.07129		1
5775.36426		1
5775.39844		1
5775.54736		1
5775.63135		1
5776.217		1
5776.285		1
5776.67432		1
5777.107		1
5777.15967		1
5777.36572		1
5777.50146		1
5777.699		1
5777.80371		1
5777.923		1
5778.151		1
5778.235		1
5778.447		1
5778.53		1
5779.355		1
5779.406		1
5779.43945		1
5779.84033		1
5780.0293		1
5780.191		1
5780.539		1
5781.2334		1
5781.24072		1
5781.25928		1
5781.46		1
5781.565		1
5781.901		1
5781.91064		1
5782.1		1
5782.714		1
5782.81445		1
5782.94141		1
5782.961		1
5783.007		1
5783.018		1
5783.14453		1
5783.20264		1
5783.272		1
5783.333		1
5783.4873		1
5783.746		1
5784.095		1
5784.115		1
5784.15674		1
5784.32129		1
5784.401		1
5784.598		1
5784.68		1
5784.92041		1
5784.997		1
5785.05859		1
5785.06836		1
5785.07861		1
5785.11426		1
5785.292		1
5785.33936		1
5785.704		1
5786.047		1
5786.21631		1
5786.49		1
5786.70264		1
5786.806		1
5786.8623		1
5787.0376		1
5787.054		1
5787.20264		1
5787.224		1
5787.23242		1
5787.31738		1
5787.39551		1
5787.4165		1
5787.64258		1
5787.66748		1
5787.737		1
5788.29346		1
5788.475		1
5788.60742		1
5788.823		1
5788.92432		1
5788.932		1
5789.089		1
5789.183		1
5789.46973		1
5789.615		1
5790.024		1
5790.07129		1
5790.15137		1
5790.16		1
5790.209		1
5790.33252		1
5790.541		1
5790.54932		1
5790.732		1
5790.877		1
5791.00732		1
5791.30957		1
5791.827		1
5792.151		1
5792.1665		1
5792.23633		1
5792.27148		1
5792.341		1
5792.63232		1
5792.6665		1
5792.689		1
5792.87158		1
5793.23535		1
5793.261		1
5793.30762		1
5793.33838		1
5793.99268		1
5794.03857		1
5794.16064		1
5794.169		1
5794.236		1
5794.389		1
5794.58545		1
5794.63135		1
5794.75732		1
5794.81152		1
5794.86133		1
5795.079		1
5795.09473		1
5795.457		1
5795.85547		1
5795.898		1
5796.12842		1
5796.183		1
5796.267		1
5796.28857		1
5796.332		1
5796.355		1
5796.38867		1
5796.78369		1
5796.947		1
5797.07227		1
5797.07666		1
5797.084		1
5797.59863		1
5797.61133		1
5797.634		1
5797.699		1
5797.711		1
5797.81055		1
5798.008		1
5798.07471		1
5798.1		1
5798.118		1
5798.15869		1
5798.22363		1
5798.299		1
5798.43457		1
5798.469		1
5798.497		1
5798.8125		1
5798.912		1
5799.084		1
5799.1665		1
5799.17432		1
5799.78467		1
5799.84131		1
5799.974		1
5800.181		1
5800.244		1
5800.529		1
5800.5625		1
5800.61426		1
5800.626		1
5800.796		1
5800.8125		1
5800.84668		1
5801.027		1
5801.10156		1
5801.156		1
5801.59326		1
5801.79932		1
5801.99463		1
5802.09131		1
5802.49951		1
5802.59375		1
5802.845		1
5802.96826		1
5802.979		1
5803.05273		1
5803.109		1
5803.118		1
5803.13037		1
5803.21973		1
5803.33154		1
5803.36133		1
5803.49658		1
5803.6543		1
5803.929		1
5804.001		1
5804.01		1
5804.161		1
5804.2793		1
5804.291		1
5804.295		1
5804.304		1
5804.434		1
5804.77637		1
5804.93848		1
5805.078		1
5805.121		1
5805.22461		1
5805.28271		1
5805.328		1
5805.334		1
5805.386		1
5805.53955		1
5806.082		1
5806.249		1
5806.275		1
5806.396		1
5806.42773		1
5806.61328		1
5806.653		1
5806.69873		1
5806.85254		1
5806.91748		1
5806.93359		1
5806.95068		1
5807.23047		1
5807.42627		1
5807.438		1
5807.53125		1
5807.73145		1
5807.77637		1
5807.84375		1
5807.863		1
5807.887		1
5807.92871		1
5808.06738		1
5808.13		1
5808.17725		1
5808.228		1
5808.3667		1
5808.46729		1
5808.718		1
5808.74756		1
5808.74951		1
5808.93555		1
5808.97168		1
5809.14844		1
5809.29639		1
5809.317		1
5809.33252		1
5809.424		1
5809.44043		1
5809.45947		1
5809.46729		1
5809.573		1
5809.5957		1
5809.82764		1
5810.023		1
5810.13135		1
5810.215		1
5810.40967		1
5810.469		1
5810.611		1
5810.64453		1
5810.82373		1
5811.004		1
5811.19971		1
5811.446		1
5811.655		1
5811.871		1
5811.96973		1
5812.271		1
5812.289		1
5812.385		1
5812.40039		1
5812.458		1
5812.493		1
5812.689		1
5812.69727		1
5812.741		1
5812.75537		1
5812.777		1
5812.936		1
5813.601		1
5813.7583		1
5813.797		1
5813.826		1
5813.82861		1
5813.928		1
5813.94043		1
5814.134		1
5814.298		1
5814.328		1
5814.536		1
5814.571		1
5814.58		1
5814.625		1
5814.775		1
5815.08838		1
5815.165		1
5815.456		1
5815.48926		1
5815.779		1
5815.95068		1
5816.122		1
5816.18359		1
5816.55859		1
5816.75244		1
5816.98633		1
5816.99561		1
5817.09033		1
5817.141		1
5817.19775		1
5817.691		1
5817.84961		1
5817.857		1
5818.01074		1
5818.03955		1
5818.09229		1
5818.11963		1
5818.154		1
5818.17725		1
5818.40039		1
5818.53174		1
5818.54		1
5818.57275		1
5818.613		1
5818.691		1
5818.81348		1
5818.925		1
5819.09326		1
5819.13525		1
5819.17871		1
5819.306		1
5819.39453		1
5819.44		1
5819.735		1
5819.75439		1
5819.858		1
5820.08545		1
5820.09668		1
5820.118		1
5820.17139		1
5820.41064		1
5820.42969		1
5820.555		1
5820.58252		1
5820.59766		1
5820.62256		1
5820.90625		1
5820.95947		1
5821.05127		1
5821.056		1
5821.122		1
5821.16846		1
5821.17871		1
5821.27539		1
5821.281		1
5821.376		1
5821.47754		1
5821.503		1
5821.51758		1
5821.60059		1
5821.609		1
5821.90332		1
5822.024		1
5822.128		1
5822.48047		1
5822.541		1
5822.6626		1
5822.735		1
5822.77148		1
5822.845		1
5822.876		1
5822.90869		1
5822.93457		1
5822.94434		1
5823.034		1
5823.177		1
5823.226		1
5823.339		1
5823.50732		1
5823.698		1
5823.79053		1
5823.836		1
5823.949		1
5824.03271		1
5824.20264		1
5824.58057		1
5824.606		1
5824.874		1
5824.999		1
5825.13965		1
5825.327		1
5825.36768		1
5825.379		1
5825.491		1
5825.517		1
5825.52539		1
5825.688		1
5825.689		1
5825.85938		1
5825.899		1
5825.964		1
5826.318		1
5826.33		1
5826.37061		1
5826.437		1
5826.55664		1
5826.64		1
5826.8		1
5826.96875		1
5826.975		1
5827.023		1
5827.152		1
5827.324		1
5827.36865		1
5827.458		1
5827.5127		1
5827.637		1
5827.64		1
5827.74658		1
5827.8335		1
5827.8833		1
5827.922		1
5828.013		1
5828.055		1
5828.06934		1
5828.225		1
5828.351		1
5828.50244		1
5828.54541		1
5828.741		1
5828.83		1
5828.903		1
5829.00146		1
5829.02246		1
5829.0293		1
5829.24854		1
5829.36572		1
5829.46436		1
5829.475		1
5829.602		1
5829.654		1
5829.76953		1
5829.79248		1
5829.843		1
5829.99561		1
5830.07666		1
5830.2124		1
5830.28271		1
5830.29248		1
5830.331		1
5830.421		1
5830.47461		1
5830.51367		1
5830.75537		1
5830.822		1
5830.91943		1
5831.168		1
5831.204		1
5831.31543		1
5831.473		1
5831.681		1
5831.69336		1
5831.73145		1
5831.76758		1
5831.77		1
5831.798		1
5831.812		1
5831.819		1
5831.85547		1
5831.908		1
5831.94971		1
5832.008		1
5832.208		1
5832.363		1
5832.42432		1
5832.50049		1
5832.53369		1
5832.536		1
5832.59		1
5832.659		1
5832.74365		1
5833.031		1
5833.211		1
5833.30029		1
5833.355		1
5833.377		1
5833.40967		1
5833.519		1
5833.604		1
5833.669		1
5833.7417		1
5833.98242		1
5834.17529		1
5834.188		1
5834.27734		1
5834.429		1
5834.531		1
5834.582		1
5834.624		1
5834.7085		1
5834.84863		1
5834.90332		1
5834.904		1
5834.918		1
5834.95166		1
5834.961		1
5834.97266		1
5835.385		1
5835.45		1
5835.488		1
5835.49951		1
5835.548		1
5835.62354		1
5835.676		1
5835.70459		1
5835.83838		1
5836.0835		1
5836.24756		1
5836.535		1
5836.723		1
5836.85547		1
5836.86		1
5837.071		1
5837.146		1
5837.291		1
5837.36035		1
5837.39355		1
5837.44727		1
5837.492		1
5837.52246		1
5837.63965		1
5837.808		1
5838.21		1
5838.31836		1
5838.371		1
5838.809		1
5838.84668		1
5838.94043		1
5838.98828		1
5839.37842		1
5839.812		1
5839.8374		1
5839.90527		1
5840.05225		1
5840.117		1
5840.261		1
5840.291		1
5840.385		1
5840.5083		1
5840.623		1
5840.62549		1
5840.62939		1
5840.642		1
5840.743		1
5840.81543		1
5840.833		1
5840.849		1
5840.88232		1
5841.10352		1
5841.11426		1
5841.26465		1
5841.387		1
5841.443		1
5841.525		1
5841.564		1
5841.636		1
5841.645		1
5841.673		1
5841.67969		1
5841.684		1
5841.69727		1
5841.88867		1
5841.93945		1
5841.957		1
5841.9707		1
5842.00439		1
5842.05		1
5842.132		1
5842.284		1
5842.323		1
5842.407		1
5842.67871		1
5842.88672		1
5843.157		1
5843.17334		1
5843.303		1
5843.32666		1
5843.349		1
5843.591		1
5843.78		1
5843.822		1
5843.907		1
5844.15527		1
5844.187		1
5844.21875		1
5844.2793		1
5844.289		1
5844.30859		1
5844.4917		1
5844.505		1
5844.59766		1
5844.60156		1
5844.709		1
5844.74658		1
5844.82031		1
5844.94629		1
5845.07861		1
5845.218		1
5845.32		1
5845.47168		1
5845.5376		1
5845.597		1
5845.762		1
5845.934		1
5846.004		1
5846.147		1
5846.16162		1
5846.22363		1
5846.404		1
5846.47461		1
5846.51758		1
5846.57129		1
5846.705		1
5846.709		1
5846.75439		1
5847.012		1
5847.04248		1
5847.05469		1
5847.067		1
5847.178		1
5847.30566		1
5847.35		1
5847.355		1
5847.417		1
5847.52441		1
5847.55127		1
5847.601		1
5847.72559		1
5848.252		1
5848.582		1
5848.68652		1
5848.75439		1
5848.97168		1
5848.97363		1
5849.08		1
5849.182		1
5849.21533		1
5849.2583		1
5849.444		1
5849.48828		1
5849.57764		1
5849.67969		1
5849.85645		1
5849.95752		1
5850.00635		1
5850.109		1
5850.139		1
5850.413		1
5850.439		1
5850.47559		1
5850.57471		1
5850.947		1
5850.9917		1
5851.06445		1
5851.13135		1
5851.269		1
5851.30273		1
5851.355		1
5851.37451		1
5851.397		1
5851.505		1
5851.523		1
5851.618		1
5851.78271		1
5851.80859		1
5851.8584		1
5852.13672		1
5852.17139		1
5852.31738		1
5852.38867		1
5852.63574		1
5852.803		1
5852.8877		1
5852.89746		1
5853.02246		1
5853.20264		1
5853.268		1
5853.304		1
5853.45068		1
5853.61572		1
5853.70557		1
5853.86963		1
5853.948		1
5853.95361		1
5854.20361		1
5854.23047		1
5854.283		1
5854.288		1
5854.38574		1
5854.3916		1
5854.46		1
5854.548		1
5854.67627		1
5854.67627		1
5854.69727		1
5854.898		1
5854.908		1
5855.12939		1
5855.19873		1
5855.204		1
5855.31348		1
5855.40234		1
5855.414		1
5855.446		1
5855.45557		1
5855.60742		1
5855.837		1
5855.869		1
5855.883		1
5856.03662		1
5856.08252		1
5856.09		1
5856.19629		1
5856.21826		1
5856.287		1
5856.376		1
5856.381		1
5856.38867		1
5856.456		1
5856.45752		1
5856.46631		1
5856.51172		1
5856.51367		1
5856.53271		1
5856.54		1
5856.55029		1
5856.563		1
5856.571		1
5856.584		1
5856.965		1
5857.0083		1
5857.043		1
5857.17041		1
5857.24072		1
5857.2583		1
5857.36572		1
5857.455		1
5857.46436		1
5857.62549		1
5857.899		1
5857.931		1
5858.0415		1
5858.09961		1
5858.197		1
5858.2417		1
5858.354		1
5858.35449		1
5858.38428		1
5858.394		1
5858.59375		1
5858.64355		1
5858.75		1
5858.9126		1
5858.96338		1
5858.96436		1
5859.11035		1
5859.308		1
5859.389		1
5859.44336		1
5859.51172		1
5859.551		1
5859.596		1
5859.88525		1
5859.99365		1
5860.04639		1
5860.25439		1
5860.258		1
5860.2583		1
5860.41162		1
5860.42871		1
5860.523		1
5860.558		1
5860.589		1
5860.73242		1
5860.825		1
5860.841		1
5860.883		1
5861.027		1
5861.052		1
5861.056		1
5861.19727		1
5861.2373		1
5861.26758		1
5861.276		1
5861.57861		1
5861.71826		1
5861.86328		1
5861.99072		1
5862.02637		1
5862.09473		1
5862.09473		1
5862.152		1
5862.20459		1
5862.22		1
5862.40039		1
5862.51025		1
5862.64		1
5862.763		1
5862.87256		1
5863		1
5863.13672		1
5863.174		1
5863.30273		1
5863.38037		1
5863.436		1
5863.495		1
5863.551		1
5863.576		1
5863.80273		1
5863.90771		1
5863.94971		1
5864.11963		1
5864.207		1
5864.29639		1
5864.507		1
5864.8125		1
5864.851		1
5865.006		1
5865.01074		1
5865.05371		1
5865.195		1
5865.31641		1
5865.321		1
5865.36768		1
5865.435		1
5865.437		1
5865.71973		1
5865.82471		1
5865.975		1
5865.999		1
5866.01074		1
5866.08838		1
5866.2085		1
5866.223		1
5866.48633		1
5866.50342		1
5866.53369		1
5866.577		1
5866.579		1
5866.669		1
5866.726		1
5866.82275		1
5866.861		1
5866.89941		1
5867.001		1
5867.01953		1
5867.184		1
5867.24268		1
5867.248		1
5867.366		1
5867.65869		1
5867.67432		1
5867.70947		1
5867.77539		1
5867.779		1
5867.83		1
5867.863		1
5867.86426		1
5868.126		1
5868.2876		1
5868.56152		1
5868.62256		1
5868.63867		1
5868.65967		1
5868.771		1
5868.807		1
5868.967		1
5868.987		1
5869.501		1
5869.651		1
5869.671		1
5869.70166		1
5869.71338		1
5869.853		1
5869.884		1
5870.227		1
5870.29639		1
5870.372		1
5870.49268		1
5870.61768		1
5870.66357		1
5870.768		1
5870.782		1
5870.786		1
5870.83057		1
5870.831		1
5870.83154		1
5870.93262		1
5871.00537		1
5871.006		1
5871.12842		1
5871.272		1
5871.27539		1
5871.40967		1
5871.517		1
5871.526		1
5871.541		1
5871.829		1
5871.85059		1
5871.854		1
5871.87256		1
5871.87354		1
5871.91		1
5871.99463		1
5872.05127		1
5872.057		1
5872.06		1
5872.06348		1
5872.074		1
5872.14941		1
5872.17139		1
5872.20459		1
5872.312		1
5872.41553		1
5872.535		1
5872.81836		1
5872.84229		1
5872.94971		1
5873.048		1
5873.137		1
5873.202		1
5873.24463		1
5873.281		1
5873.40039		1
5873.41357		1
5873.462		1
5873.557		1
5873.617		1
5873.77148		1
5873.772		1
5873.78369		1
5873.78955		1
5873.843		1
5873.85059		1
5873.9375		1
5874.25049		1
5874.378		1
5874.477		1
5874.55469		1
5874.65527		1
5874.686		1
5874.703		1
5874.72559		1
5874.824		1
5874.82764		1
5875.245		1
5875.391		1
5875.58057		1
5875.668		1
5875.68066		1
5875.684		1
5875.698		1
5875.75146		1
5875.76025		1
5875.825		1
5875.84375		1
5875.90674		1
5875.97656		1
5876.128		1
5876.16		1
5876.16		1
5876.281		1
5876.291		1
5876.294		1
5876.49072		1
5876.556		1
5876.578		1
5876.78027		1
5876.831		1
5876.873		1
5876.88574		1
5876.946		1
5877.0957		1
5877.103		1
5877.197		1
5877.20166		1
5877.21826		1
5877.32471		1
5877.398		1
5877.597		1
5877.6123		1
5877.613		1
5877.803		1
5877.821		1
5877.901		1
5877.95557		1
5878.022		1
5878.037		1
5878.12842		1
5878.178		1
5878.3877		1
5878.397		1
5878.49268		1
5878.535		1
5878.63525		1
5878.7793		1
5878.812		1
5879.03857		1
5879.12451		1
5879.35449		1
[truncated: 18,227 more rows]
