# Supplementary material for: Getting rid of ‘rain’ and ‘stars’: Mitigating inhibition effects on ddPCR data analysis, the case study of the invasive crayfish Pacifastacus leniusculus in the streams of Luxembourg
Source: PLoS One. 2022 Nov 16;17(11):e0275363. doi: 10.1371/journal.pone.0275363 (PMC9668142; doi:10.1371/journal.pone.0275363)
Supplement: S1 File — (ZIP) [file pone.0275363.s003.zip › raw data/28-pl2/28 Pl2-2019 Pl_H02_Amplitude.csv]

Ch1 Amplitude	Ch2 Amplitude	Cluster
5408.97559		1
5451.091		1
5480.96631		1
5487.757		1
5489.188		1
5518.39		1
5524.26		1
5540.05		1
5545.84375		1
5548.04834		1
5553.14063		1
5558.07764		1
5583.504		1
5591.105		1
5591.913		1
5594.96729		1
5596.243		1
5599.80957		1
5602.51367		1
5611.90137		1
5615.24463		1
5619.41748		1
5621.759		1
5623.28857		1
5623.45752		1
5623.513		1
5631.62549		1
5633.98535		1
5638.481		1
5638.832		1
5643.363		1
5650.867		1
5651.942		1
5653.39551		1
5657.323		1
5661.96875		1
5664.138		1
5664.886		1
5671.68066		1
5673.5293		1
5674.483		1
5678.12744		1
5678.75928		1
5683.316		1
5683.723		1
5688.213		1
5688.25342		1
5691.98633		1
5693.21826		1
5693.428		1
5694.17041		1
5694.42529		1
5694.51465		1
5695.26025		1
5698.151		1
5702.01758		1
5703.885		1
5704.12354		1
5704.2373		1
5704.331		1
5705.59033		1
5706.624		1
5706.88574		1
5709.877		1
5710.169		1
5710.30762		1
5710.71875		1
5713.56934		1
5714.838		1
5716.60156		1
5720.758		1
5725.50244		1
5725.673		1
5725.87		1
5726.165		1
5726.35449		1
5726.47266		1
5727.81836		1
5727.839		1
5729.132		1
5729.26		1
5730.747		1
5731.191		1
5731.566		1
5731.62		1
5732.86		1
5735.229		1
5735.666		1
5735.9834		1
5736.47754		1
5736.745		1
5737.09473		1
5737.48		1
5741.591		1
5742.2124		1
5742.758		1
5742.87744		1
5744.03467		1
5744.0376		1
5744.57129		1
5745.02637		1
5745.132		1
5745.287		1
5745.53467		1
5745.58154		1
5746.107		1
5748.12549		1
5748.37646		1
5748.48633		1
5748.67139		1
5749.333		1
5749.684		1
5750.07764		1
5750.09229		1
5750.823		1
5751.01953		1
5751.07		1
5751.256		1
5751.703		1
5752.092		1
5752.124		1
5752.42334		1
5752.749		1
5753.89063		1
5754.035		1
5755.3		1
5755.62744		1
5756.033		1
5756.087		1
5756.46973		1
5757.7124		1
5758.075		1
5758.44873		1
5760.863		1
5760.864		1
5761.501		1
5763.252		1
5763.71		1
5763.776		1
5764.44531		1
5765.562		1
5766.08154		1
5766.702		1
5767.26563		1
5767.43359		1
5767.827		1
5768.89551		1
5769.47363		1
5769.82		1
5769.949		1
5770.402		1
5770.85938		1
5771.05029		1
5771.75732		1
5772.07568		1
5772.454		1
5772.752		1
5773.07275		1
5773.678		1
5773.94775		1
5774.065		1
5774.377		1
5774.458		1
5774.49854		1
5774.607		1
5775.835		1
5776.14746		1
5776.148		1
5776.202		1
5776.23145		1
5777.354		1
5777.47852		1
5777.68164		1
5777.85156		1
5777.98633		1
5778.30029		1
5778.38672		1
5778.76025		1
5779.014		1
5779.79443		1
5780.683		1
5781.469		1
5782.19971		1
5782.776		1
5782.976		1
5783.072		1
5783.52		1
5784.266		1
5784.31445		1
5784.69531		1
5785.665		1
5786.15039		1
5786.602		1
5787.001		1
5787.154		1
5787.1665		1
5788.716		1
5788.824		1
5788.83057		1
5788.963		1
5789.34473		1
5789.46631		1
5789.82959		1
5789.858		1
5789.96436		1
5790.10059		1
5790.57031		1
5790.627		1
5791.107		1
5792.55859		1
5793.02539		1
5793.25928		1
5793.568		1
5793.593		1
5793.72656		1
5793.757		1
5794.212		1
5794.362		1
5794.725		1
5795.29932		1
5795.68262		1
5795.791		1
5795.97949		1
5796.091		1
5796.427		1
5796.9165		1
5797.304		1
5797.531		1
5797.73926		1
5797.75342		1
5797.77832		1
5798.105		1
5798.98633		1
5799.2417		1
5799.478		1
5799.64258		1
5800.44434		1
5800.49463		1
5800.52051		1
5800.5415		1
5800.566		1
5800.746		1
5800.90234		1
5801.608		1
5801.91846		1
5801.91846		1
5802.54346		1
5802.58057		1
5802.6123		1
5802.985		1
5803.19971		1
5803.3374		1
5803.465		1
5804.06		1
5804.22168		1
5804.26074		1
5804.55273		1
5805.052		1
5805.1416		1
5805.29736		1
5806.09766		1
5806.83838		1
5807.44727		1
5807.87256		1
5808.17627		1
5808.773		1
5809.22168		1
5809.6416		1
5810.78955		1
5810.99		1
5811.058		1
5811.758		1
5811.94629		1
5812.10059		1
5812.126		1
5812.136		1
5812.2		1
5812.39355		1
5813.10352		1
5814.031		1
5815.365		1
5815.42725		1
5815.87842		1
5816.00342		1
5816.57959		1
5816.946		1
5817.17627		1
5817.227		1
5817.38135		1
5817.399		1
5817.595		1
5817.80273		1
5817.95068		1
5818.04932		1
5818.216		1
5818.40039		1
5818.4917		1
5818.541		1
5819.144		1
5819.57568		1
5819.694		1
5820.254		1
5820.358		1
5820.37549		1
5821.10059		1
5821.324		1
5821.52344		1
5821.957		1
5822.129		1
5822.53467		1
5822.88574		1
5822.88867		1
5823.094		1
5823.35938		1
5823.51367		1
5823.743		1
5824.443		1
5824.508		1
5824.93262		1
5825.378		1
5825.8623		1
5825.94141		1
5826.03564		1
5826.049		1
5826.491		1
5826.59229		1
5826.65967		1
5826.90869		1
5827.214		1
5827.4126		1
5827.93555		1
5828.112		1
5828.554		1
5828.565		1
5828.89844		1
5829.15137		1
5829.437		1
5829.765		1
5829.98438		1
5830.509		1
5830.592		1
5830.84375		1
5830.97363		1
5831.32959		1
5831.904		1
5831.945		1
5832.243		1
5832.381		1
5832.465		1
5832.85156		1
5833.101		1
5833.31		1
5833.34863		1
5833.41553		1
5833.64551		1
5833.811		1
5833.84229		1
5834.03662		1
5834.16064		1
5834.306		1
5834.49951		1
5834.66357		1
5834.80762		1
5835.04248		1
5835.05273		1
5835.19141		1
5835.5293		1
5835.55127		1
5835.59863		1
5835.638		1
5835.67236		1
5836.328		1
5836.80762		1
5837.27734		1
5837.34229		1
5837.46436		1
5837.49365		1
5837.5957		1
5837.663		1
5837.69531		1
5837.8125		1
5837.86475		1
5837.935		1
5838.414		1
5838.45654		1
5840.09375		1
5840.1377		1
5840.145		1
5840.14648		1
5840.363		1
5840.50049		1
5840.5376		1
5840.569		1
5840.603		1
5840.616		1
5841.028		1
5841.34473		1
5841.351		1
5841.56641		1
5841.71		1
5841.82471		1
5841.9917		1
5842.21436		1
5842.71		1
5842.71875		1
5842.741		1
5842.763		1
5843.50439		1
5843.564		1
5843.804		1
5844.46875		1
5844.51		1
5844.561		1
5844.79443		1
5845.799		1
5845.90625		1
5846.02344		1
5846.14453		1
5846.295		1
5846.46973		1
5846.616		1
5846.6167		1
5846.8667		1
5847.504		1
5848.06445		1
5848.09473		1
5848.177		1
5848.71631		1
5848.79834		1
5848.848		1
5848.97363		1
5849.25439		1
5849.39941		1
5849.413		1
5849.53		1
5849.73145		1
5849.812		1
5849.831		1
5849.969		1
5850.228		1
5850.47461		1
5850.55469		1
5850.729		1
5850.73242		1
5850.92529		1
5851.132		1
5851.50439		1
5851.624		1
5851.63232		1
5851.7207		1
5851.99072		1
5852.04736		1
5852.262		1
5852.54932		1
5852.674		1
5852.766		1
5852.883		1
5853.02637		1
5853.59961		1
5853.60645		1
5853.642		1
5853.776		1
5853.88135		1
5853.88428		1
5854.093		1
5854.279		1
5854.415		1
5854.46533		1
5854.782		1
5854.879		1
5855.46		1
5855.70654		1
5855.863		1
5855.96631		1
5856.39551		1
5856.45459		1
5856.497		1
5856.538		1
5856.81738		1
5856.859		1
5856.95264		1
5857.0415		1
5857.74		1
5857.85		1
5858.15332		1
5858.15625		1
5858.566		1
5858.57129		1
5859.16455		1
5859.18652		1
5859.18848		1
5859.2915		1
5859.432		1
5859.453		1
5859.54639		1
5859.577		1
5860.4		1
5860.719		1
5860.736		1
5860.991		1
5861.05273		1
5861.2085		1
5861.3374		1
5861.372		1
5861.45068		1
5861.47559		1
5861.5127		1
5861.54932		1
5861.6416		1
5861.659		1
5861.812		1
5861.866		1
5861.899		1
5861.91357		1
5862.11035		1
5862.16		1
5862.343		1
5862.40625		1
5862.582		1
5862.688		1
5862.722		1
5863.28662		1
5863.321		1
5863.333		1
5863.66162		1
5863.7085		1
5863.778		1
5863.804		1
5863.85645		1
5863.92236		1
5863.97852		1
5864.0083		1
5864.046		1
5864.21143		1
5864.286		1
5864.40332		1
5864.46875		1
5864.516		1
5865.01855		1
5865.10254		1
5865.64746		1
5865.779		1
5865.83545		1
5866.06934		1
5866.332		1
5867.23633		1
5867.322		1
5867.41162		1
5867.49365		1
5867.55029		1
5867.56445		1
5867.891		1
5867.911		1
5868.031		1
5868.084		1
5868.19141		1
5868.34863		1
5868.391		1
5868.43359		1
5868.55127		1
5868.63		1
5868.8335		1
5869.014		1
5869.04932		1
5869.089		1
5869.185		1
5869.32373		1
5869.38965		1
5869.526		1
5869.52734		1
5869.5376		1
5869.759		1
5869.762		1
5870.21436		1
5870.352		1
5870.53027		1
5870.62354		1
5870.832		1
5871.176		1
5871.207		1
5871.211		1
5871.385		1
5871.48438		1
5871.82666		1
5872.15967		1
5872.22		1
5872.331		1
5872.5957		1
5872.87		1
5872.91357		1
5873.39551		1
5873.75146		1
5873.86963		1
5874.102		1
5874.207		1
5874.213		1
5874.299		1
5874.3667		1
5874.496		1
5874.522		1
5874.55		1
5874.62061		1
5874.91455		1
5874.94141		1
5875.33545		1
5875.885		1
5875.921		1
5876.00537		1
5876.35449		1
5876.40137		1
5876.605		1
5876.62549		1
5876.71045		1
5877.033		1
5877.38		1
5877.50439		1
5877.53857		1
5877.612		1
5877.638		1
5877.67334		1
5878.07471		1
5878.824		1
5878.973		1
5878.993		1
5879.07031		1
5879.27441		1
5879.298		1
5879.299		1
5879.42041		1
5879.447		1
5879.68848		1
5880.02637		1
5880.104		1
5880.376		1
5880.566		1
5881.01855		1
5881.085		1
5881.42041		1
5881.575		1
5881.72754		1
5881.76855		1
5881.814		1
5881.91162		1
5881.98047		1
5882.135		1
5882.3623		1
5882.411		1
5882.60645		1
5882.77734		1
5882.817		1
5882.828		1
5883.00049		1
5883.1665		1
5883.182		1
5883.598		1
5883.823		1
5883.87842		1
5884.325		1
5884.36035		1
5884.44043		1
5884.628		1
5884.747		1
5884.80664		1
5885.60645		1
5885.62		1
5885.647		1
5886.30029		1
5886.315		1
5886.372		1
5886.479		1
5886.57861		1
5886.71338		1
5886.7915		1
5887.341		1
5887.39258		1
5887.40527		1
5887.43262		1
5887.45		1
5887.636		1
5887.708		1
5887.756		1
5887.889		1
5888.13232		1
5888.45557		1
5888.58936		1
5888.60352		1
5888.64844		1
5888.69		1
5889.252		1
5889.33057		1
5889.38525		1
5889.42627		1
5889.5625		1
5889.599		1
5889.59961		1
5889.81836		1
5889.88965		1
5889.89551		1
5889.98242		1
5890.29443		1
5890.302		1
5890.556		1
5890.725		1
5890.85547		1
5890.9165		1
5891.10156		1
5891.27051		1
5891.279		1
5891.333		1
5891.34766		1
5891.4165		1
5891.436		1
5891.4624		1
5891.466		1
5891.571		1
5891.62354		1
5891.712		1
5891.8623		1
5891.909		1
5892.164		1
5892.257		1
5892.28		1
5892.36426		1
5892.368		1
5892.537		1
5892.541		1
5892.74		1
5892.744		1
5892.915		1
5892.91553		1
5893.204		1
5893.51		1
5893.5127		1
5893.537		1
5893.717		1
5894.03662		1
5894.07861		1
5894.41943		1
5894.65234		1
5894.7085		1
5894.84033		1
5894.89063		1
5894.94434		1
5895.063		1
5895.07666		1
5895.34033		1
5895.512		1
5895.825		1
5896.125		1
5896.18652		1
5896.247		1
5896.5415		1
5896.55273		1
5896.562		1
5896.60938		1
5896.717		1
5896.7373		1
5897.04736		1
5897.15869		1
5897.34326		1
5897.43457		1
5897.622		1
5897.721		1
5897.824		1
5897.82861		1
5897.84863		1
5897.912		1
5897.919		1
5898.05		1
5898.22852		1
5898.42041		1
5898.77832		1
5898.82666		1
5898.851		1
5898.987		1
5899.092		1
5899.11035		1
5899.12354		1
5899.251		1
5899.30859		1
5899.45		1
5899.463		1
5899.668		1
5899.733		1
5899.735		1
5899.818		1
5899.874		1
5899.896		1
5900.06445		1
5900.14746		1
5900.339		1
5900.74854		1
5900.872		1
5900.915		1
5900.94043		1
5901.006		1
5901.16357		1
5901.56738		1
5901.846		1
5901.953		1
5902.034		1
5902.084		1
5902.107		1
5902.20068		1
5902.288		1
5902.4624		1
5902.49756		1
5902.64844		1
5902.672		1
5903.45264		1
5903.62354		1
5903.65234		1
5903.694		1
5903.696		1
5903.69727		1
5903.73145		1
5903.783		1
5903.892		1
5904.022		1
5904.08838		1
5904.10547		1
5904.162		1
5904.27246		1
5904.394		1
5904.4043		1
5904.46631		1
5904.52246		1
5904.56445		1
5904.633		1
5904.82275		1
5904.97461		1
5904.98975		1
5905.09326		1
5905.226		1
5905.373		1
5905.37842		1
5905.386		1
5905.43359		1
5905.44141		1
5905.48438		1
5905.49365		1
5905.51367		1
5905.61328		1
5905.76		1
5905.99561		1
5906.146		1
5906.192		1
5906.19336		1
5906.23145		1
5906.288		1
5906.555		1
5906.58447		1
5906.69873		1
5906.735		1
5906.911		1
5907.201		1
5907.277		1
5907.35156		1
5907.45557		1
5907.56		1
5907.66943		1
5907.69238		1
5907.956		1
5908.19141		1
5908.91162		1
5909.12842		1
5909.14355		1
5909.145		1
5909.23047		1
5909.286		1
5909.47363		1
5909.619		1
5909.675		1
5909.70264		1
5909.7334		1
5909.93652		1
5910.11865		1
5910.158		1
5910.39551		1
5910.42529		1
5910.571		1
5910.61572		1
5910.63672		1
5910.93359		1
5910.952		1
5911.00537		1
5911.01172		1
5911.024		1
5911.12744		1
5911.33936		1
5911.375		1
5911.705		1
5911.743		1
5911.75146		1
5911.89258		1
5912.002		1
5912.10156		1
5912.14355		1
5912.19		1
5912.32861		1
5912.63525		1
5913.045		1
5913.10547		1
5913.13428		1
5913.16846		1
5913.20557		1
5913.206		1
5913.72363		1
5913.802		1
5913.891		1
5913.919		1
5914.035		1
5914.122		1
5914.156		1
5914.241		1
5914.2793		1
5914.46436		1
5914.564		1
5914.604		1
5914.66		1
5914.714		1
5914.902		1
5914.95654		1
5915.053		1
5915.094		1
5915.23047		1
5915.35352		1
5915.43		1
5915.488		1
5915.574		1
5916.40967		1
5916.448		1
5916.56543		1
5916.703		1
5916.777		1
5916.83154		1
5916.898		1
5916.923		1
5917.011		1
5917.18457		1
5917.393		1
5917.4917		1
5917.56		1
5917.699		1
5917.785		1
5917.87		1
5917.97852		1
5918.19043		1
5918.39844		1
5918.45459		1
5918.618		1
5918.627		1
5918.758		1
5918.912		1
5918.945		1
5919.02734		1
5919.41748		1
5919.643		1
5919.7207		1
5919.858		1
5920.04443		1
5920.126		1
5920.193		1
5920.21973		1
5920.26025		1
5920.27539		1
5920.396		1
5920.437		1
5920.443		1
5920.45752		1
5920.572		1
5920.675		1
5920.67773		1
5920.777		1
5920.909		1
5920.9126		1
5920.925		1
5920.942		1
5921.04443		1
5921.045		1
5921.10938		1
5921.115		1
5921.304		1
5921.39258		1
5921.49		1
5921.56152		1
5921.5625		1
5921.618		1
5921.6377		1
5921.699		1
5921.746		1
5921.89844		1
5921.925		1
5921.928		1
5922.02		1
5922.12744		1
5922.13428		1
5922.154		1
5922.16455		1
5922.365		1
5922.368		1
5922.38525		1
5922.399		1
5922.62842		1
5922.67529		1
5922.69873		1
5922.811		1
5922.93066		1
5922.967		1
5923.068		1
5923.129		1
5923.167		1
5923.37939		1
5923.4165		1
5923.47949		1
5923.514		1
5923.593		1
5923.71		1
5923.71143		1
5923.77		1
5923.914		1
5924.042		1
5924.304		1
5924.535		1
5924.615		1
5924.732		1
5924.91357		1
5924.91846		1
5925.272		1
5925.465		1
5925.49658		1
5925.559		1
5925.604		1
5925.621		1
5925.62646		1
5925.652		1
5926.096		1
5926.14941		1
5926.276		1
5926.33838		1
5926.395		1
5926.40527		1
5926.429		1
5926.44727		1
5926.51465		1
5926.5376		1
5926.69727		1
5926.718		1
5927.054		1
5927.1377		1
5927.147		1
5927.23047		1
5927.29053		1
5927.367		1
5927.36865		1
5927.417		1
5927.755		1
5927.774		1
5927.82568		1
5927.958		1
5927.969		1
5928.00244		1
5928.01172		1
5928.04248		1
5928.215		1
5928.37646		1
5928.49951		1
5928.653		1
5928.773		1
5929.115		1
5929.295		1
5929.35645		1
5929.471		1
5929.78564		1
5929.807		1
5929.95947		1
5930.14355		1
5930.17334		1
5930.38037		1
5930.446		1
5930.58252		1
5930.776		1
5930.80664		1
5930.8374		1
5930.861		1
5931.04736		1
5931.08545		1
5931.107		1
5931.12256		1
5931.144		1
5931.392		1
5931.39941		1
5931.45		1
5931.577		1
5931.608		1
5931.68555		1
5931.957		1
5932.0083		1
5932.06641		1
5932.09961		1
5932.141		1
5932.229		1
5932.253		1
5932.40332		1
5932.43945		1
5932.47		1
5932.474		1
5932.5		1
5932.595		1
5932.64063		1
5932.66455		1
5932.70068		1
5932.745		1
5932.769		1
5932.893		1
5933.007		1
5933.056		1
5933.248		1
5933.46045		1
5933.541		1
5933.831		1
5933.908		1
5933.99561		1
5934.03		1
5934.03467		1
5934.09		1
5934.19043		1
5934.42334		1
5934.54932		1
5934.55273		1
5934.561		1
5934.64063		1
5934.682		1
5934.85449		1
5934.93457		1
5934.93945		1
5934.94775		1
5935.022		1
5935.03369		1
5935.25732		1
5935.45166		1
5935.58		1
5935.601		1
5935.701		1
5935.703		1
5935.721		1
5935.80273		1
5935.88135		1
5935.90234		1
5936.01563		1
5936.03662		1
5936.088		1
5936.178		1
5936.247		1
5936.294		1
5936.34863		1
5936.426		1
5936.597		1
5936.60059		1
5936.73926		1
5936.99		1
5937.197		1
5937.22363		1
5937.398		1
5937.42871		1
5937.553		1
5937.58252		1
5937.67041		1
5937.69043		1
5937.72559		1
5937.77637		1
5937.929		1
5938.094		1
5938.172		1
5938.23		1
5938.2417		1
5938.25439		1
5938.26172		1
5938.273		1
5938.34961		1
5938.509		1
5938.62354		1
5938.7334		1
5938.76465		1
5938.7793		1
5938.811		1
5939.02148		1
5939.086		1
5939.10547		1
5939.515		1
5939.55		1
5939.60254		1
5939.69238		1
5939.7207		1
5939.90039		1
5939.99658		1
5940.026		1
5940.036		1
5940.05225		1
5940.065		1
5940.244		1
5940.332		1
5940.35449		1
5940.372		1
5940.407		1
5940.41553		1
5940.50635		1
5940.547		1
5940.599		1
5940.7		1
5940.80127		1
5940.948		1
5941.001		1
5941.042		1
5941.049		1
5941.17041		1
5941.18359		1
5941.284		1
5941.45361		1
5941.515		1
5941.55957		1
5941.581		1
5941.753		1
5941.77734		1
5941.78027		1
5941.802		1
5941.86475		1
5941.96631		1
5942.17334		1
5942.188		1
5942.232		1
5942.369		1
5942.456		1
5942.794		1
5942.80664		1
5943.00928		1
5943.07959		1
5943.0874		1
5943.136		1
5943.303		1
5943.328		1
5943.33154		1
5943.42		1
5943.45361		1
5943.5835		1
5943.75146		1
5943.78027		1
5943.919		1
5943.937		1
5944.06055		1
5944.126		1
5944.213		1
5944.264		1
5944.269		1
5944.354		1
5944.392		1
5944.41846		1
5944.41846		1
5944.608		1
5944.613		1
5944.63867		1
5944.69043		1
5944.735		1
5944.78271		1
5944.902		1
5944.967		1
5945.05566		1
5945.09131		1
5945.11		1
5945.15771		1
5945.297		1
5945.30273		1
5945.353		1
5945.442		1
5945.46		1
5945.61328		1
5945.632		1
5945.64355		1
5945.6626		1
5945.847		1
5945.85		1
5946.10645		1
5946.157		1
5946.34131		1
5946.34229		1
5946.391		1
5946.408		1
5946.45264		1
5946.472		1
5946.50439		1
5946.564		1
5946.61963		1
5946.627		1
5946.733		1
5946.799		1
5946.82568		1
5946.869		1
5946.913		1
5946.93945		1
5946.99951		1
5947.00732		1
5947.063		1
5947.094		1
5947.31055		1
5947.32227		1
5947.33838		1
5947.46729		1
5947.8916		1
5947.91357		1
5947.92773		1
5947.937		1
5947.93848		1
5947.99463		1
5948.15674		1
5948.165		1
5948.19873		1
5948.229		1
5948.261		1
5948.27148		1
5948.33447		1
5948.337		1
5948.343		1
5948.38428		1
5948.386		1
5948.42432		1
5948.579		1
5948.64941		1
5948.7666		1
5948.82666		1
5948.908		1
5948.963		1
5948.991		1
5949.03857		1
5949.083		1
5949.29053		1
5949.323		1
5949.34766		1
5949.67627		1
5949.794		1
5950.06055		1
5950.06836		1
5950.22266		1
5950.26953		1
5950.31934		1
5950.35547		1
5950.405		1
5950.44629		1
5950.464		1
5950.592		1
5950.60547		1
5950.68555		1
5950.69141		1
5950.859		1
5950.907		1
5950.94775		1
5950.99365		1
5951.036		1
5951.1		1
5951.152		1
5951.31445		1
5951.36		1
5951.464		1
5951.54932		1
5951.554		1
5951.682		1
5951.79346		1
5951.808		1
5951.86865		1
5951.94775		1
5952.055		1
5952.122		1
5952.17432		1
5952.18945		1
5952.194		1
5952.24072		1
5952.275		1
5952.285		1
5952.37		1
5952.385		1
5952.448		1
5952.48975		1
5952.77832		1
5952.808		1
5952.80957		1
5952.84375		1
5952.848		1
5952.96875		1
5953.021		1
5953.33447		1
5953.369		1
5953.389		1
5953.53467		1
5953.54443		1
5953.605		1
5953.61475		1
5953.69238		1
5953.70361		1
5953.72363		1
5953.736		1
5953.81445		1
5953.83936		1
5953.90527		1
5953.92		1
5953.93555		1
5954.049		1
5954.137		1
5954.20654		1
5954.2085		1
5954.239		1
5954.248		1
5954.625		1
5954.6377		1
5954.768		1
5954.921		1
5954.975		1
5955.17969		1
5955.228		1
5955.24072		1
5955.2417		1
5955.30859		1
5955.449		1
5955.45361		1
5955.466		1
5955.589		1
5955.59375		1
5955.72559		1
5955.76465		1
5955.79639		1
5955.84961		1
5955.89941		1
5955.962		1
5956.003		1
5956.02441		1
5956.053		1
5956.058		1
5956.129		1
5956.183		1
5956.236		1
5956.2666		1
5956.427		1
5956.465		1
5956.474		1
5956.581		1
5956.59766		1
5956.59961		1
5956.602		1
5956.66455		1
5956.81445		1
5956.93359		1
5956.94238		1
5956.96875		1
5956.983		1
5956.99951		1
5957.00244		1
5957.01367		1
5957.26		1
5957.303		1
5957.486		1
5957.503		1
5957.5376		1
5957.538		1
5957.56934		1
5957.57031		1
5957.62451		1
5957.698		1
5957.717		1
5958.012		1
5958.17773		1
5958.301		1
5958.42773		1
5958.55127		1
5958.567		1
5958.611		1
5958.784		1
5958.80273		1
5958.82373		1
5958.90234		1
5958.94434		1
5959.0376		1
5959.086		1
5959.115		1
5959.17		1
5959.171		1
5959.17139		1
5959.19238		1
5959.235		1
5959.2373		1
5959.26855		1
5959.338		1
5959.36475		1
5959.40527		1
5959.5415		1
5959.65		1
5959.82471		1
5959.979		1
5960.22168		1
5960.27734		1
5960.29346		1
5960.33252		1
5960.339		1
5960.35742		1
5960.417		1
5960.441		1
5960.483		1
5960.634		1
5960.7915		1
5960.886		1
5960.9165		1
5960.96338		1
5961.17432		1
5961.192		1
5961.215		1
5961.24		1
5961.24072		1
5961.2417		1
5961.29541		1
5961.297		1
5961.434		1
5961.45		1
5961.45459		1
5961.494		1
5961.534		1
5961.809		1
5961.95		1
5961.995		1
5962.054		1
5962.12744		1
5962.13135		1
5962.25439		1
5962.303		1
5962.30859		1
5962.345		1
5962.415		1
5962.53125		1
5962.583		1
5962.61		1
5962.668		1
5962.78271		1
5962.813		1
5962.85		1
5962.86963		1
5962.941		1
5963.081		1
5963.09766		1
5963.117		1
5963.244		1
5963.48633		1
5963.503		1
5963.834		1
5963.839		1
5963.869		1
5963.96631		1
5963.988		1
5964.019		1
5964.133		1
5964.149		1
5964.166		1
5964.19775		1
5964.204		1
5964.229		1
5964.288		1
5964.32764		1
5964.33057		1
5964.34961		1
5964.421		1
5964.515		1
5964.62256		1
5964.71729		1
5964.72		1
5964.748		1
5964.76025		1
5964.81445		1
5964.815		1
5964.827		1
5964.844		1
5964.84863		1
5964.919		1
5964.94971		1
5965.074		1
5965.095		1
5965.22949		1
5965.23145		1
5965.23975		1
5965.30859		1
5965.357		1
5965.43555		1
5965.483		1
5965.545		1
5965.559		1
5965.645		1
5965.691		1
5965.69873		1
5965.74756		1
5965.797		1
5965.88965		1
5965.892		1
5965.983		1
5966.04		1
5966.091		1
5966.14453		1
5966.158		1
5966.22168		1
5966.22461		1
5966.233		1
5966.29639		1
5966.377		1
5966.41553		1
5966.47656		1
5966.487		1
5966.53955		1
5966.555		1
5966.59473		1
5966.59766		1
5966.671		1
5966.675		1
5966.74365		1
5966.752		1
5966.987		1
5967.03369		1
5967.067		1
5967.11133		1
5967.165		1
5967.226		1
5967.308		1
5967.371		1
5967.37451		1
5967.39551		1
5967.46		1
5967.464		1
5967.51855		1
5967.535		1
5967.61572		1
5967.61768		1
5967.677		1
5967.67773		1
5967.744		1
5967.77344		1
5967.84961		1
5967.922		1
5967.95557		1
5967.977		1
5968.07129		1
5968.09375		1
5968.212		1
5968.24951		1
5968.263		1
5968.29443		1
5968.30566		1
5968.37061		1
5968.389		1
5968.39		1
5968.461		1
5968.479		1
5968.59326		1
5968.609		1
5968.62744		1
5968.65039		1
5968.753		1
5968.81445		1
5968.81641		1
5968.835		1
5968.88037		1
5968.954		1
5968.971		1
5969.139		1
5969.16357		1
5969.205		1
5969.32275		1
5969.45947		1
5969.492		1
5969.649		1
5969.73047		1
5969.819		1
5969.879		1
5969.997		1
5970.01563		1
5970.072		1
5970.09766		1
5970.21436		1
5970.22559		1
5970.3457		1
5970.363		1
5970.564		1
5970.586		1
5970.601		1
5970.8457		1
5970.84863		1
5970.99365		1
5971.042		1
5971.058		1
5971.094		1
5971.12939		1
5971.171		1
5971.28662		1
5971.30664		1
5971.31543		1
5971.363		1
5971.374		1
5971.39453		1
5971.39551		1
5971.45947		1
5971.61475		1
5971.622		1
5971.72		1
5971.87		1
5971.88672		1
5971.934		1
5972.116		1
5972.1377		1
5972.235		1
5972.329		1
5972.405		1
5972.48975		1
5972.49561		1
5972.507		1
5972.5415		1
5972.715		1
5972.817		1
5972.828		1
5972.962		1
5973.00635		1
5973.02637		1
5973.104		1
5973.122		1
5973.17871		1
5973.21631		1
5973.242		1
5973.29736		1
5973.545		1
5973.6084		1
5973.624		1
5973.6665		1
5973.712		1
5973.74268		1
5973.77539		1
5973.827		1
5973.844		1
5973.85645		1
5973.87451		1
5973.8877		1
5973.95264		1
5973.985		1
5974.20557		1
5974.21533		1
5974.27		1
5974.37158		1
5974.37549		1
5974.39648		1
5974.444		1
5974.474		1
5974.491		1
5974.49951		1
5974.50342		1
5974.50635		1
5974.529		1
5974.58838		1
5974.591		1
5974.59766		1
5974.666		1
5974.764		1
5974.79541		1
5974.8833		1
5975.02148		1
5975.05469		1
5975.10547		1
5975.10938		1
5975.271		1
5975.27246		1
5975.36865		1
5975.40674		1
5975.41748		1
5975.53662		1
5975.56		1
5975.58545		1
5975.70752		1
5975.84863		1
5975.888		1
5975.93		1
5975.96631		1
5975.99756		1
5976.10547		1
5976.118		1
5976.386		1
5976.387		1
5976.41		1
5976.41357		1
5976.541		1
5976.557		1
5976.56445		1
5976.571		1
5976.697		1
5976.746		1
5976.901		1
5976.951		1
5976.989		1
5977.096		1
5977.222		1
5977.38867		1
5977.39453		1
5977.54834		1
5977.882		1
5977.896		1
5977.922		1
5977.92725		1
5977.988		1
5977.99561		1
5978.06152		1
5978.133		1
5978.207		1
5978.22656		1
5978.25244		1
5978.279		1
5978.33154		1
5978.4		1
5978.487		1
5978.5376		1
5978.59033		1
5978.601		1
5978.623		1
5978.64551		1
5978.65625		1
5978.681		1
5978.7627		1
5979.108		1
5979.207		1
5979.287		1
5979.31445		1
5979.33447		1
5979.43457		1
5979.46875		1
5979.523		1
5979.5625		1
5979.592		1
5979.597		1
5979.59961		1
5979.721		1
5979.75928		1
5979.807		1
5979.85547		1
5979.871		1
5979.96826		1
5980.06836		1
5980.07666		1
5980.14355		1
5980.219		1
5980.31543		1
5980.337		1
5980.385		1
5980.425		1
5980.46875		1
5980.48		1
5980.50244		1
5980.52637		1
5980.56738		1
5980.59375		1
5980.605		1
5980.635		1
5980.68555		1
5980.804		1
5980.92969		1
5980.952		1
5980.979		1
5980.988		1
5981.02832		1
5981.07959		1
5981.19434		1
5981.2666		1
5981.32031		1
5981.3374		1
5981.34033		1
5981.34326		1
5981.483		1
5981.49365		1
5981.55371		1
5981.561		1
5981.56641		1
5981.57373		1
5981.577		1
5981.59033		1
5981.61475		1
5981.62158		1
5981.635		1
5981.691		1
5981.752		1
5981.84473		1
5981.937		1
5981.9585		1
5981.961		1
5982.062		1
5982.17334		1
5982.17725		1
5982.33838		1
5982.40674		1
5982.482		1
5982.4834		1
5982.49854		1
5982.50635		1
5982.522		1
5982.54248		1
5982.545		1
5982.62		1
5982.62939		1
5982.701		1
5982.77148		1
5983.011		1
5983.02734		1
5983.08447		1
5983.091		1
5983.126		1
5983.1377		1
5983.207		1
5983.361		1
5983.37451		1
5983.437		1
5983.478		1
5983.567		1
5983.667		1
5983.68945		1
5983.711		1
5983.75439		1
5983.7876		1
5983.814		1
5984.00049		1
5984.185		1
5984.28955		1
5984.33936		1
5984.376		1
5984.402		1
5984.495		1
5984.51758		1
5984.55566		1
5984.59229		1
5984.60059		1
5984.6875		1
5984.69		1
5984.702		1
5984.712		1
5984.77051		1
5984.855		1
5984.864		1
5985.00244		1
5985.219		1
5985.258		1
5985.262		1
5985.29932		1
5985.463		1
5985.50537		1
5985.56738		1
5985.60352		1
5985.6084		1
5985.618		1
5985.70459		1
5985.71826		1
5985.73047		1
5985.85645		1
5985.93945		1
5985.94141		1
5985.97754		1
5986.004		1
5986.045		1
5986.103		1
5986.11		1
5986.1123		1
5986.126		1
5986.15137		1
5986.173		1
5986.24951		1
5986.256		1
5986.32129		1
5986.3916		1
5986.408		1
5986.41064		1
5986.51758		1
5986.565		1
5986.57666		1
5986.592		1
5986.664		1
5986.78174		1
5986.836		1
5987.03955		1
5987.1084		1
5987.11		1
5987.11133		1
5987.194		1
5987.252		1
5987.284		1
5987.354		1
5987.3584		1
5987.3667		1
5987.36768		1
5987.40527		1
5987.44531		1
5987.487		1
5987.499		1
5987.52637		1
5987.534		1
5987.5376		1
5987.57764		1
5987.58838		1
[truncated: 17,055 more rows]
