# Supplementary material for: Getting rid of ‘rain’ and ‘stars’: Mitigating inhibition effects on ddPCR data analysis, the case study of the invasive crayfish Pacifastacus leniusculus in the streams of Luxembourg
Source: PLoS One. 2022 Nov 16;17(11):e0275363. doi: 10.1371/journal.pone.0275363 (PMC9668142; doi:10.1371/journal.pone.0275363)
Supplement: S1 File — (ZIP) [file pone.0275363.s003.zip › raw data/28-pl2/28 Pl2-2019 Pl_H03_Amplitude.csv]

Ch1 Amplitude	Ch2 Amplitude	Cluster
3413.09937		1
3782.36768		1
3891.814		1
3893.75854		1
3940.70728		1
3950.07153		1
3950.09985		1
3953.73657		1
3954.23218		1
3968.806		1
3999.68774		1
4002.433		1
4015.90649		1
4025.79028		1
4034.57886		1
4046.21338		1
4047.828		1
4051.03784		1
4051.94531		1
4053.37		1
4057.521		1
4059.279		1
4067.49		1
4073.7688		1
4076.29761		1
4077.701		1
4088.919		1
4091.31372		1
4109.606		1
4115.4873		1
4116.049		1
4116.948		1
4119.05957		1
4124.09229		1
4124.53174		1
4125.24756		1
4131.405		1
4132.7085		1
4135.86426		1
4137.678		1
4138.64258		1
4144.745		1
4145.792		1
4149.118		1
4155.975		1
4156.37744		1
4159.247		1
4159.925		1
4160.33545		1
4163.82275		1
4163.996		1
4167.02637		1
4169.11963		1
4171.501		1
4175.4834		1
4175.505		1
4183.66846		1
4184.04346		1
4184.45166		1
4187.27539		1
4196.80566		1
4198.32471		1
4198.578		1
4200.446		1
4203.714		1
4205.215		1
4208.942		1
4209.7876		1
4213.72754		1
4215.654		1
4216.67529		1
4217.131		1
4217.68		1
4219.17432		1
4220.179		1
4221.7373		1
4224.047		1
4224.849		1
4225.23145		1
4225.762		1
4226.209		1
4229.88135		1
4233.20947		1
4235.50244		1
4235.5127		1
4237.304		1
4238.06		1
4239.2876		1
4239.465		1
4242.287		1
4243.336		1
4245.502		1
4245.582		1
4247.27344		1
4247.458		1
4252.018		1
4252.29053		1
4253.13428		1
4253.83643		1
4256.23926		1
4256.2915		1
4256.45459		1
4256.635		1
4256.75439		1
4259.193		1
4259.543		1
4260.398		1
4261.38672		1
4261.879		1
4266.323		1
4267.5293		1
4269.97852		1
4270.743		1
4271.19873		1
4273.494		1
4274.706		1
4275.23047		1
4275.80469		1
4276.95068		1
4277.62842		1
4278.17773		1
4280.64		1
4281.27344		1
4281.32		1
4281.66748		1
4281.787		1
4283.18164		1
4283.41		1
4284.01953		1
4285.323		1
4286.29541		1
4286.328		1
4287.073		1
4287.56641		1
4288.016		1
4289.227		1
4289.368		1
4289.568		1
4290.36133		1
4290.90234		1
4293.89746		1
4294.091		1
4294.71045		1
4296.317		1
4296.345		1
4296.99268		1
4297.333		1
4297.37646		1
4297.91162		1
4298.74463		1
4302.28125		1
4302.361		1
4303.32129		1
4303.46973		1
4303.62061		1
4304.559		1
4304.572		1
4304.641		1
4304.7334		1
4305.531		1
4305.654		1
4306.312		1
4306.741		1
4306.742		1
4309.71973		1
4310.361		1
4310.957		1
4310.992		1
4311.105		1
4311.703		1
4312.14746		1
4312.871		1
4313.24854		1
4315.26172		1
4317.02441		1
4317.18555		1
4317.36035		1
4318.23975		1
4319.468		1
4320.283		1
4320.438		1
4320.55469		1
4320.983		1
4321.01465		1
4322.33057		1
4323.359		1
4323.40527		1
4324.399		1
4326.441		1
4327.76758		1
4328.305		1
4328.54248		1
4329.06055		1
4330.024		1
4330.33		1
4330.758		1
4330.847		1
4331.503		1
4332.94336		1
4333.391		1
4333.69971		1
4335.736		1
4336.338		1
4336.774		1
4338.21143		1
4339.919		1
4340.00342		1
4341.79443		1
4344.57227		1
4345.337		1
4346.913		1
4348.186		1
4348.97559		1
4349.052		1
4349.0625		1
4349.50928		1
4349.60059		1
4349.926		1
4350.1875		1
4350.391		1
4350.686		1
4351.37842		1
4351.40234		1
4351.65527		1
4351.671		1
4352.161		1
4352.33936		1
4352.7666		1
4353.63232		1
4353.855		1
4354.24854		1
4354.27246		1
4354.57031		1
4354.75342		1
4355.912		1
4356.10156		1
4357.03027		1
4358.43066		1
4358.465		1
4359.87744		1
4360.105		1
4361.13525		1
4361.59863		1
4361.933		1
4362.922		1
4363.47363		1
4363.559		1
4363.92627		1
4363.945		1
4364.358		1
4364.387		1
4364.854		1
4364.93555		1
4365.07764		1
4366.143		1
4366.175		1
4366.439		1
4366.645		1
4366.913		1
4367.021		1
4367.681		1
4367.833		1
4367.961		1
4369.05664		1
4369.37061		1
4369.465		1
4371.047		1
4371.79932		1
4372.44336		1
4373.16455		1
4374.38574		1
4374.93262		1
4375.228		1
4375.37158		1
4375.78564		1
4377.78857		1
4378.7124		1
4380.51		1
4381.19873		1
4381.552		1
4381.71875		1
4382.39258		1
4383.057		1
4383.486		1
4383.86963		1
4384.6		1
4384.89063		1
4385.328		1
4385.42041		1
4385.4375		1
4385.72656		1
4385.814		1
4385.922		1
4386.053		1
4386.7583		1
4387.45361		1
4387.49756		1
4388.009		1
4388.16162		1
4388.742		1
4389.30762		1
4389.31641		1
4389.853		1
4390.03857		1
4390.053		1
4390.055		1
4390.83838		1
4391.22754		1
4391.28857		1
4391.31543		1
4391.35		1
4391.54248		1
4392.33154		1
4392.53174		1
4392.585		1
4392.655		1
4392.655		1
4392.942		1
4393.04346		1
4393.18066		1
4393.249		1
4393.43066		1
4393.918		1
4393.941		1
4394.145		1
4395.215		1
4395.483		1
4395.66748		1
4395.9		1
4396.354		1
4396.42334		1
4396.48926		1
4397.006		1
4397.473		1
4397.69336		1
4397.74561		1
4397.75146		1
4398.018		1
4398.679		1
4398.81934		1
4399.279		1
4399.92041		1
4401.442		1
4401.88232		1
4401.948		1
4402.537		1
4402.976		1
4403.18		1
4403.25439		1
4403.596		1
4403.762		1
4404.099		1
4404.25635		1
4404.29834		1
4404.812		1
4404.867		1
4404.921		1
4405.4		1
4405.961		1
4406.25049		1
4406.29639		1
4406.33154		1
4406.70068		1
4406.736		1
4406.93652		1
4407.165		1
4407.255		1
4408.04541		1
4408.50439		1
4408.82471		1
4409.1543		1
4409.40039		1
4409.47363		1
4409.47949		1
4409.4873		1
4409.58545		1
4410.029		1
4410.248		1
4410.28955		1
4410.72656		1
4410.782		1
4410.79443		1
4410.943		1
4410.96631		1
4411.523		1
4411.73242		1
4411.87158		1
4412.286		1
4412.532		1
4413.189		1
4413.68066		1
4414.74756		1
4415.08057		1
4415.20166		1
4415.38867		1
4415.526		1
4415.5376		1
4415.59473		1
4416.149		1
4416.6416		1
4417.239		1
4417.34961		1
4417.382		1
4417.51465		1
4417.65771		1
4417.68652		1
4418.529		1
4418.86572		1
4418.907		1
4419.401		1
4420.386		1
4420.47656		1
4421.006		1
4421.348		1
4421.51172		1
4422.07373		1
4422.21436		1
4422.21973		1
4422.416		1
4422.63428		1
4422.66357		1
4422.82568		1
4423.109		1
4423.348		1
4423.43555		1
4423.50732		1
4423.53369		1
4423.80127		1
4423.87549		1
4424.01563		1
4424.06152		1
4424.23535		1
4424.44336		1
4424.69434		1
4424.891		1
4425.354		1
4425.36133		1
4426.225		1
4427.802		1
4428.35645		1
4428.6543		1
4429.6377		1
4429.821		1
4429.82666		1
4429.842		1
4429.99854		1
4430.024		1
4430.30029		1
4430.60938		1
4430.67		1
4431.428		1
4431.69629		1
4431.728		1
4431.796		1
4431.83154		1
4432.066		1
4432.1626		1
4432.184		1
4432.257		1
4432.3457		1
4432.766		1
4433.567		1
4433.589		1
4434.033		1
4434.94971		1
4435.07666		1
4435.185		1
4435.225		1
4435.23242		1
4435.789		1
4436.03662		1
4436.99		1
4437.10156		1
4437.21729		1
4437.517		1
4437.59375		1
4437.811		1
4438.24268		1
4438.49756		1
4438.511		1
4438.512		1
4438.64453		1
4438.945		1
4439.165		1
4439.754		1
4440.02441		1
4440.317		1
4440.38525		1
4440.41748		1
4440.4624		1
4440.48438		1
4440.659		1
4441.177		1
4441.192		1
4441.57031		1
4441.78564		1
4441.906		1
4442.123		1
4442.35449		1
4442.39453		1
4442.687		1
4442.91553		1
4442.939		1
4443.359		1
4444.07275		1
4444.11865		1
4444.27148		1
4444.34		1
4445.091		1
4445.829		1
4446.03662		1
4446.18652		1
4446.64355		1
4446.985		1
4447.16162		1
4447.35156		1
4447.501		1
4447.88672		1
4448.21143		1
4448.29346		1
4448.57764		1
4448.77246		1
4449.00244		1
4449.17432		1
4449.462		1
4449.80566		1
4449.94		1
4449.98828		1
4449.99463		1
4450.1		1
4450.184		1
4450.216		1
4450.254		1
4450.3584		1
4450.389		1
4450.578		1
4450.82568		1
4450.87549		1
4451.19141		1
4451.39258		1
4451.501		1
4451.511		1
4451.56641		1
4451.86475		1
4452.36133		1
4452.43164		1
4452.474		1
4452.509		1
4452.618		1
4452.65332		1
4452.732		1
4452.913		1
4452.98975		1
4453.14453		1
4453.33154		1
4453.33545		1
4453.351		1
4453.904		1
4454.23145		1
4454.297		1
4454.399		1
4454.98926		1
4455.12158		1
4455.32031		1
4455.35		1
4455.424		1
4455.442		1
4456.11133		1
4456.22656		1
4456.40869		1
4456.76		1
4457.093		1
4457.188		1
4457.287		1
4457.46045		1
4457.486		1
4457.797		1
4458.19727		1
4458.843		1
4458.97559		1
4459.027		1
4459.199		1
4459.324		1
4459.388		1
4459.42529		1
4459.60352		1
4459.651		1
4459.91846		1
4459.96875		1
4460.263		1
4460.40039		1
4460.49365		1
4460.634		1
4461.162		1
4461.188		1
4461.61035		1
4461.63574		1
4461.78174		1
4461.92529		1
4462.02051		1
4462.0376		1
4462.676		1
4462.72656		1
4463.246		1
4463.759		1
4463.99951		1
4464.31152		1
4464.349		1
4464.40039		1
4464.531		1
4464.65674		1
4464.84766		1
4464.904		1
4464.905		1
4464.968		1
4464.997		1
4465.23926		1
4465.255		1
4465.34326		1
4465.477		1
4465.61426		1
4465.749		1
4465.77051		1
4465.814		1
4466.169		1
4466.267		1
4466.60059		1
4466.60254		1
4466.721		1
4466.72852		1
4466.93262		1
4467.055		1
4467.2		1
4467.226		1
4467.251		1
4467.288		1
4467.354		1
4467.505		1
4467.52344		1
4467.568		1
4467.679		1
4468.35547		1
4468.36865		1
4468.625		1
4468.86426		1
4469.07		1
4469.507		1
4469.51758		1
4469.754		1
4469.828		1
4470.504		1
4470.832		1
4470.95		1
4471.07568		1
4471.26172		1
4471.34863		1
4471.973		1
4472.17432		1
4472.26074		1
4472.31738		1
4472.406		1
4472.476		1
4472.6333		1
4472.836		1
4472.89746		1
4472.967		1
4473.158		1
4473.27246		1
4473.389		1
4473.47852		1
4473.70752		1
4473.82		1
4474.45752		1
4474.64844		1
4475.06		1
4475.235		1
4475.37256		1
4475.508		1
4475.63867		1
4475.823		1
4476.19873		1
4476.37646		1
4476.622		1
4476.66357		1
4477.27246		1
4478.05566		1
4478.21826		1
4478.232		1
4478.56152		1
4478.562		1
4478.697		1
4478.72559		1
4479.24365		1
4479.40137		1
4479.60645		1
4480.58545		1
4480.79248		1
4480.796		1
4481.089		1
4481.101		1
4481.123		1
4481.297		1
4481.304		1
4481.3584		1
4481.5835		1
4481.794		1
4481.913		1
4482.00342		1
4482.01465		1
4482.30664		1
4482.64355		1
4482.64551		1
4482.647		1
4482.6543		1
4482.96338		1
4482.97266		1
4483.008		1
4483.068		1
4483.314		1
4483.395		1
4483.482		1
4483.507		1
4483.6416		1
4483.84863		1
4484.005		1
4484.21826		1
4484.27637		1
4484.47949		1
4484.656		1
4484.6665		1
4484.714		1
4484.761		1
4484.792		1
4484.905		1
4485.167		1
4485.303		1
4485.367		1
4486.146		1
4486.294		1
4486.371		1
4486.59766		1
4486.762		1
4487.009		1
4487.012		1
4487.22363		1
4487.519		1
4487.57568		1
4487.577		1
4487.94775		1
4488.068		1
4488.069		1
4488.075		1
4488.342		1
4488.37061		1
4488.49854		1
4488.714		1
4488.738		1
4488.77734		1
4488.83		1
4489.02344		1
4489.127		1
4489.23		1
4489.576		1
4489.614		1
4489.69971		1
4489.757		1
4489.77832		1
4489.98828		1
4490.06543		1
4490.07568		1
4490.532		1
4491.028		1
4491.055		1
4491.16846		1
4491.25342		1
4491.344		1
4491.348		1
4491.515		1
4491.585		1
4491.71729		1
4492.008		1
4492.03125		1
4492.06934		1
4492.173		1
4492.296		1
4492.62842		1
4492.84229		1
4493.09961		1
4493.384		1
4493.4043		1
4493.667		1
4493.81543		1
4493.92432		1
4493.92725		1
4493.992		1
4494.10254		1
4494.60059		1
4494.907		1
4494.92969		1
4494.971		1
4495.09473		1
4495.36475		1
4495.40527		1
4495.50732		1
4495.51758		1
4495.72		1
4495.82861		1
4496.012		1
4496.039		1
4496.03955		1
4496.144		1
4496.228		1
4496.42627		1
4496.73926		1
4496.75439		1
4497.37646		1
4497.45654		1
4497.663		1
4497.67627		1
4497.69775		1
4497.72461		1
4497.97949		1
4498.17773		1
4498.20654		1
4498.436		1
4498.5293		1
4498.53467		1
4498.541		1
4498.701		1
4499.126		1
4499.392		1
4499.412		1
4499.706		1
4499.99951		1
4500.03662		1
4500.918		1
4501.00146		1
4501.102		1
4501.263		1
4501.39		1
4501.65869		1
4501.735		1
4502.1084		1
4502.11963		1
4502.134		1
4502.57861		1
4502.677		1
4502.71875		1
4502.91162		1
4502.942		1
4503.25342		1
4503.255		1
4503.305		1
4503.38135		1
4503.465		1
4503.60254		1
4503.76074		1
4503.781		1
4504.2		1
4505.36963		1
4505.41748		1
4505.44971		1
4505.55859		1
4505.712		1
4505.75342		1
4505.87158		1
4506.218		1
4506.38428		1
4506.605		1
4506.68262		1
4506.728		1
4506.74756		1
4506.763		1
4506.80469		1
4506.833		1
4506.845		1
4507.00928		1
4507.43555		1
4507.559		1
4507.568		1
4507.704		1
4507.833		1
4507.94873		1
4508.045		1
4508.22559		1
4508.276		1
4508.30371		1
4508.40674		1
4508.524		1
4508.7124		1
4508.78857		1
4509.054		1
4509.19531		1
4509.40674		1
4509.41455		1
4509.48047		1
4509.48926		1
4509.50635		1
4509.83		1
4509.88574		1
4510.19238		1
4510.21631		1
4510.525		1
4510.587		1
4510.67773		1
4510.717		1
4510.78467		1
4511.55		1
4511.58838		1
4511.717		1
4511.75146		1
4511.76074		1
4512.418		1
4512.49268		1
4513.04346		1
4513.07		1
4513.07031		1
4513.22461		1
4513.243		1
4513.398		1
4513.751		1
4513.9585		1
4514.07275		1
4514.075		1
4514.115		1
4514.17871		1
4514.22949		1
4514.46875		1
4514.693		1
4514.80762		1
4514.83057		1
4514.843		1
4515.004		1
4515.03467		1
4515.0625		1
4515.164		1
4515.20557		1
4515.308		1
4515.403		1
4515.57129		1
4515.692		1
4515.86133		1
4516.00635		1
4516.015		1
4516.15625		1
4516.33936		1
4516.42432		1
4516.51855		1
4516.616		1
4517.084		1
4517.546		1
4517.838		1
4517.99365		1
4518.074		1
4518.092		1
4518.136		1
4518.329		1
4518.55273		1
4518.595		1
4518.62646		1
4518.72754		1
4518.77246		1
4518.83		1
4519.216		1
4519.32227		1
4519.424		1
4519.4707		1
4519.874		1
4519.93262		1
4520.621		1
4520.64746		1
4520.68555		1
4520.775		1
4520.77539		1
4520.84131		1
4520.896		1
4520.945		1
4521.59961		1
4521.602		1
4521.65625		1
4521.927		1
4522.28027		1
4522.298		1
4522.31445		1
4522.49658		1
4522.66162		1
4522.76465		1
4523.11475		1
4523.227		1
4523.29541		1
4523.306		1
4523.41455		1
4523.426		1
4523.58643		1
4523.917		1
4524.06348		1
4524.07		1
4524.234		1
4524.28955		1
4524.40674		1
4524.419		1
4524.49463		1
4524.91943		1
4525.32031		1
4525.52		1
4525.53857		1
4525.67969		1
4525.806		1
4525.90137		1
4525.94971		1
4526.12646		1
4526.16455		1
4526.17627		1
4526.183		1
4526.24463		1
4526.50732		1
4526.638		1
4526.74072		1
4526.79248		1
4526.83643		1
4526.98975		1
4527.25635		1
4527.54932		1
4527.58838		1
4527.59766		1
4527.755		1
4527.84668		1
4528.11768		1
4528.2373		1
4528.348		1
4528.43164		1
4528.498		1
4528.683		1
4529.048		1
4529.46729		1
4529.5625		1
4529.802		1
4529.82471		1
4529.873		1
4529.877		1
4530.00146		1
4530.01074		1
4530.07764		1
4530.14063		1
4530.299		1
4530.332		1
4530.50244		1
4530.5127		1
4530.72949		1
4531.30029		1
4531.30566		1
4531.421		1
4531.50537		1
4531.54443		1
4531.558		1
4531.594		1
4531.839		1
4532.067		1
4532.166		1
4532.284		1
4532.448		1
4532.809		1
4532.88672		1
4533.065		1
4533.329		1
4533.345		1
4533.34668		1
4533.441		1
4533.72		1
4533.8584		1
4534.07861		1
4534.292		1
4534.51855		1
4534.5376		1
4534.568		1
4534.763		1
4534.861		1
4535.28662		1
4535.53857		1
4535.5625		1
4535.704		1
4535.77		1
4535.822		1
4535.838		1
4535.87744		1
4536.097		1
4536.107		1
4536.284		1
4536.67236		1
4536.71875		1
4537.10059		1
4537.119		1
4537.194		1
4537.388		1
4537.44043		1
4537.468		1
4537.58545		1
4537.6543		1
4537.834		1
4537.912		1
4537.92236		1
4538.12842		1
4538.272		1
4538.27441		1
4538.422		1
4538.52246		1
4538.68262		1
4538.713		1
4538.73		1
4538.847		1
4539.21729		1
4539.4		1
4539.55859		1
4539.60352		1
4539.64063		1
4539.906		1
4539.964		1
4540.29639		1
4540.299		1
4540.41943		1
4540.44629		1
4540.49658		1
4540.565		1
4540.57471		1
4541.12158		1
4541.46		1
4541.51855		1
4541.656		1
4541.84326		1
4541.87744		1
4541.97461		1
4541.984		1
4542.01		1
4542.1167		1
4542.19434		1
4542.38037		1
4542.487		1
4543.05029		1
4543.247		1
4543.415		1
4543.46		1
4543.591		1
4543.7417		1
4543.74854		1
4543.939		1
4544.079		1
4544.17725		1
4544.237		1
4544.296		1
4544.32373		1
4544.56152		1
4544.87354		1
4544.991		1
4545.162		1
4545.406		1
4545.433		1
4545.54		1
4545.57031		1
4545.639		1
4545.89941		1
4545.954		1
4546.011		1
4546.081		1
4546.20752		1
4546.30957		1
4546.311		1
4546.42773		1
4546.523		1
4546.632		1
4546.79248		1
4546.87		1
4547.03174		1
4547.035		1
4547.0625		1
4547.21729		1
4547.266		1
4547.31		1
4547.36963		1
4547.497		1
4547.633		1
4547.758		1
4547.895		1
4547.916		1
4548.018		1
4548.12842		1
4548.21875		1
4548.446		1
4548.51758		1
4548.61475		1
4548.70752		1
4548.72754		1
4548.76465		1
4548.82031		1
4548.894		1
4549.10547		1
4549.40137		1
4549.456		1
4549.79932		1
4549.941		1
4549.9707		1
4550.129		1
4550.27		1
4550.277		1
4550.36572		1
4550.468		1
4550.499		1
4550.67725		1
4550.69727		1
4550.80371		1
4550.979		1
4550.99951		1
4551.27539		1
4551.33154		1
4551.38		1
4551.798		1
4551.96533		1
4552.026		1
4552.129		1
4552.20947		1
4552.218		1
4552.2666		1
4552.618		1
4552.71533		1
4552.7876		1
4552.86133		1
4552.87158		1
4553.31836		1
4553.44		1
4553.5293		1
4553.699		1
4553.975		1
4554.005		1
4554.218		1
4554.232		1
4554.37256		1
4554.40674		1
4554.582		1
4554.612		1
4554.70361		1
4554.792		1
4554.807		1
4554.862		1
4554.86426		1
4554.92041		1
4554.97559		1
4555.30859		1
4555.36572		1
4555.372		1
4555.431		1
4555.461		1
4555.53		1
4555.65137		1
4555.655		1
4555.75146		1
4555.947		1
4556.038		1
4556.10938		1
4556.322		1
4556.372		1
4556.40625		1
4556.40625		1
4556.61768		1
4556.69629		1
4556.788		1
4557.094		1
4557.141		1
4557.33252		1
4557.5127		1
4557.722		1
4557.772		1
4557.90234		1
4558.126		1
4558.505		1
4558.652		1
4558.6543		1
4558.71533		1
4558.937		1
4559.01172		1
4559.03467		1
4559.168		1
4559.257		1
4559.46729		1
4559.47363		1
4559.48047		1
4559.693		1
4559.889		1
4560.002		1
4560.082		1
4560.25928		1
4560.267		1
4560.30371		1
4560.44629		1
4560.53125		1
4560.538		1
4560.58545		1
4560.662		1
4560.753		1
4560.758		1
4560.83154		1
4561.03857		1
4561.056		1
4561.29736		1
4561.394		1
4561.592		1
4561.63574		1
4561.665		1
4561.72168		1
4561.86572		1
4561.94629		1
4562.0166		1
4562.09		1
4562.183		1
4562.30127		1
4562.393		1
4562.41943		1
4562.42236		1
4562.50244		1
4562.77051		1
4563.291		1
4563.32568		1
4563.36328		1
4563.38037		1
4563.448		1
4563.57275		1
4563.691		1
4563.722		1
4563.723		1
4563.86426		1
4564.052		1
4564.476		1
4564.63672		1
4564.65674		1
4564.75439		1
4564.903		1
4564.93		1
4565.01025		1
4565.06152		1
4565.06445		1
4565.14746		1
4565.14844		1
4565.467		1
4565.516		1
4565.838		1
4565.90137		1
4566.049		1
4566.545		1
4566.62842		1
4566.68		1
4566.68457		1
4566.862		1
4566.93164		1
4567.33936		1
4567.383		1
4567.57764		1
4567.775		1
4567.88525		1
4568.0376		1
4568.24658		1
4568.24756		1
4568.3		1
4568.49854		1
4568.699		1
4568.76953		1
4568.77051		1
4568.85938		1
4569.42041		1
4569.62549		1
4569.64453		1
4569.71973		1
4569.73926		1
4569.87842		1
4569.89453		1
4569.966		1
4570.107		1
4570.262		1
4570.46729		1
4570.516		1
4570.998		1
4571.02		1
4571.058		1
4571.194		1
4571.26		1
4571.36768		1
4571.39063		1
4571.414		1
4571.427		1
4571.54639		1
4571.747		1
4571.887		1
4571.887		1
4571.973		1
4571.992		1
4572.05762		1
4572.15234		1
4572.4043		1
4572.45557		1
4572.528		1
4572.634		1
4572.691		1
4572.745		1
4572.85254		1
4572.88574		1
4572.89355		1
4573.07568		1
4573.45654		1
4573.522		1
4573.55127		1
4573.60742		1
4573.73633		1
4573.88135		1
4573.97363		1
4573.99756		1
4574.2876		1
4574.43652		1
4574.59766		1
4574.746		1
4574.902		1
4575.3457		1
4575.60547		1
4575.62451		1
4575.713		1
4575.79443		1
4575.96631		1
4576.104		1
4576.15039		1
4576.22363		1
4576.30371		1
4576.44531		1
4576.52734		1
4576.56445		1
4576.668		1
4576.74463		1
4576.77344		1
4576.87061		1
4577.022		1
4577.1377		1
4577.39355		1
4577.54443		1
4577.67529		1
4577.787		1
4577.934		1
4578.03564		1
4578.07031		1
4578.119		1
4578.16748		1
4578.17236		1
4578.209		1
4578.365		1
4578.42969		1
4578.63135		1
4578.776		1
4578.80273		1
4578.816		1
4578.87939		1
4578.882		1
4579.56445		1
4579.6416		1
4579.737		1
4579.92139		1
4579.976		1
4580.20068		1
4580.211		1
4580.55469		1
4580.669		1
4580.766		1
4580.787		1
4580.843		1
4580.91943		1
4581.131		1
4581.23145		1
4581.384		1
4581.50635		1
4581.644		1
4581.709		1
4581.78125		1
4581.827		1
4581.95166		1
4582.006		1
4582.147		1
4582.22363		1
4582.29834		1
4582.306		1
4582.31152		1
4582.334		1
4582.371		1
4582.67969		1
4582.793		1
4582.85		1
4582.88574		1
4583.20752		1
4583.3		1
4583.329		1
4583.41553		1
4583.42041		1
4583.46826		1
4583.536		1
4583.60449		1
4583.82861		1
4583.988		1
4584.164		1
4584.21436		1
4584.21826		1
4584.34326		1
4584.39063		1
4584.46631		1
4584.47461		1
4585.02148		1
4585.111		1
4585.152		1
4585.24951		1
4585.28		1
4585.78955		1
4585.798		1
4585.909		1
4585.934		1
4586.059		1
4586.07568		1
4586.13574		1
4586.1416		1
4586.38135		1
4586.51		1
4586.513		1
4586.52832		1
4586.55859		1
4586.586		1
4586.61035		1
4586.65967		1
4586.68		1
4586.80859		1
4586.903		1
4586.995		1
4587.039		1
4587.157		1
4587.27148		1
4587.41162		1
4587.80273		1
4587.861		1
4588.095		1
4588.123		1
4588.29346		1
4588.41943		1
4588.51758		1
4588.55273		1
4588.578		1
4588.60449		1
4588.68		1
4588.77246		1
4588.826		1
4588.907		1
4589.2666		1
4589.475		1
4589.483		1
4590.04346		1
4590.176		1
4590.217		1
4590.29443		1
4590.342		1
4590.4375		1
4590.67041		1
4590.69		1
4590.70166		1
4590.71045		1
4590.75049		1
4590.86035		1
4590.895		1
4590.951		1
4591.032		1
4591.442		1
4591.48242		1
4591.81836		1
4591.909		1
4591.94531		1
4591.99268		1
4592.22461		1
4592.25928		1
4592.3916		1
4592.54639		1
4592.604		1
4592.711		1
4592.925		1
4592.927		1
4592.99		1
4593.07861		1
4593.14941		1
4593.216		1
4593.26025		1
4593.339		1
4593.358		1
4593.38965		1
4593.40527		1
4593.46		1
4593.58643		1
4593.75244		1
4593.777		1
4594.1377		1
4594.237		1
4594.248		1
4594.462		1
4594.502		1
4594.574		1
4594.82031		1
4594.882		1
4595.191		1
4595.243		1
4595.37158		1
4595.467		1
4595.467		1
4595.609		1
4595.741		1
4595.953		1
4596.268		1
4596.325		1
4596.39453		1
4596.405		1
4596.444		1
4596.467		1
4596.75732		1
4596.92773		1
4597.0625		1
4597.18652		1
4597.216		1
4597.33057		1
4597.639		1
4597.75		1
4597.77		1
4597.94		1
4597.97363		1
4597.97559		1
4598.129		1
4598.167		1
4598.25146		1
4598.305		1
4598.451		1
4598.67725		1
4598.70361		1
4598.74		1
4598.754		1
4598.83		1
4598.83936		1
4598.874		1
4598.946		1
4598.95166		1
4598.96729		1
4599.06152		1
4599.06934		1
4599.21338		1
4599.38672		1
4599.4043		1
4599.50537		1
4599.594		1
4599.731		1
4599.98633		1
4600.06738		1
4600.184		1
4600.223		1
4600.36963		1
4600.469		1
4600.8125		1
4601.004		1
4601.03027		1
4601.081		1
4601.479		1
4601.63965		1
4601.67627		1
4601.91357		1
4602.06348		1
4602.112		1
4602.147		1
4602.234		1
4602.352		1
4602.3623		1
4602.55957		1
4602.63867		1
4602.74658		1
4602.75537		1
4602.79639		1
4603.024		1
4603.074		1
4603.088		1
4603.10449		1
4603.37549		1
4603.429		1
4603.544		1
4603.643		1
4603.858		1
4603.878		1
4603.967		1
4604.07373		1
4604.11426		1
4604.25439		1
4604.43262		1
4604.44434		1
4604.50049		1
4604.6084		1
4604.65332		1
4604.662		1
4604.718		1
4604.7373		1
4604.80127		1
4604.874		1
4604.92871		1
4604.96875		1
4605.384		1
4605.415		1
4605.51465		1
4605.59033		1
4605.592		1
4605.80566		1
4605.85059		1
4605.92236		1
4606.018		1
4606.0376		1
4606.19		1
4606.29248		1
4606.32373		1
4606.45947		1
4606.472		1
4606.627		1
4606.674		1
4606.878		1
4607.065		1
4607.37451		1
4607.474		1
4607.48828		1
4607.547		1
4607.62939		1
4607.727		1
4607.74756		1
4607.77344		1
4607.789		1
4608.00146		1
4608.05566		1
4608.079		1
4608.202		1
4608.21		1
4608.27148		1
4608.37256		1
4608.46143		1
4608.52		1
4608.541		1
4608.552		1
4608.56934		1
4608.73975		1
4609.09131		1
4609.11035		1
4609.133		1
4609.178		1
4609.448		1
4609.468		1
4609.625		1
4609.762		1
4609.76953		1
4609.77246		1
4609.973		1
4609.97949		1
4610.039		1
4610.29248		1
4610.29932		1
4610.38135		1
4610.63428		1
4610.89844		1
4610.94971		1
4611.075		1
4611.094		1
4611.102		1
4611.188		1
4611.271		1
4611.485		1
4611.80273		1
4611.827		1
4611.843		1
4612.022		1
4612.106		1
4612.13672		1
4612.225		1
4612.37		1
4612.46436		1
4612.4834		1
4612.504		1
4612.663		1
4612.681		1
4612.71143		1
4612.719		1
4612.7207		1
4612.935		1
4613.18945		1
4613.234		1
4613.281		1
4613.37939		1
4613.40771		1
4613.758		1
4613.9375		1
4614.10742		1
4614.12451		1
4614.201		1
4614.381		1
4614.382		1
4614.45752		1
4614.59375		1
4614.866		1
4614.946		1
4615.026		1
4615.61768		1
4615.76758		1
4615.77148		1
4615.95166		1
4615.952		1
4616.03467		1
4616.263		1
4616.27148		1
4616.298		1
4616.34375		1
4616.39844		1
4616.74756		1
4616.96436		1
4617.00342		1
4617.01758		1
4617.059		1
4617.093		1
4617.10547		1
4617.185		1
4617.185		1
4617.23047		1
4617.308		1
4617.30957		1
4617.5874		1
4617.60156		1
4617.83057		1
4617.8833		1
4618.081		1
4618.145		1
4618.219		1
4618.281		1
4618.37061		1
4618.55957		1
4618.601		1
4618.663		1
4618.66846		1
4618.69531		1
4618.79443		1
4618.98633		1
4619.3667		1
4619.541		1
4619.677		1
4619.88965		1
4619.89551		1
4620.052		1
4620.15674		1
4620.18457		1
4620.19971		1
4620.36768		1
4620.373		1
4620.37451		1
4620.447		1
4620.487		1
4620.52		1
4620.583		1
4620.64063		1
4620.818		1
4620.88037		1
4620.971		1
4621.1333		1
4621.37061		1
4621.444		1
4621.6123		1
4621.614		1
4621.864		1
4621.86475		1
4621.886		1
4622.163		1
4622.35449		1
4622.38867		1
4622.45361		1
4622.47168		1
4622.505		1
4622.627		1
4622.63672		1
4622.70166		1
4622.73828		1
4622.91455		1
4622.934		1
4623.16553		1
4623.337		1
4623.371		1
4623.46533		1
4623.49854		1
4623.539		1
4623.86865		1
4623.98633		1
4623.9873		1
4624.11		1
4624.19971		1
4624.26953		1
4624.329		1
4624.54736		1
4624.564		1
4624.918		1
4625.058		1
4625.08252		1
4625.218		1
4625.36133		1
4625.366		1
4625.39941		1
4625.402		1
4625.48535		1
4625.50146		1
4625.531		1
4625.57275		1
4625.772		1
4625.89746		1
4625.908		1
4625.96436		1
4626.003		1
4626.146		1
4626.16748		1
4626.31934		1
4626.39648		1
4626.402		1
4626.429		1
4626.48242		1
4626.48438		1
4626.65		1
4626.769		1
4627.1626		1
4627.22461		1
4627.304		1
4627.30957		1
4627.332		1
4627.45264		1
4627.49		1
4627.492		1
4627.7583		1
4627.772		1
4627.79639		1
4627.856		1
4627.90674		1
4627.91		1
4627.95947		1
4627.989		1
4627.99463		1
4628.263		1
4628.30127		1
4628.366		1
4628.457		1
4628.565		1
4628.7627		1
4628.772		1
4628.935		1
4629.056		1
4629.327		1
4629.37451		1
4629.481		1
4629.55029		1
4629.677		1
4629.85742		1
4629.86		1
4629.96973		1
4630.0376		1
4630.22266		1
4630.30127		1
4630.3667		1
4630.608		1
4630.661		1
4630.787		1
4630.87158		1
4630.873		1
4630.90625		1
4630.93652		1
4630.98438		1
4631.07		1
4631.126		1
4631.17627		1
4631.421		1
4631.794		1
4631.79932		1
4631.84375		1
4631.95361		1
4632.1		1
4632.25928		1
4632.262		1
4632.26953		1
4632.30469		1
4632.39355		1
4632.413		1
4632.48145		1
4632.51758		1
4632.518		1
4632.621		1
4632.68457		1
4632.719		1
4632.79053		1
4632.845		1
4632.854		1
4632.91		1
4632.937		1
4632.97168		1
4633.40869		1
4633.451		1
4633.483		1
[truncated: 10,116 more rows]
