# Supplementary material for: Getting rid of ‘rain’ and ‘stars’: Mitigating inhibition effects on ddPCR data analysis, the case study of the invasive crayfish Pacifastacus leniusculus in the streams of Luxembourg
Source: PLoS One. 2022 Nov 16;17(11):e0275363. doi: 10.1371/journal.pone.0275363 (PMC9668142; doi:10.1371/journal.pone.0275363)
Supplement: S1 File — (ZIP) [file pone.0275363.s003.zip › raw data/28-pl2/28 Pl2-2019 Pl_H04_Amplitude.csv]

Ch1 Amplitude	Ch2 Amplitude	Cluster
666.018738		1
5140.174		1
5317.93066		1
5331.96533		1
5398.973		1
5479.794		1
5492.88965		1
5515.41455		1
5557.406		1
5576.982		1
5584.96436		1
5589.492		1
5598.857		1
5599.21875		1
5608.92139		1
5618.06836		1
5621.15234		1
5624.63574		1
5626.28125		1
5628.46729		1
5633.03271		1
5635.746		1
5638.425		1
5639.98145		1
5648.082		1
5648.629		1
5650.32129		1
5656.35938		1
5657.599		1
5660.32764		1
5661.26172		1
5667.30664		1
5674.734		1
5676.68555		1
5679.053		1
5682.132		1
5684.79639		1
5685.651		1
5691.098		1
5693.2915		1
5695.47559		1
5696.188		1
5701.25732		1
5704.625		1
5704.77734		1
5705.00342		1
5705.069		1
5705.168		1
5705.27637		1
5705.90234		1
5708.38525		1
5713.54541		1
5714.61963		1
5714.917		1
5718.51855		1
5720.743		1
5721.04248		1
5721.52832		1
5722.74756		1
5725.30225		1
5725.91162		1
5726.65771		1
5727.93848		1
5728.04639		1
5728.912		1
5730.71533		1
5732.208		1
5732.51172		1
5735.18262		1
5736.289		1
5736.40967		1
5736.52246		1
5737.1333		1
5737.171		1
5739.11475		1
5739.343		1
5740.21338		1
5740.65625		1
5742.485		1
5743.49658		1
5744.041		1
5745.007		1
5746.719		1
5746.99365		1
5747.611		1
5747.622		1
5748.67139		1
5748.92041		1
5749.62061		1
5749.67627		1
5750.08154		1
5751.26367		1
5752.08447		1
5753.50928		1
5753.517		1
5753.69		1
5758.197		1
5759.7207		1
5762.286		1
5763.105		1
5763.34		1
5763.346		1
5764.298		1
5765.40771		1
5766.07959		1
5766.82471		1
5767.001		1
5769.489		1
5770.39648		1
5771.369		1
5771.53564		1
5771.992		1
5772.375		1
5772.42969		1
5773.40771		1
5773.66748		1
5773.836		1
5774.488		1
5776.03		1
5777.92969		1
5778.1123		1
5778.17		1
5778.26367		1
5778.85		1
5778.962		1
5779.43555		1
5781.087		1
5781.401		1
5782.57861		1
5782.587		1
5783.2583		1
5784.63		1
5784.695		1
5785.18359		1
5785.50537		1
5785.5293		1
5785.9873		1
5786.49		1
5786.782		1
5787.013		1
5787.31445		1
5787.369		1
5787.385		1
5787.97363		1
5787.99268		1
5788.51367		1
5789.03857		1
5789.40625		1
5789.60059		1
5790.285		1
5790.42236		1
5790.97		1
5791.222		1
5791.341		1
5792.01074		1
5792.37744		1
5792.585		1
5793.27		1
5793.37549		1
5793.587		1
5793.73926		1
5794.13672		1
5795.034		1
5795.933		1
5796.267		1
5797.03467		1
5797.265		1
5798.00244		1
5798.15		1
5798.153		1
5798.62842		1
5799.552		1
5800.918		1
5801.87842		1
5801.9585		1
5802.27637		1
5802.46631		1
5803.051		1
5803.34326		1
5804.57129		1
5804.77246		1
5806.075		1
5806.20264		1
5806.82227		1
5807.00439		1
5807.14258		1
5808.028		1
5808.31934		1
5808.67969		1
5808.79541		1
5809.99951		1
5810.024		1
5810.13428		1
5810.625		1
5810.983		1
5810.999		1
5811.787		1
5812.177		1
5812.37744		1
5812.434		1
5812.956		1
5813.00342		1
5813.097		1
5813.571		1
5813.57568		1
5814.164		1
5814.214		1
5814.87549		1
5815.68164		1
5815.705		1
5815.92236		1
5816.571		1
5816.624		1
5816.72461		1
5816.92969		1
5817.573		1
5817.5957		1
5817.65137		1
5817.759		1
5818.053		1
5818.134		1
5818.21533		1
5819.558		1
5819.735		1
5819.75244		1
5819.81738		1
5820.10547		1
5820.505		1
5820.842		1
5821.38		1
5821.38867		1
5821.517		1
5821.769		1
5822.125		1
5822.45068		1
5823.25342		1
5823.266		1
5824.07764		1
5824.28467		1
5825.361		1
5826.39		1
5826.42432		1
5826.626		1
5826.65967		1
5826.79		1
5826.83057		1
5827.022		1
5827.248		1
5827.879		1
5827.951		1
5828.016		1
5828.315		1
5828.779		1
5828.88135		1
5829.02832		1
5829.21973		1
5829.393		1
5829.454		1
5829.531		1
5829.624		1
5829.67725		1
5830.007		1
5831.318		1
5831.4624		1
5831.602		1
5831.602		1
5831.71338		1
5831.878		1
5831.98828		1
5832.06055		1
5832.56641		1
5832.89746		1
5832.923		1
5833.54		1
5833.78271		1
5834.03955		1
5834.063		1
5834.30762		1
5835.59375		1
5835.62256		1
5835.72754		1
5836.009		1
5836.4		1
5836.45264		1
5836.97461		1
5837.123		1
5837.175		1
5837.4043		1
5837.47852		1
5837.701		1
5837.81		1
5837.85059		1
5837.90674		1
5838.032		1
5838.19629		1
5838.408		1
5838.646		1
5839.01758		1
5839.05225		1
5839.12744		1
5839.22		1
5839.29639		1
5839.58447		1
5839.87354		1
5839.966		1
5840.553		1
5840.625		1
5841.012		1
5841.07031		1
5841.123		1
5841.211		1
5841.596		1
5841.80029		1
5841.90137		1
5842.18066		1
5842.192		1
5842.5957		1
5842.954		1
5843.017		1
5843.89746		1
5844.48926		1
5844.554		1
5844.6333		1
5844.67773		1
5844.68066		1
5844.822		1
5845.112		1
5845.41748		1
5845.50928		1
5845.70361		1
5846.36572		1
5846.55469		1
5846.618		1
5846.6543		1
5846.67871		1
5846.68945		1
5846.799		1
5846.80029		1
5846.939		1
5846.95557		1
5846.986		1
5847.03027		1
5847.147		1
5847.25049		1
5847.35059		1
5847.36865		1
5847.399		1
5848.07031		1
5848.23438		1
5848.253		1
5848.30127		1
5848.32764		1
5848.91943		1
5849.16943		1
5849.37354		1
5849.459		1
5849.51855		1
5849.73633		1
5850.149		1
5850.223		1
5850.44141		1
5850.46533		1
5850.50049		1
5850.655		1
5850.761		1
5851.26563		1
5851.49951		1
5851.752		1
5852.51855		1
5852.56445		1
5852.59668		1
5853.564		1
5853.7876		1
5853.826		1
5854.099		1
5854.18848		1
5855.375		1
5855.51172		1
5855.8125		1
5856.168		1
5856.694		1
5856.91162		1
5857.102		1
5857.2666		1
5857.451		1
5857.584		1
5857.96973		1
5857.999		1
5858.03027		1
5858.116		1
5858.28662		1
5858.58		1
5858.67773		1
5858.705		1
5858.741		1
5859.211		1
5859.268		1
5859.5127		1
5859.75928		1
5859.824		1
5860.304		1
5860.34131		1
5860.53857		1
5860.68359		1
5861.047		1
5861.143		1
5861.428		1
5862.527		1
5862.846		1
5863.0835		1
5863.57764		1
5863.826		1
5863.986		1
5864.25342		1
5864.385		1
5864.4707		1
5865.243		1
5865.34863		1
5865.39258		1
5865.46533		1
5865.509		1
5865.54932		1
5865.595		1
5866.044		1
5866.06836		1
5866.488		1
5866.84375		1
5866.96973		1
5867.332		1
5868.07666		1
5868.146		1
5868.17725		1
5868.1875		1
5869.203		1
5869.657		1
5869.86475		1
5870.123		1
5870.38428		1
5870.60059		1
5871.042		1
5871.248		1
5871.301		1
5871.364		1
5871.64063		1
5871.91943		1
5872.08		1
5872.33057		1
5872.71631		1
5872.724		1
5872.73047		1
5872.908		1
5873.26074		1
5873.49463		1
5874.10449		1
5874.52148		1
5874.60742		1
5874.636		1
5874.735		1
5874.987		1
5875.403		1
5875.60059		1
5876.46143		1
5876.46436		1
5876.55029		1
5876.62451		1
5876.86328		1
5876.99951		1
5877.019		1
5877.063		1
5877.22		1
5877.2666		1
5877.421		1
5877.83936		1
5877.994		1
5878.15527		1
5878.288		1
5878.67871		1
5878.8457		1
5878.86865		1
5878.967		1
5879.058		1
5879.10938		1
5879.422		1
5879.45166		1
5879.593		1
5879.66748		1
5880.2124		1
5880.224		1
5880.52051		1
5880.63525		1
5880.71631		1
5880.83154		1
5881.134		1
5881.52051		1
5881.6665		1
5881.793		1
5882.00244		1
5882.20459		1
5882.31152		1
5882.408		1
5882.429		1
5882.836		1
5883.02051		1
5883.12		1
5883.349		1
5883.56738		1
5883.64355		1
5883.69238		1
5883.801		1
5883.89551		1
5883.93262		1
5884.468		1
5884.50146		1
5884.53125		1
5884.55029		1
5884.72461		1
5884.789		1
5884.96		1
5884.986		1
5885.05566		1
5885.077		1
5885.351		1
5885.663		1
5885.732		1
5885.751		1
5885.777		1
5885.97949		1
5886.3125		1
5886.379		1
5886.60449		1
5886.62061		1
5886.7124		1
5887.206		1
5887.27148		1
5887.376		1
5887.46826		1
5887.473		1
5887.66846		1
5887.74951		1
5887.779		1
5887.82275		1
5887.999		1
5888.285		1
5888.506		1
5888.596		1
5888.647		1
5888.7085		1
5889.12158		1
5889.243		1
5889.312		1
5889.51563		1
5889.70166		1
5889.74854		1
5889.881		1
5890.101		1
5890.317		1
5890.476		1
5890.72852		1
5891.742		1
5891.973		1
5892.007		1
5892.24365		1
5892.702		1
5892.73535		1
5892.972		1
5892.98047		1
5893.289		1
5893.34766		1
5893.45947		1
5893.60352		1
5893.70947		1
5893.91748		1
5894.16162		1
5894.27832		1
5894.43555		1
5894.58447		1
5894.634		1
5894.695		1
5894.876		1
5894.893		1
5894.96436		1
5895.051		1
5895.23535		1
5895.269		1
5895.412		1
5895.491		1
5895.532		1
5895.88		1
5896.04639		1
5896.125		1
5896.211		1
5896.393		1
5896.408		1
5896.494		1
5896.89063		1
5897.03174		1
5897.096		1
5897.169		1
5897.309		1
5897.354		1
5897.47168		1
5897.48633		1
5897.68164		1
5898		1
5898.254		1
5898.765		1
5898.81348		1
5898.98438		1
5899.45068		1
5899.50732		1
5899.71143		1
5899.81738		1
5899.822		1
5899.922		1
5900.03467		1
5900.07666		1
5900.09229		1
5900.12744		1
5900.135		1
5900.238		1
5900.45752		1
5900.612		1
5900.738		1
5900.943		1
5900.951		1
5901.075		1
5901.15771		1
5901.16553		1
5901.20459		1
5901.42529		1
5901.52148		1
5901.83		1
5901.88428		1
5902.45557		1
5902.55		1
5903.081		1
5903.1875		1
5903.193		1
5903.30859		1
5903.446		1
5903.5957		1
5903.64		1
5903.932		1
5904.126		1
5904.15771		1
5904.35449		1
5904.50732		1
5904.96143		1
5904.96729		1
5905.058		1
5905.069		1
5905.1		1
5905.228		1
5905.22949		1
5905.41748		1
5905.56641		1
5905.769		1
5905.82959		1
5905.855		1
5906.019		1
5906.04834		1
5906.05371		1
5906.153		1
5906.1543		1
5906.164		1
5906.216		1
5906.472		1
5906.549		1
5906.58838		1
5906.60254		1
5906.628		1
5906.8374		1
5906.84473		1
5906.86426		1
5907.15771		1
5907.20557		1
5907.31738		1
5907.41162		1
5907.444		1
5907.52246		1
5907.59961		1
5907.73828		1
5907.80273		1
5907.9624		1
5908.13525		1
5908.29736		1
5908.399		1
5908.419		1
5908.46338		1
5908.473		1
5908.535		1
5908.899		1
5908.96631		1
5908.996		1
5909.133		1
5909.20264		1
5909.286		1
5909.33		1
5909.334		1
5909.368		1
5909.53271		1
5909.73242		1
5909.759		1
5909.773		1
5909.92432		1
5909.93262		1
5909.93457		1
5910.136		1
5910.21338		1
5910.2666		1
5910.361		1
5910.47168		1
5910.888		1
5911.06836		1
5911.23438		1
5911.42969		1
5911.444		1
5911.455		1
5911.45557		1
5911.882		1
5911.97559		1
5912.02734		1
5912.20654		1
5912.31055		1
5912.36		1
5912.41553		1
5912.42627		1
5912.636		1
5912.714		1
5912.76172		1
5912.84131		1
5913.10547		1
5913.34668		1
5913.431		1
5913.465		1
5913.67969		1
5913.69238		1
5913.77539		1
5913.848		1
5913.861		1
5913.89355		1
5914.15625		1
5914.22852		1
5914.284		1
5914.32275		1
5914.457		1
5914.50537		1
5914.581		1
5914.736		1
5914.793		1
5915.073		1
5915.24268		1
5915.361		1
5915.475		1
5915.514		1
5915.6875		1
5915.79932		1
5915.969		1
5916.10156		1
5916.123		1
5916.217		1
5916.246		1
5916.26758		1
5916.369		1
5916.40332		1
5916.436		1
5916.47461		1
5916.544		1
5916.85449		1
5916.884		1
5917.019		1
5917.068		1
5917.167		1
5917.17041		1
5917.194		1
5917.25928		1
5917.52		1
5917.89		1
5918.273		1
5918.371		1
5918.621		1
5918.66748		1
5919.05469		1
5919.08936		1
5919.13867		1
5919.31		1
5919.57764		1
5919.992		1
5919.99268		1
5920.108		1
5920.162		1
5920.20361		1
5920.261		1
5920.436		1
5920.45557		1
5920.60059		1
5920.6377		1
5920.7876		1
5920.91		1
5920.914		1
5921.03857		1
5921.139		1
5921.169		1
5921.22852		1
5921.35449		1
5921.83154		1
5921.87939		1
5921.88965		1
5921.98		1
5922.02246		1
5922.276		1
5922.304		1
5922.37		1
5922.489		1
5922.93262		1
5923.096		1
5923.14844		1
5923.23438		1
5923.627		1
5923.65869		1
5923.66748		1
5923.678		1
5923.962		1
5924.066		1
5924.077		1
5924.147		1
5924.3125		1
5924.315		1
5924.444		1
5924.56641		1
5924.59326		1
5924.60352		1
5924.614		1
5924.697		1
5924.82666		1
5925.08154		1
5925.44141		1
5925.614		1
5925.62842		1
5925.779		1
5925.784		1
5925.8125		1
5925.84375		1
5925.90967		1
5926.07861		1
5926.07959		1
5926.108		1
5926.124		1
5926.21436		1
5926.235		1
5926.266		1
5926.467		1
5926.53564		1
5926.562		1
5926.73535		1
5927.0166		1
5927.08838		1
5927.192		1
5927.20068		1
5927.224		1
5927.258		1
5927.43457		1
5927.482		1
5927.52539		1
5927.65625		1
5927.69336		1
5927.69531		1
5927.77441		1
5927.78467		1
5927.80566		1
5927.869		1
5928.01074		1
5928.117		1
5928.30371		1
5928.47656		1
5928.50049		1
5928.507		1
5928.58252		1
5928.60645		1
5928.82275		1
5928.96826		1
5929.05371		1
5929.25049		1
5929.25244		1
5929.417		1
5929.465		1
5929.48047		1
5929.50928		1
5929.54443		1
5929.59668		1
5929.713		1
5929.81738		1
5929.999		1
5930.263		1
5930.706		1
5930.706		1
5930.81738		1
5930.91064		1
5931.13525		1
5931.1626		1
5931.183		1
5931.403		1
5932.0625		1
5932.1		1
5932.16455		1
5932.36		1
5932.472		1
5932.561		1
5932.56543		1
5932.65625		1
5932.66553		1
5932.76074		1
5932.79		1
5933.14551		1
5933.155		1
5933.508		1
5933.8457		1
5933.895		1
5933.94238		1
5934.07		1
5934.10449		1
5934.229		1
5934.26367		1
5934.361		1
5934.453		1
5934.721		1
5934.93652		1
5935.00537		1
5935.117		1
5935.258		1
5935.301		1
5935.33252		1
5935.526		1
5935.631		1
5936.09326		1
5936.12646		1
5936.2085		1
5936.22559		1
5936.276		1
5936.30273		1
5936.30957		1
5936.471		1
5936.58057		1
5936.614		1
5936.61963		1
5936.639		1
5936.669		1
5936.67041		1
5936.97266		1
5937.17871		1
5937.313		1
5937.51563		1
5937.617		1
5937.67969		1
5937.822		1
5937.87451		1
5937.943		1
5938.0376		1
5938.40771		1
5938.633		1
5938.717		1
5938.81348		1
5938.81934		1
5938.88965		1
5938.933		1
5939.02637		1
5939.09229		1
5939.21436		1
5939.42871		1
5939.46		1
5939.61		1
5939.80566		1
5939.81641		1
5939.85742		1
5939.96631		1
5940.079		1
5940.17		1
5940.255		1
5940.26074		1
5940.26758		1
5940.30762		1
5940.53174		1
5940.95264		1
5941.02539		1
5941.085		1
5941.15625		1
5941.28369		1
5941.334		1
5941.40625		1
5941.452		1
5941.4624		1
5941.54541		1
5941.79736		1
5941.82275		1
5941.899		1
5941.955		1
5942.005		1
5942.07666		1
5942.11		1
5942.28369		1
5942.337		1
5942.34766		1
5942.43066		1
5942.542		1
5942.636		1
5942.636		1
5942.67529		1
5943.02441		1
5943.044		1
5943.24463		1
5943.417		1
5943.438		1
5943.72461		1
5943.76855		1
5943.911		1
5943.97		1
5944.086		1
5944.18652		1
5944.203		1
5944.34		1
5944.34473		1
5944.373		1
5944.453		1
5944.45752		1
5945.02832		1
5945.18164		1
5945.25049		1
5945.266		1
5945.40869		1
5945.501		1
5945.55664		1
5945.60254		1
5945.91748		1
5945.94434		1
5945.958		1
5945.98047		1
5946.01172		1
5946.15039		1
5946.39746		1
5946.59131		1
5946.67773		1
5946.76953		1
5946.8833		1
5946.96436		1
5947.04053		1
5947.076		1
5947.1626		1
5947.30273		1
5947.42627		1
5947.577		1
5947.63135		1
5947.806		1
5947.85059		1
5947.919		1
5947.98975		1
5948.068		1
5948.07275		1
5948.265		1
5948.41748		1
5948.471		1
5948.52539		1
5948.66064		1
5948.66455		1
5948.721		1
5948.87354		1
5948.91064		1
5949.018		1
5949.2124		1
5949.255		1
5949.475		1
5949.59229		1
5949.645		1
5949.671		1
5949.765		1
5949.804		1
5949.903		1
5949.95752		1
5949.962		1
5950.067		1
5950.316		1
5950.338		1
5950.42334		1
5950.499		1
5950.70166		1
5950.726		1
5950.738		1
5951.02441		1
5951.04541		1
5951.23438		1
5951.29053		1
5951.316		1
5951.485		1
5951.55664		1
5951.67041		1
5951.749		1
5951.83252		1
5951.87061		1
5951.88428		1
5951.92		1
5951.94043		1
5952.154		1
5952.289		1
5952.367		1
5952.414		1
5952.42871		1
5952.45947		1
5952.494		1
5952.61865		1
5952.636		1
5952.829		1
5952.929		1
5952.93457		1
5952.991		1
5953.003		1
5953.149		1
5953.1665		1
5953.254		1
5953.319		1
5953.44238		1
5953.466		1
5953.4873		1
5953.555		1
5953.61		1
5953.65869		1
5953.769		1
5953.86572		1
5954.00928		1
5954.10352		1
5954.108		1
5954.14941		1
5954.278		1
5954.29346		1
5954.305		1
5954.46436		1
5954.51367		1
5954.54		1
5954.57861		1
5954.5957		1
5954.621		1
5954.63574		1
5954.692		1
5954.70068		1
5954.84033		1
5954.861		1
5954.866		1
5955.18555		1
5955.18945		1
5955.2207		1
5955.35352		1
5955.366		1
5955.498		1
5955.50049		1
5955.533		1
5955.59375		1
5955.595		1
5955.739		1
5955.96631		1
5956.22656		1
5956.22656		1
5956.35645		1
5956.51855		1
5956.54541		1
5956.628		1
5956.634		1
5956.853		1
5956.855		1
5956.85742		1
5956.903		1
5957.008		1
5957.053		1
5957.163		1
5957.203		1
5957.2417		1
5957.43359		1
5957.57227		1
5957.623		1
5957.62354		1
5957.68164		1
5957.75732		1
5957.79834		1
5957.91162		1
5957.94629		1
5957.97168		1
5958.10352		1
5958.114		1
5958.133		1
5958.145		1
5958.15		1
5958.235		1
5958.267		1
5958.33252		1
5958.46826		1
5958.517		1
5958.53125		1
5958.61768		1
5958.90625		1
5958.913		1
5959.09033		1
5959.09863		1
5959.156		1
5959.221		1
5959.23438		1
5959.28271		1
5959.413		1
5959.73926		1
5959.74561		1
5959.86426		1
5959.982		1
5960.156		1
5960.225		1
5960.30029		1
5960.364		1
5960.394		1
5960.57764		1
5960.88428		1
5961.0083		1
5961.03369		1
5961.03564		1
5961.055		1
5961.057		1
5961.39941		1
5961.4375		1
5961.48		1
5961.504		1
5961.541		1
5961.576		1
5961.63525		1
5961.69336		1
5961.715		1
5961.73926		1
5961.83545		1
5961.86426		1
5961.98145		1
5962.046		1
5962.05		1
5962.11768		1
5962.24854		1
5962.34961		1
5962.353		1
5962.36865		1
5962.45947		1
5962.597		1
5962.60449		1
5962.60645		1
5962.621		1
5962.634		1
5962.67529		1
5962.70264		1
5962.83154		1
5962.872		1
5962.88672		1
5962.906		1
5963.05859		1
5963.05859		1
5963.14258		1
5963.248		1
5963.442		1
5963.47		1
5963.475		1
5963.48242		1
5963.544		1
5963.663		1
5963.681		1
5963.8335		1
5963.862		1
5963.883		1
5963.884		1
5963.91943		1
5964.0127		1
5964.10059		1
5964.129		1
5964.142		1
5964.18359		1
5964.28174		1
5964.44727		1
5964.451		1
5964.45654		1
5964.51855		1
5964.60547		1
5964.65869		1
5964.715		1
5964.723		1
5964.79346		1
5964.857		1
5964.86035		1
5965.154		1
5965.20752		1
5965.274		1
5965.344		1
5965.363		1
5965.40039		1
5965.426		1
5965.431		1
5965.431		1
5965.50928		1
5965.515		1
5965.705		1
5965.751		1
5965.7915		1
5965.793		1
5965.9624		1
5965.99072		1
5966.176		1
5966.27441		1
5966.29346		1
5966.411		1
5966.533		1
5966.5625		1
5966.64		1
5966.728		1
5966.759		1
5966.91943		1
5966.984		1
5967.033		1
5967.06836		1
5967.127		1
5967.1626		1
5967.35742		1
5967.39453		1
5967.484		1
5967.546		1
5967.57275		1
5967.602		1
5967.65137		1
5967.657		1
5967.801		1
5967.80469		1
5967.868		1
5967.877		1
5967.88		1
5967.97266		1
5968.028		1
5968.099		1
5968.11768		1
5968.13867		1
5968.19971		1
5968.31738		1
5968.357		1
5968.412		1
5968.444		1
5968.873		1
5969.02344		1
5969.05664		1
5969.066		1
5969.226		1
5969.328		1
5969.49268		1
5969.544		1
5969.561		1
5969.56152		1
5969.66162		1
5969.688		1
5970.012		1
5970.06836		1
5970.07		1
5970.074		1
5970.311		1
5970.334		1
5970.36133		1
5970.486		1
5970.512		1
5970.558		1
5970.621		1
5970.6333		1
5970.696		1
5970.77246		1
5970.828		1
5970.86035		1
5971.00244		1
5971.111		1
5971.14844		1
5971.171		1
5971.39746		1
5971.55957		1
5971.59326		1
5971.6167		1
5971.733		1
5971.7417		1
5971.784		1
5971.84033		1
5971.85645		1
5971.90527		1
5972.01367		1
5972.06543		1
5972.129		1
5972.234		1
5972.41162		1
5972.449		1
5972.566		1
5972.58057		1
5972.60742		1
5972.68945		1
5972.70752		1
5972.753		1
5972.792		1
5972.888		1
5973.079		1
5973.277		1
5973.371		1
5973.629		1
5973.63232		1
5973.642		1
5973.65		1
5973.69141		1
5973.72559		1
5973.75439		1
5973.85547		1
5974.053		1
5974.26563		1
5974.288		1
5974.29932		1
5974.42773		1
5974.4873		1
5974.65674		1
5974.757		1
5975.046		1
5975.12256		1
5975.14258		1
5975.169		1
5975.19238		1
5975.28271		1
5975.287		1
5975.32471		1
5975.361		1
5975.40137		1
5975.47		1
5975.524		1
5975.612		1
5975.64551		1
5975.726		1
5975.77832		1
5975.78369		1
5975.804		1
5975.851		1
5975.85352		1
5975.86		1
5975.90967		1
5975.972		1
5975.97754		1
5976.02832		1
5976.08936		1
5976.13037		1
5976.15		1
5976.32		1
5976.322		1
5976.343		1
5976.41748		1
5976.673		1
5976.69775		1
5976.74756		1
5976.765		1
5976.767		1
5976.807		1
5976.838		1
5976.85254		1
5976.87451		1
5976.98975		1
5977.0415		1
5977.051		1
5977.05566		1
5977.05762		1
5977.156		1
5977.26855		1
5977.34326		1
5977.5		1
5977.84326		1
5977.878		1
5977.94336		1
5977.96875		1
5978.075		1
5978.08154		1
5978.112		1
5978.1333		1
5978.156		1
5978.30469		1
5978.38428		1
5978.385		1
5978.403		1
5978.44434		1
5978.53857		1
5978.5415		1
5978.81738		1
5978.91357		1
5979.04443		1
5979.063		1
5979.07471		1
5979.162		1
5979.32031		1
5979.32666		1
5979.38		1
5979.589		1
5979.72168		1
5979.74658		1
5979.76855		1
5979.8		1
5979.808		1
5979.81641		1
5979.86		1
5979.86328		1
5979.87646		1
5979.971		1
5980.10449		1
5980.12354		1
5980.148		1
5980.24854		1
5980.51758		1
5980.70459		1
5980.731		1
5980.7334		1
5980.8125		1
5980.83936		1
5980.88574		1
5980.88867		1
5980.92432		1
5981.02246		1
5981.107		1
5981.207		1
5981.29932		1
5981.38428		1
5981.396		1
5981.434		1
5981.537		1
5981.59961		1
5981.605		1
5981.63525		1
5981.643		1
5981.671		1
5981.72754		1
5981.751		1
5981.76465		1
5981.7666		1
5981.77051		1
5981.775		1
5981.785		1
5981.92334		1
5982.0083		1
5982.01367		1
5982.14258		1
5982.148		1
5982.176		1
5982.435		1
5982.48633		1
5982.54		1
5982.59668		1
5982.65234		1
5982.697		1
5982.93164		1
5982.968		1
5982.97266		1
5983.14453		1
5983.17334		1
5983.26025		1
5983.30029		1
5983.397		1
5983.51		1
5983.52		1
5983.59033		1
5983.697		1
5983.73828		1
5983.88135		1
5983.912		1
5984		1
5984.02344		1
5984.03662		1
5984.173		1
5984.221		1
5984.33447		1
5984.37646		1
5984.39648		1
5984.40771		1
5984.453		1
5984.46045		1
5984.4873		1
5984.49365		1
5984.54		1
5984.55566		1
5984.663		1
5984.739		1
5984.73926		1
5984.886		1
5984.895		1
5984.907		1
5984.927		1
5984.991		1
5985.00342		1
5985.07031		1
5985.09668		1
5985.12549		1
5985.25049		1
5985.289		1
5985.29346		1
5985.326		1
5985.35547		1
5985.37256		1
5985.5957		1
5985.611		1
5985.70947		1
5985.847		1
5986.07959		1
5986.09		1
5986.17		1
5986.175		1
5986.204		1
5986.242		1
5986.24463		1
5986.289		1
5986.309		1
5986.35		1
5986.4		1
5986.435		1
5986.46826		1
5986.481		1
5986.57031		1
5986.651		1
5986.838		1
5986.851		1
5986.992		1
5987.113		1
5987.14063		1
5987.182		1
5987.263		1
5987.29639		1
5987.30859		1
5987.33447		1
5987.37744		1
5987.399		1
5987.40625		1
5987.44531		1
5987.51563		1
5987.68848		1
5987.71875		1
5987.731		1
5987.73438		1
5987.913		1
5987.97949		1
5988.03271		1
5988.10254		1
5988.273		1
5988.28955		1
5988.51563		1
5988.579		1
5988.587		1
5988.70459		1
5988.73		1
5988.84131		1
5988.92871		1
5988.953		1
5988.9917		1
5988.995		1
5989.00439		1
5989.13965		1
5989.144		1
5989.158		1
5989.355		1
5989.41		1
5989.50049		1
5989.57666		1
5989.57861		1
5989.586		1
5989.6084		1
5989.64453		1
5989.6626		1
5989.742		1
5989.79		1
5989.86133		1
5989.86328		1
5989.86768		1
5989.90039		1
5989.916		1
5989.95		1
5990.031		1
5990.072		1
5990.10449		1
5990.158		1
5990.25146		1
5990.318		1
5990.32568		1
5990.34229		1
5990.407		1
5990.44434		1
5990.4873		1
5990.614		1
5990.69238		1
5990.752		1
5990.79639		1
5990.80664		1
5990.907		1
5991.101		1
5991.10352		1
5991.12744		1
5991.29541		1
5991.44238		1
5991.454		1
5991.51		1
5991.537		1
5991.54639		1
5991.61572		1
5991.625		1
5991.69531		1
5991.7124		1
5991.72754		1
5991.73975		1
5991.7583		1
5991.78662		1
5991.7876		1
5991.78857		1
5991.909		1
5991.944		1
5992.07861		1
5992.207		1
5992.256		1
5992.266		1
5992.288		1
5992.333		1
5992.36865		1
5992.379		1
5992.39355		1
5992.445		1
5992.45947		1
5992.488		1
5992.50439		1
5992.62256		1
5992.624		1
5992.661		1
5992.68652		1
5992.69238		1
5992.75439		1
5992.934		1
5992.955		1
5993.1167		1
5993.128		1
5993.136		1
5993.143		1
5993.15234		1
5993.155		1
5993.18164		1
5993.37354		1
5993.37549		1
5993.384		1
5993.407		1
5993.44971		1
5993.45361		1
5993.513		1
5993.528		1
5993.64063		1
5993.68555		1
5993.69434		1
5993.70459		1
5993.759		1
5993.787		1
5993.83154		1
5993.852		1
5993.868		1
5993.878		1
5993.92529		1
5994.069		1
5994.071		1
5994.152		1
5994.194		1
5994.19629		1
5994.20361		1
5994.264		1
5994.28027		1
5994.28174		1
5994.296		1
5994.413		1
5994.519		1
5994.569		1
5994.69971		1
5994.885		1
5994.919		1
5994.92139		1
5994.94629		1
5994.94971		1
5994.957		1
5995.264		1
5995.26465		1
5995.3623		1
5995.374		1
5995.44873		1
5995.45068		1
5995.519		1
5995.591		1
5995.592		1
5995.67432		1
5995.70459		1
5995.70752		1
5995.726		1
5995.743		1
5995.763		1
5995.796		1
5995.809		1
5995.871		1
5995.881		1
5995.92871		1
5996.012		1
5996.026		1
5996.06543		1
5996.14941		1
5996.17		1
5996.174		1
5996.272		1
5996.29248		1
5996.30029		1
5996.38965		1
5996.484		1
5996.55273		1
5996.59863		1
5996.612		1
5996.64063		1
5996.65869		1
5996.713		1
5996.71436		1
5996.72		1
5996.753		1
5996.80273		1
5996.80371		1
5996.96826		1
5996.98828		1
5997.089		1
5997.10352		1
5997.175		1
5997.22656		1
5997.34131		1
5997.597		1
5997.63428		1
5997.651		1
5997.67627		1
5997.678		1
5997.70166		1
5997.719		1
5997.748		1
5997.905		1
5998.02		1
5998.154		1
5998.25537		1
5998.36768		1
5998.45264		1
5998.5625		1
5998.58838		1
5998.59326		1
5998.67139		1
5998.864		1
5998.89063		1
5998.93555		1
5998.9834		1
5999.1084		1
5999.163		1
5999.237		1
5999.264		1
5999.404		1
5999.47		1
5999.47754		1
5999.5127		1
5999.551		1
5999.58154		1
5999.601		1
5999.753		1
5999.78027		1
5999.80029		1
5999.84766		1
5999.89746		1
6000.05566		1
6000.069		1
6000.084		1
6000.212		1
6000.261		1
6000.265		1
6000.28125		1
6000.298		1
6000.39844		1
6000.40137		1
6000.40234		1
6000.418		1
6000.51758		1
6000.57666		1
6000.5835		1
6000.593		1
6000.59326		1
6000.67432		1
6000.70752		1
6000.7793		1
6000.86328		1
6000.908		1
6000.92969		1
6000.94434		1
6000.983		1
6001.015		1
6001.04639		1
6001.09668		1
6001.097		1
6001.10742		1
6001.13037		1
6001.152		1
6001.21826		1
6001.23145		1
6001.33545		1
6001.48438		1
6001.519		1
6001.556		1
6001.606		1
6001.686		1
6001.757		1
6001.78857		1
6001.79932		1
6001.823		1
6001.834		1
6001.88		1
6001.90869		1
6001.97168		1
6002.03027		1
6002.06836		1
6002.135		1
6002.14		1
6002.185		1
6002.212		1
6002.212		1
6002.2627		1
6002.274		1
6002.344		1
6002.36768		1
6002.403		1
6002.446		1
6002.47852		1
6002.55225		1
6002.707		1
6002.75146		1
6002.796		1
6002.804		1
6002.941		1
6002.958		1
6002.96533		1
6003.022		1
6003.026		1
6003.1123		1
6003.198		1
6003.296		1
6003.3667		1
6003.38		1
6003.53125		1
6003.592		1
6003.596		1
6003.62		1
6003.671		1
6003.72		1
6003.81445		1
6003.857		1
6003.881		1
6003.949		1
6003.96		1
6004.00928		1
6004.05762		1
6004.18066		1
6004.194		1
6004.222		1
6004.242		1
6004.31738		1
6004.37451		1
6004.42529		1
6004.43359		1
6004.473		1
6004.59668		1
6004.77344		1
6004.804		1
6004.96826		1
6005.11963		1
6005.12158		1
6005.12842		1
6005.14844		1
6005.19043		1
6005.251		1
6005.28857		1
6005.30127		1
6005.329		1
6005.334		1
6005.421		1
6005.469		1
6005.571		1
6005.57959		1
6005.649		1
6005.685		1
6005.722		1
6005.832		1
6005.84668		1
6005.94		1
6005.98926		1
6005.99		1
6005.99268		1
6005.996		1
6006.05273		1
6006.05469		1
6006.119		1
6006.125		1
6006.16		1
6006.173		1
6006.191		1
6006.19238		1
6006.26172		1
6006.26563		1
[truncated: 13,387 more rows]
