# Supplementary material for: Getting rid of ‘rain’ and ‘stars’: Mitigating inhibition effects on ddPCR data analysis, the case study of the invasive crayfish Pacifastacus leniusculus in the streams of Luxembourg
Source: PLoS One. 2022 Nov 16;17(11):e0275363. doi: 10.1371/journal.pone.0275363 (PMC9668142; doi:10.1371/journal.pone.0275363)
Supplement: S1 File — (ZIP) [file pone.0275363.s003.zip › raw data/28-pl2/28 Pl2-2019 Pl_H05_Amplitude.csv]

Ch1 Amplitude	Ch2 Amplitude	Cluster
541.53064		1
1584.44067		1
1829.9563		1
1961.47217		1
1983.74512		1
2107.7417		1
2252.85352		1
2306.81		1
2361.5127		1
2490.881		1
2500.406		1
2507.80029		1
2562.948		1
2630.65747		1
2642.95		1
2664.46143		1
2692.34		1
2747.76831		1
2772.75342		1
2801.77222		1
2849.87231		1
2920.84668		1
2947.21973		1
2995.306		1
3041.737		1
3082.764		1
3155.80884		1
3374.74023		1
3459.49365		1
3508.4165		1
3588.37866		1
3687.45728		1
3744.49414		1
3778.33887		1
3792.99463		1
3918.76733		1
4184.0083		1
4217.58643		1
4225.164		1
4277.27246		1
4313.2915		1
4528.505		1
4599.42725		1
4602.27734		1
4665.94043		1
4709.67139		1
4724.81055		1
4823.938		1
4839.461		1
4919.34766		1
4977.48633		1
5028.801		1
5048.26953		1
5082.359		1
5104.933		1
5143.18		1
5165.51367		1
5220.14355		1
5225.22363		1
5266.007		1
5325.81445		1
5359.98975		1
5396.57275		1
5398.64941		1
5413.29639		1
5431.67334		1
5440.77344		1
5466.10938		1
5479.43359		1
5488.531		1
5494.816		1
5519.38428		1
5555.01855		1
5602.06		1
5613.07471		1
5615.04346		1
5619.954		1
5661.47461		1
5663.46		1
5665.188		1
5668.7417		1
5669.131		1
5709.112		1
5721.246		1
5726.47363		1
5728.23047		1
5737.10547		1
5743.06152		1
5759.25537		1
5765.05957		1
5776.339		1
5780.74		1
5784.22656		1
5790.29541		1
5804.25146		1
5805.36133		1
5807.40771		1
5813.38135		1
5819.38037		1
5839.434		1
5841.039		1
5842.65771		1
5850.681		1
5850.721		1
5853.988		1
5866.27637		1
5871.076		1
5873.264		1
5875.24268		1
5881.14453		1
5892.493		1
5894.001		1
5894.47363		1
5894.76855		1
5898.63574		1
5909.48926		1
5909.98145		1
5912.482		1
5913.068		1
5913.76172		1
5914.74951		1
5923.921		1
5932.046		1
5932.328		1
5933.00732		1
5933.128		1
5933.44043		1
5936.381		1
5936.479		1
5938.9707		1
5940.5957		1
5944.006		1
5944.86865		1
5944.978		1
5946.379		1
5946.53955		1
5947.80664		1
5948.7417		1
5949.08057		1
5950.814		1
5951.476		1
5956.677		1
5959.59033		1
5961.514		1
5963.78467		1
5967.225		1
5967.636		1
5970.85059		1
5978.351		1
5978.85		1
5979.8374		1
5981.628		1
5982.57861		1
5984.95947		1
5986.07861		1
5987.441		1
5988.43945		1
5989.07764		1
5989.408		1
5990.2666		1
5992.592		1
5993.416		1
5993.875		1
5994.366		1
5994.632		1
5995.57861		1
5995.74561		1
5997.29736		1
5997.31934		1
5997.986		1
5998.054		1
6001.95		1
6002.0083		1
6002.60938		1
6005.663		1
6007.42334		1
6007.7334		1
6008.03027		1
6008.17334		1
6008.569		1
6008.95		1
6008.97266		1
6010.705		1
6010.903		1
6012.22363		1
6013.237		1
6014.061		1
6015.18945		1
6015.19775		1
6015.959		1
6016.536		1
6016.773		1
6017.739		1
6018.3457		1
6018.758		1
6018.87158		1
6019.023		1
6019.286		1
6019.91357		1
6020.15674		1
6020.99365		1
6021.74365		1
6022.129		1
6022.50928		1
6024.32666		1
6025.85156		1
6026.48535		1
6028.3623		1
6029.771		1
6030.3		1
6032.252		1
6032.31641		1
6033.56348		1
6034.114		1
6034.46436		1
6036.204		1
6036.49365		1
6036.82764		1
6037.44971		1
6038.06738		1
6038.32373		1
6038.84375		1
6040.03174		1
6040.22266		1
6040.319		1
6040.77637		1
6041.08643		1
6041.814		1
6042.19629		1
6042.35254		1
6042.73828		1
6043.5376		1
6043.695		1
6044.766		1
6044.834		1
6045.075		1
6045.7207		1
6046.30029		1
6046.67969		1
6046.99951		1
6047.13672		1
6047.827		1
6048.30127		1
6048.681		1
6049.011		1
6049.7124		1
6050.015		1
6050.17		1
6050.39258		1
6050.41553		1
6050.45361		1
6050.7207		1
6050.771		1
6050.805		1
6051.177		1
6052.617		1
6052.98633		1
6054.692		1
6056.769		1
6057.131		1
6057.21826		1
6057.952		1
6058.495		1
6058.64844		1
6058.704		1
6059.097		1
6059.13867		1
6059.89941		1
6060.97559		1
6062.223		1
6062.702		1
6063.064		1
6063.099		1
6063.675		1
6063.739		1
6064.143		1
6064.7876		1
6065.475		1
6065.59863		1
6065.623		1
6065.63574		1
6065.80957		1
6065.98438		1
6066.02344		1
6066.09033		1
6066.978		1
6067.101		1
6067.48535		1
6067.59229		1
6067.86572		1
6068.19629		1
6068.634		1
6068.80127		1
6069.12354		1
6069.57471		1
6069.596		1
6069.99951		1
6070.271		1
6070.766		1
6070.88428		1
6071.292		1
6072.002		1
6072.72754		1
6073.09033		1
6073.762		1
6074.232		1
6074.41064		1
6074.945		1
6075.731		1
6076.208		1
6076.49		1
6076.52441		1
6077.305		1
6077.53955		1
6077.95654		1
6078.13965		1
6078.67969		1
6078.7373		1
6079.07031		1
6079.083		1
6079.31543		1
6079.52539		1
6079.553		1
6079.844		1
6080.19775		1
6080.795		1
6080.978		1
6081.37256		1
6081.99268		1
6082.053		1
6082.8584		1
6083.824		1
6083.831		1
6085.306		1
6085.613		1
6085.646		1
6085.754		1
6085.91357		1
6085.929		1
6086.43262		1
6086.565		1
6087.02051		1
6087.19434		1
6087.46973		1
6088.20459		1
6088.281		1
6088.51758		1
6088.95654		1
6088.968		1
6089.053		1
6089.24365		1
6089.35156		1
6089.35742		1
6089.93848		1
6090.199		1
6090.201		1
6090.37		1
6090.586		1
6090.84668		1
6090.982		1
6091.509		1
6091.82		1
6091.927		1
6091.97		1
6092.05127		1
6092.197		1
6092.25928		1
6092.41		1
6092.475		1
6092.77441		1
6093.16064		1
6093.53369		1
6093.683		1
6094.25928		1
6094.80664		1
6094.81738		1
6094.89844		1
6095.554		1
6096.375		1
6096.38232		1
6097.066		1
6097.133		1
6097.1543		1
6097.396		1
6097.63135		1
6097.757		1
6097.76465		1
6097.96826		1
6098.10254		1
6098.155		1
6098.79248		1
6098.99268		1
6099.024		1
6099.095		1
6099.806		1
6100.413		1
6100.822		1
6101.008		1
6102.05371		1
6102.485		1
6102.79932		1
6103.0293		1
6103.418		1
6103.95654		1
6104.058		1
6105.257		1
6106.232		1
6106.24561		1
6106.888		1
6106.94141		1
6107.109		1
6107.5083		1
6107.71631		1
6108.004		1
6108.07227		1
6108.30859		1
6108.79736		1
6108.82764		1
6108.99951		1
6109.028		1
6109.04		1
6109.07031		1
6109.466		1
6109.659		1
6109.861		1
6110.334		1
6110.40674		1
6110.598		1
6111.25049		1
6111.59668		1
6111.60938		1
6111.792		1
6111.963		1
6111.986		1
6112.23242		1
6112.276		1
6112.49854		1
6112.861		1
6112.95		1
6113.053		1
6113.38232		1
6113.67432		1
6113.79639		1
6113.8584		1
6113.973		1
6114.239		1
6114.281		1
6114.831		1
6114.94336		1
6114.972		1
6115.365		1
6115.39453		1
6115.762		1
6115.991		1
6116.148		1
6116.20654		1
6116.329		1
6116.4		1
6116.456		1
6116.64453		1
6116.67529		1
6116.72656		1
6117.357		1
6117.36572		1
6117.366		1
6117.67773		1
6118.03027		1
6118.031		1
6118.174		1
6118.18555		1
6118.34		1
6118.4834		1
6118.50537		1
6118.547		1
6118.81055		1
6119.28662		1
6119.50537		1
6119.633		1
6119.823		1
6119.838		1
6119.843		1
6119.92773		1
6120.37646		1
6120.44971		1
6120.66846		1
6120.73535		1
6120.887		1
6121.06445		1
6121.12		1
6121.27637		1
6121.338		1
6121.511		1
6121.5166		1
6121.6665		1
6121.76		1
6122.803		1
6123.3584		1
6123.43848		1
6123.77051		1
6123.782		1
6124.02832		1
6124.101		1
6124.2207		1
6124.331		1
6124.44		1
6124.80469		1
6124.809		1
6125.21973		1
6125.329		1
6125.33643		1
6125.389		1
6125.69043		1
6125.811		1
6126.298		1
6126.31641		1
6126.39941		1
6126.493		1
6126.905		1
6127.171		1
6127.374		1
6127.4126		1
6127.55762		1
6128.035		1
6128.27051		1
6128.271		1
6128.401		1
6128.58057		1
6128.876		1
6129.079		1
6129.205		1
6129.27539		1
6129.30957		1
6129.567		1
6129.568		1
6129.58057		1
6129.62549		1
6129.779		1
6129.97		1
6130.13525		1
6130.34473		1
6130.503		1
6130.615		1
6130.63525		1
6130.74072		1
6130.85156		1
6130.96973		1
6131.16		1
6131.416		1
6131.44434		1
6131.46875		1
6131.77734		1
6132.44043		1
6132.70947		1
6133.33838		1
6133.34961		1
6133.916		1
6134.40625		1
6134.526		1
6134.60938		1
6134.724		1
6134.808		1
6134.817		1
6135.16064		1
6135.18164		1
6135.25537		1
6135.58838		1
6135.66943		1
6135.71338		1
6135.9126		1
6136.106		1
6136.18945		1
6137.023		1
6137.033		1
6137.2373		1
6137.522		1
6137.53027		1
6137.6377		1
6138.02539		1
6138.0293		1
6138.032		1
6138.268		1
6138.43359		1
6138.62158		1
6138.666		1
6138.926		1
6139.05127		1
6139.17334		1
6139.254		1
6139.33057		1
6139.6123		1
6140.253		1
6140.698		1
6141.024		1
6141.03174		1
6141.19873		1
6141.26367		1
6141.42041		1
6141.664		1
6141.68848		1
6141.82959		1
6141.83252		1
6141.991		1
6142.4126		1
6142.56836		1
6142.772		1
6142.82959		1
6143.034		1
6143.31152		1
6143.357		1
6143.41064		1
6143.828		1
6144.09375		1
6144.19873		1
6144.32129		1
6144.48633		1
6144.80664		1
6144.989		1
6145.10156		1
6145.27441		1
6145.47754		1
6145.533		1
6145.67139		1
6146.00537		1
6146.175		1
6146.299		1
6146.653		1
6146.702		1
6146.738		1
6146.748		1
6146.775		1
6147.0874		1
6147.46826		1
6147.527		1
6147.56055		1
6147.59668		1
6147.62842		1
6147.838		1
6148.47656		1
6148.607		1
6148.895		1
6149.00928		1
6149.35742		1
6150.05127		1
6150.239		1
6150.284		1
6150.426		1
6150.427		1
6150.62939		1
6150.672		1
6150.767		1
6151.19629		1
6151.2		1
6151.383		1
6151.67041		1
6151.69434		1
6151.9		1
6152.09375		1
6152.251		1
6152.497		1
6152.546		1
6152.622		1
6152.684		1
6152.69629		1
6152.86572		1
6152.92139		1
6153.08154		1
6153.38135		1
6153.6		1
6153.665		1
6154.11768		1
6154.15039		1
6154.194		1
6154.381		1
6154.46		1
6154.501		1
6154.5415		1
6154.5835		1
6154.68457		1
6154.80029		1
6154.92871		1
6155.00635		1
6155.154		1
6155.44971		1
6155.541		1
6155.63428		1
6155.752		1
6156.14551		1
6156.241		1
6156.47656		1
6156.509		1
6156.58		1
6156.69		1
6156.881		1
6156.88965		1
6156.8916		1
6157.101		1
6157.537		1
6157.69873		1
6158.032		1
6158.138		1
6158.153		1
6158.17529		1
6158.23535		1
6158.84961		1
6158.9873		1
6159.15967		1
6159.36133		1
6159.53027		1
6159.62		1
6159.6377		1
6159.81445		1
6159.89258		1
6159.89648		1
6160.218		1
6160.342		1
6160.711		1
6160.71338		1
6160.793		1
6160.939		1
6161.433		1
6161.814		1
6162.00342		1
6162.079		1
6162.179		1
6162.41		1
6162.456		1
6162.58838		1
6162.69775		1
6162.866		1
6162.93262		1
6163.18164		1
6163.357		1
6163.412		1
6163.672		1
6163.708		1
6163.762		1
6163.77		1
6163.82666		1
6164.01855		1
6164.103		1
6164.21631		1
6164.235		1
6164.27246		1
6164.32861		1
6164.667		1
6164.69629		1
6164.85		1
6164.985		1
6165.159		1
6165.373		1
6165.389		1
6165.44		1
6165.7124		1
6165.7207		1
6165.75537		1
6165.843		1
6165.85547		1
6165.92773		1
6166.16943		1
6166.264		1
6166.31		1
6166.32275		1
6166.561		1
6166.56348		1
6166.84375		1
6166.89648		1
6166.9043		1
6166.938		1
6167.17236		1
6167.17432		1
6167.18457		1
6167.362		1
6167.54		1
6167.54541		1
6167.85156		1
6167.8877		1
6167.898		1
6167.96826		1
6168.234		1
6168.262		1
6168.305		1
6168.355		1
6168.576		1
6168.613		1
6168.645		1
6168.779		1
6168.84033		1
6169.172		1
6169.376		1
6169.63428		1
6169.656		1
6169.706		1
6169.821		1
6170.402		1
6170.6626		1
6170.70361		1
6170.7373		1
6170.9126		1
6170.944		1
6170.995		1
6171.116		1
6171.186		1
6171.25342		1
6171.526		1
6171.57129		1
6171.769		1
6171.943		1
6172.12939		1
6172.225		1
6172.43848		1
6172.48975		1
6172.795		1
6172.901		1
6172.929		1
6173.0127		1
6173.0625		1
6173.12158		1
6173.384		1
6173.478		1
6173.48975		1
6173.588		1
6173.659		1
6173.727		1
6173.75049		1
6173.75732		1
6173.826		1
6174.019		1
6174.153		1
6174.208		1
6174.216		1
6174.27246		1
6174.287		1
6174.319		1
6174.39551		1
6174.447		1
6174.514		1
6174.55566		1
6174.61572		1
6174.718		1
6174.762		1
6175.08057		1
6175.18066		1
6175.274		1
6175.29443		1
6175.365		1
6175.47461		1
6175.51563		1
6175.565		1
6175.583		1
6175.78369		1
6175.793		1
6175.88037		1
6176.25244		1
6176.76465		1
6176.88232		1
6176.927		1
6177.01465		1
6177.18		1
6177.481		1
6177.528		1
6177.6626		1
6177.73633		1
6177.78174		1
6178.423		1
6178.77441		1
6178.99951		1
6179.098		1
6179.13135		1
6179.39746		1
6179.46045		1
6179.526		1
6179.7207		1
6179.747		1
6179.81543		1
6180.02344		1
6180.074		1
6180.1416		1
6180.231		1
6180.347		1
6180.36328		1
6180.405		1
6180.426		1
6180.42725		1
6180.44336		1
6180.71338		1
6181.13428		1
6181.23975		1
6181.47168		1
6181.4873		1
6181.62451		1
6181.681		1
6181.90967		1
6181.98438		1
6182.06348		1
6182.07		1
6182.12939		1
6182.197		1
6182.317		1
6182.46826		1
6182.55957		1
6182.637		1
6183.12158		1
6183.26563		1
6183.432		1
6183.62744		1
6183.71729		1
6183.94727		1
6184.238		1
6184.30371		1
6184.42627		1
6184.86035		1
6184.893		1
6184.91162		1
6184.99072		1
6185.07031		1
6185.37		1
6185.463		1
6185.4834		1
6185.486		1
6185.53125		1
6185.639		1
6185.82861		1
6186.075		1
6186.07764		1
6186.197		1
6186.27734		1
6186.34229		1
6186.37842		1
6186.48		1
6186.60156		1
6186.78857		1
6186.804		1
6186.994		1
6187.14		1
6187.15039		1
6187.21631		1
6187.358		1
6187.535		1
6187.63135		1
6187.75732		1
6187.818		1
6187.976		1
6188.05		1
6188.36133		1
6188.43457		1
6189.04541		1
6189.24365		1
6189.45361		1
6189.48438		1
6189.57373		1
6189.685		1
6189.87646		1
6189.93457		1
6190.017		1
6190.075		1
6190.1084		1
6190.112		1
6190.32471		1
6190.35449		1
6190.37061		1
6190.37158		1
6190.424		1
6190.55664		1
6190.57129		1
6190.81445		1
6190.90137		1
6191.02734		1
6191.12451		1
6191.17334		1
6191.246		1
6191.26953		1
6191.4043		1
6191.47363		1
6191.62451		1
6191.651		1
6191.671		1
6191.939		1
6191.983		1
6192.08838		1
6192.11		1
6192.26465		1
6192.461		1
6192.62158		1
6192.626		1
6192.72656		1
6192.779		1
6192.95264		1
6193.12		1
6193.23		1
6193.3125		1
6193.40234		1
6193.65771		1
6193.696		1
6193.734		1
6193.8877		1
6194.13574		1
6194.188		1
6194.23828		1
6194.28564		1
6194.48242		1
6194.485		1
6194.585		1
6194.64258		1
6194.7		1
6194.735		1
6194.81738		1
6194.96045		1
6195.04932		1
6195.054		1
6195.093		1
6195.40527		1
6195.41748		1
6195.48		1
6195.531		1
6195.582		1
6195.59863		1
6195.81641		1
6195.83154		1
6195.956		1
6196.02637		1
6196.686		1
6196.82861		1
6196.94775		1
6197.137		1
6197.201		1
6197.252		1
6197.331		1
6197.34863		1
6197.57		1
6197.65332		1
6197.746		1
6197.909		1
6197.97656		1
6198.0415		1
6198.19531		1
6198.199		1
6198.20068		1
6198.2876		1
6198.47559		1
6198.499		1
6198.506		1
6198.54443		1
6198.5874		1
6198.63037		1
6198.63525		1
6198.79639		1
6198.90137		1
6199.05469		1
6199.109		1
6199.221		1
6199.2417		1
6199.269		1
6199.28857		1
6199.364		1
6199.52051		1
6199.612		1
6199.67969		1
6199.74463		1
6199.843		1
6199.8667		1
6199.99658		1
6200.12646		1
6200.28467		1
6200.461		1
6200.527		1
6200.77051		1
6200.808		1
6200.89258		1
6200.90625		1
6200.946		1
6201.07031		1
6201.1123		1
6201.35352		1
6201.357		1
6201.454		1
6201.47852		1
6201.692		1
6201.701		1
6201.823		1
6202.007		1
6202.105		1
6202.149		1
6202.18		1
6202.456		1
6202.573		1
6202.713		1
6202.94141		1
6203.13574		1
6203.165		1
6203.168		1
6203.175		1
6203.30127		1
6203.44043		1
6203.50928		1
6203.742		1
6203.90625		1
6204.0415		1
6204.045		1
6204.056		1
6204.09033		1
6204.142		1
6204.17627		1
6204.233		1
6204.53271		1
6204.55127		1
6204.73633		1
6204.80859		1
6204.81738		1
6204.95361		1
6204.96533		1
6205.01025		1
6205.05957		1
6205.124		1
6205.12842		1
6205.184		1
6205.398		1
6205.7085		1
6205.713		1
6205.881		1
6205.954		1
6205.96436		1
6206.304		1
6206.49268		1
6206.624		1
6206.63		1
6206.774		1
6206.86865		1
6206.87451		1
6207.05		1
6207.078		1
6207.11865		1
6207.12842		1
6207.206		1
6207.342		1
6207.346		1
6207.36572		1
6207.43164		1
6207.658		1
6207.69971		1
6207.752		1
6207.79346		1
6207.8335		1
6207.83936		1
6207.841		1
6208.07227		1
6208.12939		1
6208.461		1
6208.466		1
6208.60938		1
6208.616		1
6208.75537		1
6208.78271		1
6208.78857		1
6208.833		1
6208.884		1
6208.904		1
6208.97656		1
6208.97852		1
6209.02637		1
6209.10742		1
6209.245		1
6209.361		1
6209.448		1
6209.53174		1
6209.606		1
6209.69775		1
6209.898		1
6209.908		1
6209.918		1
6210.087		1
6210.089		1
6210.158		1
6210.17627		1
6210.211		1
6210.3667		1
6210.557		1
6210.608		1
6210.64844		1
6210.861		1
6211.29346		1
6211.29736		1
6211.478		1
6211.64		1
6211.883		1
6212.023		1
6212.35352		1
6212.35938		1
6212.5293		1
6212.559		1
6212.6377		1
6212.73047		1
6212.77539		1
6212.8584		1
6212.91553		1
6212.91748		1
6212.943		1
6213.141		1
6213.30859		1
6213.383		1
6213.77539		1
6213.99365		1
6214.08		1
6214.596		1
6214.70557		1
6214.707		1
6214.72		1
6214.771		1
6214.805		1
6214.90674		1
6215.102		1
6215.178		1
6215.24072		1
6215.342		1
6215.35449		1
6215.409		1
6215.443		1
6215.488		1
6215.533		1
6215.582		1
6215.60352		1
6215.643		1
6215.767		1
6215.8125		1
6215.918		1
6215.93		1
6216.037		1
6216.10645		1
6216.13135		1
6216.146		1
6216.184		1
6216.21143		1
6216.35352		1
6216.44		1
6216.445		1
6216.48828		1
6216.553		1
6216.5625		1
6216.61		1
6216.64551		1
6216.68164		1
6216.70654		1
6216.74854		1
6216.82959		1
6217.15625		1
6217.43652		1
6217.46826		1
6217.654		1
6217.70459		1
6217.76172		1
6217.904		1
6217.94775		1
6217.99854		1
6218.23242		1
6218.26563		1
6218.39648		1
6218.40625		1
6218.46533		1
6218.52246		1
6218.57129		1
6218.6167		1
6218.7666		1
6218.85645		1
6218.869		1
6218.978		1
6218.99072		1
6219.07666		1
6219.097		1
6219.19336		1
6219.224		1
6219.313		1
6219.432		1
6219.55		1
6219.56836		1
6219.694		1
6219.795		1
6219.836		1
6219.84		1
6219.882		1
6219.927		1
6219.97852		1
6220.087		1
6220.116		1
6220.14551		1
6220.195		1
6220.22559		1
6220.298		1
6220.324		1
6220.35938		1
6220.398		1
6220.42725		1
6220.524		1
6220.54346		1
6220.555		1
6220.57861		1
6220.61		1
6220.687		1
6220.757		1
6220.763		1
6220.802		1
6220.85449		1
6220.87744		1
6220.939		1
6221.00146		1
6221.05469		1
6221.06934		1
6221.126		1
6221.156		1
6221.188		1
6221.39355		1
6221.53		1
6221.72656		1
6222.016		1
6222.1084		1
6222.19141		1
6222.38428		1
6222.451		1
6222.51465		1
6222.553		1
6222.92627		1
6222.94336		1
6223.216		1
6223.222		1
6223.264		1
6223.274		1
6223.283		1
6223.404		1
6223.48145		1
6223.566		1
6223.69531		1
6223.845		1
6224.14941		1
6224.175		1
6224.184		1
6224.207		1
6224.21436		1
6224.244		1
6224.30273		1
6224.36133		1
6224.36768		1
6224.37354		1
6224.43945		1
6224.49561		1
6224.519		1
6224.59131		1
6224.64844		1
6224.715		1
6224.72949		1
6224.81738		1
6224.858		1
6225.099		1
6225.213		1
6225.275		1
6225.444		1
6225.542		1
6225.57568		1
6225.68262		1
6225.84326		1
6225.92		1
6226.019		1
6226.02734		1
6226.06348		1
6226.08838		1
6226.199		1
6226.32471		1
6226.377		1
6226.47656		1
6226.508		1
6226.561		1
6226.62158		1
6226.62744		1
6226.62842		1
6226.64		1
6226.64355		1
6226.786		1
6226.91846		1
6227.275		1
6227.34229		1
6227.43		1
6227.43555		1
6227.4834		1
6227.49756		1
6227.546		1
6227.78662		1
6227.9375		1
6227.94727		1
6228.026		1
6228.137		1
6228.18164		1
6228.22852		1
6228.32275		1
6228.418		1
6228.47266		1
6228.496		1
6228.66748		1
6228.87		1
6228.90771		1
6228.937		1
6228.964		1
6228.97168		1
6229.026		1
6229.06934		1
6229.144		1
6229.205		1
6229.27051		1
6229.415		1
6229.49756		1
6229.529		1
6229.544		1
6229.62744		1
6229.69141		1
6229.71973		1
6229.74365		1
6229.765		1
6229.78564		1
6229.90869		1
6229.946		1
6229.97		1
6229.97168		1
6230.11572		1
6230.22852		1
6230.25439		1
6230.29736		1
6230.352		1
6230.51074		1
6230.62158		1
6230.667		1
6230.782		1
6230.7876		1
6230.917		1
6230.94971		1
6231.021		1
6231.03467		1
6231.04053		1
6231.04834		1
6231.108		1
6231.11865		1
6231.153		1
6231.189		1
6231.267		1
6231.489		1
6231.56641		1
6231.603		1
6231.6416		1
6231.82031		1
6232.035		1
6232.19971		1
6232.21973		1
6232.338		1
6232.34229		1
6232.44629		1
6232.57471		1
6232.6333		1
6232.74561		1
6232.90527		1
6232.93262		1
6232.979		1
6232.98047		1
6232.995		1
6233.03662		1
6233.18066		1
6233.378		1
6233.52637		1
6233.528		1
6233.57		1
6233.83838		1
6233.884		1
6233.8916		1
6233.96875		1
6233.99561		1
6234.048		1
6234.161		1
6234.25244		1
6234.53662		1
6234.6416		1
6234.66943		1
6234.677		1
6234.739		1
6234.74951		1
6234.8335		1
6234.97656		1
6235.1626		1
6235.21338		1
6235.338		1
6235.44141		1
6235.597		1
6235.702		1
6235.897		1
6235.98828		1
6236.11963		1
6236.155		1
6236.25244		1
6236.27832		1
6236.307		1
6236.48		1
6236.534		1
6236.54736		1
6236.562		1
6236.57471		1
6236.625		1
6236.80127		1
6236.99756		1
6237.019		1
6237.03662		1
6237.1665		1
6237.21		1
6237.283		1
6237.515		1
6237.53857		1
6237.539		1
6237.5625		1
6237.589		1
6237.72461		1
6237.86963		1
6237.921		1
6238.00146		1
6238.074		1
6238.12354		1
6238.24756		1
6238.282		1
6238.28857		1
6238.478		1
6238.55371		1
6238.63525		1
6238.6626		1
6238.676		1
6238.71		1
6238.72		1
6238.74463		1
6238.76953		1
6238.799		1
6239.06445		1
6239.326		1
6239.54932		1
6239.63428		1
6239.67236		1
6239.69971		1
6239.70654		1
6239.757		1
6239.86963		1
6239.906		1
6239.90625		1
6240.00342		1
6240.00439		1
6240.143		1
6240.247		1
6240.34033		1
6240.46436		1
6240.47754		1
6240.53369		1
6240.63525		1
6240.73438		1
6240.84229		1
6240.8584		1
6240.99072		1
6241.11328		1
6241.162		1
6241.19238		1
6241.237		1
6241.3		1
6241.32373		1
6241.37		1
6241.496		1
6241.5293		1
6241.64258		1
6241.646		1
6241.65967		1
6241.94043		1
6241.968		1
6242.00635		1
6242.011		1
6242.096		1
6242.10059		1
6242.16455		1
6242.174		1
6242.381		1
6242.46143		1
6242.485		1
6242.51953		1
6242.693		1
6242.71		1
6242.806		1
6243.12549		1
6243.14355		1
6243.14648		1
6243.195		1
6243.26953		1
6243.379		1
6243.47266		1
6243.5127		1
6243.7793		1
6243.81641		1
6243.908		1
6243.919		1
6243.921		1
6243.933		1
6244.13		1
6244.24072		1
6244.419		1
6244.464		1
6244.467		1
6244.57764		1
6244.606		1
6244.68848		1
6244.739		1
6244.95654		1
6244.98975		1
6245.013		1
6245.04443		1
6245.06445		1
6245.136		1
6245.171		1
6245.183		1
6245.19971		1
6245.242		1
6245.27148		1
6245.302		1
6245.33		1
6245.44238		1
6245.579		1
6245.67871		1
6245.67969		1
6245.68		1
6245.702		1
6245.7085		1
6245.8125		1
6245.901		1
6245.96973		1
6245.98828		1
6246.03		1
6246.21436		1
6246.34766		1
6246.377		1
6246.39648		1
6246.54248		1
6246.567		1
6246.75049		1
6246.81		1
6246.82764		1
6246.832		1
6246.862		1
6247.199		1
6247.23145		1
6247.233		1
6247.244		1
6247.25537		1
6247.282		1
6247.356		1
6247.619		1
6247.63525		1
6247.773		1
6247.83643		1
6247.98242		1
6248.089		1
6248.19873		1
6248.289		1
6248.32373		1
6248.387		1
6248.694		1
6248.842		1
6248.85938		1
6248.89648		1
6248.9126		1
6248.99463		1
6249.0083		1
6249.15234		1
6249.18		1
6249.28662		1
6249.29346		1
6249.361		1
6249.36865		1
6249.483		1
6249.49463		1
6249.547		1
6249.57373		1
6249.64258		1
6249.67627		1
6249.697		1
6249.745		1
6249.755		1
6249.762		1
6249.86328		1
6249.87451		1
6249.89844		1
6249.91		1
6249.919		1
6249.932		1
6249.9585		1
6250.003		1
6250.151		1
6250.258		1
6250.33643		1
6250.348		1
6250.381		1
6250.505		1
6250.5957		1
6250.622		1
6250.78271		1
6250.87744		1
6250.88		1
6250.951		1
6251.01025		1
6251.18457		1
6251.26953		1
6251.29053		1
6251.327		1
6251.348		1
6251.391		1
6251.54932		1
6251.588		1
6251.59033		1
6251.71143		1
6251.74		1
6252.047		1
6252.0957		1
6252.109		1
6252.20166		1
6252.23438		1
6252.30371		1
6252.329		1
6252.344		1
6252.476		1
6252.48047		1
6252.72363		1
6252.7915		1
6252.89746		1
6252.992		1
6253.02637		1
6253.052		1
6253.065		1
6253.185		1
6253.268		1
6253.33447		1
6253.43555		1
6253.48242		1
6253.514		1
6253.639		1
6253.72949		1
6253.732		1
6253.794		1
6253.85352		1
6254.03467		1
6254.12646		1
6254.30566		1
6254.32129		1
6254.58545		1
6254.73535		1
6254.79443		1
6254.81055		1
6254.9043		1
6254.99561		1
6255.014		1
6255.033		1
6255.03467		1
6255.1167		1
6255.12		1
6255.17529		1
6255.47949		1
6255.518		1
6255.52148		1
6255.558		1
6255.59375		1
6255.60254		1
6255.61426		1
6255.758		1
6255.80029		1
6255.907		1
6255.935		1
6255.967		1
6256.004		1
6256.034		1
6256.045		1
6256.045		1
6256.299		1
6256.37		1
6256.371		1
6256.375		1
6256.45		1
6256.53125		1
6256.54932		1
6256.554		1
6256.567		1
6256.57		1
6256.60449		1
6256.6377		1
6256.69238		1
6256.73828		1
6257.13428		1
6257.17871		1
6257.285		1
6257.368		1
6257.52051		1
6257.52637		1
6257.68359		1
6257.85742		1
6258.02637		1
6258.03662		1
6258.24951		1
6258.341		1
6258.355		1
6258.391		1
6258.44141		1
6258.609		1
6258.747		1
6258.81348		1
6258.81934		1
6258.83057		1
6258.9043		1
6258.93262		1
6259.01074		1
6259.06543		1
6259.147		1
6259.153		1
6259.16455		1
6259.21973		1
6259.28955		1
6259.302		1
6259.373		1
6259.39941		1
6259.41943		1
6259.4834		1
6259.542		1
6259.606		1
6259.608		1
6259.63672		1
6259.713		1
6259.942		1
6260.18		1
6260.20068		1
6260.227		1
6260.24756		1
6260.265		1
6260.282		1
6260.28955		1
6260.3		1
6260.306		1
6260.35352		1
6260.37451		1
6260.41162		1
6260.414		1
6260.474		1
6260.504		1
6260.526		1
6260.55762		1
6260.64746		1
6260.7334		1
6260.766		1
6260.84131		1
6260.86572		1
6260.951		1
6261.32		1
6261.362		1
6261.38525		1
6261.39551		1
6261.483		1
6261.61963		1
6261.62744		1
6261.716		1
6261.731		1
6261.775		1
6261.78564		1
6261.906		1
6261.955		1
6262.03027		1
6262.11768		1
6262.25537		1
6262.27344		1
6262.3		1
6262.311		1
6262.329		1
6262.34668		1
6262.37158		1
6262.5835		1
6262.62061		1
6262.69043		1
6262.76758		1
6262.785		1
6262.812		1
6262.971		1
6263.032		1
6263.06738		1
6263.077		1
6263.162		1
6263.291		1
6263.302		1
6263.36		1
6263.455		1
6263.544		1
6263.59766		1
6263.6		1
6263.61768		1
6263.618		1
6263.76025		1
6263.7793		1
6263.866		1
6264		1
6264.01074		1
6264.06641		1
6264.101		1
6264.14		1
6264.196		1
6264.22168		1
6264.264		1
6264.287		1
6264.55664		1
6264.65869		1
6264.69971		1
6264.769		1
6264.83936		1
6264.85156		1
6264.879		1
6264.881		1
6265.005		1
6265.01758		1
6265.04346		1
6265.06		1
6265.11768		1
6265.199		1
6265.20557		1
6265.22656		1
6265.24463		1
6265.26758		1
6265.373		1
6265.387		1
6265.397		1
6265.44531		1
6265.44873		1
6265.56641		1
6265.62256		1
6265.674		1
6265.68262		1
6265.721		1
6265.76855		1
6265.769		1
6265.812		1
6265.84229		1
6265.878		1
6265.896		1
6266.027		1
6266.07031		1
6266.08545		1
6266.17139		1
6266.21436		1
6266.354		1
6266.36035		1
6266.387		1
6266.4043		1
6266.49561		1
6266.50537		1
6266.57959		1
6266.6416		1
6266.663		1
6266.675		1
6266.779		1
6266.78174		1
6266.849		1
6266.986		1
6267.05469		1
6267.087		1
6267.097		1
6267.14941		1
6267.251		1
6267.316		1
6267.33154		1
6267.393		1
6267.459		1
6267.498		1
6267.508		1
6267.55664		1
6267.57031		1
6267.725		1
6267.824		1
6267.90625		1
6267.999		1
6268.072		1
6268.115		1
6268.27539		1
6268.34326		1
6268.36035		1
6268.37549		1
6268.573		1
6268.616		1
6268.71045		1
6268.74951		1
6268.7915		1
6269.014		1
6269.0835		1
6269.085		1
6269.119		1
6269.13672		1
6269.252		1
6269.2793		1
6269.29736		1
6269.35		1
6269.3833		1
6269.393		1
6269.468		1
6269.58447		1
6269.643		1
6269.65039		1
[truncated: 9,172 more rows]
