# Supplementary material for: Getting rid of ‘rain’ and ‘stars’: Mitigating inhibition effects on ddPCR data analysis, the case study of the invasive crayfish Pacifastacus leniusculus in the streams of Luxembourg
Source: PLoS One. 2022 Nov 16;17(11):e0275363. doi: 10.1371/journal.pone.0275363 (PMC9668142; doi:10.1371/journal.pone.0275363)
Supplement: S1 File — (ZIP) [file pone.0275363.s003.zip › raw data/28-pl2/28 Pl2-2019 Pl_H06_Amplitude.csv]

Ch1 Amplitude	Ch2 Amplitude	Cluster
176.2465		1
507.6806		1
607.034241		1
877.3499		1
1961.77808		1
2014.09241		1
2053.26636		1
2088.12451		1
2174.53735		1
2229.2583		1
2277.22583		1
2277.96		1
2285.41943		1
2305.234		1
2348.30078		1
2468.258		1
2486.457		1
2526.401		1
2547.36548		1
2653.38843		1
2693.56763		1
2720.95239		1
2734.03027		1
2756.58447		1
2778.139		1
2784.7583		1
2807.939		1
2837.61914		1
2839.62329		1
2953.44043		1
2962.41162		1
2972.3938		1
3007.95068		1
3059.52563		1
3096.75562		1
3219.28687		1
3282.35449		1
3283.695		1
3408.60352		1
3418.21826		1
3487.272		1
3587.46484		1
3589.76538		1
3620.516		1
3631.64136		1
3659.17554		1
3662.44653		1
3675.11328		1
3698.523		1
3746.06934		1
3801.02441		1
3879.46533		1
3928.31519		1
3936.69141		1
3968.01		1
3986.43726		1
4019.73877		1
4047.04736		1
4080.34229		1
4209.764		1
4210.27832		1
4277.58447		1
4279.97		1
4300.251		1
4301.5083		1
4538.40527		1
4554.522		1
4721.69141		1
4838.486		1
4995.107		1
5125.49463		1
5144.05957		1
5191.218		1
5227.54		1
5261.275		1
5300.134		1
5321.976		1
5343.405		1
5407.29		1
5426.172		1
5445.255		1
5502.433		1
5522.14844		1
5622.47266		1
5693.78		1
5699.288		1
5711.28271		1
5747.65234		1
5786.664		1
5820.94336		1
5836.65625		1
5838.35742		1
5858.884		1
5859.02		1
5864.642		1
5888.54346		1
5892.05566		1
5923.198		1
5952.92627		1
5955.7583		1
5988.05566		1
6030.56		1
6042.6377		1
6048.963		1
6063.95947		1
6066.00146		1
6077.90234		1
6079.32		1
6090.879		1
6093.62158		1
6095.04		1
6097.58545		1
6097.93945		1
6100.29834		1
6101.875		1
6103.959		1
6107.568		1
6109.2793		1
6126.157		1
6128.356		1
6129.66162		1
6132.49561		1
6134.363		1
6136.8335		1
6139.82		1
6143.25537		1
6146.72363		1
6150.78662		1
6151.223		1
6153.076		1
6154.55566		1
6156.256		1
6160.12646		1
6162.94434		1
6164.02832		1
6164.885		1
6167.095		1
6167.98145		1
6169.14258		1
6169.218		1
6169.27246		1
6171.61426		1
6171.901		1
6173.22363		1
6174.79639		1
6174.96533		1
6179.58936		1
6179.87256		1
6182.40967		1
6184.12549		1
6185.93066		1
6187.02832		1
6188.081		1
6189.005		1
6189.39844		1
6189.68555		1
6190.48438		1
6193.65137		1
6194.52148		1
6195.33545		1
6196.29932		1
6196.92139		1
6198.297		1
6199.792		1
6201.37646		1
6202.234		1
6202.32227		1
6202.952		1
6204.787		1
6205.333		1
6206.432		1
6206.983		1
6207.139		1
6207.596		1
6209.02734		1
6209.063		1
6210.848		1
6211.00244		1
6212.008		1
6213.07568		1
6213.76953		1
6214.43945		1
6215.788		1
6216.5		1
6216.93262		1
6217.016		1
6217.716		1
6217.93164		1
6218.135		1
6218.18848		1
6218.62549		1
6220.715		1
6221.10059		1
6221.171		1
6221.616		1
6222.725		1
6223.168		1
6223.853		1
6225.16748		1
6225.42432		1
6225.58252		1
6225.601		1
6225.9043		1
6226.13		1
6226.33		1
6227.831		1
6228.824		1
6229.992		1
6231.075		1
6231.4		1
6233.08252		1
6234.72754		1
6234.888		1
6234.999		1
6235.612		1
6236.295		1
6237.85		1
6238.94336		1
6240.54346		1
6240.922		1
6241.22754		1
6241.757		1
6243.07129		1
6243.44531		1
6243.66846		1
6243.939		1
6243.952		1
6244.249		1
6244.53467		1
6244.549		1
6244.567		1
6244.738		1
6244.785		1
6244.92529		1
6246.165		1
6246.4624		1
6247.55		1
6247.9624		1
6247.979		1
6248.01367		1
6248.36963		1
6248.48145		1
6248.73535		1
6248.843		1
6249.12256		1
6249.42969		1
6250.713		1
6250.852		1
6251.21338		1
6252.07275		1
6252.25		1
6253.717		1
6254.954		1
6255.23926		1
6257.88428		1
6258.15137		1
6258.23438		1
6259.12451		1
6259.304		1
6260.678		1
6260.82031		1
6262.11475		1
6262.859		1
6263.353		1
6263.38965		1
6263.59668		1
6263.624		1
6264.779		1
6265.334		1
6265.979		1
6266.45752		1
6266.724		1
6266.789		1
6267.788		1
6267.933		1
6268.01074		1
6268.448		1
6269.348		1
6269.361		1
6269.4707		1
6269.71143		1
6269.72		1
6269.753		1
6270.13965		1
6270.35059		1
6271.0957		1
6271.178		1
6271.38037		1
6271.48926		1
6271.64941		1
6271.67139		1
6272.17969		1
6273.177		1
6273.25244		1
6273.44336		1
6273.474		1
6274.07275		1
6274.88965		1
6275.3		1
6275.406		1
6275.45752		1
6275.465		1
6276.867		1
6276.918		1
6277.40137		1
6278.565		1
6280.56		1
6281.046		1
6281.181		1
6282.127		1
6282.38525		1
6282.64063		1
6282.7666		1
6283.122		1
6283.21		1
6283.50049		1
6284.11133		1
6284.20166		1
6284.359		1
6284.801		1
6285.112		1
6285.50439		1
6285.5625		1
6285.6626		1
6286.10742		1
6287.5415		1
6287.71826		1
6288.01		1
6288.47852		1
6288.5874		1
6288.723		1
6288.737		1
6288.97266		1
6289.15869		1
6289.62939		1
6289.797		1
6290.36035		1
6290.57129		1
6290.7124		1
6290.89063		1
6292.51025		1
6292.84033		1
6293.50928		1
6293.51172		1
6293.57471		1
6293.70947		1
6294.186		1
6294.198		1
6294.37842		1
6294.89355		1
6295.734		1
6295.966		1
6296.62061		1
6296.66846		1
6296.79736		1
6297.30225		1
6297.699		1
6297.98926		1
6298.049		1
6298.07471		1
6298.146		1
6298.149		1
6298.288		1
6298.35742		1
6298.37256		1
6298.403		1
6300.0957		1
6300.10352		1
6300.192		1
6300.256		1
6300.35938		1
6300.41846		1
6300.495		1
6300.77344		1
6300.817		1
6301.507		1
6301.59131		1
6301.748		1
6302.035		1
6302.423		1
6302.58447		1
6302.76		1
6303.101		1
6303.12354		1
6303.92871		1
6304.09229		1
6304.406		1
6304.829		1
6304.866		1
6304.91455		1
6305.07227		1
6305.32031		1
6305.49268		1
6305.746		1
6306.638		1
6306.64		1
6306.67139		1
6306.71338		1
6306.7207		1
6307.12354		1
6307.16064		1
6307.25		1
6307.548		1
6308.3374		1
6308.481		1
6308.51563		1
6308.609		1
6309.28271		1
6309.707		1
6310.37549		1
6310.4165		1
6310.612		1
6310.746		1
6310.79834		1
6310.852		1
6310.91943		1
6311.03027		1
6311.081		1
6311.294		1
6311.37		1
6311.375		1
6311.41		1
6311.44727		1
6311.5415		1
6311.816		1
6312.60352		1
6312.726		1
6313.084		1
6313.136		1
6313.898		1
6313.935		1
6313.9707		1
6314.189		1
6314.48926		1
6314.66064		1
6315.00049		1
6315.802		1
6316.052		1
6316.447		1
6316.786		1
6317.59863		1
6317.697		1
6317.787		1
6317.95166		1
6318.689		1
6319.75635		1
6319.97363		1
6320.19043		1
6320.32129		1
6320.64746		1
6320.874		1
6321.04443		1
6321.051		1
6321.473		1
6321.566		1
6322.072		1
6322.13574		1
6322.191		1
6322.62061		1
6322.825		1
6323.08936		1
6323.96631		1
6324.179		1
6324.66846		1
6324.702		1
6325.477		1
6325.48047		1
6325.576		1
6325.576		1
6325.6084		1
6325.65039		1
6325.75		1
6325.895		1
6325.93457		1
6326.3667		1
6326.66064		1
6326.92529		1
6326.93		1
6327.045		1
6327.297		1
6327.56348		1
6327.70557		1
6328.5957		1
6329.105		1
6329.115		1
6329.123		1
6329.146		1
6329.29541		1
6329.66846		1
6329.751		1
6329.85449		1
6330.03564		1
6330.03662		1
6330.055		1
6330.1626		1
6330.17773		1
6330.285		1
6330.63232		1
6331.417		1
6331.667		1
6331.9165		1
6331.954		1
6332.204		1
6332.45068		1
6332.595		1
6332.91162		1
6333.084		1
6333.10156		1
6333.917		1
6333.92041		1
6334.00439		1
6334.05859		1
6334.15137		1
6334.42969		1
6334.706		1
6334.784		1
6335.057		1
6335.077		1
6335.31348		1
6335.7		1
6336.04		1
6336.352		1
6336.55127		1
6336.794		1
6336.80127		1
6336.837		1
6336.83838		1
6336.84033		1
6337.445		1
6337.72		1
6337.913		1
6338.20557		1
6338.787		1
6339.2666		1
6339.414		1
6339.691		1
6339.71729		1
6339.744		1
6339.846		1
6340.036		1
6340.2915		1
6340.30859		1
6340.57		1
6340.58936		1
6340.65234		1
6340.669		1
6340.673		1
6340.68066		1
6340.72754		1
6340.73926		1
6341.62939		1
6341.931		1
6342.487		1
6342.77637		1
6342.9873		1
6343.04932		1
6343.403		1
6343.44238		1
6344.071		1
6344.288		1
6344.59375		1
6344.939		1
6345.431		1
6345.57764		1
6345.72656		1
6345.79053		1
6345.83838		1
6345.873		1
6345.89746		1
6345.94		1
6346.04639		1
6346.273		1
6346.30029		1
6346.49		1
6346.742		1
6347.22559		1
6347.625		1
6347.82471		1
6347.94		1
6347.989		1
6348.18457		1
6348.28		1
6348.481		1
6349.035		1
6349.15527		1
6349.174		1
6349.571		1
6349.764		1
6349.80859		1
6349.82		1
6350.06445		1
6350.214		1
6350.366		1
6350.435		1
6350.438		1
6350.565		1
6350.631		1
6350.636		1
6350.94531		1
6350.958		1
6351.04053		1
6351.14063		1
6351.4917		1
6351.771		1
6351.922		1
6351.94971		1
6351.955		1
6351.98633		1
6352.07		1
6352.265		1
6352.339		1
6352.41846		1
6352.64941		1
6352.68945		1
6352.725		1
6353.1665		1
6353.393		1
6353.54		1
6353.595		1
6353.80273		1
6354.4		1
6354.95361		1
6355.51855		1
6355.588		1
6355.802		1
6355.99951		1
6356.009		1
6356.24072		1
6356.51953		1
6356.53271		1
6356.739		1
6357.268		1
6357.81		1
6357.91064		1
6358.36865		1
6358.42627		1
6358.57568		1
6358.768		1
6358.898		1
6358.96973		1
6359.01855		1
6359.20361		1
6359.55225		1
6359.602		1
6359.848		1
6359.891		1
6360.10547		1
6360.12158		1
6360.254		1
6361.47363		1
6361.56348		1
6361.57129		1
6361.6543		1
6362.222		1
6362.25537		1
6362.309		1
6362.36475		1
6362.40869		1
6362.642		1
6362.71143		1
6362.805		1
6363.1543		1
6363.47852		1
6363.534		1
6363.76758		1
6363.88672		1
6364.081		1
6364.33545		1
6364.4834		1
6364.54053		1
6364.67969		1
6364.68555		1
6364.751		1
6364.75439		1
6365.204		1
6365.25439		1
6365.426		1
6365.46826		1
6365.51025		1
6365.546		1
6365.572		1
6365.74365		1
6365.81152		1
6365.85449		1
6366.04		1
6366.07031		1
6366.09033		1
6366.193		1
6366.255		1
6366.26563		1
6366.408		1
6366.68262		1
6367.3335		1
6367.588		1
6367.59668		1
6367.984		1
6368.021		1
6368.75049		1
6368.84131		1
6368.96631		1
6369.197		1
6369.38574		1
6369.85938		1
6370.228		1
6370.23145		1
6370.26025		1
6370.352		1
6370.382		1
6370.471		1
6370.689		1
6370.815		1
6370.8877		1
6371.21533		1
6371.41		1
6371.72754		1
6371.752		1
6371.859		1
6371.861		1
6372.09863		1
6372.34229		1
6372.99951		1
6373.585		1
6373.92529		1
6374		1
6374.327		1
6374.43066		1
6374.53467		1
6374.54834		1
6374.558		1
6374.7583		1
6374.891		1
6374.945		1
6375.05859		1
6375.138		1
6375.542		1
6375.617		1
6375.77539		1
6376.28174		1
6376.80566		1
6376.98145		1
6376.986		1
6377.09033		1
6377.49268		1
6377.69873		1
6378.114		1
6378.24658		1
6378.484		1
6378.60938		1
6378.88965		1
6378.92		1
6379.20361		1
6379.288		1
6379.412		1
6379.453		1
6379.59473		1
6379.662		1
6379.727		1
6379.76172		1
6379.79736		1
6379.947		1
6380.212		1
6380.3916		1
6381.00049		1
6381.188		1
6381.21		1
6381.30225		1
6381.94		1
6381.987		1
6382.274		1
6382.502		1
6382.66064		1
6382.823		1
6382.911		1
6383.29443		1
6383.677		1
6383.83		1
6384.301		1
6384.30664		1
6384.33447		1
6384.48242		1
6384.75244		1
6384.951		1
6385.06152		1
6385.251		1
6385.33545		1
6385.69336		1
6385.86572		1
6386.05957		1
6386.087		1
6386.32		1
6386.408		1
6386.61572		1
6386.67969		1
6386.777		1
6386.904		1
6386.95068		1
6387.119		1
6387.16162		1
6387.17432		1
6387.277		1
6387.295		1
6387.63672		1
6387.766		1
6387.96973		1
6388.04346		1
6388.52344		1
6388.59131		1
6388.74854		1
6388.75049		1
6389.024		1
6389.226		1
6389.275		1
6389.37451		1
6389.39648		1
6389.62354		1
6389.64453		1
6389.66357		1
6389.837		1
6389.91748		1
6389.921		1
6390.057		1
6390.10645		1
6390.15234		1
6390.218		1
6390.531		1
6390.549		1
6390.673		1
6390.732		1
6391.301		1
6391.766		1
6391.78955		1
6391.90137		1
6391.9165		1
6392.094		1
6392.153		1
6392.196		1
6392.283		1
6392.499		1
6392.50146		1
6392.51074		1
6392.58252		1
6392.65137		1
6392.698		1
6392.72		1
6393.008		1
6393.5293		1
6393.57275		1
6393.636		1
6393.88574		1
6394.04932		1
6394.052		1
6394.09766		1
6394.289		1
6394.306		1
6394.33838		1
6394.98535		1
6395.142		1
6395.231		1
6395.34375		1
6395.344		1
6395.525		1
6395.653		1
6396.052		1
6396.433		1
6396.606		1
6396.724		1
6396.90332		1
6397.007		1
6397.13965		1
6397.25342		1
6397.395		1
6397.44531		1
6397.507		1
6397.53		1
6397.79932		1
6397.87744		1
6398.17725		1
6398.44238		1
6398.48633		1
6398.53467		1
6398.82		1
6398.92725		1
6398.94141		1
6399.05		1
6399.06445		1
6399.21143		1
6399.30029		1
6399.301		1
6399.303		1
6399.44531		1
6399.62158		1
6399.884		1
6399.905		1
6400.162		1
6400.202		1
6400.293		1
6400.35059		1
6400.37744		1
6400.50244		1
6400.694		1
6400.87939		1
6400.998		1
6401.11		1
6401.17334		1
6401.28857		1
6401.58838		1
6401.88574		1
6401.99072		1
6402.167		1
6402.201		1
6402.45264		1
6402.52734		1
6402.561		1
6402.809		1
6402.834		1
6402.98633		1
6403.0376		1
6403.063		1
6403.109		1
6403.216		1
6403.331		1
6403.34375		1
6403.55371		1
6403.87451		1
6404.13574		1
6404.317		1
6404.35		1
6404.484		1
6404.585		1
6404.624		1
6404.87451		1
6404.921		1
6405.39746		1
6405.46631		1
6405.50342		1
6405.67725		1
6405.73975		1
6406.269		1
6406.28467		1
6406.45752		1
6406.75537		1
6406.77		1
6406.93		1
6407.05566		1
6407.163		1
6407.20557		1
6407.217		1
6407.265		1
6407.34961		1
6407.44971		1
6407.651		1
6407.872		1
6408.124		1
6408.211		1
6408.268		1
6408.29932		1
6408.467		1
6408.588		1
6408.65234		1
6408.82959		1
6408.881		1
6408.90869		1
6408.939		1
6409.03125		1
6409.06738		1
6409.098		1
6409.29736		1
6409.39746		1
6409.41064		1
6409.646		1
6409.889		1
6409.921		1
6410.04346		1
6410.176		1
6410.2666		1
6410.323		1
6410.433		1
6410.48		1
6410.514		1
6410.81738		1
6410.83447		1
6410.973		1
6411.068		1
6411.08838		1
6411.192		1
6411.34766		1
6411.374		1
6411.417		1
6411.443		1
6411.707		1
6411.86328		1
6412.18359		1
6412.27		1
6412.32959		1
6412.67432		1
6412.83447		1
6412.83838		1
6412.891		1
6412.973		1
6413.078		1
6413.079		1
6413.432		1
6413.55664		1
6413.586		1
6413.69238		1
6413.71338		1
6413.791		1
6413.85449		1
6413.8833		1
6413.94336		1
6414.19238		1
6414.656		1
6414.701		1
6414.737		1
6414.746		1
6414.935		1
6414.955		1
6414.96729		1
6415.14941		1
6415.38672		1
6415.425		1
6415.466		1
6415.60645		1
6415.69531		1
6415.877		1
6416.07129		1
6416.079		1
6416.222		1
6416.3457		1
6416.3877		1
6416.44775		1
6416.55664		1
6416.742		1
6416.958		1
6417.14844		1
6417.34375		1
6417.39		1
6417.67627		1
6417.708		1
6417.86133		1
6417.90527		1
6418.17139		1
6418.30029		1
6418.309		1
6418.36475		1
6418.3877		1
6418.39453		1
6418.725		1
6419.04834		1
6419.05		1
6419.11768		1
6419.24951		1
6419.4126		1
6419.55371		1
6419.66064		1
6419.67969		1
6419.888		1
6419.99463		1
6420.01855		1
6420.054		1
6420.511		1
6420.64453		1
6420.7915		1
6420.89551		1
6420.91064		1
6420.935		1
6420.939		1
6421.002		1
6421.06641		1
6421.09229		1
6421.334		1
6421.35352		1
6421.4		1
6421.501		1
6421.539		1
6421.74463		1
6421.90039		1
6421.902		1
6422.489		1
6422.57959		1
6422.649		1
6422.68945		1
6422.7		1
6422.74463		1
6422.80957		1
6422.91162		1
6422.944		1
6422.98975		1
6423.27246		1
6423.32227		1
6423.54932		1
6423.771		1
6423.86963		1
6423.913		1
6423.969		1
6423.976		1
6424.009		1
6424.379		1
6424.507		1
6424.52148		1
6424.55225		1
6424.57031		1
6424.57568		1
6424.707		1
6424.942		1
6425.223		1
6425.363		1
6425.5835		1
6425.68848		1
6425.842		1
6425.85254		1
6425.92969		1
6425.96338		1
6426.02		1
6426.04639		1
6426.25244		1
6426.388		1
6426.45752		1
6426.5127		1
6426.558		1
6426.788		1
6426.884		1
6426.97656		1
6427.066		1
6427.36475		1
6427.371		1
6427.406		1
6427.732		1
6427.758		1
6427.777		1
6427.845		1
6428.143		1
6428.14941		1
6428.29541		1
6428.59961		1
6428.62256		1
6428.6416		1
6428.67969		1
6428.7		1
6428.92334		1
6429.04639		1
6429.103		1
6429.18066		1
6429.24951		1
6429.276		1
6429.2915		1
6429.3		1
6429.46436		1
6429.471		1
6429.703		1
6429.74951		1
6429.9043		1
6429.954		1
6430.226		1
6430.283		1
6430.2915		1
6430.336		1
6430.417		1
6430.476		1
6430.49658		1
6430.65039		1
6430.73242		1
6430.853		1
6430.944		1
6430.956		1
6431.021		1
6431.08643		1
6431.50635		1
6431.599		1
6431.67529		1
6432.07666		1
6432.30469		1
6432.363		1
6432.484		1
6432.52344		1
6432.563		1
6432.57568		1
6432.7373		1
6433.151		1
6433.28662		1
6433.37256		1
6433.42969		1
6433.577		1
6433.7085		1
6433.749		1
6433.77246		1
6433.99268		1
6434.07227		1
6434.107		1
6434.114		1
6434.285		1
6434.297		1
6434.599		1
6434.6416		1
6434.74561		1
6435.04248		1
6435.24951		1
6435.283		1
6435.307		1
6435.33936		1
6435.459		1
6435.73535		1
6435.756		1
6435.84033		1
6435.865		1
6436.0127		1
6436.05029		1
6436.15674		1
6436.248		1
6436.323		1
6436.369		1
6436.55469		1
6436.62061		1
6436.69531		1
6436.77832		1
6436.86035		1
6436.91162		1
6437.17236		1
6437.32959		1
6437.4917		1
6437.62939		1
6437.948		1
6438.05029		1
6438.07		1
6438.163		1
6438.44775		1
6438.47949		1
6438.64355		1
6438.8335		1
6438.98633		1
6439.2666		1
6439.26953		1
6439.275		1
6439.29834		1
6439.30566		1
6439.35742		1
6439.487		1
6439.80371		1
6439.903		1
6440.00732		1
6440.03369		1
6440.139		1
6440.246		1
6440.301		1
6440.37549		1
6440.40332		1
6440.44775		1
6440.494		1
6440.50439		1
6440.563		1
6440.663		1
6440.666		1
6440.686		1
6440.716		1
6440.81348		1
6440.891		1
6440.92773		1
6440.944		1
6441.033		1
6441.08936		1
6441.099		1
6441.27		1
6441.3335		1
6441.393		1
6441.443		1
6441.502		1
6441.6416		1
6441.69238		1
6441.71631		1
6441.772		1
6441.878		1
6441.884		1
6441.94336		1
6441.97168		1
6442.014		1
6442.186		1
6442.19336		1
6442.28027		1
6442.28271		1
6442.41064		1
6442.5127		1
6442.52246		1
6442.575		1
6442.899		1
6443.166		1
6443.19727		1
6443.23438		1
6443.27148		1
6443.302		1
6443.31152		1
6443.352		1
6443.352		1
6443.35449		1
6443.409		1
6443.44434		1
6443.58643		1
6443.6167		1
6443.90234		1
6443.944		1
6443.9624		1
6443.971		1
6443.981		1
6444.005		1
6444.028		1
6444.05127		1
6444.116		1
6444.2666		1
6444.309		1
6444.43457		1
6444.585		1
6444.6416		1
6444.76172		1
6445.10059		1
6445.12646		1
6445.128		1
6445.164		1
6445.394		1
6445.435		1
6445.549		1
6445.737		1
6445.78		1
6445.791		1
6445.82129		1
6445.9126		1
6445.95752		1
6445.99951		1
6446.007		1
6446.339		1
6446.342		1
6446.453		1
6446.54639		1
6446.669		1
6446.729		1
6447.093		1
6447.223		1
6447.3335		1
6447.43		1
6447.54541		1
6447.56348		1
6447.627		1
6447.712		1
6447.795		1
6447.831		1
6447.9126		1
6447.94775		1
6447.99463		1
6448.075		1
6448.07861		1
6448.13965		1
6448.15039		1
6448.1665		1
6448.249		1
6448.2793		1
6448.28174		1
6448.697		1
6448.70264		1
6448.777		1
6448.875		1
6448.894		1
6448.978		1
6449.026		1
6449.26		1
6449.36768		1
6449.385		1
6449.392		1
6449.461		1
6449.67		1
6449.73145		1
6449.77637		1
6449.79834		1
6449.80566		1
6449.86328		1
6449.95654		1
6450.14355		1
6450.159		1
6450.23828		1
6450.25537		1
6450.31738		1
6450.56445		1
6450.58838		1
6450.67		1
6450.723		1
6450.76855		1
6450.906		1
6450.98633		1
6451.011		1
6451.01367		1
6451.07373		1
6451.22852		1
6451.373		1
6451.476		1
6451.55664		1
6451.77051		1
6452.01563		1
6452.288		1
6452.29443		1
6452.32227		1
6452.534		1
6452.68359		1
6452.692		1
6452.78174		1
6452.87451		1
6452.888		1
6453.115		1
6453.17432		1
6453.34668		1
6453.39648		1
6453.46436		1
6453.49268		1
6453.55127		1
6453.652		1
6453.78		1
6453.969		1
6454.004		1
6454.014		1
6454.117		1
6454.212		1
6454.295		1
6454.42529		1
6454.452		1
6454.58252		1
6454.618		1
6454.64941		1
6454.69238		1
6454.70264		1
6454.71338		1
6454.72363		1
6454.77246		1
6454.923		1
6454.958		1
6455.008		1
6455.231		1
6455.388		1
6455.654		1
6455.65527		1
6455.69434		1
6455.983		1
6456.09375		1
6456.129		1
6456.18652		1
6456.19629		1
6456.271		1
6456.35645		1
6456.368		1
6456.45947		1
6456.65039		1
6456.72461		1
6456.726		1
6456.78		1
6456.79932		1
6457.00146		1
6457.087		1
6457.208		1
6457.21729		1
6457.22363		1
6457.245		1
6457.25146		1
6457.305		1
6457.41846		1
6457.49365		1
6457.528		1
6457.584		1
6457.67139		1
6457.707		1
6457.713		1
6457.81445		1
6458.002		1
6458.148		1
6458.191		1
6458.233		1
6458.45166		1
6458.657		1
6458.6875		1
6458.776		1
6458.84863		1
6459.14648		1
6459.2793		1
6459.478		1
6459.489		1
6459.507		1
6459.53174		1
6459.53467		1
6459.62158		1
6459.62939		1
6459.69141		1
6459.785		1
6459.83		1
6459.878		1
6460.00732		1
6460.179		1
6460.19971		1
6460.26563		1
6460.367		1
6460.5293		1
6460.548		1
6460.792		1
6460.81836		1
6460.918		1
6460.99		1
6461.011		1
6461.039		1
6461.14355		1
6461.21436		1
6461.261		1
6461.2666		1
6461.46338		1
6461.50439		1
6461.53662		1
6461.55		1
6461.555		1
6461.57568		1
6461.614		1
6461.62158		1
6461.736		1
6461.74463		1
6461.803		1
6461.889		1
6462.08252		1
6462.159		1
6462.17969		1
6462.198		1
6462.343		1
6462.55859		1
6462.571		1
6462.602		1
6462.64551		1
6462.94629		1
6463.13		1
6463.333		1
6463.65234		1
6463.71		1
6463.73047		1
6463.789		1
6463.83643		1
6463.8374		1
6463.843		1
6463.85742		1
6463.98438		1
6464.005		1
6464.034		1
6464.05469		1
6464.13965		1
6464.182		1
6464.51563		1
6464.56641		1
6464.66		1
6464.711		1
6464.832		1
6464.85156		1
6464.89941		1
6464.925		1
6464.931		1
6464.993		1
6465.161		1
6465.187		1
6465.21		1
6465.23242		1
6465.245		1
6465.295		1
6465.36		1
6465.64648		1
6465.692		1
6465.706		1
6465.71143		1
6465.7207		1
6465.77637		1
6465.933		1
6465.98047		1
6465.99072		1
6466.02344		1
6466.038		1
6466.15332		1
6466.253		1
6466.334		1
6466.35254		1
6466.38428		1
6466.69434		1
6466.74365		1
6466.78564		1
6466.80225		1
6466.959		1
6467.08936		1
6467.2124		1
6467.29053		1
6467.323		1
6467.404		1
6467.441		1
6467.46973		1
6467.752		1
6467.75244		1
6467.806		1
6467.83936		1
6467.904		1
6467.91846		1
6467.93164		1
6467.95752		1
6468.026		1
6468.268		1
6468.27246		1
6468.284		1
6468.33838		1
6468.79443		1
6468.875		1
6468.985		1
6469.031		1
6469.10742		1
6469.108		1
6469.21		1
6469.229		1
6469.234		1
6469.26074		1
6469.40527		1
6469.476		1
6469.47949		1
6469.823		1
6469.877		1
6469.881		1
6469.927		1
6470.0166		1
6470.06		1
6470.12354		1
6470.17529		1
6470.239		1
6470.426		1
6470.428		1
6470.554		1
6470.61572		1
6470.79541		1
6470.8667		1
6470.8667		1
6471.001		1
6471.19873		1
6471.19873		1
6471.22949		1
6471.24561		1
6471.29		1
6471.31836		1
6471.36963		1
6471.40527		1
6471.60645		1
6471.68359		1
6471.75928		1
6471.78027		1
6471.793		1
6472.009		1
6472.01953		1
6472.04639		1
6472.04932		1
6472.14941		1
6472.238		1
6472.442		1
6472.477		1
6472.483		1
6472.49		1
6472.65771		1
6472.67334		1
6472.708		1
6472.777		1
6472.957		1
6472.98828		1
6472.991		1
6473.024		1
6473.04736		1
6473.113		1
6473.28564		1
6473.39258		1
6473.55762		1
6473.57568		1
6473.80957		1
6474.09473		1
6474.19531		1
6474.27148		1
6474.476		1
6474.509		1
6474.68359		1
6474.68848		1
6474.805		1
6474.95752		1
6475.12549		1
6475.26172		1
6475.42041		1
6475.544		1
6475.546		1
6475.57471		1
6475.606		1
6475.736		1
6475.75244		1
6475.942		1
6475.957		1
6475.992		1
6476.06543		1
6476.161		1
6476.215		1
6476.2207		1
6476.249		1
6476.30859		1
6476.362		1
6476.37939		1
6476.43359		1
6476.57568		1
6476.694		1
6477.03027		1
6477.293		1
6477.31348		1
6477.49072		1
6477.72363		1
6477.8623		1
6477.937		1
6478.08936		1
6478.42725		1
6478.703		1
6479.01367		1
6479.172		1
6479.204		1
6479.22		1
6479.262		1
6479.59863		1
6479.61865		1
6479.62939		1
6479.69775		1
6479.916		1
6480.00439		1
6480.0166		1
6480.03662		1
6480.086		1
6480.26		1
6480.27		1
6480.30225		1
6480.41162		1
6480.47949		1
6480.5083		1
6480.61572		1
6480.66943		1
6480.855		1
6480.949		1
6480.99		1
6481.026		1
6481.0376		1
6481.097		1
6481.30664		1
6481.334		1
6481.336		1
6481.341		1
6481.36		1
6481.441		1
6481.449		1
6481.46143		1
6481.49463		1
6481.49854		1
6481.514		1
6481.52344		1
6481.615		1
6481.845		1
6481.894		1
6481.911		1
6482.0127		1
6482.089		1
6482.15137		1
6482.329		1
6482.389		1
6482.41064		1
6482.48242		1
6482.656		1
6482.964		1
6482.99072		1
6483.04053		1
6483.11572		1
6483.1333		1
6483.319		1
6483.351		1
6483.39648		1
6483.40674		1
6483.51563		1
6483.517		1
6483.53125		1
6483.81934		1
6483.82129		1
6483.87451		1
6483.90674		1
6483.908		1
6483.959		1
6484		1
6484.154		1
6484.19775		1
6484.25928		1
6484.26953		1
6484.292		1
6484.55273		1
6484.579		1
6484.592		1
6484.604		1
6484.63037		1
6484.695		1
6484.78564		1
6485.193		1
6485.497		1
6485.52637		1
6485.53174		1
6485.607		1
6485.631		1
6485.82959		1
6485.83447		1
6485.94873		1
6485.99756		1
6486.088		1
6486.123		1
6486.13867		1
6486.20459		1
6486.3877		1
6486.458		1
6486.4624		1
6486.51		1
6486.59033		1
6486.9		1
6487.02		1
6487.46436		1
6487.936		1
6488.11865		1
6488.30127		1
6488.33154		1
6488.54736		1
6488.592		1
6488.627		1
6488.643		1
6488.645		1
6488.64648		1
6488.656		1
6488.69629		1
6488.873		1
6488.946		1
6488.98		1
6489.15869		1
6489.15967		1
6489.31543		1
6489.38672		1
6489.512		1
6489.52246		1
6489.582		1
6489.70947		1
6489.77734		1
6489.85156		1
6489.897		1
6489.933		1
6490.04		1
6490.085		1
6490.1333		1
6490.147		1
6490.28027		1
6490.28369		1
6490.28662		1
6490.398		1
6490.48047		1
6490.62549		1
6490.662		1
6490.758		1
6490.78955		1
6490.86035		1
6491.034		1
6491.1377		1
6491.166		1
6491.18066		1
6491.266		1
6491.283		1
6491.432		1
6491.5625		1
6491.62744		1
6491.632		1
6491.69434		1
6491.695		1
6491.80566		1
6491.82764		1
6491.8623		1
6491.895		1
6491.92432		1
6491.963		1
6491.99561		1
6491.99658		1
6492.01025		1
6492.189		1
6492.217		1
6492.264		1
6492.27344		1
6492.352		1
6492.40137		1
6492.44043		1
6492.454		1
6492.539		1
6492.569		1
6492.628		1
6492.66162		1
6492.80371		1
6493.07227		1
6493.09863		1
6493.22168		1
6493.24268		1
6493.425		1
6493.446		1
6493.50928		1
6493.53125		1
6493.549		1
6493.57373		1
6493.722		1
6494.013		1
6494.222		1
6494.783		1
6494.909		1
6494.93066		1
6495.01563		1
6495.018		1
6495.138		1
6495.154		1
6495.286		1
6495.28955		1
6495.521		1
6495.625		1
6495.646		1
6495.7334		1
6495.799		1
6495.88037		1
6495.97461		1
6496.01074		1
6496.1416		1
6496.189		1
6496.308		1
6496.519		1
6496.606		1
6496.6084		1
6496.61963		1
6496.643		1
6496.681		1
6496.78271		1
6496.81836		1
6496.89844		1
6496.93262		1
6496.98535		1
6497.11963		1
6497.25342		1
6497.291		1
6497.41846		1
6497.425		1
6497.545		1
6497.63525		1
6497.66846		1
6497.75244		1
6497.787		1
6497.94531		1
6497.97754		1
6498.006		1
6498.033		1
6498.0415		1
6498.21533		1
6498.222		1
6498.379		1
6498.54248		1
6498.62256		1
6498.636		1
6498.809		1
6499.00049		1
6499.107		1
6499.11768		1
6499.13428		1
6499.20557		1
6499.21045		1
6499.35742		1
6499.36572		1
6499.37		1
6499.45068		1
6499.47949		1
6499.74951		1
6499.75928		1
6499.798		1
6499.832		1
6499.885		1
6499.97559		1
6500.02051		1
6500.092		1
6500.114		1
6500.124		1
6500.19873		1
6500.307		1
6500.367		1
6500.51465		1
6500.58643		1
6500.5957		1
6500.643		1
6500.91357		1
6500.917		1
6500.94873		1
6501.022		1
6501.05469		1
6501.246		1
6501.359		1
6501.38525		1
6501.5625		1
6501.6084		1
6501.642		1
6501.651		1
6501.659		1
6501.676		1
[truncated: 8,687 more rows]
