# Supplementary material for: Getting rid of ‘rain’ and ‘stars’: Mitigating inhibition effects on ddPCR data analysis, the case study of the invasive crayfish Pacifastacus leniusculus in the streams of Luxembourg
Source: PLoS One. 2022 Nov 16;17(11):e0275363. doi: 10.1371/journal.pone.0275363 (PMC9668142; doi:10.1371/journal.pone.0275363)
Supplement: S1 File — (ZIP) [file pone.0275363.s003.zip › raw data/28-pl2/28 Pl2-2019 Pl_H07_Amplitude.csv]

Ch1 Amplitude	Ch2 Amplitude	Cluster
551.8574		1
979.939758		1
1048.53564		1
1070.09766		1
1311.05188		1
1390.74158		1
1919.45544		1
2088.951		1
2110.54956		1
2148.86719		1
2267.98364		1
2270.02026		1
2276.852		1
2309.945		1
2371.51221		1
2398.192		1
2440.94531		1
2646.38965		1
2708.61816		1
2799.98633		1
2829.48218		1
2869.64844		1
2913.91162		1
2958.24243		1
2981.881		1
2996.49683		1
3005.33813		1
3035.55713		1
3098.03784		1
3103.99146		1
3162.60059		1
3164.41821		1
3185.93555		1
3365.72485		1
3366.31787		1
3400.777		1
3420.80249		1
3658.29175		1
3662.66968		1
3700.74072		1
3738.48438		1
3956.76953		1
3958.711		1
4013.54224		1
4097.2666		1
4102.18359		1
4163.34473		1
4253.94434		1
4288.72266		1
4362.367		1
4557.136		1
4597.73975		1
4639.08838		1
4646.84131		1
4649.48145		1
4693.88135		1
4730.926		1
4830.74756		1
4912.327		1
4981.49268		1
5008.82861		1
5219.194		1
5310.5874		1
5480.71436		1
5513.3667		1
5601.55566		1
5637.68848		1
5659.34375		1
5740.368		1
5763.542		1
5830.457		1
5861.89258		1
5876.062		1
5945.955		1
5962.03955		1
6072.262		1
6075.04346		1
6101.75049		1
6146.609		1
6157.469		1
6252.673		1
6263.37		1
6276.599		1
6293.55225		1
6310.447		1
6316.82		1
6329.129		1
6369.76563		1
6448.135		1
6453.08447		1
6464.53		1
6493.158		1
6524.66162		1
6630.592		1
6640.72266		1
6660.34766		1
6683.80762		1
6697.96875		1
6773.93262		1
6778.836		1
6787.00635		1
6794.48		1
6840.10254		1
6845.828		1
6856.82666		1
6902.725		1
6903.372		1
6907.70654		1
6924.462		1
6925.23975		1
6951.99561		1
6960.80762		1
7020.23047		1
7046.34668		1
7051.56738		1
7058.6377		1
7085.91748		1
7087.88428		1
7100.87256		1
7103.189		1
7116.35059		1
7122.67969		1
7129.011		1
7131.213		1
7134.37451		1
7135.126		1
7135.98633		1
7136.442		1
7149.82373		1
7155.17236		1
7159.505		1
7161.46973		1
7161.69434		1
7162.071		1
7162.406		1
7166.10938		1
7184.831		1
7186.63965		1
7193.241		1
7194.73535		1
7196.057		1
7198.96143		1
7203.307		1
7209.71973		1
7213.81641		1
7214.01172		1
7217.74072		1
7219.457		1
7221.74463		1
7223.47461		1
7227.9043		1
7231.15		1
7234.495		1
7235.47852		1
7238.17236		1
7240.12939		1
7242.462		1
7243.52246		1
7247.322		1
7249.59		1
7251.75		1
7256.73145		1
7257.752		1
7258.29		1
7259.611		1
7260.69043		1
7260.753		1
7261.0415		1
7262.05762		1
7263.07275		1
7264.01758		1
7264.67041		1
7265.19336		1
7265.841		1
7266.858		1
7267.42041		1
7267.50439		1
7268.03271		1
7269.181		1
7269.34131		1
7271.07861		1
7271.305		1
7276.301		1
7278.94		1
7279.332		1
7283.40234		1
7285.349		1
7286.946		1
7287.718		1
7287.947		1
7288.37354		1
7288.585		1
7289.16943		1
7291.857		1
7292.077		1
7292.59326		1
7294.04834		1
7294.954		1
7295.12158		1
7297.13525		1
7298.832		1
7299.054		1
7300.561		1
7302.4585		1
7302.556		1
7303.753		1
7305.03857		1
7305.20752		1
7308.096		1
7308.67236		1
7310.048		1
7310.61865		1
7311.2793		1
7311.92		1
7311.924		1
7312.89746		1
7313.06		1
7313.42627		1
7314.716		1
7314.905		1
7315.30371		1
7315.678		1
7316.07861		1
7316.444		1
7319.34766		1
7319.41		1
7319.43		1
7320.14746		1
7320.331		1
7320.7627		1
7322.26465		1
7322.75244		1
7322.996		1
7323.42432		1
7325.7124		1
7326.189		1
7326.832		1
7328.032		1
7328.395		1
7329.116		1
7329.141		1
7329.65137		1
7330.077		1
7330.87646		1
7332.14844		1
7332.63525		1
7333.115		1
7333.797		1
7335.134		1
7335.86035		1
7337.27832		1
7338.09033		1
7338.092		1
7339.02148		1
7339.199		1
7339.24365		1
7341.666		1
7341.75342		1
7343.52051		1
7343.55273		1
7344.17725		1
7344.46973		1
7344.89551		1
7346.194		1
7346.53955		1
7347.20654		1
7347.414		1
7348.13867		1
7348.88135		1
7349.63574		1
7350.185		1
7350.57764		1
7350.916		1
7351.24072		1
7353.25537		1
7355.161		1
7356.3374		1
7356.612		1
7356.677		1
7357.148		1
7357.17334		1
7357.316		1
7357.85254		1
7358.5293		1
7358.9624		1
7360.251		1
7360.856		1
7362.292		1
7363.02246		1
7363.23535		1
7363.67334		1
7364.207		1
7364.71875		1
7365.1875		1
7366.80664		1
7366.88672		1
7367.03125		1
7368.04248		1
7368.522		1
7368.67969		1
7369.09033		1
7369.433		1
7370.765		1
7371.609		1
7371.97		1
7372.37158		1
7372.949		1
7372.99658		1
7374.389		1
7374.69727		1
7375.2915		1
7375.53857		1
7375.64648		1
7375.677		1
7376.771		1
7377.17871		1
7377.41357		1
7377.52734		1
7377.61475		1
7377.794		1
7377.915		1
7378.79		1
7379.232		1
7380.37549		1
7380.716		1
7380.842		1
7380.87256		1
7380.967		1
7380.98975		1
7382.57471		1
7383.08		1
7383.322		1
7383.391		1
7383.60254		1
7383.812		1
7384.005		1
7384.03027		1
7384.137		1
7384.493		1
7384.82666		1
7384.933		1
7385.48975		1
7386.23		1
7387.90527		1
7388.37		1
7388.42725		1
7390.119		1
7390.609		1
7391.43848		1
7392.15771		1
7392.27148		1
7392.428		1
7392.46		1
7392.739		1
7392.78662		1
7394.0874		1
7394.38428		1
7394.5083		1
7395.255		1
7395.87158		1
7395.995		1
7396.69873		1
7396.732		1
7397.156		1
7397.32227		1
7398.27832		1
7398.40527		1
7398.596		1
7399.968		1
7400.008		1
7400.353		1
7400.42432		1
7400.43945		1
7400.93945		1
7401.71973		1
7402.383		1
7402.42		1
7402.653		1
7402.86768		1
7403.214		1
7403.618		1
7403.69043		1
7404.508		1
7404.717		1
7404.855		1
7406.737		1
7407.04639		1
7407.29346		1
7407.382		1
7407.39941		1
7407.473		1
7407.96973		1
7408.105		1
7408.26074		1
7408.74365		1
7409.055		1
7409.235		1
7409.43848		1
7409.586		1
7409.96533		1
7410.10938		1
7410.29346		1
7410.38037		1
7410.447		1
7410.65869		1
7411.56543		1
7412.15625		1
7413.30127		1
7414.04248		1
7414.816		1
7414.85352		1
7415.99268		1
7416.035		1
7416.292		1
7416.926		1
7417.014		1
7417.22949		1
7418.01074		1
7418.13965		1
7418.311		1
7418.45166		1
7418.47754		1
7419.095		1
7419.101		1
7419.175		1
7419.82568		1
7420.051		1
7420.636		1
7421.15869		1
7421.6333		1
7421.981		1
7422.012		1
7422.23828		1
7422.316		1
7422.437		1
7422.597		1
7422.93359		1
7423.385		1
7423.77734		1
7424.12451		1
7424.50342		1
7424.532		1
7424.89746		1
7425.51953		1
7425.59473		1
7425.906		1
7425.981		1
7426.851		1
7426.928		1
7427.314		1
7428.034		1
7428.208		1
7428.51953		1
7429.49658		1
7429.63574		1
7430.01953		1
7430.194		1
7430.246		1
7430.3584		1
7430.39551		1
7430.56836		1
7430.82129		1
7430.87744		1
7430.946		1
7431.24463		1
7431.661		1
7431.872		1
7432.087		1
7432.10352		1
7432.624		1
7432.71973		1
7433.31934		1
7433.823		1
7434.216		1
7434.42		1
7434.84375		1
7434.93066		1
7435.407		1
7436.01025		1
7436.62451		1
7436.9043		1
7437.32861		1
7437.353		1
7437.98242		1
7438.046		1
7438.31641		1
7438.47559		1
7438.498		1
7438.5957		1
7438.611		1
7438.76		1
7438.96826		1
7439.14453		1
7439.24951		1
7439.5293		1
7439.68359		1
7439.732		1
7439.892		1
7439.9834		1
7440.159		1
7440.306		1
7440.70654		1
7440.85059		1
7440.95459		1
7441.10254		1
7441.689		1
7441.718		1
7441.76074		1
7442.07275		1
7442.17041		1
7442.28564		1
7442.92725		1
7443.004		1
7443.132		1
7443.28467		1
7443.89453		1
7444.02051		1
7444.119		1
7444.34863		1
7444.741		1
7444.785		1
7444.81836		1
7444.976		1
7445.44336		1
7445.71631		1
7445.79		1
7446.338		1
7446.531		1
7446.61475		1
7446.62158		1
7446.66064		1
7446.75146		1
7447.548		1
7447.58936		1
7448.17529		1
7448.36133		1
7448.613		1
7449.02539		1
7449.065		1
7449.276		1
7449.339		1
7449.52344		1
7449.9043		1
7451.14355		1
7451.16		1
7451.233		1
7451.44629		1
7451.644		1
7451.78125		1
7452.06934		1
7452.5625		1
7452.663		1
7452.71143		1
7452.73828		1
7452.81055		1
7452.828		1
7453.2124		1
7453.362		1
7453.65625		1
7454.22168		1
7454.328		1
7454.823		1
7454.84326		1
7455.34375		1
7455.919		1
7456.34131		1
7456.54248		1
7456.65771		1
7456.717		1
7456.81543		1
7456.899		1
7456.9873		1
7457.05127		1
7457.2373		1
7457.839		1
7458.80957		1
7459.245		1
7459.48535		1
7460.25635		1
7460.894		1
7461.38135		1
7461.512		1
7461.79541		1
7461.81543		1
7461.934		1
7462.022		1
7462.05371		1
7462.112		1
7462.82373		1
7463.009		1
7463.058		1
7463.08252		1
7463.318		1
7463.658		1
7463.82		1
7463.875		1
7463.9		1
7463.921		1
7463.935		1
7464.30664		1
7464.375		1
7464.57		1
7464.779		1
7464.945		1
7465.09033		1
7465.32275		1
7465.37158		1
7465.469		1
7465.938		1
7466.015		1
7466.42725		1
7466.574		1
7467.765		1
7467.91748		1
7468.105		1
7468.489		1
7468.907		1
7468.915		1
7468.95		1
7469.763		1
7469.76465		1
7469.954		1
7470.324		1
7470.907		1
7471.038		1
7471.282		1
7471.66064		1
7472.1123		1
7472.591		1
7472.722		1
7472.94		1
7472.96875		1
7473.35938		1
7473.68164		1
7473.728		1
7473.754		1
7474.048		1
7474.106		1
7474.178		1
7474.559		1
7474.5874		1
7474.68262		1
7475.818		1
7476.19141		1
7476.21826		1
7476.398		1
7476.474		1
7476.526		1
7476.68848		1
7476.74		1
7476.75537		1
7476.7876		1
7477.647		1
7478.914		1
7478.96436		1
7479.03		1
7479.157		1
7479.32373		1
7479.592		1
7479.64258		1
7479.9375		1
7480.075		1
7480.586		1
7480.627		1
7481.12256		1
7481.22949		1
7481.371		1
7482.03662		1
7482.112		1
7482.479		1
7482.482		1
7482.492		1
7482.61865		1
7482.901		1
7483.144		1
7483.57373		1
7483.6084		1
7483.76563		1
7483.78027		1
7484.02246		1
7484.16064		1
7484.205		1
7484.67139		1
7484.71533		1
7485.52832		1
7485.53564		1
7485.563		1
7485.78662		1
7485.851		1
7486.017		1
7486.32031		1
7486.39941		1
7486.77734		1
7487.587		1
7487.5874		1
7487.7793		1
7487.83154		1
7487.88037		1
7488.04443		1
7488.305		1
7488.73975		1
7488.94629		1
7489.37158		1
7489.52832		1
7490.03564		1
7490.439		1
7490.446		1
7490.56152		1
7491.01		1
7491.197		1
7491.76855		1
7492.161		1
7492.314		1
7492.436		1
7493.00732		1
7493.36865		1
7493.53955		1
7494.185		1
7494.204		1
7494.552		1
7494.72266		1
7494.831		1
7495.33057		1
7495.5293		1
7495.566		1
7495.583		1
7495.606		1
7495.608		1
7495.74		1
7495.759		1
7497.41846		1
7497.45557		1
7497.50928		1
7497.804		1
7497.94971		1
7498.376		1
7498.84		1
7499.12061		1
7499.339		1
7499.598		1
7499.801		1
7500.349		1
7500.42773		1
7500.45264		1
7500.944		1
7501.153		1
7501.219		1
7501.281		1
7501.317		1
7501.3335		1
7501.798		1
7501.8877		1
7502.19775		1
7502.52637		1
7502.906		1
7503.163		1
7503.357		1
7503.88037		1
7504.078		1
7504.152		1
7504.62549		1
7504.71		1
7504.76172		1
7504.77539		1
7505.97656		1
7506.1123		1
7506.209		1
7506.723		1
7506.741		1
7506.86475		1
7506.8916		1
7506.914		1
7507.385		1
7507.4126		1
7507.551		1
7508.14063		1
7508.15771		1
7508.543		1
7508.85352		1
7508.913		1
7509.30225		1
7509.42041		1
7509.4873		1
7509.7417		1
7510.04053		1
7510.05762		1
7510.08936		1
7510.14258		1
7510.17529		1
7510.40137		1
7510.47949		1
7510.82373		1
7511.07		1
7511.60449		1
7511.61426		1
7511.75537		1
7511.795		1
7512.17871		1
7512.86035		1
7513.015		1
7513.14648		1
7513.562		1
7514.55273		1
7515.084		1
7515.16455		1
7515.173		1
7515.26074		1
7515.27		1
7515.4375		1
7515.472		1
7515.61768		1
7515.79248		1
7515.8584		1
7515.96875		1
7516.237		1
7516.255		1
7516.51172		1
7516.53564		1
7516.899		1
7516.94434		1
7517.06543		1
7517.07031		1
7517.147		1
7517.761		1
7518.704		1
7519.57764		1
7519.606		1
7519.959		1
7520.302		1
7520.725		1
7520.801		1
7520.84961		1
7520.972		1
7521.018		1
7521.136		1
7521.238		1
7521.58		1
7521.709		1
7521.749		1
7521.80273		1
7522.05127		1
7522.054		1
7522.08545		1
7522.52148		1
7522.52148		1
7522.65674		1
7522.775		1
7522.818		1
7522.849		1
7522.851		1
7522.99951		1
7523.00049		1
7523.1333		1
7523.163		1
7523.262		1
7523.3		1
7523.69141		1
7524.17871		1
7524.38574		1
7524.801		1
7525.08936		1
7525.20947		1
7525.27344		1
7525.333		1
7525.34229		1
7526.15234		1
7526.197		1
7526.31738		1
7526.43652		1
7526.707		1
7526.78369		1
7527.052		1
7527.085		1
7527.096		1
7527.1		1
7527.227		1
7527.35352		1
7527.53467		1
7527.66553		1
7527.777		1
7527.823		1
7527.829		1
7528.04248		1
7528.07666		1
7528.119		1
7528.334		1
7528.46729		1
7528.80225		1
7528.836		1
7528.909		1
7529.03662		1
7529.582		1
7529.73242		1
7529.74658		1
7530.26563		1
7530.424		1
7530.69727		1
7530.73438		1
7530.762		1
7530.76758		1
7530.806		1
7531.195		1
7531.26025		1
7531.389		1
7531.528		1
7531.58447		1
7531.6665		1
7531.93848		1
7532.12256		1
7532.127		1
7532.478		1
7532.64		1
7532.69238		1
7532.73047		1
7532.8		1
7532.877		1
7533.148		1
7533.327		1
7533.42529		1
7533.50342		1
7533.83936		1
7533.858		1
7533.876		1
7534.663		1
7534.95654		1
7535.153		1
7535.30469		1
7535.413		1
7535.51465		1
7535.55273		1
7535.60449		1
7535.74365		1
7535.755		1
7535.807		1
7535.95947		1
7536.00244		1
7536.14746		1
7536.266		1
7536.406		1
7536.892		1
7536.957		1
7537.772		1
7537.995		1
7538.467		1
7538.875		1
7538.88232		1
7539.242		1
7539.28271		1
7539.642		1
7540.094		1
7540.158		1
7540.252		1
7540.3		1
7540.38574		1
7541.116		1
7541.15869		1
7541.184		1
7541.366		1
7541.576		1
7541.83936		1
7541.93945		1
7542.07275		1
7542.117		1
7542.17725		1
7542.17773		1
7542.515		1
7542.637		1
7542.7915		1
7542.899		1
7543.1333		1
7543.209		1
7543.38965		1
7543.40137		1
7543.4043		1
7543.43066		1
7543.585		1
7543.75537		1
7543.876		1
7543.89355		1
7544.00732		1
7544.045		1
7544.324		1
7544.38232		1
7544.44336		1
7544.52		1
7544.69629		1
7545.09473		1
7545.5293		1
7545.59766		1
7546.01758		1
7546.132		1
7546.2207		1
7546.288		1
7546.369		1
7546.64648		1
7546.719		1
7546.73		1
7546.99		1
7547.333		1
7547.353		1
7547.442		1
7547.44336		1
7547.514		1
7547.52832		1
7547.53369		1
7547.561		1
7548.19531		1
7548.444		1
7549.076		1
7549.209		1
7549.37549		1
7549.44238		1
7549.47266		1
7549.488		1
7549.674		1
7549.69873		1
7549.704		1
7549.828		1
7549.84131		1
7549.853		1
7550.224		1
7550.26758		1
7550.341		1
7550.51563		1
7550.53564		1
7550.776		1
7550.802		1
7551.087		1
7551.14		1
7551.252		1
7551.374		1
7551.50439		1
7551.57568		1
7551.934		1
7551.96338		1
7552.33838		1
7552.654		1
7552.72949		1
7552.74365		1
7552.80762		1
7552.82031		1
7553.017		1
7553.195		1
7553.242		1
7553.392		1
7553.497		1
7553.537		1
7553.544		1
7553.55127		1
7553.559		1
7553.741		1
7553.763		1
7553.813		1
7553.858		1
7553.88672		1
7553.944		1
7553.992		1
7554.25439		1
7554.32275		1
7554.398		1
7554.518		1
7554.7876		1
7554.7915		1
7554.85547		1
7554.91943		1
7555.087		1
7555.173		1
7555.17334		1
7555.198		1
7555.215		1
7555.38135		1
7555.38867		1
7555.58057		1
7555.591		1
7555.61572		1
7555.727		1
7555.9		1
7556.672		1
7556.67725		1
7556.683		1
7557.17627		1
7557.22461		1
7557.314		1
7557.53027		1
7557.588		1
7557.898		1
7558.09326		1
7558.12256		1
7558.21729		1
7558.22168		1
7558.24268		1
7558.49072		1
7559.007		1
7559.027		1
7559.083		1
7559.086		1
7559.188		1
7559.28271		1
7559.28467		1
7559.37158		1
7559.37549		1
7559.5166		1
7559.678		1
7559.77		1
7559.849		1
7559.948		1
7560.313		1
7560.346		1
7560.351		1
7560.4585		1
7560.473		1
7560.85254		1
7561.54932		1
7561.64258		1
7561.92041		1
7562.11963		1
7562.17627		1
7562.20459		1
7562.32959		1
7562.454		1
7562.55664		1
7562.7207		1
7562.75732		1
7562.952		1
7562.97		1
7563.078		1
7563.303		1
7563.32568		1
7563.358		1
7563.407		1
7564.0625		1
7564.5293		1
7564.84229		1
7565.13672		1
7565.259		1
7565.311		1
7565.467		1
7565.494		1
7565.52148		1
7566.114		1
7566.31445		1
7566.49463		1
7566.694		1
7566.743		1
7567.12158		1
7567.213		1
7567.225		1
7567.383		1
7567.55664		1
7567.771		1
7567.822		1
7568.04443		1
7568.257		1
7568.293		1
7568.371		1
7568.378		1
7568.445		1
7568.478		1
7568.704		1
7568.71826		1
7568.88232		1
7568.95264		1
7569.198		1
7569.28662		1
7569.431		1
7569.442		1
7569.454		1
7569.6333		1
7569.69141		1
7570.02734		1
7570.054		1
7570.26758		1
7570.30859		1
7570.50928		1
7570.52051		1
7570.55762		1
7570.61133		1
7570.80127		1
7570.86572		1
7571.036		1
7571.292		1
7571.309		1
7571.377		1
7571.40869		1
7571.568		1
7571.746		1
7571.77051		1
7571.892		1
7572		1
7572.01172		1
7572.33643		1
7572.48926		1
7572.60742		1
7572.65674		1
7572.77441		1
7572.987		1
7573.057		1
7573.107		1
7573.2373		1
7573.44873		1
7573.464		1
7573.466		1
7573.671		1
7573.931		1
7574.221		1
7574.27539		1
7574.70947		1
7574.7583		1
7574.96338		1
7575.10059		1
7575.176		1
7575.4585		1
7575.57568		1
7576.014		1
7576.12549		1
7576.258		1
7576.709		1
7576.72461		1
7576.817		1
7576.883		1
7576.95		1
7577.16455		1
7577.682		1
7577.696		1
7577.72266		1
7577.73		1
7578.07471		1
7578.18		1
7578.21143		1
7578.267		1
7578.56348		1
7578.809		1
7578.84473		1
7579.372		1
7579.38232		1
7579.477		1
7579.601		1
7580.256		1
7580.39648		1
7580.664		1
7580.783		1
7581.027		1
7581.067		1
7581.34961		1
7581.42236		1
7581.548		1
7581.7124		1
7581.911		1
7582.031		1
7582.28369		1
7582.661		1
7582.825		1
7583.068		1
7583.136		1
7583.2124		1
7583.289		1
7583.369		1
7583.553		1
7583.558		1
7583.70947		1
7583.99561		1
7584.041		1
7584.067		1
7584.09473		1
7584.15674		1
7584.30371		1
7584.671		1
7584.70752		1
7584.864		1
7585.02441		1
7585.27344		1
7585.41		1
7585.572		1
7585.63428		1
7585.746		1
7586.152		1
7586.36475		1
7586.368		1
7586.447		1
7586.61768		1
7586.915		1
7587.04		1
7587.075		1
7587.50439		1
7587.65		1
7587.749		1
7587.99268		1
7588.139		1
7588.507		1
7588.522		1
7588.60645		1
7588.6665		1
7588.67871		1
7589.14648		1
7589.18945		1
7589.22266		1
7589.357		1
7589.442		1
7589.4707		1
7589.53467		1
7589.536		1
7589.69336		1
7589.807		1
7589.962		1
7590.07471		1
7590.0957		1
7590.09766		1
7590.104		1
7590.154		1
7590.32275		1
7590.38574		1
7590.666		1
7590.782		1
7590.79		1
7590.96045		1
7591.004		1
7591.08		1
7591.11865		1
7591.24072		1
7591.25928		1
7591.89063		1
7591.89551		1
7592.282		1
7592.535		1
7592.542		1
7592.95557		1
7593.02		1
7593.19434		1
7593.25342		1
7593.31738		1
7593.69043		1
7593.986		1
7594.265		1
7594.47754		1
7594.526		1
7594.649		1
7595.00635		1
7595.05371		1
7595.13525		1
7595.31445		1
7595.323		1
7595.43555		1
7595.4917		1
7595.62354		1
7595.936		1
7595.99365		1
7595.99951		1
7596.07		1
7596.076		1
7596.39941		1
7597.05225		1
7597.1377		1
7597.281		1
7597.49365		1
7597.6416		1
7597.708		1
7597.90674		1
7597.988		1
7598.02246		1
7598.03174		1
7598.04443		1
7598.08252		1
7598.228		1
7598.27		1
7598.28955		1
7598.297		1
7598.40625		1
7598.50928		1
7598.533		1
7598.595		1
7598.683		1
7598.68555		1
7598.7583		1
7599.096		1
7599.30859		1
7599.869		1
7600.0874		1
7600.116		1
7600.126		1
7600.255		1
7600.2627		1
7600.43		1
7600.451		1
7600.545		1
7600.54639		1
7600.54932		1
7600.617		1
7601.05029		1
7601.1543		1
7601.208		1
7601.328		1
7601.45459		1
7601.558		1
7601.84473		1
7601.88574		1
7601.99072		1
7602.1123		1
7602.17529		1
7602.48242		1
7602.70459		1
7602.935		1
7603.114		1
7603.22		1
7603.68945		1
7603.866		1
7603.904		1
7604.003		1
7604.118		1
7604.26		1
7604.339		1
7604.39551		1
7604.463		1
7604.7583		1
7604.828		1
7604.857		1
7604.964		1
7605.53		1
7606.11133		1
7606.3		1
7606.369		1
7606.42773		1
7606.60547		1
7606.63525		1
7606.929		1
7607.074		1
7607.09131		1
7607.19043		1
7607.28857		1
7607.6377		1
7607.903		1
7608.138		1
7608.501		1
7608.541		1
7608.654		1
7609.16553		1
7609.25		1
7609.447		1
7609.666		1
7610.292		1
7610.40967		1
7610.74365		1
7610.77051		1
7611.04639		1
7611.056		1
7611.39648		1
7611.56348		1
7611.687		1
7611.8877		1
7612.01367		1
7612.478		1
7612.52637		1
7612.68945		1
7612.779		1
7612.79443		1
7612.83936		1
7612.854		1
7612.90967		1
7613.034		1
7613.07031		1
7613.246		1
7613.454		1
7613.56934		1
7613.5835		1
7613.686		1
7613.95068		1
7613.979		1
7614.0625		1
7614.33545		1
7614.482		1
7614.744		1
7614.93457		1
7614.96631		1
7615.03027		1
7615.13037		1
7615.45654		1
7615.54		1
7615.693		1
7615.716		1
7616.07568		1
7616.086		1
7616.387		1
7616.575		1
7616.69531		1
7616.769		1
7616.971		1
7617.38525		1
7617.42773		1
7617.625		1
7617.6875		1
7617.84375		1
7617.9375		1
7618.01025		1
7618.20361		1
7618.276		1
7618.35		1
7618.401		1
7618.595		1
7618.64453		1
7618.726		1
7618.90039		1
7618.92871		1
7619.04		1
7619.265		1
7619.303		1
7619.505		1
7619.75537		1
7619.89844		1
7619.95947		1
7620.16064		1
7620.34668		1
7620.492		1
7620.56		1
7620.77539		1
7620.89355		1
7620.9917		1
7621.038		1
7621.19141		1
7621.31055		1
7621.528		1
7621.534		1
7621.68		1
7621.784		1
7621.789		1
7621.798		1
7621.854		1
7622.049		1
7622.054		1
7622.116		1
7622.4043		1
7622.455		1
7622.7793		1
7622.7793		1
7622.83838		1
7622.878		1
7622.8877		1
7623.07959		1
7623.15527		1
7623.157		1
7623.17529		1
7623.24365		1
7623.43164		1
7623.63672		1
7623.956		1
7623.98926		1
7624.036		1
7624.086		1
7624.098		1
7624.11328		1
7624.12		1
7624.12061		1
7624.14258		1
7624.17627		1
7624.192		1
7624.59961		1
7624.748		1
7624.79346		1
7624.856		1
7625.0166		1
7625.401		1
7625.535		1
7625.688		1
7625.74072		1
7625.754		1
7625.779		1
7625.874		1
7625.895		1
7626.29639		1
7626.337		1
7626.4834		1
7626.58545		1
7626.84131		1
7627.019		1
7627.18359		1
7627.185		1
7627.22		1
7627.24072		1
7627.561		1
7627.70654		1
7627.819		1
7627.859		1
7627.926		1
7627.976		1
7628.05273		1
7628.105		1
7628.34229		1
7628.37354		1
7628.41162		1
7628.62256		1
7628.633		1
7629.046		1
7629.07666		1
7629.266		1
7629.319		1
7629.582		1
7629.687		1
7629.742		1
7629.94531		1
7630.52246		1
7630.59229		1
7630.60156		1
7630.817		1
7631.003		1
7631.00537		1
7631.15137		1
7631.18848		1
7631.239		1
7631.394		1
7631.488		1
7631.689		1
7631.98		1
7632.02148		1
7632.06152		1
7632.178		1
7632.50146		1
7632.56152		1
7632.642		1
7632.793		1
7632.962		1
7633.067		1
7633.079		1
7633.91		1
7633.935		1
7633.97754		1
7634.06738		1
7634.173		1
7634.243		1
7634.343		1
7634.418		1
7634.45654		1
7634.60938		1
7634.617		1
7634.647		1
7634.8623		1
7634.887		1
7634.972		1
7634.99951		1
7635.09326		1
7635.24658		1
7635.29932		1
7635.437		1
7635.44141		1
7635.499		1
7635.57568		1
7635.71436		1
7635.72656		1
7635.765		1
7635.828		1
7635.8833		1
7635.998		1
7636.13672		1
7636.2334		1
7636.25049		1
7636.272		1
7636.29639		1
7636.40039		1
7636.46729		1
7636.492		1
7636.7124		1
7636.715		1
7636.824		1
7636.829		1
7636.98926		1
7637.10938		1
7637.274		1
7637.44873		1
7637.612		1
7637.61963		1
7637.64		1
7637.75		1
7637.9834		1
7638.07666		1
7638.178		1
7638.27051		1
7638.917		1
7639.08643		1
7639.20166		1
7639.52441		1
7639.55371		1
7639.57861		1
7639.703		1
7639.84863		1
7639.866		1
7639.91553		1
7640.06152		1
7640.131		1
7640.195		1
7640.199		1
7640.251		1
7640.301		1
7640.34		1
7640.34473		1
7640.347		1
7640.423		1
7640.549		1
7640.64551		1
7640.69043		1
7640.69531		1
7640.844		1
7641.08252		1
7641.089		1
7641.301		1
7641.3584		1
7641.4165		1
7641.43359		1
7641.58643		1
7641.749		1
7641.82373		1
7641.9375		1
7641.99658		1
7642.02734		1
7642.132		1
7642.13867		1
7642.17529		1
7642.27344		1
7642.28		1
7642.304		1
7642.44141		1
7642.689		1
7642.851		1
7642.944		1
7642.983		1
7643.32764		1
7643.479		1
7643.71143		1
7644.124		1
7644.316		1
7644.628		1
7644.76074		1
7644.84229		1
7644.928		1
7645.195		1
7645.226		1
7645.252		1
7645.26172		1
7645.26953		1
7645.7334		1
7645.85547		1
7645.862		1
7645.907		1
7645.92041		1
7645.96338		1
7646.02832		1
7646.05957		1
7646.28662		1
7646.426		1
7646.80566		1
7646.81445		1
7646.844		1
7647.25732		1
7647.30127		1
7647.30371		1
7647.694		1
7647.708		1
7647.81934		1
7647.956		1
7647.961		1
7648.217		1
7648.30957		1
7648.569		1
7648.58936		1
7648.633		1
7648.773		1
7648.947		1
7649.037		1
7649.04541		1
7649.23633		1
7649.49658		1
7649.529		1
7650.015		1
7650.07		1
7650.11572		1
7650.16162		1
7650.398		1
7650.40137		1
7650.74365		1
7650.92041		1
7651.12842		1
7651.156		1
7651.177		1
7651.295		1
7651.38037		1
7651.39		1
7651.41064		1
7651.453		1
7651.52344		1
7651.742		1
7651.748		1
7652.051		1
7652.103		1
7652.335		1
7652.52148		1
7652.572		1
7652.572		1
7652.89453		1
7652.909		1
7653.154		1
7653.245		1
7653.255		1
7653.269		1
7653.34375		1
7653.522		1
7653.67041		1
7653.789		1
7653.79639		1
7654.066		1
7654.1543		1
7654.16455		1
7654.19043		1
7654.22949		1
7654.23145		1
7654.342		1
7654.355		1
7654.65674		1
7654.658		1
7654.786		1
7655.151		1
7655.28564		1
7655.39453		1
7655.488		1
7655.54639		1
7655.623		1
7655.66		1
7655.67334		1
7655.746		1
7655.831		1
7656.306		1
7656.35156		1
7656.39258		1
7656.513		1
7656.842		1
7657.013		1
7657.22949		1
7657.28125		1
7657.287		1
7657.542		1
7657.79053		1
7657.942		1
7658.29248		1
7658.31934		1
7658.40332		1
7658.565		1
7658.686		1
7658.87842		1
7658.993		1
7659.055		1
7659.101		1
7659.30225		1
7659.35		1
7659.35352		1
7659.414		1
7659.861		1
7659.872		1
7659.941		1
7660.06055		1
7660.11		1
7660.20557		1
7660.822		1
7660.835		1
7660.91162		1
7660.983		1
7661.10742		1
7661.12939		1
7661.50342		1
7661.58545		1
7661.60449		1
7661.7		1
7661.71143		1
7661.73535		1
7661.789		1
7662.05957		1
7662.10352		1
7662.38574		1
7662.3916		1
7662.75732		1
7662.808		1
7662.84		1
7662.98926		1
7663.395		1
7663.401		1
7663.408		1
7663.6377		1
7663.824		1
7663.853		1
7664.08057		1
7664.12744		1
7664.257		1
7664.28125		1
7664.287		1
7664.474		1
7664.575		1
7664.65039		1
7665.18066		1
7665.24658		1
7665.29932		1
7665.30566		1
7665.331		1
7665.37158		1
7665.376		1
7665.386		1
7665.468		1
7665.65527		1
7665.70166		1
7665.807		1
7665.83838		1
7665.858		1
7665.889		1
7665.95947		1
7666.21143		1
7666.35		1
7666.403		1
7666.431		1
7666.631		1
7666.75732		1
7666.798		1
7666.89844		1
7666.974		1
7667.306		1
7667.348		1
7667.413		1
7667.419		1
7667.59766		1
7667.603		1
7667.622		1
7667.65137		1
7667.811		1
7667.88965		1
7668.20557		1
7668.339		1
7668.407		1
7668.43555		1
7668.447		1
7668.77246		1
7668.931		1
7669.03857		1
7669.06152		1
7669.12061		1
7669.23828		1
7669.308		1
7669.36963		1
7669.927		1
7669.982		1
7670.227		1
7670.24		1
7670.50342		1
7670.50537		1
7670.514		1
7670.614		1
7670.64063		1
7670.69775		1
7670.78174		1
7670.998		1
7671.21533		1
7671.218		1
7671.635		1
7671.888		1
7671.94873		1
7672.09229		1
7672.214		1
7672.23145		1
7672.28662		1
7672.449		1
7672.719		1
7672.99		1
7673.016		1
7673.151		1
7673.2207		1
7673.287		1
7673.39746		1
7673.47852		1
7673.60547		1
7673.725		1
7673.74756		1
7673.762		1
7673.845		1
7674.04346		1
7674.15967		1
7674.22656		1
7674.486		1
7674.552		1
7674.55469		1
7674.99951		1
7675.202		1
7675.319		1
7675.399		1
7675.484		1
7675.502		1
7675.581		1
7675.692		1
7675.751		1
7675.82227		1
7676.18066		1
7676.335		1
7676.355		1
7676.55029		1
7676.585		1
7676.62354		1
7676.744		1
7676.783		1
7676.79053		1
[truncated: 8,645 more rows]
