# Supplementary material for: Getting rid of ‘rain’ and ‘stars’: Mitigating inhibition effects on ddPCR data analysis, the case study of the invasive crayfish Pacifastacus leniusculus in the streams of Luxembourg
Source: PLoS One. 2022 Nov 16;17(11):e0275363. doi: 10.1371/journal.pone.0275363 (PMC9668142; doi:10.1371/journal.pone.0275363)
Supplement: S1 File — (ZIP) [file pone.0275363.s003.zip › raw data/29-Pl3/29 Pl3-2019 Pl_A07_Amplitude.csv]

Ch1 Amplitude	Ch2 Amplitude	Cluster
303.3086		1
4770.949		1
4974.53369		1
5012.066		1
5099.34961		1
5118.936		1
5154.76367		1
5336.4585		1
5341.02441		1
5364.85254		1
5393.84863		1
5405.84131		1
5414.00342		1
5434.193		1
5435.882		1
5454.38574		1
5456.56836		1
5462.07861		1
5462.5625		1
5463.70557		1
5467.46045		1
5476.454		1
5477.75928		1
5495.395		1
5496.796		1
5502.179		1
5509.48145		1
5521.652		1
5524.506		1
5526.64258		1
5526.798		1
5534.132		1
5534.149		1
5545.915		1
5546.64		1
5557.65771		1
5560.18848		1
5566.41943		1
5569.992		1
5570.03662		1
5570.314		1
5571.88574		1
5577.5874		1
5578.73633		1
5581.04053		1
5583.65039		1
5584.32031		1
5584.525		1
5585.82666		1
5586.035		1
5588.929		1
5592.06348		1
5593.71826		1
5595.095		1
5599.12939		1
5601.924		1
5603.928		1
5607.51953		1
5616.818		1
5617.52734		1
5621.171		1
5626.29639		1
5630.4126		1
5635.1084		1
5639.20459		1
5639.801		1
5640.03662		1
5640.38965		1
5640.414		1
5643.72461		1
5644.30664		1
5646.338		1
5652.237		1
5653.06641		1
5655.016		1
5660.23145		1
5662.12158		1
5662.63672		1
5666.13525		1
5672.05		1
5685.02637		1
5686.464		1
5690.5293		1
5690.574		1
5691.761		1
5695.204		1
5698.00439		1
5699.419		1
5700.088		1
5700.21338		1
5700.912		1
5701.087		1
5702.154		1
5702.28271		1
5705.44873		1
5706.22168		1
5707.573		1
5709.4917		1
5711.567		1
5712.29053		1
5715.59668		1
5716.40137		1
5717.056		1
5717.101		1
5717.5083		1
5717.543		1
5724.417		1
5724.68848		1
5726.595		1
5726.617		1
5729.106		1
5732.42969		1
5734.14941		1
5734.501		1
5734.845		1
5734.98438		1
5736.766		1
5741.41		1
5745.97266		1
5747.256		1
5749.32959		1
5749.852		1
5750.10156		1
5750.782		1
5752.49854		1
5753.66553		1
5754.215		1
5756.708		1
5757.51172		1
5761.427		1
5761.77148		1
5761.85352		1
5765.086		1
5766.334		1
5766.366		1
5768.361		1
5769.722		1
5770.96533		1
5771.23438		1
5771.38672		1
5771.52539		1
5771.58252		1
5772.444		1
5772.46045		1
5773.569		1
5775.20752		1
5776.43945		1
5777.54		1
5777.61768		1
5778.714		1
5779.15		1
5779.204		1
5782.122		1
5782.30225		1
5784.963		1
5785.444		1
5788.407		1
5789.402		1
5792.19238		1
5794.75049		1
5796.0376		1
5796.54736		1
5797.178		1
5797.717		1
5798.21436		1
5798.21533		1
5800.38135		1
5801.06836		1
5803.471		1
5804.243		1
5805.51465		1
5805.664		1
5805.984		1
5806.03125		1
5806.19043		1
5806.25439		1
5807.668		1
5808.409		1
5810.93359		1
5811.23975		1
5811.307		1
5811.77344		1
5811.905		1
5812.724		1
5817.607		1
5817.777		1
5820.26025		1
5821.53467		1
5822.963		1
5823.87646		1
5824.957		1
5825.084		1
5826.224		1
5826.494		1
5826.50146		1
5827.76953		1
5827.82666		1
5827.964		1
5828.464		1
5828.531		1
5828.761		1
5829.37549		1
5830.237		1
5830.432		1
5832.328		1
5832.611		1
5832.92627		1
5835.232		1
5835.36133		1
5838.307		1
5840.76953		1
5842.194		1
5843.64844		1
5844.415		1
5844.508		1
5846.324		1
5846.44238		1
5846.99072		1
5847.246		1
5847.981		1
5848.108		1
5850.03		1
5850.738		1
5850.89453		1
5851.462		1
5852.0957		1
5853.152		1
5853.304		1
5853.585		1
5854.40039		1
5856.846		1
5859.84766		1
5861.927		1
5862.48633		1
5863.328		1
5863.47461		1
5864.33545		1
5864.73926		1
5865.655		1
5865.87		1
5866.5293		1
5866.665		1
5867.35938		1
5868.00537		1
5868.997		1
5869.734		1
5870.58154		1
5871.42		1
5871.48633		1
5872.27637		1
5872.33252		1
5873.50537		1
5873.775		1
5874.076		1
5874.14746		1
5874.589		1
5874.84961		1
5875.01855		1
5875.47754		1
5876.136		1
5877.771		1
5877.84229		1
5878.69531		1
5878.76		1
5879.25		1
5879.483		1
5879.57129		1
5880.20166		1
5880.872		1
5881.08		1
5881.114		1
5881.17432		1
5881.396		1
5881.426		1
5881.547		1
5883.275		1
5883.77441		1
5884.58643		1
5884.86475		1
5886.154		1
5887.143		1
5887.21729		1
5887.25		1
5888.888		1
5889.263		1
5889.53027		1
5889.644		1
5890.81		1
5891.474		1
5891.86133		1
5892.32666		1
5892.395		1
5892.447		1
5892.718		1
5893.93		1
5895.06348		1
5895.56055		1
5895.743		1
5896.437		1
5897.333		1
5897.52051		1
5897.61426		1
5900.3916		1
5900.50146		1
5900.598		1
5900.607		1
5901.21436		1
5901.26025		1
5903.1543		1
5903.18652		1
5904.10742		1
5905.067		1
5905.5376		1
5906.36133		1
5906.45752		1
5906.58		1
5906.754		1
5907.653		1
5908.04248		1
5908.42725		1
5908.6416		1
5908.729		1
5909.87451		1
5910.43262		1
5910.491		1
5910.66748		1
5911.26758		1
5911.37646		1
5911.97266		1
5912.89355		1
5913.22852		1
5913.572		1
5914.649		1
5914.811		1
5914.85		1
5915.276		1
5915.46875		1
5916.315		1
5917.05127		1
5917.86133		1
5918.635		1
5918.6377		1
5919.149		1
5919.26953		1
5919.73438		1
5921.154		1
5921.184		1
5921.31152		1
5921.485		1
5922.603		1
5922.727		1
5924.335		1
5924.496		1
5925.075		1
5925.656		1
5925.908		1
5926.379		1
5926.39453		1
5926.449		1
5926.53		1
5926.806		1
5926.80762		1
5927.118		1
5928.47949		1
5930.59668		1
5932.14063		1
5932.186		1
5932.554		1
5932.74268		1
5933.131		1
5933.29053		1
5934.33936		1
5934.63428		1
5935.50928		1
5935.589		1
5935.75928		1
5936.31152		1
5936.479		1
5936.545		1
5936.63574		1
5937.651		1
5937.71875		1
5937.88525		1
5937.90869		1
5938.049		1
5938.54248		1
5939.2334		1
5939.8877		1
5940.28271		1
5940.59473		1
5940.911		1
5941.105		1
5941.746		1
5941.7627		1
5941.939		1
5941.94873		1
5942.274		1
5942.377		1
5942.626		1
5942.94336		1
5943.2373		1
5943.28271		1
5944.51953		1
5944.763		1
5944.893		1
5945.027		1
5945.104		1
5945.954		1
5946.21875		1
5947.81348		1
5947.95459		1
5948.475		1
5948.71973		1
5948.77246		1
5949.16846		1
5950.0127		1
5951.07373		1
5951.531		1
5952.076		1
5952.721		1
5953.14258		1
5953.751		1
5954.006		1
5954.435		1
5954.463		1
5954.895		1
5955.05664		1
5955.09131		1
5955.24951		1
5955.266		1
5955.35547		1
5955.84033		1
5955.93		1
5956.03564		1
5956.54932		1
5957.242		1
5957.541		1
5957.67139		1
5957.704		1
5959.137		1
5959.286		1
5959.326		1
5959.51758		1
5959.5415		1
5959.57227		1
5959.70264		1
5959.7793		1
5959.828		1
5959.83154		1
5960.13965		1
5960.272		1
5960.42969		1
5960.493		1
5960.6084		1
5960.67041		1
5960.74756		1
5961.036		1
5962.57227		1
5963.25928		1
5963.779		1
5963.88428		1
5964.50342		1
5964.746		1
5964.803		1
5964.8667		1
5965.19629		1
5965.523		1
5966.41553		1
5966.5625		1
5966.82666		1
5966.90771		1
5967.1333		1
5967.74268		1
5968.297		1
5968.298		1
5968.818		1
5969.59131		1
5969.931		1
5970.7417		1
5971.33		1
5971.39551		1
5971.407		1
5972.15674		1
5972.2207		1
5972.456		1
5972.71826		1
5973.817		1
5974.021		1
5974.11		1
5974.248		1
5974.431		1
5974.83057		1
5974.835		1
5975.18945		1
5975.297		1
5975.735		1
5976.012		1
5976.38135		1
5976.42334		1
5976.71143		1
5976.80859		1
5976.902		1
5976.963		1
5977.17		1
5977.42773		1
5977.78467		1
5978.39746		1
5978.585		1
5978.61865		1
5978.934		1
5979.0874		1
5979.08838		1
5979.388		1
5979.4043		1
5979.435		1
5979.4917		1
5980.262		1
5980.75732		1
5980.77		1
5981.62549		1
5981.75		1
5981.78662		1
5981.92041		1
5981.954		1
5982.173		1
5982.2417		1
5982.2583		1
5982.518		1
5982.57764		1
5983.02539		1
5983.14648		1
5983.35449		1
5984.632		1
5985.101		1
5985.217		1
5985.735		1
5985.739		1
5986.03027		1
5986.43945		1
5986.87842		1
5986.987		1
5987.188		1
5987.48633		1
5988.089		1
5988.259		1
5988.3667		1
5988.681		1
5989.025		1
5989.411		1
5989.59326		1
5990.11572		1
5990.184		1
5990.7666		1
5990.96826		1
5991.4		1
5991.41455		1
5991.4624		1
5991.48926		1
5991.73828		1
5993.13428		1
5993.3584		1
5993.601		1
5993.83154		1
5993.92041		1
5994.135		1
5994.60352		1
5994.83545		1
5994.986		1
5995.259		1
5995.55469		1
5995.66		1
5996.31348		1
5996.315		1
5997.055		1
5997.14258		1
5997.65869		1
5997.967		1
5998.07227		1
5998.18164		1
5998.46338		1
5999.15137		1
5999.444		1
5999.596		1
5999.69531		1
5999.87061		1
5999.905		1
6000.034		1
6000.11475		1
6000.19434		1
6000.265		1
6000.544		1
6001.495		1
6001.557		1
6001.58643		1
6001.905		1
6001.926		1
6002.31641		1
6002.465		1
6002.649		1
6002.649		1
6002.92725		1
6003.37061		1
6003.561		1
6003.739		1
6003.88867		1
6004.4917		1
6004.61963		1
6005.61963		1
6006.01855		1
6006.2373		1
6006.262		1
6006.56738		1
6006.88135		1
6007.196		1
6007.5376		1
6007.65234		1
6007.919		1
6007.94238		1
6008.514		1
6008.80273		1
6008.86		1
6009.218		1
6009.54932		1
6009.79736		1
6009.88672		1
6010.192		1
6010.95264		1
6011.222		1
6011.969		1
6012.547		1
6012.61768		1
6012.96875		1
6013.02441		1
6013.528		1
6013.62744		1
6013.80273		1
6013.99951		1
6014.14355		1
6014.299		1
6014.49854		1
6015.33545		1
6015.46631		1
6015.47461		1
6015.479		1
6016.365		1
6016.42871		1
6017.0166		1
6017.554		1
6017.62158		1
6017.811		1
6017.95068		1
6018.19238		1
6018.607		1
6018.638		1
6018.73242		1
6018.79053		1
6019.00635		1
6019.52832		1
6019.654		1
6019.9126		1
6020.0083		1
6020.1875		1
6020.44971		1
6020.93945		1
6020.95752		1
6020.99463		1
6021.123		1
6021.148		1
6021.222		1
6021.581		1
6022.163		1
6022.21875		1
6022.306		1
6022.4043		1
6022.553		1
6022.64355		1
6022.665		1
6022.97363		1
6023.023		1
6023.19629		1
6023.63525		1
6023.73047		1
6024.05		1
6024.1543		1
6024.374		1
6024.408		1
6024.62061		1
6024.935		1
6025.007		1
6025.448		1
6025.49		1
6025.562		1
6025.919		1
6025.949		1
6026.833		1
6028.092		1
6028.16357		1
6028.345		1
6028.3833		1
6028.459		1
6028.69043		1
6029.024		1
6029.08447		1
6029.1665		1
6029.82129		1
6030.0415		1
6030.24268		1
6030.41162		1
6030.45947		1
6030.47461		1
6030.668		1
6031.185		1
6031.3125		1
6031.35059		1
6031.462		1
6031.543		1
6031.73828		1
6031.836		1
6031.977		1
6032.12744		1
6032.37354		1
6032.51172		1
6033.182		1
6033.29834		1
6033.646		1
6033.668		1
6033.857		1
6033.937		1
6034.044		1
6034.922		1
6034.956		1
6035.17725		1
6035.188		1
6035.324		1
6035.325		1
6035.70557		1
6035.865		1
6036.392		1
6036.469		1
6036.56738		1
6036.7373		1
6036.963		1
6037.01855		1
6037.29932		1
6037.32959		1
6037.37061		1
6037.3833		1
6038.118		1
6038.118		1
6038.21045		1
6038.223		1
6038.28955		1
6039.17627		1
6039.224		1
6039.27441		1
6039.309		1
6039.642		1
6039.927		1
6039.958		1
6040.17432		1
6040.27539		1
6040.57959		1
6040.66162		1
6040.91553		1
6041.015		1
6041.21143		1
6041.69043		1
6041.73438		1
6042.116		1
6042.52832		1
6042.655		1
6042.68066		1
6043.234		1
6043.349		1
6043.602		1
6043.99951		1
6044.19531		1
6044.263		1
6044.39551		1
6044.43359		1
6044.503		1
6044.612		1
6044.633		1
6044.763		1
6044.91357		1
6045.008		1
6045.3916		1
6045.459		1
6046.37646		1
6046.822		1
6046.86475		1
6047.4585		1
6048.19971		1
6048.399		1
6048.69141		1
6048.828		1
6048.96		1
6048.967		1
6049.124		1
6049.233		1
6050.078		1
6050.083		1
6050.305		1
6050.31		1
6050.54053		1
6051.06738		1
6051.20947		1
6051.245		1
6051.299		1
6051.46		1
6051.49365		1
6051.535		1
6051.547		1
6051.86133		1
6052.46143		1
6052.52734		1
6052.643		1
6052.667		1
6052.847		1
6053.016		1
6053.05957		1
6053.09375		1
6053.389		1
6053.985		1
6054.1377		1
6054.328		1
6054.43652		1
6054.48145		1
6054.58154		1
6054.653		1
6054.66162		1
6054.78467		1
6054.95166		1
6055.03125		1
6055.12744		1
6055.303		1
6055.61963		1
6055.715		1
6055.7417		1
6055.79		1
6055.91553		1
6055.963		1
6056.153		1
6056.169		1
6056.17139		1
6056.43652		1
6056.4624		1
6056.7124		1
6056.82764		1
6057.06641		1
6057.25537		1
6057.298		1
6057.344		1
6057.6084		1
6057.757		1
6057.90869		1
6057.94629		1
6058.27		1
6058.567		1
6058.86		1
6058.976		1
6059.027		1
6059.22168		1
6059.239		1
6059.314		1
6059.377		1
6059.445		1
6059.455		1
6059.677		1
6059.75		1
6059.83545		1
6059.94336		1
6059.95166		1
6060.081		1
6060.1543		1
6060.397		1
6060.622		1
6060.73047		1
6060.78174		1
6060.801		1
6060.899		1
6061.103		1
6061.9917		1
6062.018		1
6062.12256		1
6062.22363		1
6062.35742		1
6062.36963		1
6062.71533		1
6062.724		1
6062.749		1
6063.25537		1
6063.26465		1
6063.519		1
6063.588		1
6063.76953		1
6064.04639		1
6064.093		1
6064.42627		1
6064.863		1
6064.958		1
6065.09961		1
6065.209		1
6065.321		1
6065.38037		1
6065.43555		1
6065.524		1
6065.654		1
6065.91553		1
6066.02148		1
6066.21729		1
6066.245		1
6067.099		1
6067.14		1
6067.20459		1
6067.26758		1
6067.76953		1
6068.145		1
6068.28369		1
6068.377		1
6068.428		1
6068.58		1
6068.68945		1
6068.762		1
6068.9834		1
6069.378		1
6069.78		1
6069.842		1
6070.18555		1
6070.37842		1
6070.42627		1
6070.46		1
6070.46338		1
6070.557		1
6070.85254		1
6071.07275		1
6071.27832		1
6071.51563		1
6071.721		1
6071.77344		1
6071.83252		1
6071.934		1
6072.058		1
6072.12061		1
6072.178		1
6072.477		1
6072.63037		1
6072.704		1
6072.748		1
6072.94971		1
6073.151		1
6073.288		1
6073.37		1
6073.411		1
6073.4126		1
6073.7583		1
6073.814		1
6073.911		1
6073.92		1
6074.053		1
6074.13672		1
6074.259		1
6074.331		1
6074.412		1
6074.76172		1
6074.988		1
6075.096		1
6075.103		1
6075.17139		1
6075.219		1
6075.439		1
6075.44775		1
6076.003		1
6076.139		1
6076.222		1
6076.245		1
6076.571		1
6076.71045		1
6076.899		1
6077.03564		1
6077.236		1
6077.32861		1
6077.63574		1
6077.69		1
6077.878		1
6077.98242		1
6078.44336		1
6078.445		1
6078.68164		1
6078.907		1
6078.93262		1
6079.04053		1
6079.05371		1
6079.2583		1
6079.45459		1
6079.475		1
6079.62354		1
6079.626		1
6079.69		1
6079.745		1
6079.746		1
6080.19434		1
6080.513		1
6080.558		1
6080.64355		1
6080.79932		1
6081.052		1
6081.26953		1
6081.31836		1
6081.373		1
6081.47754		1
6082.10645		1
6082.36426		1
6082.57		1
6082.77		1
6083.01		1
6083.15137		1
6083.206		1
6083.42		1
6083.55664		1
6083.5957		1
6083.7793		1
6083.84668		1
6084.096		1
6084.149		1
6084.20361		1
6084.225		1
6084.25244		1
6084.26563		1
6084.292		1
6084.3584		1
6084.37451		1
6084.46826		1
6084.486		1
6084.58252		1
6084.64844		1
6084.908		1
6085.17529		1
6085.19727		1
6085.27148		1
6085.283		1
6085.292		1
6085.3125		1
6085.387		1
6085.577		1
6085.63965		1
6085.93652		1
6086.066		1
6086.1		1
6086.109		1
6086.111		1
6086.32		1
6086.595		1
6086.66162		1
6086.76953		1
6087.074		1
6087.268		1
6087.723		1
6087.901		1
6087.91162		1
6088.076		1
6088.104		1
6088.146		1
6088.233		1
6088.28027		1
6088.297		1
6088.468		1
6088.577		1
6088.706		1
6088.75537		1
6088.96045		1
6089.444		1
6089.73		1
6089.80762		1
6089.98975		1
6090.15137		1
6090.33545		1
6090.72363		1
6090.85742		1
6090.891		1
6091.054		1
6091.091		1
6091.18		1
6091.286		1
6091.336		1
6091.44141		1
6091.56738		1
6091.575		1
6092.16846		1
6092.4834		1
6092.9834		1
6092.998		1
6093.028		1
6093.13037		1
6093.228		1
6093.27832		1
6093.341		1
6093.49463		1
6093.507		1
6094.20459		1
6094.26074		1
6094.26953		1
6094.39453		1
6094.424		1
6094.50244		1
6094.62354		1
6094.94434		1
6095.17041		1
6095.33252		1
6095.37158		1
6095.432		1
6096.0127		1
6096.07568		1
6096.171		1
6096.21875		1
6096.2915		1
6096.41553		1
6096.80859		1
6097.0625		1
6097.11963		1
6097.14453		1
6097.23828		1
6097.297		1
6097.408		1
6097.515		1
6097.601		1
6097.9		1
6097.95557		1
6097.9707		1
6098.03369		1
6098.31445		1
6098.40039		1
6098.412		1
6098.549		1
6098.594		1
6098.764		1
6098.848		1
6099.05957		1
6099.37354		1
6099.38672		1
6099.51563		1
6099.91553		1
6099.972		1
6100.035		1
6100.2876		1
6100.331		1
6100.348		1
6100.348		1
6100.441		1
6100.556		1
6100.65771		1
6100.97		1
6101.122		1
6101.19238		1
6101.20947		1
6101.21143		1
6101.216		1
6101.43		1
6101.45459		1
6101.60156		1
6101.763		1
6101.7666		1
6101.928		1
6102.11426		1
6102.51953		1
6102.625		1
6102.864		1
6102.889		1
6102.92432		1
6102.931		1
6102.96533		1
6103.002		1
6103.012		1
6103.013		1
6103.05127		1
6103.13867		1
6103.319		1
6103.408		1
6103.47656		1
6103.54932		1
6103.713		1
6103.74463		1
6104.2583		1
6104.26855		1
6104.2793		1
6104.35352		1
6104.477		1
6104.54932		1
6104.6416		1
6104.674		1
6104.74268		1
6105.07275		1
6105.12354		1
6105.46436		1
6105.46533		1
6105.69873		1
6105.88135		1
6105.96		1
6106.03857		1
6106.1416		1
6106.19141		1
6106.35645		1
6106.576		1
6106.63		1
6106.67627		1
6106.916		1
6107.07129		1
6107.0874		1
6107.3374		1
6107.35059		1
6107.39941		1
6107.472		1
6107.518		1
6107.645		1
6107.85		1
6107.87061		1
6108		1
6108.116		1
6108.2207		1
6108.265		1
6108.59473		1
6108.62549		1
6108.959		1
6108.977		1
6108.97852		1
6109.165		1
6109.404		1
6109.46436		1
6109.7583		1
6109.76074		1
6109.93262		1
6110.021		1
6110.09229		1
6110.17041		1
6110.5957		1
6110.59961		1
6110.98145		1
6111.06641		1
6111.112		1
6111.2124		1
6111.34131		1
6111.449		1
6111.48828		1
6111.496		1
6111.501		1
6111.62061		1
6112.01465		1
6112.068		1
6112.227		1
6112.44043		1
6112.49		1
6112.5835		1
6112.61572		1
6112.616		1
6112.691		1
6112.716		1
6112.80273		1
6112.88428		1
6112.889		1
6112.997		1
6113.11426		1
6113.3916		1
6113.505		1
6113.50928		1
6113.52637		1
6113.573		1
6113.59326		1
6113.8374		1
6113.92334		1
6114.05762		1
6114.13135		1
6114.22		1
6114.34033		1
6114.44629		1
6114.537		1
6114.54639		1
6114.57959		1
6114.73242		1
6114.977		1
6115.042		1
6115.211		1
6115.211		1
6115.26074		1
6115.27		1
6115.31641		1
6115.364		1
6115.42627		1
6115.53467		1
6115.88867		1
6115.932		1
6116.02246		1
6116.111		1
6116.17334		1
6116.281		1
6116.295		1
6116.64551		1
6116.722		1
6116.751		1
6116.918		1
6116.98		1
6117.03955		1
6117.453		1
6117.461		1
6117.56641		1
6117.741		1
6117.867		1
6117.945		1
6118.15		1
6118.51367		1
6118.53		1
6118.555		1
6118.567		1
6118.631		1
6118.67725		1
6118.69434		1
6118.709		1
6118.996		1
6119.03369		1
6119.05469		1
6119.14063		1
6119.142		1
6119.514		1
6119.75049		1
6119.96973		1
6120.02539		1
6120.072		1
6120.106		1
6120.39		1
6120.3916		1
6120.507		1
6120.58154		1
6120.618		1
6121		1
6121.16064		1
6121.201		1
6121.38232		1
6121.43457		1
6121.491		1
6121.5293		1
6121.57275		1
6121.62061		1
6121.664		1
6121.85352		1
6121.88135		1
6122.02734		1
6122.228		1
6122.271		1
6122.34326		1
6122.3584		1
6122.37		1
6122.392		1
6122.59863		1
6122.62842		1
6122.923		1
6122.98535		1
6123.10742		1
6123.126		1
6123.233		1
6123.34961		1
6123.524		1
6123.52539		1
6123.547		1
6123.69434		1
6123.786		1
6123.85352		1
6123.944		1
6123.973		1
6124.22461		1
6124.25635		1
6124.618		1
6124.86133		1
6124.8877		1
6124.95068		1
6125.02637		1
6125.03		1
6125.055		1
6125.05957		1
6125.096		1
6125.25244		1
6125.338		1
6125.494		1
6125.506		1
6125.639		1
6125.73926		1
6125.8623		1
6125.943		1
6126.065		1
6126.12451		1
6126.21143		1
6126.21533		1
6126.227		1
6126.372		1
6126.541		1
6126.551		1
6126.579		1
6126.66943		1
6126.735		1
6126.80469		1
6127.091		1
6127.096		1
6127.10938		1
6127.14941		1
6127.16162		1
6127.18262		1
6127.20166		1
6127.241		1
6127.31641		1
6127.344		1
6127.351		1
6127.46143		1
6127.5874		1
6127.64551		1
6127.728		1
6128.023		1
6128.086		1
6128.1		1
6128.33057		1
6128.372		1
6128.50342		1
6128.68555		1
6128.71436		1
6128.858		1
6128.861		1
6128.917		1
6128.98926		1
6129.045		1
6129.06348		1
6129.23242		1
6129.371		1
6129.395		1
6129.426		1
6129.807		1
6129.92773		1
6130.015		1
6130.107		1
6130.155		1
6130.165		1
6130.204		1
6130.383		1
6130.551		1
6130.65039		1
6130.85645		1
6130.89355		1
6130.97		1
6131.0166		1
6131.021		1
6131.035		1
6131.06641		1
6131.07129		1
6131.19971		1
6131.27		1
6131.413		1
6131.458		1
6131.4707		1
6131.53		1
6131.57861		1
6131.63525		1
6131.7627		1
6131.787		1
6131.79736		1
6131.861		1
6132.16162		1
6132.304		1
6132.558		1
6132.79443		1
6132.851		1
6132.8877		1
6132.921		1
6132.95166		1
6132.95166		1
6133.01		1
6133.069		1
6133.123		1
6133.196		1
6133.50146		1
6133.55762		1
6133.592		1
6133.621		1
6133.69336		1
6133.83		1
6133.88428		1
6133.907		1
6134.088		1
6134.114		1
6134.1416		1
6134.254		1
6134.26367		1
6134.319		1
6134.44531		1
6134.475		1
6134.68652		1
6134.876		1
6134.945		1
6134.972		1
6134.994		1
6135.06836		1
6135.084		1
6135.227		1
6135.38135		1
6135.53467		1
6135.57373		1
6135.60156		1
6135.87549		1
6136.0127		1
6136.08447		1
6136.22461		1
6136.259		1
6136.30127		1
6136.33643		1
6136.417		1
6136.47168		1
6136.486		1
6136.594		1
6136.66553		1
6136.67041		1
6136.67139		1
6136.72363		1
6136.85059		1
6137.00537		1
6137.141		1
6137.299		1
6137.52051		1
6137.525		1
6137.555		1
6137.60156		1
6137.664		1
6137.70557		1
6137.736		1
6137.861		1
6138.075		1
6138.09131		1
6138.23145		1
6138.25439		1
6138.52148		1
6138.587		1
6138.715		1
6138.79639		1
6138.816		1
6138.89		1
6138.907		1
6138.94043		1
6138.98242		1
6139.03955		1
6139.075		1
6139.189		1
6139.203		1
6139.31543		1
6139.353		1
6139.4834		1
6139.5957		1
6139.67334		1
6139.707		1
6139.84863		1
6139.891		1
6139.90234		1
6140.1167		1
6140.16943		1
6140.223		1
6140.3877		1
6140.471		1
6140.5625		1
6140.604		1
6140.80371		1
6140.813		1
6140.81348		1
6140.84766		1
6140.866		1
6140.87549		1
6140.91064		1
6141.12842		1
6141.346		1
6141.379		1
6141.44971		1
6141.472		1
6141.58154		1
6141.712		1
6141.77246		1
6141.965		1
6142.028		1
6142.041		1
6142.16553		1
6142.20361		1
6142.28857		1
6142.403		1
6142.42334		1
6142.55859		1
6142.61133		1
6142.914		1
6142.961		1
6142.988		1
6143.09961		1
6143.161		1
6143.17773		1
6143.457		1
6143.471		1
6143.8125		1
6144.07227		1
6144.133		1
6144.139		1
6144.15967		1
6144.201		1
6144.23828		1
6144.468		1
6144.70166		1
6144.747		1
6144.78027		1
6144.87158		1
6144.92969		1
6145.00049		1
6145.05127		1
6145.14648		1
6145.234		1
6145.27832		1
6145.442		1
6145.56445		1
6145.57227		1
6145.67969		1
6145.71533		1
6145.75		1
6145.81055		1
6145.85547		1
6145.86035		1
6145.861		1
6145.956		1
6146.013		1
6146.121		1
6146.22461		1
6146.48633		1
6146.50732		1
6146.64551		1
6146.64648		1
6146.65234		1
6146.689		1
6146.843		1
6146.887		1
6146.98242		1
6147.0127		1
6147.055		1
6147.128		1
6147.30566		1
6147.546		1
6147.56445		1
6147.56445		1
6147.597		1
6147.67725		1
6147.79834		1
6147.956		1
6148.00049		1
6148.024		1
6148.192		1
6148.284		1
6148.42041		1
6148.429		1
6148.447		1
6148.609		1
6148.72		1
6148.81055		1
6148.894		1
6149.02148		1
6149.03955		1
6149.094		1
6149.154		1
6149.23		1
6149.238		1
6149.56348		1
6149.58545		1
6149.82		1
6149.92041		1
6150.13		1
6150.198		1
6150.36475		1
6150.374		1
6150.55029		1
6150.55566		1
6150.56055		1
6150.58		1
6150.59		1
6150.72461		1
6150.75635		1
6151.088		1
6151.1333		1
6151.192		1
6151.213		1
6151.257		1
6151.31836		1
6151.3457		1
6151.37549		1
6151.434		1
6151.498		1
6151.50049		1
6151.692		1
6151.71		1
6151.743		1
6152.14		1
6152.177		1
6152.21533		1
6152.24		1
6152.25439		1
6152.312		1
6152.32568		1
6152.349		1
6152.422		1
6152.423		1
6152.449		1
6152.57861		1
6152.64453		1
6152.647		1
6152.68359		1
6152.75439		1
6152.9585		1
6153.018		1
6153.091		1
6153.138		1
6153.19775		1
6153.203		1
6153.21143		1
6153.31738		1
6153.41162		1
6153.50635		1
6153.554		1
6153.573		1
6153.58447		1
6153.615		1
6153.766		1
6153.86572		1
6153.866		1
6153.87158		1
6154.15771		1
6154.195		1
6154.25244		1
6154.326		1
6154.597		1
6154.69971		1
6154.721		1
6154.862		1
6154.89648		1
6154.963		1
6155		1
6155.10449		1
6155.1167		1
6155.15		1
6155.163		1
6155.16357		1
6155.284		1
6155.49268		1
6155.498		1
6155.564		1
6155.93		1
6156.01		1
6156.08		1
6156.1167		1
6156.12549		1
6156.158		1
6156.217		1
6156.261		1
6156.287		1
6156.37061		1
6156.414		1
6156.457		1
6156.46338		1
6156.489		1
6156.54932		1
6156.58252		1
6156.585		1
6156.61572		1
6156.61963		1
6156.73828		1
6156.76074		1
6156.76465		1
6156.78857		1
6156.93066		1
6156.952		1
6157.026		1
6157.09326		1
6157.164		1
6157.208		1
6157.2373		1
6157.29		1
6157.308		1
6157.554		1
6157.61475		1
6157.698		1
6157.74		1
6157.826		1
6157.954		1
6157.997		1
6158.002		1
6158.05029		1
6158.053		1
6158.091		1
6158.162		1
6158.311		1
6158.334		1
6158.41357		1
6158.52148		1
6158.612		1
6158.68164		1
6158.797		1
6158.82		1
6159.05273		1
6159.099		1
6159.2583		1
6159.34766		1
6159.511		1
6159.713		1
6159.7627		1
6159.82959		1
6159.835		1
6159.959		1
6159.972		1
6160.02344		1
6160.02832		1
6160.063		1
6160.258		1
6160.34033		1
6160.373		1
6160.405		1
6160.415		1
6160.418		1
6160.4585		1
6160.47266		1
6160.628		1
6160.67		1
6160.985		1
6161.00439		1
6161.015		1
6161.099		1
6161.21143		1
6161.26563		1
6161.27539		1
6161.644		1
6161.734		1
6161.808		1
6161.8584		1
6162.014		1
6162.24268		1
6162.268		1
6162.393		1
6162.402		1
6162.49658		1
6162.63232		1
6162.68359		1
6162.746		1
6162.756		1
6162.838		1
6162.85254		1
6162.855		1
6162.855		1
6162.92		1
6162.94		1
6163.162		1
6163.24072		1
6163.258		1
6163.2583		1
6163.271		1
6163.32		1
6163.34326		1
6163.43945		1
6163.45264		1
6163.46875		1
6163.546		1
6163.625		1
6163.66748		1
6163.71973		1
6163.76758		1
6163.828		1
6163.90039		1
6163.9126		1
6163.98438		1
6164.007		1
6164.091		1
6164.16162		1
6164.16553		1
6164.17236		1
6164.268		1
6164.354		1
6164.42		1
6164.55		1
6164.604		1
6164.665		1
6164.67041		1
6164.69971		1
6164.894		1
6164.92041		1
6164.936		1
6164.94775		1
6165.06348		1
6165.119		1
6165.1377		1
6165.1416		1
6165.53662		1
6165.666		1
6165.723		1
6165.73047		1
6165.8374		1
6165.8584		1
6165.94531		1
6165.958		1
6165.9585		1
6166.0415		1
6166.089		1
6166.0957		1
6166.11328		1
6166.166		1
6166.17334		1
6166.196		1
6166.225		1
6166.33936		1
6166.541		1
6166.667		1
6166.725		1
6166.764		1
6166.849		1
6166.91943		1
6166.986		1
6167.03955		1
6167.068		1
6167.18164		1
6167.28174		1
6167.36768		1
6167.44336		1
6167.626		1
6167.756		1
6167.95459		1
6167.957		1
6167.974		1
6167.982		1
6168.021		1
6168.143		1
6168.19775		1
6168.24072		1
6168.26025		1
6168.306		1
6168.691		1
6168.72		1
6168.973		1
6169.12646		1
6169.195		1
6169.244		1
6169.31		1
6169.3335		1
6169.35254		1
6169.48		1
6169.65039		1
6169.68164		1
6169.70459		1
6169.878		1
6170.109		1
6170.14551		1
6170.20068		1
6170.257		1
6170.27246		1
6170.305		1
6170.313		1
6170.60742		1
6170.67236		1
6170.68652		1
6170.72461		1
6170.74854		1
6170.86963		1
6170.876		1
6171.0874		1
6171.25244		1
6171.49268		1
6171.519		1
6171.56348		1
6171.60547		1
6171.69336		1
6171.72852		1
6171.738		1
6171.846		1
6172.10352		1
6172.17139		1
6172.218		1
6172.226		1
6172.333		1
6172.36865		1
6172.37451		1
6172.46875		1
6172.49463		1
6172.49756		1
6172.828		1
6172.875		1
6173.01172		1
6173.09033		1
6173.16162		1
6173.2417		1
6173.26172		1
6173.626		1
6173.981		1
6174.00439		1
6174.05029		1
6174.07		1
6174.093		1
6174.185		1
6174.247		1
6174.27637		1
6174.282		1
6174.28271		1
[truncated: 17,112 more rows]
