# Supplementary material for: Getting rid of ‘rain’ and ‘stars’: Mitigating inhibition effects on ddPCR data analysis, the case study of the invasive crayfish Pacifastacus leniusculus in the streams of Luxembourg
Source: PLoS One. 2022 Nov 16;17(11):e0275363. doi: 10.1371/journal.pone.0275363 (PMC9668142; doi:10.1371/journal.pone.0275363)
Supplement: S1 File — (ZIP) [file pone.0275363.s003.zip › raw data/29-Pl3/29 Pl3-2019 Pl_A08_Amplitude.csv]

Ch1 Amplitude	Ch2 Amplitude	Cluster
436.55545		1
483.463959		1
2594.76367		1
3363.50781		1
3550.90112		1
3658.23242		1
3670.69		1
3695.85864		1
3718.28687		1
3776.46582		1
3872.42773		1
3884.99121		1
3900.61865		1
3915.38867		1
3930.632		1
3933.909		1
3945.45557		1
3957.47461		1
3974.10254		1
3977.20117		1
3990.6355		1
3999.68726		1
4002.68384		1
4002.73486		1
4010.21		1
4019.762		1
4020.52612		1
4022.06982		1
4038.69067		1
4044.577		1
4048.25049		1
4071.37964		1
4071.54		1
4075.25342		1
4087.8418		1
4087.96045		1
4091.65918		1
4095.31787		1
4095.333		1
4097.136		1
4097.952		1
4102.2		1
4102.42139		1
4103.43945		1
4103.62939		1
4104.4126		1
4106.26172		1
4107.087		1
4109.94043		1
4110.28857		1
4111.793		1
4114.85938		1
4115.545		1
4115.85645		1
4116.084		1
4119.826		1
4120.877		1
4123.92334		1
4124.671		1
4126.397		1
4127.07764		1
4127.13037		1
4131.94727		1
4132.098		1
4133.607		1
4137.90869		1
4139.14063		1
4144.1123		1
4144.422		1
4151.183		1
4151.349		1
4157.304		1
4158.735		1
4159.23975		1
4159.94531		1
4160.322		1
4161.12		1
4162.699		1
4167.785		1
4168.008		1
4172.265		1
4174.95947		1
4174.99561		1
4175.455		1
4175.536		1
4178.58154		1
4178.778		1
4179.433		1
4185.74756		1
4186.456		1
4188.437		1
4188.5415		1
4190.57568		1
4190.96338		1
4191.76855		1
4191.981		1
4192.67871		1
4195.46631		1
4197.364		1
4197.776		1
4197.79053		1
4199.76074		1
4199.925		1
4202.78467		1
4205.96631		1
4207.27246		1
4207.977		1
4209.44238		1
4209.87744		1
4210.667		1
4212.507		1
4213.8374		1
4214.02344		1
4214.065		1
4214.32373		1
4214.72949		1
4215.004		1
4217.903		1
4221.53		1
4221.62158		1
4222.106		1
4222.291		1
4222.495		1
4223.622		1
4223.901		1
4225.16		1
4226.201		1
4226.49854		1
4227.02051		1
4227.338		1
4229.48242		1
4230.07959		1
4230.235		1
4231.96533		1
4233.47363		1
4234.06641		1
4234.12158		1
4234.62061		1
4235.957		1
4236.45361		1
4237.93		1
4237.973		1
4238.28857		1
4238.915		1
4239.509		1
4242.051		1
4243.0127		1
4244.74756		1
4245.893		1
4246.11963		1
4246.22559		1
4246.858		1
4246.97363		1
4247.51758		1
4247.54834		1
4247.5625		1
4247.827		1
4249.67871		1
4250.27539		1
4250.398		1
4251.575		1
4251.743		1
4252.95752		1
4253.231		1
4253.567		1
4254.19141		1
4254.55566		1
4254.914		1
4255.683		1
4258.12744		1
4259.537		1
4260.675		1
4262.219		1
4262.68		1
4262.72168		1
4263.163		1
4263.61035		1
4264.051		1
4264.061		1
4264.74072		1
4264.78662		1
4265.546		1
4265.725		1
4266.72363		1
4267.02832		1
4270.4585		1
4270.773		1
4272.35742		1
4273.7417		1
4275.23438		1
4276.47		1
4276.625		1
4276.67236		1
4276.72559		1
4277.13428		1
4277.62061		1
4278.813		1
4279.32861		1
4280.133		1
4281.286		1
4281.31348		1
4282.10156		1
4282.45361		1
4282.896		1
4284.37646		1
4284.897		1
4285.25244		1
4285.73		1
4286.29541		1
4286.36035		1
4286.901		1
4287.882		1
4289.351		1
4289.819		1
4290.34766		1
4290.468		1
4290.501		1
4290.977		1
4291.57031		1
4292.17041		1
4293.395		1
4293.61475		1
4293.792		1
4294.169		1
4295.8335		1
4296.021		1
4296.94775		1
4297.06836		1
4297.351		1
4297.775		1
4297.84		1
4298.192		1
4298.32764		1
4298.96533		1
4299.10352		1
4299.653		1
4299.79443		1
4299.81641		1
4300.325		1
4300.917		1
4302.7915		1
4303.141		1
4305.44727		1
4305.50146		1
4306.36426		1
4307.337		1
4308.67969		1
4308.84033		1
4309.492		1
4309.843		1
4309.93945		1
4310.499		1
4310.832		1
4311.08057		1
4311.727		1
4312.398		1
4312.964		1
4313.01855		1
4313.02246		1
4313.18066		1
4314.37451		1
4315.274		1
4315.511		1
4315.75146		1
4315.77246		1
4315.816		1
4316.0874		1
4316.447		1
4316.74463		1
4317.20166		1
4318.19531		1
4319.14551		1
4319.556		1
4319.728		1
4320.53467		1
4321.00244		1
4321.271		1
4321.866		1
4322.40625		1
4323.82568		1
4325.403		1
4325.541		1
4325.571		1
4326.69141		1
4327.963		1
4328.523		1
4329.4165		1
4329.92139		1
4330.51172		1
4330.81836		1
4330.93457		1
4330.97949		1
4332.0415		1
4332.113		1
4333.02734		1
4333.17529		1
4333.20166		1
4333.566		1
4334.52344		1
4334.84033		1
4335.673		1
4336.647		1
4337.111		1
4337.28125		1
4337.55664		1
4338.534		1
4338.57764		1
4338.789		1
4339.10352		1
4339.146		1
4339.595		1
4339.76		1
4339.76074		1
4339.81		1
4340.405		1
4341.019		1
4341.287		1
4341.5625		1
4342.7124		1
4342.74854		1
4342.93164		1
4343.177		1
4343.62549		1
4344.705		1
4345.072		1
4345.3457		1
4345.45752		1
4345.745		1
4346.006		1
4346.722		1
4347.931		1
4348.57471		1
4350.075		1
4350.678		1
4350.69531		1
4350.84033		1
4351.11426		1
4351.14844		1
4351.38037		1
4351.48828		1
4351.63232		1
4352.06		1
4354.15527		1
4354.737		1
4355.28662		1
4355.4585		1
4357.071		1
4357.24561		1
4357.4043		1
4357.81641		1
4358.13867		1
4358.193		1
4358.271		1
4358.59033		1
4358.592		1
4358.81445		1
4359.24268		1
4359.89746		1
4360.17		1
4360.79736		1
4360.88525		1
4361.246		1
4361.60742		1
4362.10547		1
4362.17627		1
4362.412		1
4362.434		1
4362.58643		1
4362.74756		1
4362.945		1
4363.184		1
4363.205		1
4363.3457		1
4363.394		1
4363.60938		1
4363.7207		1
4364.1		1
4364.21826		1
4364.66162		1
4364.705		1
4364.84033		1
4365.331		1
4365.45947		1
4365.473		1
4365.525		1
4365.587		1
4365.636		1
4365.85547		1
4366.10645		1
4366.727		1
4366.85156		1
4366.899		1
4367.76563		1
4368.257		1
4369.42529		1
4369.42871		1
4370.138		1
4370.461		1
4370.862		1
4371.359		1
4371.47754		1
4371.48828		1
4371.77		1
4371.95166		1
4372.13574		1
4373.129		1
4373.31641		1
4374.04834		1
4374.23242		1
4374.58057		1
4374.643		1
4375.166		1
4375.81		1
4375.95654		1
4375.973		1
4376.525		1
4376.69043		1
4376.84033		1
4377.48828		1
4377.83154		1
4377.917		1
4378.16064		1
4378.493		1
4378.71631		1
4378.93164		1
4379.09326		1
4379.14453		1
4379.40674		1
4379.41748		1
4379.60059		1
4379.615		1
4379.72		1
4379.80029		1
4379.92725		1
4380.102		1
4380.23633		1
4380.42871		1
4380.75439		1
4381.1333		1
4381.23047		1
4381.5957		1
4382.286		1
4382.31641		1
4382.32275		1
4382.43164		1
4382.484		1
4382.50146		1
4382.508		1
4382.60742		1
4382.67		1
4382.70264		1
4382.93652		1
4383.06445		1
4383.30273		1
4383.57471		1
4383.64355		1
4383.965		1
4384.018		1
4384.019		1
4384.077		1
4384.21533		1
4384.27734		1
4384.49268		1
4384.77539		1
4385.64941		1
4386.143		1
4386.83838		1
4387.036		1
4387.06934		1
4387.14		1
4387.247		1
4387.24854		1
4387.63574		1
4387.722		1
4388.172		1
4388.18066		1
4388.2627		1
4388.274		1
4388.513		1
4388.848		1
4389.30029		1
4389.30664		1
4389.314		1
4389.38525		1
4389.67236		1
4389.72852		1
4389.747		1
4389.888		1
4390.367		1
4390.562		1
4390.74658		1
4390.80566		1
4390.866		1
4391.35		1
4391.417		1
4391.42725		1
4391.857		1
4391.953		1
4392.67529		1
4392.837		1
4392.9834		1
4393.15771		1
4393.227		1
4393.32031		1
4393.35		1
4393.40234		1
4393.74		1
4393.89941		1
4394.09473		1
4394.19629		1
4394.228		1
4394.985		1
4395.00537		1
4395.075		1
4395.21338		1
4395.38672		1
4395.442		1
4395.5166		1
4395.55273		1
4395.686		1
4395.74268		1
4396.39941		1
4396.63		1
4396.93457		1
4397.00244		1
4397.2		1
4397.6		1
4397.757		1
4397.85449		1
4397.875		1
4398.05225		1
4398.236		1
4398.416		1
4399.172		1
4399.26563		1
4399.343		1
4399.39355		1
4399.62451		1
4399.9		1
4400.156		1
4400.514		1
4400.85156		1
4400.94531		1
4400.94629		1
4401.884		1
4402.15527		1
4402.64746		1
4402.76367		1
4403.775		1
4403.965		1
4404.06738		1
4404.20557		1
4404.2124		1
4404.82031		1
4405.38965		1
4405.919		1
4406.022		1
4406.04541		1
4406.226		1
4406.39063		1
4406.765		1
4406.88867		1
4407.008		1
4407.06836		1
4407.128		1
4407.73926		1
4407.96729		1
4408.01367		1
4408.512		1
4408.556		1
4408.56445		1
4408.713		1
4408.94873		1
4409.176		1
4409.29346		1
4409.61768		1
4409.62		1
4409.763		1
4409.93848		1
4410.07959		1
4410.171		1
4410.20459		1
4410.21436		1
4410.598		1
4411.453		1
4411.63		1
4411.6543		1
4411.73535		1
4411.801		1
4411.911		1
4412.045		1
4412.30664		1
4412.784		1
4412.984		1
4413.067		1
4413.06836		1
4413.23828		1
4413.24463		1
4413.365		1
4413.37744		1
4413.39355		1
4413.408		1
4413.524		1
4413.74		1
4414.204		1
4414.37		1
4414.44727		1
4414.9624		1
4415.80029		1
4415.84961		1
4415.976		1
4416.35547		1
4416.39258		1
4416.443		1
4416.558		1
4416.666		1
4416.91748		1
4416.94336		1
4417.009		1
4417.105		1
4417.261		1
4417.70459		1
4417.877		1
4417.994		1
4418.033		1
4418.737		1
4418.861		1
4418.943		1
4418.996		1
4419.15332		1
4419.26		1
4419.35352		1
4419.578		1
4419.6333		1
4419.8623		1
4419.871		1
4419.975		1
4420.173		1
4420.223		1
4420.242		1
4420.57		1
4420.675		1
4420.70947		1
4420.78		1
4420.874		1
4420.92627		1
4421.092		1
4421.169		1
4421.284		1
4421.501		1
4421.58252		1
4421.658		1
4421.7583		1
4421.821		1
4422.21338		1
4422.48975		1
4422.64941		1
4422.96631		1
4423.173		1
4423.291		1
4423.69434		1
4423.752		1
4423.887		1
4423.92529		1
4424.51953		1
4424.64063		1
4424.695		1
4424.71045		1
4424.75635		1
4425.04053		1
4425.053		1
4425.30664		1
4425.3125		1
4425.58643		1
4425.59375		1
4425.747		1
4425.80029		1
4425.9165		1
4426.09961		1
4426.13525		1
4426.19		1
4426.206		1
4426.566		1
4426.646		1
4426.76465		1
4426.829		1
4426.845		1
4427.07		1
4427.13		1
4427.426		1
4427.64453		1
4427.68652		1
4427.72754		1
4427.774		1
4428.029		1
4428.041		1
4428.049		1
4428.07227		1
4428.179		1
4428.179		1
4428.181		1
4428.454		1
4428.7876		1
4428.838		1
4429.71045		1
4429.74854		1
4430.03564		1
4430.11		1
4430.263		1
4430.59375		1
4430.62354		1
4430.635		1
4430.96		1
4431.02344		1
4431.265		1
4431.75244		1
4432.02637		1
4432.205		1
4432.43848		1
4432.65039		1
4432.653		1
4432.801		1
4432.847		1
4432.9834		1
4433.09961		1
4433.35742		1
4433.375		1
4433.37549		1
4433.437		1
4433.545		1
4433.787		1
4434.091		1
4434.32		1
4434.37256		1
4434.38428		1
4434.864		1
4435.00342		1
4435.29346		1
4435.30664		1
4435.49365		1
4435.508		1
4435.55371		1
4435.5957		1
4435.643		1
4435.68945		1
4435.75244		1
4435.76563		1
4435.798		1
4436.079		1
4436.31543		1
4436.42139		1
4436.49756		1
4436.61475		1
4436.7373		1
4436.89		1
4436.909		1
4437.03369		1
4437.198		1
4437.244		1
4437.35449		1
4437.429		1
4437.548		1
4437.57031		1
4437.614		1
4437.7334		1
4437.9		1
4437.97852		1
4438.06152		1
4438.24268		1
4438.32373		1
4438.349		1
4438.717		1
4438.846		1
4439.229		1
4439.26		1
4439.389		1
4439.54443		1
4439.822		1
4439.889		1
4439.971		1
4440.20459		1
4440.26367		1
4440.26953		1
4440.54932		1
4440.662		1
4440.67		1
4440.72363		1
4440.89844		1
4441.00439		1
4441.17529		1
4441.24951		1
4441.387		1
4441.70947		1
4441.765		1
4441.84375		1
4441.89355		1
4441.93359		1
4442.105		1
4442.29053		1
4442.329		1
4442.34326		1
4442.3833		1
4442.42432		1
4442.559		1
4442.66		1
4442.84		1
4442.866		1
4443.11475		1
4443.24268		1
4443.25146		1
4443.256		1
4443.436		1
4443.59473		1
4443.69141		1
4443.73926		1
4443.796		1
4443.8125		1
4443.9873		1
4444.107		1
4444.16064		1
4444.17432		1
4444.24365		1
4444.247		1
4444.57471		1
4444.635		1
4444.721		1
4444.761		1
4445.04932		1
4445.16		1
4445.356		1
4445.488		1
4445.59033		1
4445.7627		1
4445.774		1
4445.835		1
4445.83838		1
4445.96045		1
4446.052		1
4446.178		1
4446.185		1
4446.365		1
4446.90869		1
4446.94		1
4447.33		1
4447.33447		1
4447.41553		1
4447.45459		1
4447.501		1
4447.512		1
4447.634		1
4447.64063		1
4447.694		1
4447.72559		1
4447.87		1
4448.066		1
4448.12158		1
4448.254		1
4448.30225		1
4448.527		1
4448.65674		1
4448.75732		1
4448.77637		1
4448.77734		1
4448.799		1
4448.883		1
4448.89355		1
4448.95654		1
4449.04541		1
4449.058		1
4449.14453		1
4449.354		1
4449.58154		1
4449.605		1
4449.77734		1
4450.015		1
4450.043		1
4450.24756		1
4450.249		1
4450.506		1
4450.81152		1
4450.838		1
4451.078		1
4451.116		1
4451.1416		1
4451.16		1
4451.304		1
4451.54248		1
4451.68164		1
4451.72461		1
4452.15332		1
4452.32568		1
4452.374		1
4452.539		1
4452.59766		1
4452.75244		1
4452.8667		1
4453.18262		1
4453.346		1
4453.39		1
4453.459		1
4453.50732		1
4453.61035		1
4453.64355		1
4453.93164		1
4453.96826		1
4454.11572		1
4454.18164		1
4454.253		1
4454.293		1
4454.447		1
4454.472		1
4454.484		1
4454.628		1
4454.78369		1
4454.791		1
4455.05225		1
4455.066		1
4455.159		1
4455.26172		1
4455.28857		1
4455.29053		1
4455.385		1
4455.48926		1
4455.556		1
4455.576		1
4456.10352		1
4456.17773		1
4456.34033		1
4456.42236		1
4456.427		1
4456.444		1
4456.49854		1
4456.511		1
4456.563		1
4456.654		1
4456.663		1
4457.099		1
4457.15771		1
4457.229		1
4457.41162		1
4457.469		1
4457.62		1
4457.71826		1
4457.73828		1
4457.80029		1
4457.91846		1
4458.05127		1
4458.15		1
4458.31055		1
4458.348		1
4458.35742		1
4458.63232		1
4458.693		1
4458.73145		1
4458.747		1
4458.755		1
4458.952		1
4458.996		1
4459.01074		1
4459.08838		1
4459.188		1
4459.24561		1
4459.64063		1
4459.64063		1
4459.692		1
4460.03271		1
4460.06152		1
4460.117		1
4460.277		1
4460.32227		1
4460.35059		1
4460.39258		1
4460.40869		1
4460.409		1
4460.46143		1
4460.9		1
4460.972		1
4461.0415		1
4461.453		1
4461.475		1
4461.709		1
4461.739		1
4461.803		1
4461.86865		1
4461.97754		1
4462.148		1
4462.29		1
4462.31641		1
4462.459		1
4462.5127		1
4462.674		1
4462.67725		1
4462.83545		1
4462.92041		1
4463.069		1
4463.14258		1
4463.21875		1
4463.334		1
4463.528		1
4463.53369		1
4463.70459		1
4463.779		1
4463.826		1
4464.138		1
4464.209		1
4464.408		1
4464.4707		1
4464.48		1
4464.51172		1
4464.58252		1
4464.671		1
4464.83545		1
4465.05859		1
4465.3125		1
4465.427		1
4465.58252		1
4465.60352		1
4466.02441		1
4466.101		1
4466.122		1
4466.213		1
4466.314		1
4466.47266		1
4466.522		1
4466.74658		1
4466.79248		1
4466.79541		1
4466.852		1
4466.92773		1
4466.95654		1
4466.963		1
4467.07568		1
4467.129		1
4467.134		1
4467.304		1
4467.375		1
4467.6123		1
4467.95068		1
4468.22461		1
4468.24365		1
4468.30029		1
4468.37061		1
4468.42432		1
4468.43066		1
4468.48145		1
4468.482		1
4468.67432		1
4468.82129		1
4469.101		1
4469.11963		1
4469.121		1
4469.3		1
4469.54346		1
4469.57275		1
4469.594		1
4469.67		1
4469.83936		1
4469.899		1
4469.9834		1
4470.05957		1
4470.32471		1
4470.361		1
4470.463		1
4470.48535		1
4470.62354		1
4470.71		1
4470.93652		1
4471.102		1
4471.14941		1
4471.216		1
4471.305		1
4471.368		1
4471.3833		1
4471.408		1
4471.43262		1
4471.4375		1
4471.64355		1
4471.67725		1
4471.71045		1
4471.85254		1
4471.87451		1
4471.964		1
4472.08545		1
4472.12354		1
4472.181		1
4472.245		1
4472.35156		1
4472.36475		1
4472.509		1
4472.553		1
4472.6543		1
4472.777		1
4472.79834		1
4472.902		1
4473.02734		1
4473.296		1
4473.46436		1
4473.492		1
4473.675		1
4474.304		1
4474.45		1
4474.54		1
4474.737		1
4474.89063		1
4474.901		1
4475.008		1
4475.087		1
4475.214		1
4475.3623		1
4475.46533		1
4475.50732		1
4475.573		1
4475.674		1
4475.816		1
4475.838		1
4475.873		1
4476.03		1
4476.09473		1
4476.17139		1
4476.484		1
4476.52734		1
4476.545		1
4476.693		1
4476.76465		1
4476.77246		1
4477.00635		1
4477.12744		1
4477.30273		1
4477.31		1
4477.383		1
4477.395		1
4477.40869		1
4477.471		1
4477.51758		1
4477.52441		1
4477.77344		1
4477.823		1
4477.84961		1
4477.862		1
4478.00439		1
4478.063		1
4478.13135		1
4478.32129		1
4478.34229		1
4478.42773		1
4478.52		1
4478.537		1
4478.59473		1
4478.6543		1
4478.67334		1
4478.773		1
4478.927		1
4479.02441		1
4479.10449		1
4479.193		1
4479.35352		1
4479.367		1
4479.37354		1
4479.4126		1
4479.453		1
4479.481		1
4479.692		1
4479.8667		1
4480.089		1
4480.10547		1
4480.14355		1
4480.2207		1
4480.29443		1
4480.33252		1
4480.5293		1
4480.63135		1
4480.667		1
4480.897		1
4480.934		1
4481		1
4481.092		1
4481.13037		1
4481.154		1
4481.27051		1
4481.463		1
4481.511		1
4481.64844		1
4481.72266		1
4481.73047		1
4481.7373		1
4481.782		1
4481.85645		1
4481.928		1
4481.947		1
4481.97		1
4482.07031		1
4482.184		1
4482.18848		1
4482.262		1
4482.32959		1
4482.401		1
4482.42		1
4482.42969		1
4482.498		1
4482.511		1
4482.53467		1
4482.582		1
4482.724		1
4482.73		1
4482.74463		1
4482.97949		1
4483.054		1
4483.45361		1
4483.55029		1
4483.576		1
4483.625		1
4483.65674		1
4483.66748		1
4483.848		1
4483.858		1
4483.8584		1
4484.19727		1
4484.273		1
4484.42529		1
4484.44043		1
4484.44434		1
4484.502		1
4484.518		1
4485.205		1
4485.26563		1
4485.28857		1
4485.4165		1
4485.463		1
4485.4873		1
4485.60742		1
4485.69971		1
4485.75342		1
4485.86572		1
4485.87354		1
4485.907		1
4486.043		1
4486.11133		1
4486.134		1
4486.176		1
4486.19		1
4486.27441		1
4486.429		1
4486.43066		1
4486.49463		1
4486.61865		1
4487.234		1
4487.252		1
4487.268		1
4487.53		1
4487.62354		1
4487.64258		1
4487.695		1
4487.891		1
4487.996		1
4488.188		1
4488.2373		1
4488.33252		1
4488.335		1
4488.40869		1
4488.426		1
4488.6665		1
4488.741		1
4488.833		1
4489.02344		1
4489.069		1
4489.106		1
4489.168		1
4489.17627		1
4489.238		1
4489.2915		1
4489.315		1
4489.342		1
4489.55957		1
4489.61865		1
4489.682		1
4489.695		1
4489.77441		1
4489.779		1
4490.014		1
4490.015		1
4490.06152		1
4490.09033		1
4490.169		1
4490.2793		1
4490.323		1
4490.362		1
4490.4		1
4490.50928		1
4490.546		1
4490.743		1
4490.78027		1
4490.804		1
4490.85156		1
4491.06		1
4491.073		1
4491.156		1
4491.35059		1
4491.467		1
4491.59766		1
4491.689		1
4491.795		1
4491.826		1
4491.961		1
4492.003		1
4492.091		1
4492.11133		1
4492.25		1
4492.478		1
4492.51465		1
4492.55469		1
4492.567		1
4492.598		1
4492.767		1
4492.80225		1
4492.854		1
4492.859		1
4492.862		1
4492.87158		1
4492.948		1
4492.95		1
4493.004		1
4493.13037		1
4493.17334		1
4493.21973		1
4493.354		1
4493.42529		1
4493.67236		1
4493.779		1
4493.808		1
4493.837		1
4494.01172		1
4494.077		1
4494.15234		1
4494.31055		1
4494.38574		1
4494.437		1
4494.465		1
4494.46729		1
4494.503		1
4494.533		1
4494.54443		1
4494.6084		1
4494.703		1
4494.716		1
4494.918		1
4494.99365		1
4495.1084		1
4495.18457		1
4495.20166		1
4495.21143		1
4495.2627		1
4495.31641		1
4495.372		1
4495.40674		1
4495.53369		1
4495.78467		1
4495.80371		1
4495.866		1
4495.914		1
4495.929		1
4495.933		1
4495.97656		1
4496.01		1
4496.078		1
4496.09375		1
4496.269		1
4496.312		1
4496.359		1
4496.425		1
4496.6333		1
4496.672		1
4496.75732		1
4496.79443		1
4496.806		1
4496.98975		1
4497.03467		1
4497.071		1
4497.14		1
4497.22		1
4497.30859		1
4497.32568		1
4497.364		1
4497.374		1
4497.53955		1
4497.716		1
4497.77441		1
4497.80762		1
4497.81		1
4497.85156		1
4497.95		1
4497.973		1
4497.987		1
4497.998		1
4498.05859		1
4498.07227		1
4498.12256		1
4498.157		1
4498.276		1
4498.432		1
4498.54443		1
4498.575		1
4498.6		1
4498.666		1
4498.68555		1
4498.934		1
4499.271		1
4499.291		1
4499.331		1
4499.34326		1
4499.477		1
4499.51563		1
4499.532		1
4499.54346		1
4499.572		1
4499.58057		1
4499.58252		1
4499.68066		1
4499.73242		1
4499.762		1
4499.7793		1
4499.82471		1
4500.014		1
4500.046		1
4500.09766		1
4500.1167		1
4500.145		1
4500.166		1
4500.21338		1
4500.379		1
4500.4585		1
4500.572		1
4500.724		1
4500.7373		1
4500.749		1
4500.778		1
4500.803		1
4500.82129		1
4500.9585		1
4500.99463		1
4501.003		1
4501.06152		1
4501.13867		1
4501.14		1
4501.18		1
4501.268		1
4501.283		1
4501.31152		1
4501.32275		1
4501.42871		1
4501.46045		1
4501.55469		1
4501.6167		1
4501.68555		1
4501.775		1
4501.973		1
4501.983		1
4502.01465		1
4502.03564		1
4502.096		1
4502.215		1
4502.21631		1
4502.233		1
4502.25928		1
4502.446		1
4502.58545		1
4502.67236		1
4502.786		1
4502.841		1
4502.87354		1
4502.9873		1
4503.077		1
4503.2583		1
4503.323		1
4503.32861		1
4503.34375		1
4503.364		1
4503.432		1
4503.48047		1
4503.611		1
4503.62842		1
4503.637		1
4503.66064		1
4503.78564		1
4503.795		1
4503.81543		1
4503.845		1
4503.88037		1
4504.02344		1
4504.10352		1
4504.1167		1
4504.15234		1
4504.169		1
4504.20166		1
4504.38525		1
4504.444		1
4504.44775		1
4504.503		1
4504.52637		1
4504.54053		1
4504.57031		1
4504.581		1
4504.60352		1
4504.614		1
4504.63		1
4504.675		1
4504.71143		1
4504.78174		1
4504.787		1
4504.82031		1
4504.8457		1
4505.02734		1
4505.049		1
4505.07373		1
4505.101		1
4505.18164		1
4505.23		1
4505.386		1
4505.573		1
4505.6084		1
4505.71338		1
4505.79541		1
4506.00244		1
4506.064		1
4506.15771		1
4506.169		1
4506.185		1
4506.261		1
4506.265		1
4506.27		1
4506.346		1
4506.65674		1
4506.65771		1
4506.8374		1
4506.854		1
4506.861		1
4506.93652		1
4506.999		1
4507.068		1
4507.15771		1
4507.15967		1
4507.2		1
4507.37354		1
4507.38965		1
4507.494		1
4507.633		1
4507.67139		1
4507.712		1
4507.72852		1
4507.769		1
4507.81738		1
4508.251		1
4508.273		1
4508.442		1
4508.55371		1
4508.56055		1
4508.60938		1
4508.68359		1
4508.78125		1
4508.78467		1
4508.84		1
4508.963		1
4508.97559		1
4509.014		1
4509.127		1
4509.167		1
4509.274		1
4509.38428		1
4509.57568		1
4509.691		1
4509.79		1
4509.796		1
4509.80664		1
4509.841		1
4509.90674		1
4510.036		1
4510.125		1
4510.1333		1
4510.265		1
4510.36865		1
4510.42627		1
4510.511		1
4510.671		1
4510.739		1
4510.863		1
4510.972		1
4510.99854		1
4511.157		1
4511.165		1
4511.23145		1
4511.316		1
4511.371		1
4511.376		1
4511.38		1
4511.396		1
4511.538		1
4511.614		1
4511.62354		1
4511.646		1
4511.78125		1
4511.807		1
4511.88965		1
4511.9126		1
4511.9375		1
4511.992		1
4512.51		1
4512.53857		1
4512.618		1
4512.718		1
4512.73926		1
4512.757		1
4512.77734		1
4512.79736		1
4512.83643		1
4512.93945		1
4512.965		1
4512.999		1
4513.004		1
4513.01025		1
4513.0293		1
4513.06934		1
4513.093		1
4513.27441		1
4513.34668		1
4513.355		1
4513.36865		1
4513.44434		1
4513.47363		1
4513.60254		1
4513.607		1
4513.645		1
4513.694		1
4513.838		1
4513.883		1
4514.01025		1
4514.07275		1
4514.129		1
4514.1333		1
4514.27344		1
4514.29639		1
4514.302		1
4514.37061		1
4514.376		1
4514.41846		1
4514.433		1
4514.52539		1
4514.528		1
4514.728		1
4514.782		1
4514.82666		1
4514.967		1
4515.094		1
4515.279		1
4515.28271		1
4515.28467		1
4515.291		1
4515.326		1
4515.47461		1
4515.539		1
4515.692		1
4515.83936		1
4515.847		1
4515.93		1
4516.07275		1
4516.177		1
4516.20166		1
4516.257		1
4516.308		1
4516.392		1
4516.48145		1
4516.511		1
4516.609		1
4516.693		1
4516.746		1
4516.80664		1
4516.815		1
4516.96533		1
4517.0083		1
4517.03467		1
4517.0376		1
4517.086		1
4517.10059		1
4517.116		1
4517.16846		1
4517.19238		1
4517.28		1
4517.28955		1
4517.365		1
4517.478		1
4517.491		1
4517.5		1
4517.69873		1
4517.861		1
4517.897		1
4517.907		1
4517.918		1
4517.9624		1
4518.00146		1
4518.111		1
4518.226		1
4518.228		1
4518.23047		1
4518.24854		1
4518.29053		1
4518.29053		1
4518.34131		1
4518.39844		1
4518.464		1
4518.465		1
4518.47363		1
4518.506		1
4518.55664		1
4518.66		1
4518.67		1
4518.689		1
4518.723		1
4518.853		1
4518.871		1
4518.87842		1
4518.88574		1
4518.89551		1
4519.035		1
4519.08936		1
4519.11768		1
4519.14063		1
4519.183		1
4519.24756		1
4519.2666		1
4519.325		1
4519.374		1
4519.49854		1
4519.525		1
4519.56		1
4519.57129		1
4519.581		1
4519.62939		1
4519.64258		1
4519.696		1
4519.78369		1
4519.794		1
4519.90527		1
4519.93359		1
4520.05664		1
4520.07666		1
4520.267		1
4520.275		1
4520.41846		1
4520.44		1
4520.443		1
4520.458		1
4520.51758		1
4520.52051		1
4520.556		1
4520.59863		1
4520.65771		1
4520.65771		1
4520.668		1
4520.68066		1
4520.81		1
4521.00635		1
4521.011		1
4521.09326		1
4521.20264		1
4521.21045		1
4521.23242		1
4521.31543		1
4521.34375		1
4521.368		1
4521.38428		1
4521.39063		1
4521.48438		1
4521.493		1
4521.541		1
4521.65625		1
4521.691		1
4521.704		1
4521.713		1
4521.71826		1
4521.722		1
4521.801		1
4521.834		1
4521.86572		1
4521.92432		1
4521.94		1
4521.96533		1
4522.02148		1
4522.128		1
4522.156		1
4522.18164		1
4522.40967		1
4522.42627		1
4522.487		1
4522.514		1
4522.7		1
4522.737		1
4522.863		1
4522.98828		1
4523.02637		1
4523.09033		1
4523.123		1
4523.13037		1
4523.25635		1
4523.41357		1
4523.50342		1
4523.53027		1
4523.57		1
4523.588		1
4523.617		1
4523.64648		1
4523.67773		1
4523.775		1
4523.839		1
4523.84229		1
4523.872		1
4523.87256		1
4523.92		1
4523.92725		1
4524		1
4524.123		1
4524.124		1
4524.258		1
4524.44629		1
4524.49756		1
4524.521		1
4524.57373		1
4524.57568		1
4524.588		1
4524.624		1
4524.649		1
4524.67627		1
4524.677		1
4524.742		1
4524.79346		1
4524.89648		1
4524.92529		1
4524.93262		1
4524.95459		1
4524.95752		1
4525.144		1
4525.437		1
4525.459		1
4525.54443		1
4525.663		1
4525.67627		1
4525.678		1
4525.698		1
4525.74658		1
4525.78271		1
4525.80859		1
4525.859		1
4525.912		1
4526.03174		1
4526.05273		1
4526.092		1
4526.09766		1
4526.18262		1
4526.1875		1
4526.24756		1
4526.422		1
4526.6626		1
4526.706		1
4526.75342		1
4526.761		1
4526.88525		1
4526.91357		1
4526.92334		1
4526.98047		1
4526.996		1
4527.041		1
4527.1543		1
4527.158		1
4527.404		1
4527.42		1
4527.42334		1
4527.57		1
4527.643		1
4527.67139		1
4527.684		1
4527.90137		1
4527.91357		1
4527.922		1
4527.958		1
4528.004		1
4528.043		1
4528.078		1
4528.135		1
4528.159		1
4528.2583		1
4528.332		1
4528.40625		1
4528.41455		1
4528.514		1
4528.53564		1
4528.543		1
4528.5835		1
4528.683		1
4528.71826		1
4528.81348		1
4528.838		1
4528.84131		1
4528.845		1
4528.8667		1
4528.881		1
4528.91357		1
4528.92041		1
4528.92236		1
4528.958		1
4529.0625		1
4529.10547		1
4529.132		1
4529.18164		1
4529.334		1
4529.46729		1
4529.495		1
4529.54736		1
4529.67139		1
4529.721		1
4529.732		1
4529.75146		1
4529.85645		1
4529.91162		1
4529.91846		1
4529.925		1
4529.929		1
4529.93848		1
4529.96533		1
4530.015		1
4530.05371		1
4530.064		1
4530.147		1
4530.152		1
4530.207		1
4530.217		1
4530.37354		1
4530.39844		1
4530.47363		1
4530.51074		1
4530.675		1
4530.715		1
4530.73926		1
4530.78564		1
4530.8335		1
4530.84375		1
4530.85742		1
4530.904		1
4530.92139		1
4530.97754		1
4530.99463		1
4531.048		1
4531.10352		1
4531.2124		1
4531.25		1
4531.314		1
4531.396		1
4531.48438		1
4531.55566		1
4531.56934		1
4531.635		1
4531.7207		1
4531.74756		1
4531.748		1
4531.77637		1
4531.81543		1
4531.844		1
4531.87158		1
4531.88574		1
4531.97168		1
4531.997		1
4532.017		1
4532.061		1
4532.088		1
4532.15234		1
4532.293		1
4532.3		1
4532.35254		1
4532.38867		1
4532.407		1
4532.40771		1
4532.461		1
4532.58838		1
4532.593		1
4532.6084		1
4532.68457		1
4532.74365		1
4532.75244		1
4532.77832		1
4532.813		1
4532.833		1
4532.834		1
4532.865		1
4532.871		1
4532.98828		1
4532.993		1
4533.061		1
4533.09131		1
4533.16357		1
4533.18848		1
4533.202		1
4533.29248		1
4533.308		1
[truncated: 18,169 more rows]
