# Supplementary material for: Getting rid of ‘rain’ and ‘stars’: Mitigating inhibition effects on ddPCR data analysis, the case study of the invasive crayfish Pacifastacus leniusculus in the streams of Luxembourg
Source: PLoS One. 2022 Nov 16;17(11):e0275363. doi: 10.1371/journal.pone.0275363 (PMC9668142; doi:10.1371/journal.pone.0275363)
Supplement: S1 File — (ZIP) [file pone.0275363.s003.zip › raw data/29-Pl3/29 Pl3-2019 Pl_A09_Amplitude.csv]

Ch1 Amplitude	Ch2 Amplitude	Cluster
1425.095		1
1506.60474		1
3588.19336		1
4240.47363		1
4371.01953		1
4419.947		1
4424.41		1
4449.16943		1
4449.851		1
4455.36768		1
4485.47		1
4487.29541		1
4491.77734		1
4507.546		1
4509.185		1
4515.314		1
4515.5127		1
4517.09863		1
4519.337		1
4521.97363		1
4523.53467		1
4529.02246		1
4529.217		1
4529.29053		1
4530.1416		1
4538.32666		1
4538.61768		1
4540.93		1
4543.78662		1
4546.90674		1
4547.73047		1
4548.302		1
4550.23145		1
4552.913		1
4556.19141		1
4557.19		1
4557.287		1
4559.22		1
4565.697		1
4570.62061		1
4575.093		1
4575.2915		1
4575.743		1
4575.761		1
4581.9624		1
4582.55762		1
4586.022		1
4587.39		1
4588.63525		1
4590.95		1
4591.656		1
4592.40527		1
4592.538		1
4592.89453		1
4594.4624		1
4597.28564		1
4598.59326		1
4598.96875		1
4599.96045		1
4607.1333		1
4609.05859		1
4609.7207		1
4609.73047		1
4612.066		1
4615.59375		1
4617.258		1
4617.259		1
4621.26563		1
4621.786		1
4622.479		1
4624.51855		1
4624.83545		1
4626.52		1
4627.83447		1
4630.29248		1
4630.64648		1
4632.48047		1
4633.265		1
4633.308		1
4634.51		1
4637.381		1
4638.107		1
4641.146		1
4641.925		1
4644.29541		1
4644.7793		1
4647.602		1
4648.06934		1
4648.17773		1
4649.823		1
4650.02246		1
4651.31055		1
4653.42334		1
4657.111		1
4657.412		1
4661.25244		1
4662.29736		1
4666.71729		1
4668.82764		1
4669.65869		1
4669.67139		1
4670.53662		1
4671.296		1
4671.981		1
4672.4043		1
4672.467		1
4673.046		1
4673.11572		1
4673.11572		1
4674.34863		1
4674.574		1
4674.72852		1
4674.964		1
4675.24561		1
4677.4917		1
4679.202		1
4679.38525		1
4680.62061		1
4680.986		1
4681.99072		1
4682.43848		1
4682.455		1
4683.14746		1
4684.614		1
4685.28857		1
4685.4126		1
4688.01758		1
4688.12354		1
4688.33154		1
4690.07031		1
4691.36		1
4691.949		1
4692.761		1
4697.737		1
4698.997		1
4701.06445		1
4703.46338		1
4706.26855		1
4706.702		1
4706.807		1
4706.93555		1
4709.27344		1
4713.477		1
4714.566		1
4715.47168		1
4715.94629		1
4716.20068		1
4716.45068		1
4716.464		1
4717.085		1
4717.558		1
4717.694		1
4719.328		1
4719.539		1
4719.539		1
4719.573		1
4719.69043		1
4720.0166		1
4721.907		1
4722.30127		1
4722.74072		1
4723.58057		1
4724.40869		1
4724.736		1
4725.595		1
4725.631		1
4725.801		1
4726.335		1
4727.417		1
4727.45068		1
4727.879		1
4728.821		1
4731.00244		1
4731.332		1
4732.2334		1
4733.42969		1
4733.44727		1
4733.621		1
4734.988		1
4734.99854		1
4735.33		1
4737.03369		1
4737.42432		1
4738.08		1
4738.349		1
4738.82373		1
4739.30127		1
4739.3916		1
4739.92041		1
4740.03369		1
4740.79443		1
4740.82666		1
4741.717		1
4742.1875		1
4743.18652		1
4745.197		1
4745.795		1
4745.932		1
4746.83936		1
4746.94775		1
4747.971		1
4748.886		1
4750.46143		1
4750.518		1
4750.684		1
4752.02637		1
4752.16943		1
4752.2793		1
4752.80664		1
4753.51953		1
4754.534		1
4756.319		1
4757.14355		1
4757.378		1
4757.3916		1
4757.774		1
4760.696		1
4762.253		1
4762.27441		1
4765.31738		1
4766.14		1
4766.15137		1
4766.45459		1
4767.011		1
4767.15674		1
4767.315		1
4767.68457		1
4767.83838		1
4768.137		1
4768.595		1
4768.763		1
4769.471		1
4770.16748		1
4770.681		1
4770.837		1
4771.673		1
4771.80566		1
4773.71045		1
4774.499		1
4777.133		1
4777.48828		1
4777.563		1
4777.7		1
4779.533		1
4779.654		1
4780.977		1
4781.46143		1
4781.69971		1
4783.23047		1
4783.856		1
4783.89844		1
4783.944		1
4784.398		1
4784.571		1
4784.64258		1
4785.0415		1
4788.0127		1
4788.46045		1
4788.648		1
4789.15967		1
4789.35938		1
4790.38428		1
4790.385		1
4791.222		1
4791.432		1
4792.365		1
4793.2627		1
4793.4043		1
4793.723		1
4794.109		1
4795.029		1
4795.167		1
4795.37158		1
4795.57227		1
4795.682		1
4796.131		1
4796.711		1
4796.9873		1
4797.127		1
4797.69727		1
4797.80566		1
4798.12842		1
4798.133		1
4798.535		1
4798.555		1
4799.79346		1
4801.365		1
4801.76025		1
4802.93652		1
4804.01855		1
4804.078		1
4804.262		1
4804.353		1
4804.572		1
4804.9624		1
4805.645		1
4805.65869		1
4805.696		1
4806.23975		1
4806.43555		1
4807.20654		1
4809.32275		1
4809.548		1
4809.75049		1
4810.29248		1
4810.43066		1
4810.572		1
4810.63965		1
4810.88525		1
4811.0376		1
4811.13428		1
4811.229		1
4812.12158		1
4812.34131		1
4813.065		1
4813.474		1
4813.92969		1
4814.767		1
4814.956		1
4815.09473		1
4815.28564		1
4815.331		1
4815.68262		1
4817.003		1
4817.38428		1
4817.81934		1
4818.116		1
4818.4707		1
4818.481		1
4820.51465		1
4822.07373		1
4822.1665		1
4822.251		1
4822.928		1
4823.798		1
4824.10254		1
4825.962		1
4825.98		1
4826.386		1
4827.7334		1
4827.83		1
4827.888		1
4828.53027		1
4828.615		1
4829.817		1
4829.83936		1
4830.52051		1
4830.66943		1
4830.769		1
4831.02246		1
4831.60352		1
4831.859		1
4831.953		1
4831.974		1
4832.208		1
4832.543		1
4833.241		1
4833.37842		1
4834.327		1
4835.07031		1
4835.475		1
4835.575		1
4836.1167		1
4836.35254		1
4836.365		1
4836.40967		1
4836.45361		1
4836.538		1
4836.85		1
4837.05273		1
4837.19141		1
4837.464		1
4838.166		1
4838.724		1
4839.19629		1
4839.38867		1
4839.424		1
4839.569		1
4839.839		1
4840.31641		1
4840.367		1
4840.706		1
4841.97363		1
4842.24854		1
4842.363		1
4842.8457		1
4843.3916		1
4843.55225		1
4844.055		1
4844.169		1
4844.464		1
4844.583		1
4845.08057		1
4845.16553		1
4845.20947		1
4845.468		1
4845.683		1
4845.8877		1
4845.95068		1
4846.355		1
4846.699		1
4846.96338		1
4847.19531		1
4847.742		1
4848.205		1
4848.20752		1
4848.677		1
4848.86426		1
4848.971		1
4849.54443		1
4849.67627		1
4849.91846		1
4849.93457		1
4850.0874		1
4850.378		1
4850.67529		1
4850.714		1
4850.842		1
4850.866		1
4851.263		1
4851.888		1
4851.94336		1
4852.737		1
4852.871		1
4853.0127		1
4853.02539		1
4853.82129		1
4854.526		1
4854.59668		1
4854.977		1
4855.025		1
4855.02734		1
4855.13672		1
4855.43652		1
4855.90527		1
4856.80859		1
4857.08643		1
4858.05859		1
4858.0874		1
4858.5625		1
4858.724		1
4859.307		1
4859.462		1
4859.68164		1
4859.82959		1
4859.953		1
4860.08154		1
4860.744		1
4860.949		1
4861.37549		1
4862.44434		1
4862.624		1
4862.70361		1
4862.879		1
4862.917		1
4863.18262		1
4863.20654		1
4863.2627		1
4863.269		1
4863.734		1
4864.197		1
4864.42432		1
4864.447		1
4864.494		1
4864.954		1
4865.35449		1
4865.912		1
4866.73145		1
4866.73828		1
4868.02246		1
4868.194		1
4868.616		1
4868.624		1
4869.05664		1
4869.81934		1
4870.35352		1
4870.44873		1
4870.53857		1
4870.594		1
4870.772		1
4870.961		1
4871.007		1
4871.008		1
4871.03		1
4871.40674		1
4871.44775		1
4871.974		1
4872.168		1
4872.196		1
4872.38672		1
4872.509		1
4872.64941		1
4873.5415		1
4873.756		1
4873.864		1
4873.95068		1
4874.141		1
4874.471		1
4874.68262		1
4874.795		1
4874.89		1
4875.051		1
4875.53		1
4875.768		1
4875.904		1
4876.65869		1
4876.76		1
4876.923		1
4877.192		1
4877.299		1
4877.36426		1
4877.58838		1
4877.986		1
4878.147		1
4878.1875		1
4878.442		1
4879.13965		1
4880.02539		1
4880.341		1
4880.52441		1
4880.62744		1
4881.017		1
4881.249		1
4881.35		1
4881.9		1
4882.055		1
4882.21533		1
4882.24463		1
4882.41943		1
4882.50928		1
4882.687		1
4883.003		1
4883.34033		1
4883.406		1
4883.70361		1
4883.78271		1
4883.94775		1
4884.185		1
4884.2		1
4884.55029		1
4884.869		1
4885.311		1
4885.53955		1
4886.05957		1
4886.215		1
4886.358		1
4886.696		1
4886.844		1
4887.66064		1
4887.90674		1
4888.11133		1
4888.14063		1
4888.50635		1
4888.56		1
4888.58154		1
4888.721		1
4888.86865		1
4888.894		1
4889.10645		1
4889.21338		1
4889.24268		1
4889.4		1
4889.432		1
4889.613		1
4890.297		1
4890.37158		1
4890.488		1
4891.1377		1
4891.248		1
4891.318		1
4891.4043		1
4891.414		1
4891.47168		1
4892.17236		1
4892.256		1
4892.477		1
4892.51367		1
4892.986		1
4893.1377		1
4893.158		1
4893.51		1
4893.69727		1
4893.9		1
4894.21143		1
4894.23975		1
4895.412		1
4895.78271		1
4895.87549		1
4895.887		1
4896.00146		1
4896.625		1
4896.946		1
4896.996		1
4897.38574		1
4897.54053		1
4897.568		1
4898.254		1
4898.36426		1
4898.44238		1
4898.47754		1
4898.49		1
4898.559		1
4898.678		1
4898.751		1
4898.855		1
4899.019		1
4899.07227		1
4899.376		1
4899.518		1
4899.89		1
4900.062		1
4900.353		1
4900.449		1
4900.655		1
4901.596		1
4901.86475		1
4901.906		1
4902.027		1
4902.224		1
4902.457		1
4902.536		1
4902.71		1
4902.90332		1
4903.07031		1
4903.817		1
4904.001		1
4904.373		1
4904.38525		1
4904.504		1
4904.8877		1
4905.662		1
4905.758		1
4905.763		1
4906.07031		1
4906.71533		1
4906.85547		1
4907.00537		1
4907.53271		1
4907.936		1
4908.083		1
4908.35		1
4908.504		1
4908.58936		1
4908.7627		1
4908.933		1
4909.094		1
4909.12646		1
4909.33545		1
4909.60059		1
4909.66162		1
4909.973		1
4910.141		1
4910.33936		1
4910.34		1
4910.3457		1
4910.452		1
4910.468		1
4911.20068		1
4911.26074		1
4911.324		1
4911.40771		1
4911.43848		1
4911.56		1
4911.56		1
4912.068		1
4912.109		1
4912.13672		1
4912.324		1
4912.4585		1
4912.503		1
4912.53369		1
4912.783		1
4912.813		1
4912.99854		1
4913.06934		1
4913.17432		1
4913.241		1
4913.241		1
4913.3916		1
4913.72559		1
4913.80127		1
4913.981		1
4914.176		1
4914.40869		1
4914.457		1
4914.49		1
4914.593		1
4914.6377		1
4914.676		1
4915.45068		1
4915.46338		1
4915.72852		1
4915.78125		1
4915.9585		1
4915.974		1
4916.12061		1
4916.162		1
4916.331		1
4916.37451		1
4916.59863		1
4916.81738		1
4916.94971		1
4917.17725		1
4917.518		1
4917.633		1
4917.689		1
4917.757		1
4917.8623		1
4918.021		1
4918.12646		1
4918.14844		1
4918.268		1
4918.277		1
4918.29639		1
4918.438		1
4918.677		1
4918.80225		1
4919.3457		1
4919.346		1
4919.53662		1
4919.542		1
4919.644		1
4919.90234		1
4919.94043		1
4920.60352		1
4920.83		1
4921.63574		1
4921.665		1
4921.801		1
4921.87061		1
4922.0166		1
4922.068		1
4922.187		1
4922.28125		1
4922.44043		1
4922.458		1
4922.5376		1
4922.726		1
4922.752		1
4922.758		1
4922.911		1
4923.252		1
4923.40039		1
4923.62744		1
4923.85938		1
4923.8916		1
4924.149		1
4924.27246		1
4924.31641		1
4924.325		1
4924.431		1
4924.57764		1
4924.609		1
4924.624		1
4924.67		1
4924.86328		1
4924.88037		1
4925.345		1
4925.403		1
4925.623		1
4925.748		1
4925.81738		1
4925.91846		1
4925.96729		1
4926.235		1
4926.31055		1
4926.7		1
4926.763		1
4926.78857		1
4927.06738		1
4927.111		1
4927.19043		1
4927.272		1
4927.453		1
4927.49561		1
4927.958		1
4928.00439		1
4928.059		1
4928.10449		1
4928.251		1
4928.276		1
4928.313		1
4928.56348		1
4928.825		1
4928.943		1
4928.947		1
4929.29053		1
4929.61035		1
4929.75244		1
4929.795		1
4929.814		1
4929.84326		1
4929.858		1
4929.89258		1
4930.091		1
4930.365		1
4930.578		1
4930.736		1
4930.754		1
4930.758		1
4930.772		1
4931.107		1
4931.226		1
4931.232		1
4931.38867		1
4931.4834		1
4931.598		1
4931.73633		1
4932.002		1
4932.076		1
4932.272		1
4932.27344		1
4932.376		1
4932.411		1
4932.459		1
4933.20947		1
4933.34863		1
4933.374		1
4933.61768		1
4933.73438		1
4934.18945		1
4934.247		1
4934.323		1
4934.32861		1
4934.45068		1
4934.46631		1
4934.56152		1
4934.851		1
4934.96045		1
4934.962		1
4935.441		1
4935.48438		1
4935.57031		1
4935.72266		1
4935.784		1
4935.88037		1
4935.922		1
4935.934		1
4936.074		1
4936.16748		1
4936.37549		1
4936.43555		1
4936.64		1
4936.70264		1
4936.7334		1
4936.826		1
4936.83057		1
4936.844		1
4936.90039		1
4936.946		1
4937.003		1
4937.011		1
4937.02637		1
4937.05859		1
4937.103		1
4937.1167		1
4937.27441		1
4937.385		1
4937.46045		1
4937.65		1
4938.04346		1
4938.23828		1
4938.38867		1
4938.48242		1
4938.526		1
4938.74365		1
4939.403		1
4939.63		1
4939.84033		1
4939.87842		1
4939.99658		1
4940.004		1
4940.054		1
4940.09668		1
4940.14746		1
4940.209		1
4940.287		1
4940.389		1
4940.49268		1
4940.629		1
4940.65		1
4940.7207		1
4940.97461		1
4941.29346		1
4941.43945		1
4941.45557		1
4941.68164		1
4941.72656		1
4941.755		1
4941.791		1
4941.823		1
4941.954		1
4941.988		1
4942.1416		1
4942.24658		1
4942.851		1
4942.88574		1
4942.947		1
4943.049		1
4943.0957		1
4943.148		1
4943.15869		1
4943.19336		1
4943.46045		1
4943.53564		1
4943.56348		1
4943.6626		1
4943.89		1
4943.995		1
4944.215		1
4944.23828		1
4944.42041		1
4944.60059		1
4944.68555		1
4944.698		1
4944.733		1
4944.789		1
4944.97461		1
4945.286		1
4945.66553		1
4945.90771		1
4946.13867		1
4946.294		1
4946.66553		1
4946.682		1
4946.756		1
4946.93848		1
4947.013		1
4947.01855		1
4947.22852		1
4947.339		1
4947.372		1
4947.39746		1
4947.43555		1
4947.46826		1
4947.525		1
4947.6543		1
4947.655		1
4947.705		1
4947.75049		1
4947.87646		1
4947.88037		1
4948.05957		1
4948.25244		1
4948.39648		1
4948.49365		1
4948.55469		1
4948.64		1
4948.73438		1
4948.808		1
4948.875		1
4948.92041		1
4948.97168		1
4948.98633		1
4949.104		1
4949.104		1
4949.1416		1
4949.308		1
4949.42		1
4949.49365		1
4949.505		1
4949.53467		1
4949.646		1
4949.94531		1
4950.064		1
4950.18066		1
4950.328		1
4950.32861		1
4950.61768		1
4950.623		1
4950.64		1
4950.69873		1
4950.70654		1
4950.79736		1
4951.051		1
4951.054		1
4951.23242		1
4951.233		1
4951.244		1
4951.274		1
4951.599		1
4951.641		1
4951.71338		1
4951.754		1
4951.88428		1
4951.96875		1
4951.97656		1
4952.18555		1
4952.35156		1
4952.651		1
4952.982		1
4953.063		1
4953.105		1
4953.202		1
4953.28125		1
4953.53369		1
4953.55371		1
4953.7876		1
4953.864		1
4954.06		1
4954.149		1
4954.40234		1
4954.49756		1
4954.556		1
4954.6333		1
4954.649		1
4954.85645		1
4954.89844		1
4955.16357		1
4955.38672		1
4955.81445		1
4956.04346		1
4956.5083		1
4956.55371		1
4956.754		1
4956.77344		1
4956.828		1
4956.956		1
4956.96		1
4957.619		1
4957.63428		1
4957.70654		1
4957.818		1
4957.843		1
4957.917		1
4957.92432		1
4957.958		1
4957.981		1
4958.165		1
4958.271		1
4958.436		1
4958.45068		1
4958.455		1
4958.511		1
4958.555		1
4958.55859		1
4958.67432		1
4958.681		1
4958.692		1
4958.69336		1
4959.19531		1
4959.19971		1
4959.26758		1
4959.27637		1
4959.546		1
4959.596		1
4959.682		1
4959.78662		1
4959.83838		1
4959.85352		1
4959.88867		1
4959.93652		1
4959.9624		1
4960.03955		1
4960.045		1
4960.18066		1
4960.24365		1
4960.24365		1
4960.388		1
4960.56		1
4960.6		1
4960.622		1
4960.712		1
4960.77246		1
4960.79541		1
4960.833		1
4960.883		1
4960.92236		1
4960.92725		1
4960.94336		1
4961.173		1
4961.249		1
4961.329		1
4961.435		1
4961.74756		1
4961.75732		1
4961.851		1
4962.248		1
4962.38428		1
4962.436		1
4962.58643		1
4963.15967		1
4963.26172		1
4963.267		1
4963.37061		1
4963.41553		1
4963.477		1
4963.494		1
4963.69336		1
4963.764		1
4964.04736		1
4964.116		1
4964.129		1
4964.145		1
4964.34229		1
4964.429		1
4964.563		1
4964.705		1
4964.96631		1
4965.125		1
4965.145		1
4965.279		1
4965.35352		1
4965.50342		1
4965.57764		1
4965.6543		1
4965.69		1
4965.736		1
4965.737		1
4965.747		1
4966.03027		1
4966.1084		1
4966.13428		1
4966.532		1
4966.582		1
4966.63525		1
4966.66357		1
4966.803		1
4966.83545		1
4966.88965		1
4967.03564		1
4967.118		1
4967.21045		1
4967.36328		1
4967.45947		1
4967.464		1
4967.47266		1
4967.504		1
4967.689		1
4967.82666		1
4967.943		1
4968.00635		1
4968.22		1
4968.501		1
4968.59326		1
4968.715		1
4968.72754		1
4968.806		1
4968.99561		1
4969.03174		1
4969.06738		1
4969.232		1
4969.36865		1
4969.38525		1
4969.466		1
4969.50049		1
4969.597		1
4969.9375		1
4969.957		1
4969.966		1
4970.039		1
4970.46338		1
4970.533		1
4970.53564		1
4970.638		1
4970.63965		1
4970.64551		1
4970.87549		1
4970.879		1
4971.031		1
4971.13965		1
4971.179		1
4971.19238		1
4971.298		1
4971.36133		1
4971.3916		1
4971.46826		1
4971.569		1
4971.802		1
4971.808		1
4971.87744		1
4971.90625		1
4972.37061		1
4972.46436		1
4972.493		1
4972.89355		1
4972.898		1
4972.939		1
4973.022		1
4973.264		1
4973.269		1
4973.33545		1
4973.48975		1
4973.491		1
4973.602		1
4973.614		1
4973.715		1
4973.948		1
4974.01172		1
4974.09131		1
4974.3667		1
4974.496		1
4974.638		1
4974.691		1
4974.82666		1
4974.842		1
4974.888		1
4975.1333		1
4975.15		1
4975.184		1
4975.25146		1
4975.25635		1
4975.26367		1
4975.361		1
4975.4375		1
4975.49756		1
4975.52734		1
4975.558		1
4975.563		1
4975.59033		1
4975.593		1
4975.652		1
4975.723		1
4975.728		1
4975.75732		1
4975.77734		1
4975.80371		1
4975.843		1
4975.941		1
4976.01953		1
4976.37		1
4976.474		1
4976.567		1
4976.617		1
4976.759		1
4976.883		1
4976.95557		1
4977.012		1
4977.236		1
4977.23926		1
4977.37256		1
4977.47461		1
4977.66064		1
4977.83447		1
4977.85645		1
4977.866		1
4978.033		1
4978.08252		1
4978.2		1
4978.399		1
4978.52		1
4978.59326		1
4978.67334		1
4978.715		1
4978.75244		1
4978.90967		1
4978.93066		1
4978.931		1
4978.93457		1
4979.013		1
4979.051		1
4979.44971		1
4979.46729		1
4979.49854		1
4979.55469		1
4979.778		1
4979.80225		1
4979.85547		1
4979.924		1
4979.941		1
4979.99854		1
4980.11475		1
4980.186		1
4980.20557		1
4980.23535		1
4980.50537		1
4980.59033		1
4980.76855		1
4980.7915		1
4980.93164		1
4980.965		1
4980.9917		1
4981.00342		1
4981.03662		1
4981.068		1
4981.21875		1
4981.40234		1
4981.50635		1
4981.54736		1
4981.798		1
4981.80127		1
4981.81055		1
4981.874		1
4981.92236		1
4982.161		1
4982.20752		1
4982.44336		1
4982.5293		1
4982.542		1
4982.61035		1
4982.64258		1
4982.66162		1
4982.81641		1
4982.82568		1
4982.931		1
4983.009		1
4983.07861		1
4983.128		1
4983.13135		1
4983.18		1
4983.181		1
4983.19531		1
4983.328		1
4983.54443		1
4983.632		1
4983.831		1
4983.85742		1
4983.90869		1
4983.94336		1
4983.986		1
4984.16162		1
4984.18066		1
4984.316		1
4984.347		1
4984.42529		1
4984.45		1
4984.469		1
4984.476		1
4984.547		1
4984.679		1
4984.76074		1
4984.777		1
4984.796		1
4984.807		1
4984.844		1
4984.961		1
4984.979		1
4985.026		1
4985.15234		1
4985.166		1
4985.273		1
4985.284		1
4985.38867		1
4985.5166		1
4985.52539		1
4985.53174		1
4985.554		1
4985.56738		1
4985.583		1
4985.597		1
4985.73438		1
4985.812		1
4986.034		1
4986.08154		1
4986.17432		1
4986.20068		1
4986.259		1
4986.344		1
4986.366		1
4986.418		1
4986.45947		1
4986.529		1
4986.574		1
4986.816		1
4986.889		1
4986.921		1
4987.057		1
4987.09326		1
4987.203		1
4987.24463		1
4987.272		1
4987.29346		1
4987.3		1
4987.41064		1
4987.44141		1
4987.459		1
4987.491		1
4987.624		1
4987.62744		1
4987.738		1
4987.741		1
4987.834		1
4987.907		1
4987.96973		1
4988.14063		1
4988.163		1
4988.2793		1
4988.46631		1
4988.473		1
4988.618		1
4988.64648		1
4988.674		1
4988.75342		1
4988.82959		1
4988.959		1
4989.008		1
4989.027		1
4989.292		1
4989.30225		1
4989.436		1
4989.546		1
4989.649		1
4989.784		1
4989.946		1
4990.059		1
4990.07129		1
4990.22		1
4990.241		1
4990.3		1
4990.38672		1
4990.6167		1
4990.618		1
4990.636		1
4990.673		1
4990.686		1
4990.767		1
4990.84326		1
4990.98926		1
4991.002		1
4991.19238		1
4991.22363		1
4991.27		1
4991.39063		1
4991.77		1
4992.008		1
4992.04541		1
4992.087		1
4992.106		1
4992.25244		1
4992.30273		1
4992.41064		1
4992.46045		1
4992.46826		1
4992.561		1
4992.588		1
4992.63232		1
4992.64746		1
4992.67969		1
4992.735		1
4992.821		1
4992.82959		1
4992.88574		1
4992.946		1
4992.997		1
4993.108		1
4993.20752		1
4993.271		1
4993.324		1
4993.342		1
4993.43066		1
4993.51367		1
4993.572		1
4993.57568		1
4993.62549		1
4993.649		1
4993.68555		1
4993.72852		1
4993.741		1
4993.7627		1
4993.78271		1
4993.94336		1
4994.24854		1
4994.327		1
4994.422		1
4994.425		1
4994.49756		1
4994.5293		1
4994.589		1
4994.59961		1
4994.855		1
4994.88037		1
4994.91		1
4994.94775		1
4994.974		1
4994.99365		1
4994.99561		1
4995.10156		1
4995.246		1
4995.24658		1
4995.3623		1
4995.36768		1
4995.424		1
4995.57227		1
4995.586		1
4995.80225		1
4995.88428		1
4995.94238		1
4996.018		1
4996.20557		1
4996.283		1
4996.359		1
4996.71875		1
4996.802		1
4996.803		1
4996.8374		1
4996.889		1
4996.895		1
4996.97		1
4997		1
4997.04346		1
4997.04736		1
4997.137		1
4997.159		1
4997.206		1
4997.24		1
4997.515		1
4997.52148		1
4997.588		1
4997.666		1
4997.668		1
4997.698		1
4997.798		1
4997.91846		1
4997.95361		1
4997.98633		1
4998.018		1
4998.239		1
4998.249		1
4998.252		1
4998.33		1
4998.392		1
4998.538		1
4998.541		1
4998.621		1
4998.824		1
4998.894		1
4999.155		1
4999.22168		1
4999.33936		1
4999.3584		1
4999.425		1
4999.572		1
4999.678		1
4999.788		1
4999.80469		1
4999.828		1
4999.94141		1
5000.03955		1
5000.155		1
5000.335		1
5000.35156		1
5000.41748		1
5000.48		1
5000.5		1
5000.55029		1
5000.86133		1
5000.869		1
5000.90527		1
5000.93066		1
5001.042		1
5001.192		1
5001.21826		1
5001.23975		1
5001.286		1
5001.2915		1
5001.39355		1
5001.39551		1
5001.45166		1
5001.497		1
5001.634		1
5001.67041		1
5001.71143		1
5001.79736		1
5001.85		1
5001.887		1
5001.89746		1
5001.98975		1
5002.019		1
5002.01953		1
5002.04443		1
5002.24365		1
5002.362		1
5002.42432		1
5002.5293		1
5002.542		1
5002.707		1
5002.74561		1
5002.954		1
5003.07227		1
5003.24951		1
5003.36035		1
5003.482		1
5003.56055		1
5003.84375		1
5003.86768		1
5003.99561		1
5004.109		1
5004.329		1
5004.38135		1
5004.40625		1
5004.514		1
5004.52832		1
5004.547		1
5004.62158		1
5004.68457		1
5004.68945		1
5004.80225		1
5004.83545		1
5004.85938		1
5004.87646		1
5005.05273		1
5005.13525		1
5005.1875		1
5005.244		1
5005.249		1
5005.25		1
5005.251		1
5005.53467		1
5005.59033		1
5005.72		1
5005.741		1
5005.76		1
5005.85742		1
5005.963		1
5006.01758		1
5006.025		1
5006.218		1
5006.27539		1
5006.279		1
5006.328		1
5006.3584		1
5006.66943		1
5006.689		1
5006.70068		1
5006.77539		1
5006.80371		1
5006.94775		1
5007.014		1
5007.041		1
5007.10449		1
5007.115		1
5007.25537		1
5007.387		1
5007.455		1
5007.582		1
5007.653		1
5007.653		1
5007.903		1
5007.985		1
5008.273		1
5008.333		1
5008.361		1
5008.387		1
5008.513		1
5008.513		1
5008.51367		1
5008.536		1
5008.56348		1
5008.616		1
5008.621		1
5008.78955		1
5008.796		1
5008.89453		1
5008.92		1
5008.99854		1
5009.009		1
5009.087		1
5009.15527		1
5009.19629		1
5009.21045		1
5009.366		1
5009.38		1
5009.45361		1
5009.4624		1
5009.489		1
5009.591		1
5009.60254		1
5009.635		1
5009.66064		1
5009.779		1
5009.80225		1
5009.82568		1
5009.99365		1
5010.03857		1
5010.11963		1
5010.326		1
5010.3877		1
5010.38867		1
5010.457		1
5010.55957		1
5010.709		1
5010.806		1
5010.817		1
5010.83545		1
5010.97656		1
5011.01855		1
5011.139		1
5011.1416		1
5011.147		1
5011.20557		1
5011.247		1
5011.31836		1
5011.40674		1
5011.588		1
5011.603		1
5011.76074		1
5011.772		1
5011.866		1
5011.941		1
5012.12842		1
5012.18457		1
5012.19238		1
5012.25049		1
5012.27		1
5012.272		1
5012.2876		1
5012.36963		1
5012.39453		1
5012.446		1
5012.47266		1
5012.485		1
5012.61572		1
5012.78564		1
5012.804		1
5012.853		1
5012.883		1
5012.92432		1
5012.982		1
5013.22168		1
5013.29248		1
5013.31152		1
5013.337		1
5013.39648		1
5013.40967		1
5013.435		1
5013.488		1
5013.497		1
5013.50244		1
5013.50439		1
5013.5127		1
5013.53271		1
5013.543		1
5013.62842		1
5013.706		1
5013.747		1
5013.7666		1
5013.78271		1
5013.796		1
5014.02		1
5014.13672		1
5014.16553		1
5014.261		1
5014.279		1
5014.32861		1
5014.336		1
5014.35059		1
5014.376		1
5014.564		1
5014.652		1
5014.857		1
5014.93457		1
5014.938		1
5014.944		1
5014.96338		1
5014.9707		1
5015.013		1
5015.178		1
5015.28369		1
5015.307		1
5015.30957		1
5015.33545		1
5015.373		1
5015.39941		1
5015.43164		1
5015.57031		1
5015.57764		1
5015.586		1
5015.627		1
5015.6543		1
5015.662		1
5015.67236		1
5015.691		1
5015.743		1
5015.7793		1
5015.88672		1
5015.91357		1
5016.02539		1
5016.04346		1
5016.058		1
5016.117		1
5016.244		1
5016.33252		1
5016.36133		1
5016.3667		1
5016.521		1
5016.57568		1
5016.67139		1
5016.68164		1
5016.689		1
5016.743		1
5016.75146		1
5016.836		1
5016.861		1
5016.86133		1
5016.87		1
5017.0376		1
5017.13232		1
5017.257		1
5017.36		1
5017.386		1
5017.497		1
5017.506		1
5017.539		1
5017.563		1
5017.57959		1
5017.6084		1
5017.65137		1
5017.67334		1
5017.81348		1
5017.85		1
5017.939		1
5017.98		1
5017.988		1
5018.01074		1
5018.02246		1
5018.177		1
5018.184		1
5018.449		1
5018.49561		1
5018.535		1
5018.572		1
5018.756		1
5018.84863		1
5018.89551		1
5018.972		1
5019.035		1
5019.17529		1
5019.34473		1
5019.347		1
5019.379		1
5019.443		1
5019.45166		1
5019.57031		1
5019.5835		1
5019.80859		1
5019.83252		1
5019.97266		1
5019.975		1
5020.0625		1
5020.096		1
5020.135		1
5020.163		1
5020.24463		1
5020.312		1
5020.31348		1
5020.331		1
5020.39746		1
5020.609		1
5020.638		1
5020.688		1
5020.704		1
5020.782		1
5020.8335		1
5020.84033		1
5020.872		1
5020.91357		1
5021.098		1
5021.099		1
5021.10059		1
5021.164		1
5021.16455		1
5021.214		1
5021.225		1
5021.245		1
5021.265		1
5021.31348		1
5021.319		1
5021.37842		1
5021.404		1
5021.439		1
5021.456		1
5021.47168		1
5021.48047		1
5021.50244		1
5021.50732		1
5021.67627		1
5021.686		1
5021.73145		1
5021.74561		1
5021.843		1
5021.88574		1
5021.90234		1
5021.91748		1
5021.939		1
5021.96338		1
5022.07666		1
5022.13037		1
5022.146		1
5022.15		1
5022.1875		1
5022.26563		1
5022.28564		1
5022.40625		1
5022.45361		1
5022.47559		1
5022.50928		1
5022.51074		1
5022.517		1
5022.522		1
5022.55957		1
5022.58252		1
5022.67529		1
5022.701		1
5022.707		1
5022.858		1
5022.95361		1
5022.96045		1
5023.01		1
5023.10059		1
5023.13965		1
5023.16		1
5023.16553		1
5023.25928		1
5023.3584		1
5023.37939		1
5023.39648		1
5023.416		1
5023.483		1
5023.51855		1
5023.53174		1
5023.537		1
5023.572		1
5023.59229		1
5023.598		1
5023.60547		1
5023.612		1
5023.615		1
5023.69141		1
5023.73535		1
5023.82275		1
5023.843		1
5023.89551		1
5023.901		1
5023.90332		1
5023.936		1
5023.94		1
5023.943		1
5023.981		1
5024.006		1
5024.03271		1
5024.05		1
5024.09131		1
5024.12549		1
5024.236		1
5024.271		1
5024.272		1
5024.422		1
5024.46045		1
5024.461		1
5024.52051		1
5024.54932		1
5024.55469		1
5024.582		1
5024.593		1
5024.62354		1
5024.91943		1
5024.96533		1
5025.0127		1
5025.07129		1
5025.07373		1
5025.173		1
5025.19727		1
5025.404		1
5025.40527		1
5025.42236		1
5025.43066		1
5025.491		1
5025.72559		1
5025.836		1
5025.92725		1
5025.93945		1
5026.019		1
5026.02246		1
5026.183		1
5026.19775		1
5026.2417		1
5026.244		1
5026.26172		1
5026.29932		1
5026.316		1
5026.40967		1
5026.41943		1
5026.506		1
5026.566		1
5026.61		1
5026.615		1
5026.64063		1
5026.685		1
5026.709		1
5026.83057		1
5026.926		1
5026.9873		1
5026.994		1
5027.001		1
5027.01367		1
5027.27832		1
5027.333		1
5027.46338		1
5027.51758		1
5027.54834		1
5027.6167		1
5027.739		1
5027.78271		1
5027.84326		1
5027.84863		1
5027.902		1
5028.086		1
5028.117		1
5028.16		1
[truncated: 18,740 more rows]
