# Supplementary material for: Getting rid of ‘rain’ and ‘stars’: Mitigating inhibition effects on ddPCR data analysis, the case study of the invasive crayfish Pacifastacus leniusculus in the streams of Luxembourg
Source: PLoS One. 2022 Nov 16;17(11):e0275363. doi: 10.1371/journal.pone.0275363 (PMC9668142; doi:10.1371/journal.pone.0275363)
Supplement: S1 File — (ZIP) [file pone.0275363.s003.zip › raw data/29-Pl3/29 Pl3-2019 Pl_A10_Amplitude.csv]

Ch1 Amplitude	Ch2 Amplitude	Cluster
385.217224		1
737.7662		1
1428.70581		1
1443.48987		1
1632.06873		1
1658.39758		1
1776.12231		1
1836.384		1
1838.04919		1
1843.14819		1
1862.004		1
1959.54346		1
1974.91431		1
2119.3728		1
2149.43433		1
2169.67041		1
2200.67529		1
2324.995		1
2326.1853		1
2384.13428		1
2441.039		1
2442.12817		1
2442.18677		1
2450.6748		1
2456.029		1
2456.23242		1
2489.56055		1
2522.90332		1
2614.649		1
2621.32227		1
2662.299		1
2733.111		1
2760.86377		1
2771.55371		1
2803.625		1
2832.04736		1
2864.34375		1
2864.95361		1
2906.787		1
2921.95947		1
2973.42139		1
2979.55737		1
3013.78564		1
3053.12231		1
3092.30273		1
3132.99146		1
3189.754		1
3203.20776		1
3224.61426		1
3226.45		1
3256.41138		1
3258.65161		1
3299.21875		1
3307.03027		1
3323.806		1
3347.52734		1
3357.1626		1
3386.15356		1
3403.99438		1
3417.70947		1
3427.31348		1
3527.4375		1
3538.77759		1
3624.73		1
3658.84229		1
3672.45532		1
3695.39941		1
3778.519		1
3864.6106		1
3944.362		1
3977.45557		1
3990.88		1
4036.55884		1
4042.07446		1
4064.9707		1
4065.85547		1
4085.131		1
4087.807		1
4118.598		1
4134.1		1
4158.106		1
4239.748		1
4248.22949		1
4265.951		1
4312.34326		1
4330.59033		1
4333.9126		1
4353.955		1
4366.90674		1
4371.499		1
4402.4624		1
4415.926		1
4423.32227		1
4439.541		1
4443.48535		1
4462.094		1
4463.98438		1
4466.37061		1
4477.80273		1
4480.89941		1
4510.629		1
4512.4585		1
4518.27637		1
4522.69971		1
4534.284		1
4535.674		1
4539.15674		1
4556.114		1
4561.811		1
4574.47266		1
4600.56641		1
4615.74463		1
4616.929		1
4625.37744		1
4629.245		1
4631.135		1
4638.341		1
4650.82373		1
4651.50732		1
4656.8623		1
4669.86		1
4672.501		1
4673.27246		1
4677.772		1
4680.78174		1
4685.01563		1
4685.98242		1
4690.827		1
4692.11328		1
4692.833		1
4693.07373		1
4694.28857		1
4694.55664		1
4696.812		1
4707.47559		1
4710.539		1
4712.491		1
4728.085		1
4728.86		1
4733.41		1
4740.09863		1
4740.23828		1
4745.133		1
4754.06055		1
4766.36426		1
4768.23975		1
4768.84375		1
4770.121		1
4770.223		1
4770.864		1
4772.48145		1
4773.46436		1
4776.791		1
4776.9375		1
4779.16064		1
4780.72949		1
4794.616		1
4795.83838		1
4796.63672		1
4796.929		1
4800.925		1
4802.464		1
4802.77539		1
4805.621		1
4812.8877		1
4813.50635		1
4813.64941		1
4814.27832		1
4814.889		1
4815.65137		1
4820.11328		1
4822.803		1
4823.781		1
4828.13428		1
4829.34131		1
4829.45752		1
4834.23047		1
4837.154		1
4839.795		1
4840.323		1
4840.36572		1
4841.09863		1
4845.27051		1
4845.742		1
4848.062		1
4849.03125		1
4851.77		1
4852.424		1
4856.13965		1
4856.54639		1
4857.15		1
4857.70752		1
4858.18262		1
4859.37256		1
4860.41455		1
4860.45166		1
4861.512		1
4863.9043		1
4864.09961		1
4868.30762		1
4868.753		1
4871.106		1
4871.61865		1
4873.682		1
4873.95264		1
4875.83252		1
4875.88525		1
4877.348		1
4877.497		1
4877.904		1
4878.5166		1
4878.85		1
4880.045		1
4881.663		1
4882.735		1
4882.737		1
4882.76758		1
4884.11572		1
4884.137		1
4886.702		1
4887.444		1
4889.45166		1
4890.589		1
4893.097		1
4894.121		1
4894.96436		1
4896.86865		1
4897.54		1
4898.17334		1
4898.671		1
4900.67627		1
4900.69141		1
4900.914		1
4902.0835		1
4902.329		1
4902.807		1
4903.247		1
4903.31543		1
4905.12061		1
4906.425		1
4908.392		1
4910.98926		1
4912.84473		1
4912.953		1
4912.99561		1
4913.28174		1
4914.426		1
4915.38525		1
4916.86572		1
4917.49		1
4917.51172		1
4917.51367		1
4918.2793		1
4919.217		1
4919.788		1
4920.13672		1
4920.72266		1
4921.8623		1
4922.11133		1
4923.70068		1
4924.57764		1
4924.62256		1
4925.37256		1
4928.015		1
4930.21533		1
4930.403		1
4930.51563		1
4930.58643		1
4932.912		1
4935.689		1
4936.756		1
4936.82275		1
4937.882		1
4938.244		1
4938.92041		1
4940.19141		1
4941.683		1
4944.94336		1
4944.96		1
4947.16943		1
4947.44629		1
4947.77539		1
4947.96729		1
4948.74658		1
4951.45		1
4952.015		1
4952.11963		1
4953.436		1
4953.617		1
4955.30469		1
4955.53369		1
4956.97949		1
4957.10938		1
4957.99951		1
4959.10449		1
4959.958		1
4960.29834		1
4960.82861		1
4961.03564		1
4961.277		1
4963.76953		1
4964.57764		1
4966.031		1
4966.16357		1
4966.34473		1
4966.577		1
4968.15967		1
4968.978		1
4970.15967		1
4971.324		1
4971.36865		1
4973.173		1
4973.82373		1
4973.849		1
4974.91846		1
4975.875		1
4976.1123		1
4978.24854		1
4978.909		1
4980.09766		1
4982.2915		1
4982.62061		1
4983.17236		1
4984.17041		1
4984.484		1
4984.57959		1
4984.62939		1
4985.795		1
4986.51025		1
4986.83936		1
4988.006		1
4989.115		1
4989.78955		1
4990.41748		1
4992.07129		1
4992.59		1
4993.022		1
4995.066		1
4995.742		1
4996.15771		1
4996.238		1
4996.32373		1
4997.47		1
4999.595		1
4999.753		1
5000.088		1
5000.43945		1
5001.29443		1
5001.51758		1
5002.143		1
5002.15869		1
5002.234		1
5003.072		1
5003.55		1
5003.783		1
5004.059		1
5004.622		1
5004.92		1
5005.06836		1
5006.465		1
5007.61		1
5008.63232		1
5008.68		1
5009.31152		1
5010.3623		1
5010.43359		1
5010.94141		1
5012.64746		1
5013.30029		1
5014.358		1
5016.766		1
5016.95557		1
5017.072		1
5017.112		1
5017.174		1
5017.832		1
5019.656		1
5020.572		1
5020.585		1
5020.71826		1
5020.889		1
5021.19434		1
5022.30127		1
5022.948		1
5023.228		1
5023.40967		1
5024.41357		1
5024.454		1
5024.59326		1
5025.806		1
5025.83252		1
5026.539		1
5026.639		1
5026.702		1
5027.122		1
5027.32275		1
5028.225		1
5028.33643		1
5028.73975		1
5029.01025		1
5029.79346		1
5029.95		1
5030.142		1
5030.32764		1
5031.003		1
5032.48828		1
5033.45		1
5033.65967		1
5034.1626		1
5034.34033		1
5034.557		1
5034.62		1
5035.04		1
5036.4834		1
5037.425		1
5037.435		1
5037.73242		1
5038.00342		1
5039.19141		1
5039.391		1
5039.944		1
5040.062		1
5041.103		1
5041.40771		1
5041.453		1
5043.391		1
5043.496		1
5043.97168		1
5044.25		1
5044.4126		1
5045.08154		1
5047.86328		1
5048.50537		1
5048.506		1
5049.89		1
5050.34326		1
5050.575		1
5051.07666		1
5051.692		1
5052.81055		1
5052.983		1
5053.42432		1
5054.36572		1
5055.383		1
5055.80029		1
5056.45459		1
5057.338		1
5058.987		1
5059.205		1
5059.318		1
5059.93555		1
5060.40332		1
5060.862		1
5060.863		1
5061.48535		1
5061.53027		1
5061.66748		1
5062.502		1
5064.733		1
5064.79248		1
5064.91357		1
5065.115		1
5066.58545		1
5066.71143		1
5066.781		1
5067.159		1
5067.54932		1
5068.043		1
5068.05127		1
5068.62939		1
5069.25244		1
5069.48633		1
5069.6		1
5070.78564		1
5070.90527		1
5071.209		1
5071.376		1
5071.675		1
5072.13037		1
5073.533		1
5073.63		1
5073.726		1
5075.0415		1
5075.42334		1
5075.506		1
5075.546		1
5075.94043		1
5075.991		1
5076.514		1
5076.59766		1
5076.95654		1
5078.75928		1
5078.773		1
5079.41455		1
5079.86475		1
5080.964		1
5082.218		1
5083.15527		1
5083.589		1
5083.629		1
5084.054		1
5084.54834		1
5084.659		1
5084.802		1
5085.26025		1
5085.464		1
5086.65771		1
5087.29834		1
5087.436		1
5087.63867		1
5087.72461		1
5088.53955		1
5088.672		1
5089.23145		1
5089.73438		1
5089.777		1
5089.829		1
5090.0957		1
5090.333		1
5090.486		1
5090.599		1
5090.83154		1
5090.869		1
5091.146		1
5091.434		1
5091.87549		1
5093.18652		1
5093.294		1
5093.505		1
5093.592		1
5093.63574		1
5094.17236		1
5095.01074		1
5095.061		1
5095.60547		1
5096.40332		1
5097.01758		1
5097.3667		1
5097.49268		1
5097.575		1
5097.994		1
5098.20068		1
5098.65625		1
5098.68652		1
5100.09863		1
5100.38037		1
5100.41357		1
5100.60449		1
5100.80371		1
5100.856		1
5101.17773		1
5101.24756		1
5101.389		1
5101.53125		1
5101.60156		1
5103.116		1
5103.29541		1
5103.96631		1
5104.184		1
5104.256		1
5104.3623		1
5105.40332		1
5105.423		1
5107.01074		1
5108.1875		1
5108.827		1
5109.001		1
5109.883		1
5110.01465		1
5110.036		1
5110.136		1
5110.21338		1
5110.634		1
5111.19238		1
5112.02637		1
5112.19531		1
5112.576		1
5113.134		1
5113.167		1
5113.663		1
5113.773		1
5113.844		1
5114.07666		1
5114.251		1
5114.681		1
5115.03271		1
5115.332		1
5116.24951		1
5116.553		1
5117.35645		1
5117.422		1
5118.48242		1
5118.551		1
5118.58		1
5118.963		1
5119.309		1
5119.477		1
5119.88232		1
5119.947		1
5120.98975		1
5121.116		1
5121.187		1
5121.38		1
5122.18164		1
5122.718		1
5123.439		1
5123.77148		1
5124.31055		1
5124.67627		1
5124.795		1
5125.04		1
5125.06934		1
5126.15332		1
5126.51465		1
5127.445		1
5128.427		1
5128.50732		1
5129.67334		1
5129.797		1
5130.101		1
5130.355		1
5130.479		1
5130.56		1
5130.80371		1
5130.83447		1
5130.83447		1
5130.8457		1
5131.084		1
5131.27246		1
5132.225		1
5133.06836		1
5133.12256		1
5133.131		1
5133.217		1
5133.763		1
5133.94873		1
5134.019		1
5134.702		1
5134.80371		1
5135.31543		1
5135.855		1
5136.15234		1
5136.30762		1
5136.424		1
5136.705		1
5136.71533		1
5136.881		1
5137.2583		1
5137.5874		1
5137.88135		1
5138.21631		1
5138.42236		1
5138.46045		1
5138.8		1
5140.026		1
5140.44141		1
5140.77734		1
5141.356		1
5141.588		1
5142.11768		1
5142.303		1
5142.664		1
5143.20752		1
5143.365		1
5143.809		1
5143.965		1
5144.51074		1
5145.37354		1
5145.39941		1
5145.509		1
5145.64453		1
5146.37744		1
5146.454		1
5146.585		1
5146.623		1
5147.29834		1
5147.58838		1
5148.12061		1
5149.00537		1
5149.233		1
5149.323		1
5149.952		1
5150.39648		1
5150.442		1
5150.981		1
5152.338		1
5152.65625		1
5152.84473		1
5152.975		1
5152.984		1
5153.20947		1
5153.211		1
5153.41357		1
5153.43		1
5153.44043		1
5153.73242		1
5154.095		1
5154.223		1
5154.86		1
5155.823		1
5156.662		1
5157.02637		1
5157.21143		1
5157.52539		1
5157.721		1
5157.92334		1
5158.04541		1
5158.142		1
5158.394		1
5158.943		1
5158.96143		1
5159.03564		1
5159.161		1
5159.636		1
5159.89063		1
5160.426		1
5160.54639		1
5160.656		1
5161.253		1
5161.491		1
5161.536		1
5161.55566		1
5161.837		1
5161.95068		1
5162.42725		1
5162.668		1
5163.611		1
5163.741		1
5164.042		1
5164.17139		1
5164.659		1
5165.52832		1
5165.73535		1
5166.208		1
5166.67725		1
5166.67969		1
5167.38		1
5167.567		1
5168.21973		1
5168.34		1
5168.44873		1
5168.62158		1
5168.93848		1
5169.843		1
5169.9585		1
5169.96875		1
5171.077		1
5171.1123		1
5171.19336		1
5171.36865		1
5171.43652		1
5171.57959		1
5171.795		1
5172.024		1
5172.1626		1
5172.23926		1
5172.5293		1
5172.60938		1
5172.651		1
5172.6626		1
5173.14		1
5173.6167		1
5173.62842		1
5173.79053		1
5174.13428		1
5174.172		1
5174.227		1
5174.53857		1
5174.621		1
5174.769		1
5175.30859		1
5175.7583		1
5176.041		1
5176.068		1
5177.30859		1
5177.593		1
5177.62158		1
5177.632		1
5177.71045		1
5178.105		1
5178.544		1
5178.909		1
5178.977		1
5179.42041		1
5179.61865		1
5179.824		1
5180.552		1
5180.883		1
5181.458		1
5181.56		1
5181.94629		1
5183.007		1
5183.191		1
5183.531		1
5184.25244		1
5185.109		1
5185.44043		1
5186.07471		1
5186.44141		1
5187.30127		1
5188.549		1
5188.685		1
5189.44531		1
5189.486		1
5189.919		1
5189.93555		1
5190.04		1
5190.251		1
5190.79834		1
5191.01953		1
5192.10938		1
5192.227		1
5192.55664		1
5192.944		1
5193.15527		1
5193.98242		1
5195.247		1
5195.337		1
5196.389		1
5196.619		1
5196.679		1
5197.003		1
5197.25537		1
5197.42969		1
5197.443		1
5197.67627		1
5197.742		1
5197.996		1
5198.572		1
5198.9043		1
5199.242		1
5199.53662		1
5200.63037		1
5200.63965		1
5201.05029		1
5202.538		1
5203.14355		1
5203.689		1
5203.722		1
5203.748		1
5204.219		1
5204.462		1
5204.678		1
5204.719		1
5205.14941		1
5205.55127		1
5205.665		1
5205.80371		1
5205.894		1
5206.041		1
5206.362		1
5206.63965		1
5207.634		1
5207.714		1
5207.90967		1
5208.402		1
5208.9707		1
5209.09		1
5209.199		1
5209.326		1
5210.371		1
5210.749		1
5210.98438		1
5211.02344		1
5212.0957		1
5212.19434		1
5212.562		1
5212.79834		1
5214.543		1
5214.835		1
5215.07031		1
5215.305		1
5215.42627		1
5215.615		1
5215.707		1
5215.858		1
5215.927		1
5216.151		1
5216.17432		1
5216.204		1
5216.279		1
5216.357		1
5216.49756		1
5216.92773		1
5217.03662		1
5217.19434		1
5217.202		1
5217.24072		1
5217.28369		1
5217.684		1
5217.785		1
5217.82227		1
5217.88965		1
5218.039		1
5218.059		1
5218.35938		1
5218.82861		1
5218.883		1
5219.50732		1
5219.888		1
5219.924		1
5220.164		1
5220.22461		1
5220.28467		1
5220.53369		1
5220.757		1
5221.044		1
5221.065		1
5221.071		1
5221.227		1
5221.284		1
5221.53027		1
5221.89844		1
5222.31		1
5222.926		1
5223.01465		1
5223.068		1
5223.22461		1
5224.183		1
5224.627		1
5224.72266		1
5225.216		1
5225.24072		1
5225.30273		1
5225.59229		1
5225.79541		1
5225.894		1
5226.079		1
5226.26025		1
5226.649		1
5226.857		1
5227.46875		1
5227.49365		1
5227.63867		1
5227.902		1
5228.09863		1
5228.543		1
5229.49951		1
5229.65527		1
5229.686		1
5229.827		1
5229.845		1
5230.16064		1
5230.458		1
5230.65527		1
5230.81543		1
5231.18457		1
5231.5166		1
5232.11963		1
5232.791		1
5232.90234		1
5233.024		1
5233.692		1
5233.85547		1
5233.98926		1
5234.46826		1
5234.64551		1
5234.917		1
5235.03369		1
5235.19873		1
5235.55859		1
5235.574		1
5235.63428		1
5235.697		1
5235.83545		1
5236.20752		1
5236.494		1
5236.62744		1
5236.808		1
5236.898		1
5236.96338		1
5237.616		1
5237.62354		1
5238.065		1
5238.234		1
5238.243		1
5238.4624		1
5238.613		1
5238.774		1
5239.04346		1
5239.21045		1
5239.91455		1
5240.44043		1
5240.465		1
5240.49365		1
5240.71045		1
5240.7915		1
5240.798		1
5241.07568		1
5241.19531		1
5241.197		1
5241.302		1
5241.542		1
5241.693		1
5242.04834		1
5242.16455		1
5242.381		1
5242.512		1
5242.61328		1
5242.87		1
5242.906		1
5243.16455		1
5243.31836		1
5243.776		1
5243.872		1
5243.912		1
5243.98145		1
5244.014		1
5244.08643		1
5245.209		1
5246.19336		1
5246.25		1
5246.384		1
5246.581		1
5246.65527		1
5246.964		1
5246.98926		1
5246.991		1
5247.23828		1
5247.6626		1
5247.731		1
5247.752		1
5248.02148		1
5248.31348		1
5249.016		1
5249.239		1
5249.70264		1
5249.71729		1
5249.7207		1
5250.03662		1
5250.10059		1
5250.141		1
5250.15039		1
5250.20947		1
5250.46973		1
5250.982		1
5251.39355		1
5251.405		1
5251.48242		1
5251.566		1
5251.60645		1
5251.81836		1
5251.84961		1
5251.89746		1
5252.383		1
5252.656		1
5252.82471		1
5252.88965		1
5252.9043		1
5252.97461		1
5253.03564		1
5253.74463		1
5253.758		1
5253.98828		1
5254.00049		1
5254.12939		1
5254.197		1
5254.31934		1
5254.36963		1
5254.41553		1
5254.806		1
5254.8584		1
5255.1377		1
5255.44629		1
5255.57227		1
5255.60254		1
5255.78857		1
5255.96729		1
5256.345		1
5256.59375		1
5256.983		1
5257.037		1
5257.054		1
5257.11328		1
5257.41		1
5257.72949		1
5257.87158		1
5257.9126		1
5257.97266		1
5258.40625		1
5259.252		1
5259.358		1
5259.522		1
5259.65332		1
5259.668		1
5260.00537		1
5260.168		1
5260.22949		1
5260.65674		1
5260.68457		1
5260.69727		1
5260.94141		1
5261.31348		1
5261.65332		1
5261.82666		1
5261.85156		1
5261.923		1
5262.191		1
5262.3623		1
5262.591		1
5262.9375		1
5262.94873		1
5262.961		1
5263.74854		1
5263.75049		1
5263.78369		1
5263.80371		1
5263.98145		1
5263.99951		1
5264.21973		1
5264.228		1
5264.44629		1
5264.459		1
5264.58		1
5264.753		1
5264.801		1
5264.87		1
5264.938		1
5265.223		1
5265.23145		1
5265.35156		1
5265.525		1
5265.725		1
5265.81055		1
5265.96		1
5266.08057		1
5267.04443		1
5267.44		1
5267.52832		1
5267.853		1
5267.912		1
5267.987		1
5268.065		1
5268.264		1
5268.35254		1
5268.387		1
5268.407		1
5268.543		1
5268.816		1
5268.839		1
5268.99756		1
5269.144		1
5269.17969		1
5269.198		1
5269.50439		1
5269.77148		1
5269.87158		1
5269.97852		1
5270.121		1
5270.475		1
5270.68457		1
5270.724		1
5270.72754		1
5271.308		1
5271.33545		1
5271.382		1
5271.549		1
5271.873		1
5271.957		1
5272.36475		1
5272.995		1
5273.047		1
5273.14063		1
5273.19336		1
5273.68652		1
5273.70752		1
5274.052		1
5274.09131		1
5274.68262		1
5274.759		1
5275.00635		1
5275.081		1
5275.08643		1
5275.136		1
5275.23975		1
5275.442		1
5275.79346		1
5276.269		1
5276.33838		1
5276.75146		1
5276.97949		1
5277.179		1
5277.381		1
5277.48242		1
5277.75244		1
5277.85547		1
5277.98975		1
5278.03564		1
5278.21631		1
5278.4		1
5278.636		1
5279.08447		1
5279.60645		1
5279.894		1
5280.14453		1
5280.202		1
5280.28174		1
5280.29932		1
5280.463		1
5281.27539		1
5281.46045		1
5281.503		1
5281.59326		1
5281.619		1
5281.80957		1
5281.8457		1
5281.852		1
5282.07471		1
5282.55127		1
5282.60449		1
5282.758		1
5283.05371		1
5283.188		1
5283.82227		1
5284.06445		1
5284.148		1
5284.357		1
5284.45752		1
5284.479		1
5285.02		1
5285.17627		1
5285.353		1
5285.45068		1
5285.474		1
5285.47754		1
5285.69531		1
5285.794		1
5286.235		1
5286.32031		1
5286.506		1
5286.789		1
5287.08252		1
5287.09033		1
5287.26074		1
5287.365		1
5287.717		1
5287.724		1
5287.87256		1
5287.908		1
5287.909		1
5288.184		1
5288.3374		1
5288.36426		1
5288.57129		1
5288.597		1
5288.715		1
5288.83154		1
5288.835		1
5288.96826		1
5289.06152		1
5289.25146		1
5289.40674		1
5289.482		1
5289.608		1
5289.70068		1
5289.936		1
5289.96143		1
5290.06055		1
5290.125		1
5290.151		1
5290.29639		1
5290.322		1
5290.661		1
5290.81		1
5290.84131		1
5290.86572		1
5290.87842		1
5290.933		1
5291.11		1
5291.16455		1
5291.2		1
5291.209		1
5291.48047		1
5291.61133		1
5291.71143		1
5291.71826		1
5291.81738		1
5292.0874		1
5292.38867		1
5292.424		1
5292.548		1
5292.7207		1
5292.81641		1
5292.88672		1
5292.9165		1
5292.94		1
5293.107		1
5293.49		1
5293.56445		1
5293.65869		1
5293.82275		1
5293.87		1
5294.05762		1
5294.065		1
5294.228		1
5294.246		1
5294.28125		1
5294.41943		1
5294.497		1
5294.504		1
5294.57861		1
5294.611		1
5294.64258		1
5294.75537		1
5295.07129		1
5295.19775		1
5295.248		1
5295.539		1
5295.829		1
5295.9585		1
5296.01855		1
5296.112		1
5296.115		1
5296.19141		1
5296.429		1
5296.768		1
5296.933		1
5297.06152		1
5297.23975		1
5297.34229		1
5297.545		1
5297.616		1
5297.727		1
5297.77637		1
5297.81543		1
5297.96143		1
5297.985		1
5298.028		1
5298.07959		1
5298.232		1
5298.29248		1
5298.348		1
5298.539		1
5298.62256		1
5298.625		1
5298.719		1
5298.76465		1
5298.94775		1
5299.261		1
5299.338		1
5299.34033		1
5299.39258		1
5299.657		1
5299.67725		1
5299.7207		1
5299.809		1
5299.81		1
5299.97949		1
5300.016		1
5300.074		1
5300.16064		1
5300.213		1
5300.306		1
5300.575		1
5300.6167		1
5300.654		1
5300.717		1
5300.77051		1
5300.877		1
5301.06445		1
5301.216		1
5301.282		1
5301.354		1
5301.633		1
5301.932		1
5302.044		1
5302.2085		1
5302.30273		1
5302.40967		1
5302.425		1
5302.619		1
5302.669		1
5302.77441		1
5302.79443		1
5303.076		1
5303.078		1
5303.08936		1
5303.14941		1
5303.18164		1
5303.452		1
5303.586		1
5303.64258		1
5303.699		1
5303.731		1
5303.922		1
5303.95557		1
5304.233		1
5304.243		1
5304.31152		1
5304.34131		1
5304.46		1
5304.508		1
5304.672		1
5304.72168		1
5304.943		1
5305.46143		1
5305.5376		1
5305.674		1
5305.699		1
5305.93		1
5306.029		1
5306.106		1
5306.199		1
5306.205		1
5306.239		1
5306.41846		1
5306.67236		1
5306.73828		1
5306.814		1
5307.08545		1
5307.378		1
5307.531		1
5307.60547		1
5307.70459		1
5308.29		1
5308.483		1
5308.4917		1
5308.52148		1
5308.59766		1
5309.05		1
5309.112		1
5309.291		1
5309.373		1
5309.466		1
5309.68066		1
5309.69727		1
5310.303		1
5310.436		1
5310.52051		1
5310.53174		1
5310.547		1
5310.602		1
5310.693		1
5310.82959		1
5311.03857		1
5311.11426		1
5311.27		1
5311.31445		1
5311.40332		1
5311.55566		1
5311.574		1
5312.13232		1
5312.165		1
5312.243		1
5312.32373		1
5312.34131		1
5312.48145		1
5312.65137		1
5312.686		1
5312.6875		1
5312.716		1
5312.73		1
5313.39746		1
5313.516		1
5313.549		1
5313.565		1
5313.605		1
5313.76074		1
5313.80127		1
5313.816		1
5313.892		1
5314.20654		1
5314.25928		1
5314.27148		1
5314.92334		1
5315.029		1
5315.11035		1
5315.42627		1
5315.891		1
5315.913		1
5315.95654		1
5316.353		1
5316.35352		1
5316.375		1
5316.507		1
5316.75146		1
5316.86426		1
5316.907		1
5317.006		1
5317.10352		1
5317.30762		1
5317.42773		1
5317.44		1
5317.502		1
5317.53174		1
5317.67432		1
5317.73438		1
5317.794		1
5317.79736		1
5318.026		1
5318.09229		1
5318.17334		1
5318.191		1
5318.62744		1
5318.632		1
5318.964		1
5318.98		1
5318.98145		1
5319.047		1
5319.077		1
5319.12646		1
5319.20459		1
5319.28125		1
5319.34863		1
5319.368		1
5319.417		1
5319.46631		1
5319.641		1
5319.64258		1
5319.727		1
5320.047		1
5320.07227		1
5320.15332		1
5320.23		1
5320.33643		1
5320.355		1
5320.358		1
5320.36475		1
5320.4		1
5320.62842		1
5320.66455		1
5320.87646		1
5320.92871		1
5320.943		1
5320.9585		1
5321.052		1
5321.193		1
5321.33		1
5321.35938		1
5321.634		1
5321.687		1
5321.802		1
5321.85645		1
5321.8877		1
5321.96045		1
5322.13		1
5322.266		1
5322.36865		1
5322.43262		1
5322.54443		1
5322.72852		1
5322.739		1
5322.788		1
5322.9834		1
5323.0166		1
5323.11		1
5323.25537		1
5323.32227		1
5323.366		1
5323.46338		1
5323.47363		1
5323.5083		1
5323.608		1
5323.76465		1
5323.84961		1
5324.015		1
5324.099		1
5324.3916		1
5324.39453		1
5324.46436		1
5324.63867		1
5324.70557		1
5324.709		1
5324.82275		1
5325.03369		1
5325.133		1
5325.14648		1
5325.147		1
5325.2207		1
5325.27832		1
5325.2915		1
5325.378		1
5325.38428		1
5325.49756		1
5325.634		1
5325.67236		1
5325.719		1
5325.76563		1
5325.79346		1
5325.88428		1
5325.93555		1
5326.03027		1
5326.05566		1
5326.104		1
5326.133		1
5326.141		1
5326.16943		1
5326.346		1
5326.5376		1
5326.59473		1
5326.749		1
5326.793		1
5327.09863		1
5327.116		1
5327.2124		1
5327.372		1
5327.395		1
5327.425		1
5327.56836		1
5327.769		1
5328.084		1
5328.204		1
5328.38037		1
5328.38135		1
5328.44043		1
5328.499		1
5328.611		1
5328.665		1
5328.712		1
5328.95459		1
5328.982		1
5329.03955		1
5329.047		1
5329.11963		1
5329.12939		1
5329.326		1
5329.42969		1
5329.70947		1
5329.73047		1
5330.02344		1
5330.115		1
5330.268		1
5330.547		1
5330.7627		1
5330.822		1
5330.996		1
5331.10352		1
5331.329		1
5331.666		1
5331.73926		1
5331.78662		1
5331.89746		1
5331.931		1
5332.08838		1
5332.137		1
5332.31641		1
5332.354		1
5332.44043		1
5332.53467		1
5332.53662		1
5332.69141		1
5332.70459		1
5333.125		1
5333.14551		1
5333.39648		1
5333.444		1
5333.44727		1
5333.49658		1
5333.706		1
5333.98145		1
5334.03271		1
5334.12256		1
5334.151		1
5334.24		1
5334.59668		1
5334.65869		1
5334.68457		1
5334.7334		1
5334.74268		1
5335.012		1
5335.075		1
5335.27051		1
5335.42969		1
5335.457		1
5335.55762		1
5335.69434		1
5335.94775		1
5336.21826		1
5336.27		1
5336.29		1
5336.32373		1
5336.42334		1
5336.65967		1
5336.892		1
5337.25635		1
5337.324		1
5337.334		1
5337.396		1
5337.77832		1
5337.966		1
5338.018		1
5338.071		1
5338.075		1
5338.14648		1
5338.159		1
5338.17871		1
5338.28174		1
5338.286		1
5338.35059		1
5338.44971		1
5338.672		1
5338.7124		1
5339.137		1
5339.241		1
5339.241		1
5339.279		1
5339.345		1
5339.46973		1
5339.65234		1
5339.684		1
5339.792		1
5339.806		1
5339.91455		1
5339.968		1
5339.9834		1
5340.01		1
5340.19238		1
5340.36865		1
5340.39648		1
5340.46		1
5340.52441		1
5340.55957		1
5340.777		1
5340.81445		1
5340.85645		1
5341.04		1
5341.18262		1
5341.38		1
5341.405		1
5341.426		1
5341.431		1
5341.45557		1
5341.50928		1
5341.625		1
5341.65869		1
5341.732		1
5341.79053		1
5341.822		1
5341.876		1
5341.94727		1
5341.97		1
5342.29736		1
5342.59229		1
5342.79932		1
5342.89		1
5342.8916		1
5343.095		1
5343.108		1
5343.21875		1
5343.55225		1
5343.59		1
5343.695		1
5343.818		1
5343.82227		1
5343.85352		1
5343.96143		1
5344.06641		1
5344.28857		1
5344.31348		1
5344.32129		1
5344.35449		1
5344.462		1
5344.46533		1
5344.582		1
5344.608		1
5344.996		1
5345.048		1
5345.07861		1
5345.152		1
5345.292		1
5345.357		1
5345.544		1
5345.63525		1
5345.71436		1
5345.715		1
5345.92871		1
5345.9585		1
5345.97949		1
5346.018		1
5346.076		1
5346.13965		1
5346.31348		1
5346.47168		1
5346.609		1
5346.678		1
5346.74951		1
5346.802		1
5346.83643		1
5346.90234		1
5347.19238		1
5347.194		1
5347.291		1
5347.35449		1
5347.356		1
5347.35645		1
5347.42969		1
5347.58252		1
5347.597		1
5347.60352		1
5347.662		1
5347.78857		1
5347.821		1
5347.8335		1
5348.024		1
5348.213		1
5348.298		1
5348.41357		1
5348.814		1
5348.85938		1
5348.897		1
5348.947		1
5348.96826		1
5348.982		1
5348.99561		1
5349.139		1
5349.39844		1
5349.424		1
5349.445		1
5349.65625		1
5349.67969		1
5349.90967		1
5350.28271		1
5350.30273		1
5350.32471		1
5350.34326		1
5350.34473		1
5350.351		1
5350.58838		1
5350.76953		1
5350.97656		1
5351.10352		1
5351.113		1
5351.12451		1
5351.144		1
5351.39258		1
5351.51563		1
5351.54541		1
5351.653		1
5351.71533		1
5351.80469		1
5351.82959		1
5351.872		1
5351.97754		1
5352.14941		1
5352.287		1
5352.321		1
5352.325		1
5352.44873		1
5352.80762		1
5352.87061		1
5353.01465		1
5353.15332		1
5353.19971		1
5353.235		1
5353.33545		1
5353.531		1
5353.68652		1
5353.687		1
5353.742		1
5353.82764		1
5353.883		1
5354.0415		1
5354.115		1
5354.16553		1
5354.177		1
5354.27148		1
5354.44873		1
5354.496		1
5354.5		1
5354.52246		1
5354.52539		1
5354.63965		1
5354.67		1
5354.70264		1
5354.727		1
5354.7373		1
5354.96338		1
5354.972		1
5354.9873		1
5355.008		1
5355.08545		1
5355.10352		1
5355.168		1
5355.3125		1
5355.328		1
5355.39844		1
5355.512		1
5355.541		1
5355.623		1
5355.793		1
5355.84766		1
5355.86572		1
5355.911		1
5356.04639		1
5356.10938		1
5356.19531		1
5356.259		1
5356.331		1
5356.67725		1
5356.78		1
5356.87549		1
5356.896		1
5356.92		1
5357.103		1
5357.137		1
5357.347		1
5357.38965		1
5357.51074		1
5357.583		1
5357.79248		1
5357.835		1
5357.87842		1
5357.98438		1
5358.162		1
5358.16553		1
5358.37061		1
5358.3833		1
5358.47168		1
5358.522		1
5358.77832		1
5358.933		1
5359.04834		1
5359.096		1
5359.12451		1
5359.19531		1
5359.249		1
5359.31055		1
5359.334		1
5359.393		1
5359.4585		1
5359.46436		1
5359.46875		1
5359.53369		1
5359.581		1
5359.58936		1
5359.712		1
5359.76855		1
5359.834		1
5359.96436		1
5360.108		1
5360.12158		1
5360.27246		1
5360.368		1
5360.394		1
5360.553		1
5360.556		1
5360.57568		1
5360.63525		1
5360.993		1
5361.01172		1
5361.07959		1
5361.088		1
5361.17725		1
5361.2627		1
5361.27051		1
5361.58057		1
5361.81934		1
5362.05273		1
5362.20752		1
5362.406		1
5362.545		1
5362.557		1
5362.572		1
5362.69141		1
5362.788		1
5362.871		1
5363.02344		1
5363.098		1
5363.10742		1
5363.113		1
5363.237		1
5363.246		1
5363.291		1
5363.42529		1
5363.46729		1
5363.53		1
5363.608		1
5363.72461		1
5363.74		1
5363.81		1
5363.869		1
5364.11426		1
5364.16		1
5364.161		1
5364.2124		1
5364.21973		1
5364.23047		1
5364.40234		1
5364.44873		1
5364.494		1
5364.517		1
5364.67725		1
5364.714		1
5364.74268		1
5364.77148		1
5365.03027		1
5365.16		1
5365.25635		1
5365.37939		1
5365.52		1
5365.54346		1
5365.591		1
5365.609		1
5365.611		1
5365.85059		1
5365.918		1
5366.06152		1
5366.07275		1
5366.75635		1
[truncated: 12,071 more rows]
