# Supplementary material for: Getting rid of ‘rain’ and ‘stars’: Mitigating inhibition effects on ddPCR data analysis, the case study of the invasive crayfish Pacifastacus leniusculus in the streams of Luxembourg
Source: PLoS One. 2022 Nov 16;17(11):e0275363. doi: 10.1371/journal.pone.0275363 (PMC9668142; doi:10.1371/journal.pone.0275363)
Supplement: S1 File — (ZIP) [file pone.0275363.s003.zip › raw data/29-Pl3/29 Pl3-2019 Pl_B07_Amplitude.csv]

Ch1 Amplitude	Ch2 Amplitude	Cluster
521.036133		1
1419.26025		1
1747.54712		1
1818.57947		1
1964.27576		1
2057.996		1
2099.15161		1
2101.2854		1
2161.75146		1
2173.387		1
2203.76147		1
2239.35962		1
2322.63843		1
2340.36865		1
2354.4624		1
2375.70654		1
2401.65356		1
2567.57837		1
2673.508		1
2689.49414		1
2706.979		1
2754.534		1
2812.314		1
2829.64648		1
2840.24463		1
2906.429		1
2919.62354		1
3042.03149		1
3152.07544		1
3191.33521		1
3203.06958		1
3204.12744		1
3235.21729		1
3250.66		1
3318.43774		1
3377.97632		1
3389.95117		1
3391.31738		1
3429.64087		1
3505.3623		1
3556.86572		1
3589.26855		1
3617.4978		1
3645.85229		1
3669.51147		1
3721.94238		1
3757.493		1
3764.411		1
3774.729		1
3937.38013		1
3989.28931		1
4041.51538		1
4072.9314		1
4088.83276		1
4109.394		1
4131.48		1
4144.03125		1
4186.22461		1
4215.54346		1
4255.84961		1
4278.16553		1
4297.2417		1
4299.56738		1
4333.37061		1
4343.21729		1
4350.583		1
4361.626		1
4368.97949		1
4391.38525		1
4393.17432		1
4416.26		1
4446.72461		1
4485.06641		1
4490.02832		1
4506.766		1
4514.347		1
4535.28125		1
4599.74072		1
4718.05957		1
4731.811		1
4738.015		1
4797.716		1
4802.213		1
4802.922		1
4812.3457		1
4859.31348		1
4904.484		1
4917.54346		1
4918.082		1
4935.46045		1
4938.77344		1
4962.62939		1
4991.141		1
4992.59326		1
5008.662		1
5023.582		1
5032.24658		1
5043.71826		1
5057.37256		1
5058.811		1
5062.225		1
5096.851		1
5129.07861		1
5153.247		1
5155.021		1
5155.5127		1
5162.618		1
5162.8		1
5165.28564		1
5175.724		1
5177.92725		1
5181.365		1
5184.027		1
5185.05371		1
5188.33154		1
5195.313		1
5201.10547		1
5207.23		1
5215.701		1
5219.45654		1
5258.29736		1
5258.90674		1
5260.77051		1
5268.87939		1
5272.078		1
5280.727		1
5300.43652		1
5300.523		1
5303.08838		1
5303.324		1
5306.171		1
5311.99365		1
5314.024		1
5314.882		1
5324.52832		1
5352.571		1
5356.165		1
5361.865		1
5363.19141		1
5370.73828		1
5375.60449		1
5379.41553		1
5382.576		1
5391.32275		1
5395.34473		1
5395.3623		1
5395.872		1
5398.30566		1
5401.064		1
5415.088		1
5415.62061		1
5416.98438		1
5422.23047		1
5436.294		1
5437.08057		1
5442.07764		1
5442.48975		1
5443.085		1
5446.38965		1
5448.69775		1
5451.909		1
5459.522		1
5476.685		1
5480.76758		1
5485.25732		1
5487.993		1
5504.93066		1
5505.49756		1
5508.782		1
5510.97266		1
5523.09131		1
5523.735		1
5526.75244		1
5526.888		1
5527.95166		1
5529.794		1
5530.413		1
5531.60059		1
5532.48047		1
5533.02		1
5537.871		1
5542.46875		1
5545.316		1
5547.19531		1
5549.263		1
5553.895		1
5553.92		1
5555.59375		1
5561.413		1
5566.0957		1
5566.18652		1
5567.075		1
5568.80762		1
5573.856		1
5578.908		1
5579.96973		1
5586.18359		1
5597.95068		1
5602.01172		1
5610.43164		1
5612.65137		1
5616.57471		1
5627.95		1
5637.31348		1
5639.46973		1
5643.32031		1
5646.601		1
5651.82959		1
5655.07568		1
5659.59766		1
5668.898		1
5670.121		1
5674.121		1
5676.198		1
5676.904		1
5684.064		1
5684.06445		1
5689.02051		1
5690.246		1
5693.674		1
5695.558		1
5700.523		1
5701.365		1
5712.086		1
5712.20459		1
5716.902		1
5718.97363		1
5727.90771		1
5731.22852		1
5734.283		1
5734.897		1
5743.86572		1
5745.50342		1
5745.60254		1
5749.60547		1
5749.9		1
5750.592		1
5754.13965		1
5754.23633		1
5758.32		1
5767.93652		1
5773.18066		1
5781.506		1
5782.83154		1
5782.95557		1
5788.64063		1
5790.09033		1
5791.429		1
5794.317		1
5801.50537		1
5804.196		1
5807.006		1
5809.71338		1
5809.968		1
5819.653		1
5819.75439		1
5822.00732		1
5822.9585		1
5823.60059		1
5824.574		1
5827.08936		1
5828.336		1
5838.43555		1
5838.52637		1
5839.54		1
5846.675		1
5851.29053		1
5863.968		1
5867.30029		1
5868.0835		1
5870.124		1
5870.72266		1
5870.898		1
5872.829		1
5873.17773		1
5876.765		1
5877.88135		1
5879.555		1
5880.688		1
5882.81836		1
5891.30762		1
5892.21		1
5893.30371		1
5894.57959		1
5903.12451		1
5905.913		1
5909.232		1
5909.44141		1
5910.955		1
5912.204		1
5913.191		1
5914.96338		1
5918.273		1
5919.79834		1
5921.743		1
5923.78564		1
5929.02441		1
5929.20947		1
5929.63428		1
5930.427		1
5930.495		1
5931.618		1
5931.82861		1
5936.591		1
5939.18848		1
5940.838		1
5940.89		1
5946.90674		1
5947.623		1
5949.1626		1
5952.61035		1
5956.445		1
5957.09		1
5957.57471		1
5959.67529		1
5959.888		1
5961.2085		1
5964.528		1
5966.8		1
5966.981		1
5967.123		1
5973.8125		1
5976.917		1
5980.891		1
5981.052		1
5981.45264		1
5982		1
5989.713		1
5990.163		1
5993.332		1
5994.8916		1
5995.397		1
5995.77734		1
5996.077		1
5998.482		1
5998.7		1
5999.61426		1
5999.655		1
6000.49951		1
6000.79443		1
6001.365		1
6001.96045		1
6003.032		1
6003.19043		1
6003.73242		1
6004.70166		1
6005.37939		1
6007.944		1
6009.402		1
6009.87549		1
6010.79		1
6011.446		1
6013.989		1
6019.824		1
6020.93		1
6021.42725		1
6021.70752		1
6022.227		1
6025.10938		1
6025.68262		1
6026.39258		1
6026.52539		1
6027.27148		1
6027.5083		1
6027.65771		1
6031.191		1
6031.709		1
6031.92725		1
6036.62354		1
6037.465		1
6037.68		1
6038.06934		1
6038.826		1
6039.364		1
6040.054		1
6040.29346		1
6040.38867		1
6041.906		1
6042.97559		1
6044.112		1
6044.43945		1
6046.579		1
6047.143		1
6047.26025		1
6048.94873		1
6049.85059		1
6053.736		1
6053.951		1
6055.69727		1
6056.93066		1
6057.711		1
6057.8833		1
6059.62158		1
6060.0127		1
6060.76465		1
6061.31152		1
6063.706		1
6064.81152		1
6065.026		1
6065.29346		1
6070.193		1
6070.56		1
6072.07		1
6072.29541		1
6074.26172		1
6074.622		1
6077.32		1
6077.407		1
6078.09766		1
6078.329		1
6078.649		1
6080.125		1
6080.41357		1
6084.47		1
6089.43945		1
6092.65771		1
6093.696		1
6094.3584		1
6094.535		1
6095.53857		1
6096.37354		1
6096.88525		1
6098.30664		1
6101.99		1
6102.93262		1
6105.03564		1
6107.73047		1
6111.027		1
6111.89648		1
6116.02832		1
6116.89355		1
6117.1626		1
6117.695		1
6118.096		1
6119.156		1
6120.16748		1
6122.233		1
6123.30957		1
6124.51367		1
6125.38428		1
6127.28174		1
6127.399		1
6127.956		1
6129.746		1
6130.323		1
6130.99756		1
6131.07959		1
6131.55957		1
6131.82129		1
6132.961		1
6133.19727		1
6134.24		1
6134.619		1
6134.671		1
6134.672		1
6135.31445		1
6136.10156		1
6136.20361		1
6136.611		1
6137.006		1
6137.787		1
6138.09961		1
6138.737		1
6139.438		1
6140.321		1
6141.77		1
6144.92627		1
6146.593		1
6147.256		1
6147.38672		1
6147.53027		1
6149.40039		1
6150.58838		1
6150.75928		1
6150.8125		1
6151.2085		1
6152.419		1
6153.94971		1
6154.5874		1
6154.969		1
6155.002		1
6155.10059		1
6155.54346		1
6155.63867		1
6155.763		1
6155.977		1
6156.05273		1
6156.83447		1
6157.108		1
6158.44873		1
6158.65625		1
6159.247		1
6161.18262		1
6163.12646		1
6163.64746		1
6164.241		1
6165.475		1
6166.678		1
6166.77051		1
6167.023		1
6167.578		1
6169.6543		1
6170.127		1
6171.853		1
6173.74951		1
6174.229		1
6174.427		1
6174.844		1
6175.462		1
6175.708		1
6175.83838		1
6176.521		1
6176.8		1
6177.55566		1
6177.70459		1
6177.914		1
6179.623		1
6181.42		1
6181.74268		1
6181.79639		1
6185.0835		1
6185.29443		1
6186.917		1
6187.00439		1
6187.126		1
6187.704		1
6187.83838		1
6188.887		1
6189.754		1
6189.797		1
6190.356		1
6191.94336		1
6192.04736		1
6192.895		1
6193.79443		1
6193.83		1
6194.25635		1
6194.999		1
6196.62646		1
6196.86475		1
6197.041		1
6197.51758		1
6197.625		1
6197.64355		1
6198.33545		1
6198.572		1
6199.28271		1
6199.824		1
6199.84863		1
6199.8623		1
6199.93164		1
6200.341		1
6200.952		1
6202.04541		1
6202.7		1
6203.2124		1
6203.77148		1
6204.41162		1
6204.71729		1
6204.81738		1
6204.92529		1
6205.221		1
6205.555		1
6205.669		1
6206.20654		1
6206.45068		1
6206.52441		1
6206.63		1
6207.50732		1
6207.956		1
6208.27148		1
6208.35547		1
6209.08		1
6209.44971		1
6209.58643		1
6209.653		1
6210.05127		1
6210.403		1
6211.501		1
6212.297		1
6212.50928		1
6212.90234		1
6214.186		1
6214.578		1
6214.769		1
6215.142		1
6215.78125		1
6216.1167		1
6217.07471		1
6217.34375		1
6218.229		1
6218.91162		1
6219.07227		1
6219.444		1
6220.43848		1
6220.52344		1
6220.9165		1
6221.02832		1
6221.25439		1
6221.552		1
6221.879		1
6222.3335		1
6222.44971		1
6222.69775		1
6223.559		1
6223.862		1
6224.17334		1
6224.643		1
6224.735		1
6225.034		1
6225.31934		1
6225.425		1
6225.53174		1
6226.72559		1
6227.497		1
6227.53662		1
6227.67139		1
6228.38135		1
6228.61035		1
6230.094		1
6230.92334		1
6231.22852		1
6231.41748		1
6232.168		1
6232.37646		1
6232.57764		1
6233.274		1
6233.31641		1
6233.56934		1
6234.348		1
6234.468		1
6234.468		1
6236.002		1
6236.074		1
6236.19971		1
6236.291		1
6236.61963		1
6236.719		1
6236.833		1
6237.57471		1
6238.08154		1
6238.294		1
6238.572		1
6239.79736		1
6240.68945		1
6241.437		1
6241.457		1
6241.55469		1
6241.99561		1
6242.124		1
6242.27051		1
6242.546		1
6242.75928		1
6242.86865		1
6243.06445		1
6243.37549		1
6243.415		1
6243.68555		1
6243.7915		1
6244.19141		1
6244.34863		1
6244.497		1
6244.789		1
6244.913		1
6245.361		1
6245.479		1
6245.52441		1
6246.27246		1
6246.78369		1
6247.256		1
6247.58057		1
6247.66455		1
6247.826		1
6248.265		1
6248.483		1
6249.016		1
6249.33154		1
6249.332		1
6249.42041		1
6249.44531		1
6249.71338		1
6250.10156		1
6250.12451		1
6250.82031		1
6250.91846		1
6251.322		1
6251.37646		1
6251.88574		1
6252.808		1
6253.336		1
6253.55273		1
6254.27		1
6254.46338		1
6254.594		1
6254.656		1
6254.98047		1
6255.23145		1
6255.37061		1
6255.95068		1
6256.22852		1
6256.58447		1
6257.199		1
6257.79248		1
6257.85547		1
6258.204		1
6258.407		1
6258.614		1
6259.091		1
6259.136		1
6259.473		1
6260.23926		1
6260.79443		1
6261.0166		1
6261.36768		1
6262.07275		1
6262.894		1
6262.97852		1
6263.16455		1
6263.295		1
6263.837		1
6264.13		1
6264.757		1
6264.86572		1
6264.868		1
6265.0415		1
6265.106		1
6265.30273		1
6265.49463		1
6265.939		1
6266.14844		1
6266.23		1
6266.53027		1
6266.949		1
6267.399		1
6267.92334		1
6268.153		1
6268.606		1
6268.63965		1
6269.581		1
6269.82373		1
6269.8374		1
6269.969		1
6269.99951		1
6270.13965		1
6270.385		1
6270.4		1
6270.865		1
6271.09		1
6271.28369		1
6271.411		1
6271.92529		1
6272.424		1
6272.551		1
6272.555		1
6272.839		1
6272.881		1
6273.00928		1
6273.287		1
6273.601		1
6273.68555		1
6274.25342		1
6274.572		1
6274.92773		1
6274.95557		1
6275.033		1
6275.22949		1
6275.376		1
6275.83252		1
6276.021		1
6276.68848		1
6276.748		1
6276.924		1
6276.96729		1
6277.79443		1
6277.82275		1
6277.903		1
6277.983		1
6278.094		1
6278.252		1
6278.42773		1
6278.846		1
6278.924		1
6279.396		1
6279.434		1
6279.49561		1
6279.70654		1
6279.852		1
6280.186		1
6280.55957		1
6280.80957		1
6281.12354		1
6281.44238		1
6281.445		1
6281.456		1
6281.799		1
6282.072		1
6282.13867		1
6282.16357		1
6282.20264		1
6282.21		1
6282.211		1
6282.225		1
6282.82764		1
6283.433		1
6283.714		1
6283.775		1
6283.84961		1
6283.95		1
6284.159		1
6284.191		1
6284.254		1
6284.332		1
6284.43945		1
6284.55664		1
6284.61328		1
6284.625		1
6284.782		1
6284.845		1
6284.983		1
6285.046		1
6285.18652		1
6285.286		1
6285.554		1
6286.69434		1
6287.041		1
6287.46436		1
6287.474		1
6287.57764		1
6288		1
6288.19873		1
6288.25146		1
6288.52051		1
6288.56641		1
6288.715		1
6289.09131		1
6289.78467		1
6289.79443		1
6290.027		1
6290.3584		1
6290.44434		1
6290.757		1
6291.11865		1
6291.138		1
6291.165		1
6291.187		1
6291.84863		1
6292.357		1
6292.447		1
6292.692		1
6292.70654		1
6292.72754		1
6292.74951		1
6292.75732		1
6292.92871		1
6292.995		1
6293.20947		1
6293.331		1
6293.4624		1
6293.547		1
6293.659		1
6293.71436		1
6293.91943		1
6294.101		1
6294.46045		1
6294.579		1
6294.81836		1
6294.834		1
6294.887		1
6295.04248		1
6295.17139		1
6295.487		1
6295.74072		1
6296.0127		1
6296.054		1
6296.78027		1
6297.148		1
6297.164		1
6297.403		1
6297.735		1
6297.805		1
6298.54248		1
6298.63965		1
6298.66064		1
6298.66553		1
6298.7417		1
6298.93262		1
6299.013		1
6299.05371		1
6299.181		1
6299.26855		1
6299.7		1
6299.71143		1
6299.95752		1
6299.989		1
6300.12		1
6300.306		1
6300.468		1
6300.55469		1
6300.902		1
6301.089		1
6301.09961		1
6301.15967		1
6301.173		1
6301.219		1
6301.401		1
6301.71973		1
6301.879		1
6302.16846		1
6302.188		1
6302.20166		1
6302.279		1
6302.29053		1
6302.387		1
6302.39		1
6302.69434		1
6302.932		1
6302.941		1
6303.12354		1
6304.05273		1
6304.17773		1
6304.55762		1
6304.79		1
6304.98145		1
6305.06543		1
6305.3		1
6305.622		1
6305.63135		1
6305.779		1
6305.806		1
6305.92		1
6306.378		1
6306.37939		1
6306.798		1
6307.14258		1
6307.29443		1
6307.37744		1
6307.511		1
6307.61865		1
6307.87842		1
6307.93457		1
6308.078		1
6308.1416		1
6308.37646		1
6308.435		1
6308.66943		1
6308.821		1
6308.85254		1
6308.93945		1
6309.23		1
6309.499		1
6309.926		1
6310.38965		1
6310.432		1
6310.537		1
6310.62256		1
6310.62451		1
6310.7085		1
6310.83154		1
6310.876		1
6310.898		1
6311.032		1
6311.083		1
6311.248		1
6311.268		1
6311.38		1
6311.471		1
6311.713		1
6311.87939		1
6311.949		1
6312.214		1
6312.336		1
6312.45947		1
6312.47168		1
6312.53955		1
6312.952		1
6313.029		1
6313.17627		1
6313.239		1
6313.29248		1
6313.346		1
6313.5293		1
6313.68555		1
6313.747		1
6313.80469		1
6313.88		1
6313.91162		1
6314.16455		1
6314.179		1
6314.25049		1
6314.765		1
6314.84473		1
6314.921		1
6315.007		1
6315.10938		1
6315.27539		1
6315.2793		1
6315.32471		1
6315.384		1
6315.4873		1
6315.698		1
6315.69873		1
6315.815		1
6316.22461		1
6316.557		1
6316.792		1
6316.86963		1
6316.885		1
6317.058		1
6317.14844		1
6317.202		1
6317.516		1
6317.679		1
6317.69		1
6317.711		1
6317.78467		1
6318.12939		1
6318.329		1
6318.4834		1
6318.558		1
6318.59961		1
6318.76367		1
6319.047		1
6319.0835		1
6319.278		1
6319.508		1
6319.787		1
6319.80566		1
6320.457		1
6320.7627		1
6321.07764		1
6321.113		1
6321.367		1
6321.437		1
6321.45264		1
6322.432		1
6322.97656		1
6323.068		1
6323.16162		1
6323.207		1
6323.4873		1
6323.56		1
6323.59131		1
6323.876		1
6323.89551		1
6323.991		1
6324.263		1
6324.38574		1
6324.57031		1
6325.10254		1
6325.13525		1
6325.165		1
6325.44531		1
6325.568		1
6325.71045		1
6325.93945		1
6325.97656		1
6326.05		1
6326.2583		1
6326.49854		1
6326.55225		1
6327.01367		1
6327.4165		1
6327.80957		1
6328.06738		1
6328.22656		1
6328.37256		1
6328.52148		1
6328.61328		1
6328.688		1
6329.35		1
6329.45459		1
6329.46533		1
6329.47168		1
6329.74365		1
6329.87451		1
6330.428		1
6330.5376		1
6330.55		1
6330.771		1
6330.79248		1
6331.004		1
6331.014		1
6331.10254		1
6331.264		1
6331.28027		1
6331.41357		1
6331.445		1
6331.51367		1
6331.516		1
6331.581		1
6331.80859		1
6331.91846		1
6332.23		1
6332.258		1
6332.32861		1
6332.32959		1
6332.38867		1
6332.6167		1
6332.63135		1
6332.975		1
6332.998		1
6333.25049		1
6333.259		1
6333.28369		1
6333.51563		1
6333.608		1
6333.71338		1
6333.84375		1
6333.89063		1
6333.997		1
6334.21729		1
6334.261		1
6334.338		1
6334.491		1
6334.549		1
6334.57764		1
6334.722		1
6334.894		1
6334.906		1
6334.98535		1
6334.99561		1
6335.11572		1
6335.25342		1
6335.448		1
6335.53369		1
6335.732		1
6336.088		1
6336.374		1
6336.46631		1
6336.69238		1
6336.74561		1
6336.75928		1
6337.114		1
6337.188		1
6337.461		1
6337.472		1
6337.55664		1
6337.66		1
6337.69141		1
6337.78271		1
6337.949		1
6337.959		1
6338.34131		1
6338.66846		1
6338.82031		1
6339.21826		1
6339.27734		1
6339.33		1
6339.419		1
6339.443		1
6339.703		1
6339.75		1
6339.959		1
6340.268		1
6340.39063		1
6340.4043		1
6340.42		1
6340.49365		1
6340.658		1
6340.9165		1
6340.92773		1
6341.03125		1
6341.05859		1
6341.44531		1
6341.878		1
6341.903		1
6341.967		1
6342.061		1
6342.168		1
6342.20752		1
6342.293		1
6342.53857		1
6342.68945		1
6343.13525		1
6343.30957		1
6343.334		1
6343.42725		1
6343.518		1
6343.55371		1
6343.6377		1
6343.70947		1
6343.856		1
6343.97266		1
6344.011		1
6344.10742		1
6344.25928		1
6344.26		1
6344.3584		1
6344.40771		1
6344.588		1
6344.60059		1
6344.617		1
6344.70459		1
6344.752		1
6344.76465		1
6344.858		1
6345.36426		1
6345.36426		1
6345.45		1
6345.585		1
6345.649		1
6345.766		1
6345.909		1
6345.94775		1
6346.012		1
6346.272		1
6346.44043		1
6346.47949		1
6346.782		1
6346.785		1
6346.82		1
6346.92041		1
6347.13		1
6347.154		1
6347.22949		1
6347.336		1
6347.97949		1
6348.1626		1
6348.29541		1
6348.41357		1
6348.606		1
6348.633		1
6348.657		1
6348.80957		1
6348.913		1
6349.04639		1
6349.05029		1
6349.47656		1
6349.539		1
6349.58		1
6349.67334		1
6349.69727		1
6349.743		1
6349.804		1
6349.893		1
6349.91357		1
6349.924		1
6350.154		1
6350.232		1
6350.252		1
6350.308		1
6350.453		1
6350.61		1
6350.67773		1
6350.8667		1
6350.87939		1
6351.012		1
6351.021		1
6351.312		1
6351.32471		1
6351.607		1
6351.737		1
6351.963		1
6352.01367		1
6352.06		1
6352.10156		1
6352.18262		1
6352.221		1
6352.2627		1
6352.445		1
6352.58545		1
6352.81934		1
6352.92334		1
6353.19727		1
6353.33		1
6353.51367		1
6353.56348		1
6354.00342		1
6354.11		1
6354.11865		1
6354.478		1
6354.518		1
6354.52734		1
6354.549		1
6354.64		1
6354.64648		1
6354.7085		1
6354.75928		1
6354.83252		1
6354.836		1
6354.85645		1
6355.17236		1
6355.184		1
6355.195		1
6355.2417		1
6355.29639		1
6355.378		1
6355.55029		1
6355.676		1
6355.77441		1
6355.865		1
6355.981		1
6356.04639		1
6356.17236		1
6356.2207		1
6356.435		1
6356.449		1
6356.62939		1
6356.70654		1
6356.717		1
6356.745		1
6356.84033		1
6356.915		1
6357.03		1
6357.06348		1
6357.20361		1
6357.45557		1
6357.62939		1
6357.885		1
6358.14063		1
6358.273		1
6358.36328		1
6358.511		1
6358.571		1
6358.645		1
6358.68848		1
6358.829		1
6358.886		1
6358.92969		1
6358.976		1
6358.976		1
6359.14355		1
6359.168		1
6359.32764		1
6359.386		1
6359.57568		1
6359.704		1
6359.706		1
6359.842		1
6359.864		1
6359.97168		1
6360.536		1
6360.64844		1
6360.84668		1
6360.95		1
6361.032		1
6361.197		1
6361.548		1
6361.68652		1
6361.74072		1
6361.751		1
6361.78		1
6362.12		1
6362.175		1
6362.253		1
6362.28027		1
6362.31543		1
6362.35742		1
6362.371		1
6362.45		1
6362.55664		1
6362.68945		1
6362.93359		1
6363.023		1
6363.39551		1
6363.438		1
6363.461		1
6363.509		1
6363.575		1
6363.81641		1
6364.00732		1
6364.069		1
6364.226		1
6364.455		1
6364.52637		1
6364.894		1
6364.912		1
6364.955		1
6365.04834		1
6365.05029		1
6365.13		1
6365.191		1
6365.222		1
6365.32959		1
6365.445		1
6365.53027		1
6365.76758		1
6365.799		1
6365.869		1
6365.905		1
6366.15527		1
6366.30225		1
6366.32568		1
6366.44141		1
6366.536		1
6366.55		1
6366.63525		1
6366.711		1
6367.107		1
6367.318		1
6367.493		1
6367.53955		1
6367.67969		1
6367.708		1
6367.75928		1
6367.85156		1
6367.86426		1
6367.99854		1
6368.18359		1
6368.55273		1
6368.59131		1
6368.59229		1
6368.6626		1
6368.86475		1
6368.887		1
6369.00732		1
6369.261		1
6369.48633		1
6369.55957		1
6369.601		1
6369.632		1
6369.77734		1
6369.841		1
6369.85156		1
6370.021		1
6370.06641		1
6370.36963		1
6370.523		1
6370.7085		1
6370.71		1
6370.876		1
6370.94336		1
6370.958		1
6371.03467		1
6371.10059		1
6371.451		1
6371.546		1
6371.672		1
6371.68164		1
6371.82275		1
6371.83838		1
6372.137		1
6372.252		1
6372.48047		1
6372.555		1
6372.776		1
6372.838		1
6373.027		1
6373.1377		1
6373.14355		1
6373.511		1
6373.62451		1
6373.669		1
6373.7793		1
6374.03271		1
6374.2085		1
6374.23975		1
6374.504		1
6374.52051		1
6374.596		1
6374.752		1
6374.82129		1
6374.82959		1
6375.05225		1
6375.129		1
6375.13525		1
6375.22461		1
6375.263		1
6375.266		1
6375.37061		1
6375.444		1
6375.46045		1
6375.474		1
6375.491		1
6375.506		1
6375.533		1
6375.59863		1
6375.688		1
6375.69775		1
6375.997		1
6376.33447		1
6376.42773		1
6376.55762		1
6376.611		1
6376.89		1
6376.94434		1
6377.415		1
6377.497		1
6377.599		1
6377.67139		1
6377.841		1
6377.897		1
6377.925		1
6377.9834		1
6378.02734		1
6378.06836		1
6378.201		1
6378.25732		1
6378.36963		1
6378.40674		1
6378.81445		1
6379.166		1
6379.19873		1
6379.20361		1
6379.24072		1
6379.266		1
6379.73145		1
6379.79346		1
6379.956		1
6379.958		1
6380.08838		1
6380.0957		1
6380.253		1
6380.31152		1
6380.34		1
6380.65967		1
6380.67529		1
6380.788		1
6380.846		1
6380.865		1
6380.95947		1
6381.037		1
6381.13428		1
6381.249		1
6381.28271		1
6381.51758		1
6381.51953		1
6381.59863		1
6381.714		1
6381.822		1
6381.931		1
6381.98438		1
6382.09375		1
6382.128		1
6382.167		1
6382.271		1
6382.3623		1
6382.40625		1
6382.502		1
6382.505		1
6382.57031		1
6382.8335		1
6383.126		1
6383.126		1
6383.15		1
6383.15625		1
6383.172		1
6383.332		1
6383.372		1
6383.545		1
6383.602		1
6383.711		1
6383.878		1
6384.05371		1
6384.08936		1
6384.09229		1
6384.11328		1
6384.151		1
6384.15137		1
6384.34766		1
6384.39648		1
6384.4126		1
6384.787		1
6385		1
6385.043		1
6385.07031		1
6385.083		1
6385.13037		1
6385.19043		1
6385.362		1
6385.394		1
6385.514		1
6385.519		1
6385.567		1
6385.586		1
6385.695		1
6385.702		1
6385.81836		1
6385.97754		1
6385.98047		1
6386.024		1
6386.051		1
6386.148		1
6386.23633		1
6386.354		1
6386.38574		1
6386.44238		1
6386.60254		1
6386.7085		1
6386.72266		1
6386.79346		1
6386.873		1
6386.8833		1
6387.246		1
6387.27148		1
6387.27539		1
6387.34326		1
6387.36426		1
6387.38672		1
6387.441		1
6387.46973		1
6387.537		1
6387.538		1
6387.814		1
6387.82227		1
6387.878		1
6388.01172		1
6388.093		1
6388.103		1
6388.178		1
6388.222		1
6388.37744		1
6388.613		1
6388.69531		1
6388.787		1
6388.88672		1
6388.887		1
6388.96533		1
6388.9834		1
6389.003		1
6389.054		1
6389.13574		1
6389.179		1
6389.38037		1
6389.45166		1
6389.52734		1
6389.54541		1
6389.69336		1
6389.81152		1
6389.83643		1
6389.949		1
6389.952		1
6390.09375		1
6390.266		1
6390.317		1
6390.34473		1
6390.38232		1
6390.546		1
6390.60449		1
6390.765		1
6390.8457		1
6390.88672		1
6390.90137		1
6390.981		1
6390.99854		1
6391.074		1
6391.262		1
6391.31348		1
6391.36426		1
6391.36475		1
6391.40771		1
6391.44775		1
6391.503		1
6391.60547		1
6391.64453		1
6391.794		1
6391.862		1
6391.93262		1
6392.10938		1
6392.112		1
6392.11475		1
6392.206		1
6392.309		1
6392.346		1
6392.47266		1
6392.501		1
6392.51172		1
6392.556		1
6392.62158		1
6392.714		1
6392.819		1
6392.96631		1
6393.396		1
6393.437		1
6393.476		1
6393.541		1
6393.638		1
6393.73975		1
6393.94043		1
6393.94434		1
6394.20752		1
6394.409		1
6394.60742		1
6394.65527		1
6394.72949		1
6394.773		1
6394.846		1
6394.84961		1
6394.987		1
6395.032		1
6395.19531		1
6395.25439		1
6395.2583		1
6395.278		1
6395.34326		1
6395.473		1
6395.6		1
6395.64258		1
6395.684		1
6395.769		1
6395.816		1
6395.83643		1
6395.84961		1
6395.88965		1
6395.95		1
6395.98		1
6396.16943		1
6396.24365		1
6396.27637		1
6396.30127		1
6396.41357		1
6396.415		1
6396.52246		1
6396.554		1
6396.66846		1
6396.69043		1
6396.702		1
6397.07471		1
6397.27148		1
6397.30127		1
6397.308		1
6397.382		1
6397.407		1
6397.447		1
6397.48975		1
6397.498		1
6397.542		1
6397.61328		1
6397.66455		1
6397.8457		1
6397.89453		1
6397.92334		1
6398.01172		1
6398.211		1
6398.212		1
6398.31543		1
6398.425		1
6398.613		1
6398.672		1
6398.80566		1
6398.837		1
6398.855		1
6398.86035		1
6398.863		1
6399.03271		1
6399.16943		1
6399.2207		1
6399.346		1
6399.5376		1
6399.745		1
6400.003		1
6400.008		1
6400.0293		1
6400.03174		1
6400.07275		1
6400.25928		1
6400.2666		1
6400.287		1
6400.31152		1
6400.376		1
6400.46533		1
6400.49268		1
6400.49854		1
6400.51465		1
6400.55957		1
6400.59863		1
6400.63232		1
6400.74854		1
6400.796		1
6400.846		1
6401.015		1
6401.059		1
6401.183		1
6401.20068		1
6401.28564		1
6401.29932		1
6401.376		1
6401.39355		1
6401.69336		1
6401.718		1
6401.78		1
6401.793		1
6401.807		1
6401.824		1
6401.929		1
6401.998		1
6402.00342		1
6402.05762		1
6402.23		1
6402.28		1
6402.42773		1
6402.469		1
6402.50537		1
6402.517		1
6402.672		1
6402.73633		1
6402.80371		1
6403.02441		1
6403.048		1
6403.05029		1
6403.293		1
6403.34033		1
6403.342		1
6403.37744		1
6403.428		1
6403.534		1
6403.53857		1
6403.594		1
6403.64453		1
6403.84229		1
6403.91		1
6403.95654		1
6403.965		1
6404.21045		1
6404.2666		1
6404.45557		1
6404.559		1
6404.5874		1
6404.841		1
6404.84961		1
6404.88525		1
6404.96631		1
6405.08		1
6405.0874		1
6405.252		1
6405.27148		1
6405.329		1
6405.383		1
6405.441		1
6405.471		1
6405.47656		1
6405.47754		1
6405.50342		1
6405.53027		1
6405.57		1
6405.603		1
6405.74365		1
6405.833		1
6406.05029		1
6406.06934		1
6406.109		1
6406.18066		1
6406.20947		1
6406.25		1
6406.33		1
6406.34668		1
6406.418		1
6406.50928		1
6406.71729		1
6406.77539		1
6406.81348		1
6406.87158		1
6406.905		1
6407.2583		1
6407.286		1
6407.332		1
6407.34766		1
6407.40674		1
6407.6		1
6407.62842		1
6407.68555		1
6407.734		1
6407.82373		1
6407.925		1
6408.103		1
6408.11963		1
6408.18164		1
6408.338		1
6408.339		1
6408.34375		1
6408.354		1
6408.38672		1
6408.467		1
6408.50439		1
6408.6123		1
6408.66846		1
6408.67334		1
6408.67334		1
6408.827		1
6408.82959		1
6408.851		1
6408.88232		1
6408.929		1
6408.9585		1
6408.96533		1
6409.02832		1
6409.23		1
6409.25146		1
6409.36768		1
6409.40674		1
6409.417		1
6409.469		1
6409.479		1
6409.48047		1
6409.49658		1
6409.512		1
6409.7124		1
6409.87451		1
6409.931		1
6409.939		1
6410.0415		1
6410.05		1
6410.18262		1
6410.19531		1
6410.279		1
6410.382		1
6410.445		1
6410.58838		1
6410.66		1
6410.69873		1
6410.795		1
6411.05127		1
6411.252		1
6411.35		1
6411.454		1
6411.5293		1
6411.56934		1
6411.60156		1
6411.689		1
6411.694		1
6411.69727		1
6411.703		1
6411.8335		1
6411.835		1
6411.889		1
6411.99268		1
6412.04834		1
6412.09033		1
6412.159		1
6412.27539		1
6412.299		1
6412.31836		1
6412.32		1
6412.34375		1
6412.367		1
6412.39941		1
6412.43		1
6412.44336		1
6412.47559		1
6412.476		1
6412.671		1
6412.874		1
6413.005		1
6413.08643		1
6413.198		1
6413.21045		1
6413.23145		1
6413.29053		1
6413.323		1
6413.349		1
6413.5376		1
6413.578		1
6413.6123		1
6413.784		1
6413.82959		1
6413.949		1
6413.949		1
6413.96		1
6413.966		1
6414.12842		1
6414.1875		1
6414.304		1
6414.31348		1
6414.38672		1
6414.40332		1
6414.434		1
6414.544		1
6414.57568		1
6414.67725		1
6414.886		1
6414.923		1
6415.144		1
6415.163		1
6415.22852		1
6415.259		1
6415.34375		1
6415.393		1
6415.469		1
6415.60059		1
6415.702		1
6415.76758		1
6415.81445		1
6415.85547		1
6415.92236		1
6416.09668		1
6416.21729		1
6416.25635		1
6416.496		1
6416.591		1
6416.67773		1
6416.689		1
6416.708		1
6416.78125		1
6417.00342		1
6417.023		1
6417.19629		1
6417.32031		1
6417.332		1
6417.449		1
6417.47		1
6417.47949		1
6417.553		1
6417.71		1
6417.726		1
6417.88867		1
6418.082		1
6418.3667		1
6418.61768		1
6418.62842		1
[truncated: 16,495 more rows]
