# Supplementary material for: Getting rid of ‘rain’ and ‘stars’: Mitigating inhibition effects on ddPCR data analysis, the case study of the invasive crayfish Pacifastacus leniusculus in the streams of Luxembourg
Source: PLoS One. 2022 Nov 16;17(11):e0275363. doi: 10.1371/journal.pone.0275363 (PMC9668142; doi:10.1371/journal.pone.0275363)
Supplement: S1 File — (ZIP) [file pone.0275363.s003.zip › raw data/29-Pl3/29 Pl3-2019 Pl_B08_Amplitude.csv]

Ch1 Amplitude	Ch2 Amplitude	Cluster
758.7018		1
1765.92871		1
2228.32227		1
2441.165		1
2495.822		1
2755.25439		1
2780.67554		1
2926.25732		1
3011.27222		1
3193.15576		1
3202.62158		1
3330.444		1
3342.14478		1
3387.159		1
3456.6145		1
3466.18066		1
3473.66187		1
3487.9646		1
3514.81934		1
3562.14648		1
3581.224		1
3586.65723		1
3591.89722		1
3599.91113		1
3615.504		1
3617.82324		1
3627.83228		1
3632.96582		1
3637.35132		1
3639.48462		1
3647.27954		1
3650.577		1
3654.36279		1
3656.34033		1
3668.30249		1
3724.52466		1
3729.91821		1
3729.973		1
3734.51343		1
3735.83643		1
3750.88037		1
3752.88135		1
3756.17285		1
3759.68018		1
3772.39819		1
3782.04272		1
3782.17261		1
3787.24268		1
3790.63721		1
3794.37		1
3795.85767		1
3824.33643		1
3840.1958		1
3846.78418		1
3849.69629		1
3849.96338		1
3851.52856		1
3876.621		1
3880.95459		1
3882.54175		1
3882.84668		1
3886.77051		1
3900.437		1
3904.364		1
3910.07764		1
3912.36377		1
3924.75659		1
3926.71777		1
3937.0918		1
3939.37378		1
3944.8457		1
3945.904		1
3950.91113		1
3959.04		1
3959.16821		1
3963.25146		1
3967.91431		1
3968.28857		1
3975.42041		1
3977.48022		1
3979.251		1
3987.21777		1
3998.78076		1
4000.2605		1
4001.16846		1
4005.22729		1
4009.12573		1
4023.70459		1
4034.647		1
4035.001		1
4038.46265		1
4043.4458		1
4049.74121		1
4049.8042		1
4049.96655		1
4052.5083		1
4053.12549		1
4056.17529		1
4060.789		1
4066.1123		1
4067.752		1
4071.79248		1
4073.688		1
4073.768		1
4077.42651		1
4082.88062		1
4083.402		1
4085.577		1
4086.72119		1
4087.09351		1
4090.82935		1
4096.15137		1
4100.69727		1
4105.14844		1
4105.59		1
4111.0957		1
4112.47266		1
4113.353		1
4115.598		1
4120.295		1
4121.15967		1
4123.2666		1
4125.23633		1
4127.69		1
4133.532		1
4133.827		1
4135.875		1
4136.8916		1
4137.21045		1
4138.621		1
4138.686		1
4139.95068		1
4140.07764		1
4140.418		1
4144.147		1
4144.88		1
4148.85449		1
4150.66064		1
4153.65039		1
4153.962		1
4156.23535		1
4159.02832		1
4159.57227		1
4162.652		1
4163.04639		1
4163.307		1
4163.67334		1
4164.607		1
4166.03125		1
4168.38		1
4169.179		1
4175.826		1
4178.343		1
4183.566		1
4187.40527		1
4188.323		1
4188.607		1
4189.38672		1
4190.57568		1
4191.87		1
4192.54346		1
4192.99658		1
4195.815		1
4196.26		1
4200.015		1
4200.12061		1
4201.612		1
4202.76855		1
4203.283		1
4206.14746		1
4206.738		1
4208.53662		1
4208.7915		1
4211.49		1
4211.516		1
4215.01		1
4215.5376		1
4217.2		1
4218.03174		1
4218.998		1
4221.83447		1
4223.03857		1
4223.53467		1
4224.43		1
4224.44		1
4224.809		1
4225.349		1
4226.309		1
4230.38232		1
4230.48828		1
4230.551		1
4232.902		1
4235.546		1
4235.85645		1
4236.02		1
4238.265		1
4238.411		1
4238.487		1
4239.814		1
4239.985		1
4240.89453		1
4241.35156		1
4241.97168		1
4242.84961		1
4243.662		1
4244.45459		1
4245.248		1
4245.52734		1
4245.583		1
4247.23535		1
4247.307		1
4248.239		1
4249.9165		1
4251.575		1
4252.60547		1
4252.93652		1
4254.67334		1
4255.11572		1
4260.675		1
4261.075		1
4261.22754		1
4262.175		1
4264.06152		1
4264.63428		1
4264.766		1
4267.793		1
4269.20654		1
4269.21338		1
4270.463		1
4272.89551		1
4274.07227		1
4275.794		1
4275.83447		1
4275.87939		1
4276.072		1
4276.98		1
4278.202		1
4279.0376		1
4279.74072		1
4280.381		1
4280.41455		1
4281.841		1
4283.4834		1
4285.16846		1
4285.17725		1
4289.468		1
4289.516		1
4290.67627		1
4291.488		1
4292.39355		1
4293.32861		1
4295.0415		1
4295.73047		1
4297.06836		1
4298.021		1
4298.873		1
4302.38965		1
4303.266		1
4303.463		1
4303.974		1
4305.28271		1
4306.017		1
4306.48633		1
4307.11768		1
4307.14355		1
4307.1543		1
4309.389		1
4309.83643		1
4311.202		1
4311.356		1
4311.50146		1
4311.85352		1
4312.69629		1
4312.93848		1
4313.441		1
4313.766		1
4314.24		1
4314.74072		1
4319.01		1
4321.27344		1
4321.68652		1
4321.751		1
4321.87744		1
4322.38672		1
4323.07959		1
4323.32129		1
4324.83057		1
4325.71631		1
4325.75537		1
4326.045		1
4326.563		1
4326.81543		1
4327.735		1
4327.998		1
4328.201		1
4330.08643		1
4330.43359		1
4330.94434		1
4334.206		1
4334.858		1
4335.38965		1
4335.443		1
4336.379		1
4336.898		1
4336.95		1
4337.20459		1
4337.78369		1
4337.84033		1
4338.611		1
4338.951		1
4339.30957		1
4340.36133		1
4341.232		1
4341.601		1
4342.71729		1
4342.923		1
4343.20654		1
4343.28857		1
4344.05225		1
4344.21436		1
4345.29834		1
4345.36475		1
4345.68555		1
4346.07666		1
4346.437		1
4348.11963		1
4350.328		1
4350.37256		1
4351.49072		1
4351.56934		1
4351.71143		1
4351.86963		1
4352.063		1
4352.88574		1
4353.03		1
4353.2334		1
4353.53027		1
4353.919		1
4354.666		1
4354.763		1
4354.87939		1
4355.82959		1
4356.695		1
4358.3335		1
4358.509		1
4358.71729		1
4360.47168		1
4360.59131		1
4360.89746		1
4361.236		1
4361.54053		1
4361.64453		1
4361.95947		1
4362.019		1
4363.01465		1
4363.585		1
4366.95459		1
4367.69775		1
4368.18262		1
4368.81055		1
4368.88965		1
4368.925		1
4369.20361		1
4370.56641		1
4370.75244		1
4370.937		1
4371.647		1
4371.81543		1
4372.192		1
4372.22949		1
4372.29248		1
4372.626		1
4373.29248		1
4373.32959		1
4373.498		1
4374.252		1
4374.79932		1
4375.06543		1
4376.65332		1
4376.745		1
4377.971		1
4378.12354		1
4378.26074		1
4379.57568		1
4382.20068		1
4382.225		1
4382.62256		1
4382.80762		1
4382.996		1
4383.12842		1
4383.8		1
4383.965		1
4385.03467		1
4385.44727		1
4385.52734		1
4387.001		1
4387.58643		1
4388.37842		1
4388.46631		1
4388.58447		1
4388.871		1
4389.259		1
4389.6665		1
4389.732		1
4389.884		1
4391.14844		1
4391.902		1
4392.494		1
4392.67334		1
4392.69531		1
4392.852		1
4393.00928		1
4395.05273		1
4395.501		1
4396.22949		1
4396.59863		1
4396.79248		1
4396.89844		1
4397.49756		1
4397.5127		1
4397.514		1
4397.65771		1
4398.98047		1
4399.053		1
4399.07568		1
4399.3584		1
4400.12061		1
4400.30273		1
4400.83252		1
4402.27441		1
4402.82764		1
4402.83154		1
4403.29053		1
4403.63525		1
4404.00146		1
4404.21436		1
4404.291		1
4405.01563		1
4405.311		1
4405.6626		1
4406.07568		1
4406.1416		1
4406.379		1
4406.40869		1
4406.41455		1
4406.537		1
4406.98926		1
4407.96143		1
4408.45557		1
4408.55566		1
4409.405		1
4409.601		1
4410.013		1
4410.275		1
4410.71338		1
4410.94238		1
4412.06836		1
4412.34863		1
4412.48926		1
4412.631		1
4412.732		1
4412.854		1
4412.91064		1
4413.649		1
4413.846		1
4414.47363		1
4414.88428		1
4414.998		1
4415.1377		1
4415.23438		1
4415.297		1
4415.476		1
4415.70947		1
4416.728		1
4417.101		1
4417.187		1
4417.693		1
4418.438		1
4418.563		1
4418.7583		1
4418.78027		1
4419.16357		1
4419.54346		1
4419.619		1
4419.93555		1
4420.019		1
4420.17432		1
4420.53		1
4421.657		1
4421.792		1
4421.863		1
4422.52		1
4423.36035		1
4423.602		1
4423.62451		1
4423.831		1
4424.02		1
4424.266		1
4424.39355		1
4424.56055		1
4424.61035		1
4424.71		1
4424.77832		1
4424.916		1
4424.97		1
4425.011		1
4425.079		1
4425.65332		1
4426.56641		1
4426.654		1
4426.878		1
4427.05371		1
4427.17236		1
4427.475		1
4427.82764		1
4427.889		1
4428.10449		1
4428.175		1
4428.60156		1
4428.75		1
4429.322		1
4429.46875		1
4429.9126		1
4430.03125		1
4430.184		1
4430.19629		1
4430.238		1
4430.26172		1
4430.471		1
4430.548		1
4430.877		1
4431.477		1
4432.02734		1
4432.115		1
4432.206		1
4432.287		1
4432.765		1
4432.851		1
4432.87256		1
4433.384		1
4433.408		1
4434.32568		1
4434.71		1
4434.89355		1
4435.06		1
4435.088		1
4435.109		1
4435.241		1
4435.42041		1
4435.59131		1
4435.98438		1
4436.09033		1
4436.10059		1
4436.61133		1
4436.901		1
4437.314		1
4437.378		1
4437.56348		1
4438.19		1
4438.30371		1
4438.9917		1
4439.04053		1
4439.04248		1
4439.05859		1
4439.246		1
4439.341		1
4439.411		1
4439.516		1
4439.63867		1
4439.834		1
4439.92041		1
4440.659		1
4440.706		1
4441.42139		1
4441.422		1
4441.55664		1
4441.84961		1
4441.877		1
4442.75244		1
4442.8457		1
4443.14648		1
4443.227		1
4444.048		1
4444.089		1
4444.20459		1
4444.267		1
4445.02637		1
4446.184		1
4446.38965		1
4446.817		1
4446.9043		1
4446.945		1
4447.46729		1
4447.67432		1
4447.88232		1
4447.888		1
4447.94873		1
4448.00049		1
4448.04932		1
4448.09961		1
4448.34766		1
4448.35645		1
4448.91846		1
4448.95557		1
4449.06836		1
4449.119		1
4449.19238		1
4449.462		1
4449.52539		1
4449.751		1
4449.83643		1
4449.851		1
4449.85449		1
4450.34473		1
4450.535		1
4450.54443		1
4450.706		1
4450.86572		1
4451.022		1
4451.03564		1
4451.079		1
4451.30029		1
4451.307		1
4451.49561		1
4451.514		1
4451.62		1
4451.86		1
4451.90332		1
4452.33936		1
4452.773		1
4452.98242		1
4453.14746		1
4453.283		1
4453.301		1
4453.497		1
4453.6		1
4453.66748		1
4453.708		1
4453.76074		1
4453.904		1
4454.25732		1
4454.368		1
4454.57666		1
4454.87158		1
4454.99268		1
4455.13037		1
4455.23438		1
4455.253		1
4455.883		1
4455.96973		1
4456.44		1
4457.141		1
4457.65869		1
4457.829		1
4457.886		1
4457.887		1
4457.89551		1
4458.04443		1
4458.365		1
4458.476		1
4458.49854		1
4458.549		1
4458.79639		1
4458.82373		1
4458.873		1
4459.104		1
4459.533		1
4459.559		1
4459.623		1
4459.76758		1
4459.92139		1
4460.093		1
4460.28369		1
4460.42871		1
4460.57		1
4460.808		1
4460.962		1
4461.059		1
4461.293		1
4461.30664		1
4461.46973		1
4461.56445		1
4461.82666		1
4461.98926		1
4461.992		1
4462.026		1
4462.049		1
4462.058		1
4462.25537		1
4462.42334		1
4462.47852		1
4462.805		1
4462.948		1
4463.03369		1
4463.049		1
4463.22461		1
4463.3125		1
4463.316		1
4463.601		1
4463.745		1
4463.76172		1
4463.795		1
4463.84326		1
4464.20557		1
4464.32275		1
4464.40234		1
4464.40771		1
4464.423		1
4464.44043		1
4464.749		1
4465		1
4465.312		1
4465.388		1
4465.55225		1
4465.5625		1
4465.776		1
4466.07227		1
4466.358		1
4466.413		1
4466.75244		1
4466.91455		1
4466.961		1
4466.983		1
4467.019		1
4467.21436		1
4467.2583		1
4467.58447		1
4467.634		1
4467.637		1
4467.644		1
4467.66553		1
4467.80225		1
4467.876		1
4467.97266		1
4468.011		1
4468.05762		1
4468.18262		1
4468.33545		1
4468.492		1
4468.542		1
4468.578		1
4468.706		1
4468.803		1
4468.912		1
4468.934		1
4469.05957		1
4469.24463		1
4469.362		1
4470.078		1
4470.09473		1
4470.334		1
4470.338		1
4470.48		1
4470.84033		1
4470.94043		1
4470.953		1
4470.989		1
4471.06		1
4471.099		1
4471.172		1
4471.421		1
4471.60352		1
4471.684		1
4471.836		1
4471.836		1
4471.84668		1
4471.855		1
4471.87939		1
4471.983		1
4472.014		1
4472.14941		1
4472.194		1
4472.35645		1
4472.381		1
4472.387		1
4472.41064		1
4472.45166		1
4472.614		1
4472.633		1
4472.849		1
4472.85645		1
4472.997		1
4473.121		1
4473.12354		1
4473.263		1
4473.71631		1
4473.774		1
4473.97461		1
4474.05127		1
4474.125		1
4474.283		1
4474.321		1
4474.32471		1
4474.39551		1
4474.49951		1
4474.773		1
4474.81641		1
4474.863		1
4475.14941		1
4475.239		1
4475.269		1
4475.27051		1
4475.41064		1
4475.47168		1
4475.52246		1
4475.531		1
4475.669		1
4475.768		1
4475.81738		1
4475.959		1
4476.05566		1
4476.607		1
4476.621		1
4476.62256		1
4476.64453		1
4476.99561		1
4477.109		1
4477.35352		1
4477.48438		1
4478.10254		1
4478.225		1
4478.25439		1
4478.426		1
4478.64453		1
4478.725		1
4478.77344		1
4478.87451		1
4478.9165		1
4478.92		1
4479.096		1
4479.28125		1
4479.297		1
4479.42432		1
4479.591		1
4480.019		1
4480.107		1
4480.182		1
4480.18555		1
4480.26465		1
4480.308		1
4480.45459		1
4480.49268		1
4480.69336		1
4481.237		1
4481.41455		1
4481.59473		1
4481.665		1
4481.856		1
4482.082		1
4482.11		1
4482.226		1
4482.42773		1
4482.43652		1
4482.47754		1
4482.817		1
4482.996		1
4483.362		1
4483.47363		1
4483.87256		1
4483.89063		1
4484.215		1
4484.2207		1
4484.41943		1
4484.565		1
4484.587		1
4484.8335		1
4484.938		1
4485.028		1
4485.33447		1
4485.557		1
4485.60645		1
4485.65		1
4485.95068		1
4485.98535		1
4486.431		1
4486.814		1
4486.881		1
4486.984		1
4487.018		1
4487.076		1
4487.129		1
4487.55273		1
4487.692		1
4488.053		1
4488.26		1
4488.4707		1
4488.657		1
4488.66162		1
4488.90771		1
4489.1084		1
4489.12354		1
4489.181		1
4490.11426		1
4490.13428		1
4490.18359		1
4490.32666		1
4490.3833		1
4490.385		1
4490.4624		1
4490.72852		1
4490.908		1
4490.95361		1
4491.12061		1
4491.208		1
4491.26367		1
4491.28564		1
4491.77246		1
4491.92041		1
4491.982		1
4492.076		1
4492.10254		1
4492.31		1
4492.32		1
4492.404		1
4492.4043		1
4492.46		1
4492.473		1
4492.52441		1
4492.6084		1
4492.684		1
4492.70459		1
4492.78027		1
4492.86		1
4492.973		1
4493.019		1
4493.02		1
4493.28		1
4493.374		1
4493.39063		1
4493.40527		1
4493.41357		1
4493.497		1
4493.767		1
4493.9585		1
4494.127		1
4494.133		1
4494.236		1
4494.39		1
4494.401		1
4494.80566		1
4494.95947		1
4494.975		1
4495.006		1
4495.113		1
4495.16748		1
4495.34473		1
4495.37061		1
4495.74951		1
4495.75928		1
4496.298		1
4496.433		1
4496.51953		1
4496.56934		1
4496.60938		1
4496.74072		1
4496.865		1
4496.908		1
4496.97		1
4497.01465		1
4497.24756		1
4497.346		1
4497.489		1
4497.55029		1
4497.71533		1
4497.84668		1
4497.966		1
4498.018		1
4498.054		1
4498.061		1
4498.13525		1
4498.25342		1
4498.57861		1
4498.791		1
4498.826		1
4498.843		1
4498.93945		1
4499.2085		1
4499.22852		1
4499.29736		1
4499.399		1
4499.43652		1
4499.60059		1
4499.607		1
4499.6377		1
4499.75635		1
4499.775		1
4499.78125		1
4499.782		1
4499.826		1
4499.86426		1
4500.12842		1
4500.252		1
4500.292		1
4500.3877		1
4500.48535		1
4500.55029		1
4500.628		1
4500.74365		1
4500.972		1
4500.98145		1
4500.997		1
4501.28857		1
4501.31		1
4501.424		1
4501.4834		1
4501.527		1
4501.539		1
4501.54834		1
4501.569		1
4501.57471		1
4501.742		1
4501.844		1
4502.02148		1
4502.062		1
4502.235		1
4502.33643		1
4502.35547		1
4502.55859		1
4502.58447		1
4502.586		1
4502.61475		1
4502.875		1
4502.876		1
4502.97656		1
4503.19531		1
4503.22168		1
4503.222		1
4503.253		1
4503.3335		1
4503.42432		1
4503.61865		1
4503.67871		1
4503.974		1
4503.97852		1
4503.989		1
4504.008		1
4504.112		1
4504.39355		1
4504.576		1
4504.657		1
4504.7417		1
4504.78027		1
4504.78125		1
4504.862		1
4504.886		1
4505.315		1
4505.77441		1
4505.965		1
4506.053		1
4506.10059		1
4506.16162		1
4506.20752		1
4506.42529		1
4506.43359		1
4506.444		1
4506.47656		1
4506.59131		1
4506.69043		1
4506.69336		1
4506.94971		1
4507.02539		1
4507.28955		1
4507.313		1
4507.369		1
4507.37939		1
4507.40674		1
4507.447		1
4507.449		1
4507.5127		1
4507.81348		1
4507.974		1
4508.03369		1
4508.052		1
4508.42236		1
4508.43066		1
4508.526		1
4508.62256		1
4508.68		1
4508.778		1
4508.934		1
4508.9375		1
4509.124		1
4509.291		1
4509.326		1
4509.445		1
4509.73		1
4509.76465		1
4509.84131		1
4509.934		1
4509.93555		1
4510.10449		1
4510.113		1
4510.21338		1
4510.22168		1
4510.25049		1
4510.30859		1
4510.61		1
4510.614		1
4510.68262		1
4510.731		1
4510.86475		1
4510.91455		1
4510.9165		1
4510.95264		1
4511.094		1
4511.177		1
4511.203		1
4511.27344		1
4511.33838		1
4511.36133		1
4511.58838		1
4511.74854		1
4511.889		1
4511.90967		1
4511.92041		1
4511.92432		1
4511.946		1
4511.97656		1
4512.0083		1
4512.142		1
4512.289		1
4512.36475		1
4512.38037		1
4512.452		1
4512.52148		1
4512.578		1
4512.767		1
4512.961		1
4512.96875		1
4513.001		1
4513.00635		1
4513.066		1
4513.09033		1
4513.36865		1
4513.41455		1
4513.64063		1
4513.682		1
4513.788		1
4513.84961		1
4513.879		1
4514.03564		1
4514.1333		1
4514.21		1
4514.24951		1
4514.2876		1
4514.41162		1
4514.458		1
4514.479		1
4514.78662		1
4514.792		1
4515.048		1
4515.10254		1
4515.13574		1
4515.214		1
4515.274		1
4515.44873		1
4515.49463		1
4515.607		1
4515.694		1
4515.73926		1
4516.131		1
4516.146		1
4516.22754		1
4516.425		1
4516.44629		1
4516.49951		1
4516.50342		1
4516.542		1
4516.58838		1
4516.713		1
4516.81836		1
4516.97949		1
4517.012		1
4517.06		1
4517.151		1
4517.2915		1
4517.50537		1
4517.54932		1
4517.585		1
4517.72949		1
4517.8833		1
4517.926		1
4518.01563		1
4518.13672		1
4518.241		1
4518.40625		1
4518.439		1
4518.512		1
4518.52051		1
4518.752		1
4518.79346		1
4518.865		1
4518.90771		1
4518.93555		1
4518.955		1
4519.05371		1
4519.086		1
4519.216		1
4519.30664		1
4519.366		1
4519.37354		1
4519.484		1
4519.58252		1
4519.603		1
4519.672		1
4519.78467		1
4519.785		1
4519.79		1
4519.946		1
4519.96436		1
4519.98145		1
4520.08545		1
4520.119		1
4520.14258		1
4520.27148		1
4520.47852		1
4520.612		1
4520.80225		1
4520.803		1
4520.80957		1
4520.936		1
4520.998		1
4521.08252		1
4521.095		1
4521.164		1
4521.29053		1
4521.34766		1
4521.35254		1
4521.40625		1
4521.43359		1
4521.47461		1
4521.583		1
4521.585		1
4521.5874		1
4521.643		1
4521.84131		1
4521.8623		1
4521.969		1
4522.12646		1
4522.12939		1
4522.174		1
4522.21973		1
4522.33057		1
4522.411		1
4522.46436		1
4522.688		1
4522.729		1
4522.736		1
4522.79053		1
4522.847		1
4522.948		1
4523.019		1
4523.04443		1
4523.06543		1
4523.133		1
4523.426		1
4523.475		1
4523.48		1
4523.619		1
4523.83		1
4523.886		1
4523.8877		1
4523.926		1
4524.084		1
4524.11768		1
4524.17334		1
4524.23242		1
4524.424		1
4524.46729		1
4524.63574		1
4524.67334		1
4524.718		1
4524.736		1
4524.82959		1
4524.87256		1
4524.916		1
4524.974		1
4525.016		1
4525.02051		1
4525.06934		1
4525.182		1
4525.20361		1
4525.29834		1
4525.37549		1
4525.384		1
4525.386		1
4525.704		1
4525.74951		1
4525.78857		1
4525.842		1
4526.01758		1
4526.03955		1
4526.09229		1
4526.1167		1
4526.12549		1
4526.19531		1
4526.22168		1
4526.255		1
4526.42334		1
4526.429		1
4526.52051		1
4526.57275		1
4526.69434		1
4526.882		1
4526.947		1
4526.98		1
4527.16		1
4527.23926		1
4527.2627		1
4527.35742		1
4527.35938		1
4527.41846		1
4527.45459		1
4527.46436		1
4527.58838		1
4527.81738		1
4527.83643		1
4527.846		1
4527.86865		1
4527.87256		1
4527.896		1
4527.959		1
4527.97559		1
4528.007		1
4528.251		1
4528.589		1
4528.637		1
4528.663		1
4528.68555		1
4528.867		1
4528.877		1
4528.986		1
4529.24463		1
4529.278		1
4529.401		1
4529.44775		1
4529.45068		1
4529.47		1
4529.545		1
4529.55762		1
4529.62256		1
4529.825		1
4529.881		1
4529.90332		1
4529.92773		1
4530.11133		1
4530.25537		1
4530.381		1
4530.448		1
4530.454		1
4530.45557		1
4530.56836		1
4530.606		1
4530.611		1
4530.928		1
4530.946		1
4530.98242		1
4531.0166		1
4531.071		1
4531.1875		1
4531.198		1
4531.238		1
4531.26465		1
4531.26563		1
4531.718		1
4531.93652		1
4531.96631		1
4531.989		1
4532.358		1
4532.36		1
4532.40674		1
4532.566		1
4532.66455		1
4532.7207		1
4532.79932		1
4532.835		1
4533.036		1
4533.123		1
4533.131		1
4533.2		1
4533.35254		1
4533.39		1
4533.417		1
4533.473		1
4533.48535		1
4533.589		1
4533.634		1
4533.666		1
4533.722		1
4533.77734		1
4533.848		1
4533.94336		1
4533.99658		1
4534.11328		1
4534.177		1
4534.192		1
4534.261		1
4534.406		1
4534.60059		1
4534.761		1
4534.886		1
4535.102		1
4535.2		1
4535.33154		1
4535.475		1
4535.491		1
4535.49951		1
4535.612		1
4535.64844		1
4535.714		1
4535.864		1
4536.11426		1
4536.14		1
4536.192		1
4536.29736		1
4536.29932		1
4536.324		1
4536.342		1
4536.38232		1
4536.39844		1
4536.442		1
4536.49		1
4536.4917		1
4536.49854		1
4536.51025		1
4536.51563		1
4536.64258		1
4536.838		1
4536.938		1
4536.969		1
4536.9917		1
4537.02539		1
4537.121		1
4537.13428		1
4537.263		1
4537.274		1
4537.29248		1
4537.36035		1
4537.383		1
4537.42529		1
4537.59229		1
4537.62354		1
4537.693		1
4537.978		1
4538.07373		1
4538.095		1
4538.20947		1
4538.256		1
4538.38135		1
4538.4		1
4538.47		1
4538.62646		1
4538.638		1
4538.66943		1
4538.672		1
4538.676		1
4538.708		1
4538.772		1
4539.012		1
4539.043		1
4539.061		1
4539.17041		1
4539.19434		1
4539.26855		1
4539.27539		1
4539.29346		1
4539.30029		1
4539.30371		1
4539.376		1
4539.4		1
4539.45557		1
4539.484		1
4539.51855		1
4539.59131		1
4539.65625		1
4539.75244		1
4539.91064		1
4539.929		1
4539.95166		1
4540.05762		1
4540.17773		1
4540.211		1
4540.24268		1
4540.262		1
4540.37451		1
4540.488		1
4540.55859		1
4540.6167		1
4540.62842		1
4540.63037		1
4540.653		1
4540.65625		1
4540.67871		1
4540.69531		1
4540.70166		1
4540.749		1
4540.78955		1
4540.86426		1
4540.88574		1
4540.89453		1
4540.906		1
4540.986		1
4541.21631		1
4541.354		1
4541.52344		1
4541.533		1
4541.753		1
4541.914		1
4542.026		1
4542.04736		1
4542.071		1
4542.095		1
4542.13		1
4542.19		1
4542.21338		1
4542.22559		1
4542.33838		1
4542.3457		1
4542.37451		1
4542.47266		1
4542.56348		1
4542.63428		1
4542.74951		1
4542.766		1
4542.86865		1
4542.98		1
4542.995		1
4543.046		1
4543.138		1
4543.172		1
4543.262		1
4543.415		1
4543.42871		1
4543.50732		1
4543.587		1
4543.607		1
4543.643		1
4543.6626		1
4543.67139		1
4543.676		1
4543.687		1
4543.7085		1
4543.757		1
4543.75928		1
4543.82471		1
4543.974		1
4544.06055		1
4544.14355		1
4544.199		1
4544.425		1
4544.445		1
4544.44775		1
4544.456		1
4544.514		1
4544.523		1
4544.60742		1
4544.68555		1
4544.701		1
4544.848		1
4545.018		1
4545.04443		1
4545.2583		1
4545.27246		1
4545.34473		1
4545.388		1
4545.4917		1
4545.504		1
4545.54639		1
4545.56836		1
4545.61426		1
4545.682		1
4545.73145		1
4545.74072		1
4545.93848		1
4546.009		1
4546.01		1
4546.055		1
4546.06934		1
4546.16553		1
4546.407		1
4546.42139		1
4546.427		1
4546.645		1
4546.661		1
4546.77148		1
4546.87451		1
4546.918		1
4546.952		1
4547.08447		1
4547.153		1
4547.16455		1
4547.19238		1
4547.19873		1
4547.19971		1
4547.24561		1
4547.25928		1
4547.299		1
4547.37842		1
4547.38135		1
4547.49756		1
4547.593		1
4547.62061		1
4547.63867		1
4547.677		1
4547.74854		1
4547.75635		1
4547.793		1
4547.833		1
4547.916		1
4547.95068		1
4548.097		1
4548.15771		1
4548.199		1
4548.21338		1
4548.24268		1
4548.2666		1
4548.30762		1
4548.31055		1
4548.328		1
4548.336		1
4548.3877		1
4548.515		1
4548.524		1
4548.553		1
4548.571		1
4548.606		1
4548.676		1
4548.72754		1
4548.92432		1
4548.94141		1
4549.00635		1
4549.068		1
4549.222		1
4549.29443		1
4549.405		1
4549.423		1
4549.442		1
4549.452		1
4549.517		1
4549.522		1
4549.556		1
4549.585		1
4549.59033		1
4549.62744		1
4549.696		1
4549.698		1
4549.936		1
4549.936		1
4549.95361		1
4549.96631		1
4549.97		1
4550.177		1
4550.19873		1
4550.20557		1
4550.23		1
4550.23975		1
4550.27734		1
4550.41		1
4550.461		1
4550.507		1
4550.53955		1
4550.60156		1
4550.732		1
4550.74854		1
4550.751		1
4550.766		1
4550.803		1
4550.805		1
4550.88		1
4550.92773		1
4551.21143		1
4551.231		1
4551.239		1
4551.27637		1
4551.30371		1
4551.331		1
4551.3833		1
4551.38965		1
4551.41943		1
4551.45752		1
4551.45947		1
4551.523		1
4551.53174		1
4551.544		1
4551.628		1
4551.774		1
4551.825		1
4551.94043		1
4552.0166		1
4552.035		1
4552.038		1
4552.117		1
4552.169		1
4552.19727		1
4552.282		1
4552.379		1
4552.40771		1
4552.443		1
4552.536		1
4552.54736		1
4552.6		1
4552.61133		1
4552.68066		1
4552.75537		1
4552.76563		1
4552.792		1
4552.859		1
4552.989		1
4553.078		1
4553.33252		1
4553.53174		1
4553.651		1
4553.66455		1
4553.7		1
4553.71826		1
4553.73828		1
4553.76758		1
4553.825		1
4553.845		1
4553.865		1
4553.878		1
4553.8833		1
4553.973		1
4554.03955		1
4554.03955		1
4554.0415		1
4554.067		1
4554.09326		1
4554.13428		1
4554.13525		1
4554.157		1
4554.18164		1
4554.257		1
4554.2627		1
4554.295		1
4554.42529		1
4554.42627		1
4554.449		1
4554.54541		1
4554.814		1
4554.816		1
4554.94141		1
4554.95947		1
4554.97266		1
4554.982		1
4555.019		1
4555.065		1
4555.06934		1
4555.103		1
4555.28174		1
4555.2915		1
4555.292		1
4555.312		1
4555.361		1
4555.451		1
4555.54639		1
4555.60742		1
4555.646		1
4555.658		1
4555.659		1
4555.83447		1
4555.91748		1
4555.92871		1
4555.95		1
4556.00244		1
4556.103		1
4556.122		1
4556.13672		1
4556.155		1
4556.157		1
4556.165		1
4556.18848		1
4556.276		1
4556.305		1
4556.43164		1
4556.49951		1
4556.76953		1
4556.76953		1
4556.772		1
4556.799		1
4556.842		1
4556.87646		1
4556.922		1
4556.92969		1
4556.977		1
4557.012		1
4557.082		1
4557.11		1
4557.123		1
4557.146		1
4557.14746		1
4557.19336		1
4557.372		1
4557.37256		1
4557.412		1
4557.494		1
4557.527		1
4557.611		1
4557.917		1
4557.932		1
4558.062		1
4558.08447		1
4558.116		1
4558.21338		1
4558.237		1
4558.24951		1
4558.38525		1
4558.52051		1
4558.55664		1
4558.559		1
4558.662		1
4558.69141		1
4558.78174		1
4558.953		1
4559.045		1
4559.174		1
4559.178		1
4559.3667		1
4559.43262		1
4559.4834		1
4559.50146		1
4559.524		1
4559.657		1
4559.721		1
4559.84326		1
4559.911		1
4559.954		1
4559.964		1
4559.99072		1
4560.06055		1
4560.154		1
4560.17529		1
4560.2124		1
4560.21338		1
4560.21875		1
4560.433		1
4560.445		1
4560.534		1
4560.551		1
4560.55469		1
4560.771		1
4560.773		1
4560.95166		1
4560.9624		1
4560.9707		1
4561.01172		1
4561.04736		1
4561.066		1
4561.102		1
4561.20654		1
4561.216		1
4561.271		1
4561.34961		1
4561.36		1
4561.56543		1
4561.56641		1
4561.581		1
4561.58252		1
4561.58643		1
4561.649		1
4561.65527		1
4561.67969		1
4561.744		1
4561.76		1
4561.78271		1
4561.826		1
4561.863		1
4561.895		1
4561.985		1
4562.017		1
4562.06934		1
4562.085		1
4562.125		1
4562.14844		1
4562.203		1
4562.227		1
4562.231		1
4562.236		1
4562.244		1
4562.27		1
4562.30225		1
4562.30273		1
4562.37646		1
4562.38525		1
4562.437		1
4562.44141		1
4562.47168		1
4562.52734		1
4562.55127		1
4562.57861		1
4562.666		1
4562.66846		1
4562.70361		1
4562.793		1
4562.8		1
4562.857		1
4562.859		1
4562.865		1
4563.066		1
4563.06738		1
4563.21826		1
4563.25732		1
4563.26		1
4563.31152		1
4563.335		1
4563.42725		1
4563.482		1
4563.558		1
4563.61768		1
4563.638		1
4563.64551		1
4563.66		1
4563.68359		1
4563.8667		1
4563.868		1
4563.90771		1
4563.928		1
4564.061		1
4564.148		1
4564.392		1
4564.56		1
4564.565		1
4564.57471		1
4564.59229		1
4564.60449		1
4564.62354		1
4564.642		1
4564.703		1
4564.718		1
4564.73438		1
4564.783		1
4564.80859		1
4564.975		1
4565.00439		1
4565.01025		1
4565.04443		1
4565.097		1
4565.145		1
4565.159		1
4565.17139		1
4565.175		1
4565.217		1
4565.22461		1
4565.24854		1
4565.26		1
4565.28662		1
4565.389		1
4565.5127		1
4565.57764		1
4565.65967		1
4565.796		1
4565.819		1
4565.91553		1
4565.969		1
4565.99854		1
4566.034		1
4566.054		1
4566.134		1
4566.20361		1
4566.22363		1
4566.28369		1
4566.32373		1
4566.37158		1
4566.394		1
4566.40869		1
4566.452		1
4566.47168		1
4566.5		1
4566.544		1
4566.616		1
4566.623		1
4566.67432		1
4566.68652		1
4566.708		1
4566.79834		1
4566.804		1
4566.883		1
4566.887		1
4566.973		1
4567.079		1
4567.094		1
4567.11328		1
4567.15625		1
4567.184		1
4567.25732		1
4567.30127		1
4567.308		1
4567.489		1
4567.555		1
4567.58447		1
4567.694		1
4567.69971		1
4567.74268		1
4567.744		1
4567.824		1
4567.82471		1
4567.896		1
4567.92773		1
4567.974		1
[truncated: 16,910 more rows]
