# Supplementary material for: Getting rid of ‘rain’ and ‘stars’: Mitigating inhibition effects on ddPCR data analysis, the case study of the invasive crayfish Pacifastacus leniusculus in the streams of Luxembourg
Source: PLoS One. 2022 Nov 16;17(11):e0275363. doi: 10.1371/journal.pone.0275363 (PMC9668142; doi:10.1371/journal.pone.0275363)
Supplement: S1 File — (ZIP) [file pone.0275363.s003.zip › raw data/29-Pl3/29 Pl3-2019 Pl_B09_Amplitude.csv]

Ch1 Amplitude	Ch2 Amplitude	Cluster
250.119934		1
2048.589		1
2130.98462		1
2310.29126		1
2321.75562		1
2383.3103		1
2464.48828		1
2471.863		1
2573.65674		1
2595.549		1
2597.54346		1
2651.235		1
2699.28076		1
2712.622		1
2733.34888		1
2747.70874		1
2748.067		1
2754.60278		1
2777.161		1
2815.33569		1
2848.77051		1
2860.925		1
2870.41626		1
2879.42261		1
3022.4502		1
3046.76636		1
3075.049		1
3091.18848		1
3119.69824		1
3133.06323		1
3201.77979		1
3211.36279		1
3224.02539		1
3256.69019		1
3267.03052		1
3300.57471		1
3304.608		1
3329.915		1
3333.99658		1
3456.342		1
3461.04468		1
3468.447		1
3510.096		1
3519.207		1
3520.80518		1
3520.857		1
3561.56641		1
3569.37915		1
3581.3833		1
3610.649		1
3620.98		1
3622.11548		1
3644.31348		1
3664.33423		1
3664.87134		1
3674.50073		1
3690.53369		1
3716.42871		1
3722.27271		1
3722.96924		1
3727.50024		1
3737.867		1
3770.44849		1
3775.13159		1
3776.58887		1
3778.45532		1
3817.319		1
3850.22046		1
3875.522		1
3896.05		1
3898.01416		1
3912.862		1
3915.80566		1
3918.41724		1
3920.5		1
3934.8584		1
3965.29346		1
3986.35913		1
3986.73315		1
3987.382		1
3990.94165		1
3998.37964		1
4009.52734		1
4010.894		1
4027.63745		1
4036.12354		1
4036.492		1
4044.19946		1
4047.378		1
4057.86157		1
4061.96558		1
4077.93359		1
4082.7854		1
4086.874		1
4087.64331		1
4089.89331		1
4092.65234		1
4119.45459		1
4122.977		1
4131.327		1
4140.167		1
4151.03174		1
4161.879		1
4165.11035		1
4167.801		1
4171.404		1
4175.71		1
4184.082		1
4185.37549		1
4195.201		1
4197.484		1
4202.2417		1
4212.94727		1
4222.35645		1
4240.10547		1
4248.923		1
4249.64258		1
4250.7915		1
4257.444		1
4257.77148		1
4261.94775		1
4263.44		1
4271.593		1
4276.63525		1
4282.394		1
4285.3877		1
4295.819		1
4299.211		1
4306.02539		1
4306.57129		1
4310.034		1
4310.2666		1
4326.759		1
4331.65625		1
4332.01563		1
4334.96143		1
4340.331		1
4344.71826		1
4347.107		1
4348.837		1
4349.08838		1
4351.79932		1
4352.0415		1
4356.10645		1
4360.023		1
4362.86		1
4364.102		1
4369.734		1
4372.202		1
4372.40625		1
4375.38135		1
4378.9043		1
4380.4834		1
4382.48242		1
4385.46973		1
4387.265		1
4388.154		1
4389.793		1
4393.85742		1
4394.464		1
4400.39453		1
4400.981		1
4405.46826		1
4405.661		1
4407.67725		1
4410.333		1
4413.61475		1
4414.503		1
4420.6875		1
4424.511		1
4426.591		1
4427.657		1
4438.56738		1
4441.803		1
4446.521		1
4450.414		1
4451.816		1
4452.834		1
4457.41553		1
4458.09326		1
4462.00244		1
4464.63672		1
4464.76074		1
4469.71		1
4470.002		1
4471.83936		1
4473.81152		1
4478.624		1
4479.405		1
4480.05273		1
4483.82666		1
4483.87158		1
4490.06738		1
4490.138		1
4491.35547		1
4493.2627		1
4494.54248		1
4497.10156		1
4500.83057		1
4503.485		1
4504.8584		1
4506.296		1
4506.879		1
4507.89746		1
4509.10254		1
4512.22949		1
4518.49951		1
4518.63672		1
4519.271		1
4524.097		1
4524.872		1
4529.449		1
4529.876		1
4532.499		1
4534.983		1
4535.637		1
4535.918		1
4537.013		1
4538.75928		1
4539.25244		1
4539.97656		1
4541.434		1
4542.7373		1
4543.428		1
4545.25537		1
4546.72949		1
4548.147		1
4548.527		1
4550.71533		1
4553.24365		1
4555.484		1
4557.291		1
4557.961		1
4559.2627		1
4559.6167		1
4561.13232		1
4562.54248		1
4563.373		1
4564.92627		1
4567.032		1
4567.035		1
4567.90674		1
4572.449		1
4573.662		1
4573.75635		1
4574.58252		1
4575.151		1
4577.305		1
4579.2334		1
4579.85059		1
4580.80957		1
4582.34766		1
4583.124		1
4586.29834		1
4586.598		1
4589.53369		1
4593.95		1
4595.155		1
4595.52051		1
4596.75537		1
4603.35156		1
4605.1665		1
4606.015		1
4608.8457		1
4609.963		1
4611.01367		1
4611.478		1
4611.8335		1
4614.747		1
4614.96533		1
4616.083		1
4616.325		1
4617.78271		1
4618.038		1
4619.15527		1
4619.987		1
4620.981		1
4624.06641		1
4624.2373		1
4624.55029		1
4624.60938		1
4626.46436		1
4627.874		1
4630.24365		1
4630.25635		1
4630.6665		1
4631.856		1
4632.4		1
4633.051		1
4633.31		1
4634.4834		1
4636.218		1
4637.72754		1
4638.133		1
4638.935		1
4640.08057		1
4640.28369		1
4641.02		1
4642.374		1
4643.78		1
4644.59668		1
4645.39648		1
4645.438		1
4646.385		1
4648.50244		1
4649.16943		1
4649.72266		1
4652.289		1
4654.163		1
4660.246		1
4660.43066		1
4661.023		1
4663.185		1
4665.07129		1
4665.38965		1
4665.49365		1
4667.309		1
4668.287		1
4669.49		1
4670.28955		1
4670.399		1
4670.80273		1
4671.25146		1
4675.89844		1
4676.59863		1
4678.288		1
4678.60547		1
4678.70361		1
4678.92432		1
4679.3125		1
4680.38428		1
4681.743		1
4681.882		1
4682.182		1
4682.507		1
4683.09		1
4683.73438		1
4685.96631		1
4687.29834		1
4688.39355		1
4690.349		1
4690.58057		1
4690.71533		1
4691.05957		1
4691.554		1
4693.1167		1
4693.418		1
4696.89453		1
4696.899		1
4697.184		1
4699.50342		1
4700.7915		1
4701.363		1
4703.374		1
4704.819		1
4705.01953		1
4705.127		1
4706.42		1
4706.824		1
4707.26465		1
4708.31641		1
4710.01563		1
4710.05762		1
4713.04932		1
4713.43		1
4713.62354		1
4715.24756		1
4715.73438		1
4717.26855		1
4718.96		1
4719.21		1
4719.32764		1
4719.6167		1
4719.843		1
4720.148		1
4720.18652		1
4720.29248		1
4720.344		1
4721.59961		1
4721.95361		1
4722.385		1
4723.64453		1
4724.581		1
4724.975		1
4725.066		1
4725.72656		1
4725.776		1
4725.934		1
4726.548		1
4726.92139		1
4726.96143		1
4727.279		1
4727.49268		1
4727.85352		1
4728.30859		1
4728.33936		1
4729.29639		1
4729.74854		1
4730.075		1
4730.287		1
4730.67041		1
4730.67236		1
4730.788		1
4731.24756		1
4731.49463		1
4731.54736		1
4732.056		1
4732.227		1
4732.79932		1
4733.742		1
4734.09375		1
4734.27734		1
4734.58936		1
4735.309		1
4735.48		1
4735.48438		1
4735.72656		1
4736.2085		1
4736.368		1
4736.617		1
4736.719		1
4737.048		1
4737.679		1
4738.60059		1
4738.95557		1
4739.06		1
4739.2207		1
4739.5376		1
4739.66064		1
4740.18066		1
4740.39746		1
4740.55957		1
4741.37		1
4741.413		1
4742.181		1
4742.333		1
4742.534		1
4742.61426		1
4743.73828		1
4743.98438		1
4744.892		1
4745.69434		1
4745.695		1
4746.092		1
4747.279		1
4747.501		1
4747.60547		1
4748.14		1
4748.82861		1
4749.625		1
4749.713		1
4750.738		1
4751.37256		1
4751.62061		1
4751.733		1
4752.17139		1
4752.188		1
4752.398		1
4752.62549		1
4752.921		1
4753.16846		1
4753.297		1
4753.56		1
4753.63574		1
4753.898		1
4754.891		1
4755.288		1
4755.349		1
4755.513		1
4756.579		1
4756.891		1
4757.15967		1
4757.187		1
4757.49854		1
4757.51367		1
4757.56738		1
4757.887		1
4757.924		1
4758.19971		1
4759.49756		1
4759.50537		1
4761.671		1
4761.797		1
4762.06445		1
4762.28174		1
4762.542		1
4762.573		1
4762.65967		1
4762.742		1
4763.11572		1
4763.25146		1
4763.293		1
4763.32861		1
4763.62354		1
4763.76074		1
4763.926		1
4764.401		1
4764.85059		1
4765.283		1
4765.568		1
4766.177		1
4766.26465		1
4766.474		1
4766.48535		1
4766.774		1
4766.864		1
4767.41846		1
4767.54639		1
4768.497		1
4768.83057		1
4769.0127		1
4770.04		1
4770.26758		1
4770.46533		1
4770.654		1
4770.9917		1
4771.108		1
4771.279		1
4771.41162		1
4771.55762		1
4771.875		1
4771.925		1
4772.118		1
4772.14453		1
4772.203		1
4772.53174		1
4772.5835		1
4772.59		1
4772.719		1
4773.143		1
4773.348		1
4773.37354		1
4773.54736		1
4773.57666		1
4773.68652		1
4773.73633		1
4773.85352		1
4773.909		1
4774.14941		1
4774.4126		1
4775.09229		1
4775.17969		1
4775.22754		1
4775.47559		1
4776.36475		1
4776.59375		1
4777.30225		1
4777.32764		1
4777.40674		1
4777.634		1
4778.13525		1
4778.26953		1
4778.36572		1
4778.60156		1
4778.625		1
4778.643		1
4778.687		1
4778.94434		1
4779.1333		1
4779.357		1
4779.699		1
4779.892		1
4780.465		1
4780.74658		1
4780.8335		1
4781.04248		1
4781.35		1
4781.362		1
4781.78662		1
4782.164		1
4782.55664		1
4782.68164		1
4783.326		1
4783.437		1
4783.645		1
4783.726		1
4784.34229		1
4784.78662		1
4784.83057		1
4785.00146		1
4785.563		1
4785.792		1
4785.79443		1
4785.861		1
4786.53174		1
4786.85547		1
4787.01025		1
4787.083		1
4787.094		1
4787.23242		1
4787.47949		1
4787.503		1
4787.56348		1
4787.65039		1
4787.94043		1
4788.137		1
4788.384		1
4788.58057		1
4788.61328		1
4788.703		1
4788.78955		1
4788.87939		1
4789.17529		1
4789.625		1
4789.63232		1
4789.73975		1
4789.756		1
4789.82959		1
4789.98828		1
4790.34473		1
4791.006		1
4791.048		1
4791.311		1
4791.60254		1
4791.666		1
4792.098		1
4792.19775		1
4792.208		1
4792.44531		1
4792.829		1
4792.84131		1
4793.08447		1
4793.148		1
4793.20459		1
4793.38574		1
4793.407		1
4793.966		1
4794.269		1
4794.50928		1
4794.531		1
4794.583		1
4795.04541		1
4795.116		1
4795.12451		1
4795.59473		1
4795.988		1
4796.15234		1
4796.30762		1
4796.33447		1
4796.526		1
4797.174		1
4797.4165		1
4797.59668		1
4797.60547		1
4798.14		1
4798.14551		1
4798.27539		1
4798.9		1
4799.052		1
4799.189		1
4799.63574		1
4800.04834		1
4800.11963		1
4800.197		1
4800.229		1
4800.49072		1
4800.778		1
4801.28467		1
4801.314		1
4801.477		1
4801.57764		1
4801.70361		1
4802.13428		1
4802.3374		1
4802.339		1
4802.445		1
4802.449		1
4802.933		1
4803.07129		1
4803.327		1
4803.33545		1
4803.54248		1
4803.764		1
4803.889		1
4804.15137		1
4804.28027		1
4804.44043		1
4804.473		1
4804.802		1
4804.84326		1
4805.01465		1
4805.128		1
4805.27148		1
4805.281		1
4805.482		1
4805.5166		1
4805.60059		1
4805.691		1
4806.009		1
4806.334		1
4806.33643		1
4806.57031		1
4807.259		1
4807.331		1
4807.382		1
4807.52344		1
4807.54639		1
4807.66		1
4807.67432		1
4807.682		1
4807.79053		1
4808.15		1
4808.57471		1
4808.81055		1
4809.08057		1
4809.213		1
4809.33936		1
4809.698		1
4809.783		1
4809.79932		1
4810.371		1
4810.38		1
4810.47656		1
4810.68164		1
4810.78		1
4810.82568		1
4810.967		1
4811.0127		1
4811.21729		1
4811.332		1
4811.519		1
4811.995		1
4812.235		1
4812.31348		1
4812.404		1
4813.41162		1
4813.714		1
4813.94		1
4813.971		1
4814.41748		1
4814.494		1
4814.512		1
4814.5376		1
4814.868		1
4815.09		1
4815.61		1
4815.986		1
4816.04443		1
4816.31543		1
4816.37158		1
4816.43652		1
4816.496		1
4816.706		1
4816.98975		1
4817.59863		1
4818.07275		1
4818.135		1
4818.25244		1
4818.5835		1
4818.741		1
4819.134		1
4819.21045		1
4819.24951		1
4819.43164		1
4819.527		1
4819.8877		1
4819.92969		1
4820.49268		1
4820.689		1
4820.92725		1
4821.207		1
4821.541		1
4821.667		1
4821.821		1
4822.064		1
4822.387		1
4822.58		1
4822.757		1
4822.877		1
4822.992		1
4823.05664		1
4823.13965		1
4823.701		1
4823.77441		1
4823.928		1
4824.149		1
4824.27344		1
4824.35156		1
4824.55		1
4824.565		1
4824.583		1
4824.594		1
4824.61133		1
4825.06836		1
4825.085		1
4825.209		1
4825.37744		1
4825.63135		1
4826.184		1
4826.204		1
4826.314		1
4826.36426		1
4826.48438		1
4826.535		1
4826.64355		1
4826.90234		1
4827.02637		1
4827.255		1
4827.258		1
4827.36035		1
4827.37		1
4827.692		1
4827.85547		1
4827.904		1
4828.12354		1
4828.2		1
4828.323		1
4828.44971		1
4828.506		1
4828.843		1
4828.915		1
4829.048		1
4829.51465		1
4829.699		1
4829.714		1
4829.733		1
4829.83545		1
4829.87842		1
4829.89746		1
4830.04248		1
4830.54639		1
4830.61035		1
4830.67		1
4830.865		1
4831.233		1
4831.29248		1
4831.77637		1
4831.78955		1
4832.01074		1
4832.119		1
4832.306		1
4832.54639		1
4832.695		1
4832.845		1
4832.91943		1
4833.04443		1
4833.29443		1
4833.37549		1
4833.406		1
4833.65234		1
4833.929		1
4833.945		1
4834.3916		1
4834.403		1
4834.454		1
4834.47949		1
4834.49072		1
4834.588		1
4834.613		1
4834.827		1
4835.22754		1
4835.381		1
4835.53		1
4835.55469		1
4835.628		1
4836.068		1
4836.09131		1
4836.16846		1
4836.17334		1
4836.18066		1
4836.34473		1
4836.37939		1
4836.39		1
4836.404		1
4836.426		1
4836.7085		1
4836.861		1
4837.031		1
4837.033		1
4837.30664		1
4837.81738		1
4837.86133		1
4837.975		1
4838.40137		1
4838.598		1
4838.973		1
4839.09668		1
4839.2666		1
4839.32666		1
4839.394		1
4839.718		1
4839.81836		1
4840.39648		1
4840.40771		1
4840.436		1
4840.76367		1
4841.137		1
4841.429		1
4841.43945		1
4841.862		1
4842.108		1
4842.15234		1
4842.24463		1
4842.391		1
4842.57568		1
4842.761		1
4842.77539		1
4842.78662		1
4842.88037		1
4843.175		1
4843.23047		1
4843.55127		1
4843.832		1
4843.83447		1
4843.92529		1
4844.06055		1
4844.077		1
4844.25146		1
4844.377		1
4844.442		1
4844.58252		1
4844.66748		1
4844.784		1
4844.87158		1
4845.11475		1
4845.273		1
4845.29443		1
4845.365		1
4845.40039		1
4845.51953		1
4845.59229		1
4845.65		1
4845.9624		1
4846.15967		1
4846.47656		1
4846.598		1
4846.78662		1
4846.839		1
4846.88525		1
4846.911		1
4847.41455		1
4847.524		1
4847.77441		1
4848.005		1
4848.20654		1
4848.232		1
4848.29346		1
4848.48926		1
4848.521		1
4848.668		1
4848.68164		1
4848.739		1
4848.83057		1
4848.87		1
4849.338		1
4849.39844		1
4849.581		1
4849.61768		1
4849.63574		1
4849.725		1
4849.78369		1
4849.86035		1
4849.945		1
4850.101		1
4850.13232		1
4850.34668		1
4850.618		1
4850.647		1
4850.74658		1
4850.807		1
4850.869		1
4850.912		1
4850.976		1
4851.129		1
4851.35645		1
4851.49854		1
4851.69336		1
4851.72559		1
4852.14355		1
4852.68066		1
4852.7124		1
4852.77637		1
4852.981		1
4853.526		1
4853.539		1
4853.579		1
4853.792		1
4853.8		1
4853.93066		1
4853.965		1
4853.97363		1
4854.692		1
4854.94775		1
4855.01025		1
4855.091		1
4855.616		1
4855.676		1
4855.684		1
4855.95557		1
4855.99951		1
4856.05225		1
4856.142		1
4856.15		1
4856.389		1
4856.47363		1
4856.52441		1
4856.73438		1
4856.88965		1
4856.962		1
4856.998		1
4856.99854		1
4857.107		1
4857.33545		1
4857.50049		1
4857.78027		1
4858.12451		1
4858.19043		1
4858.39941		1
4858.401		1
4858.415		1
4858.55762		1
4858.641		1
4858.8623		1
4859.1167		1
4859.4165		1
4859.58447		1
4859.888		1
4859.89453		1
4859.9917		1
4860.05029		1
4860.05225		1
4860.119		1
4860.13428		1
4860.193		1
4860.281		1
4860.28369		1
4860.357		1
4860.407		1
4860.578		1
4860.66357		1
4860.888		1
4861.06836		1
4861.21045		1
4861.28125		1
4861.422		1
4861.474		1
4861.64746		1
4861.742		1
4861.97		1
4862.085		1
4862.16162		1
4862.5127		1
4862.54834		1
4862.57031		1
4862.591		1
4862.634		1
4862.64551		1
4862.66064		1
4862.66162		1
4862.70361		1
4862.90039		1
4862.979		1
4863.1543		1
4863.156		1
4863.287		1
4863.287		1
4863.372		1
4863.57471		1
4863.607		1
4863.826		1
4863.83545		1
4863.887		1
4864.02637		1
4864.051		1
4864.36035		1
4864.5		1
4864.55762		1
4864.5874		1
4864.78564		1
4864.87549		1
4865.07764		1
4865.14453		1
4865.215		1
4865.32275		1
4865.592		1
4865.79443		1
4865.869		1
4865.881		1
4866.00537		1
4866.234		1
4866.561		1
4866.591		1
4866.91553		1
4867.0293		1
4867.07471		1
4867.0874		1
4867.321		1
4867.32275		1
4867.339		1
4867.438		1
4867.47461		1
4867.763		1
4867.858		1
4868.05664		1
4868.09668		1
4868.107		1
4868.115		1
4868.46533		1
4868.537		1
4868.62158		1
4868.735		1
4868.866		1
4868.905		1
4868.98633		1
4868.98975		1
4869.194		1
4869.198		1
4869.22559		1
4869.424		1
4869.451		1
4869.765		1
4869.91553		1
4869.92		1
4870.10059		1
4870.4126		1
4870.654		1
4870.6875		1
4870.751		1
4870.87		1
4871.416		1
4871.52637		1
4871.5835		1
4871.728		1
4871.73438		1
4871.752		1
4871.9043		1
4871.94531		1
4871.965		1
4871.96533		1
4871.96875		1
4872.18164		1
4872.302		1
4872.32373		1
4872.34473		1
4872.373		1
4872.449		1
4872.55664		1
4872.661		1
4872.84668		1
4872.93848		1
4873.047		1
4873.193		1
4873.348		1
4873.38867		1
4873.50439		1
4873.64258		1
4873.665		1
4873.73		1
4873.83057		1
4873.83154		1
4873.91553		1
4874.023		1
4874.22		1
4874.25342		1
4874.4		1
4874.55664		1
4874.637		1
4874.639		1
4874.65967		1
4874.75146		1
4874.752		1
4874.77344		1
4874.80127		1
4874.921		1
4874.9624		1
4875.045		1
4875.066		1
4875.129		1
4875.35938		1
4875.40674		1
4875.417		1
4875.43848		1
4875.51855		1
4875.55225		1
4875.6084		1
4875.754		1
4875.923		1
4875.94238		1
4876.082		1
4876.12061		1
4876.13672		1
4876.176		1
4876.229		1
4876.518		1
4876.635		1
4876.719		1
4876.75049		1
4876.7627		1
4876.968		1
4876.99951		1
4877.039		1
4877.09229		1
4877.198		1
4877.255		1
4877.297		1
4877.398		1
4877.47852		1
4877.67627		1
4877.748		1
4877.823		1
4877.89648		1
4878.153		1
4878.24365		1
4878.546		1
4878.76025		1
4878.76172		1
4878.763		1
4878.87354		1
4878.958		1
4878.99854		1
4879.12		1
4879.213		1
4879.44727		1
4879.4585		1
4879.4917		1
4879.56055		1
4879.67041		1
4879.72		1
4879.723		1
4880.32227		1
4880.39941		1
4880.417		1
4880.45068		1
4880.46533		1
4880.508		1
4880.6875		1
4880.81		1
4880.87354		1
4880.87451		1
4880.978		1
4881.081		1
4881.24951		1
4881.265		1
4881.382		1
4881.54248		1
4881.589		1
4881.589		1
4881.593		1
4881.72363		1
4881.749		1
4881.7915		1
4881.90039		1
4881.926		1
4882.05		1
4882.065		1
4882.07		1
4882.469		1
4882.532		1
4882.81445		1
4882.85938		1
4883.284		1
4883.34375		1
4883.631		1
4883.651		1
4883.90039		1
4883.97266		1
4884.01367		1
4884.23828		1
4884.40234		1
4884.64258		1
4884.693		1
4884.898		1
4884.921		1
4884.96143		1
4884.992		1
4885.029		1
4885.101		1
4885.147		1
4885.425		1
4885.461		1
4885.48		1
4885.5		1
4885.53564		1
4885.65137		1
4885.69629		1
4885.73242		1
4885.98145		1
4886.08447		1
4886.45654		1
4886.78955		1
4886.851		1
4886.86768		1
4886.924		1
4886.937		1
4886.981		1
4887.039		1
4887.18652		1
4887.25732		1
4887.32764		1
4887.35742		1
4887.685		1
4887.752		1
4887.77246		1
4887.78271		1
4887.90625		1
4887.92236		1
4888.074		1
4888.114		1
4888.29443		1
4888.29639		1
4888.397		1
4888.402		1
4888.437		1
4888.46533		1
4888.515		1
4888.63		1
4888.645		1
4888.68		1
4888.694		1
4888.731		1
4888.79		1
4888.806		1
4888.872		1
4889.15137		1
4889.359		1
4889.48975		1
4889.575		1
4889.636		1
4889.73438		1
4889.73438		1
4889.75342		1
4889.84033		1
4889.84961		1
4889.922		1
4889.943		1
4889.97363		1
4890.191		1
4890.25146		1
4890.28564		1
4890.452		1
4890.4707		1
4890.599		1
4890.672		1
4890.734		1
4890.85156		1
4890.856		1
4891.066		1
4891.128		1
4891.166		1
4891.231		1
4891.253		1
4891.2583		1
4891.363		1
4891.41455		1
4891.438		1
4891.57129		1
4891.586		1
4891.64844		1
4891.815		1
4891.94		1
4891.956		1
4892.00635		1
4892.007		1
4892.011		1
4892.013		1
4892.06445		1
4892.07568		1
4892.15527		1
4892.221		1
4892.24365		1
4892.266		1
4892.2666		1
4892.32666		1
4892.37		1
4892.536		1
4892.564		1
4892.594		1
4892.74		1
4892.747		1
4892.89		1
4892.959		1
4893.123		1
4893.13135		1
4893.167		1
4893.216		1
4893.32129		1
4893.503		1
4893.5376		1
4893.557		1
4893.55957		1
4893.5874		1
4893.6		1
4893.6416		1
4893.648		1
4893.672		1
4893.69727		1
4893.7417		1
4893.797		1
4893.82666		1
4893.863		1
4893.877		1
4893.99854		1
4894.022		1
4894.066		1
4894.23047		1
4894.25049		1
4894.422		1
4894.446		1
4894.451		1
4894.47266		1
4894.73047		1
4894.767		1
4894.778		1
4894.932		1
4895.076		1
4895.11475		1
4895.128		1
4895.196		1
4895.344		1
4895.378		1
4895.39941		1
4895.43		1
4895.45752		1
4895.52637		1
4895.55127		1
4895.639		1
4895.88		1
4896.08154		1
4896.11768		1
4896.1626		1
4896.167		1
4896.17725		1
4896.19336		1
4896.30029		1
4896.35059		1
4896.42725		1
4896.551		1
4896.58252		1
4896.684		1
4896.707		1
4896.777		1
4896.808		1
4897.07275		1
4897.17432		1
4897.18164		1
4897.222		1
4897.28857		1
4897.302		1
4897.324		1
4897.392		1
4897.469		1
4897.5957		1
4897.70166		1
4897.7085		1
4897.75244		1
4897.86426		1
4897.87646		1
4897.96826		1
4898.045		1
4898.09668		1
4898.13232		1
4898.307		1
4898.353		1
4898.482		1
4898.51563		1
4898.542		1
4898.686		1
4898.75		1
4898.7915		1
4898.801		1
4898.875		1
4898.973		1
4899.205		1
4899.41943		1
4899.45264		1
4899.611		1
4899.644		1
4899.708		1
4899.772		1
4899.799		1
4899.86963		1
4899.87		1
4899.88135		1
4899.99268		1
4900.206		1
4900.21		1
4900.235		1
4900.245		1
4900.25342		1
4900.594		1
4900.64063		1
4900.72949		1
4900.80225		1
4900.87646		1
4900.89746		1
4901.074		1
4901.12061		1
4901.12549		1
4901.141		1
4901.19434		1
4901.29248		1
4901.311		1
4901.32959		1
4901.344		1
4901.407		1
4901.45264		1
4901.46045		1
4901.585		1
4901.95361		1
4901.998		1
4902.05762		1
4902.2207		1
4902.28174		1
4902.381		1
4902.50537		1
4902.73926		1
4902.77051		1
4902.878		1
4902.884		1
4902.8916		1
4902.893		1
4902.9		1
4902.91846		1
4902.967		1
4903.03662		1
4903.093		1
4903.168		1
4903.386		1
4903.415		1
4903.42139		1
4903.44775		1
4903.589		1
4903.64648		1
4903.684		1
4903.702		1
4903.83057		1
4903.835		1
4903.92529		1
4903.994		1
4904.038		1
4904.06641		1
4904.067		1
4904.07031		1
4904.144		1
4904.15039		1
4904.159		1
4904.17		1
4904.202		1
4904.2666		1
4904.29443		1
4904.34033		1
4904.38867		1
4904.406		1
4904.408		1
4904.4917		1
4904.58936		1
4904.75342		1
4904.76		1
4904.832		1
4904.83643		1
4904.94531		1
4904.95		1
4904.99463		1
4905.00049		1
4905.084		1
4905.13525		1
4905.197		1
4905.22		1
4905.241		1
4905.291		1
4905.303		1
4905.34961		1
4905.368		1
4905.394		1
4905.395		1
4905.402		1
4905.40771		1
4905.485		1
4905.5083		1
4905.78271		1
4905.81641		1
4905.874		1
4906.018		1
4906.02637		1
4906.03662		1
4906.07764		1
4906.165		1
4906.178		1
4906.21143		1
4906.23828		1
4906.3877		1
4906.451		1
4906.6167		1
4906.86328		1
4906.922		1
4907.06934		1
4907.1123		1
4907.172		1
4907.26367		1
4907.35156		1
4907.383		1
4907.3916		1
4907.415		1
4907.528		1
4907.633		1
4907.65771		1
4907.658		1
4907.695		1
4907.71973		1
4907.74658		1
4907.766		1
4907.8623		1
4907.89746		1
4907.96338		1
4908.24463		1
4908.474		1
4908.48926		1
4908.499		1
4908.534		1
4908.539		1
4908.56348		1
4908.665		1
4908.758		1
4908.809		1
4908.819		1
4908.82129		1
4909.04248		1
4909.07861		1
4909.27832		1
4909.34033		1
4909.48828		1
4909.491		1
4909.693		1
4909.79639		1
4909.896		1
4910.12744		1
4910.181		1
4910.206		1
4910.22168		1
4910.22852		1
4910.24268		1
4910.327		1
4910.43555		1
4910.64063		1
4910.65039		1
4910.66064		1
4910.72559		1
4910.807		1
4910.91162		1
4910.98145		1
4911.03955		1
4911.1084		1
4911.109		1
4911.117		1
4911.12646		1
4911.25732		1
4911.36328		1
4911.501		1
4911.62256		1
4911.64746		1
4911.762		1
4911.78369		1
4911.85352		1
4911.883		1
4911.92		1
4911.94		1
4911.953		1
4912.083		1
4912.16064		1
4912.22656		1
4912.243		1
4912.243		1
4912.30859		1
4912.50146		1
4912.515		1
4912.54443		1
4912.5874		1
4912.59766		1
4912.686		1
4912.769		1
4912.7915		1
4912.93164		1
4912.97949		1
4913.01953		1
4913.11572		1
4913.301		1
4913.45068		1
4913.627		1
4913.65674		1
4913.6875		1
4913.709		1
4913.71		1
4913.88574		1
4913.93		1
4913.973		1
4913.974		1
4914.04932		1
4914.06543		1
4914.091		1
4914.182		1
4914.185		1
4914.215		1
4914.21973		1
4914.28		1
4914.47656		1
4914.499		1
4914.53467		1
4914.55371		1
4914.59961		1
4914.651		1
4914.65967		1
4914.673		1
4914.81		1
4914.878		1
4915.06836		1
4915.137		1
4915.17334		1
4915.291		1
4915.53564		1
4915.572		1
4915.86426		1
4915.891		1
4915.936		1
4915.95166		1
4915.974		1
4916.062		1
4916.15039		1
4916.25928		1
4916.274		1
4916.283		1
4916.285		1
4916.336		1
4916.403		1
4916.603		1
4916.71143		1
4916.742		1
4916.797		1
4916.91		1
4916.96875		1
4916.979		1
4917.02148		1
4917.03955		1
4917.0957		1
4917.368		1
4917.42871		1
4917.45166		1
4917.46338		1
4917.503		1
4917.62061		1
4917.62061		1
4917.7		1
4917.707		1
4917.711		1
4917.753		1
4917.762		1
4918.02246		1
4918.08545		1
4918.34375		1
4918.38574		1
4918.417		1
4918.43164		1
4918.44238		1
4918.47		1
4918.474		1
4918.521		1
4918.552		1
4918.64063		1
4918.66748		1
4918.69		1
4918.71338		1
4918.7334		1
4918.76465		1
4918.804		1
4918.84326		1
4918.92139		1
4918.962		1
4919.07568		1
4919.241		1
4919.28027		1
4919.29736		1
4919.364		1
4919.36475		1
4919.46338		1
4919.5376		1
4919.55762		1
4919.59863		1
4919.604		1
4919.62256		1
4919.65234		1
4919.65332		1
4919.74756		1
4919.825		1
4919.99268		1
4920.011		1
4920.17627		1
4920.214		1
4920.23242		1
4920.27		1
4920.304		1
4920.312		1
4920.34668		1
4920.457		1
4920.479		1
4920.48047		1
4920.49463		1
4920.558		1
4920.658		1
4920.689		1
4920.7085		1
4920.75244		1
4920.789		1
4920.9126		1
4921.058		1
4921.162		1
4921.198		1
4921.403		1
4921.44434		1
4921.501		1
4921.51953		1
4921.58057		1
4921.59863		1
4921.59961		1
4921.81152		1
4921.877		1
4921.883		1
4921.937		1
4921.95752		1
4922.03027		1
4922.107		1
4922.12354		1
4922.19727		1
4922.2		1
4922.2085		1
4922.274		1
4922.28271		1
4922.303		1
4922.32275		1
4922.34766		1
4922.391		1
4922.41		1
4922.43066		1
4922.527		1
4922.7124		1
4922.758		1
4922.76025		1
4922.76563		1
4922.838		1
4922.87256		1
4922.87549		1
4922.964		1
4923.043		1
4923.1084		1
4923.119		1
4923.1665		1
4923.28027		1
4923.28662		1
4923.467		1
4923.49365		1
4923.527		1
4923.64258		1
4923.67773		1
4923.687		1
4923.731		1
4923.8		1
4923.8335		1
4923.853		1
4923.922		1
4923.95		1
4924.06641		1
4924.12061		1
4924.28857		1
4924.33936		1
4924.389		1
4924.44629		1
4924.50049		1
4924.671		1
4924.706		1
4924.7085		1
4924.727		1
4924.75342		1
4924.78369		1
4924.89258		1
4924.90039		1
4924.95557		1
4924.974		1
4925.148		1
4925.20166		1
4925.226		1
4925.23047		1
4925.27539		1
4925.338		1
4925.349		1
4925.359		1
4925.38672		1
4925.391		1
4925.4126		1
4925.42		1
4925.455		1
4925.457		1
4925.734		1
4925.84375		1
4925.85449		1
4925.957		1
4926.024		1
4926.063		1
4926.166		1
4926.18164		1
4926.18359		1
4926.20166		1
4926.223		1
4926.34326		1
4926.45166		1
4926.59668		1
4926.605		1
4926.624		1
4926.6416		1
4926.74365		1
4926.74561		1
4926.78271		1
4926.785		1
4926.81934		1
4926.84766		1
4926.87		1
4926.986		1
4927		1
4927.02148		1
4927.066		1
4927.23633		1
4927.252		1
4927.254		1
4927.33154		1
4927.413		1
4927.45459		1
4927.478		1
4927.5293		1
4927.75		1
4927.75146		1
4927.822		1
4927.827		1
4927.83154		1
4927.85547		1
4927.8877		1
4927.893		1
4928.01074		1
4928.05		1
4928.058		1
4928.06055		1
4928.08252		1
4928.0874		1
4928.123		1
4928.12451		1
4928.181		1
4928.186		1
4928.28125		1
4928.309		1
4928.393		1
4928.393		1
4928.42334		1
4928.426		1
4928.447		1
4928.504		1
4928.71045		1
4928.728		1
4928.75		1
4928.7627		1
4928.77344		1
4928.83838		1
4928.84		1
4928.8457		1
4929.01172		1
4929.11133		1
4929.15771		1
4929.1626		1
4929.223		1
4929.27832		1
4929.293		1
4929.334		1
4929.3374		1
4929.3877		1
4929.45264		1
4929.515		1
4929.51563		1
4929.545		1
4929.561		1
4929.561		1
4929.56445		1
4929.58643		1
4929.657		1
4929.67627		1
4929.728		1
4929.731		1
4929.733		1
4929.787		1
4929.903		1
4929.924		1
4929.95459		1
4929.96045		1
4929.966		1
4930.003		1
4930.107		1
4930.159		1
4930.16748		1
4930.17725		1
4930.179		1
4930.26953		1
4930.412		1
4930.45		1
4930.533		1
4930.55		1
[truncated: 16,861 more rows]
