# Supplementary material for: Getting rid of ‘rain’ and ‘stars’: Mitigating inhibition effects on ddPCR data analysis, the case study of the invasive crayfish Pacifastacus leniusculus in the streams of Luxembourg
Source: PLoS One. 2022 Nov 16;17(11):e0275363. doi: 10.1371/journal.pone.0275363 (PMC9668142; doi:10.1371/journal.pone.0275363)
Supplement: S1 File — (ZIP) [file pone.0275363.s003.zip › raw data/29-Pl3/29 Pl3-2019 Pl_B10_Amplitude.csv]

Ch1 Amplitude	Ch2 Amplitude	Cluster
387.651154		1
494.242279		1
628.6455		1
823.607239		1
1272.23633		1
1327.49182		1
1388.10913		1
1481.47791		1
1517.69836		1
1526.34619		1
1605.14844		1
1612.216		1
1653.71472		1
1665.87756		1
1692.10193		1
1721.00891		1
1880.94373		1
2008.26331		1
2034.42163		1
2084.95215		1
2099.45264		1
2146.138		1
2204.87		1
2269.613		1
2372.85278		1
2404.49536		1
2462.27148		1
2466.99878		1
2485.047		1
2486.933		1
2488.995		1
2576.74341		1
2582.22876		1
2584.72217		1
2623.83936		1
2671.81616		1
2703.67017		1
2726.13		1
2753.159		1
2775.985		1
2785.10815		1
2798.38818		1
2809.38867		1
2829.86743		1
2837.10034		1
2837.38452		1
2838.24268		1
2850.614		1
2872.344		1
2873.89038		1
2892.94531		1
2966.71582		1
2980.2312		1
2996.35376		1
3003.64258		1
3017.94116		1
3039.79785		1
3080.29639		1
3080.89429		1
3119.89575		1
3135.52417		1
3135.72559		1
3143.75513		1
3154.09619		1
3177.35938		1
3190.372		1
3203.107		1
3235.81641		1
3265.40942		1
3324.32861		1
3333.15234		1
3368.21045		1
3488.54272		1
3509.03662		1
3532.2854		1
3555.424		1
3567.406		1
3598.52661		1
3632.08521		1
3654.947		1
3675.41748		1
3681.56738		1
3685.32471		1
3685.7168		1
3709.84131		1
3731.97729		1
3738.998		1
3743.617		1
3751.99121		1
3775.0874		1
3781.0332		1
3802.83521		1
3844.097		1
3875.61133		1
3891.42261		1
3917.58276		1
3920.79688		1
3948.1748		1
4009.68042		1
4010.73877		1
4012.20166		1
4050.42139		1
4054.554		1
4062.24072		1
4078.53271		1
4080.47314		1
4125.35059		1
4163.04834		1
4168.611		1
4175.28662		1
4200.966		1
4214.87549		1
4216.11		1
4237.36		1
4255.005		1
4268.275		1
4292.72754		1
4297.17773		1
4302.253		1
4308.85938		1
4325.914		1
4339.32373		1
4344.67773		1
4349.15		1
4360.20166		1
4363.83		1
4373.129		1
4377.029		1
4386.67334		1
4394.73438		1
4403.28174		1
4405.54248		1
4420.493		1
4429.12939		1
4447.55957		1
4452.71		1
4479.134		1
4481.545		1
4485.842		1
4506.686		1
4535.572		1
4542.08252		1
4546.20361		1
4547.354		1
4575.56		1
4596.63135		1
4597.57471		1
4603.179		1
4606.92432		1
4616.83		1
4631.58936		1
4651.46143		1
4657.391		1
4660.031		1
4662.155		1
4669.69727		1
4670.982		1
4681.1167		1
4684.139		1
4686.302		1
4696.37256		1
4701.53564		1
4701.968		1
4703.27051		1
4703.539		1
4728.20068		1
4734.52832		1
4737.11328		1
4759.73828		1
4763.20459		1
4769.82861		1
4774.33643		1
4782.619		1
4793.272		1
4822.69727		1
4841.311		1
4842.57275		1
4857.027		1
4868.657		1
4875.86963		1
4877.89258		1
4880.2085		1
4903.175		1
4906.111		1
4907.554		1
4908.384		1
4921.187		1
4940.52441		1
4943.624		1
4946.18164		1
4949.745		1
4954.73828		1
4955.66846		1
4958.43262		1
4959.69336		1
4960.103		1
4961.737		1
4961.85		1
4963.878		1
4967.05		1
4978.416		1
4986.46729		1
4986.5957		1
4988.104		1
4990.7583		1
4991.096		1
4991.532		1
4993.564		1
4995.627		1
4997.456		1
4999.882		1
5004.786		1
5005.364		1
5006.22754		1
5008.92		1
5014.266		1
5020.271		1
5020.27148		1
5023.617		1
5024.05225		1
5025.89844		1
5029.853		1
5030.58838		1
5037.46533		1
5039.127		1
5039.92041		1
5044.44434		1
5045.1665		1
5045.26465		1
5046.67432		1
5053.37158		1
5063.51074		1
5063.566		1
5071.84033		1
5079.942		1
5087.744		1
5088.43359		1
5092.9707		1
5103.07		1
5106.63525		1
5108.632		1
5109.023		1
5110.773		1
5111.883		1
5113.30469		1
5117.744		1
5118.317		1
5118.86963		1
5126.27539		1
5132.585		1
5137.17139		1
5137.329		1
5137.62354		1
5140.428		1
5140.651		1
5154.165		1
5156.364		1
5158.854		1
5161.69141		1
5164.78027		1
5166.07861		1
5167.18652		1
5172.50439		1
5174.581		1
5178.2666		1
5180.88		1
5181.36		1
5185.513		1
5186.653		1
5187.922		1
5188.44141		1
5191.5083		1
5194.0957		1
5194.513		1
5196.29053		1
5197.589		1
5198.252		1
5198.98047		1
5205.483		1
5206.767		1
5209.039		1
5209.77539		1
5211.732		1
5213.63672		1
5213.97		1
5215.8		1
5216.25244		1
5217.65332		1
5218.865		1
5218.87939		1
5219.21533		1
5219.57959		1
5220.081		1
5220.15869		1
5221.66357		1
5221.91943		1
5222.14453		1
5226.505		1
5226.647		1
5231.817		1
5234.38574		1
5234.91455		1
5234.91943		1
5236.072		1
5239.75146		1
5239.797		1
5240.646		1
5241.70361		1
5243.88867		1
5245.95459		1
5248.731		1
5249.25342		1
5250.41943		1
5257.939		1
5259.612		1
5261.04834		1
5263.016		1
5263.96338		1
5264.19336		1
5265.02734		1
5265.38574		1
5267.557		1
5271.664		1
5272.245		1
5273.79541		1
5275.22559		1
5276.5127		1
5277.376		1
5278.893		1
5279.118		1
5279.607		1
5279.982		1
5282.0166		1
5283.42627		1
5284.379		1
5285.19775		1
5285.627		1
5288.09033		1
5288.516		1
5289.76172		1
5294.72363		1
5294.79443		1
5295.529		1
5296.77246		1
5297.06055		1
5297.364		1
5298.88965		1
5299.58057		1
5301.549		1
5304.219		1
5304.308		1
5306.63867		1
5307.50928		1
5308.52734		1
5310.821		1
5313.938		1
5314.44434		1
5315.35352		1
5316.056		1
5317.31641		1
5319.566		1
5319.8457		1
5320.7417		1
5320.77734		1
5321.76074		1
5321.871		1
5322.2		1
5324.029		1
5326.14844		1
5326.20752		1
5326.78857		1
5327.77832		1
5327.93945		1
5330.526		1
5331.0166		1
5332.80957		1
5333.54053		1
5334.324		1
5337.01025		1
5338.715		1
5339.236		1
5339.78271		1
5339.78271		1
5340.19873		1
5340.251		1
5340.67529		1
5341.38867		1
5343.82959		1
5344.81055		1
5345.83643		1
5346.335		1
5346.547		1
5347.039		1
5347.116		1
5349.585		1
5349.71045		1
5351.55127		1
5352.097		1
5352.14941		1
5352.2627		1
5353.30664		1
5353.60352		1
5353.79346		1
5355.433		1
5355.43652		1
5355.68066		1
5356.28369		1
5358.8667		1
5359.036		1
5359.48926		1
5359.795		1
5361.80566		1
5362.671		1
5364.002		1
5365.546		1
5366.32471		1
5367.216		1
5368.865		1
5369.05762		1
5370.054		1
5370.11768		1
5371.191		1
5372.362		1
5372.402		1
5373.09863		1
5374.021		1
5374.15771		1
5374.46729		1
5374.753		1
5375.34131		1
5378.123		1
5379.238		1
5382.493		1
5382.63232		1
5383.593		1
5383.64746		1
5385.217		1
5385.60254		1
5385.67773		1
5386.003		1
5389.31641		1
5389.368		1
5391.377		1
5391.40625		1
5391.53857		1
5391.77441		1
5392.074		1
5392.195		1
5393.143		1
5393.429		1
5394.251		1
5394.866		1
5394.88		1
5395.558		1
5395.813		1
5396.56738		1
5396.714		1
5397.131		1
5397.38965		1
5397.55225		1
5398.0957		1
5398.254		1
5398.5083		1
5398.597		1
5399.39355		1
5400.394		1
5401.13965		1
5401.383		1
5402.71045		1
5403.463		1
5404.28857		1
5405.219		1
5407.234		1
5408.57666		1
5409.0835		1
5409.182		1
5410.89941		1
5411.0376		1
5411.113		1
5412.67432		1
5412.69		1
5413.807		1
5413.87744		1
5414.1875		1
5414.49463		1
5415.71143		1
5416.66455		1
5416.851		1
5417.31		1
5418.27539		1
5418.409		1
5418.967		1
5419.072		1
5419.56445		1
5420.235		1
5421.15674		1
5421.399		1
5422.001		1
5422.16064		1
5422.468		1
5423.36328		1
5423.45459		1
5423.68164		1
5424.88037		1
5425.35		1
5425.786		1
5426.525		1
5426.744		1
5426.92041		1
5428.35		1
5428.76		1
5429.16943		1
5429.194		1
5429.219		1
5429.349		1
5429.43848		1
5429.61768		1
5429.67529		1
5429.682		1
5430.606		1
5430.81348		1
5430.84229		1
5431.951		1
5432.139		1
5432.40039		1
5433.778		1
5434.56836		1
5435.09		1
5435.20166		1
5436.02441		1
5436.59		1
5436.64551		1
5436.714		1
5436.8623		1
5437.28027		1
5437.28174		1
5437.466		1
5438.275		1
5438.49463		1
5438.682		1
5439.101		1
5439.40234		1
5439.7876		1
5441.342		1
5441.496		1
5441.646		1
5441.74072		1
5443.04736		1
5443.29248		1
5443.47461		1
5443.77734		1
5443.89		1
5443.89063		1
5444.257		1
5444.36426		1
5444.63574		1
5444.65771		1
5444.70557		1
5445.359		1
5445.492		1
5445.751		1
5445.827		1
5445.857		1
5446.382		1
5447.67969		1
5448.605		1
5449.3335		1
5449.99072		1
5450.59033		1
5450.82861		1
5451.21338		1
5451.52051		1
5452.32373		1
5452.41943		1
5452.711		1
5452.83252		1
5453.035		1
5453.401		1
5453.884		1
5454.06738		1
5454.67334		1
5455.25		1
5456.545		1
5456.605		1
5456.686		1
5458.803		1
5458.822		1
5459.38525		1
5459.763		1
5460.09229		1
5460.382		1
5461.59326		1
5461.71729		1
5461.87158		1
5461.89258		1
5462.32275		1
5463.40039		1
5463.504		1
5464.542		1
5465.57		1
5465.79834		1
5466.01953		1
5466.06445		1
5467.0625		1
5468.05566		1
5468.94141		1
5468.98633		1
5469.369		1
5470.715		1
5470.80566		1
5472.08838		1
5472.178		1
5472.34863		1
5472.80273		1
5472.827		1
5473.06152		1
5473.21973		1
5474.33447		1
5474.587		1
5475.07031		1
5476.94141		1
5477.099		1
5477.658		1
5477.698		1
5478.694		1
5478.885		1
5478.918		1
5478.955		1
5479.41064		1
5479.835		1
5480.205		1
5480.536		1
5481.09375		1
5481.10449		1
5481.13037		1
5481.213		1
5481.28662		1
5481.77832		1
5481.842		1
5482.37646		1
5482.513		1
5482.702		1
5483.07666		1
5483.408		1
5483.884		1
5484.2583		1
5484.385		1
5484.65527		1
5484.73047		1
5485.749		1
5486.79541		1
5486.81348		1
5487.33		1
5487.92		1
5488.538		1
5488.594		1
5490.05762		1
5490.61133		1
5490.66553		1
5490.71338		1
5490.812		1
5490.90234		1
5491.059		1
5491.09229		1
5491.424		1
5491.445		1
5491.75244		1
5492.092		1
5492.26758		1
5492.30566		1
5492.468		1
5492.956		1
5492.974		1
5493.07227		1
5493.21533		1
5493.30566		1
5493.47		1
5493.75439		1
5494.206		1
5495.10254		1
5495.51758		1
5495.55029		1
5495.864		1
5496.45459		1
5497.12744		1
5497.3125		1
5497.47559		1
5497.5293		1
5498.19238		1
5498.28125		1
5498.96973		1
5499.19629		1
5499.284		1
5499.315		1
5499.395		1
5499.69141		1
5499.79932		1
5501.03857		1
5501.622		1
5501.62646		1
5501.749		1
5502.14746		1
5502.20264		1
5502.407		1
5502.58643		1
5502.721		1
5502.783		1
5503.35		1
5503.704		1
5503.83		1
5504.117		1
5504.254		1
5504.59766		1
5504.92969		1
5505.09033		1
5505.27441		1
5505.32227		1
5505.40625		1
5505.50146		1
5505.549		1
5505.78467		1
5506.289		1
5506.471		1
5506.73145		1
5506.74854		1
5508.079		1
5508.09131		1
5508.23975		1
5508.4585		1
5508.886		1
5508.988		1
5509.042		1
5509.18359		1
5509.2583		1
5509.296		1
5509.6377		1
5509.643		1
5510.298		1
5510.52441		1
5511.532		1
5511.94238		1
5512.15039		1
5512.39258		1
5512.70361		1
5512.85645		1
5513.01758		1
5513.03662		1
5513.14551		1
5513.328		1
5513.68555		1
5514.525		1
5514.863		1
5515.09229		1
5515.443		1
5515.47559		1
5515.87549		1
5516.354		1
5516.4165		1
5516.6626		1
5516.748		1
5516.90332		1
5517.20947		1
5517.345		1
5517.45459		1
5517.505		1
5517.6123		1
5517.68164		1
5517.71143		1
5517.85059		1
5517.93		1
5518.3125		1
5518.533		1
5518.94531		1
5519.29834		1
5519.31445		1
5519.41064		1
5519.573		1
5519.586		1
5519.799		1
5520.03955		1
5520.149		1
5520.2085		1
5520.27051		1
5520.37		1
5520.441		1
5520.63232		1
5520.751		1
5520.865		1
5520.865		1
5521.434		1
5521.754		1
5521.98		1
5522.69775		1
5522.711		1
5523.21875		1
5523.558		1
5523.78125		1
5523.855		1
5524.05566		1
5524.05762		1
5524.17236		1
5524.385		1
5524.614		1
5525.01074		1
5525.38867		1
5525.486		1
5525.66357		1
5526.11768		1
5526.778		1
5526.77832		1
5527.56738		1
5527.887		1
5527.982		1
5528.798		1
5529.30762		1
5530.051		1
5530.62842		1
5531.162		1
5531.174		1
5531.2915		1
5531.301		1
5531.42969		1
5531.59		1
5532.33545		1
5532.908		1
5532.938		1
5532.95361		1
5533.0083		1
5534.0625		1
5534.181		1
5534.351		1
5534.88		1
5534.961		1
5535.11328		1
5535.114		1
5535.188		1
5535.29932		1
5535.30029		1
5535.46		1
5535.553		1
5535.70264		1
5535.78		1
5535.939		1
5536.02539		1
5536.296		1
5536.51172		1
5536.86475		1
5537.01563		1
5537.029		1
5537.12354		1
5537.184		1
5537.38		1
5537.3833		1
5537.709		1
5537.77832		1
5537.82031		1
5537.95361		1
5538.09131		1
5538.10547		1
5538.472		1
5539.122		1
5539.18457		1
5539.34863		1
5539.37744		1
5539.47168		1
5539.60254		1
5539.927		1
5539.946		1
5540.182		1
5540.28662		1
5540.393		1
5540.62646		1
5540.63135		1
5540.753		1
5540.8335		1
5540.914		1
5541.192		1
5541.455		1
5541.47168		1
5541.527		1
5541.77441		1
5542.054		1
5542.331		1
5542.37451		1
5542.424		1
5542.582		1
5542.643		1
5542.68945		1
5542.797		1
5542.90771		1
5543.119		1
5543.212		1
5543.219		1
5543.41846		1
5544.089		1
5544.10156		1
5544.671		1
5544.73926		1
5544.79		1
5544.90869		1
5544.923		1
5545.18164		1
5545.375		1
5545.411		1
5546.35352		1
5546.615		1
5546.74756		1
5546.801		1
5546.943		1
5547.167		1
5547.501		1
5548.045		1
5548.08057		1
5548.197		1
5548.218		1
5548.275		1
5548.581		1
5548.61426		1
5548.931		1
5548.987		1
5549.033		1
5549.072		1
5549.479		1
5549.516		1
5549.517		1
5549.78955		1
5549.9375		1
5549.93848		1
5549.95264		1
5550.03564		1
5550.392		1
5550.39941		1
5550.412		1
5550.56348		1
5550.58545		1
5550.842		1
5550.885		1
5550.914		1
5551.05859		1
5551.12646		1
5551.167		1
5551.20947		1
5551.40234		1
5551.427		1
5551.55		1
5551.703		1
5551.71729		1
5551.955		1
5552.169		1
5552.291		1
5552.57471		1
5552.656		1
5552.74854		1
5552.8125		1
5553.024		1
5553.19238		1
5553.3623		1
5553.60254		1
5553.68		1
5553.71729		1
5553.75537		1
5553.881		1
5553.958		1
5554.10352		1
5554.23828		1
5554.591		1
5554.78		1
5554.78369		1
5554.86963		1
5555.188		1
5555.36572		1
5555.46143		1
5556.31934		1
5556.491		1
5556.63574		1
5556.72656		1
5556.75928		1
5557.07666		1
5557.15625		1
5557.32764		1
5557.691		1
5557.89		1
5558.12158		1
5558.14063		1
5558.454		1
5558.504		1
5558.613		1
5558.697		1
5559.21338		1
5559.302		1
5559.47949		1
5559.616		1
5559.637		1
5559.8125		1
5560.20947		1
5560.224		1
5560.32		1
5560.38574		1
5560.62158		1
5560.931		1
5561.153		1
5561.19531		1
5561.2334		1
5561.32275		1
5561.455		1
5561.72949		1
5562.05371		1
5562.099		1
5562.24		1
5562.78467		1
5562.932		1
5563.47		1
5563.60645		1
5564.412		1
5564.6875		1
5564.688		1
5564.8833		1
5565.07129		1
5565.212		1
5565.37646		1
5565.5127		1
5565.64453		1
5565.741		1
5565.83643		1
5565.89		1
5565.98633		1
5566.02051		1
5566.021		1
5566.06445		1
5566.485		1
5566.52344		1
5566.56836		1
5566.61		1
5566.61		1
5566.6123		1
5566.619		1
5566.74268		1
5566.81445		1
5566.94336		1
5567.054		1
5567.39551		1
5567.47754		1
5567.54053		1
5567.60547		1
5567.71		1
5567.714		1
5567.776		1
5568.51172		1
5568.557		1
5568.575		1
5568.727		1
5568.732		1
5568.79639		1
5568.998		1
5569.06152		1
5569.07568		1
5569.168		1
5569.17432		1
5569.32666		1
5569.474		1
5569.515		1
5569.55225		1
5569.933		1
5570.02734		1
5570.11328		1
5570.25439		1
5570.524		1
5570.71		1
5570.82129		1
5570.88525		1
5571.122		1
5571.25537		1
5571.276		1
5571.28125		1
5571.29443		1
5571.83252		1
5571.963		1
5571.973		1
5572.355		1
5572.495		1
5572.61		1
5572.6377		1
5572.95068		1
5572.992		1
5572.99463		1
5573.06934		1
5573.0835		1
5573.143		1
5573.3833		1
5573.565		1
5573.805		1
5573.81055		1
5574.0127		1
5574.02051		1
5574.609		1
5574.728		1
5574.852		1
5574.92773		1
5575.032		1
5575.058		1
5575.215		1
5575.50342		1
5575.56543		1
5575.59131		1
5575.608		1
5575.707		1
5575.70752		1
5575.83643		1
5575.915		1
5576.065		1
5576.19141		1
5576.269		1
5576.30371		1
5576.361		1
5576.36768		1
5576.422		1
5576.523		1
5576.53174		1
5576.58		1
5576.648		1
5576.714		1
5576.947		1
5577.301		1
5577.58154		1
5577.69336		1
5577.711		1
5577.755		1
5577.79346		1
5578.30273		1
5578.403		1
5578.80029		1
5578.827		1
5578.923		1
5579.01074		1
5579.05		1
5579.06836		1
5579.185		1
5579.24854		1
5579.41943		1
5579.42236		1
5579.528		1
5579.581		1
5579.7334		1
5579.89941		1
5580.17871		1
5580.297		1
5580.45361		1
5580.476		1
5580.589		1
5580.64648		1
5580.80371		1
5580.816		1
5580.88574		1
5580.97363		1
5581.13428		1
5581.35742		1
5581.537		1
5581.64844		1
5581.746		1
5582.01367		1
5582.037		1
5582.4165		1
5582.5376		1
5582.61133		1
5582.745		1
5582.74658		1
5582.756		1
5582.812		1
5582.84131		1
5583.00635		1
5583.018		1
5583.12		1
5583.188		1
5583.18945		1
5583.463		1
5583.55273		1
5583.60156		1
5583.65137		1
5583.698		1
5583.891		1
5583.94531		1
5583.97		1
5584.07471		1
5584.48828		1
5584.5625		1
5584.646		1
5584.78564		1
5584.941		1
5585.066		1
5585.285		1
5585.317		1
5585.32275		1
5585.328		1
5585.33643		1
5585.34375		1
5585.434		1
5585.536		1
5585.938		1
5586.025		1
5586.051		1
5586.18164		1
5586.21533		1
5586.32471		1
5586.517		1
5586.56152		1
5586.68555		1
5586.68945		1
5586.72754		1
5586.90137		1
5586.91		1
5586.968		1
5587.12646		1
5587.202		1
5587.222		1
5587.29736		1
5587.5127		1
5587.83936		1
5587.8457		1
5587.85742		1
5588.11		1
5588.187		1
5588.232		1
5588.36963		1
5588.391		1
5588.42773		1
5588.47363		1
5588.49463		1
5588.55225		1
5588.57		1
5588.818		1
5588.903		1
5588.9585		1
5588.96826		1
5589.092		1
5589.12744		1
5589.152		1
5589.199		1
5589.244		1
5589.31055		1
5589.341		1
5589.37549		1
5589.4873		1
5589.58154		1
5589.6084		1
5590.34		1
5590.36133		1
5590.427		1
5590.49072		1
5590.54443		1
5590.725		1
5590.767		1
5590.7793		1
5590.93359		1
5590.965		1
5590.97754		1
5591.0166		1
5591.152		1
5591.2207		1
5591.311		1
5591.905		1
5592.05127		1
5592.07959		1
5592.28027		1
5592.586		1
5592.66943		1
5592.879		1
5592.926		1
5593.1875		1
5593.32959		1
5593.57861		1
5593.649		1
5593.752		1
5593.81348		1
5593.94		1
5594.018		1
5594.0415		1
5594.06934		1
5594.306		1
5594.33838		1
5594.641		1
5594.73		1
5594.89258		1
5594.95459		1
5595.03369		1
5595.19629		1
5595.2		1
5595.299		1
5595.311		1
5595.33252		1
5595.459		1
5595.477		1
5595.83447		1
5596.017		1
5596.461		1
5596.466		1
5596.48535		1
5596.58057		1
5596.79346		1
5596.949		1
5596.97363		1
5597.13037		1
5597.1333		1
5597.13867		1
5597.23828		1
5597.29		1
5597.30127		1
5597.317		1
5597.36133		1
5597.37451		1
5597.433		1
5597.449		1
5597.781		1
5597.80225		1
5598.19336		1
5598.303		1
5598.42627		1
5598.56152		1
5598.66357		1
5598.86572		1
5599.10059		1
5599.14551		1
5599.28027		1
5599.29248		1
5599.37939		1
5599.624		1
5599.765		1
5599.87744		1
5599.94336		1
5599.949		1
5599.953		1
5600.251		1
5600.381		1
5600.50342		1
5600.708		1
5600.74072		1
5600.74951		1
5600.82959		1
5601.17432		1
5601.304		1
5601.60547		1
5601.68164		1
5601.69141		1
5601.891		1
5601.893		1
5601.898		1
5601.969		1
5602.016		1
5602.037		1
5602.181		1
5602.218		1
5602.258		1
5602.26758		1
5602.33057		1
5602.35547		1
5602.3877		1
5602.54443		1
5602.569		1
5602.7373		1
5602.817		1
5602.82373		1
5602.87451		1
5602.896		1
5603.04932		1
5603.23633		1
5603.506		1
5603.63135		1
5603.954		1
5604.432		1
5604.44531		1
5604.513		1
5604.57373		1
5604.59		1
5604.735		1
5604.76758		1
5604.98926		1
5605.003		1
5605.063		1
5605.24463		1
5605.31543		1
5605.33936		1
5605.39258		1
5605.42041		1
5605.52441		1
5605.902		1
5605.924		1
5606.00928		1
5606.042		1
5606.3833		1
5606.60254		1
5606.665		1
5607.165		1
5607.22363		1
5607.273		1
5607.3125		1
5607.35449		1
5607.371		1
5607.39453		1
5607.404		1
5607.574		1
5607.61865		1
5607.64941		1
5607.651		1
5607.65234		1
5607.97461		1
5607.98975		1
5608.018		1
5608.12158		1
5608.21533		1
5608.25928		1
5608.434		1
5608.45264		1
5608.511		1
5608.606		1
5608.681		1
5609.037		1
5609.139		1
5609.20166		1
5609.559		1
5609.605		1
5609.67041		1
5609.72949		1
5609.738		1
5609.853		1
5609.97852		1
5609.97949		1
5610.28955		1
5610.36035		1
5610.439		1
5610.481		1
5610.566		1
5610.59229		1
5610.618		1
5610.90137		1
5611.007		1
5611.33057		1
5611.34		1
5611.52148		1
5611.71		1
5611.79248		1
5611.866		1
5611.88232		1
5612.16		1
5612.204		1
5612.31348		1
5612.38867		1
5612.42627		1
5612.456		1
5612.4834		1
5612.53662		1
5612.60645		1
5612.95068		1
5612.96143		1
5613.05469		1
5613.115		1
5613.225		1
5613.289		1
5613.347		1
5613.36768		1
5613.59863		1
5613.63037		1
5613.67725		1
5613.71826		1
5613.723		1
5613.79834		1
5613.828		1
5613.99756		1
5614.00244		1
5614.05		1
5614.052		1
5614.05762		1
5614.07		1
5614.13867		1
5614.37842		1
5614.53955		1
5614.559		1
5614.72363		1
5614.768		1
5614.77246		1
5614.979		1
5615.239		1
5615.35645		1
5615.4165		1
5615.662		1
5615.929		1
5616.02344		1
5616.12		1
5616.253		1
5616.276		1
5616.321		1
5616.34961		1
5616.394		1
5616.628		1
5616.63867		1
5616.679		1
5616.904		1
5617.024		1
5617.05029		1
5617.05566		1
5617.15039		1
5617.16943		1
5617.24268		1
5617.258		1
5617.284		1
5617.329		1
5617.54834		1
5617.78369		1
5617.862		1
5617.90967		1
5617.9624		1
5618.016		1
5618.18555		1
5618.19238		1
5618.19727		1
5618.95		1
5619.105		1
5619.122		1
5619.235		1
5619.30469		1
5619.368		1
5619.478		1
5619.64258		1
5619.775		1
5619.812		1
5619.961		1
5620.17041		1
5620.181		1
5620.264		1
5620.303		1
5620.4126		1
5620.435		1
5620.5166		1
5620.969		1
5620.998		1
5621.082		1
5621.11768		1
5621.259		1
5621.326		1
5621.48242		1
5621.553		1
5621.686		1
5621.70752		1
5621.79639		1
5621.89063		1
5621.8916		1
5621.9375		1
5621.97852		1
5622.03467		1
5622.07		1
5622.19238		1
5622.251		1
5622.44531		1
5622.51367		1
5622.857		1
5622.94336		1
5622.99		1
5623.045		1
5623.105		1
5623.26		1
5623.281		1
5623.3584		1
5623.495		1
5623.5415		1
5623.67334		1
5623.69531		1
5623.9165		1
5623.95		1
5623.95361		1
5624.06		1
5624.19238		1
5624.21533		1
5624.28662		1
5624.377		1
5624.425		1
5624.57227		1
5624.764		1
5624.77344		1
5624.792		1
5624.8		1
5624.845		1
5624.84766		1
5625.136		1
5625.179		1
5625.32764		1
5625.418		1
5625.461		1
5625.517		1
5625.535		1
5625.56055		1
5625.566		1
5625.575		1
5625.654		1
5625.66455		1
5625.70557		1
5625.71533		1
5625.788		1
5626.06348		1
5626.10254		1
5626.14746		1
5626.31934		1
5626.35352		1
5626.41162		1
5626.46045		1
5626.54248		1
5626.61426		1
5626.628		1
5626.667		1
5626.668		1
5626.678		1
5626.687		1
5626.836		1
5626.88965		1
5626.96533		1
5626.99658		1
5627.042		1
5627.06836		1
5627.069		1
5627.161		1
5627.32861		1
5627.36865		1
5627.683		1
5627.704		1
5627.74951		1
5627.78857		1
5627.815		1
5627.913		1
5628.03		1
5628.03027		1
5628.12451		1
5628.356		1
5628.417		1
5628.45752		1
5628.502		1
5628.71533		1
5628.831		1
5628.83545		1
5628.848		1
5628.955		1
5628.9707		1
5629.486		1
5629.503		1
5629.63672		1
5629.64941		1
5629.67871		1
5629.69336		1
5629.72754		1
5629.788		1
5629.88428		1
5630.01		1
5630.18359		1
5630.266		1
5630.48975		1
5630.667		1
5630.772		1
5631.13037		1
5631.304		1
5631.34961		1
5631.373		1
5631.44141		1
5631.45068		1
5631.48		1
5631.493		1
5631.515		1
5631.597		1
5631.83545		1
5632.00928		1
5632.01025		1
5632.321		1
5632.402		1
5632.45166		1
5632.522		1
5632.562		1
5632.89941		1
5632.912		1
5632.98145		1
5633.0625		1
5633.08154		1
5633.10352		1
5633.165		1
5633.369		1
5633.811		1
5633.861		1
5634.10156		1
5634.19873		1
5634.35645		1
5634.45947		1
5634.54248		1
5634.61035		1
5634.62		1
5634.62061		1
5634.72461		1
5634.73047		1
5634.8623		1
5634.87646		1
5634.9585		1
5635.01172		1
5635.01465		1
5635.034		1
5635.064		1
5635.09668		1
5635.2124		1
5635.40625		1
5635.50732		1
5635.629		1
5635.64355		1
5635.69629		1
5635.89		1
5635.96729		1
5635.97656		1
5635.979		1
5636.102		1
5636.146		1
5636.169		1
5636.292		1
5636.40527		1
5636.42725		1
5636.49756		1
5636.554		1
5636.56934		1
5636.61035		1
5636.717		1
5636.881		1
5636.969		1
5637.018		1
5637.097		1
5637.11572		1
5637.35059		1
5637.35449		1
5637.42		1
5637.467		1
5637.621		1
5637.706		1
5637.77539		1
5638.161		1
5638.21436		1
5638.218		1
5638.22754		1
5638.368		1
5638.53027		1
5638.578		1
5638.58643		1
5638.65039		1
5638.67773		1
5638.68262		1
5638.688		1
5638.69336		1
5638.83643		1
5638.909		1
5638.929		1
5638.995		1
5639.069		1
5639.17		1
5639.1875		1
5639.2		1
5639.2		1
5639.30127		1
5639.30762		1
5639.336		1
5639.563		1
5639.624		1
5639.71436		1
5639.73926		1
5639.845		1
5639.92871		1
5639.97656		1
5640.029		1
5640.03271		1
5640.05566		1
5640.13		1
5640.152		1
5640.28564		1
5640.292		1
5640.35742		1
5640.56934		1
5640.708		1
5640.788		1
5640.796		1
5640.90967		1
5640.9707		1
5641.049		1
5641.059		1
5641.133		1
5641.15527		1
5641.231		1
5641.29541		1
5641.331		1
5641.365		1
5641.49658		1
5641.52051		1
5641.535		1
5641.555		1
5641.592		1
5641.662		1
5641.77148		1
5641.95166		1
5642.04		1
5642.1377		1
5642.20459		1
5642.29639		1
5642.33252		1
5642.35449		1
5642.356		1
5642.379		1
5642.42529		1
5642.51953		1
5642.55664		1
5642.607		1
5642.672		1
5642.708		1
5643.17334		1
5643.228		1
5643.345		1
5643.469		1
5643.65674		1
5643.77539		1
5643.80859		1
5643.812		1
5643.854		1
5643.93066		1
5643.98438		1
5644.001		1
5644.05469		1
5644.096		1
5644.254		1
5644.34961		1
5644.39844		1
5644.44238		1
5644.482		1
5644.51465		1
5644.584		1
5644.67871		1
5644.685		1
5644.71143		1
5644.718		1
5644.744		1
5644.867		1
5644.87646		1
5644.892		1
5645.23047		1
5645.31738		1
5645.558		1
5645.59131		1
5645.6333		1
5645.664		1
5645.69043		1
5645.691		1
5645.7		1
5645.727		1
5645.79736		1
5646.015		1
5646.211		1
5646.28662		1
5646.3125		1
5646.368		1
5646.442		1
5646.448		1
5646.517		1
5646.54248		1
5646.54834		1
5646.57666		1
5646.60059		1
5646.647		1
5646.69434		1
5646.772		1
5646.7876		1
5646.841		1
5646.90234		1
5647.088		1
5647.34766		1
5647.414		1
5647.574		1
5647.62061		1
5647.76953		1
5647.85547		1
5648.05371		1
5648.06836		1
5648.146		1
5648.201		1
5648.20654		1
5648.257		1
5648.258		1
5648.27		1
5648.45557		1
5648.587		1
5648.61		1
5648.66455		1
5648.692		1
5648.7793		1
5648.879		1
5648.88574		1
5648.88672		1
5648.898		1
5648.9624		1
5648.98975		1
5649.06		1
5649.06543		1
5649.17725		1
5649.27441		1
5649.29932		1
5649.305		1
5649.474		1
5649.74072		1
5649.74463		1
5649.814		1
5649.823		1
5649.946		1
5649.958		1
5649.965		1
5650.06152		1
5650.1167		1
5650.118		1
5650.12354		1
5650.17041		1
5650.24756		1
5650.373		1
5650.483		1
5650.52734		1
5650.634		1
5650.727		1
5650.75049		1
5650.76563		1
5650.84668		1
5650.88232		1
5650.90137		1
5650.98438		1
5650.985		1
5651.122		1
5651.14551		1
5651.31445		1
5651.447		1
5651.53		1
5651.65869		1
5651.847		1
5651.855		1
5652.075		1
5652.2207		1
5652.302		1
5652.37646		1
5652.397		1
5652.418		1
5652.44		1
5652.447		1
5652.462		1
5652.46729		1
5652.512		1
5652.53174		1
5652.567		1
5652.63		1
5652.66455		1
5652.684		1
5652.74463		1
5652.79053		1
5652.791		1
5652.80225		1
5652.96875		1
5653.008		1
5653.097		1
5653.13965		1
5653.151		1
5653.177		1
5653.18164		1
5653.2124		1
5653.34961		1
5653.359		1
5653.36426		1
5653.4043		1
5653.486		1
5653.4873		1
5653.5835		1
5653.6377		1
5653.8584		1
5653.8667		1
5653.94141		1
5653.95752		1
5654.15771		1
5654.222		1
5654.251		1
5654.25732		1
5654.30566		1
5654.31152		1
5654.34		1
5654.41		1
5654.54541		1
5654.64258		1
5654.65137		1
5654.7		1
5654.75537		1
5654.82031		1
5654.876		1
5654.97656		1
5655.01367		1
5655.025		1
5655.242		1
5655.29346		1
5655.47		1
5655.48975		1
5655.71436		1
5655.73242		1
5655.791		1
5655.79639		1
[truncated: 11,696 more rows]
