# Supplementary material for: Getting rid of ‘rain’ and ‘stars’: Mitigating inhibition effects on ddPCR data analysis, the case study of the invasive crayfish Pacifastacus leniusculus in the streams of Luxembourg
Source: PLoS One. 2022 Nov 16;17(11):e0275363. doi: 10.1371/journal.pone.0275363 (PMC9668142; doi:10.1371/journal.pone.0275363)
Supplement: S1 File — (ZIP) [file pone.0275363.s003.zip › raw data/29-Pl3/29 Pl3-2019 Pl_B11_Amplitude.csv]

Ch1 Amplitude	Ch2 Amplitude	Cluster
264.611572		1
331.054077		1
377.831635		1
1188.57947		1
1514.65076		1
1612.68652		1
1643.70044		1
1653.59924		1
1658.45081		1
1937.87231		1
1958.79956		1
2002.14539		1
2055.34521		1
2060.59521		1
2084.23755		1
2086.80371		1
2093.26123		1
2098.02441		1
2112.11084		1
2113.30176		1
2134.31177		1
2240.6665		1
2264.21118		1
2284.82568		1
2292.803		1
2322.167		1
2340.18628		1
2383.50415		1
2486.17578		1
2506.75244		1
2522.659		1
2639.98169		1
2685.466		1
2779.76318		1
2791.13		1
2837.10815		1
2879.12256		1
2913.96313		1
2960.38672		1
2962.17139		1
2984.04858		1
2996.286		1
3067.64478		1
3077.1123		1
3123.77368		1
3162.89478		1
3198.28247		1
3224.68164		1
3239.52686		1
3277.12158		1
3309.13452		1
3322.73486		1
3348.95313		1
3355.10254		1
3360.5022		1
3384.70654		1
3417.62842		1
3420.03418		1
3430.003		1
3511.12134		1
3567.57666		1
3580.42822		1
3586.00781		1
3592.3606		1
3625.87866		1
3687.16		1
3688.701		1
3693.77856		1
3702.65967		1
3728.50122		1
3739.22559		1
3743.9397		1
3748.388		1
3779.538		1
3794.39966		1
3844.95923		1
3855.25513		1
3872.55566		1
3902.325		1
3902.54761		1
3908.251		1
3926.06372		1
3947.24951		1
3987.25269		1
4001.56226		1
4045.79956		1
4061.11548		1
4112.32275		1
4168.54736		1
4177.29053		1
4180.656		1
4196.4585		1
4199.464		1
4213.46		1
4241.065		1
4241.687		1
4252.97852		1
4289.26855		1
4298.572		1
4348.70947		1
4358.811		1
4363.984		1
4365.37744		1
4370.126		1
4370.998		1
4398.765		1
4419.076		1
4421.26367		1
4461.218		1
4481.829		1
4498.879		1
4510.97		1
4514.79834		1
4541.099		1
4554.98047		1
4563.713		1
4574.82666		1
4577.96143		1
4583.61475		1
4600.02441		1
4604.444		1
4614.57471		1
4618.02344		1
4618.908		1
4627.723		1
4631.54248		1
4637.373		1
4642.90332		1
4656.379		1
4661.72		1
4664.86475		1
4673.124		1
4675.72559		1
4684.884		1
4685.606		1
4693.488		1
4698.178		1
4706.49463		1
4710.65039		1
4711.50635		1
4716.15		1
4722.082		1
4724.188		1
4730.98438		1
4751.659		1
4758.554		1
4764.787		1
4777.617		1
4780.186		1
4780.601		1
4787.475		1
4795.19336		1
4795.6123		1
4806.32568		1
4824.83057		1
4832.12842		1
4843.893		1
4849.36475		1
4852.17871		1
4852.89941		1
4853.2876		1
4857.79248		1
4859.39258		1
4860.8374		1
4865.615		1
4871.92334		1
4896.816		1
4898.66162		1
4901.816		1
4915.38135		1
4917.3125		1
4930.656		1
4940.532		1
4946.63		1
4950.11963		1
4955.29834		1
4965.193		1
4965.79053		1
4966.6543		1
4966.75732		1
4970.383		1
4974.14746		1
4980.16748		1
4995.746		1
4998.10059		1
4999.505		1
5008.484		1
5008.927		1
5009.15039		1
5017.96436		1
5023.409		1
5026.635		1
5027.92627		1
5038.501		1
5039.95068		1
5042.21436		1
5047.3374		1
5047.77		1
5050.684		1
5056.08838		1
5057.097		1
5058.474		1
5058.635		1
5059.01172		1
5063.121		1
5063.96826		1
5070.66357		1
5073.832		1
5074.90527		1
5077.85059		1
5078.897		1
5083.843		1
5084.455		1
5089.91553		1
5101.588		1
5101.69531		1
5101.961		1
5102.84375		1
5103.269		1
5104.126		1
5104.339		1
5104.624		1
5106.508		1
5106.77		1
5106.89551		1
5120.97		1
5123.41748		1
5130.374		1
5132.189		1
5132.30273		1
5133.035		1
5133.995		1
5134.461		1
5137.86768		1
5142.19531		1
5144.05225		1
5145.62549		1
5147.08057		1
5153.71533		1
5154.18945		1
5156.58838		1
5156.73438		1
5160.167		1
5161.01172		1
5162.849		1
5165.54248		1
5165.79932		1
5169.513		1
5169.96436		1
5170.73145		1
5171.187		1
5171.19971		1
5172.9834		1
5174.96436		1
5177.86865		1
5178.20557		1
5178.775		1
5179.507		1
5179.842		1
5180.807		1
5180.8877		1
5181.941		1
5183.127		1
5183.79932		1
5185.503		1
5186.743		1
5187.327		1
5187.406		1
5192.70459		1
5193.608		1
5194.94141		1
5196.81641		1
5197.62158		1
5201.012		1
5201.505		1
5202.903		1
5203.40039		1
5206.56543		1
5207.82		1
5209.052		1
5209.729		1
5209.82373		1
5210.02734		1
5210.78467		1
5210.83545		1
5213.17969		1
5213.566		1
5215.235		1
5215.503		1
5217.10254		1
5217.609		1
5219.08838		1
5221.275		1
5221.373		1
5221.582		1
5222.565		1
5224.92529		1
5226.17529		1
5226.55		1
5227.13		1
5227.14648		1
5228.90967		1
5229.31055		1
5231.173		1
5231.52637		1
5231.556		1
5231.68		1
5233.82764		1
5234.67334		1
5235.124		1
5235.608		1
5235.645		1
5235.734		1
5235.96045		1
5236.46436		1
5236.76025		1
5237.167		1
5237.541		1
5240.66553		1
5241.736		1
5243.80664		1
5244.38965		1
5244.713		1
5244.83447		1
5245.322		1
5245.41455		1
5246.39258		1
5247.1875		1
5248.08545		1
5248.167		1
5249.786		1
5249.88672		1
5250.3374		1
5252.658		1
5257.002		1
5258.685		1
5259.09863		1
5259.44141		1
5260.034		1
5261.189		1
5261.77		1
5262.39844		1
5262.486		1
5262.958		1
5263.15674		1
5263.581		1
5264.09473		1
5264.56152		1
5264.7915		1
5265.188		1
5268.08643		1
5268.544		1
5268.71973		1
5269.09473		1
5270.12158		1
5270.2666		1
5270.69043		1
5272.33936		1
5272.342		1
5272.7627		1
5273.378		1
5274.73633		1
5275.76855		1
5275.826		1
5276.3		1
5279.192		1
5279.307		1
5280.178		1
5283.397		1
5287.43848		1
5287.876		1
5288.082		1
5288.92773		1
5288.968		1
5289.62842		1
5292.00537		1
5292.77		1
5294.189		1
5295.204		1
5295.376		1
5295.579		1
5298.86		1
5298.87451		1
5298.91		1
5299.275		1
5299.718		1
5299.7666		1
5300.38232		1
5300.45361		1
5300.815		1
5301.03955		1
5301.247		1
5301.78467		1
5302.37646		1
5303.38428		1
5303.49268		1
5303.54248		1
5306.196		1
5307.809		1
5307.981		1
5308.38574		1
5308.43652		1
5309.267		1
5309.72559		1
5309.9917		1
5310.28662		1
5310.56934		1
5312.38965		1
5312.546		1
5312.75146		1
5313.51953		1
5313.568		1
5313.76758		1
5315.123		1
5315.83154		1
5315.8623		1
5316.221		1
5316.251		1
5316.40674		1
5316.6665		1
5316.74756		1
5316.78		1
5317.134		1
5317.59668		1
5317.762		1
5317.985		1
5318.14		1
5318.569		1
5318.64258		1
5319.10547		1
5319.607		1
5319.9043		1
5320.429		1
5320.656		1
5320.76465		1
5321.176		1
5321.488		1
5321.61768		1
5322.104		1
5322.16455		1
5322.207		1
5323.0166		1
5323.568		1
5323.741		1
5324.069		1
5324.13		1
5324.52246		1
5324.6875		1
5325.026		1
5325.15039		1
5325.19727		1
5325.22168		1
5325.381		1
5326.541		1
5326.551		1
5326.68066		1
5327.18359		1
5327.342		1
5327.402		1
5327.6377		1
5327.64746		1
5327.71729		1
5328.153		1
5329.285		1
5329.34668		1
5329.465		1
5329.64258		1
5330.41943		1
5330.79248		1
5330.888		1
5331.23926		1
5331.355		1
5331.37744		1
5332.28		1
5332.292		1
5332.46533		1
5333.205		1
5334.175		1
5334.202		1
5334.685		1
5335.19		1
5335.204		1
5336.443		1
5337.99561		1
5338.6626		1
5339.516		1
5339.709		1
5340.116		1
5340.7207		1
5340.954		1
5341.105		1
5341.12256		1
5341.23047		1
5341.622		1
5341.688		1
5343.306		1
5343.3667		1
5343.36963		1
5343.42139		1
5343.475		1
5343.71729		1
5343.921		1
5343.958		1
5344.498		1
5344.648		1
5345.359		1
5346.0625		1
5346.6543		1
5347.05859		1
5347.243		1
5348.64063		1
5348.8374		1
5348.874		1
5349.082		1
5349.17529		1
5349.752		1
5350.40771		1
5350.71436		1
5350.71729		1
5351.279		1
5351.59668		1
5351.61426		1
5352.50537		1
5353.25		1
5353.82764		1
5354.109		1
5354.52832		1
5355.35156		1
5355.819		1
5355.96631		1
5356.13		1
5356.418		1
5356.624		1
5357.45264		1
5357.52246		1
5357.97754		1
5359.84033		1
5360.147		1
5361.21533		1
5361.28369		1
5362.42773		1
5362.47754		1
5363.2124		1
5363.366		1
5363.37		1
5363.592		1
5363.617		1
5364.11865		1
5364.512		1
5364.919		1
5365.27246		1
5366.17		1
5366.63232		1
5366.97656		1
5367.19141		1
5367.57861		1
5369.681		1
5369.77344		1
5370.0166		1
5370.4873		1
5370.58838		1
5370.95166		1
5370.96729		1
5371.1665		1
5371.8833		1
5372.158		1
5372.45264		1
5373.23145		1
5373.36		1
5373.436		1
5373.573		1
5374.087		1
5374.75049		1
5375.13037		1
5376.36475		1
5376.631		1
5377.03027		1
5377.094		1
5377.582		1
5378.06055		1
5378.3916		1
5378.441		1
5378.674		1
5378.719		1
5378.739		1
5378.86572		1
5379.187		1
5379.46045		1
5379.588		1
5380.78662		1
5381.03125		1
5381.06641		1
5381.237		1
5381.3457		1
5381.357		1
5381.36035		1
5382.658		1
5382.72754		1
5382.74268		1
5382.855		1
5382.95166		1
5383.34131		1
5383.45752		1
5383.49951		1
5383.64355		1
5384.18945		1
5384.3623		1
5384.68848		1
5384.89355		1
5385.076		1
5385.13037		1
5385.604		1
5385.637		1
5385.87451		1
5385.88965		1
5386.11328		1
5386.20361		1
5386.605		1
5386.70459		1
5386.92041		1
5387.11		1
5387.115		1
5387.622		1
5387.7207		1
5387.96973		1
5388.97754		1
5388.98633		1
5390.278		1
5390.573		1
5390.856		1
5390.90869		1
5390.96973		1
5391.212		1
5391.49951		1
5391.5293		1
5391.64		1
5391.80957		1
5391.845		1
5391.852		1
5392.409		1
5392.523		1
5392.597		1
5393.219		1
5393.326		1
5393.68066		1
5394.54443		1
5394.801		1
5394.851		1
5394.8667		1
5395.596		1
5395.679		1
5396.41846		1
5396.79541		1
5397.05664		1
5397.147		1
5397.247		1
5397.405		1
5398.454		1
5398.474		1
5398.5		1
5398.525		1
5398.67432		1
5398.92773		1
5399.35156		1
5399.87158		1
5400.029		1
5400.392		1
5400.50732		1
5400.78125		1
5400.80371		1
5400.915		1
5401.06836		1
5401.50146		1
5401.891		1
5401.914		1
5402.01465		1
5402.48926		1
5402.62256		1
5402.65		1
5403.3916		1
5403.73		1
5403.79639		1
5404.83		1
5404.96143		1
5405.201		1
5405.67529		1
5405.8		1
5406.08252		1
5406.347		1
5406.48438		1
5406.636		1
5406.872		1
5407.15527		1
5407.59766		1
5407.63525		1
5407.675		1
5407.76465		1
5407.843		1
5407.933		1
5408.45264		1
5408.454		1
5408.827		1
5409.189		1
5409.323		1
5409.607		1
5410.216		1
5410.312		1
5410.701		1
5410.78027		1
5410.923		1
5411.096		1
5411.43		1
5411.79053		1
5411.924		1
5412.88037		1
5412.923		1
5412.95068		1
5413.04736		1
5413.375		1
5413.524		1
5413.721		1
5414.11865		1
5414.24072		1
5414.468		1
5414.898		1
5415.18262		1
5415.29346		1
5415.382		1
5415.88037		1
5416.046		1
5416.061		1
5416.178		1
5416.30371		1
5416.349		1
5416.51025		1
5416.607		1
5416.757		1
5417.0127		1
5417.138		1
5417.218		1
5417.239		1
5417.26563		1
5417.446		1
5417.75146		1
5417.87939		1
5417.929		1
5418.123		1
5418.236		1
5418.29932		1
5418.402		1
5418.70459		1
5418.86328		1
5418.957		1
5419.04248		1
5419.1		1
5419.2085		1
5419.82471		1
5419.917		1
5420.1875		1
5420.411		1
5420.45361		1
5420.603		1
5420.75635		1
5420.815		1
5421.06738		1
5421.09326		1
5421.28857		1
5421.56738		1
5421.82764		1
5421.84961		1
5421.87842		1
5422.005		1
5422.368		1
5422.3916		1
5422.71631		1
5422.71729		1
5422.97656		1
5423.026		1
5423.06		1
5423.349		1
5423.40234		1
5423.47		1
5423.60645		1
5423.60742		1
5423.846		1
5424.15674		1
5424.60938		1
5424.7627		1
5424.765		1
5425.07227		1
5425.073		1
5425.253		1
5425.82666		1
5426.427		1
5426.53271		1
5426.638		1
5426.684		1
5426.735		1
5427.00146		1
5427.0293		1
5427.24561		1
5427.518		1
5427.85352		1
5428.13232		1
5428.327		1
5428.4834		1
5428.6123		1
5428.674		1
5428.762		1
5428.7627		1
5428.96973		1
5428.99561		1
5429.40967		1
5429.65137		1
5429.76465		1
5429.8667		1
5430.23242		1
5430.57275		1
5430.93945		1
5431.23633		1
5431.33154		1
5431.424		1
5431.572		1
5431.767		1
5432.356		1
5432.385		1
5432.72363		1
5433.308		1
5433.33		1
5433.36035		1
5433.56836		1
5433.679		1
5433.768		1
5433.81934		1
5433.86963		1
5433.893		1
5433.91357		1
5434.005		1
5434.09668		1
5434.667		1
5434.811		1
5434.97949		1
5435.086		1
5435.5874		1
5435.9165		1
5435.9585		1
5435.96875		1
5436.071		1
5436.2793		1
5436.29443		1
5436.58154		1
5436.88037		1
5437.01074		1
5437.15869		1
5437.64453		1
5438.44873		1
5438.609		1
5438.83154		1
5438.93359		1
5439.62744		1
5439.89648		1
5440.02148		1
5440.182		1
5440.398		1
5440.594		1
5440.65674		1
5440.661		1
5440.929		1
5441.00537		1
5441.868		1
5441.909		1
5441.99951		1
5442.15625		1
5442.16943		1
5442.209		1
5442.42432		1
5442.723		1
5442.93262		1
5443.02344		1
5443.06934		1
5443.105		1
5443.186		1
5443.576		1
5443.65869		1
5443.707		1
5443.92041		1
5444.073		1
5444.29639		1
5444.47266		1
5444.54541		1
5445.306		1
5445.51563		1
5445.79248		1
5445.94727		1
5445.99365		1
5446.02344		1
5446.15771		1
5446.16064		1
5446.16357		1
5446.24658		1
5446.531		1
5446.56055		1
5446.69727		1
5446.69873		1
5447.29443		1
5447.32031		1
5447.73242		1
5447.7583		1
5448.003		1
5448.098		1
5448.58252		1
5448.844		1
5449.055		1
5449.289		1
5449.407		1
5449.59033		1
5449.80273		1
5450.42139		1
5450.553		1
5450.61768		1
5450.641		1
5450.706		1
5450.7417		1
5450.772		1
5450.793		1
5451.035		1
5451.27344		1
5451.41455		1
5451.61426		1
5451.822		1
5451.938		1
5451.959		1
5452.18359		1
5452.48975		1
5452.7876		1
5452.80127		1
5452.81152		1
5453.02		1
5453.12158		1
5453.40869		1
5453.439		1
5453.518		1
5453.54639		1
5453.621		1
5453.63672		1
5453.759		1
5453.779		1
5453.9		1
5453.957		1
5454.02637		1
5454.16455		1
5454.41553		1
5454.6084		1
5454.849		1
5454.896		1
5455.00439		1
5455.08447		1
5455.11328		1
5455.36768		1
5455.549		1
5455.744		1
5455.78955		1
5455.80664		1
5455.83252		1
5456.175		1
5456.34863		1
5456.49		1
5456.515		1
5456.5166		1
5456.61328		1
5456.646		1
5456.78857		1
5457.13672		1
5457.146		1
5457.231		1
5457.42871		1
5457.707		1
5457.78027		1
5457.91162		1
5457.974		1
5458.105		1
5458.1416		1
5458.298		1
5458.31348		1
5458.489		1
5458.65332		1
5459.076		1
5459.319		1
5459.43652		1
5459.629		1
5460.14355		1
5460.34668		1
5460.533		1
5460.57373		1
5460.585		1
5460.591		1
5460.603		1
5460.604		1
5460.668		1
5460.677		1
5460.77441		1
5460.789		1
5461.0376		1
5461.1416		1
5461.482		1
5461.664		1
5461.74854		1
5461.82275		1
5461.83154		1
5462.62842		1
5462.719		1
5462.934		1
5463.519		1
5463.52441		1
5464.021		1
5464.18262		1
5464.23828		1
5464.32275		1
5464.37939		1
5464.606		1
5464.69238		1
5464.716		1
5464.72461		1
5464.845		1
5464.86572		1
5464.87354		1
5464.911		1
5465.0835		1
5465.136		1
5465.34033		1
5465.379		1
5465.438		1
5465.441		1
5465.483		1
5465.528		1
5466.149		1
5466.179		1
5466.449		1
5467.265		1
5467.55469		1
5467.67529		1
5468.41357		1
5468.42627		1
5468.45459		1
5468.58154		1
5468.594		1
5468.632		1
5468.76367		1
5468.80469		1
5469.007		1
5469.09473		1
5469.472		1
5469.51367		1
5469.549		1
5469.952		1
5469.961		1
5469.97852		1
5470.092		1
5470.21973		1
5470.465		1
5470.488		1
5470.64063		1
5470.64941		1
5470.706		1
5470.79834		1
5470.89453		1
5470.91357		1
5471.15674		1
5471.26758		1
5471.29443		1
5471.377		1
5471.67725		1
5471.712		1
5471.9043		1
5472.14453		1
5472.18		1
5472.283		1
5472.512		1
5472.584		1
5472.811		1
5472.971		1
5473.265		1
5473.445		1
5473.6333		1
5473.876		1
5473.93066		1
5473.975		1
5474.09473		1
5474.29		1
5474.38672		1
5474.56		1
5474.56934		1
5474.631		1
5474.65869		1
5474.798		1
5474.81152		1
5474.8623		1
5474.954		1
5475.10449		1
5475.153		1
5475.66064		1
5475.74561		1
5475.76953		1
5475.864		1
5476.013		1
5476.788		1
5476.898		1
5477.07227		1
5477.11426		1
5477.20557		1
5477.469		1
5477.469		1
5477.488		1
5477.51953		1
5477.754		1
5477.81348		1
5477.86035		1
5477.92236		1
5477.92773		1
5478.201		1
5478.67529		1
5478.71338		1
5478.91553		1
5479.03271		1
5479.05566		1
5479.059		1
5479.21143		1
5479.359		1
5479.382		1
5479.52637		1
5479.618		1
5479.775		1
5480.011		1
5480.32373		1
5480.431		1
5480.474		1
5480.71143		1
5480.82373		1
5481.022		1
5481.09961		1
5481.12842		1
5481.18164		1
5481.30957		1
5481.35		1
5481.546		1
5481.694		1
5482.00732		1
5482.02441		1
5482.03955		1
5482.108		1
5482.34375		1
5482.3877		1
5482.398		1
5482.40039		1
5482.421		1
5482.42139		1
5482.42725		1
5482.732		1
5482.85742		1
5482.865		1
5482.871		1
5483.06934		1
5483.171		1
5483.33643		1
5483.415		1
5483.426		1
5483.47363		1
5483.54248		1
5483.62744		1
5483.78125		1
5483.911		1
5484.03174		1
5484.086		1
5484.16553		1
5484.573		1
5484.94043		1
5484.981		1
5485.62451		1
5485.67627		1
5485.702		1
5486.039		1
5486.18945		1
5486.228		1
5486.23047		1
5486.33		1
5486.468		1
5486.718		1
5486.83154		1
5487.10449		1
5487.541		1
5487.647		1
5487.65527		1
5487.80127		1
5487.96729		1
5487.99365		1
5488.314		1
5488.33838		1
5488.362		1
5488.37158		1
5488.534		1
5488.735		1
5488.78955		1
5488.82227		1
5488.8877		1
5488.93945		1
5489.19727		1
5489.28662		1
5489.306		1
5489.322		1
5489.422		1
5489.5835		1
5490.09766		1
5490.12451		1
5490.623		1
5490.623		1
5490.641		1
5490.692		1
5491.04541		1
5491.08643		1
5491.194		1
5491.22852		1
5491.22949		1
5491.302		1
5491.51172		1
5491.52637		1
5491.569		1
5491.618		1
5491.671		1
5491.754		1
5492.301		1
5492.31738		1
5492.35547		1
5492.393		1
5492.445		1
5492.77148		1
5492.822		1
5492.90137		1
5492.92529		1
5493.076		1
5493.09229		1
5493.117		1
5493.15625		1
5493.28369		1
5493.34961		1
5493.649		1
5493.66162		1
5493.756		1
5493.867		1
5494.022		1
5494.27637		1
5494.451		1
5494.48535		1
5494.503		1
5494.69		1
5494.702		1
5494.76953		1
5494.93262		1
5495.07275		1
5495.103		1
5495.11768		1
5495.202		1
5495.37451		1
5495.52148		1
5495.585		1
5495.86572		1
5496.16		1
5496.199		1
5496.21338		1
5496.541		1
5496.74561		1
5496.914		1
5496.98828		1
5497.07959		1
5497.183		1
5497.299		1
5497.35645		1
5497.641		1
5497.82861		1
5497.833		1
5497.88672		1
5497.935		1
5498.097		1
5498.18457		1
5498.235		1
5498.311		1
5498.42969		1
5498.62451		1
5498.62842		1
5498.6377		1
5498.67725		1
5498.69238		1
5498.94775		1
5498.96631		1
5499.015		1
5499.0376		1
5499.088		1
5499.12549		1
5499.14551		1
5499.15332		1
5499.32031		1
5499.40137		1
5499.41		1
5499.471		1
5499.537		1
5499.60645		1
5499.632		1
5499.769		1
5499.86426		1
5500.00049		1
5500.08545		1
5500.278		1
5500.39258		1
5500.55664		1
5500.57129		1
5500.621		1
5500.82471		1
5501.226		1
5501.412		1
5501.416		1
5501.455		1
5501.64648		1
5501.91		1
5502.224		1
5502.369		1
5502.38672		1
5502.56641		1
5502.69043		1
5502.78027		1
5503.07959		1
5503.09		1
5503.201		1
5503.375		1
5503.46729		1
5503.54248		1
5503.75928		1
5503.7915		1
5503.871		1
5503.88428		1
5503.886		1
5504.189		1
5504.2		1
5504.207		1
5504.553		1
5504.585		1
5504.66846		1
5504.71143		1
5504.714		1
5504.72		1
5504.792		1
5504.98		1
5505.267		1
5505.32		1
5505.343		1
5505.37061		1
5505.51855		1
5505.69043		1
5506.12842		1
5506.332		1
5506.35742		1
5506.62354		1
5506.747		1
5506.804		1
5506.95361		1
5507.032		1
5507.35352		1
5507.42871		1
5507.434		1
5507.52441		1
5507.558		1
5508.11035		1
5508.155		1
5508.16748		1
5508.19971		1
5508.3457		1
5508.57129		1
5508.625		1
5508.63867		1
5508.7583		1
5508.927		1
5508.98926		1
5509.022		1
5509.02344		1
5509.028		1
5509.106		1
5509.1665		1
5509.18		1
5509.3667		1
5509.42529		1
5509.5		1
5509.714		1
5509.71875		1
5509.74072		1
5509.841		1
5509.911		1
5510.0127		1
5510.14063		1
5510.20166		1
5510.55029		1
5510.629		1
5510.695		1
5511.022		1
5511.16748		1
5511.18555		1
5511.32227		1
5511.42529		1
5511.453		1
5511.52441		1
5511.56738		1
5511.607		1
5511.623		1
5511.741		1
5511.99854		1
5512.19775		1
5512.67725		1
5512.68		1
5512.70361		1
5512.73535		1
5512.78		1
5513.115		1
5513.21729		1
5513.25146		1
5513.347		1
5513.501		1
5513.507		1
5513.512		1
5513.78125		1
5513.785		1
5513.983		1
5514.04932		1
5514.116		1
5514.297		1
5514.546		1
5514.599		1
5514.604		1
5514.7085		1
5514.84		1
5514.905		1
5514.989		1
5514.99268		1
5515.07959		1
5515.09961		1
5515.10156		1
5515.10449		1
5515.152		1
5515.265		1
5515.268		1
5515.401		1
5515.415		1
5515.5415		1
5515.71533		1
5515.721		1
5515.724		1
5515.73145		1
5515.81348		1
5515.818		1
5515.822		1
5516.07129		1
5516.10742		1
5516.17871		1
5516.231		1
5516.39648		1
5516.39648		1
5516.54248		1
5516.55		1
5516.60645		1
5516.901		1
5516.98242		1
5517.105		1
5517.14		1
5517.218		1
5517.32471		1
5517.37		1
5517.389		1
5517.39844		1
5517.48535		1
5517.506		1
5517.59131		1
5517.86475		1
5518.20264		1
5518.55957		1
5518.69727		1
5518.70947		1
5518.835		1
5518.999		1
5519.08154		1
5519.09766		1
5519.129		1
5519.285		1
5519.43164		1
5519.49268		1
5519.81445		1
5520.18555		1
5520.218		1
5520.281		1
5520.46436		1
5520.528		1
5520.627		1
5520.63037		1
5520.74756		1
5520.74854		1
5520.845		1
5520.85645		1
5520.953		1
5521.0127		1
5521.01563		1
5521.111		1
5521.36328		1
5521.39746		1
5521.42969		1
5521.55371		1
5521.577		1
5521.736		1
5521.84229		1
5522.032		1
5522.065		1
5522.10742		1
5522.198		1
5522.20557		1
5522.3335		1
5522.484		1
5522.563		1
5522.712		1
5522.757		1
5522.871		1
5522.886		1
5523.13		1
5523.13965		1
5523.16455		1
5523.304		1
5523.44		1
5523.589		1
5523.678		1
5523.96973		1
5523.97168		1
5523.97559		1
5524.132		1
5524.16		1
5524.16748		1
5524.17529		1
5524.223		1
5524.23047		1
5524.238		1
5524.24463		1
5524.25439		1
5524.26		1
5524.27734		1
5524.366		1
5524.4043		1
5524.563		1
5524.578		1
5524.6333		1
5524.654		1
5524.71973		1
5524.728		1
5524.976		1
5525.24658		1
5525.286		1
5525.33936		1
5525.38672		1
5525.5415		1
5525.54736		1
5525.62549		1
5525.696		1
5525.72363		1
5525.926		1
5525.976		1
5526.191		1
5526.248		1
5526.45557		1
5526.47949		1
5526.919		1
5526.94971		1
5527.0127		1
5527.08936		1
5527.207		1
5527.24072		1
5527.37354		1
5527.432		1
5527.443		1
5527.52637		1
5527.666		1
5527.811		1
5527.843		1
5527.92432		1
5528.00146		1
5528.05469		1
5528.23975		1
5528.244		1
5528.29932		1
5528.31152		1
5528.52832		1
5528.685		1
5528.814		1
5528.84131		1
5528.889		1
5528.909		1
5528.928		1
5528.98535		1
5528.999		1
5529.087		1
5529.132		1
5529.1875		1
5529.50146		1
5529.515		1
5529.53564		1
5529.64453		1
5529.64551		1
5529.69775		1
5529.7085		1
5529.758		1
5529.759		1
5529.7876		1
5529.91943		1
5530.096		1
5530.098		1
5530.321		1
5530.341		1
5530.36475		1
5530.53174		1
5530.55566		1
5530.591		1
5530.72		1
5530.80859		1
5530.81738		1
5530.82227		1
5530.858		1
5530.96143		1
5531.14453		1
5531.176		1
5531.22266		1
5531.309		1
5531.616		1
5531.67773		1
5531.79248		1
5531.88037		1
5531.988		1
5532.03857		1
5532.041		1
5532.073		1
5532.16846		1
5532.40625		1
5532.42529		1
5532.4375		1
5532.53174		1
5532.64941		1
5532.65137		1
5533.06641		1
5533.28174		1
5533.29932		1
5533.404		1
5533.43457		1
5533.45459		1
5533.54541		1
5533.683		1
5533.72754		1
5533.74072		1
5533.954		1
5534.00537		1
5534.03271		1
5534.03369		1
5534.204		1
5534.223		1
5534.31738		1
5534.37451		1
5534.384		1
5534.39258		1
5534.52539		1
5534.58643		1
5534.62158		1
5534.65869		1
5534.702		1
5534.702		1
5534.7373		1
5534.833		1
5534.83936		1
5534.93652		1
5534.944		1
5535.002		1
5535.07031		1
5535.186		1
5535.253		1
5535.324		1
5535.32666		1
5535.40332		1
5535.421		1
5535.54443		1
5535.55859		1
5535.56152		1
5535.64941		1
5535.65		1
5535.82666		1
5536.05273		1
5536.161		1
5536.20654		1
5536.2207		1
5536.387		1
5536.40137		1
5536.46826		1
5536.486		1
5536.53955		1
5536.563		1
5536.5874		1
5536.73		1
5536.73828		1
5536.938		1
5537.03125		1
5537.101		1
5537.10938		1
5537.175		1
5537.222		1
5537.2793		1
5537.53467		1
5537.59326		1
5537.664		1
5537.73828		1
5537.75635		1
5537.88		1
5538.02832		1
5538.371		1
5538.4375		1
5538.578		1
5538.771		1
5538.785		1
5538.805		1
5538.84375		1
5538.858		1
5538.95		1
5539.022		1
5539.098		1
5539.1626		1
5539.26		1
5539.53		1
5539.60547		1
5539.65137		1
5539.69727		1
5539.70459		1
5539.85254		1
5540.02148		1
5540.18164		1
5540.283		1
5540.314		1
5540.57568		1
5540.655		1
5540.689		1
5540.81348		1
5540.847		1
5540.936		1
5541.12451		1
5541.229		1
5541.231		1
5541.57861		1
5541.85254		1
5541.928		1
5542.21143		1
5542.24756		1
5542.33936		1
5542.38232		1
5542.42139		1
5542.47949		1
5542.57		1
5542.63672		1
5542.766		1
5542.999		1
5543.44775		1
5543.5835		1
5543.797		1
5543.85156		1
5544.01563		1
5544.07568		1
5544.1377		1
5544.36426		1
5544.4		1
5544.481		1
5544.611		1
5544.669		1
5544.793		1
5544.81543		1
5544.824		1
5544.86426		1
5545.0293		1
5545.243		1
5545.30127		1
5545.35		1
5545.35352		1
5545.369		1
5545.389		1
5545.39063		1
5545.423		1
5545.544		1
5545.545		1
5545.796		1
5545.81641		1
5546.05273		1
5546.145		1
5546.17041		1
5546.247		1
5546.30273		1
5546.337		1
5546.35547		1
5546.451		1
5546.45459		1
5546.527		1
5546.60938		1
5546.656		1
5546.943		1
5546.985		1
5547.05		1
5547.08545		1
5547.09961		1
5547.225		1
5547.232		1
5547.257		1
5547.25928		1
5547.261		1
5547.303		1
5547.314		1
5547.37061		1
5547.41		1
5547.466		1
5547.478		1
5547.594		1
5547.641		1
5547.66162		1
5547.77148		1
5547.82227		1
5547.841		1
5547.87256		1
5547.878		1
5547.901		1
5547.92432		1
5548.24072		1
5548.26172		1
5548.29932		1
5548.308		1
5548.41064		1
5548.4375		1
5548.559		1
5548.655		1
5548.874		1
5548.95166		1
5548.976		1
5549.05859		1
5549.0957		1
5549.19141		1
5549.49268		1
5549.5293		1
5549.61133		1
5549.676		1
5549.788		1
5549.807		1
5549.88232		1
5549.91455		1
5550.0957		1
5550.131		1
5550.571		1
5550.58		1
5550.805		1
5550.865		1
5551.064		1
5551.225		1
5551.36768		1
5551.37158		1
5551.39551		1
5551.39648		1
5551.416		1
5551.4375		1
5551.458		1
5551.5127		1
5551.653		1
5551.66455		1
5551.74072		1
5551.87061		1
5551.882		1
5551.97656		1
5552.23047		1
5552.23047		1
5552.412		1
5552.508		1
5552.55957		1
5552.5625		1
5552.62061		1
5552.63574		1
5552.684		1
5552.714		1
5552.71631		1
5552.724		1
5552.79932		1
5553.08057		1
5553.10254		1
5553.16162		1
5553.195		1
5553.25635		1
5553.27734		1
5553.286		1
5553.31348		1
5553.449		1
5553.471		1
5553.49072		1
5553.50146		1
5553.60742		1
5553.67725		1
5553.696		1
5553.72656		1
5553.734		1
5553.857		1
5553.873		1
5553.93945		1
5553.945		1
5554.003		1
5554.085		1
5554.178		1
5554.266		1
5554.35352		1
5554.54736		1
5554.553		1
5554.559		1
5554.625		1
5554.69336		1
5554.88574		1
5554.938		1
5554.96045		1
5555.27		1
5555.29736		1
5555.36426		1
5555.67529		1
5555.704		1
5555.711		1
5555.735		1
5555.75		1
5555.778		1
5555.859		1
5555.891		1
5555.947		1
5556.06738		1
5556.147		1
5556.68652		1
5556.72266		1
5556.903		1
5556.91748		1
5556.954		1
5557.012		1
5557.06055		1
5557.23633		1
5557.372		1
5557.47754		1
5557.50928		1
5557.593		1
5557.645		1
5558.034		1
5558.056		1
5558.0957		1
5558.40625		1
5558.482		1
5558.519		1
5558.592		1
5558.67529		1
5558.76563		1
5558.82275		1
5558.893		1
5558.89648		1
5558.91846		1
5559.118		1
5559.2		1
5559.54248		1
5559.71631		1
5559.96		1
5559.97266		1
5560.052		1
5560.201		1
5560.309		1
5560.34229		1
5560.36133		1
5560.375		1
5560.41455		1
5560.48926		1
5560.651		1
5560.67236		1
5560.698		1
5560.724		1
5560.74756		1
5561.06		1
5561.07227		1
5561.144		1
5561.18066		1
5561.21338		1
5561.243		1
5561.29639		1
5561.342		1
5561.37744		1
5561.40332		1
5561.52637		1
5561.56055		1
5561.56836		1
5561.58447		1
5561.62256		1
5561.65039		1
5561.68		1
5561.791		1
5561.89063		1
[truncated: 10,763 more rows]
