# Supplementary material for: Getting rid of ‘rain’ and ‘stars’: Mitigating inhibition effects on ddPCR data analysis, the case study of the invasive crayfish Pacifastacus leniusculus in the streams of Luxembourg
Source: PLoS One. 2022 Nov 16;17(11):e0275363. doi: 10.1371/journal.pone.0275363 (PMC9668142; doi:10.1371/journal.pone.0275363)
Supplement: S1 File — (ZIP) [file pone.0275363.s003.zip › raw data/29-Pl3/29 Pl3-2019 Pl_C07_Amplitude.csv]

Ch1 Amplitude	Ch2 Amplitude	Cluster
348.23996		1
5310.47266		1
5315.12061		1
5510.134		1
5559.246		1
5637.259		1
5641.516		1
5712.86426		1
5721.99854		1
5743.109		1
5772.35742		1
5773.14941		1
5778.433		1
5778.70947		1
5790.34473		1
5795.955		1
5802.483		1
5832.23438		1
5904.99365		1
5922.84326		1
5937.157		1
5948.542		1
6028.99463		1
6032.20068		1
6075.93555		1
6115.047		1
6119.839		1
6120.32568		1
6125.195		1
6126.903		1
6131.01953		1
6133.654		1
6134.93262		1
6141.427		1
6151.02051		1
6156.01465		1
6158.84961		1
6162.01		1
6162.714		1
6169.72754		1
6170.637		1
6172.635		1
6179.92236		1
6183.032		1
6188.751		1
6200.273		1
6201.80664		1
6202.378		1
6203.868		1
6204.067		1
6223.507		1
6229.05469		1
6230.10645		1
6230.185		1
6230.652		1
6235.88135		1
6237.51074		1
6239.247		1
6241.712		1
6242.485		1
6242.707		1
6243.0625		1
6245.182		1
6246.50439		1
6247.346		1
6248.928		1
6252.272		1
6256.5293		1
6257.48926		1
6261.389		1
6261.91357		1
6263.0835		1
6263.097		1
6266.41943		1
6266.4375		1
6267.18359		1
6267.534		1
6267.87		1
6268.54443		1
6268.6123		1
6269.52		1
6271.194		1
6271.528		1
6273.112		1
6273.79443		1
6276.10645		1
6276.45459		1
6277.47754		1
6280.01855		1
6281.705		1
6281.847		1
6282.25342		1
6282.5415		1
6283.01465		1
6283.14258		1
6284.314		1
6285.38428		1
6287.072		1
6287.88135		1
6288.05371		1
6288.41		1
6288.86865		1
6289.544		1
6291.62842		1
6292.06738		1
6294.472		1
6295.067		1
6295.85645		1
6297.83447		1
6298.28125		1
6299.646		1
6300.07373		1
6300.59229		1
6301.46729		1
6301.48438		1
6302.92139		1
6304.80371		1
6305.046		1
6306.56445		1
6307.368		1
6307.3877		1
6308.702		1
6310.215		1
6310.57031		1
6310.723		1
6312.25732		1
6312.37549		1
6314.9375		1
6315.5874		1
6315.78271		1
6316.70654		1
6318.71631		1
6319.66553		1
6319.798		1
6320.07227		1
6321.036		1
6322.27832		1
6322.327		1
6322.622		1
6324.072		1
6325.589		1
6325.593		1
6325.699		1
6325.77832		1
6326.95		1
6327.141		1
6328.114		1
6328.18555		1
6329.271		1
6329.731		1
6329.82275		1
6330.29		1
6331.088		1
6331.505		1
6331.71631		1
6332.22656		1
6332.378		1
6332.979		1
6334.666		1
6335.59375		1
6335.64746		1
6335.867		1
6336.181		1
6336.402		1
6338.011		1
6338.24561		1
6338.404		1
6338.891		1
6339.195		1
6340.185		1
6340.585		1
6340.62061		1
6340.98047		1
6341.282		1
6341.618		1
6342.1665		1
6342.332		1
6343.95459		1
6343.97754		1
6345.265		1
6345.309		1
6345.87939		1
6345.976		1
6346.93359		1
6347.149		1
6347.681		1
6347.812		1
6348.04346		1
6348.30273		1
6348.506		1
6348.89844		1
6348.99756		1
6349.30469		1
6349.742		1
6349.832		1
6349.914		1
6349.995		1
6350.24072		1
6350.62451		1
6350.64746		1
6354.255		1
6354.48242		1
6354.569		1
6355.522		1
6356.25244		1
6357.044		1
6357.083		1
6357.328		1
6357.6167		1
6357.801		1
6358.03125		1
6358.17627		1
6358.28125		1
6358.51758		1
6358.54736		1
6358.68		1
6358.779		1
6359.03857		1
6359.13965		1
6359.71436		1
6360.80371		1
6361.073		1
6361.201		1
6361.33838		1
6361.49561		1
6361.604		1
6361.952		1
6362.148		1
6362.241		1
6362.693		1
6363.571		1
6363.87744		1
6363.88135		1
6364.111		1
6364.24365		1
6364.43359		1
6365.69531		1
6366.00244		1
6366.486		1
6366.855		1
6366.966		1
6367.07373		1
6367.20947		1
6367.542		1
6367.772		1
6368.17871		1
6368.96338		1
6369.05		1
6369.558		1
6370.54443		1
6370.89941		1
6370.926		1
6371.45557		1
6371.56543		1
6371.7915		1
6371.8125		1
6372.421		1
6372.57031		1
6373.10742		1
6373.74268		1
6374.352		1
6374.498		1
6374.85938		1
6375.81055		1
6375.99756		1
6376.05225		1
6376.82		1
6377.08252		1
6377.21436		1
6377.431		1
6377.93262		1
6378.54		1
6378.743		1
6379.023		1
6379.12158		1
6379.442		1
6379.492		1
6379.55957		1
6379.56738		1
6379.80762		1
6379.91064		1
6380.127		1
6381.392		1
6381.42969		1
6381.519		1
6381.73535		1
6381.739		1
6381.79736		1
6381.844		1
6382.057		1
6382.323		1
6382.32764		1
6382.45557		1
6382.497		1
6382.649		1
6383.20166		1
6383.61133		1
6383.73633		1
6383.81		1
6383.974		1
6383.9917		1
6384.94043		1
6384.961		1
6385.02539		1
6385.042		1
6385.302		1
6385.69		1
6385.846		1
6385.99658		1
6386.31348		1
6386.369		1
6386.4043		1
6386.9126		1
6387.21973		1
6387.62939		1
6387.767		1
6387.796		1
6388.08838		1
6388.219		1
6389.32373		1
6389.43164		1
6389.543		1
6389.84		1
6390.4		1
6390.986		1
6391.53125		1
6391.57129		1
6391.987		1
6392.097		1
6392.6416		1
6392.804		1
6394.036		1
6394.259		1
6394.385		1
6394.3877		1
6394.59375		1
6394.65039		1
6394.817		1
6395.53564		1
6395.596		1
6395.79053		1
6395.928		1
6396.035		1
6396.314		1
6396.48438		1
6397.101		1
6397.26		1
6397.48535		1
6397.687		1
6397.82		1
6397.82666		1
6398.487		1
6398.9624		1
6399.368		1
6399.51758		1
6399.679		1
6400.686		1
6400.84668		1
6400.93652		1
6400.98828		1
6400.98926		1
6401.22168		1
6401.46631		1
6401.55273		1
6401.95068		1
6401.99951		1
6402.182		1
6402.738		1
6402.799		1
6402.878		1
6403.05371		1
6403.523		1
6403.701		1
6403.92		1
6404.04443		1
6404.57471		1
6404.65527		1
6404.853		1
6405.078		1
6405.11768		1
6405.786		1
6405.88525		1
6406.057		1
6406.12549		1
6406.159		1
6406.218		1
6406.24		1
6406.396		1
6406.69043		1
6406.87		1
6406.888		1
6407.39355		1
6407.704		1
6407.79639		1
6408.072		1
6408.323		1
6408.453		1
6408.739		1
6408.94		1
6409.136		1
6409.168		1
6409.43457		1
6409.82373		1
6410.091		1
6410.09229		1
6410.19238		1
6410.34		1
6410.36133		1
6410.47		1
6411.00635		1
6411.216		1
6411.35254		1
6411.388		1
6411.506		1
6411.543		1
6412.102		1
6412.6084		1
6412.622		1
6412.66064		1
6412.73242		1
6412.881		1
6412.95068		1
6412.996		1
6413.4375		1
6413.694		1
6413.733		1
6413.796		1
6414.134		1
6414.535		1
6414.586		1
6414.679		1
6415.18066		1
6415.50146		1
6416.07959		1
6416.143		1
6416.296		1
6416.297		1
6416.385		1
6416.603		1
6417.07471		1
6417.19727		1
6417.53564		1
6417.70361		1
6418.047		1
6418.14648		1
6418.37939		1
6418.526		1
6418.87256		1
6418.94873		1
6419.26		1
6419.34961		1
6420.301		1
6420.308		1
6420.41		1
6420.41064		1
6421.538		1
6421.545		1
6421.67773		1
6421.772		1
6421.815		1
6421.99365		1
6422.067		1
6422.48		1
6422.78027		1
6423.028		1
6423.47266		1
6423.48242		1
6423.53662		1
6423.689		1
6424.35938		1
6424.52441		1
6424.527		1
6424.67871		1
6425.02539		1
6425.207		1
6425.25439		1
6425.48242		1
6425.63037		1
6425.71729		1
6425.816		1
6425.983		1
6426.01367		1
6426.736		1
6426.962		1
6427.31543		1
6427.49951		1
6427.64941		1
6427.859		1
6428.114		1
6428.425		1
6428.681		1
6428.68457		1
6428.969		1
6429.164		1
6429.179		1
6429.325		1
6429.6377		1
6429.66846		1
6429.719		1
6430.59375		1
6430.67871		1
6430.75732		1
6430.979		1
6431.046		1
6431.07227		1
6431.20459		1
6431.434		1
6431.458		1
6431.71826		1
6431.84766		1
6431.86963		1
6431.87842		1
6432.48926		1
6432.499		1
6432.667		1
6432.84961		1
6433.18359		1
6433.84131		1
6433.856		1
6434.35449		1
6434.39844		1
6434.40967		1
6434.457		1
6434.649		1
6434.846		1
6434.85449		1
6434.88965		1
6435.15527		1
6435.19775		1
6435.30762		1
6435.796		1
6436.03027		1
6436.08252		1
6436.28027		1
6436.34229		1
6437.358		1
6437.51465		1
6437.64746		1
6437.801		1
6437.978		1
6438.00635		1
6438.56934		1
6438.647		1
6438.69531		1
6438.707		1
6438.94629		1
6439.014		1
6439.032		1
6439.033		1
6439.038		1
6439.046		1
6439.32129		1
6439.608		1
6439.921		1
6439.927		1
6440.24561		1
6440.34229		1
6440.357		1
6440.38965		1
6440.65137		1
6440.81		1
6441.13135		1
6441.518		1
6441.674		1
6441.711		1
6441.907		1
6441.99658		1
6442.034		1
6442.2334		1
6442.404		1
6442.801		1
6442.897		1
6443.0376		1
6443.336		1
6443.48535		1
6443.68		1
6443.693		1
6443.724		1
6443.773		1
6443.82861		1
6443.91846		1
6444.198		1
6444.214		1
6444.238		1
6444.241		1
6444.358		1
6444.54346		1
6444.8125		1
6444.84		1
6445.05566		1
6445.524		1
6445.63965		1
6445.68164		1
6445.92041		1
6445.999		1
6446.04		1
6446.37549		1
6446.438		1
6446.58936		1
6446.786		1
6447.144		1
6447.18555		1
6447.41748		1
6447.856		1
6447.969		1
6448.0376		1
6448.193		1
6448.463		1
6448.52734		1
6448.55469		1
6448.63037		1
6448.69238		1
6448.788		1
6448.811		1
6448.96338		1
6448.966		1
6448.96729		1
6449.24463		1
6449.3125		1
6449.50537		1
6449.56836		1
6449.804		1
6449.81152		1
6450.16		1
6450.1626		1
6450.309		1
6450.312		1
6450.41064		1
6450.57227		1
6450.661		1
6450.805		1
6450.948		1
6450.976		1
6451.09326		1
6451.27441		1
6451.381		1
6451.87646		1
6451.956		1
6451.96436		1
6452.12744		1
6452.192		1
6452.28125		1
6452.422		1
6452.57764		1
6453.145		1
6453.262		1
6453.653		1
6454.103		1
6454.37256		1
6454.381		1
6454.424		1
6454.554		1
6454.67236		1
6454.89258		1
6454.92969		1
6455.08936		1
6455.26855		1
6455.30127		1
6455.30664		1
6455.364		1
6455.53564		1
6455.62256		1
6455.901		1
6455.91455		1
6456.07568		1
6456.152		1
6456.18555		1
6456.45361		1
6456.53		1
6456.626		1
6456.79443		1
6457.01172		1
6457.135		1
6457.249		1
6457.431		1
6458.0293		1
6458.142		1
6458.214		1
6458.99		1
6459.038		1
6459.04736		1
6459.504		1
6459.95557		1
6460.172		1
6460.17529		1
6460.199		1
6460.654		1
6460.65527		1
6460.887		1
6461.03		1
6461.04443		1
6461.098		1
6461.311		1
6461.357		1
6461.3584		1
6461.37549		1
6461.4043		1
6461.40527		1
6461.429		1
6461.461		1
6461.461		1
6461.8374		1
6462.12		1
6462.41357		1
6462.48535		1
6462.537		1
6462.53955		1
6462.85938		1
6462.91357		1
6462.93066		1
6463.31543		1
6463.409		1
6463.46143		1
6463.809		1
6463.956		1
6464.15674		1
6464.232		1
6464.38867		1
6464.41846		1
6464.44971		1
6464.532		1
6464.558		1
6464.57764		1
6464.78467		1
6464.86426		1
6464.9834		1
6465.27		1
6465.352		1
6465.38		1
6465.43457		1
6465.55371		1
6465.76758		1
6465.891		1
6465.927		1
6465.95752		1
6466.20264		1
6466.2583		1
6466.465		1
6466.51074		1
6466.725		1
6466.73438		1
6466.867		1
6466.96		1
6467.205		1
6467.3125		1
6467.40039		1
6467.40869		1
6467.441		1
6467.5083		1
6467.8374		1
6467.844		1
6468.011		1
6468.32666		1
6468.327		1
6468.38525		1
6468.39063		1
6468.59		1
6468.65527		1
6468.703		1
6468.825		1
6469.212		1
6469.23828		1
6469.31348		1
6469.912		1
6470.022		1
6470.07129		1
6470.25		1
6470.267		1
6470.28174		1
6470.327		1
6470.372		1
6470.69531		1
6471.095		1
6471.16553		1
6471.23242		1
6471.32959		1
6471.412		1
6471.41553		1
6471.491		1
6471.60938		1
6471.69		1
6471.87451		1
6472.01855		1
6472.43		1
6472.51367		1
6472.607		1
6472.671		1
6473.09375		1
6473.15039		1
6473.16		1
6473.46826		1
6473.57129		1
6473.74951		1
6473.75537		1
6473.967		1
6474.026		1
6474.166		1
6474.283		1
6474.34863		1
6474.614		1
6474.87744		1
6474.91		1
6474.92432		1
6475.062		1
6475.137		1
6475.18164		1
6475.53125		1
6475.535		1
6475.76953		1
6475.777		1
6475.938		1
6476.06641		1
6476.26855		1
6476.338		1
6476.377		1
6476.389		1
6476.423		1
6476.776		1
6476.786		1
6477.02051		1
6477.061		1
6477.12744		1
6477.33545		1
6477.348		1
6477.385		1
6477.607		1
6477.62842		1
6477.69434		1
6477.8457		1
6477.89844		1
6478.01758		1
6478.142		1
6478.23438		1
6478.31641		1
6478.39355		1
6478.41		1
6478.489		1
6478.9375		1
6478.94727		1
6478.99463		1
6479.07666		1
6479.29834		1
6479.524		1
6479.69629		1
6479.698		1
6479.80273		1
6479.994		1
6480.17432		1
6480.30029		1
6480.3457		1
6480.97168		1
6481.032		1
6481.147		1
6481.368		1
6481.45068		1
6481.51172		1
6481.568		1
6481.6416		1
6482.05127		1
6482.23242		1
6482.23975		1
6482.28125		1
6482.42236		1
6482.53857		1
6482.574		1
6482.688		1
6483.01025		1
6483.19336		1
6483.31934		1
6483.357		1
6483.38428		1
6483.43359		1
6483.63525		1
6483.828		1
6483.98047		1
6484.07666		1
6484.106		1
6484.178		1
6484.23438		1
6484.242		1
6484.45166		1
6484.53125		1
6484.53174		1
6484.545		1
6484.641		1
6484.651		1
6484.732		1
6484.82373		1
6484.97461		1
6485.03955		1
6485.153		1
6485.242		1
6485.42725		1
6485.51172		1
6485.54834		1
6485.557		1
6485.562		1
6485.59326		1
6485.661		1
6485.677		1
6485.823		1
6485.858		1
6486.147		1
6486.236		1
6486.25732		1
6486.45947		1
6486.463		1
6486.56543		1
6486.60742		1
6486.63867		1
6486.82861		1
6487.031		1
6487.076		1
6487.12158		1
6487.21875		1
6487.307		1
6487.49756		1
6487.51074		1
6487.775		1
6487.81934		1
6487.83		1
6487.94043		1
6488.21826		1
6488.272		1
6488.599		1
6488.7124		1
6488.871		1
6488.885		1
6488.959		1
6488.97168		1
6488.972		1
6488.975		1
6488.989		1
6488.989		1
6489.08154		1
6489.19		1
6489.25928		1
6489.347		1
6489.501		1
6489.517		1
6489.593		1
6489.61865		1
6489.81152		1
6490.01		1
6490.046		1
6490.20654		1
6490.55273		1
6490.60254		1
6490.62744		1
6490.76367		1
6490.767		1
6490.78027		1
6491.228		1
6491.498		1
6491.49951		1
6491.555		1
6491.61035		1
6491.78564		1
6491.90771		1
6492.02441		1
6492.251		1
6492.342		1
6492.64		1
6492.66943		1
6492.709		1
6492.91162		1
6493.14941		1
6493.331		1
6493.55371		1
6493.56836		1
6493.60449		1
6493.60938		1
6493.61475		1
6493.65332		1
6494.1626		1
6494.167		1
6494.28857		1
6494.298		1
6494.307		1
6494.34375		1
6494.42041		1
6494.71436		1
6494.769		1
6494.959		1
6494.98047		1
6495.03125		1
6495.062		1
6495.21045		1
6495.221		1
6495.30664		1
6495.34766		1
6495.364		1
6495.406		1
6495.47363		1
6495.57666		1
6495.63574		1
6495.957		1
6496.022		1
6496.15967		1
6496.43262		1
6496.468		1
6496.618		1
6496.68066		1
6496.73047		1
6496.842		1
6496.858		1
6497.11963		1
6497.24658		1
6497.374		1
6497.381		1
6497.54834		1
6497.579		1
6497.728		1
6497.823		1
6498.00244		1
6498.02344		1
6498.445		1
6498.449		1
6498.56641		1
6498.618		1
6498.68359		1
6498.709		1
6498.755		1
6498.80029		1
6499.07031		1
6499.08545		1
6499.204		1
6499.31445		1
6499.38232		1
6499.441		1
6499.638		1
6499.68		1
6499.695		1
6499.81055		1
6499.92969		1
6500.62354		1
6500.837		1
6500.8584		1
6501.014		1
6501.237		1
6501.24561		1
6501.264		1
6501.27539		1
6501.46826		1
6501.63428		1
6501.73242		1
6501.75732		1
6501.98438		1
6502.058		1
6502.26563		1
6502.284		1
6502.46533		1
6502.47461		1
6502.497		1
6502.597		1
6502.62		1
6502.77148		1
6502.816		1
6502.84131		1
6502.97949		1
6503.034		1
6503.052		1
6503.16553		1
6503.17969		1
6503.50439		1
6503.588		1
6503.606		1
6503.678		1
6503.693		1
6503.695		1
6503.845		1
6503.932		1
6504.02637		1
6504.04248		1
6504.10449		1
6504.16553		1
6504.3335		1
6504.42725		1
6504.464		1
6504.54443		1
6504.581		1
6504.688		1
6504.697		1
6504.77734		1
6504.89551		1
6504.98633		1
6505.102		1
6505.25439		1
6505.3877		1
6505.50244		1
6505.61133		1
6505.704		1
6506.01465		1
6506.10352		1
6506.11133		1
6506.11475		1
6506.38037		1
6506.57		1
6506.634		1
6506.70654		1
6506.767		1
6506.79443		1
6506.834		1
6506.9707		1
6507.013		1
6507.13672		1
6507.174		1
6507.43066		1
6507.45752		1
6507.54736		1
6507.562		1
6507.5874		1
6507.615		1
6507.668		1
6507.67969		1
6507.92969		1
6508.1167		1
6508.15625		1
6508.22363		1
6508.299		1
6508.37549		1
6508.41357		1
6508.458		1
6508.508		1
6508.609		1
6508.61328		1
6508.86		1
6508.8667		1
6508.978		1
6508.99854		1
6509.04541		1
6509.102		1
6509.19141		1
6509.4043		1
6509.43066		1
6509.69043		1
6509.833		1
6509.85059		1
6509.867		1
6509.89063		1
6509.905		1
6509.94727		1
6509.96826		1
6510.127		1
6510.1333		1
6510.135		1
6510.29541		1
6510.307		1
6510.56445		1
6510.57373		1
6510.58838		1
6510.81		1
6510.85449		1
6510.86963		1
6510.9707		1
6511.063		1
6511.124		1
6511.15527		1
6511.24		1
6511.28467		1
6511.334		1
6511.456		1
6511.519		1
6511.569		1
6511.58838		1
6511.69043		1
6511.81152		1
6511.83643		1
6511.838		1
6511.863		1
6511.872		1
6511.95459		1
6512.103		1
6512.21143		1
6512.28662		1
6512.28955		1
6512.357		1
6512.63037		1
6512.76758		1
6512.90771		1
6512.92432		1
6512.979		1
6512.9873		1
6513.34375		1
6513.37256		1
6513.53857		1
6513.6543		1
6513.668		1
6513.70068		1
6513.814		1
6514.014		1
6514.091		1
6514.138		1
6514.22266		1
6514.306		1
6514.315		1
6514.365		1
6514.819		1
6514.86133		1
6515.03174		1
6515.078		1
6515.223		1
6515.2334		1
6515.30127		1
6515.384		1
6515.42139		1
6515.50732		1
6515.57764		1
6515.615		1
6515.62		1
6515.62842		1
6515.66		1
6515.704		1
6515.83545		1
6515.857		1
6516.0625		1
6516.09326		1
6516.244		1
6516.29053		1
6516.392		1
6516.43		1
6516.43066		1
6516.49854		1
6516.52051		1
6516.52148		1
6516.5293		1
6516.53271		1
6516.541		1
6516.545		1
6516.54736		1
6516.555		1
6516.591		1
6516.6875		1
6516.78564		1
6516.83643		1
6516.8374		1
6516.859		1
6516.896		1
6516.93		1
6516.931		1
6516.98145		1
6517.01758		1
6517.14648		1
6517.2666		1
6517.36035		1
6517.414		1
6517.46045		1
6517.526		1
6517.55469		1
6517.666		1
6517.74365		1
6517.8125		1
6517.82275		1
6517.89355		1
6517.922		1
6518.017		1
6518.02		1
6518.062		1
6518.15		1
6518.16846		1
6518.48242		1
6518.53467		1
6518.537		1
6518.602		1
6518.67139		1
6518.684		1
6518.688		1
6518.71		1
6518.724		1
6519.01		1
6519.25244		1
6519.26563		1
6519.31641		1
6519.413		1
6519.41455		1
6519.42969		1
6519.43945		1
6519.44		1
6519.502		1
6519.62256		1
6519.76074		1
6520.026		1
6520.119		1
6520.128		1
6520.25049		1
6520.26465		1
6520.37842		1
6520.56738		1
6520.61963		1
6520.73145		1
6520.74365		1
6520.861		1
6520.894		1
6520.973		1
6520.983		1
6521.17529		1
6521.2085		1
6521.21045		1
6521.27		1
6521.36963		1
6521.482		1
6521.89		1
6521.98926		1
6521.993		1
6522.02832		1
6522.115		1
6522.20361		1
6522.219		1
6522.31738		1
6522.489		1
6522.54443		1
6522.701		1
6522.75732		1
6522.78		1
6522.912		1
6522.949		1
6522.998		1
6523.341		1
6523.54053		1
6523.701		1
6523.87744		1
6523.891		1
6523.941		1
6523.98535		1
6524.08252		1
6524.15771		1
6524.16		1
6524.284		1
6524.38428		1
6524.61035		1
6524.64355		1
6524.693		1
6524.74658		1
6524.901		1
6525.03857		1
6525.1665		1
6525.227		1
6525.354		1
6525.3584		1
6525.454		1
6525.682		1
6525.691		1
6525.806		1
6525.85254		1
6525.987		1
6526.045		1
6526.11572		1
6526.2124		1
6526.335		1
6526.369		1
6526.45557		1
6526.535		1
6526.72754		1
6526.76367		1
6526.84473		1
6526.84961		1
6527.047		1
6527.07275		1
6527.13574		1
6527.26		1
6527.32129		1
6527.394		1
6527.658		1
6528.05029		1
6528.15		1
6528.17041		1
6528.38037		1
6528.396		1
6528.43066		1
6528.43262		1
6528.46533		1
6528.49854		1
6528.6333		1
6528.672		1
6528.783		1
6529.021		1
6529.1084		1
6529.149		1
6529.24561		1
6529.289		1
6529.315		1
6529.332		1
6529.33252		1
6529.458		1
6529.50342		1
6529.53467		1
6529.59326		1
6529.60547		1
6529.65039		1
6529.676		1
6529.76025		1
6529.83057		1
6529.864		1
6529.88135		1
6530.09961		1
6530.11963		1
6530.24756		1
6530.263		1
6530.286		1
6530.342		1
6530.41943		1
6530.52832		1
6530.535		1
6530.578		1
6530.64746		1
6530.703		1
6530.70361		1
6530.77344		1
6531.05664		1
6531.09229		1
6531.16553		1
6531.331		1
6531.3877		1
6531.55957		1
6531.63428		1
6531.70654		1
6531.721		1
6531.7417		1
6531.87646		1
6531.91		1
6532.07227		1
6532.07764		1
6532.149		1
6532.38135		1
6532.39		1
6532.53		1
6532.545		1
6532.568		1
6532.59131		1
6532.87158		1
6532.90332		1
6533.068		1
6533.12354		1
6533.12451		1
6533.19971		1
6533.23926		1
6533.27734		1
6533.368		1
6533.469		1
6533.49268		1
6533.589		1
6533.61133		1
6533.616		1
6533.66455		1
6533.774		1
6533.91		1
6533.91162		1
6534.13672		1
6534.13867		1
6534.18555		1
6534.22754		1
6534.325		1
6534.341		1
6534.59326		1
6534.705		1
6534.72852		1
6534.7417		1
6534.88135		1
6534.94		1
6534.98145		1
6535.27148		1
6535.566		1
6535.57861		1
6535.635		1
6535.664		1
6535.74268		1
6535.8125		1
6535.83		1
6535.981		1
6536.06738		1
6536.177		1
6536.287		1
6536.33154		1
6536.449		1
6536.452		1
6536.57227		1
6536.67773		1
6536.926		1
6536.957		1
6537.029		1
6537.19043		1
6537.21533		1
6537.49561		1
6537.563		1
6537.605		1
6537.656		1
6537.69238		1
6537.695		1
6537.712		1
6537.712		1
6537.73633		1
6537.822		1
6537.878		1
6537.881		1
6537.90625		1
6537.92334		1
6538.132		1
6538.153		1
6538.388		1
6538.475		1
6538.50049		1
6538.55273		1
6538.60742		1
6538.71875		1
6538.75		1
6538.767		1
6538.82568		1
6539.112		1
6539.13672		1
6539.366		1
6539.472		1
6539.61475		1
6539.65		1
6539.74756		1
6539.78125		1
6539.796		1
6539.81152		1
6539.87646		1
6539.881		1
6539.902		1
6539.98		1
6540.002		1
6540.07129		1
6540.181		1
6540.267		1
6540.27441		1
6540.30371		1
6540.45947		1
6540.662		1
6540.939		1
6540.94434		1
6540.9624		1
6541.06445		1
6541.07568		1
6541.101		1
6541.105		1
6541.15137		1
6541.154		1
6541.3125		1
6541.354		1
6541.44		1
6541.44775		1
6541.50146		1
6541.5127		1
6541.51563		1
6541.544		1
6541.755		1
6541.79443		1
6541.87939		1
6541.8916		1
6541.912		1
6542.011		1
6542.02832		1
6542.04639		1
6542.079		1
6542.08252		1
6542.133		1
6542.1333		1
6542.376		1
6542.38867		1
6542.59668		1
6542.688		1
6542.68945		1
6542.71338		1
6542.829		1
6542.93164		1
6542.97461		1
6543.09131		1
6543.10254		1
6543.188		1
6543.334		1
6543.385		1
6543.439		1
6543.46826		1
6543.475		1
6543.62939		1
6543.64746		1
6543.722		1
6543.82275		1
6543.87061		1
6543.972		1
6543.98975		1
6543.99854		1
6544.05859		1
6544.08		1
6544.13		1
6544.154		1
6544.221		1
6544.256		1
6544.31641		1
6544.342		1
6544.382		1
6544.5		1
6544.6		1
6544.623		1
6544.917		1
6544.95361		1
6544.97363		1
6545.27		1
6545.326		1
6545.34229		1
6545.367		1
6545.381		1
6545.394		1
6545.39453		1
6545.414		1
6545.425		1
6545.55225		1
6545.6084		1
6545.61		1
6545.61475		1
6545.62		1
6545.7085		1
6546.113		1
6546.14355		1
6546.19775		1
6546.25732		1
6546.29932		1
6546.324		1
6546.434		1
6546.439		1
6546.43945		1
6546.479		1
6546.497		1
6546.572		1
6546.586		1
6546.606		1
6546.74		1
6546.811		1
6546.82031		1
6546.831		1
6546.88867		1
6546.97		1
6547.097		1
6547.111		1
6547.11426		1
6547.132		1
6547.46		1
6547.556		1
6547.86426		1
6547.948		1
6548.0127		1
6548.033		1
6548.11328		1
6548.26465		1
6548.27441		1
6548.3335		1
6548.40039		1
6548.43164		1
6548.4375		1
6548.476		1
6548.56055		1
6548.597		1
6548.597		1
6548.70166		1
6548.76465		1
6548.84375		1
6548.97266		1
6549.10938		1
6549.219		1
6549.27		1
6549.42969		1
6549.49268		1
6549.668		1
6549.68262		1
6549.693		1
6549.707		1
6549.77539		1
6549.79736		1
6549.801		1
6549.878		1
6549.88232		1
6549.917		1
6549.97363		1
6549.995		1
6550.01465		1
6550.07861		1
6550.13672		1
6550.27441		1
6550.32764		1
6550.38135		1
6550.48633		1
6550.52637		1
6550.681		1
6550.748		1
6550.83545		1
6550.843		1
6550.921		1
6550.987		1
6551.101		1
6551.14551		1
6551.24		1
6551.27637		1
6551.278		1
6551.29932		1
6551.37		1
6551.385		1
6551.3877		1
6551.47168		1
6551.541		1
6551.606		1
6551.68848		1
6551.87158		1
6551.87451		1
6551.9624		1
6552.03125		1
6552.034		1
6552.03662		1
6552.053		1
6552.055		1
6552.0625		1
6552.10742		1
6552.174		1
6552.17725		1
6552.23145		1
6552.267		1
6552.31738		1
6552.472		1
6552.52246		1
6552.54346		1
6552.65332		1
6552.898		1
6553.017		1
6553.03564		1
6553.12256		1
6553.12256		1
6553.37646		1
6553.47		1
6553.52344		1
6553.615		1
6553.69531		1
6553.97559		1
6554.148		1
6554.331		1
6554.422		1
6554.44727		1
6554.494		1
6554.51465		1
6554.552		1
6554.568		1
6554.6167		1
6554.70752		1
6554.72363		1
6554.72461		1
6554.95		1
6555.043		1
6555.07471		1
6555.42		1
6555.48		1
6555.60449		1
6555.732		1
6555.77734		1
6555.859		1
6555.877		1
6555.89		1
6555.93262		1
6555.974		1
6556.2085		1
6556.2373		1
6556.334		1
6556.36035		1
6556.425		1
6556.69141		1
6556.709		1
6556.735		1
6556.77539		1
6556.865		1
6556.95459		1
6557.114		1
6557.12842		1
6557.17236		1
6557.19629		1
6557.269		1
6557.27344		1
6557.342		1
6557.54053		1
6557.63574		1
6557.638		1
6557.6665		1
6557.69		1
6557.87256		1
6557.873		1
6557.98633		1
6558.121		1
6558.22363		1
6558.241		1
6558.358		1
6558.36		1
6558.41748		1
6558.41846		1
6558.443		1
6558.473		1
6558.58447		1
6558.59326		1
6558.712		1
6558.771		1
6558.862		1
6558.908		1
6559.05273		1
6559.06152		1
6559.10156		1
6559.17236		1
6559.20166		1
6559.382		1
6559.42		1
6559.43848		1
6559.56		1
6559.77637		1
6559.83154		1
6560.01758		1
6560.0957		1
6560.13672		1
6560.15039		1
6560.182		1
6560.187		1
6560.2915		1
6560.295		1
6560.29834		1
6560.472		1
6560.492		1
6560.649		1
6560.66064		1
6560.71729		1
6560.731		1
6560.77734		1
6560.80664		1
6560.822		1
6560.841		1
6560.966		1
6561.07031		1
6561.082		1
6561.13135		1
6561.209		1
6561.24951		1
6561.26758		1
6561.339		1
6561.43066		1
6561.431		1
6561.47852		1
6561.5625		1
6561.574		1
6561.649		1
6561.66162		1
6561.73828		1
6561.7417		1
6561.78027		1
6561.803		1
6561.838		1
6562.07227		1
6562.234		1
6562.32275		1
6562.42139		1
6562.473		1
6562.532		1
6562.54736		1
6562.548		1
6562.55273		1
6562.606		1
6562.615		1
6562.80566		1
6562.83447		1
6562.839		1
6562.847		1
6562.84766		1
6562.86865		1
6562.986		1
6563.117		1
6563.132		1
6563.241		1
6563.33838		1
6563.418		1
6563.42432		1
6563.47363		1
6563.55273		1
6563.55859		1
6563.559		1
6563.71		1
6563.71143		1
6563.82031		1
6563.89063		1
6563.95557		1
6564.002		1
6564.064		1
6564.213		1
6564.218		1
6564.235		1
6564.24756		1
6564.32666		1
6564.34326		1
6564.374		1
6564.56641		1
6564.83252		1
6564.99854		1
6565.00244		1
6565.147		1
6565.17529		1
6565.213		1
6565.217		1
6565.22656		1
6565.24756		1
6565.252		1
6565.459		1
6565.49365		1
6565.57373		1
6565.597		1
6565.62842		1
6565.67236		1
6565.681		1
6565.75049		1
6565.80273		1
6566.17334		1
6566.238		1
6566.44238		1
6566.74268		1
6566.75049		1
6566.75537		1
6566.836		1
6566.84863		1
6566.873		1
6566.924		1
6566.97656		1
6567.04639		1
6567.07031		1
6567.103		1
6567.13867		1
6567.147		1
6567.151		1
6567.196		1
6567.52344		1
6567.548		1
6567.59229		1
6567.59375		1
6567.62646		1
6567.632		1
6567.667		1
6567.686		1
6567.728		1
6567.74268		1
6567.776		1
6567.97		1
6567.975		1
6568.01563		1
6568.17725		1
6568.41455		1
6568.459		1
6568.474		1
6568.5127		1
6568.521		1
6568.521		1
6568.539		1
6568.56445		1
6568.641		1
6568.754		1
6568.79541		1
6568.877		1
6568.88867		1
6568.95		1
6569.07959		1
6569.11133		1
6569.12451		1
6569.314		1
6569.567		1
6569.57031		1
6569.69727		1
6569.708		1
6569.7207		1
6569.79248		1
6569.92236		1
6569.984		1
6569.99268		1
6570.024		1
6570.237		1
6570.237		1
6570.316		1
6570.44336		1
6570.50342		1
6570.506		1
6570.593		1
6570.599		1
6570.61865		1
6570.675		1
6570.70361		1
6570.755		1
6570.776		1
6570.924		1
6570.92432		1
6570.95361		1
6571.02148		1
6571.03662		1
6571.047		1
6571.05566		1
6571.08545		1
6571.09033		1
6571.1		1
6571.15967		1
6571.177		1
6571.19		1
6571.216		1
6571.21631		1
[truncated: 17,209 more rows]
