# Supplementary material for: Getting rid of ‘rain’ and ‘stars’: Mitigating inhibition effects on ddPCR data analysis, the case study of the invasive crayfish Pacifastacus leniusculus in the streams of Luxembourg
Source: PLoS One. 2022 Nov 16;17(11):e0275363. doi: 10.1371/journal.pone.0275363 (PMC9668142; doi:10.1371/journal.pone.0275363)
Supplement: S1 File — (ZIP) [file pone.0275363.s003.zip › raw data/29-Pl3/29 Pl3-2019 Pl_C08_Amplitude.csv]

Ch1 Amplitude	Ch2 Amplitude	Cluster
503.691284		1
959.136536		1
1106.22717		1
1229.26233		1
1248.35156		1
1252.91357		1
1291.44385		1
1361.11914		1
1377.30383		1
1382.83521		1
1395.96716		1
1463.34436		1
1482.45435		1
1485.01172		1
1495.01453		1
1499.7384		1
1504.1748		1
1509.05359		1
1527.50134		1
1538.40173		1
1543.79236		1
1572.32153		1
1583.66541		1
1598.70276		1
1612.43213		1
1632.50146		1
1647.76953		1
1649.59888		1
1668.38342		1
1676.67554		1
1692.699		1
1697.42566		1
1736.74329		1
1746.89551		1
1779.16064		1
1800.11145		1
1802.072		1
1803.68567		1
1814.85364		1
1816.55322		1
1834.90784		1
1848.0531		1
1854.02612		1
1866.51184		1
1873.839		1
1915.691		1
1955.68494		1
1958.96936		1
1962.56543		1
1965.04675		1
1967.75134		1
2018.72351		1
2056.194		1
2074.78345		1
2080.1875		1
2092.27832		1
2130.12769		1
2132.85083		1
2152.00781		1
2167.33618		1
2177.21777		1
2187.81226		1
2200.3125		1
2220.5415		1
2231.483		1
2238.89063		1
2250.327		1
2273.987		1
2292.70532		1
2314.883		1
2328.7334		1
2338.68457		1
2368.12476		1
2407.68286		1
2431.82056		1
2434.2522		1
2452.98071		1
2499.13135		1
2518.99365		1
2534.301		1
2535.45679		1
2597.793		1
2602.86523		1
2622.40527		1
2692.3396		1
2719.71436		1
2728.107		1
2758.44873		1
2779.63379		1
2798.31226		1
2827.94849		1
2849.54541		1
2878.40015		1
2900.466		1
2967.34277		1
3013.02075		1
3014.72144		1
3074.56543		1
3103.06274		1
3111.86646		1
3119.42871		1
3152.73242		1
3168.25146		1
3176.41357		1
3181.675		1
3236.21265		1
3248.88232		1
3285.215		1
3302.51147		1
3364.33765		1
3387.901		1
3420.49316		1
3481.827		1
3493.405		1
3501.00659		1
3501.489		1
3567.36133		1
3665.75635		1
3693.868		1
3695.91553		1
3718.73926		1
3756.42041		1
3782.38354		1
3792.49365		1
3797.41064		1
3903.00146		1
3945.00537		1
3949.36377		1
4023.35156		1
4028.724		1
4040.00317		1
4061.91138		1
4063.04419		1
4107.46		1
4118.9917		1
4132.71826		1
4139.21826		1
4147.42627		1
4147.699		1
4178.81152		1
4183.117		1
4185.644		1
4198.272		1
4218.6626		1
4227.75244		1
4232.89648		1
4276.157		1
4279.9585		1
4280.743		1
4281.716		1
4285.13574		1
4287.946		1
4303.088		1
4332.511		1
4337.16846		1
4339.905		1
4361.07764		1
4361.085		1
4365.332		1
4373.85352		1
4378.003		1
4381.661		1
4383.74951		1
4386.27441		1
4386.48145		1
4388.71973		1
4390.443		1
4395.48438		1
4397.821		1
4398.52246		1
4400.509		1
4410.78564		1
4416.867		1
4419.23633		1
4419.80762		1
4420.111		1
4424.62158		1
4428.85645		1
4431.48828		1
4432.416		1
4435.2207		1
4438.818		1
4444.42871		1
4444.67236		1
4448.79248		1
4450.96143		1
4453.25		1
4454.326		1
4460.06		1
4461.127		1
4462.121		1
4462.616		1
4462.67773		1
4462.99658		1
4465.04639		1
4465.475		1
4466.042		1
4466.896		1
4467.375		1
4468.7793		1
4472.16357		1
4473.742		1
4473.98633		1
4474.07861		1
4475.37451		1
4477.468		1
4480.306		1
4483.243		1
4485.20459		1
4485.26		1
4486.25244		1
4486.552		1
4487.26367		1
4487.4873		1
4488.42		1
4488.70068		1
4488.86328		1
4492.78955		1
4493.04346		1
4493.995		1
4496.025		1
4498.422		1
4502.429		1
4503.461		1
4503.96338		1
4505.78467		1
4505.953		1
4506.075		1
4506.22461		1
4507.169		1
4507.406		1
4509.24951		1
4509.477		1
4509.749		1
4511.407		1
4512.723		1
4513.51172		1
4515.04346		1
4515.52441		1
4515.695		1
4515.8335		1
4516.23926		1
4516.46436		1
4518.049		1
4518.2915		1
4518.513		1
4518.53271		1
4518.66846		1
4519.074		1
4519.67236		1
4520.042		1
4520.268		1
4521.14551		1
4521.85		1
4522.037		1
4522.68457		1
4524.28125		1
4524.8335		1
4526.66846		1
4526.91162		1
4527.6167		1
4527.851		1
4528.94		1
4531.2876		1
4531.521		1
4531.66357		1
4531.89941		1
4533.0874		1
4533.67725		1
4534.337		1
4534.853		1
4535.08838		1
4535.597		1
4535.775		1
4536.359		1
4536.37549		1
4537.992		1
4539.448		1
4540.23633		1
4540.865		1
4540.967		1
4540.982		1
4541.728		1
4542.59863		1
4542.64844		1
4542.693		1
4545.544		1
4546.10156		1
4546.46631		1
4546.599		1
4547.479		1
4549.0835		1
4549.58		1
4549.713		1
4550.30029		1
4550.95459		1
4551.278		1
4551.80762		1
4552.106		1
4552.46631		1
4552.619		1
4553.029		1
4553.30762		1
4553.56641		1
4553.774		1
4553.81738		1
4554.09863		1
4555.287		1
4556.621		1
4557.32373		1
4557.38		1
4557.56738		1
4557.76953		1
4558.14		1
4559.545		1
4559.557		1
4560.441		1
4560.44434		1
4560.55371		1
4560.55371		1
4561.57861		1
4561.86133		1
4562.28174		1
4562.95752		1
4562.97363		1
4563.528		1
4564.3		1
4564.872		1
4564.957		1
4565.005		1
4565.195		1
4565.34863		1
4565.391		1
4565.772		1
4565.98		1
4566.286		1
4566.341		1
4566.382		1
4566.723		1
4566.895		1
4566.99854		1
4567.049		1
4568.20361		1
4569.294		1
4569.34131		1
4569.63232		1
4569.9917		1
4570.32764		1
4571.959		1
4572.10254		1
4572.74		1
4572.75049		1
4572.9375		1
4573.17529		1
4573.26		1
4573.49365		1
4573.607		1
4573.788		1
4573.8584		1
4574.063		1
4574.07		1
4574.52		1
4575.29053		1
4575.349		1
4575.41455		1
4577.331		1
4577.382		1
4577.66064		1
4577.94434		1
4578.31		1
4578.857		1
4579.0874		1
4579.2417		1
4579.38965		1
4579.82373		1
4580.04443		1
4580.43359		1
4580.92725		1
4581.08154		1
4581.27539		1
4581.44971		1
4581.982		1
4582.485		1
4582.544		1
4582.87646		1
4583.029		1
4583.36475		1
4584.11768		1
4584.46338		1
4584.678		1
4585.299		1
4585.586		1
4585.819		1
4585.897		1
4586.17773		1
4586.786		1
4586.88135		1
4586.956		1
4587.258		1
4587.4		1
4587.749		1
4587.75049		1
4588.073		1
4588.108		1
4588.199		1
4588.276		1
4588.45752		1
4588.46826		1
4588.784		1
4588.80664		1
4589.55859		1
4589.67871		1
4590.562		1
4590.89844		1
4591.72852		1
4592.296		1
4592.3916		1
4592.68652		1
4593.07227		1
4593.07666		1
4593.197		1
4593.45557		1
4593.4834		1
4593.621		1
4593.738		1
4593.82031		1
4593.877		1
4594.19775		1
4594.36865		1
4594.51172		1
4594.55859		1
4595.087		1
4596.14063		1
4596.51465		1
4596.91943		1
4596.95654		1
4597.32275		1
4598.04		1
4598.168		1
4598.18066		1
4598.20264		1
4598.471		1
4598.547		1
4598.85742		1
4599.347		1
4599.598		1
4599.801		1
4599.898		1
4600.215		1
4600.56934		1
4600.681		1
4600.94873		1
4601.263		1
4601.565		1
4601.70166		1
4601.788		1
4601.97168		1
4601.98828		1
4602.159		1
4602.634		1
4602.642		1
4602.648		1
4602.84961		1
4602.915		1
4604.09		1
4604.164		1
4604.39941		1
4604.43		1
4604.47		1
4604.586		1
4604.68945		1
4605.078		1
4605.28369		1
4605.33838		1
4605.39355		1
4605.426		1
4605.44971		1
4605.492		1
4605.538		1
4605.606		1
4605.649		1
4605.79932		1
4606.219		1
4606.247		1
4606.315		1
4606.557		1
4606.591		1
4606.78369		1
4607.62061		1
4607.80273		1
4608.086		1
4608.108		1
4608.148		1
4608.44141		1
4608.62939		1
4608.97852		1
4609.457		1
4609.61328		1
4609.66		1
4609.716		1
4609.827		1
4609.931		1
4610.031		1
4610.042		1
4610.04736		1
4610.105		1
4610.18164		1
4610.392		1
4610.78		1
4611.091		1
4611.632		1
4612.01953		1
4612.24756		1
4612.33545		1
4612.342		1
4612.85254		1
4612.953		1
4613.05		1
4613.248		1
4613.45654		1
4613.805		1
4613.821		1
4613.983		1
4614.01758		1
4614.21826		1
4614.848		1
4615.30273		1
4615.44629		1
4615.507		1
4615.648		1
4615.66943		1
4615.735		1
4615.80664		1
4615.86963		1
4616.5415		1
4616.583		1
4616.597		1
4616.63574		1
4616.891		1
4617		1
4617.02832		1
4617.595		1
4617.79248		1
4617.819		1
4618.254		1
4618.43		1
4619.16162		1
4619.38574		1
4619.5376		1
4619.65771		1
4619.773		1
4619.82129		1
4620.116		1
4620.12451		1
4620.182		1
4620.34863		1
4620.435		1
4620.58545		1
4620.683		1
4620.79248		1
4620.90234		1
4621.199		1
4621.2334		1
4621.81055		1
4621.866		1
4621.98438		1
4622.03369		1
4622.2915		1
4622.31641		1
4622.45654		1
4622.46631		1
4622.722		1
4622.803		1
4622.93262		1
4623.114		1
4623.16357		1
4623.59863		1
4623.68164		1
4623.766		1
4623.86426		1
4625.30566		1
4625.313		1
4625.55371		1
4625.57568		1
4625.873		1
4625.91943		1
4626.21973		1
4626.239		1
4626.25439		1
4626.333		1
4626.57227		1
4626.76025		1
4626.77148		1
4627.032		1
4627.21045		1
4627.219		1
4627.251		1
4627.345		1
4627.608		1
4627.66		1
4627.7583		1
4627.85938		1
4627.93		1
4628.031		1
4628.07		1
4628.11133		1
4628.121		1
4628.142		1
4628.346		1
4628.596		1
4628.72363		1
4628.897		1
4629.07275		1
4629.2417		1
4629.29346		1
4629.33252		1
4629.366		1
4629.55762		1
4629.5625		1
4629.798		1
4629.9917		1
4629.99756		1
4630.001		1
4630.091		1
4630.134		1
4630.198		1
4630.385		1
4630.471		1
4630.53662		1
4630.55957		1
4631.24463		1
4631.342		1
4631.844		1
4631.967		1
4632.129		1
4632.36572		1
4632.50146		1
4632.55273		1
4632.80469		1
4632.92334		1
4633.029		1
4633.31152		1
4633.514		1
4634.022		1
4634.19336		1
4634.47852		1
4634.708		1
4634.875		1
4634.914		1
4634.927		1
4635.12939		1
4635.46729		1
4635.715		1
4635.93066		1
4636.13965		1
4636.192		1
4636.256		1
4636.571		1
4636.73633		1
4636.88867		1
4637.09326		1
4637.138		1
4637.382		1
4637.518		1
4637.729		1
4637.782		1
4638.31738		1
4638.43		1
4638.477		1
4638.495		1
4638.598		1
4638.6084		1
4638.71973		1
4639.072		1
4639.23926		1
4639.44141		1
4639.473		1
4639.65137		1
4639.75146		1
4639.75635		1
4639.781		1
4639.793		1
4639.86963		1
4639.922		1
4640.0293		1
4640.1416		1
4640.23975		1
4640.569		1
4640.67725		1
4640.712		1
4640.8667		1
4640.981		1
4641.27148		1
4641.39941		1
4641.57129		1
4641.835		1
4641.878		1
4641.93555		1
4641.952		1
4642.15527		1
4642.533		1
4642.715		1
4642.879		1
4643.13037		1
4643.13965		1
4643.2666		1
4643.38867		1
4643.414		1
4643.505		1
4643.60156		1
4643.61328		1
4643.65332		1
4643.662		1
4644.03271		1
4644.0415		1
4644.20166		1
4644.23535		1
4644.341		1
4644.388		1
4644.441		1
4644.583		1
4644.61475		1
4644.66943		1
4644.79053		1
4644.794		1
4644.89746		1
4645.177		1
4645.481		1
4645.66846		1
4645.67041		1
4645.741		1
4646.00635		1
4646.17969		1
4646.34		1
4646.4917		1
4646.635		1
4646.94531		1
4646.968		1
4647.03857		1
4647.07568		1
4647.289		1
4647.307		1
4647.374		1
4647.55225		1
4647.57959		1
4647.631		1
4647.87646		1
4647.98926		1
4648.07031		1
4648.18359		1
4648.29541		1
4648.298		1
4648.372		1
4648.40625		1
4648.456		1
4648.48975		1
4648.552		1
4648.55371		1
4648.76025		1
4648.976		1
4649.0166		1
4649.13965		1
4649.344		1
4649.42041		1
4649.42773		1
4649.49		1
4649.52051		1
4649.55127		1
4649.59375		1
4649.77		1
4649.78		1
4649.83057		1
4649.93848		1
4649.9585		1
4649.98438		1
4650.10547		1
4650.11328		1
4650.11475		1
4650.248		1
4650.38965		1
4650.66162		1
4650.814		1
4650.85742		1
4650.95361		1
4651.009		1
4651.14551		1
4651.232		1
4651.297		1
4651.37354		1
4651.46		1
4651.58838		1
4651.73145		1
4651.75244		1
4651.85352		1
4651.9043		1
4652.089		1
4652.092		1
4652.23535		1
4652.327		1
4652.395		1
4652.45459		1
4652.58936		1
4652.742		1
4652.754		1
4652.961		1
4653.014		1
4653.26465		1
4653.3335		1
4653.53125		1
4653.59863		1
4654.168		1
4654.237		1
4654.28271		1
4654.30762		1
4654.38232		1
4654.543		1
4654.82227		1
4655.056		1
4655.151		1
4655.38428		1
4655.63232		1
4655.736		1
4655.80469		1
4655.805		1
4655.842		1
4655.93		1
4656.004		1
4656.00635		1
4656.28		1
4656.456		1
4656.666		1
4656.668		1
4656.672		1
4656.69336		1
4656.92041		1
4657.11		1
4657.39746		1
4657.40869		1
4657.67529		1
4657.709		1
4657.72852		1
4657.82666		1
4657.915		1
4657.93457		1
4657.992		1
4658.177		1
4658.24658		1
4658.413		1
4658.56738		1
4658.74365		1
4658.77832		1
4659.094		1
4659.146		1
4659.14648		1
4659.42529		1
4659.74		1
4659.87354		1
4659.93		1
4659.984		1
4660.04736		1
4660.105		1
4660.1167		1
4660.229		1
4660.727		1
4660.85645		1
4661.09375		1
4661.2583		1
4661.44531		1
4661.468		1
4661.71143		1
4661.766		1
4661.835		1
4661.915		1
4662.021		1
4662.07275		1
4662.18945		1
4662.202		1
4662.212		1
4662.359		1
4662.38867		1
4662.57227		1
4662.71045		1
4662.758		1
4662.93555		1
4663.03271		1
4663.362		1
4663.56543		1
4663.588		1
4663.596		1
4663.763		1
4663.7915		1
4663.93848		1
4664.13232		1
4664.24854		1
4664.3916		1
4664.526		1
4664.69043		1
4664.75		1
4664.814		1
4665.05469		1
4665.30762		1
4665.42725		1
4665.445		1
4665.604		1
4666.1		1
4666.129		1
4666.238		1
4666.40039		1
4666.47852		1
4666.4917		1
4666.515		1
4666.54932		1
4666.609		1
4666.72656		1
4666.756		1
4666.78564		1
4666.817		1
4666.88672		1
4666.921		1
4666.98047		1
4666.99072		1
4667.051		1
4667.087		1
4667.1333		1
4667.592		1
4667.76074		1
4667.868		1
4667.884		1
4668.132		1
4668.3623		1
4668.437		1
4668.76465		1
4668.9834		1
4669.16553		1
4669.19141		1
4669.20166		1
4669.23242		1
4669.31		1
4669.58838		1
4669.614		1
4669.63574		1
4669.63672		1
4669.675		1
4669.769		1
4669.80371		1
4669.82		1
4670.06152		1
4670.18555		1
4670.267		1
4670.269		1
4670.39		1
4670.451		1
4670.497		1
4670.536		1
4670.59766		1
4670.62		1
4670.71		1
4670.77734		1
4670.81		1
4670.885		1
4670.89551		1
4670.933		1
4671.086		1
4671.133		1
4671.20752		1
4671.343		1
4671.38965		1
4671.7417		1
4671.92529		1
4671.953		1
4672.109		1
4672.159		1
4672.21143		1
4672.241		1
4672.258		1
4672.344		1
4672.37		1
4672.398		1
4672.50244		1
4672.563		1
4672.5874		1
4672.71045		1
4672.73047		1
4672.73535		1
4672.878		1
4672.88525		1
4673.0166		1
4673.05859		1
4673.1875		1
4673.29248		1
4673.41357		1
4673.417		1
4673.45947		1
4673.515		1
4673.56445		1
4673.57		1
4673.62451		1
4673.653		1
4673.78857		1
4673.82031		1
4673.89648		1
4673.951		1
4674.08		1
4674.138		1
4674.15332		1
4674.28		1
4674.2876		1
4674.39		1
4674.4585		1
4674.4873		1
4674.54541		1
4674.557		1
4674.58252		1
4674.60059		1
4674.728		1
4674.7334		1
4674.81543		1
4674.92969		1
4674.96826		1
4674.97168		1
4675.072		1
4675.15967		1
4675.33447		1
4675.3877		1
4675.39		1
4675.50439		1
4675.6543		1
4675.726		1
4675.804		1
4675.818		1
4675.847		1
4675.85254		1
4675.94238		1
4675.99854		1
4676.08		1
4676.124		1
4676.26758		1
4676.479		1
4676.617		1
4676.63574		1
4676.787		1
4676.88		1
4676.97363		1
4677.13965		1
4677.203		1
4677.21		1
4677.302		1
4677.35742		1
4677.47461		1
4677.639		1
4677.71338		1
4677.79639		1
4677.85156		1
4677.95264		1
4678.04		1
4678.09961		1
4678.153		1
4678.215		1
4678.242		1
4678.325		1
4678.35352		1
4678.49463		1
4678.542		1
4678.56738		1
4678.66553		1
4678.701		1
4678.926		1
4678.94336		1
4679.05225		1
4679.321		1
4679.40869		1
4679.5127		1
4679.59473		1
4679.62		1
4679.62256		1
4679.62744		1
4679.761		1
4679.77344		1
4679.89941		1
4679.93457		1
4679.97559		1
4679.98242		1
4680.02441		1
4680.185		1
4680.23633		1
4680.35156		1
4680.378		1
4680.38574		1
4680.4043		1
4680.427		1
4680.597		1
4680.69238		1
4680.8374		1
4680.885		1
4680.96436		1
4681.058		1
4681.0874		1
4681.14551		1
4681.18		1
4681.27637		1
4681.376		1
4681.383		1
4681.3916		1
4681.5		1
4681.519		1
4681.559		1
4681.59326		1
4681.741		1
4681.78125		1
4681.92041		1
4682.07227		1
4682.187		1
4682.21143		1
4682.38		1
4682.38037		1
4682.556		1
4682.57031		1
4682.57568		1
4682.57568		1
4682.589		1
4682.636		1
4682.72		1
4682.827		1
4682.82861		1
4682.944		1
4683.02246		1
4683.063		1
4683.16748		1
4683.44336		1
4683.44629		1
4683.76025		1
4683.77539		1
4683.791		1
4683.811		1
4683.87158		1
4683.97559		1
4684.025		1
4684.04736		1
4684.06152		1
4684.28271		1
4684.3		1
4684.30371		1
4684.4165		1
4684.42		1
4684.453		1
4684.478		1
4684.639		1
4684.789		1
4684.82764		1
4684.904		1
4684.91455		1
4684.93262		1
4684.994		1
4685.07373		1
4685.11426		1
4685.19336		1
4685.21631		1
4685.463		1
4685.467		1
4685.53955		1
4685.61865		1
4685.65527		1
4685.731		1
4685.884		1
4685.963		1
4686.14746		1
4686.154		1
4686.28662		1
4686.314		1
4686.342		1
4686.44238		1
4686.537		1
4686.67432		1
4686.69043		1
4686.77832		1
4686.851		1
4686.88574		1
4687.128		1
4687.14746		1
4687.15625		1
4687.251		1
4687.30469		1
4687.315		1
4687.33		1
4687.33		1
4687.382		1
4687.448		1
4687.465		1
4687.59375		1
4687.59863		1
4687.642		1
4687.645		1
4687.738		1
4687.79053		1
4687.90967		1
4687.95264		1
4688.053		1
4688.14648		1
4688.20557		1
4688.2666		1
4688.28857		1
4688.314		1
4688.55859		1
4688.603		1
4688.64063		1
4688.66455		1
4688.66748		1
4688.679		1
4688.87061		1
4688.89648		1
4688.95752		1
4688.988		1
4689.03955		1
4689.06641		1
4689.092		1
4689.1333		1
4689.164		1
4689.16846		1
4689.27344		1
4689.29346		1
4689.30029		1
4689.55957		1
4689.57666		1
4689.62842		1
4689.7417		1
4689.751		1
4689.759		1
4689.989		1
4690.10449		1
4690.224		1
4690.311		1
4690.38037		1
4690.40967		1
4690.547		1
4690.60156		1
4690.828		1
4691.28		1
4691.293		1
4691.30127		1
4691.38867		1
4691.42334		1
4691.45459		1
4691.46973		1
4691.473		1
4691.487		1
4691.49072		1
4691.58643		1
4691.595		1
4691.624		1
4691.83936		1
4691.872		1
4691.90039		1
4692.034		1
4692.046		1
4692.08936		1
4692.233		1
4692.361		1
4692.3623		1
4692.452		1
4692.549		1
4692.56836		1
4692.61		1
4692.61328		1
4692.61572		1
4692.643		1
4692.8335		1
4692.91943		1
4692.95361		1
4693.12744		1
4693.14844		1
4693.16943		1
4693.17627		1
4693.3584		1
4693.40625		1
4693.53		1
4693.69141		1
4693.707		1
4693.85938		1
4693.893		1
4693.946		1
4694.01758		1
4694.037		1
4694.07		1
4694.10352		1
4694.21973		1
4694.25732		1
4694.32666		1
4694.34		1
4694.36035		1
4694.39258		1
4694.444		1
4694.44727		1
4694.47559		1
4694.49756		1
4694.519		1
4694.635		1
4694.931		1
4695.059		1
4695.19971		1
4695.26074		1
4695.435		1
4695.492		1
4695.56934		1
4695.59033		1
4695.6665		1
4695.684		1
4695.823		1
4695.889		1
4695.933		1
4695.94531		1
4695.97949		1
4696.10449		1
4696.11865		1
4696.187		1
4696.37		1
4696.40234		1
4696.41455		1
4696.499		1
4696.56543		1
4696.57227		1
4696.824		1
4696.933		1
4696.996		1
4697.023		1
4697.066		1
4697.125		1
4697.2207		1
4697.223		1
4697.241		1
4697.26563		1
4697.266		1
4697.302		1
4697.34863		1
4697.352		1
4697.41748		1
4697.42		1
4697.46045		1
4697.48047		1
4697.544		1
4697.591		1
4697.727		1
4697.79932		1
4697.80127		1
4697.833		1
4697.9126		1
4697.91553		1
4697.98975		1
4698.00146		1
4698.03174		1
4698.05029		1
4698.05127		1
4698.10938		1
4698.14453		1
4698.15674		1
4698.19336		1
4698.24561		1
4698.40967		1
4698.47656		1
4698.48145		1
4698.6123		1
4698.616		1
4698.626		1
4698.647		1
4698.72559		1
4698.86426		1
4698.873		1
4698.877		1
4699.13		1
4699.215		1
4699.262		1
4699.28955		1
4699.294		1
4699.40527		1
4699.436		1
4699.574		1
4699.60645		1
4699.99756		1
4700.002		1
4700.01855		1
4700.079		1
4700.092		1
4700.10449		1
4700.209		1
4700.31543		1
4700.377		1
4700.44141		1
4700.45557		1
4700.465		1
4700.57373		1
4700.593		1
4700.758		1
4700.812		1
4700.84863		1
4700.978		1
4701.023		1
4701.038		1
4701.079		1
4701.106		1
4701.30762		1
4701.353		1
4701.3916		1
4701.419		1
4701.431		1
4701.48975		1
4701.49951		1
4701.54932		1
4701.55127		1
4701.6333		1
4701.674		1
4701.786		1
4701.796		1
4701.81543		1
4701.9165		1
4701.96973		1
4702.004		1
4702.21		1
4702.254		1
4702.331		1
4702.387		1
4702.56		1
4702.573		1
4702.71631		1
4702.747		1
4702.92139		1
4702.997		1
4703.13672		1
4703.22363		1
4703.23633		1
4703.27734		1
4703.296		1
4703.3877		1
4703.532		1
4703.57275		1
4703.68262		1
4703.81543		1
4703.83		1
4703.92871		1
4703.9707		1
4704.012		1
4704.058		1
4704.11		1
4704.19873		1
4704.297		1
4704.30371		1
4704.307		1
4704.319		1
4704.32129		1
4704.323		1
4704.381		1
4704.536		1
4704.62256		1
4704.77344		1
4704.781		1
4704.78955		1
4704.863		1
4704.90625		1
4704.9624		1
4705.196		1
4705.20654		1
4705.353		1
4705.396		1
4705.41		1
4705.423		1
4705.531		1
4705.60059		1
4705.99268		1
4706.08838		1
4706.099		1
4706.23438		1
4706.38525		1
4706.405		1
4706.42139		1
4706.45947		1
4706.48828		1
4706.54834		1
4706.55225		1
4706.6167		1
4706.757		1
4706.874		1
4706.947		1
4706.98242		1
4706.993		1
4707.11475		1
4707.31934		1
4707.35254		1
4707.354		1
4707.383		1
4707.401		1
4707.408		1
4707.412		1
4707.659		1
4707.666		1
4707.67041		1
4707.71338		1
4707.74854		1
4707.754		1
4707.853		1
4708.07666		1
4708.129		1
4708.209		1
4708.281		1
4708.285		1
4708.289		1
4708.28955		1
4708.31152		1
4708.31445		1
4708.341		1
4708.346		1
4708.37646		1
4708.456		1
4708.635		1
4708.65039		1
4708.74268		1
4708.922		1
4709.005		1
4709.143		1
4709.14941		1
4709.16553		1
4709.214		1
4709.264		1
4709.35547		1
4709.3584		1
4709.37		1
4709.37256		1
4709.46533		1
4709.53271		1
4709.606		1
4709.649		1
4709.665		1
4709.73047		1
4709.77734		1
4709.859		1
4709.944		1
4710.038		1
4710.066		1
4710.09668		1
4710.118		1
4710.14258		1
4710.147		1
4710.1875		1
4710.23438		1
4710.27734		1
4710.3833		1
4710.514		1
4710.53027		1
4710.55859		1
4710.564		1
4710.62646		1
4710.66748		1
4710.73		1
4710.73438		1
4710.86		1
4710.86768		1
4711.009		1
4711.07764		1
4711.11963		1
4711.12061		1
4711.155		1
4711.28662		1
4711.312		1
4711.34		1
4711.34326		1
4711.346		1
4711.45459		1
4711.481		1
4711.51172		1
4711.594		1
4711.606		1
4711.619		1
4711.62		1
4711.767		1
4711.80371		1
4711.93457		1
4712.01855		1
4712.12549		1
4712.13867		1
4712.1875		1
4712.249		1
4712.437		1
4712.488		1
4712.505		1
4712.716		1
4712.83545		1
4712.8667		1
4712.89355		1
4712.949		1
4712.999		1
4713.01		1
4713.08252		1
4713.08838		1
4713.34131		1
4713.34961		1
4713.386		1
4713.46826		1
4713.54834		1
4713.5835		1
4713.6167		1
4713.9585		1
4714.005		1
4714.2124		1
4714.23828		1
4714.247		1
4714.28369		1
4714.323		1
4714.47656		1
4714.56152		1
4714.57		1
4714.58643		1
4714.61328		1
4714.62		1
4714.71		1
4714.713		1
4714.81641		1
4714.822		1
4714.87646		1
4714.907		1
4715.162		1
4715.207		1
4715.243		1
4715.359		1
4715.36133		1
4715.36426		1
4715.42041		1
4715.427		1
4715.44531		1
4715.49		1
4715.545		1
4715.56738		1
4715.572		1
4715.591		1
4715.695		1
4715.868		1
4715.925		1
4716.00732		1
4716.103		1
4716.105		1
4716.12451		1
4716.19		1
4716.203		1
4716.2915		1
4716.30225		1
4716.30469		1
4716.34229		1
4716.34863		1
4716.40039		1
4716.438		1
4716.44434		1
4716.48975		1
4716.57275		1
4716.636		1
4716.66064		1
4716.68848		1
4716.87744		1
4716.905		1
4716.92		1
4716.97754		1
4717.06934		1
4717.099		1
4717.17969		1
4717.184		1
4717.213		1
4717.258		1
4717.43848		1
4717.475		1
4717.654		1
4717.774		1
4717.794		1
4717.862		1
4717.883		1
4717.98828		1
4718.042		1
4718.059		1
4718.244		1
4718.24756		1
4718.35		1
4718.36426		1
4718.45264		1
4718.45654		1
4718.51465		1
4718.55371		1
4718.57227		1
4718.67041		1
4718.72461		1
4718.72949		1
4718.75439		1
4718.78271		1
4718.80371		1
4718.80664		1
4719.00146		1
4719.059		1
4719.13428		1
4719.138		1
4719.266		1
4719.42432		1
4719.425		1
4719.431		1
4719.482		1
4719.49854		1
4719.554		1
4719.62744		1
4719.66943		1
4719.699		1
4719.73633		1
4719.863		1
4719.863		1
4719.87939		1
4719.934		1
4720.063		1
4720.11		1
4720.152		1
4720.241		1
4720.384		1
4720.446		1
4720.448		1
4720.50928		1
4720.51		1
4720.5874		1
4720.599		1
4720.643		1
4720.677		1
4720.729		1
4720.73828		1
4720.743		1
4720.822		1
4720.82666		1
4720.97363		1
4720.97949		1
4721.10645		1
4721.107		1
4721.40332		1
4721.409		1
4721.428		1
4721.46631		1
4721.47949		1
4721.48		1
4721.584		1
4721.61475		1
4721.679		1
4721.73		1
4721.75537		1
4721.77051		1
4721.85547		1
4721.88574		1
4721.919		1
4721.935		1
4722.029		1
4722.04053		1
4722.06445		1
4722.101		1
4722.109		1
4722.188		1
4722.277		1
4722.463		1
4722.46973		1
4722.57031		1
4722.57861		1
4722.58154		1
4722.752		1
4722.825		1
4722.842		1
4722.938		1
4723.02734		1
4723.0376		1
4723.042		1
4723.108		1
4723.14453		1
4723.149		1
4723.186		1
4723.19971		1
4723.33		1
4723.37939		1
4723.384		1
4723.40771		1
4723.413		1
4723.426		1
4723.45068		1
4723.46		1
4723.498		1
4723.51172		1
4723.585		1
4723.601		1
4723.608		1
4723.628		1
4723.686		1
4723.71045		1
4723.89355		1
4723.92		1
4723.95166		1
4723.96826		1
4723.98		1
4723.98828		1
4724.02051		1
4724.0415		1
4724.164		1
4724.17041		1
4724.23145		1
4724.237		1
4724.25049		1
4724.31		1
4724.364		1
4724.434		1
4724.43555		1
4724.4624		1
4724.61		1
4724.689		1
4724.81152		1
4724.91748		1
4724.955		1
4725.05273		1
4725.078		1
4725.196		1
4725.215		1
4725.237		1
4725.251		1
4725.269		1
4725.44873		1
4725.457		1
4725.804		1
4725.83447		1
4725.92529		1
4725.97852		1
4725.98047		1
4725.982		1
4726.15771		1
4726.193		1
4726.207		1
4726.211		1
4726.221		1
4726.242		1
4726.278		1
4726.351		1
4726.354		1
4726.42773		1
4726.44434		1
4726.5625		1
4726.632		1
4726.633		1
4726.64063		1
4726.67871		1
4726.73828		1
4726.77148		1
4726.848		1
4726.849		1
4726.876		1
4726.908		1
4726.93262		1
4726.966		1
4727.05957		1
4727.07373		1
4727.19775		1
4727.207		1
4727.24		1
4727.298		1
4727.329		1
4727.40771		1
4727.49365		1
4727.51855		1
4727.542		1
4727.555		1
4727.645		1
4727.7417		1
4727.753		1
4727.75732		1
4727.776		1
4727.788		1
4727.794		1
4727.84961		1
4727.85547		1
4727.897		1
4727.947		1
4727.955		1
4727.96973		1
4728.53125		1
4728.533		1
4728.613		1
4728.62939		1
4728.66357		1
4728.69238		1
4728.744		1
4728.768		1
4728.896		1
4728.93457		1
4728.949		1
4729.01855		1
4729.026		1
4729.084		1
4729.191		1
4729.23926		1
4729.24268		1
4729.269		1
4729.308		1
4729.33447		1
4729.38135		1
4729.421		1
4729.43848		1
4729.45361		1
4729.51855		1
4729.537		1
4729.625		1
4729.64258		1
4729.688		1
4729.691		1
4729.733		1
4729.875		1
4729.88428		1
4729.941		1
4729.979		1
4729.983		1
4729.98828		1
4730.005		1
4730.02148		1
4730.02246		1
4730.199		1
4730.283		1
4730.313		1
4730.347		1
4730.36		1
4730.39648		1
4730.41357		1
4730.42236		1
4730.543		1
4730.54736		1
4730.5835		1
4730.609		1
4730.61475		1
4730.696		1
4730.704		1
4730.72559		1
4730.90674		1
4730.94531		1
4731.0166		1
4731.04639		1
4731.056		1
4731.05957		1
4731.087		1
4731.088		1
4731.09473		1
4731.135		1
4731.22852		1
4731.315		1
4731.38867		1
4731.42139		1
4731.448		1
4731.51074		1
4731.53271		1
4731.581		1
4731.59375		1
4731.64		1
4731.64551		1
4731.703		1
4731.70459		1
4731.763		1
4731.769		1
4731.78027		1
4731.81055		1
4731.862		1
4731.94		1
4732.02344		1
4732.049		1
4732.102		1
4732.132		1
4732.24561		1
4732.25		1
4732.342		1
4732.466		1
4732.47656		1
4732.52832		1
4732.53027		1
4732.60254		1
4732.6875		1
4732.696		1
4732.711		1
4732.713		1
4732.76465		1
4732.78125		1
4732.799		1
4732.81738		1
4732.88965		1
4732.95752		1
4733.074		1
4733.113		1
4733.129		1
4733.13525		1
4733.22559		1
4733.25439		1
4733.255		1
4733.25732		1
4733.274		1
4733.27539		1
4733.286		1
4733.38574		1
4733.40039		1
4733.41748		1
4733.424		1
4733.49072		1
4733.498		1
4733.50342		1
4733.514		1
4733.59326		1
[truncated: 16,422 more rows]
