# Supplementary material for: Getting rid of ‘rain’ and ‘stars’: Mitigating inhibition effects on ddPCR data analysis, the case study of the invasive crayfish Pacifastacus leniusculus in the streams of Luxembourg
Source: PLoS One. 2022 Nov 16;17(11):e0275363. doi: 10.1371/journal.pone.0275363 (PMC9668142; doi:10.1371/journal.pone.0275363)
Supplement: S1 File — (ZIP) [file pone.0275363.s003.zip › raw data/29-Pl3/29 Pl3-2019 Pl_C09_Amplitude.csv]

Ch1 Amplitude	Ch2 Amplitude	Cluster
272.517		1
420.767944		1
1796.19031		1
1816.5603		1
1972.18835		1
2070.18066		1
2082.35352		1
2270.79858		1
2275.89282		1
2346.42847		1
2361.90283		1
2414.56958		1
2546.32129		1
2661.45215		1
2707.39746		1
2707.454		1
2727.18042		1
2730.54517		1
2758.21484		1
2795.41748		1
2962.353		1
3035.48926		1
3040.42847		1
3169.43823		1
3246.72925		1
3285.81372		1
3335.95459		1
3350.42676		1
3390.67651		1
3407.87		1
3481.777		1
3553.13965		1
3589.911		1
3607.965		1
3626.053		1
3716.34814		1
3757.03149		1
3773.03516		1
3797.213		1
3807.322		1
3863.46826		1
3873.78931		1
3897.536		1
3910.83936		1
3918.98755		1
3924.717		1
3934.96851		1
3949.42944		1
3958.1145		1
3967.46484		1
3972.64282		1
3972.927		1
3994.63159		1
3997.92578		1
4006.67114		1
4024.178		1
4031.45557		1
4033.0647		1
4041.11816		1
4048.44946		1
4089.67749		1
4091.886		1
4098.39648		1
4110.1167		1
4111.48		1
4126.118		1
4134.279		1
4153.48633		1
4160.325		1
4181.225		1
4185.32861		1
4197.81836		1
4206.978		1
4211.264		1
4217.51367		1
4225.38867		1
4232.37939		1
4247.535		1
4249.13965		1
4261.509		1
4262.429		1
4264.971		1
4266.05127		1
4288.73438		1
4291.655		1
4292.32227		1
4297.71045		1
4318.81		1
4319.3335		1
4319.401		1
4338.84229		1
4351.91846		1
4353.65869		1
4353.67529		1
4357.403		1
4363.0957		1
4385.146		1
4387.537		1
4389.83		1
4404.4585		1
4408.76953		1
4415.95068		1
4420.57471		1
4420.65137		1
4421.945		1
4429.804		1
4463.038		1
4468.51074		1
4475.603		1
4476.745		1
4487.72754		1
4488.60938		1
4490.02734		1
4493.82861		1
4496.01074		1
4497.765		1
4498.37		1
4501.915		1
4527.984		1
4536.46		1
4541.69531		1
4542.694		1
4545.4126		1
4555.272		1
4564.507		1
4565.68848		1
4570.502		1
4571.32		1
4577.59668		1
4579.673		1
4583.46533		1
4596.62744		1
4615.289		1
4616.14844		1
4618.40039		1
4622.37549		1
4626.98047		1
4627.55566		1
4634.096		1
4651.87451		1
4653.29639		1
4653.783		1
4654.374		1
4655.435		1
4656.23438		1
4670.43164		1
4670.577		1
4672.83252		1
4683.476		1
4685.118		1
4685.657		1
4694.021		1
4721.367		1
4721.82129		1
4721.89648		1
4722.24463		1
4722.48438		1
4730.8125		1
4738.51953		1
4741.616		1
4748.574		1
4748.81641		1
4756.249		1
4758.823		1
4759.528		1
4760.00146		1
4761.82129		1
4768.976		1
4775.68		1
4778.031		1
4779.202		1
4781.56641		1
4783.582		1
4784.56055		1
4786.4585		1
4787.402		1
4790.685		1
4795.048		1
4799.113		1
4801.73047		1
4802.165		1
4807.30273		1
4809.087		1
4813.49658		1
4823.82373		1
4824.354		1
4826.206		1
4828.326		1
4828.73242		1
4831.54932		1
4832.907		1
4835.05127		1
4836.702		1
4843.714		1
4844.514		1
4845.92334		1
4846.195		1
4848.94873		1
4849.51172		1
4851.55859		1
4851.86		1
4854.24365		1
4854.36426		1
4855.24756		1
4855.447		1
4857.81738		1
4858.94629		1
4859.662		1
4861.881		1
4862.116		1
4862.691		1
4867.035		1
4867.666		1
4871.843		1
4872.016		1
4873.433		1
4873.95166		1
4875.584		1
4875.891		1
4876.206		1
4877.075		1
4879.072		1
4882.17432		1
4882.20654		1
4882.66162		1
4884.491		1
4887.41846		1
4887.564		1
4888.28662		1
4889.36328		1
4890.52344		1
4890.67236		1
4894.03369		1
4895.326		1
4895.99365		1
4897.065		1
4897.185		1
4897.376		1
4897.74658		1
4898.01025		1
4898.117		1
4899.36426		1
4901.16455		1
4901.53125		1
4903.866		1
4905.82275		1
4906.979		1
4908.24268		1
4909.10645		1
4909.62842		1
4910.96631		1
4911.988		1
4914.44775		1
4915.98438		1
4916.90869		1
4917.115		1
4917.36426		1
4917.612		1
4917.68652		1
4917.845		1
4918.142		1
4918.927		1
4919.028		1
4919.08643		1
4919.17627		1
4920.538		1
4922.751		1
4925.1167		1
4925.945		1
4926.703		1
4926.74463		1
4926.911		1
4928.16064		1
4928.472		1
4929.69		1
4930.03174		1
4930.36572		1
4930.525		1
4930.74756		1
4930.9624		1
4931.043		1
4931.191		1
4932.429		1
4932.672		1
4935.61768		1
4936.842		1
4937.62549		1
4937.708		1
4938.306		1
4938.52344		1
4939.689		1
4939.864		1
4939.867		1
4940.102		1
4940.784		1
4941.21533		1
4942.666		1
4944.2124		1
4944.52441		1
4944.76563		1
4945.34766		1
4945.74365		1
4947.206		1
4947.796		1
4948.36133		1
4948.911		1
4949.019		1
4949.059		1
4949.366		1
4950.21533		1
4950.287		1
4950.4		1
4950.62061		1
4950.637		1
4950.893		1
4951.96338		1
4952.80762		1
4952.97168		1
4953.02441		1
4953.09229		1
4953.61133		1
4953.748		1
4953.93945		1
4954.286		1
4954.59766		1
4954.732		1
4954.75244		1
4955.778		1
4956.32764		1
4956.64844		1
4958.054		1
4958.16455		1
4958.193		1
4960.036		1
4961.04346		1
4961.19141		1
4961.36328		1
4961.58936		1
4961.65869		1
4961.95264		1
4962.11572		1
4962.805		1
4963.34961		1
4963.82471		1
4963.924		1
4964.08545		1
4965.3374		1
4965.87		1
4966.29053		1
4966.92236		1
4967.252		1
4968.3916		1
4968.4043		1
4968.51025		1
4969.395		1
4969.50732		1
4969.856		1
4969.89941		1
4970.17627		1
4970.342		1
4970.5		1
4971.178		1
4971.948		1
4972.3833		1
4972.55469		1
4973.05273		1
4973.178		1
4973.253		1
4973.265		1
4973.274		1
4973.417		1
4973.446		1
4973.629		1
4973.80859		1
4974.005		1
4975.63525		1
4976.7915		1
4977.09863		1
4977.23535		1
4977.29		1
4977.48438		1
4978.90674		1
4979.63135		1
4981.236		1
4981.62256		1
4981.787		1
4981.815		1
4982.02148		1
4982.72266		1
4983.06		1
4983.226		1
4984.543		1
4985.76855		1
4986.659		1
4987.291		1
4987.40039		1
4987.51953		1
4987.65527		1
4987.897		1
4988.05762		1
4988.245		1
4988.398		1
4988.54		1
4988.872		1
4988.982		1
4989.26465		1
4989.60645		1
4989.62061		1
4990.84033		1
4991.069		1
4991.288		1
4991.4043		1
4991.57666		1
4992.52051		1
4992.625		1
4992.88574		1
4992.89941		1
4993.28955		1
4993.466		1
4993.784		1
4994.64844		1
4995.212		1
4995.35352		1
4995.64941		1
4995.704		1
4995.85352		1
4995.921		1
4996.255		1
4996.852		1
4997.09863		1
4997.6875		1
4998.20557		1
4998.76855		1
4999.04443		1
4999.333		1
5000.197		1
5000.20557		1
5000.214		1
5000.38037		1
5000.419		1
5000.5376		1
5000.65869		1
5001.277		1
5001.32275		1
5001.92969		1
5002.569		1
5002.59326		1
5002.69043		1
5002.95		1
5003.637		1
5003.957		1
5004.296		1
5005.09766		1
5006.00732		1
5006.16162		1
5006.246		1
5006.477		1
5006.779		1
5007.62		1
5007.702		1
5007.78662		1
5007.93457		1
5008.1084		1
5008.247		1
5008.519		1
5008.79736		1
5008.859		1
5008.897		1
5009.144		1
5009.256		1
5009.566		1
5009.60547		1
5010.108		1
5010.27051		1
5010.97363		1
5011.29541		1
5011.47656		1
5012.091		1
5012.13		1
5012.6333		1
5012.816		1
5012.983		1
5013.23242		1
5013.29053		1
5013.33936		1
5013.83936		1
5014.03125		1
5014.415		1
5014.53125		1
5014.72363		1
5015.1		1
5015.41		1
5015.789		1
5015.859		1
5016.506		1
5016.59229		1
5016.914		1
5017.01855		1
5017.08936		1
5017.34		1
5017.46729		1
5017.81641		1
5017.979		1
5018.233		1
5018.426		1
5018.655		1
5018.656		1
5018.80957		1
5019.14551		1
5019.264		1
5019.71875		1
5019.865		1
5019.91455		1
5020.148		1
5020.19434		1
5020.29736		1
5020.603		1
5020.79443		1
5020.809		1
5021.16553		1
5021.36035		1
5021.51074		1
5021.77441		1
5022.00146		1
5022.23633		1
5022.475		1
5022.982		1
5023.06348		1
5023.17773		1
5023.19238		1
5023.401		1
5023.798		1
5024.02539		1
5025.05273		1
5025.147		1
5025.29248		1
5025.70654		1
5025.86963		1
5025.954		1
5025.999		1
5026.197		1
5026.493		1
5026.585		1
5026.874		1
5027.313		1
5027.80225		1
5028.069		1
5028.24072		1
5028.394		1
5028.42334		1
5028.59473		1
5029.051		1
5029.30225		1
5029.39453		1
5029.41748		1
5030.076		1
5030.353		1
5030.674		1
5030.686		1
5031.00635		1
5031.03369		1
5031.13867		1
5031.51953		1
5031.56738		1
5031.64844		1
5031.845		1
5031.86133		1
5031.93555		1
5032.2876		1
5033.12744		1
5033.15869		1
5033.3877		1
5033.783		1
5033.82666		1
5033.847		1
5033.962		1
5034.04443		1
5034.22656		1
5034.265		1
5034.375		1
5034.893		1
5034.949		1
5034.96533		1
5035.207		1
5035.46		1
5035.89844		1
5036.021		1
5036.20947		1
5036.28857		1
5036.37744		1
5036.684		1
5037.589		1
5038.01		1
5038.668		1
5038.759		1
5038.81836		1
5038.891		1
5038.944		1
5039.27734		1
5039.689		1
5039.853		1
5040.058		1
5040.32861		1
5040.37061		1
5040.41162		1
5040.462		1
5040.51025		1
5040.637		1
5040.68457		1
5040.72168		1
5040.76953		1
5040.887		1
5040.9165		1
5041.01025		1
5041.06641		1
5041.076		1
5041.115		1
5041.257		1
5041.261		1
5041.414		1
5041.668		1
5041.68		1
5042.008		1
5042.28564		1
5042.37		1
5042.394		1
5042.615		1
5043.12451		1
5043.14355		1
5043.60547		1
5043.661		1
5043.831		1
5043.86		1
5044.39746		1
5044.40332		1
5044.434		1
5044.448		1
5044.77637		1
5044.84473		1
5044.90625		1
5044.947		1
5045.37354		1
5045.575		1
5045.894		1
5045.899		1
5046.09766		1
5046.3623		1
5046.55469		1
5046.96875		1
5046.97266		1
5047.19873		1
5047.214		1
5047.43848		1
5047.528		1
5048.00244		1
5048.09863		1
5048.256		1
5048.32764		1
5048.35		1
5048.452		1
5048.463		1
5048.727		1
5048.88135		1
5049.019		1
5049.05664		1
5049.435		1
5049.44873		1
5049.484		1
5049.56934		1
5049.6		1
5049.6626		1
5049.89648		1
5049.98828		1
5050.36035		1
5050.46045		1
5051.067		1
5051.24658		1
5051.592		1
5051.663		1
5051.67334		1
5051.789		1
5051.84131		1
5052.01563		1
5052.208		1
5052.25928		1
5052.28174		1
5052.642		1
5052.65527		1
5052.842		1
5052.93164		1
5053.091		1
5053.115		1
5053.47852		1
5053.616		1
5053.66455		1
5053.70654		1
5054.01758		1
5054.0293		1
5054.17432		1
5054.48145		1
5054.75635		1
5054.82373		1
5054.861		1
5054.87354		1
5054.98828		1
5055.04053		1
5055.69043		1
5055.828		1
5056.07373		1
5056.217		1
5056.44775		1
5056.459		1
5056.74268		1
5057.06641		1
5057.09473		1
5057.237		1
5057.23926		1
5057.335		1
5057.424		1
5057.43359		1
5057.49951		1
5057.552		1
5057.645		1
5057.814		1
5057.94238		1
5057.94971		1
5057.953		1
5058.165		1
5058.17334		1
5058.30371		1
5058.595		1
5058.7		1
5058.759		1
5058.984		1
5059.03125		1
5059.07959		1
5059.19775		1
5059.25342		1
5059.297		1
5059.75439		1
5059.766		1
5059.776		1
5059.899		1
5059.978		1
5060.1167		1
5060.408		1
5060.55664		1
5060.78857		1
5060.81055		1
5061.307		1
5061.30762		1
5061.4917		1
5061.54541		1
5061.563		1
5061.74		1
5061.74756		1
5061.754		1
5061.99854		1
5062.649		1
5062.68066		1
5062.74561		1
5062.83643		1
5062.868		1
5063.04736		1
5063.062		1
5063.08643		1
5063.39		1
5063.566		1
5063.751		1
5063.771		1
5063.87646		1
5063.90771		1
5064.037		1
5064.1123		1
5064.203		1
5064.403		1
5064.50342		1
5064.64355		1
5064.81641		1
5064.928		1
5065.35547		1
5065.55225		1
5065.623		1
5065.634		1
5065.85352		1
5065.876		1
5066.00537		1
5066.17334		1
5066.19531		1
5066.2207		1
5066.302		1
5066.313		1
5066.325		1
5066.375		1
5066.71533		1
5066.85		1
5066.985		1
5067.11865		1
5067.14063		1
5067.37744		1
5067.535		1
5067.565		1
5067.59229		1
5067.60254		1
5067.62256		1
5067.769		1
5067.79248		1
5067.963		1
5068.147		1
5068.27344		1
5068.362		1
5068.52539		1
5068.81348		1
5068.947		1
5068.993		1
5068.994		1
5069.46631		1
5069.82568		1
5070.06055		1
5070.0625		1
5070.15137		1
5070.308		1
5070.38574		1
5070.50439		1
5070.50635		1
5070.55762		1
5070.969		1
5070.9707		1
5071.042		1
5071.119		1
5071.144		1
5071.24072		1
5071.25049		1
5071.48047		1
5071.539		1
5071.54248		1
5071.652		1
5071.87061		1
5071.99658		1
5072.0127		1
5072.28467		1
5072.92236		1
5073.498		1
5073.75146		1
5073.84473		1
5073.90771		1
5073.967		1
5073.99072		1
5074.22949		1
5074.24463		1
5074.323		1
5074.338		1
5074.53027		1
5074.59		1
5074.69629		1
5074.753		1
5074.896		1
5075.03564		1
5075.264		1
5075.57764		1
5075.882		1
5076.129		1
5076.425		1
5076.512		1
5076.53		1
5076.663		1
5076.832		1
5077.015		1
5077.078		1
5077.68555		1
5077.771		1
5077.86865		1
5078.01465		1
5078.107		1
5078.1123		1
5078.13428		1
5078.16		1
5078.262		1
5078.283		1
5078.5083		1
5078.51563		1
5078.555		1
5078.70752		1
5078.714		1
5078.72168		1
5078.833		1
5079.06055		1
5079.11		1
5079.11768		1
5079.176		1
5079.20654		1
5079.253		1
5079.269		1
5079.67529		1
5079.80029		1
5079.831		1
5079.87451		1
5080.00244		1
5080.371		1
5080.50439		1
5080.666		1
5080.77832		1
5081.235		1
5081.419		1
5081.45068		1
5081.46875		1
5081.54834		1
5081.72461		1
5081.76855		1
5081.884		1
5082.02539		1
5082.25928		1
5082.281		1
5082.34766		1
5082.705		1
5082.898		1
5082.973		1
5083.46631		1
5083.54834		1
5083.613		1
5083.86475		1
5083.963		1
5084.068		1
5084.42		1
5084.67969		1
5084.822		1
5084.951		1
5085.057		1
5085.19238		1
5085.19531		1
5085.60742		1
5085.6167		1
5085.652		1
5085.96729		1
5086.04932		1
5086.206		1
5086.285		1
5086.31348		1
5086.33252		1
5086.34375		1
5086.39355		1
5086.413		1
5086.42969		1
5086.49951		1
5086.5083		1
5086.601		1
5086.60254		1
5086.62061		1
5086.933		1
5086.98633		1
5087.00244		1
5087.028		1
5087.09326		1
5087.15137		1
5087.168		1
5087.183		1
5087.45459		1
5087.59863		1
5087.68262		1
5087.717		1
5087.95068		1
5088.1416		1
5088.143		1
5088.246		1
5088.322		1
5088.45264		1
5088.688		1
5088.898		1
5088.99463		1
5089.0376		1
5089.09		1
5089.14941		1
5089.2		1
5089.22363		1
5089.39648		1
5089.427		1
5089.44043		1
5089.61426		1
5089.789		1
5089.92529		1
5089.992		1
5090.11768		1
5090.561		1
5090.611		1
5090.619		1
5090.7124		1
5090.72559		1
5090.771		1
5090.838		1
5090.952		1
5091.222		1
5091.35156		1
5091.462		1
5091.7666		1
5091.812		1
5091.85059		1
5091.89551		1
5091.955		1
5091.963		1
5092.06641		1
5092.1		1
5092.12354		1
5092.23438		1
5092.403		1
5092.45654		1
5092.463		1
5092.473		1
5092.5293		1
5092.61572		1
5092.908		1
5092.923		1
5093.11426		1
5093.25		1
5093.709		1
5093.881		1
5093.96436		1
5094.08057		1
5094.194		1
5094.273		1
5094.60254		1
5094.65137		1
5094.71533		1
5094.812		1
5094.837		1
5095.39844		1
5095.55029		1
5095.599		1
5095.60352		1
5095.605		1
5095.64063		1
5095.751		1
5095.90771		1
5095.94873		1
5096.004		1
5096.054		1
5096.213		1
5096.2207		1
5096.44629		1
5096.54834		1
5096.57		1
5096.58		1
5096.59473		1
5096.62061		1
5096.68848		1
5096.847		1
5096.893		1
5096.9126		1
5096.98		1
5097.0166		1
5097.0415		1
5097.216		1
5097.23047		1
5097.26563		1
5097.27246		1
5097.32764		1
5097.344		1
5097.5		1
5097.57959		1
5097.616		1
5097.63		1
5097.75537		1
5097.78174		1
5097.99658		1
5097.999		1
5098.344		1
5098.406		1
5098.51074		1
5098.566		1
5098.567		1
5098.639		1
5098.65332		1
5098.695		1
5098.717		1
5099.106		1
5099.22852		1
5099.49463		1
5099.86475		1
5099.893		1
5099.92334		1
5099.99854		1
5100.00146		1
5100.01465		1
5100.21		1
5100.26		1
5100.334		1
5100.44775		1
5100.579		1
5100.72461		1
5100.735		1
5100.73828		1
5100.82031		1
5100.91846		1
5100.943		1
5101.03174		1
5101.043		1
5101.18		1
5101.236		1
5101.295		1
5101.528		1
5101.59863		1
5101.799		1
5101.93164		1
5101.963		1
5102.021		1
5102.053		1
5102.09961		1
5102.265		1
5102.27539		1
5102.367		1
5102.598		1
5102.616		1
5102.642		1
5102.737		1
5102.75439		1
5102.81		1
5102.86865		1
5102.88867		1
5102.954		1
5103.192		1
5103.303		1
5103.496		1
5103.526		1
5103.679		1
5103.692		1
5103.966		1
5104.041		1
5104.076		1
5104.17969		1
5104.22168		1
5104.24		1
5104.24658		1
5104.311		1
5104.33252		1
5104.43262		1
5104.60449		1
5104.69238		1
5104.709		1
5104.75439		1
5104.819		1
5104.82959		1
5105.16455		1
5105.19434		1
5105.2334		1
5105.263		1
5105.294		1
5105.31152		1
5105.333		1
5105.335		1
5105.335		1
5105.35938		1
5105.43848		1
5105.48633		1
5105.569		1
5105.59326		1
5105.622		1
5105.726		1
5105.812		1
5106.02246		1
5106.17725		1
5106.181		1
5106.20166		1
5106.341		1
5106.37451		1
5106.39746		1
5106.48828		1
5106.51563		1
5106.84473		1
5106.88		1
5106.917		1
5106.951		1
5106.972		1
5107.00049		1
5107.36768		1
5107.517		1
5107.563		1
5107.57		1
5107.635		1
5107.68359		1
5107.70068		1
5107.76758		1
5107.954		1
5108.169		1
5108.19		1
5108.19727		1
5108.40967		1
5108.416		1
5108.4834		1
5108.63		1
5108.713		1
5108.71826		1
5108.755		1
5109.088		1
5109.13525		1
5109.144		1
5109.31		1
5109.35645		1
5109.56348		1
5109.86035		1
5109.87354		1
5109.94238		1
5110.09863		1
5110.12939		1
5110.151		1
5110.179		1
5110.18457		1
5110.29346		1
5110.312		1
5110.313		1
5110.35938		1
5110.5127		1
5110.547		1
5110.55371		1
5110.57227		1
5110.591		1
5110.754		1
5110.762		1
5110.771		1
5110.779		1
5110.78174		1
5110.906		1
5111.25244		1
5111.32959		1
5111.361		1
5111.83154		1
5111.9		1
5111.91064		1
5111.93555		1
5112.08447		1
5112.22559		1
5112.408		1
5112.44971		1
5112.4707		1
5112.497		1
5112.608		1
5112.62061		1
5112.70068		1
5112.81934		1
5112.88232		1
5112.888		1
5112.97363		1
5113.00439		1
5113.07129		1
5113.11328		1
5113.183		1
5113.1875		1
5113.5		1
5113.698		1
5113.90771		1
5114.05371		1
5114.152		1
5114.16846		1
5114.18457		1
5114.237		1
5114.28271		1
5114.28467		1
5114.358		1
5114.4043		1
5114.43848		1
5114.45654		1
5114.53857		1
5114.566		1
5114.57373		1
5114.5835		1
5114.594		1
5114.74854		1
5114.75928		1
5114.76563		1
5114.821		1
5115.218		1
5115.22		1
5115.22559		1
5115.24072		1
5115.296		1
5115.48926		1
5115.57959		1
5115.59229		1
5115.96436		1
5115.9707		1
5116.04		1
5116.145		1
5116.208		1
5116.24658		1
5116.24756		1
5116.25146		1
5116.35059		1
5116.38672		1
5116.397		1
5116.482		1
5116.557		1
5116.56445		1
5116.613		1
5116.66943		1
5116.718		1
5116.7583		1
5116.801		1
5116.846		1
5116.84961		1
5116.855		1
5116.86		1
5117.03662		1
5117.0376		1
5117.139		1
5117.1665		1
5117.17334		1
5117.3457		1
5117.37939		1
5117.403		1
5117.46		1
5117.47559		1
5117.497		1
5117.531		1
5117.55469		1
5117.56836		1
5117.693		1
5117.7085		1
5117.903		1
5117.955		1
5117.97949		1
5118.11		1
5118.181		1
5118.20557		1
5118.24365		1
5118.328		1
5118.34766		1
5118.5		1
5118.56348		1
5118.61963		1
5118.65332		1
5118.78125		1
5118.9624		1
5118.976		1
5118.99658		1
5119.007		1
5119.0415		1
5119.288		1
5119.30859		1
5119.32373		1
5119.36865		1
5119.42041		1
5119.44238		1
5119.698		1
5119.90039		1
5120.066		1
5120.074		1
5120.218		1
5120.23047		1
5120.234		1
5120.24756		1
5120.259		1
5120.28857		1
5120.307		1
5120.359		1
5120.362		1
5120.642		1
5120.8584		1
5120.984		1
5121.12744		1
5121.19727		1
5121.285		1
5121.28955		1
5121.30469		1
5121.39648		1
5121.418		1
5121.54053		1
5121.54346		1
5121.649		1
5121.70654		1
5121.75		1
5121.753		1
5121.805		1
5121.8623		1
5121.89941		1
5122.013		1
5122.06641		1
5122.119		1
5122.30371		1
5122.36328		1
5122.378		1
5122.43359		1
5122.53857		1
5122.619		1
5122.635		1
5122.69141		1
5122.71143		1
5122.81738		1
5122.838		1
5122.95557		1
5123.11		1
5123.1123		1
5123.18555		1
5123.274		1
5123.363		1
5123.39648		1
5123.39844		1
5123.59033		1
5123.604		1
5123.627		1
5123.633		1
5123.66455		1
5123.7915		1
5123.79346		1
5123.87744		1
5123.92236		1
5123.936		1
5123.953		1
5123.979		1
5124.01074		1
5124.021		1
5124.02832		1
5124.06055		1
5124.07129		1
5124.219		1
5124.256		1
5124.379		1
5124.54053		1
5124.58154		1
5124.71		1
5124.77051		1
5124.789		1
5124.84863		1
5125.126		1
5125.1416		1
5125.279		1
5125.333		1
5125.395		1
5125.39551		1
5125.40234		1
5125.528		1
5125.626		1
5125.71436		1
5125.844		1
5125.976		1
5126.033		1
5126.116		1
5126.16455		1
5126.217		1
5126.29932		1
5126.34326		1
5126.37744		1
5126.44141		1
5126.52		1
5126.569		1
5126.5874		1
5126.5874		1
5126.59766		1
5126.64		1
5126.757		1
5126.793		1
5126.911		1
5126.94434		1
5126.995		1
5127.15332		1
5127.213		1
5127.347		1
5127.358		1
5127.38037		1
5127.44		1
5127.51563		1
5127.53		1
5127.57227		1
5127.584		1
5127.598		1
5127.606		1
5127.61133		1
5127.63		1
5127.73975		1
5127.758		1
5127.762		1
5127.864		1
5128.022		1
5128.198		1
5128.307		1
5128.358		1
5128.375		1
5128.44238		1
5128.507		1
5128.663		1
5128.665		1
5128.69531		1
5128.70166		1
5128.70947		1
5128.796		1
5128.79932		1
5128.84326		1
5128.85254		1
5128.886		1
5128.95264		1
5128.992		1
5129.037		1
5129.113		1
5129.297		1
5129.41846		1
5129.436		1
5129.53027		1
5129.61		1
5129.62744		1
5129.643		1
5129.68652		1
5129.78467		1
5129.78467		1
5129.789		1
5129.796		1
5129.813		1
5129.90234		1
5129.94238		1
5129.98633		1
5129.98975		1
5130.078		1
5130.141		1
5130.157		1
5130.1665		1
5130.224		1
5130.22656		1
5130.326		1
5130.336		1
5130.365		1
5130.40332		1
5130.436		1
5130.557		1
5130.70361		1
5130.749		1
5131.11035		1
5131.126		1
5131.126		1
5131.237		1
5131.342		1
5131.37744		1
5131.46729		1
5131.469		1
5131.51563		1
5131.547		1
5131.62744		1
5131.691		1
5131.81055		1
5131.98047		1
5132.04248		1
5132.144		1
5132.16943		1
5132.184		1
5132.23535		1
5132.24658		1
5132.365		1
5132.37939		1
5132.484		1
5132.53369		1
5132.633		1
5132.748		1
5132.7583		1
5132.83057		1
5132.835		1
5132.862		1
5132.869		1
5132.888		1
5133.05127		1
5133.099		1
5133.19873		1
5133.231		1
5133.259		1
5133.361		1
5133.437		1
5133.51563		1
5133.628		1
5133.694		1
5133.70459		1
5133.736		1
5133.753		1
5133.83643		1
5133.859		1
5133.94629		1
5133.94873		1
5133.954		1
5133.96729		1
5134.0293		1
5134.03467		1
5134.091		1
5134.112		1
5134.116		1
5134.21143		1
5134.21729		1
5134.49854		1
5134.577		1
5134.578		1
5134.78467		1
5134.81152		1
5134.927		1
5134.93457		1
5134.937		1
5134.985		1
5135.01367		1
5135.05029		1
5135.1167		1
5135.21		1
5135.31348		1
5135.351		1
5135.443		1
5135.53174		1
5135.60156		1
5135.612		1
5135.63135		1
5135.64648		1
5135.666		1
5135.683		1
5135.69531		1
5135.70361		1
5135.88965		1
5135.997		1
5136.01367		1
5136.028		1
5136.04932		1
5136.127		1
5136.207		1
5136.39746		1
5136.4834		1
5136.51074		1
5136.619		1
5136.62842		1
5136.6333		1
5136.679		1
5136.79639		1
5136.91455		1
5137.029		1
5137.147		1
5137.17041		1
5137.387		1
5137.60742		1
5137.738		1
5137.748		1
5137.80957		1
5137.81543		1
5137.826		1
5137.84473		1
5137.979		1
5137.981		1
5138.19531		1
5138.21973		1
5138.28271		1
5138.40869		1
5138.43164		1
5138.452		1
5138.468		1
5138.47168		1
5138.517		1
5138.532		1
5138.556		1
5138.597		1
5138.649		1
5138.65		1
5138.662		1
5138.686		1
5138.732		1
5138.832		1
5138.88525		1
5138.89063		1
5138.974		1
5138.97754		1
5138.996		1
5139.09375		1
5139.133		1
5139.189		1
5139.19629		1
5139.23145		1
5139.278		1
5139.31738		1
5139.34961		1
5139.444		1
5139.551		1
5139.591		1
5139.62646		1
5139.643		1
5139.71729		1
5139.73242		1
5139.78857		1
5139.82373		1
5139.853		1
5139.88867		1
5139.88867		1
5139.9165		1
5140.081		1
5140.195		1
5140.207		1
5140.218		1
5140.287		1
5140.32129		1
5140.3374		1
5140.366		1
5140.45654		1
5140.57568		1
5140.607		1
5140.65771		1
5140.74365		1
5140.824		1
5140.861		1
5140.8667		1
5140.88135		1
5140.88965		1
5141.00928		1
5141.01		1
5141.08154		1
5141.09375		1
5141.224		1
5141.30566		1
5141.513		1
5141.61572		1
5141.725		1
5141.74658		1
5141.75342		1
5142.009		1
5142.035		1
5142.11768		1
5142.139		1
5142.15332		1
5142.177		1
5142.218		1
5142.30225		1
5142.30957		1
5142.422		1
5142.518		1
5142.577		1
5142.5957		1
5142.648		1
5142.77246		1
5142.77637		1
5142.78369		1
5142.84033		1
5142.867		1
5142.872		1
5142.89551		1
5142.9873		1
5142.997		1
5143.011		1
5143.12061		1
5143.15674		1
5143.209		1
5143.22754		1
5143.37842		1
5143.449		1
5143.46338		1
5143.464		1
5143.55029		1
5143.57227		1
5143.694		1
5143.727		1
5143.77246		1
5143.795		1
5143.806		1
5143.864		1
5143.88232		1
5144.12842		1
5144.145		1
5144.18262		1
5144.18945		1
5144.225		1
5144.248		1
5144.354		1
5144.59668		1
5144.629		1
5144.652		1
5144.66357		1
5144.685		1
5144.686		1
5144.713		1
5144.736		1
5144.79541		1
5144.863		1
5144.871		1
5144.921		1
5144.948		1
5144.953		1
5145.02051		1
5145.13		1
5145.384		1
5145.447		1
5145.495		1
5145.49561		1
5145.53271		1
5145.53564		1
5145.54053		1
5145.608		1
5145.647		1
5145.653		1
5145.669		1
5145.733		1
5145.74268		1
5145.831		1
5145.86133		1
5145.87646		1
5145.946		1
5145.9834		1
5146.13965		1
5146.27832		1
5146.30469		1
5146.453		1
5146.4707		1
5146.53125		1
5146.75439		1
5146.91162		1
5146.91357		1
5146.938		1
5146.96436		1
5146.978		1
5146.99463		1
5147.037		1
5147.053		1
5147.18457		1
5147.191		1
5147.27832		1
5147.329		1
5147.66162		1
5147.795		1
5147.89063		1
5147.898		1
5147.92529		1
5147.973		1
5147.98975		1
5148.02441		1
5148.05469		1
5148.234		1
5148.32373		1
5148.336		1
5148.403		1
5148.47266		1
5148.58154		1
5148.585		1
5148.68945		1
5148.73047		1
5148.882		1
5148.88428		1
5148.933		1
5148.96875		1
5148.981		1
5149.04		1
5149.04346		1
5149.094		1
5149.14		1
5149.18652		1
5149.31934		1
5149.38672		1
5149.55029		1
5149.6167		1
5149.64648		1
5149.667		1
5149.676		1
5149.679		1
5149.736		1
5149.845		1
5149.882		1
5149.887		1
5149.89746		1
5149.936		1
5149.95459		1
5149.972		1
5150.02246		1
5150.04834		1
5150.069		1
5150.11475		1
5150.12061		1
5150.12354		1
5150.14355		1
5150.14355		1
5150.16357		1
5150.182		1
5150.22754		1
5150.26074		1
5150.271		1
5150.32129		1
5150.326		1
5150.41		1
5150.59229		1
5150.6626		1
5150.74951		1
5150.75146		1
5150.84033		1
5150.889		1
5150.89844		1
5150.914		1
5150.924		1
5150.93652		1
5150.95752		1
5150.95947		1
5151.06641		1
5151.07		1
5151.23047		1
5151.24756		1
5151.41455		1
5151.549		1
5151.582		1
5151.6167		1
5151.65527		1
5151.65869		1
5151.696		1
5151.754		1
5151.803		1
5151.805		1
5151.823		1
5151.83838		1
5152.00537		1
5152.141		1
5152.19531		1
5152.20166		1
5152.20361		1
5152.27344		1
5152.355		1
5152.669		1
5152.693		1
5152.704		1
5152.713		1
5152.729		1
5152.75928		1
5152.76074		1
5152.7876		1
5152.82568		1
5152.82959		1
5152.87061		1
5152.90332		1
5152.995		1
5153.153		1
5153.2417		1
5153.38428		1
5153.48		1
5153.563		1
5153.57764		1
5153.62354		1
5153.643		1
5153.84		1
5153.84326		1
5153.92529		1
5153.926		1
5153.92627		1
5153.95166		1
5153.991		1
5153.99658		1
5154.013		1
5154.03125		1
5154.05225		1
5154.08545		1
5154.10352		1
5154.10645		1
5154.115		1
5154.179		1
5154.21143		1
5154.21631		1
5154.31836		1
5154.332		1
5154.445		1
5154.45		1
5154.594		1
5154.60156		1
5154.654		1
5154.701		1
5154.7666		1
5154.772		1
5154.833		1
5154.852		1
5154.86865		1
5154.88232		1
5154.93262		1
5155.18066		1
5155.25244		1
5155.28125		1
5155.461		1
5155.46826		1
5155.48242		1
5155.507		1
5155.60645		1
5155.655		1
5155.697		1
5155.745		1
5155.835		1
5155.841		1
5155.87451		1
5155.953		1
5155.98242		1
5156.01172		1
5156.019		1
5156.07275		1
5156.09961		1
5156.15039		1
5156.183		1
5156.252		1
5156.25342		1
5156.254		1
5156.40332		1
5156.47559		1
5156.57		1
5156.61035		1
5156.629		1
5156.67041		1
5156.719		1
5156.73047		1
5156.81543		1
5156.838		1
5156.848		1
5156.962		1
5157.00732		1
5157.0127		1
5157.018		1
5157.09		1
5157.14		1
5157.145		1
[truncated: 13,235 more rows]
