# Supplementary material for: Getting rid of ‘rain’ and ‘stars’: Mitigating inhibition effects on ddPCR data analysis, the case study of the invasive crayfish Pacifastacus leniusculus in the streams of Luxembourg
Source: PLoS One. 2022 Nov 16;17(11):e0275363. doi: 10.1371/journal.pone.0275363 (PMC9668142; doi:10.1371/journal.pone.0275363)
Supplement: S1 File — (ZIP) [file pone.0275363.s003.zip › raw data/29-Pl3/29 Pl3-2019 Pl_C10_Amplitude.csv]

Ch1 Amplitude	Ch2 Amplitude	Cluster
258.5746		1
259.473358		1
266.7868		1
275.819366		1
293.8271		1
298.273376		1
360.8126		1
367.385651		1
429.173737		1
433.742371		1
445.832947		1
552.371338		1
654.016541		1
692.700745		1
742.21405		1
946.7065		1
1340.30957		1
1384.87854		1
1451.17908		1
1497.0542		1
1669.37231		1
1726.14453		1
1933.88342		1
1980.981		1
2002.5686		1
2003.35742		1
2160.63037		1
2296.857		1
2310.90845		1
2341.73218		1
2371.63721		1
2402.15		1
2409.2002		1
2473.46558		1
2537.413		1
2569.245		1
2636.009		1
2648.98		1
2666.786		1
2770.46558		1
2772.04468		1
2779.30371		1
2789.41553		1
2853.74854		1
2868.19116		1
2894.25537		1
2935.81152		1
2952.48218		1
2969.83081		1
3025.401		1
3039.31079		1
3069.935		1
3095.23657		1
3099.28564		1
3104.70679		1
3108.06421		1
3132.96924		1
3209.031		1
3214.12646		1
3260.56519		1
3265.6853		1
3315.33618		1
3339.67725		1
3353.52246		1
3381.22632		1
3382.50732		1
3385.43262		1
3430.68823		1
3475.40942		1
3506.075		1
3529.18359		1
3531.085		1
3568.02246		1
3574.25171		1
3580.02222		1
3622.41064		1
3660.52734		1
3679.88159		1
3734.38		1
3745.12451		1
3755.6		1
3783.26416		1
3824.806		1
3851.32813		1
3876.33		1
3876.506		1
3893.04224		1
3895.81226		1
3897.17749		1
3939.2644		1
3953.7207		1
3970.194		1
4005.24146		1
4022.75366		1
4073.84741		1
4108.39063		1
4109.4707		1
4124.509		1
4136.919		1
4139.90869		1
4141.69		1
4181.146		1
4182.77		1
4201.694		1
4211.456		1
4221.88135		1
4243.15234		1
4256.00439		1
4262.58447		1
4265.32666		1
4309.395		1
4318.17236		1
4327.60352		1
4350.52539		1
4351.249		1
4357.536		1
4360.464		1
4360.907		1
4381.72656		1
4397.924		1
4402.962		1
4419.06152		1
4444.18066		1
4449.35352		1
4457.94775		1
4469.50146		1
4470.84668		1
4476.14551		1
4486.83		1
4519.00928		1
4525.053		1
4537.005		1
4538.28564		1
4541.73047		1
4545.52344		1
4552.95654		1
4555.739		1
4558.51		1
4561.85352		1
4565.0376		1
4571.986		1
4572.521		1
4583.297		1
4586.91357		1
4594.998		1
4604.818		1
4637.6543		1
4639.036		1
4640.905		1
4651.909		1
4657.109		1
4658.616		1
4660.246		1
4664.321		1
4665.008		1
4671.183		1
4673.198		1
4683.9165		1
4698.19238		1
4700.297		1
4700.76		1
4700.78271		1
4710.893		1
4715.63672		1
4721.32227		1
4729.69971		1
4737.491		1
4747.773		1
4752.22559		1
4757.23145		1
4761.23242		1
4764.075		1
4770.79541		1
4774.48828		1
4775.04443		1
4779.28174		1
4782.061		1
4782.924		1
4784.561		1
4785.94727		1
4789.825		1
4791.837		1
4798.38232		1
4799.723		1
4799.848		1
4804.216		1
4806.448		1
4814.66943		1
4816.368		1
4820.48828		1
4820.98		1
4827.584		1
4831.52734		1
4842.23975		1
4842.37744		1
4845.476		1
4853.84375		1
4857.38672		1
4872.78369		1
4875.23535		1
4884.646		1
4886.43555		1
4893.684		1
4908.332		1
4908.711		1
4910.394		1
4925.456		1
4926.94		1
4942.12842		1
4944.228		1
4947.26367		1
4949.769		1
4950.985		1
4969.78564		1
4981.0415		1
4982.90332		1
4990.37354		1
4999.61328		1
5000.836		1
5010.49951		1
5011.839		1
5013.71875		1
5019.928		1
5020.33545		1
5020.606		1
5020.60742		1
5023.066		1
5032.387		1
5035.97		1
5038.98438		1
5039.14258		1
5039.52637		1
5040.72461		1
5042.645		1
5049.537		1
5053.51758		1
5055.38232		1
5056.15527		1
5069.32666		1
5071.34961		1
5077.614		1
5078.852		1
5079.94238		1
5090.51855		1
5094.78467		1
5100.826		1
5104.19434		1
5105.35547		1
5107.024		1
5113.4707		1
5114.28174		1
5115.05127		1
5116.72656		1
5119.302		1
5123.054		1
5125.018		1
5126.876		1
5133.20654		1
5137.05957		1
5145.52832		1
5150.5415		1
5155.43945		1
5156.12744		1
5164.06738		1
5165.84473		1
5167.05469		1
5177.544		1
5177.58643		1
5178.436		1
5179.025		1
5183.78662		1
5184.86133		1
5186.752		1
5195.208		1
5197.33447		1
5197.58057		1
5205.56055		1
5206.831		1
5206.98047		1
5207.83936		1
5210.913		1
5211.194		1
5211.961		1
5215.58936		1
5216.4126		1
5221.139		1
5221.817		1
5226.083		1
5227.05566		1
5227.1665		1
5229.06		1
5232.3125		1
5233.387		1
5236.28027		1
5237.58252		1
5237.605		1
5254.804		1
5254.83936		1
5258.334		1
5259.05566		1
5264.02051		1
5264.064		1
5264.22656		1
5269.51367		1
5270.43262		1
5272.26855		1
5273.26		1
5274.395		1
5274.466		1
5277.41		1
5277.99463		1
5280.732		1
5281.63574		1
5282.139		1
5282.465		1
5282.94		1
5283.567		1
5285.54932		1
5286.80957		1
5287.13965		1
5287.61328		1
5292.10156		1
5294.07129		1
5294.921		1
5296.9		1
5297.62354		1
5297.98633		1
5298.822		1
5300.49951		1
5301.38965		1
5303.146		1
5303.255		1
5304.429		1
5304.8877		1
5306.53857		1
5311.105		1
5311.99658		1
5312.43066		1
5314.103		1
5314.952		1
5315.39941		1
5317.198		1
5318.2417		1
5320.347		1
5321.63		1
5322.345		1
5323.9873		1
5324.285		1
5324.31738		1
5325.53857		1
5326.39551		1
5326.41357		1
5326.50635		1
5329.881		1
5331.2876		1
5333.206		1
5335.68555		1
5336.445		1
5337.6333		1
5340.196		1
5341.53271		1
5342.82666		1
5343.447		1
5347.783		1
5350.09766		1
5350.732		1
5350.93164		1
5351.92529		1
5354.713		1
5357.668		1
5358.497		1
5359.5625		1
5360.802		1
5361.08057		1
5362.52246		1
5363.791		1
5364.70654		1
5368.783		1
5368.80664		1
5368.82666		1
5371.108		1
5371.15967		1
5372.082		1
5372.53857		1
5376.84		1
5377.34473		1
5378.724		1
5378.873		1
5380.035		1
5381.056		1
5381.60449		1
5382.71338		1
5383.19336		1
5385.248		1
5385.751		1
5388.239		1
5389.631		1
5390.292		1
5392.191		1
5392.637		1
5393.05664		1
5394.6377		1
5395.688		1
5396.80859		1
5397.11035		1
5397.67725		1
5399.13965		1
5399.20557		1
5400.57		1
5401.6333		1
5401.924		1
5403.686		1
5404.7793		1
5405.17627		1
5405.39844		1
5407.426		1
5409.60254		1
5411.873		1
5412.365		1
5412.439		1
5412.517		1
5414.459		1
5414.47168		1
5414.99854		1
5415.987		1
5416.007		1
5416.90771		1
5418.301		1
5418.431		1
5419.218		1
5419.242		1
5419.288		1
5419.933		1
5420.20264		1
5420.224		1
5420.52637		1
5421.697		1
5422.95947		1
5423.063		1
5423.297		1
5424.68848		1
5425.76		1
5426.06738		1
5426.46338		1
5427.16		1
5427.829		1
5428.14551		1
5428.4043		1
5428.53662		1
5432.0415		1
5432.15967		1
5432.31836		1
5433.045		1
5433.28027		1
5434.722		1
5435.46		1
5435.60938		1
5435.742		1
5436.13037		1
5436.433		1
5437.062		1
5437.40039		1
5437.90771		1
5439.6377		1
5439.67773		1
5439.758		1
5440.49268		1
5440.738		1
5440.93359		1
5441.114		1
5441.88525		1
5442.718		1
5442.793		1
5443.228		1
5443.397		1
5443.53369		1
5444.448		1
5445.331		1
5446.09766		1
5446.55859		1
5447.78369		1
5447.841		1
5448.763		1
5449.16		1
5449.22559		1
5449.30273		1
5449.467		1
5449.56445		1
5449.581		1
5450.18		1
5451.036		1
5451.08447		1
5451.614		1
5451.67627		1
5452.31738		1
5452.32129		1
5452.653		1
5453.87		1
5454.446		1
5455.208		1
5456.07764		1
5456.12549		1
5456.854		1
5457.28027		1
5457.35059		1
5457.814		1
5458.16943		1
5458.18945		1
5458.275		1
5459.19141		1
5459.747		1
5460.28564		1
5460.28662		1
5460.302		1
5461.13574		1
5461.165		1
5461.492		1
5461.49951		1
5462.78662		1
5463.0127		1
5463.10449		1
5463.61426		1
5463.728		1
5463.809		1
5464.913		1
5465.13428		1
5465.48535		1
5465.87451		1
5466.89063		1
5467.80957		1
5468.197		1
5468.90967		1
5469.62549		1
5469.993		1
5470.3		1
5472.73145		1
5473.50537		1
5474.33447		1
5475.469		1
5476.74951		1
5476.809		1
5476.875		1
5477.198		1
5477.227		1
5477.31934		1
5477.37		1
5477.663		1
5479.771		1
5479.774		1
5479.93066		1
5481.126		1
5481.93457		1
5482.006		1
5482.89355		1
5483.114		1
5483.457		1
5483.881		1
5484.2124		1
5484.314		1
5484.918		1
5485.031		1
5485.82275		1
5485.911		1
5485.954		1
5486.361		1
5486.385		1
5487.17969		1
5487.61133		1
5487.6875		1
5488.5		1
5489.347		1
5490.68359		1
5491.01758		1
5491.34131		1
5491.86426		1
5491.925		1
5492.03271		1
5492.67432		1
5492.82031		1
5493.535		1
5493.71		1
5494.04541		1
5494.258		1
5494.3		1
5494.32031		1
5495.474		1
5496.32568		1
5496.72559		1
5497.05127		1
5497.875		1
5498.055		1
5498.4043		1
5499.475		1
5500.0625		1
5500.262		1
5500.72461		1
5500.76855		1
5500.8623		1
5501.55127		1
5501.69727		1
5501.953		1
5502.39648		1
5502.733		1
5502.87744		1
5503.03857		1
5503.104		1
5503.41357		1
5503.43945		1
5503.743		1
5505.005		1
5505.154		1
5505.20654		1
5505.26025		1
5505.46875		1
5505.489		1
5505.878		1
5506.367		1
5506.596		1
5507.21045		1
5507.45459		1
5507.541		1
5507.56738		1
5507.74365		1
5508.32		1
5508.588		1
5509.20947		1
5509.577		1
5510.50732		1
5510.90234		1
5511.36963		1
5511.8916		1
5512.446		1
5512.74		1
5512.92432		1
5513.0127		1
5513.42773		1
5513.9624		1
5514.496		1
5514.93262		1
5514.95752		1
5515.316		1
5515.516		1
5515.517		1
5515.888		1
5516.08545		1
5516.689		1
5516.74658		1
5517.17139		1
5517.41553		1
5517.496		1
5518.38525		1
5518.419		1
5518.46143		1
5518.665		1
5518.95947		1
5518.973		1
5519.34326		1
5519.57959		1
5519.69873		1
5519.79346		1
5520.12842		1
5520.189		1
5520.88037		1
5521.97754		1
5521.979		1
5522.445		1
5522.88135		1
5523.08643		1
5523.33545		1
5523.92969		1
5523.942		1
5523.98438		1
5524.082		1
5524.1167		1
5524.119		1
5524.12		1
5524.66064		1
5525.67334		1
5526.58		1
5526.69775		1
5526.835		1
5527.798		1
5528.02441		1
5528.679		1
5528.792		1
5528.89258		1
5528.91357		1
5528.981		1
5529.161		1
5529.28955		1
5529.299		1
5530.752		1
5530.907		1
5531.154		1
5531.245		1
5531.994		1
5532.078		1
5532.22754		1
5532.263		1
5532.29248		1
5532.46436		1
5532.544		1
5533.6416		1
5534.231		1
5534.39746		1
5534.739		1
5534.77734		1
5534.84229		1
5535.35938		1
5535.474		1
5535.526		1
5535.85449		1
5536.166		1
5536.65869		1
5536.884		1
5537.289		1
5537.39355		1
5537.773		1
5537.89648		1
5537.897		1
5538.533		1
5538.733		1
5539.07568		1
5539.19727		1
5539.23145		1
5539.353		1
5540.24561		1
5540.295		1
5540.819		1
5540.93945		1
5541.2207		1
5541.64844		1
5542.05664		1
5542.282		1
5542.682		1
5542.851		1
5542.9873		1
5543.42432		1
5543.49		1
5543.765		1
5543.99463		1
5544.75439		1
5544.799		1
5544.81		1
5545.05566		1
5545.07959		1
5545.81		1
5545.83		1
5546.024		1
5546.14551		1
5546.267		1
5546.34863		1
5546.40527		1
5546.942		1
5547.21875		1
5547.377		1
5547.44971		1
5547.573		1
5547.7583		1
5547.79053		1
5547.999		1
5548.07959		1
5548.12646		1
5548.4873		1
5548.49561		1
5548.75244		1
5548.783		1
5549.085		1
5549.485		1
5549.77539		1
5549.782		1
5550.02		1
5550.17969		1
5550.383		1
5550.50928		1
5550.97266		1
5551.358		1
5551.54639		1
5551.55		1
5551.66748		1
5551.866		1
5551.892		1
5551.90967		1
5551.9834		1
5552.13		1
5552.165		1
5552.463		1
5552.474		1
5552.531		1
5552.75537		1
5552.761		1
5552.876		1
5552.985		1
5553.34863		1
5553.55957		1
5553.677		1
5553.899		1
5553.972		1
5554.0083		1
5554.04541		1
5554.29346		1
5554.324		1
5554.41943		1
5554.82227		1
5554.939		1
5555.06738		1
5555.102		1
5555.57373		1
5555.88037		1
5555.92871		1
5555.961		1
5556.29639		1
5556.41455		1
5556.631		1
5556.696		1
5557.548		1
5557.58545		1
5557.74463		1
5558.06445		1
5558.40527		1
5558.45654		1
5558.663		1
5558.66846		1
5558.84375		1
5558.881		1
5558.95654		1
5558.959		1
5559.061		1
5559.14648		1
5559.38135		1
5559.514		1
5560.26563		1
5560.642		1
5560.728		1
5560.84473		1
5560.88		1
5561.378		1
5561.44629		1
5561.46631		1
5561.469		1
5562.06152		1
5562.20654		1
5562.21729		1
5562.22754		1
5562.58		1
5562.589		1
5562.77051		1
5562.83		1
5562.93555		1
5562.943		1
5563.657		1
5563.74072		1
5563.787		1
5563.851		1
5564.159		1
5564.207		1
5564.91455		1
5565.10059		1
5565.67334		1
5565.73828		1
5565.766		1
5565.938		1
5566.5835		1
5566.638		1
5567.314		1
5567.84863		1
5568.154		1
5568.352		1
5568.783		1
5569.03271		1
5569.1626		1
5569.241		1
5569.32		1
5569.82471		1
5570.02344		1
5570.058		1
5570.07764		1
5570.116		1
5570.527		1
5570.70654		1
5570.85645		1
5571.33643		1
5571.37451		1
5571.435		1
5571.45264		1
5571.516		1
5571.88135		1
5572.431		1
5572.51758		1
5572.6084		1
5572.786		1
5572.82959		1
5572.8833		1
5573.10645		1
5573.1123		1
5573.451		1
5573.62549		1
5574.10449		1
5574.218		1
5574.241		1
5574.418		1
5574.793		1
5574.85254		1
5574.952		1
5575.55		1
5575.606		1
5575.667		1
5576.01025		1
5576.02148		1
5576.1377		1
5576.41846		1
5576.508		1
5577.078		1
5577.19873		1
5577.259		1
5577.52344		1
5577.68652		1
5577.7334		1
5578.244		1
5578.333		1
5578.39063		1
5578.56		1
5578.606		1
5578.73926		1
5579.06		1
5579.09766		1
5579.13574		1
5579.21143		1
5579.754		1
5579.768		1
5579.779		1
5580.294		1
5580.5		1
5580.81348		1
5580.89355		1
5580.92139		1
5581.18		1
5581.66455		1
5582.11035		1
5582.128		1
5582.44727		1
5582.532		1
5582.608		1
5582.67725		1
5582.67773		1
5582.739		1
5583.03125		1
5583.10645		1
5583.149		1
5583.234		1
5583.257		1
5583.618		1
5583.69434		1
5583.74561		1
5583.89355		1
5583.933		1
5584.081		1
5584.166		1
5584.281		1
5584.56543		1
5584.606		1
5584.96045		1
5585.01855		1
5585.031		1
5585.053		1
5585.199		1
5585.31348		1
5585.46631		1
5585.575		1
5586.47461		1
5586.668		1
5586.798		1
5586.87744		1
5586.939		1
5587.368		1
5587.52246		1
5587.7915		1
5587.807		1
5587.878		1
5587.99463		1
5588.16943		1
5588.178		1
5588.406		1
5588.64		1
5588.741		1
5588.83252		1
5588.85059		1
5589.075		1
5589.312		1
5589.456		1
5589.54639		1
5589.63428		1
5589.71729		1
5590.17773		1
5590.222		1
5590.254		1
5590.29346		1
5590.48535		1
5590.4873		1
5590.58936		1
5590.717		1
5591.14355		1
5591.323		1
5591.3623		1
5591.48633		1
5591.67432		1
5591.774		1
5592.19043		1
5592.228		1
5592.334		1
5592.58643		1
5592.60254		1
5592.61963		1
5592.763		1
5592.921		1
5593.00342		1
5593.335		1
5593.74		1
5593.882		1
5593.89258		1
5594.5376		1
5594.566		1
5594.70557		1
5594.84668		1
5594.95557		1
5595.213		1
5595.304		1
5595.317		1
5595.538		1
5595.7334		1
5595.76367		1
5595.828		1
5595.845		1
5595.86475		1
5595.92139		1
5595.939		1
5596.068		1
5596.42725		1
5596.62354		1
5596.90332		1
5596.977		1
5597.194		1
5597.241		1
5597.609		1
5597.89844		1
5598.11475		1
5598.2417		1
5598.246		1
5598.53125		1
5598.78174		1
5598.82031		1
5599.118		1
5599.38574		1
5599.40527		1
5599.428		1
5599.53271		1
5599.556		1
5599.73633		1
5599.745		1
5599.85645		1
5600.23926		1
5600.51563		1
5600.654		1
5600.737		1
5600.76953		1
5600.86133		1
5601.096		1
5601.099		1
5601.14258		1
5601.2085		1
5601.242		1
5601.28125		1
5601.28467		1
5601.543		1
5601.76563		1
5601.969		1
5602.01855		1
5602.038		1
5602.08057		1
5602.135		1
5602.163		1
5602.58447		1
5602.60938		1
5602.621		1
5602.62158		1
5602.76563		1
5602.9917		1
5603.166		1
5603.19336		1
5603.24268		1
5603.447		1
5603.56445		1
5603.57031		1
5603.584		1
5603.76172		1
5603.96729		1
5604.00244		1
5604.03564		1
5604.163		1
5604.238		1
5604.432		1
5604.54443		1
5604.79443		1
5604.92871		1
5604.92871		1
5605.08154		1
5605.098		1
5605.136		1
5605.143		1
5605.5957		1
5605.66		1
5605.675		1
5605.87842		1
5606.164		1
5606.36865		1
5606.397		1
5606.57764		1
5606.662		1
5606.994		1
5607.053		1
5607.197		1
5607.19971		1
5607.663		1
5608.087		1
5608.348		1
5608.36133		1
5608.45752		1
5608.65869		1
5608.91846		1
5609.09033		1
5609.273		1
5609.287		1
5609.462		1
5609.62354		1
5609.64355		1
5609.651		1
5609.70068		1
5609.712		1
5609.83		1
5609.87451		1
5610.05762		1
5610.206		1
5610.213		1
5610.24756		1
5610.423		1
5610.72461		1
5610.796		1
5610.86865		1
5610.8833		1
5611.015		1
5611.052		1
5611.15332		1
5611.207		1
5611.46826		1
5611.48047		1
5611.622		1
5612.0415		1
5612.21875		1
5612.41162		1
5612.50439		1
5612.57227		1
5612.57861		1
5612.714		1
5612.82275		1
5612.84668		1
5612.856		1
5612.9585		1
5613.02		1
5613.0625		1
5613.31543		1
5613.359		1
5613.36426		1
5613.37744		1
5613.63574		1
5613.906		1
5613.95557		1
5613.97949		1
5613.987		1
5614.14844		1
5614.28955		1
5614.2915		1
5614.332		1
5614.35352		1
5614.3584		1
5614.405		1
5614.43945		1
5615.07275		1
5615.245		1
5615.35156		1
5615.39941		1
5615.43945		1
5615.44238		1
5615.56055		1
5615.66455		1
5615.67969		1
5615.89844		1
5615.91		1
5615.93457		1
5615.945		1
5616.005		1
5616.147		1
5616.284		1
5616.42139		1
5616.44		1
5616.442		1
5616.618		1
5616.887		1
5616.935		1
5616.99854		1
5617.06348		1
5617.131		1
5617.169		1
5617.2666		1
5617.291		1
5617.427		1
5617.66455		1
5617.769		1
5617.77246		1
5617.78467		1
5617.88867		1
5617.94141		1
5617.971		1
5617.98145		1
5618.037		1
5618.69		1
5618.87744		1
5618.94531		1
5619.07568		1
5619.11865		1
5619.15771		1
5619.37158		1
5619.413		1
5619.72168		1
5619.768		1
5619.86865		1
5619.96875		1
5620.15039		1
5620.28369		1
5620.84766		1
5620.967		1
5621.051		1
5621.355		1
5621.46143		1
5621.463		1
5621.538		1
5621.647		1
5621.77734		1
5621.99268		1
5622.07568		1
5622.35645		1
5622.44531		1
5622.61133		1
5622.66357		1
5622.694		1
5622.87		1
5622.97949		1
5623		1
5623.07764		1
5623.152		1
5623.1626		1
5623.177		1
5623.18359		1
5623.333		1
5623.60547		1
5623.691		1
5623.867		1
5623.90967		1
5623.972		1
5624.02344		1
5624.052		1
5624.283		1
5624.286		1
5624.45068		1
5624.56152		1
5624.7085		1
5624.79248		1
5624.943		1
5624.978		1
5624.9917		1
5625.108		1
5625.11865		1
5625.227		1
5625.30762		1
5625.31		1
5625.531		1
5625.599		1
5625.62354		1
5625.73633		1
5625.74658		1
5625.772		1
5625.85645		1
5625.939		1
5626.18		1
5626.20068		1
5626.357		1
5626.46631		1
5626.618		1
5626.6416		1
5626.928		1
5627.10352		1
5627.16846		1
5627.38		1
5627.439		1
5627.43945		1
5627.476		1
5627.53467		1
5627.603		1
5628.23145		1
5628.35254		1
5628.779		1
5629.139		1
5629.15869		1
5629.42725		1
5629.61133		1
5629.684		1
5629.765		1
5630.194		1
5630.20654		1
5630.379		1
5630.48535		1
5630.496		1
5630.6543		1
5630.87939		1
5630.90674		1
5630.907		1
5630.95459		1
5631.04541		1
5631.164		1
5631.3125		1
5631.39		1
5631.658		1
5631.777		1
5631.799		1
5631.80957		1
5631.87744		1
5632.084		1
5632.215		1
5632.421		1
5632.515		1
5632.571		1
5632.587		1
5632.62549		1
5632.70264		1
5632.7373		1
5632.813		1
5632.99561		1
5633.0625		1
5633.10352		1
5633.14746		1
5633.162		1
5633.23535		1
5633.23828		1
5633.25244		1
5633.633		1
5633.79053		1
5633.885		1
5634.0376		1
5634.046		1
5634.416		1
5634.465		1
5634.52832		1
5635.03027		1
5635.159		1
5635.339		1
5635.42969		1
5635.65234		1
5635.66		1
5635.72949		1
5635.75		1
5635.83252		1
5635.898		1
5635.94043		1
5636.01		1
5636.091		1
5636.19		1
5636.23926		1
5636.44775		1
5636.485		1
5636.57031		1
5636.60645		1
5636.65137		1
5636.73047		1
5636.867		1
5636.901		1
5636.92432		1
5636.928		1
5637.07861		1
5637.087		1
5637.117		1
5637.26		1
5637.263		1
5637.3		1
5637.43848		1
5637.48438		1
5637.552		1
5637.62061		1
5637.993		1
5638.118		1
5638.12061		1
5638.361		1
5638.43		1
5638.569		1
5638.68457		1
5638.708		1
5638.854		1
5639.02441		1
5639.47656		1
5639.662		1
5639.706		1
5639.732		1
5639.776		1
5639.842		1
5639.93066		1
5640.01953		1
5640.14551		1
5640.17236		1
5640.34961		1
5640.35		1
5640.737		1
5640.75635		1
5640.77441		1
5640.784		1
5640.829		1
5640.829		1
5640.87939		1
5640.91748		1
5640.97852		1
5641.03027		1
5641.74365		1
5642.079		1
5642.107		1
5642.163		1
5642.23828		1
5642.56934		1
5642.73828		1
5642.772		1
5642.829		1
5642.989		1
5643.007		1
5643.25146		1
5643.72461		1
5643.882		1
5643.893		1
5644.179		1
5644.26172		1
5644.393		1
5644.48633		1
5644.67139		1
5644.805		1
5645.005		1
5645.01172		1
5645.03662		1
5645.12061		1
5645.24658		1
5645.39355		1
5645.48535		1
5645.533		1
5645.56055		1
5645.60254		1
5645.779		1
5645.797		1
5645.88672		1
5646.07031		1
5646.228		1
5646.572		1
5646.57373		1
5646.59		1
5646.7417		1
5646.847		1
5647.01855		1
5647.019		1
5647.025		1
5647.27832		1
5647.354		1
5647.469		1
5647.50244		1
5647.6416		1
5647.6665		1
5647.71973		1
5647.9043		1
5647.941		1
5647.984		1
5648.037		1
5648.092		1
5648.12256		1
5648.215		1
5648.242		1
5648.26953		1
5648.271		1
5648.29346		1
5648.63135		1
5648.863		1
5648.96338		1
5648.99561		1
5649.013		1
5649.044		1
5649.2085		1
5649.249		1
5649.282		1
5649.39063		1
5649.469		1
5649.54053		1
5649.61035		1
5649.669		1
5649.948		1
5649.9873		1
5650.059		1
5650.067		1
5650.084		1
5650.084		1
5650.27344		1
5650.283		1
5650.43		1
5650.49658		1
5650.518		1
5650.56836		1
5650.574		1
5650.591		1
5650.5957		1
5650.6626		1
5650.851		1
5650.971		1
5650.97559		1
5651.004		1
5651.05859		1
5651.07		1
5651.074		1
5651.092		1
5651.1543		1
5651.33		1
5651.352		1
5651.52148		1
5651.839		1
5651.84766		1
5651.85449		1
5651.875		1
5651.9834		1
5652.211		1
5652.419		1
5652.43848		1
5652.4707		1
5652.543		1
5652.61768		1
5652.689		1
5652.698		1
5652.758		1
5652.982		1
5653.00342		1
5653.04541		1
5653.08154		1
5653.09		1
5653.22168		1
5653.27051		1
5653.297		1
5653.47363		1
5653.503		1
5653.542		1
5653.853		1
5653.912		1
5653.995		1
5654.12549		1
5654.19727		1
5654.215		1
5654.4585		1
5654.488		1
5654.5		1
5654.623		1
5654.634		1
5654.78857		1
5654.81641		1
5654.86572		1
5654.944		1
5654.954		1
5654.96436		1
5655.16846		1
5655.25		1
5655.39844		1
5655.415		1
5655.53857		1
5655.594		1
5655.67041		1
5655.887		1
5655.978		1
5656.0376		1
5656.096		1
5656.115		1
5656.374		1
5656.463		1
5656.62842		1
5656.68066		1
5656.75342		1
5657.03027		1
5657.095		1
5657.219		1
5657.43848		1
5657.446		1
5657.44775		1
5657.54248		1
5657.557		1
5657.62		1
5657.68555		1
5657.7085		1
5657.728		1
5657.97266		1
5658.0625		1
5658.107		1
5658.17139		1
5658.3374		1
5658.34961		1
5658.407		1
5658.487		1
5658.541		1
5658.61		1
5658.621		1
5658.747		1
5658.7793		1
5658.83447		1
5658.95264		1
5659.01465		1
5659.043		1
5659.08643		1
5659.10938		1
5659.131		1
5659.227		1
5659.274		1
5659.289		1
5659.333		1
5659.37354		1
5659.37549		1
5659.379		1
5659.47656		1
5659.50049		1
5659.761		1
5659.85059		1
5659.978		1
5660.03		1
5660.08154		1
5660.12158		1
5660.12744		1
5660.1626		1
5660.17969		1
5660.49561		1
5660.60547		1
5660.65039		1
5660.74268		1
5660.82031		1
5660.829		1
5660.88		1
5661.02441		1
5661.07031		1
5661.08252		1
5661.10449		1
5661.2124		1
5661.297		1
5661.318		1
5661.34375		1
5661.355		1
5661.68		1
5661.71045		1
5661.967		1
5662.01074		1
5662.2373		1
5662.314		1
5662.40674		1
5662.526		1
5662.58643		1
5662.606		1
5662.6333		1
5662.646		1
5662.68359		1
5662.71631		1
5662.72461		1
5662.85547		1
5662.882		1
5663.11133		1
5663.257		1
5663.35156		1
5663.42139		1
5663.42236		1
5663.475		1
5663.488		1
5663.499		1
5663.502		1
5663.61963		1
5663.644		1
5663.71436		1
5663.76758		1
5663.856		1
5663.98		1
5664.05127		1
5664.092		1
5664.122		1
5664.14453		1
5664.2124		1
5664.266		1
5664.28369		1
5664.30225		1
5664.328		1
5664.332		1
5664.62842		1
5664.86133		1
5664.87451		1
5664.991		1
5665.05273		1
5665.076		1
5665.09668		1
5665.119		1
5665.32227		1
5665.369		1
5665.38672		1
5665.437		1
5665.57568		1
5665.62354		1
5665.6377		1
5665.67432		1
5665.789		1
5665.80127		1
5665.831		1
5665.874		1
5666.00635		1
5666.017		1
5666.02344		1
5666.036		1
5666.15527		1
5666.197		1
5666.23926		1
5666.27		1
5666.29639		1
5666.321		1
5666.368		1
5666.464		1
5666.47852		1
5666.516		1
5666.516		1
5666.59131		1
5666.61328		1
5666.68457		1
5666.70752		1
5666.796		1
5666.81055		1
5666.905		1
5666.94336		1
5666.95		1
5667.108		1
5667.125		1
5667.189		1
5667.21533		1
5667.23633		1
5667.2583		1
5667.39648		1
5667.39746		1
5667.44531		1
5667.47852		1
5667.55957		1
5667.57275		1
5667.641		1
5667.8916		1
5667.91357		1
5668.113		1
5668.12158		1
5668.21973		1
5668.24756		1
5668.40137		1
5668.48242		1
5668.556		1
5668.622		1
5668.664		1
5668.681		1
5668.71		1
5668.78125		1
5668.81348		1
5668.84766		1
5668.87061		1
5668.893		1
5668.92139		1
5669.01953		1
5669.051		1
5669.08057		1
5669.11865		1
5669.192		1
5669.276		1
5669.306		1
5669.387		1
5669.39551		1
5669.56641		1
5669.68652		1
5669.78		1
5669.79932		1
5669.86328		1
5669.86865		1
5670.077		1
5670.084		1
5670.11035		1
5670.447		1
5670.45361		1
5670.45654		1
5670.676		1
5670.681		1
5670.819		1
5670.82275		1
5670.89648		1
5670.997		1
5671.148		1
5671.193		1
5671.28857		1
5671.46973		1
5671.58545		1
5671.59766		1
5671.62354		1
5671.677		1
5671.682		1
5671.6875		1
5671.691		1
5671.73438		1
5671.744		1
5671.816		1
5672.099		1
5672.12842		1
5672.16064		1
5672.216		1
5672.358		1
5672.37256		1
5672.531		1
5672.563		1
5672.57471		1
5672.59131		1
5672.72		1
5672.9834		1
5673.05859		1
5673.09		1
5673.209		1
5673.35254		1
5673.46533		1
5673.49561		1
5673.696		1
5673.75635		1
5673.813		1
5673.83		1
5673.92041		1
5674.136		1
5674.3374		1
5674.42334		1
5674.43262		1
5674.5376		1
5674.545		1
5674.573		1
5674.598		1
5674.69629		1
5674.72461		1
5674.783		1
5674.815		1
5674.826		1
5674.8667		1
5675.02246		1
5675.061		1
5675.102		1
5675.10742		1
5675.269		1
5675.32471		1
5675.3584		1
5675.48		1
5675.55957		1
5675.562		1
5675.61328		1
5675.639		1
5675.71973		1
5675.818		1
5675.89941		1
5676.021		1
5676.104		1
5676.108		1
5676.14355		1
5676.156		1
5676.21338		1
5676.29932		1
5676.46875		1
5676.54346		1
5676.62158		1
5676.753		1
5676.81738		1
5676.922		1
5676.95361		1
5676.96875		1
5676.975		1
5677.053		1
5677.124		1
5677.142		1
5677.151		1
5677.159		1
5677.22168		1
5677.29443		1
5677.39258		1
5677.46631		1
5677.592		1
5677.607		1
5677.7207		1
5677.72656		1
5677.74561		1
5677.78125		1
5677.84131		1
5677.963		1
5678.0415		1
5678.04248		1
5678.05127		1
5678.348		1
5678.351		1
5678.50537		1
5678.514		1
5678.61865		1
5678.63		1
5678.715		1
5678.862		1
5678.965		1
5678.97461		1
5678.99268		1
5679.176		1
5679.186		1
5679.398		1
5679.427		1
5679.45		1
5679.53564		1
5679.592		1
5679.613		1
5679.66064		1
5679.809		1
5679.82568		1
5679.84473		1
5679.86328		1
5679.873		1
5679.951		1
5679.953		1
5680.047		1
5680.14063		1
5680.26367		1
5680.27832		1
5680.30664		1
5680.338		1
5680.361		1
5680.4		1
5680.416		1
5680.58154		1
5680.69		1
5680.865		1
5680.92627		1
5680.99561		1
5681.022		1
5681.291		1
5681.326		1
5681.62744		1
5681.723		1
5681.744		1
5681.772		1
5681.85059		1
5682.14844		1
5682.174		1
5682.178		1
5682.244		1
5682.26855		1
5682.28027		1
5682.33057		1
5682.438		1
5682.503		1
5682.659		1
5682.67969		1
5682.796		1
5682.831		1
5682.891		1
5683.02051		1
5683.059		1
5683.10449		1
5683.12549		1
5683.35645		1
5683.409		1
5683.42627		1
5683.455		1
5683.46826		1
5683.59033		1
5683.60352		1
5683.658		1
5683.716		1
5683.728		1
5683.87354		1
5683.91		1
5683.962		1
5684.02344		1
5684.12		1
5684.15967		1
5684.20459		1
5684.331		1
5684.332		1
5684.35254		1
5684.409		1
5684.672		1
5684.746		1
5684.77246		1
5684.836		1
5684.922		1
5684.97363		1
5685.04		1
[truncated: 9,450 more rows]
