# Supplementary material for: Getting rid of ‘rain’ and ‘stars’: Mitigating inhibition effects on ddPCR data analysis, the case study of the invasive crayfish Pacifastacus leniusculus in the streams of Luxembourg
Source: PLoS One. 2022 Nov 16;17(11):e0275363. doi: 10.1371/journal.pone.0275363 (PMC9668142; doi:10.1371/journal.pone.0275363)
Supplement: S1 File — (ZIP) [file pone.0275363.s003.zip › raw data/29-Pl3/29 Pl3-2019 Pl_C11_Amplitude.csv]

Ch1 Amplitude	Ch2 Amplitude	Cluster
223.604416		1
305.27655		1
371.350281		1
583.482849		1
2257.85327		1
2965.35986		1
2998.437		1
3014.46313		1
3044.564		1
3064.05225		1
3294.6897		1
3316.082		1
3369.11328		1
3384.14844		1
3401.43579		1
3418.65527		1
3461.85181		1
3487.397		1
3501.9834		1
3502.86279		1
3533.42725		1
3548.102		1
3570.32422		1
3700.08887		1
3743.3584		1
3817.077		1
3825.48242		1
3937.29614		1
3945.18164		1
3960.695		1
3992.12451		1
4030.03516		1
4046.49683		1
4114.27344		1
4128.766		1
4156.50732		1
4168.633		1
4174.104		1
4194.451		1
4208.73535		1
4283.51074		1
4302.31152		1
4338.711		1
4358.9834		1
4362.47266		1
4394.06055		1
4422.61475		1
4442.002		1
4442.947		1
4442.96436		1
4448.831		1
4452.64		1
4475.66553		1
4501.825		1
4511.32373		1
4522.45654		1
4525.06		1
4550.176		1
4562.382		1
4620.3374		1
4632.879		1
4641.564		1
4666.96		1
4684.577		1
4701.35		1
4703.35059		1
4726.6626		1
4764.198		1
4764.32959		1
4779.12061		1
4792.257		1
4795.05371		1
4807.80029		1
4808.56055		1
4810.487		1
4838.67236		1
4839.046		1
4841.567		1
4853.056		1
4866.66455		1
4867.5957		1
4879.369		1
4887.266		1
4896.785		1
4902.19629		1
4903.073		1
4908.42236		1
4909.79639		1
4910.031		1
4911.698		1
4918.20166		1
4925.84863		1
4938.797		1
4948.32666		1
4948.971		1
4972.423		1
4973.4585		1
4974.59229		1
4975.28174		1
4975.38428		1
4991.26953		1
4993.848		1
5016.19873		1
5019.246		1
5020.05664		1
5021.13525		1
5037.925		1
5047.041		1
5047.287		1
5047.419		1
5053.789		1
5056.878		1
5060.00049		1
5060.86133		1
5067.355		1
5070.163		1
5072.786		1
5074.28467		1
5074.533		1
5074.76465		1
5076.77		1
5078.934		1
5086.29443		1
5091.82031		1
5105.624		1
5110.146		1
5115.08447		1
5116.061		1
5126.12		1
5127.35352		1
5133.35938		1
5139.491		1
5143.754		1
5147.87061		1
5148.047		1
5149.70361		1
5151.23242		1
5167.04541		1
5173.526		1
5178.45947		1
5181.08154		1
5181.942		1
5187.116		1
5187.271		1
5188.358		1
5195.925		1
5198.2207		1
5201.644		1
5204.48438		1
5204.53271		1
5205.92529		1
5207.5957		1
5208.25244		1
5213.213		1
5224.205		1
5230.814		1
5232.421		1
5234.04		1
5240.06543		1
5240.836		1
5241.95264		1
5243.7417		1
5244.327		1
5248.954		1
5252.97754		1
5255.09961		1
5257.19141		1
5257.348		1
5257.65332		1
5257.847		1
5259.09033		1
5259.787		1
5262.164		1
5264.93262		1
5266.07471		1
5267.786		1
5268.91357		1
5269.048		1
5270.2085		1
5272.85645		1
5272.97266		1
5277.152		1
5279.27734		1
5282.77441		1
5282.80469		1
5282.91943		1
5283.455		1
5287.25537		1
5291.08936		1
5294.717		1
5294.89941		1
5295.077		1
5295.086		1
5299.15137		1
5300.14844		1
5301.19		1
5301.822		1
5302.7915		1
5303.08252		1
5305.68164		1
5309.762		1
5310.061		1
5310.839		1
5311.41		1
5312.452		1
5312.857		1
5316.30127		1
5317.295		1
5317.831		1
5318.063		1
5323.281		1
5328.219		1
5329.347		1
5331.11133		1
5331.21338		1
5331.713		1
5331.935		1
5332.02148		1
5335.753		1
5336.83		1
5337.07227		1
5337.137		1
5338.06152		1
5338.83057		1
5338.89063		1
5339.44531		1
5339.79736		1
5340.62256		1
5341.19775		1
5343.46875		1
5344.983		1
5346.001		1
5346.48		1
5346.76465		1
5347.71		1
5348.81		1
5349.878		1
5349.93359		1
5351.992		1
5352.24854		1
5353.03564		1
5353.513		1
5356.597		1
5356.705		1
5357.179		1
5358.56836		1
5360.94		1
5361.065		1
5361.22754		1
5361.803		1
5362.33447		1
5364.63037		1
5365.16455		1
5365.354		1
5365.36		1
5366.09375		1
5366.14		1
5366.70068		1
5369.185		1
5369.314		1
5369.64258		1
5369.716		1
5371.114		1
5373.172		1
5375.072		1
5376.584		1
5376.748		1
5377.61768		1
5377.88574		1
5379.04		1
5381.73828		1
5382.83252		1
5383.18457		1
5385.64355		1
5386.023		1
5386.07275		1
5386.60742		1
5386.94873		1
5388.97363		1
5389.046		1
5389.482		1
5390.27832		1
5390.67627		1
5391.30762		1
5391.773		1
5391.82227		1
5391.99268		1
5392.02539		1
5392.57129		1
5392.83545		1
5393.21143		1
5393.45752		1
5394.696		1
5395.17773		1
5395.824		1
5397.136		1
5397.66943		1
5398.17773		1
5398.37256		1
5399.04053		1
5400.252		1
5400.8335		1
5401.182		1
5401.6084		1
5402.31152		1
5402.415		1
5402.948		1
5403.23828		1
5403.269		1
5405.60059		1
5406.44238		1
5408.86865		1
5409.224		1
5410.32129		1
5410.488		1
5410.609		1
5412.4585		1
5413.245		1
5414.996		1
5415.511		1
5416.006		1
5416.434		1
5417.45264		1
5418.6626		1
5418.80957		1
5419.733		1
5419.84033		1
5419.85352		1
5420.17725		1
5420.99268		1
5421.519		1
5422.001		1
5422.69043		1
5422.754		1
5423.587		1
5424.963		1
5425.479		1
5425.561		1
5426.326		1
5426.77246		1
5427.183		1
5427.45		1
5427.77441		1
5428.223		1
5428.76465		1
5429.596		1
5429.60059		1
5430.55762		1
5431.498		1
5432.71436		1
5433.35352		1
5433.36865		1
5434.15527		1
5434.517		1
5435.66943		1
5436.15967		1
5436.21		1
5437.134		1
5437.487		1
5438.315		1
5438.585		1
5439.17969		1
5439.607		1
5439.84229		1
5440.114		1
5440.488		1
5440.82861		1
5440.96533		1
5441.379		1
5442.126		1
5442.32		1
5442.592		1
5443.12158		1
5443.80566		1
5443.903		1
5444.31		1
5444.936		1
5445.40771		1
5445.93		1
5446.10449		1
5446.25342		1
5447.00732		1
5447.34131		1
5447.82666		1
5448.357		1
5448.515		1
5448.709		1
5448.99561		1
5449.39		1
5449.55		1
5449.893		1
5449.939		1
5451.45166		1
5451.74658		1
5451.855		1
5451.87061		1
5451.88135		1
5452.186		1
5452.22852		1
5452.958		1
5453.173		1
5454.048		1
5454.413		1
5455.019		1
5455.729		1
5455.848		1
5456.345		1
5457.05127		1
5457.06934		1
5457.155		1
5458.40869		1
5458.793		1
5458.80225		1
5459.178		1
5459.34033		1
5459.44873		1
5461.347		1
5461.96338		1
5462.05		1
5462.525		1
5462.776		1
5464.39258		1
5464.644		1
5464.947		1
5465.085		1
5465.414		1
5465.98047		1
5466.263		1
5468.10742		1
5468.46533		1
5468.877		1
5469.0166		1
5469.351		1
5469.87256		1
5469.919		1
5470.04834		1
5470.512		1
5470.6377		1
5471.112		1
5471.17236		1
5471.30664		1
5471.4834		1
5471.68262		1
5472.26172		1
5472.825		1
5472.938		1
5473.5874		1
5473.877		1
5474.099		1
5474.109		1
5474.1665		1
5474.218		1
5474.339		1
5474.352		1
5474.359		1
5474.45		1
5474.61		1
5474.837		1
5475.61768		1
5475.764		1
5475.805		1
5475.806		1
5476.105		1
5476.60059		1
5477.24072		1
5477.43359		1
5477.476		1
5477.829		1
5478.356		1
5478.5415		1
5478.74365		1
5479.01465		1
5479.275		1
5479.978		1
5480.202		1
5480.316		1
5480.319		1
5480.45166		1
5480.604		1
5480.85352		1
5480.874		1
5480.88574		1
5481.46436		1
5481.482		1
5481.586		1
5481.74658		1
5481.946		1
5482.144		1
5482.533		1
5482.798		1
5483.139		1
5483.568		1
5484.17236		1
5484.22		1
5484.73438		1
5484.96533		1
5485.22		1
5485.276		1
5485.47363		1
5485.824		1
5485.974		1
5486.35547		1
5486.39844		1
5486.78271		1
5486.9165		1
5487.041		1
5487.154		1
5487.184		1
5487.20361		1
5487.337		1
5487.71143		1
5487.74463		1
5487.969		1
5488.00244		1
5488.22363		1
5488.355		1
5488.42529		1
5489.1333		1
5489.574		1
5489.86475		1
5489.94141		1
5490.56641		1
5490.66553		1
5490.68555		1
5490.72656		1
5490.93		1
5491.20752		1
5491.47656		1
5491.521		1
5491.828		1
5491.93		1
5491.948		1
5492.636		1
5492.867		1
5493.01025		1
5493.074		1
5493.29248		1
5493.31543		1
5493.396		1
5493.819		1
5495.513		1
5495.96973		1
5496.31738		1
5496.43		1
5496.747		1
5496.78955		1
5496.79443		1
5496.85352		1
5497.19775		1
5497.58936		1
5497.76172		1
5497.959		1
5498.069		1
5498.15332		1
5498.18359		1
5498.76855		1
5498.904		1
5498.958		1
5499.31		1
5499.547		1
5499.653		1
5499.66748		1
5500.1333		1
5500.50537		1
5500.767		1
5500.8125		1
5501.384		1
5501.40674		1
5501.76758		1
5501.927		1
5502.01758		1
5502.789		1
5502.871		1
5502.988		1
5503.07959		1
5503.235		1
5503.239		1
5503.258		1
5503.333		1
5503.34668		1
5503.78174		1
5504.37842		1
5504.66553		1
5504.929		1
5504.98975		1
5504.991		1
5505.243		1
5505.325		1
5505.346		1
5505.354		1
5505.37		1
5505.45361		1
5505.50439		1
5506.101		1
5506.16553		1
5506.385		1
5506.486		1
5506.604		1
5507.16		1
5507.94629		1
5508.06738		1
5508.111		1
5508.268		1
5508.515		1
5508.53		1
5509.265		1
5509.366		1
5509.585		1
5509.622		1
5510.16455		1
5510.37158		1
5510.399		1
5510.65869		1
5510.70459		1
5510.874		1
5511.112		1
5511.3916		1
5511.392		1
5511.63232		1
5511.65137		1
5511.657		1
5511.74268		1
5512.19043		1
5512.434		1
5512.61963		1
5512.9707		1
5512.972		1
5513.03271		1
5513.09766		1
5513.17969		1
5513.21533		1
5513.305		1
5513.422		1
5514.17139		1
5514.28467		1
5514.453		1
5514.8623		1
5515.198		1
5515.66064		1
5515.715		1
5515.832		1
5515.877		1
5516.237		1
5516.27441		1
5516.565		1
5516.742		1
5517.00342		1
5517.06152		1
5517.21143		1
5517.27734		1
5517.70654		1
5517.879		1
5517.935		1
5518.19141		1
5518.224		1
5518.40771		1
5518.61572		1
5518.694		1
5518.97363		1
5519.09131		1
5519.15527		1
5519.32959		1
5519.37549		1
5519.47754		1
5519.72		1
5519.89648		1
5520.296		1
5520.46826		1
5520.91748		1
5520.955		1
5521.107		1
5521.15039		1
5521.387		1
5521.609		1
5521.72949		1
5521.854		1
5521.873		1
5521.97754		1
5522.2876		1
5522.622		1
5522.78174		1
5522.8		1
5522.83		1
5522.88		1
5523.08		1
5523.62256		1
5523.663		1
5524.16846		1
5524.36963		1
5524.62451		1
5524.9624		1
5524.97168		1
5525.45068		1
5525.487		1
5525.52246		1
5526.63965		1
5526.65674		1
5527.097		1
5527.11768		1
5527.17139		1
5527.30762		1
5527.531		1
5527.555		1
5527.706		1
5527.83154		1
5527.867		1
5528.01172		1
5528.17969		1
5528.546		1
5528.596		1
5528.611		1
5528.64453		1
5529.07		1
5529.24658		1
5529.423		1
5529.637		1
5529.728		1
5529.888		1
5529.937		1
5530.055		1
5530.05566		1
5530.08447		1
5530.09326		1
5530.11		1
5530.36963		1
5530.467		1
5530.46973		1
5531.30029		1
5531.50439		1
5531.63428		1
5531.63428		1
5532.12451		1
5532.158		1
5532.719		1
5532.728		1
5532.93066		1
5532.952		1
5533.005		1
5533.13428		1
5533.192		1
5533.24072		1
5533.29248		1
5533.29639		1
5533.303		1
5533.334		1
5533.42236		1
5533.62		1
5533.896		1
5533.96436		1
5534.054		1
5534.13232		1
5534.13965		1
5534.429		1
5534.646		1
5534.65674		1
5534.688		1
5534.78955		1
5535.07959		1
5535.3		1
5535.323		1
5535.69336		1
5535.739		1
5536.26172		1
5536.35742		1
5536.38672		1
5536.41943		1
5536.456		1
5536.522		1
5536.6167		1
5536.651		1
5536.859		1
5537.3		1
5537.45		1
5537.584		1
5537.724		1
5537.751		1
5537.8335		1
5537.948		1
5537.98535		1
5538.26367		1
5538.326		1
5538.376		1
5538.58252		1
5538.906		1
5538.913		1
5539.038		1
5539.11768		1
5539.295		1
5539.41943		1
5539.69727		1
5539.75732		1
5539.86133		1
5539.909		1
5540.46436		1
5541.28955		1
5541.307		1
5541.348		1
5541.55469		1
5541.699		1
5541.87744		1
5542.132		1
5542.22363		1
5542.3374		1
5542.394		1
5542.429		1
5542.49756		1
5542.69971		1
5543.12354		1
5543.53369		1
5543.9		1
5544.05566		1
5544.32666		1
5544.516		1
5544.589		1
5544.70068		1
5544.73438		1
5544.93457		1
5545.213		1
5545.22852		1
5545.3667		1
5545.624		1
5545.658		1
5545.932		1
5546.032		1
5546.176		1
5546.187		1
5546.189		1
5546.265		1
5546.319		1
5546.38867		1
5546.715		1
5546.72		1
5546.73047		1
5546.937		1
5546.98926		1
5547.112		1
5547.231		1
5547.40869		1
5547.41		1
5547.423		1
5547.52344		1
5547.674		1
5548.026		1
5548.19873		1
5548.34961		1
5548.44629		1
5548.57031		1
5548.66064		1
5548.76074		1
5548.84863		1
5548.903		1
5549.09961		1
5549.11572		1
5549.129		1
5549.13867		1
5549.14844		1
5549.468		1
5549.48242		1
5549.527		1
5549.709		1
5550.02539		1
5550.26465		1
5550.477		1
5550.661		1
5550.73047		1
5550.895		1
5550.94434		1
5551.08447		1
5551.104		1
5551.288		1
5551.33643		1
5551.5376		1
5551.57764		1
5551.795		1
5551.88		1
5551.94141		1
5552.00439		1
5552.053		1
5552.157		1
5552.27441		1
5552.305		1
5552.73145		1
5553.09863		1
5553.19141		1
5553.342		1
5553.35645		1
5553.393		1
5553.485		1
5553.57227		1
5553.58545		1
5553.727		1
5553.74072		1
5553.98926		1
5554.01758		1
5554.194		1
5554.32129		1
5554.5376		1
5554.662		1
5554.69043		1
5555.012		1
5555.135		1
5555.13965		1
5555.309		1
5555.36963		1
5555.49463		1
5555.56641		1
5555.64941		1
5555.6875		1
5556.068		1
5556.315		1
5556.35645		1
5556.37646		1
5556.42139		1
5556.437		1
5557.107		1
5557.214		1
5557.2373		1
5557.316		1
5557.713		1
5557.74658		1
5557.83936		1
5557.923		1
5557.991		1
5558.53125		1
5558.65039		1
5558.708		1
5558.904		1
5558.914		1
5558.99951		1
5559.062		1
5559.07275		1
5559.447		1
5559.73828		1
5559.7666		1
5559.80273		1
5559.89063		1
5559.9624		1
5559.97656		1
5560.382		1
5560.518		1
5560.739		1
5560.918		1
5560.92725		1
5560.993		1
5561.08057		1
5561.189		1
5561.20459		1
5561.216		1
5561.64746		1
5561.75342		1
5561.8833		1
5562.037		1
5562.098		1
5562.35		1
5562.38		1
5562.441		1
5562.54		1
5562.61768		1
5563.03271		1
5563.151		1
5563.54736		1
5563.747		1
5564.106		1
5564.119		1
5564.20947		1
5564.238		1
5564.306		1
5564.394		1
5564.52832		1
5564.638		1
5565.17432		1
5565.231		1
5565.4165		1
5565.585		1
5565.661		1
5565.912		1
5566.348		1
5566.38037		1
5566.42432		1
5566.744		1
5567.09326		1
5567.103		1
5567.194		1
5567.254		1
5567.35		1
5567.43945		1
5567.463		1
5567.63525		1
5567.64844		1
5567.75		1
5567.885		1
5567.887		1
5567.97461		1
5567.982		1
5568.21729		1
5568.395		1
5568.52832		1
5568.571		1
5569.02148		1
5569.26074		1
5569.29639		1
5569.384		1
5569.41162		1
5569.58545		1
5569.632		1
5569.73828		1
5570.03857		1
5570.073		1
5570.129		1
5570.13135		1
5570.148		1
5570.173		1
5570.33643		1
5570.43457		1
5570.492		1
5570.50928		1
5570.55273		1
5570.68164		1
5570.70654		1
5570.80859		1
5570.83545		1
5570.9		1
5570.9585		1
5570.96045		1
5570.96826		1
5571.00146		1
5571.0415		1
5571.07275		1
5571.35059		1
5571.561		1
5571.624		1
5571.84473		1
5571.878		1
5571.87939		1
5572.022		1
5572.096		1
5572.183		1
5572.236		1
5572.55029		1
5572.63428		1
5572.738		1
5572.781		1
5572.838		1
5573.22461		1
5573.24854		1
5573.30127		1
5573.356		1
5573.813		1
5573.955		1
5573.96045		1
5574.00537		1
5574.2124		1
5574.3877		1
5574.53125		1
5574.631		1
5575.23438		1
5575.367		1
5575.721		1
5575.862		1
5575.936		1
5575.951		1
5576.066		1
5576.118		1
5576.194		1
5576.234		1
5576.307		1
5576.38		1
5576.404		1
5576.44		1
5576.448		1
5576.77246		1
5576.811		1
5576.85449		1
5577.208		1
5577.255		1
5577.381		1
5577.422		1
5577.47656		1
5577.601		1
5577.60352		1
5577.779		1
5577.87061		1
5577.91748		1
5578.19141		1
5578.369		1
5578.39258		1
5578.48535		1
5578.87158		1
5579.13574		1
5579.26953		1
5579.51172		1
5579.87451		1
5579.951		1
5580.197		1
5580.25439		1
5580.3667		1
5580.40039		1
5580.41064		1
5580.45752		1
5580.579		1
5580.58545		1
5580.697		1
5580.743		1
5580.82666		1
5580.84326		1
5580.899		1
5580.92		1
5581.23975		1
5581.2666		1
5581.339		1
5581.437		1
5581.453		1
5581.457		1
5581.758		1
5581.773		1
5582.079		1
5582.16846		1
5582.19629		1
5582.225		1
5582.23926		1
5582.27734		1
5582.406		1
5582.411		1
5582.464		1
5582.63867		1
5582.669		1
5582.72949		1
5582.785		1
5582.79736		1
5582.88428		1
5582.914		1
5582.932		1
5582.94		1
5582.94971		1
5582.952		1
5583.07764		1
5583.2627		1
5583.3584		1
5583.567		1
5583.751		1
5583.836		1
5583.983		1
5584.21143		1
5584.29541		1
5584.67432		1
5584.74365		1
5584.927		1
5584.97		1
5585.117		1
5585.33252		1
5585.525		1
5585.673		1
5585.94629		1
5586.045		1
5586.13867		1
5586.20068		1
5586.27441		1
5586.27539		1
5586.35449		1
5586.45752		1
5586.58154		1
5586.7334		1
5586.812		1
5587.04248		1
5587.2583		1
5587.29248		1
5587.43262		1
5587.91455		1
5587.95654		1
5588.20459		1
5588.24854		1
5588.25244		1
5588.55127		1
5588.57031		1
5588.59961		1
5588.634		1
5588.67432		1
5588.752		1
5588.84375		1
5588.94873		1
5589.146		1
5589.363		1
5589.41162		1
5589.608		1
5589.666		1
5589.69775		1
5589.71973		1
5589.897		1
5590.07		1
5590.14258		1
5590.349		1
5590.3667		1
5590.454		1
5590.46826		1
5590.66357		1
5590.70654		1
5590.8374		1
5591.429		1
5591.45068		1
5591.483		1
5591.48633		1
5591.504		1
5591.54		1
5591.60645		1
5591.695		1
5591.76953		1
5591.78174		1
5591.785		1
5591.98		1
5592.09326		1
5592.214		1
5592.26025		1
5592.33057		1
5592.342		1
5592.423		1
5592.47		1
5592.78955		1
5592.99756		1
5593.12939		1
5593.13867		1
5593.38037		1
5593.49463		1
5593.58643		1
5593.77539		1
5593.79443		1
5593.876		1
5594.0625		1
5594.12061		1
5594.12354		1
5594.16455		1
5594.69873		1
5594.737		1
5594.812		1
5594.99951		1
5595.14063		1
5595.172		1
5595.245		1
5595.25049		1
5595.467		1
5595.583		1
5595.65771		1
5595.777		1
5595.778		1
5595.84131		1
5595.95166		1
5596.036		1
5596.18848		1
5596.461		1
5596.465		1
5596.4707		1
5596.47461		1
5596.49756		1
5596.80273		1
5596.803		1
5596.82031		1
5596.934		1
5596.947		1
5597.09		1
5597.15674		1
5597.18555		1
5597.249		1
5597.383		1
5597.52637		1
5597.544		1
5597.551		1
5597.747		1
5597.772		1
5597.93652		1
5598.01074		1
5598.05029		1
5598.055		1
5598.149		1
5598.16943		1
5598.21533		1
5598.22852		1
5598.276		1
5598.468		1
5598.532		1
5598.67		1
5598.923		1
5599.08838		1
5599.11328		1
5599.25		1
5599.28174		1
5599.685		1
5599.689		1
5599.803		1
5599.818		1
5599.83057		1
5599.87354		1
5599.929		1
5599.95068		1
5600.077		1
5600.13428		1
5600.213		1
5600.36963		1
5600.574		1
5600.64551		1
5600.70361		1
5600.81348		1
5600.81836		1
5600.896		1
5600.926		1
5600.984		1
5600.9917		1
5601.12061		1
5601.24658		1
5601.263		1
5601.29834		1
5601.315		1
5601.34473		1
5601.362		1
5601.37549		1
5601.37646		1
5601.382		1
5601.71		1
5601.86		1
5601.86768		1
5602.10742		1
5602.17041		1
5602.212		1
5602.358		1
5602.51172		1
5602.5376		1
5602.60254		1
5602.938		1
5602.956		1
5602.9873		1
5603.002		1
5603.03027		1
5603.277		1
5603.32129		1
5603.372		1
5603.43		1
5603.45752		1
5603.484		1
5603.57959		1
5603.6123		1
5603.62		1
5603.644		1
5603.688		1
5603.696		1
5603.768		1
5603.81348		1
5603.827		1
5603.84473		1
5604.012		1
5604.04834		1
5604.10352		1
5604.115		1
5604.13574		1
5604.44043		1
5604.548		1
5604.60742		1
5604.6377		1
5604.73047		1
5604.739		1
5604.9165		1
5604.93359		1
5604.99072		1
5605.11865		1
5605.543		1
5605.58		1
5605.67236		1
5605.68945		1
5605.69336		1
5605.70557		1
5605.73535		1
5605.9126		1
5605.987		1
5606.07129		1
5606.096		1
5606.168		1
5606.18262		1
5606.257		1
5606.44873		1
5606.49854		1
5606.73		1
5606.738		1
5607.143		1
5607.251		1
5607.327		1
5607.343		1
5607.417		1
5607.521		1
5607.53125		1
5607.554		1
5607.57129		1
5607.725		1
5607.906		1
5607.917		1
5608.18945		1
5608.27246		1
5608.28564		1
5608.39648		1
5608.43945		1
5608.5		1
5608.53		1
5608.866		1
5609.02539		1
5609.12744		1
5609.138		1
5609.287		1
5609.308		1
5609.32129		1
5609.32861		1
5609.333		1
5609.476		1
5609.57		1
5609.636		1
5609.753		1
5609.82959		1
5609.94		1
5610.042		1
5610.133		1
5610.34473		1
5610.356		1
5610.534		1
5610.66846		1
5610.692		1
5610.71045		1
5610.789		1
5610.791		1
5610.957		1
5611.06641		1
5611.1084		1
5611.17432		1
5611.45166		1
5611.45752		1
5611.46436		1
5611.56445		1
5611.575		1
5611.585		1
5611.69043		1
5611.70361		1
5611.86768		1
5611.90234		1
5611.975		1
5612.2876		1
5612.31836		1
5612.33838		1
5612.472		1
5612.546		1
5612.56445		1
5612.642		1
5612.759		1
5612.76465		1
5612.88574		1
5612.902		1
5612.91455		1
5612.928		1
5612.928		1
5613.343		1
5613.37646		1
5613.45166		1
5613.574		1
5613.64746		1
5613.75049		1
5614.09766		1
5614.19043		1
5614.195		1
5614.218		1
5614.54932		1
5614.58545		1
5614.672		1
5614.70068		1
5614.738		1
5614.7915		1
5614.818		1
5615.11035		1
5615.117		1
5615.22363		1
5615.235		1
5615.26074		1
5615.29541		1
5615.33838		1
5615.48828		1
5615.557		1
5615.594		1
5615.60059		1
5615.603		1
5615.63428		1
5615.657		1
5615.66748		1
5615.77637		1
5615.78467		1
5615.833		1
5615.84473		1
5615.911		1
5615.95654		1
5615.981		1
5616.449		1
5616.469		1
5616.5166		1
5616.656		1
5616.845		1
5616.95068		1
5617.018		1
5617.03125		1
5617.298		1
5617.43262		1
5617.512		1
5617.765		1
5617.838		1
5617.927		1
5617.941		1
5617.9917		1
5617.99463		1
5618.06641		1
5618.13135		1
5618.18164		1
5618.213		1
5618.23633		1
5618.244		1
5618.33057		1
5618.47168		1
5618.5		1
5618.52734		1
5618.538		1
5618.61768		1
5618.71533		1
5618.756		1
5618.773		1
5618.801		1
5618.80957		1
5618.961		1
5619.156		1
5619.172		1
5619.24365		1
5619.457		1
5619.517		1
5619.67334		1
5619.71973		1
5619.745		1
5619.765		1
5619.858		1
5619.89648		1
5620.30127		1
5620.317		1
5620.342		1
5620.454		1
5620.549		1
5620.561		1
5620.57373		1
5620.62549		1
5620.63135		1
5620.638		1
5620.70361		1
5620.75049		1
5620.87549		1
5620.924		1
5620.939		1
5621.12		1
5621.14		1
5621.207		1
5621.224		1
5621.47266		1
5621.52246		1
5621.635		1
5621.798		1
5621.82227		1
5621.827		1
5621.995		1
5622.107		1
5622.356		1
5622.4126		1
5622.453		1
5622.49951		1
5622.519		1
5622.5293		1
5622.72461		1
5622.82129		1
5623.013		1
5623.021		1
5623.0376		1
5623.175		1
5623.276		1
5623.287		1
5623.603		1
5623.73		1
5624.103		1
5624.195		1
5624.304		1
5624.324		1
5624.387		1
5624.434		1
5624.642		1
5624.672		1
5624.747		1
5624.91455		1
5625.023		1
5625.07568		1
5625.144		1
5625.293		1
5625.309		1
5625.312		1
5625.338		1
5625.35352		1
5625.39063		1
5625.42236		1
5625.77832		1
5625.84326		1
5625.91162		1
5625.97754		1
5626.016		1
5626.09668		1
5626.129		1
5626.353		1
5626.604		1
5626.62061		1
5626.761		1
5626.861		1
5627.033		1
5627.13428		1
5627.258		1
5627.376		1
5627.44873		1
5627.51172		1
5627.71		1
5627.75244		1
5627.84229		1
5627.91455		1
5627.921		1
5627.92432		1
5627.93066		1
5628.23828		1
5628.258		1
5628.28		1
5628.348		1
5628.46631		1
5628.48047		1
5628.51953		1
5628.55566		1
5628.6123		1
5628.621		1
5628.62158		1
5628.706		1
5628.72754		1
5628.72852		1
5628.76		1
5628.81445		1
5628.90674		1
5629.159		1
5629.355		1
5629.489		1
5629.504		1
5629.529		1
5629.75049		1
5629.78662		1
5629.797		1
5630.01172		1
5630.258		1
5630.30469		1
5630.35254		1
5630.415		1
5630.568		1
5630.57		1
5630.67041		1
5630.69873		1
5630.876		1
5630.88525		1
5631.056		1
5631.156		1
5631.21826		1
5631.3667		1
5631.422		1
5631.46045		1
5631.4624		1
5631.52539		1
5631.53467		1
5631.61768		1
5631.674		1
5631.688		1
5631.69971		1
5631.77		1
5631.783		1
5631.819		1
5631.92236		1
5631.94873		1
5631.94873		1
5632.13525		1
5632.249		1
5632.288		1
5632.319		1
5632.35352		1
5632.41064		1
5632.422		1
5632.59131		1
5632.60449		1
5632.611		1
5632.661		1
5632.847		1
5632.9834		1
5633.00146		1
5633.091		1
5633.20361		1
5633.27637		1
5633.3125		1
5633.46436		1
5633.47852		1
5633.571		1
5633.72559		1
5633.81641		1
5633.867		1
5633.90869		1
5633.943		1
5634.084		1
5634.235		1
5634.308		1
5634.39063		1
5634.411		1
5634.419		1
5634.432		1
5634.44434		1
5634.493		1
5634.5625		1
5634.5957		1
5634.67139		1
5634.68457		1
5634.78027		1
5634.80762		1
5635.056		1
5635.08545		1
5635.13135		1
5635.138		1
5635.438		1
5635.445		1
5635.6084		1
5635.61768		1
5635.701		1
5635.708		1
5635.893		1
5636.04		1
5636.081		1
5636.36475		1
5636.386		1
5636.488		1
5636.51074		1
5636.59473		1
5636.687		1
5636.774		1
5636.864		1
5636.977		1
5637.135		1
5637.193		1
5637.22363		1
5637.256		1
5637.44043		1
5637.45068		1
5637.452		1
5637.511		1
5637.579		1
5637.588		1
5637.695		1
5637.814		1
5637.846		1
5638.071		1
5638.12939		1
5638.18945		1
5638.23926		1
5638.292		1
5638.30566		1
5638.352		1
5638.37549		1
5638.402		1
5638.43555		1
5638.443		1
5638.50146		1
5638.513		1
5638.51465		1
5638.53174		1
5638.56152		1
5638.6123		1
5638.75049		1
5638.75732		1
5638.762		1
5638.845		1
5638.85742		1
5638.938		1
5639.013		1
5639.13672		1
5639.26		1
5639.278		1
5639.29053		1
5639.33447		1
5639.335		1
5639.48		1
5639.53467		1
5639.54736		1
5639.557		1
5639.65674		1
5639.708		1
5639.77148		1
5639.9585		1
5640.001		1
5640.06445		1
5640.202		1
5640.279		1
5640.30127		1
5640.374		1
5640.389		1
5640.52		1
5640.645		1
5640.68555		1
5640.72852		1
5640.765		1
5640.765		1
5640.787		1
5640.85742		1
5640.90869		1
5640.93262		1
5641.0376		1
5641.05469		1
5641.12061		1
5641.148		1
5641.183		1
5641.20459		1
5641.275		1
5641.40771		1
5641.48926		1
5641.535		1
5641.605		1
5641.636		1
5641.69141		1
5641.71533		1
5641.751		1
5641.808		1
5641.926		1
5641.9624		1
5642.1084		1
5642.14844		1
5642.31738		1
5642.45557		1
5642.46143		1
5642.479		1
5642.517		1
5642.56348		1
5642.567		1
5642.573		1
5642.757		1
5642.791		1
5642.913		1
5643.0083		1
5643.06836		1
5643.07129		1
5643.07373		1
5643.137		1
5643.17334		1
5643.30469		1
5643.31445		1
5643.362		1
5643.376		1
5643.492		1
5643.64941		1
5643.72168		1
5643.77148		1
5643.837		1
5643.96826		1
5643.99		1
5644.118		1
5644.11865		1
5644.121		1
5644.19336		1
5644.21143		1
5644.224		1
5644.28027		1
5644.34375		1
5644.442		1
5644.452		1
5644.46729		1
5644.491		1
5644.58057		1
5644.60547		1
5644.747		1
5644.78857		1
5644.803		1
5644.908		1
5644.978		1
5644.994		1
5645.017		1
5645.2207		1
5645.253		1
5645.30225		1
5645.323		1
5645.355		1
5645.4		1
5645.512		1
5645.51758		1
5645.589		1
5645.59033		1
5645.591		1
5645.759		1
5645.767		1
5645.839		1
5645.894		1
5645.89551		1
5645.90967		1
5645.97461		1
5646.032		1
5646.052		1
5646.085		1
5646.0874		1
5646.18457		1
5646.2085		1
5646.31		1
5646.326		1
5646.40039		1
5646.422		1
5646.539		1
5646.58447		1
5646.67725		1
5646.73438		1
5646.87158		1
5647.0127		1
5647.04932		1
5647.07764		1
5647.169		1
5647.33		1
5647.347		1
5647.4624		1
5647.544		1
5647.55469		1
5647.589		1
5647.6333		1
5647.73145		1
5647.813		1
5647.836		1
5647.84		1
5647.92334		1
5647.96436		1
5647.96875		1
5647.96973		1
5647.98242		1
5648.081		1
5648.226		1
5648.27344		1
5648.307		1
5648.47168		1
5648.47656		1
5648.56445		1
5648.57861		1
5648.66943		1
5648.74951		1
5648.767		1
5648.91357		1
5649.06445		1
5649.11768		1
5649.13525		1
5649.2085		1
5649.216		1
5649.302		1
5649.304		1
5649.39941		1
5649.477		1
5649.604		1
5649.69		1
5649.717		1
5649.842		1
5649.845		1
5649.966		1
5649.977		1
5650.167		1
5650.266		1
5650.27051		1
5650.2793		1
5650.2915		1
5650.33		1
5650.37061		1
5650.446		1
5650.456		1
5650.60059		1
5650.625		1
5650.71143		1
5650.742		1
5650.78467		1
5650.88672		1
5650.91064		1
5651.05664		1
5651.05859		1
5651.083		1
5651.192		1
5651.25928		1
5651.29248		1
5651.358		1
5651.367		1
5651.516		1
5651.523		1
5651.53		1
5651.616		1
5651.736		1
5651.84766		1
5651.87451		1
5651.974		1
5651.97949		1
5651.997		1
5652.105		1
5652.111		1
5652.139		1
5652.16357		1
[truncated: 11,148 more rows]
