# Supplementary material for: Getting rid of ‘rain’ and ‘stars’: Mitigating inhibition effects on ddPCR data analysis, the case study of the invasive crayfish Pacifastacus leniusculus in the streams of Luxembourg
Source: PLoS One. 2022 Nov 16;17(11):e0275363. doi: 10.1371/journal.pone.0275363 (PMC9668142; doi:10.1371/journal.pone.0275363)
Supplement: S1 File — (ZIP) [file pone.0275363.s003.zip › raw data/29-Pl3/29 Pl3-2019 Pl_D07_Amplitude.csv]

Ch1 Amplitude	Ch2 Amplitude	Cluster
170.497375		1
276.119324		1
397.620575		1
502.18045		1
662.3011		1
672.1803		1
767.3242		1
836.2606		1
1073.97461		1
1076.5293		1
1096.85083		1
1138.51465		1
1143.79944		1
1168.35437		1
1250.46729		1
1263.4884		1
1284.3772		1
1319.23547		1
1328.30347		1
1345.33618		1
1347.63135		1
1351.66528		1
1365.58594		1
1383.14746		1
1434.29919		1
1439.98987		1
1453.14246		1
1454.6344		1
1550.27576		1
1551.79565		1
1576.39124		1
1728.98828		1
1747.22668		1
1775.85413		1
1792.47571		1
1820.1189		1
1867.50647		1
1870.45093		1
1885.31287		1
1885.83594		1
1906.93225		1
1918.485		1
1919.2334		1
1922.19214		1
1930.3446		1
1944.71216		1
1958.72241		1
1974.88867		1
1984.77136		1
2022.64063		1
2053.085		1
2070.84424		1
2085.21729		1
2096.38672		1
2136.62378		1
2148.44019		1
2189.385		1
2191.93628		1
2192.16333		1
2241.701		1
2248.88452		1
2257.59277		1
2273.05176		1
2301.87549		1
2317.47168		1
2332.57935		1
2366.64624		1
2368.69653		1
2372.10938		1
2387.70679		1
2392.60986		1
2433.21436		1
2451.131		1
2451.30518		1
2509.02832		1
2514.06274		1
2602.862		1
2610.09424		1
2636.09717		1
2704.26		1
2720.466		1
2721.088		1
2726.32813		1
2786.42065		1
2793.96265		1
2796.559		1
2803.82861		1
2809.86426		1
2847.23877		1
2874.77563		1
2930.45386		1
2933.94775		1
3052.66431		1
3053.69531		1
3062.83081		1
3096.93555		1
3101.06665		1
3138.47021		1
3150.622		1
3154.217		1
3161.272		1
3162.07349		1
3172.5166		1
3235.6416		1
3268.086		1
3275.62061		1
3296.40356		1
3302.24487		1
3324.27734		1
3361.08154		1
3365.52148		1
3472.7312		1
3476.4834		1
3477.71533		1
3483.19946		1
3601.93628		1
3605.45923		1
3608.40259		1
3658.66431		1
3681.76465		1
3691.10327		1
3783.29956		1
3822.826		1
3959.848		1
3975.30371		1
3983.20581		1
3993.96875		1
4053.85254		1
4060.55347		1
4069.373		1
4124.44043		1
4143.2417		1
4168.75537		1
4196.22266		1
4201.588		1
4204.00928		1
4293.021		1
4315.174		1
4370.1875		1
4394.08643		1
4413.054		1
4470.85645		1
4479.576		1
4481.503		1
4488.599		1
4678.72852		1
4794.73047		1
5029.626		1
5055.248		1
5090.22852		1
5121.34863		1
5145.384		1
5273.00244		1
5375.38		1
5609.478		1
5615.53955		1
5698.77344		1
5724.77148		1
5726.79053		1
5772.2915		1
5809.19775		1
5809.46143		1
5868.53027		1
5873.52539		1
5891.515		1
5970.76855		1
5998.20947		1
6057.013		1
6061.733		1
6067.346		1
6105.941		1
6195.67969		1
6219.475		1
6258.645		1
6277.16455		1
6292.15234		1
6308.94531		1
6310.4126		1
6312.48145		1
6315.092		1
6316.667		1
6318.45459		1
6328.31543		1
6331.14453		1
6337.288		1
6340.63525		1
6345.77		1
6348.128		1
6351.573		1
6366.511		1
6375.258		1
6378.07568		1
6379.899		1
6380.06543		1
6381.053		1
6383.92236		1
6385.2334		1
6385.483		1
6394.356		1
6394.79443		1
6396.28662		1
6398.84668		1
6403.615		1
6405.59		1
6409.35254		1
6411.71045		1
6418.84863		1
6425.57471		1
6427.39063		1
6428.856		1
6429.75049		1
6430.908		1
6434.681		1
6434.809		1
6435.65		1
6440.876		1
6441.737		1
6443.94434		1
6445.68457		1
6445.79		1
6449.126		1
6453.58		1
6454.93848		1
6455.557		1
6456.304		1
6456.33545		1
6459.09033		1
6459.385		1
6460.67627		1
6462.259		1
6464.404		1
6464.50732		1
6466.625		1
6468.72266		1
6468.937		1
6469.339		1
6469.81543		1
6470.178		1
6470.81836		1
6471.584		1
6472.07764		1
6473.81836		1
6474.34326		1
6475.15674		1
6477.251		1
6478.033		1
6478.83154		1
6479.668		1
6482.129		1
6483.041		1
6483.641		1
6484.168		1
6486.85		1
6489.70361		1
6490.186		1
6494.309		1
6494.33643		1
6497.053		1
6497.578		1
6497.61133		1
6498.408		1
6498.443		1
6498.95		1
6499.117		1
6499.56445		1
6500.37939		1
6501.11		1
6501.43262		1
6501.5		1
6503.055		1
6504.031		1
6504.036		1
6505.208		1
6505.697		1
6505.81055		1
6506.24268		1
6508.20068		1
6508.50635		1
6508.865		1
6510.47559		1
6511.205		1
6511.71631		1
6512.649		1
6512.91943		1
6514.38135		1
6514.99561		1
6516.353		1
6516.88037		1
6517.21338		1
6517.58838		1
6518.542		1
6518.62354		1
6519.621		1
6519.81445		1
6519.92432		1
6520.019		1
6520.12256		1
6520.816		1
6521.59326		1
6522.174		1
6522.59326		1
6523.584		1
6524.028		1
6524.14844		1
6524.75049		1
6525.81543		1
6526.41455		1
6526.47852		1
6526.532		1
6526.675		1
6527.159		1
6528.37549		1
6528.644		1
6528.80762		1
6529.01172		1
6529.355		1
6529.9917		1
6530.115		1
6530.32861		1
6531.61572		1
6532.23535		1
6532.423		1
6532.449		1
6533.30371		1
6533.79834		1
6534.12744		1
6534.98		1
6535.25342		1
6536.029		1
6536.677		1
6536.749		1
6537.391		1
6537.57227		1
6538.563		1
6538.6416		1
6538.968		1
6539.2793		1
6540.14941		1
6540.271		1
6541.04346		1
6541.70166		1
6542.44873		1
6542.861		1
6543.007		1
6543.25439		1
6544.116		1
6544.12549		1
6544.594		1
6544.953		1
6544.992		1
6545.446		1
6545.59473		1
6545.926		1
6545.982		1
6546.828		1
6547.608		1
6547.883		1
6550.15771		1
6550.159		1
6551.125		1
6551.136		1
6551.608		1
6552.18066		1
6552.54736		1
6554.58447		1
6554.7583		1
6555.086		1
6555.18945		1
6555.486		1
6555.805		1
6556.2876		1
6556.666		1
6557.16748		1
6557.55469		1
6557.569		1
6557.777		1
6557.828		1
6558.958		1
6559.168		1
6559.433		1
6559.53125		1
6559.552		1
6560.38525		1
6560.555		1
6560.792		1
6561.29		1
6561.469		1
6561.772		1
6562.19043		1
6562.32568		1
6562.32764		1
6563.13428		1
6563.155		1
6563.40625		1
6563.78467		1
6564.02246		1
6564.55225		1
6564.727		1
6565.85254		1
6565.89551		1
6566.103		1
6566.34473		1
6566.64063		1
6566.659		1
6566.934		1
6567.58057		1
6568.027		1
6568.3877		1
6568.76367		1
6569.21338		1
6569.36572		1
6569.62256		1
6570.34961		1
6570.5127		1
6571.22559		1
6571.4126		1
6571.533		1
6571.862		1
6571.903		1
6572.28467		1
6572.464		1
6572.47949		1
6572.772		1
6573.08		1
6573.313		1
6573.55127		1
6573.73		1
6573.73633		1
6573.7583		1
6574.309		1
6575.05225		1
6575.653		1
6575.865		1
6576.35938		1
6577.125		1
6577.854		1
6577.98926		1
6578.292		1
6578.3457		1
6578.552		1
6579.828		1
6580.41748		1
6580.548		1
6581.23828		1
6581.317		1
6581.51855		1
6581.582		1
6581.69971		1
6581.802		1
6582.01		1
6582.56445		1
6582.58154		1
6582.75635		1
6583.161		1
6583.3457		1
6583.48926		1
6583.61963		1
6583.902		1
6584.58936		1
6585.48		1
6585.48633		1
6585.909		1
6586.053		1
6586.32		1
6586.672		1
6586.98828		1
6587.219		1
6587.46		1
6587.712		1
6587.766		1
6587.798		1
6587.82275		1
6587.88037		1
6588.106		1
6588.337		1
6588.43066		1
6589.044		1
6589.67236		1
6589.79736		1
6589.997		1
6590.073		1
6590.33057		1
6590.331		1
6590.35254		1
6590.43164		1
6591.20654		1
6591.53027		1
6591.76855		1
6592.15967		1
6592.393		1
6592.718		1
6592.73926		1
6592.776		1
6592.965		1
6593.38135		1
6594.0415		1
6594.053		1
6594.36133		1
6594.4707		1
6594.691		1
6594.75537		1
6594.8335		1
6594.90771		1
6595.174		1
6595.23535		1
6595.77148		1
6596.822		1
6596.93457		1
6597.10547		1
6597.559		1
6597.601		1
6597.69434		1
6598.29346		1
6598.41357		1
6598.9		1
6600.20361		1
6600.26758		1
6600.64746		1
6600.781		1
6601.05762		1
6601.26025		1
6601.32861		1
6601.614		1
6601.686		1
6601.76855		1
6601.89551		1
6602.334		1
6602.91553		1
6603.258		1
6603.261		1
6603.36133		1
6603.482		1
6603.53467		1
6603.551		1
6603.59033		1
6603.59863		1
6603.602		1
6603.7085		1
6604.016		1
6604.75146		1
6605.03125		1
6605.15234		1
6605.528		1
6605.627		1
6605.76172		1
6605.855		1
6605.92139		1
6605.9917		1
6606.04248		1
6606.052		1
6606.111		1
6606.446		1
6606.48047		1
6606.5083		1
6606.608		1
6607.2085		1
6607.24951		1
6607.27637		1
6607.777		1
6607.865		1
6608.372		1
6608.503		1
6608.547		1
6608.727		1
6609.209		1
6609.84766		1
6610.361		1
6610.83057		1
6611.09326		1
6611.134		1
6611.419		1
6611.43555		1
6611.504		1
6611.67		1
6611.708		1
6611.85449		1
6612.39844		1
6612.969		1
6613.207		1
6613.676		1
6613.81836		1
6613.898		1
6613.90967		1
6614.04443		1
6614.75732		1
6614.96729		1
6615.18848		1
6615.32666		1
6615.424		1
6615.91064		1
6616.03857		1
6616.29248		1
6616.38672		1
6616.4165		1
6616.632		1
6616.65		1
6616.708		1
6616.779		1
6616.889		1
6616.92725		1
6616.9873		1
6617.315		1
6617.50439		1
6617.534		1
6617.55957		1
6617.60938		1
6617.67627		1
6617.752		1
6617.885		1
6617.90332		1
6618.07568		1
6618.49561		1
6619.29932		1
6619.344		1
6619.36328		1
6619.417		1
6619.556		1
6619.96631		1
6619.977		1
6620.5625		1
6620.85449		1
6620.90039		1
6621.04		1
6621.31		1
6621.475		1
6621.56641		1
6621.74072		1
6622.14		1
6622.236		1
6622.373		1
6622.426		1
6622.86133		1
6622.99365		1
6623.308		1
6623.64258		1
6623.85449		1
6623.896		1
6624.10254		1
6624.19727		1
6624.34473		1
6624.961		1
6625.12646		1
6625.69238		1
6625.755		1
6626.077		1
6626.29736		1
6626.516		1
6626.634		1
6626.654		1
6626.85352		1
6627.164		1
6627.25049		1
6627.278		1
6627.65137		1
6627.895		1
6627.955		1
6627.967		1
6628.18945		1
6628.27734		1
6628.69043		1
6628.704		1
6629.09375		1
6629.13574		1
6629.30664		1
6629.591		1
6629.599		1
6629.836		1
6630.14648		1
6630.92334		1
6630.99268		1
6631.03467		1
6631.878		1
6632.033		1
6632.09473		1
6632.21045		1
6632.29736		1
6632.43359		1
6632.571		1
6632.815		1
6632.835		1
6632.90869		1
6633.06445		1
6633.34863		1
6633.424		1
6633.571		1
6633.602		1
6634.045		1
6634.28027		1
6634.4624		1
6634.52148		1
6634.55225		1
6634.63428		1
6634.80957		1
6635.09033		1
6635.143		1
6635.164		1
6635.587		1
6635.614		1
6636.442		1
6636.766		1
6636.81152		1
6636.891		1
6636.939		1
6637.14355		1
6637.1665		1
6637.532		1
6637.753		1
6637.85254		1
6638.047		1
6638.178		1
6638.21143		1
6638.234		1
6638.435		1
6638.57764		1
6638.667		1
6639.08936		1
6639.251		1
6639.53271		1
6639.71143		1
6640.04443		1
6640.928		1
6640.996		1
6641.016		1
6641.31		1
6642.00732		1
6642.10352		1
6642.17041		1
6642.42969		1
6642.43359		1
6642.579		1
6642.79541		1
6643.04834		1
6643.16748		1
6643.252		1
6643.473		1
6643.5127		1
6643.61035		1
6643.98926		1
6644.05762		1
6644.06152		1
6644.49072		1
6644.92725		1
6645.00928		1
6645.062		1
6645.07		1
6645.13428		1
6645.192		1
6645.25244		1
6645.47754		1
6645.547		1
6645.558		1
6645.62549		1
6645.70264		1
6646.071		1
6646.081		1
6646.44043		1
6646.783		1
6646.909		1
6646.962		1
6647.431		1
6647.557		1
6647.63		1
6647.69531		1
6648.2207		1
6648.244		1
6648.331		1
6648.68359		1
6649.06934		1
6649.13867		1
6649.241		1
6649.30762		1
6649.49072		1
6649.53857		1
6649.54834		1
6649.67725		1
6649.72363		1
6649.728		1
6650.09961		1
6650.21729		1
6650.23		1
6650.43066		1
6650.533		1
6650.93652		1
6651.07373		1
6651.0957		1
6651.251		1
6651.434		1
6651.592		1
6651.64063		1
6651.644		1
6651.7915		1
6651.84766		1
6652.732		1
6652.83838		1
6652.90234		1
6652.94434		1
6653.023		1
6653.468		1
6653.56738		1
6653.665		1
6653.799		1
6653.886		1
6653.97363		1
6653.992		1
6654.165		1
6654.483		1
6654.48438		1
6654.51953		1
6654.5376		1
6654.65137		1
6654.742		1
6654.963		1
6655.102		1
6655.236		1
6655.576		1
6655.64941		1
6655.69873		1
6656.171		1
6656.426		1
6656.493		1
6656.702		1
6656.74463		1
6656.82031		1
6656.91943		1
6657.04736		1
6657.182		1
6657.54443		1
6657.59375		1
6657.682		1
6657.71045		1
6657.7417		1
6657.855		1
6658.15771		1
6658.211		1
6658.30566		1
6658.502		1
6658.61768		1
6658.78857		1
6658.86133		1
6658.916		1
6659.053		1
6659.12744		1
6659.448		1
6659.893		1
6660.04346		1
6660.063		1
6660.716		1
6660.854		1
6660.87354		1
6660.99072		1
6661.122		1
6661.134		1
6661.70459		1
6661.71631		1
6661.979		1
6662.051		1
6662.347		1
6662.419		1
6662.587		1
6662.605		1
6662.771		1
6662.81641		1
6663.05469		1
6663.119		1
6663.21631		1
6663.30762		1
6663.32568		1
6663.49072		1
6663.519		1
6663.808		1
6663.849		1
6663.984		1
6664.07471		1
6664.08		1
6664.098		1
6664.32959		1
6664.35352		1
6664.35352		1
6664.39941		1
6664.40332		1
6664.487		1
6664.5835		1
6664.7876		1
6664.973		1
6665.57959		1
6665.92529		1
6666.10254		1
6666.33545		1
6666.50342		1
6666.542		1
6666.588		1
6666.835		1
6666.99756		1
6666.99854		1
6667.0874		1
6667.126		1
6667.3667		1
6667.405		1
6667.745		1
6667.781		1
6667.84131		1
6668.25635		1
6668.417		1
6668.55664		1
6668.57666		1
6668.737		1
6668.75928		1
6668.82275		1
6668.87158		1
6669.124		1
6669.148		1
6669.344		1
6669.977		1
6670.351		1
6670.477		1
6670.49365		1
6670.684		1
6670.763		1
6670.83545		1
6671.04053		1
6671.054		1
6671.102		1
6671.24072		1
6671.354		1
6671.4043		1
6671.46436		1
6671.509		1
6671.94629		1
6671.95166		1
6672.026		1
6672.46729		1
6672.469		1
6672.503		1
6672.513		1
6672.564		1
6672.62061		1
6672.69775		1
6672.761		1
6672.877		1
6672.999		1
6673.099		1
6673.21533		1
6673.47		1
6673.576		1
6673.71729		1
6673.72656		1
6673.87354		1
6673.98535		1
6674.389		1
6674.46338		1
6674.667		1
6674.85059		1
6674.858		1
6675.275		1
6675.4707		1
6675.513		1
6675.68		1
6675.879		1
6675.90771		1
6676.12061		1
6676.244		1
6676.343		1
6676.55859		1
6676.7793		1
6676.79639		1
6676.93457		1
6677.007		1
6677.35059		1
6677.45		1
6677.459		1
6677.46143		1
6677.49658		1
6677.612		1
6677.89355		1
6678.049		1
6678.282		1
6678.324		1
6678.448		1
6678.72363		1
6678.81348		1
6679.1084		1
6679.45068		1
6679.49854		1
6679.531		1
6679.70654		1
6679.84961		1
6679.934		1
6680.08154		1
6680.142		1
6680.38525		1
6680.781		1
6680.813		1
6680.823		1
6681.051		1
6681.132		1
6681.189		1
6681.20947		1
6681.341		1
6681.44434		1
6681.863		1
6681.99268		1
6682.026		1
6682.09766		1
6682.38232		1
6682.46		1
6682.745		1
6682.82129		1
6682.833		1
6682.94727		1
6683.09131		1
6683.12061		1
6683.45459		1
6683.462		1
6683.465		1
6683.53027		1
6683.70752		1
6683.75439		1
6683.931		1
6684.004		1
6684.07959		1
6684.13525		1
6684.136		1
6684.281		1
6684.303		1
6684.327		1
6684.54834		1
6684.578		1
6684.628		1
6684.80371		1
6684.88037		1
6685.049		1
6685.078		1
6685.14941		1
6685.223		1
6685.3877		1
6685.511		1
6685.641		1
6685.65674		1
6685.70361		1
6685.854		1
6686.061		1
6686.12744		1
6686.14258		1
6686.20361		1
6686.45654		1
6686.497		1
6686.556		1
6686.568		1
6686.84		1
6686.976		1
6686.987		1
6687.14		1
6687.143		1
6687.25537		1
6687.28027		1
6687.36426		1
6687.389		1
6687.46631		1
6687.521		1
6687.72266		1
6688.10352		1
6688.17773		1
6688.8584		1
6689.138		1
6689.19336		1
6689.2793		1
6689.303		1
6689.33057		1
6689.3374		1
6689.59229		1
6689.768		1
6689.77051		1
6689.783		1
6690.09033		1
6690.105		1
6690.235		1
6690.27051		1
6690.409		1
6690.566		1
6690.63428		1
6690.6543		1
6690.716		1
6690.721		1
6690.811		1
6690.88525		1
6690.96		1
6690.996		1
6691.0083		1
6691.144		1
6691.62158		1
6691.692		1
6691.74		1
6691.7915		1
6691.85742		1
6692.18457		1
6692.19873		1
6692.357		1
6692.41943		1
6692.42		1
6692.44971		1
6692.53955		1
6692.556		1
6692.83838		1
6692.908		1
6693.07471		1
6693.25049		1
6693.295		1
6693.32227		1
6693.478		1
6693.4873		1
6693.529		1
6693.84375		1
6693.87061		1
6693.891		1
6693.93359		1
6694.14355		1
6694.169		1
6694.22754		1
6694.288		1
6694.30664		1
6694.312		1
6694.418		1
6694.41943		1
6694.499		1
6694.974		1
6695.21729		1
6695.408		1
6695.45947		1
6695.529		1
6695.77832		1
6695.912		1
6696.117		1
6696.25635		1
6696.47656		1
6696.50146		1
6696.601		1
6696.60156		1
6696.625		1
6696.68652		1
6696.8335		1
6696.8457		1
6697.387		1
6697.43066		1
6697.44971		1
6697.47		1
6697.485		1
6697.57861		1
6697.72363		1
6697.824		1
6697.946		1
6698.112		1
6698.115		1
6698.242		1
6698.3125		1
6698.564		1
6698.722		1
6698.825		1
6698.86768		1
6699.012		1
6699.04443		1
6699.053		1
6699.278		1
6699.3125		1
6699.33838		1
6699.36963		1
6699.43848		1
6699.49658		1
6699.506		1
6699.624		1
6699.6377		1
6699.67041		1
6699.71533		1
6700.0083		1
6700.04541		1
6700.183		1
6700.50049		1
6700.59326		1
6700.653		1
6700.707		1
6700.70947		1
6700.88867		1
6701.035		1
6701.046		1
6701.137		1
6701.26025		1
6701.325		1
6701.44336		1
6701.53857		1
6701.54834		1
6701.695		1
6701.742		1
6702.07568		1
6702.13672		1
6702.14746		1
6702.16553		1
6702.212		1
6702.25342		1
6702.39258		1
6702.42773		1
6702.43066		1
6702.606		1
6702.682		1
6702.82666		1
6702.87646		1
6702.973		1
6703.22949		1
6703.54639		1
6703.779		1
6703.798		1
6703.93		1
6704.0415		1
6704.16		1
6704.163		1
6704.249		1
6704.353		1
6704.44775		1
6704.45166		1
6704.52148		1
6704.642		1
6704.664		1
6704.72461		1
6704.75537		1
6704.904		1
6705.053		1
6705.129		1
6705.131		1
6705.14648		1
6705.216		1
6705.27051		1
6705.31445		1
6705.35449		1
6705.386		1
6705.402		1
6705.54248		1
6705.548		1
6705.613		1
6705.63965		1
6705.7		1
6705.802		1
6705.843		1
6705.911		1
6705.96729		1
6706.219		1
6706.26563		1
6706.42871		1
6706.43		1
6706.446		1
6706.59229		1
6706.72168		1
6706.76563		1
6706.81836		1
6706.887		1
6706.912		1
6707.0166		1
6707.02832		1
6707.29248		1
6707.55273		1
6707.62842		1
6707.76025		1
6707.77246		1
6707.819		1
6707.899		1
6708.05664		1
6708.14063		1
6708.34961		1
6708.42139		1
6708.43555		1
6708.454		1
6708.46875		1
6708.50439		1
6708.5625		1
6708.565		1
6708.621		1
6708.67871		1
6708.81055		1
6708.863		1
6708.93848		1
6709.05469		1
6709.183		1
6709.25		1
6709.304		1
6709.36865		1
6709.429		1
6709.71729		1
6709.87451		1
6709.88672		1
6710.185		1
6710.308		1
6710.372		1
6710.58643		1
6710.798		1
6710.92		1
6710.9707		1
6710.985		1
6711.108		1
6711.30127		1
6711.349		1
6711.383		1
6711.75537		1
6711.96143		1
6712.218		1
6712.276		1
6712.43		1
6712.454		1
6712.548		1
6712.67969		1
6712.75342		1
6712.77441		1
6712.807		1
6712.921		1
6712.92773		1
6712.957		1
6713.038		1
6713.125		1
6713.2085		1
6713.457		1
6713.47656		1
6713.493		1
6713.49951		1
6713.629		1
6713.862		1
6714.02246		1
6714.19238		1
6714.279		1
6714.42236		1
6714.45166		1
6714.64746		1
6714.724		1
6714.82568		1
6714.84033		1
6714.85742		1
6714.875		1
6714.962		1
6715.07568		1
6715.0835		1
6715.148		1
6715.2124		1
6715.261		1
6715.364		1
6715.58		1
6715.61426		1
6715.694		1
6715.701		1
6715.71631		1
6715.76465		1
6715.88574		1
6715.947		1
6715.98438		1
6716.246		1
6716.274		1
6716.28857		1
6716.341		1
6716.354		1
6716.386		1
6716.44727		1
6716.48633		1
6716.52539		1
6716.53027		1
6716.53271		1
6716.55566		1
6716.68848		1
6716.69727		1
6716.82861		1
6716.969		1
6716.992		1
6717.108		1
6717.143		1
6717.3		1
6717.306		1
6717.385		1
6717.389		1
6717.44043		1
6717.461		1
6717.5127		1
6717.60254		1
6717.64941		1
6717.701		1
6717.75928		1
6717.775		1
6717.788		1
6717.9585		1
6718.09		1
6718.11035		1
6718.12158		1
6718.346		1
6718.351		1
6718.53955		1
6718.543		1
6718.57031		1
6718.77539		1
6718.783		1
6718.861		1
6719.05664		1
6719.149		1
6719.154		1
6719.2124		1
6719.238		1
6719.458		1
6719.702		1
6719.71		1
6719.716		1
6719.91455		1
6719.92773		1
6719.971		1
6720.39063		1
6720.392		1
6720.47266		1
6720.475		1
6720.48926		1
6720.6377		1
6720.672		1
6720.817		1
6720.89648		1
6721.161		1
6721.24658		1
6721.369		1
6721.425		1
6721.53662		1
6721.59375		1
6721.755		1
6721.772		1
6721.86963		1
6721.944		1
6722.10742		1
6722.157		1
6722.18164		1
6722.2		1
6722.30225		1
6722.30371		1
6722.336		1
6722.41455		1
6722.526		1
6722.57		1
6722.582		1
6722.619		1
6722.702		1
6722.712		1
6722.80371		1
6722.902		1
6722.92871		1
6722.959		1
6723.04		1
6723.089		1
6723.259		1
6723.26855		1
6723.28174		1
6723.298		1
6723.30859		1
6723.385		1
6723.555		1
6723.61426		1
6723.97852		1
6724.09863		1
6724.183		1
6724.206		1
6724.21875		1
6724.392		1
6724.5293		1
6724.686		1
6724.756		1
6724.77734		1
6724.786		1
6724.856		1
6724.88965		1
6724.95752		1
6725.009		1
6725.03271		1
6725.311		1
6725.34326		1
6725.39063		1
6725.585		1
6725.607		1
6725.641		1
6725.66846		1
6726.071		1
6726.35645		1
6726.357		1
6726.371		1
6726.438		1
6726.50928		1
6726.661		1
6726.694		1
6726.72754		1
6726.776		1
6726.803		1
6726.928		1
6726.97168		1
6726.98047		1
6727.01953		1
6727.288		1
6727.38965		1
6727.75		1
6727.886		1
6727.96826		1
6727.989		1
6728.108		1
6728.31445		1
6728.326		1
6728.472		1
6728.50439		1
6728.517		1
6728.57764		1
6728.636		1
6728.657		1
6728.65869		1
6728.791		1
6728.8125		1
6728.87451		1
6728.88965		1
6728.963		1
6728.97949		1
6729.01367		1
6729.02734		1
6729.087		1
6729.09229		1
6729.101		1
6729.119		1
6729.255		1
6729.259		1
6729.26		1
6729.31836		1
6729.329		1
6729.44336		1
6729.476		1
6729.55127		1
6729.62		1
6729.78955		1
6729.861		1
6729.94873		1
6729.9624		1
6730.058		1
6730.189		1
6730.215		1
6730.318		1
6730.531		1
6730.566		1
6730.576		1
6730.587		1
6730.62646		1
6730.6875		1
6730.739		1
6730.814		1
6730.911		1
6731.086		1
6731.159		1
6731.27051		1
6731.3877		1
6731.588		1
6731.77148		1
6731.772		1
6731.87451		1
6732.12		1
6732.206		1
6732.216		1
6732.274		1
6732.289		1
6732.307		1
6732.33838		1
6732.372		1
6732.453		1
6732.513		1
6732.5625		1
6732.622		1
6732.668		1
6732.70264		1
6732.75635		1
6732.77148		1
6732.866		1
6732.889		1
6733.05		1
6733.30566		1
6733.31152		1
6733.359		1
6733.472		1
6733.638		1
6733.85156		1
6733.931		1
6733.951		1
6733.998		1
6734.048		1
6734.07031		1
6734.15527		1
6734.308		1
6734.418		1
6734.453		1
6734.595		1
6734.614		1
6734.72363		1
6734.75244		1
6734.9624		1
6734.983		1
6735.012		1
6735.07227		1
6735.08545		1
6735.123		1
6735.14648		1
6735.15039		1
6735.23828		1
6735.361		1
6735.42969		1
6735.49268		1
6735.499		1
6735.49951		1
6735.524		1
6735.60742		1
6735.628		1
6735.633		1
6735.66553		1
6735.86572		1
6735.87158		1
6735.87158		1
6736.03027		1
6736.233		1
6736.237		1
6736.26172		1
6736.36475		1
6736.4126		1
6736.477		1
6736.571		1
6736.587		1
6736.595		1
6736.614		1
6736.646		1
6736.729		1
6736.748		1
6736.9126		1
6737.072		1
6737.13037		1
6737.201		1
6737.444		1
6737.51		1
6737.557		1
6737.675		1
6737.792		1
6737.935		1
6737.965		1
6738.01074		1
6738.018		1
6738.048		1
6738.13428		1
6738.373		1
6738.44		1
6738.523		1
6738.66846		1
6738.75537		1
6738.796		1
6738.9126		1
6738.923		1
6738.926		1
6738.94141		1
6739.17627		1
6739.23535		1
6739.27344		1
6739.412		1
6739.48975		1
6739.499		1
6739.52051		1
6739.603		1
6739.6665		1
6739.7627		1
6739.88135		1
6739.965		1
6740.04932		1
6740.07764		1
6740.20947		1
6740.391		1
6740.413		1
6740.413		1
6740.52051		1
6740.553		1
6740.583		1
6740.818		1
6740.89746		1
6740.93457		1
6741.00635		1
6741.136		1
6741.19434		1
6741.329		1
6741.359		1
6741.559		1
6741.88867		1
6741.92969		1
6741.9585		1
6742.02441		1
6742.069		1
6742.239		1
6742.261		1
6742.41064		1
6742.52344		1
6742.60156		1
6742.613		1
6742.641		1
6742.737		1
6742.76		1
6742.802		1
6742.956		1
6742.958		1
6743.29248		1
6743.319		1
6743.43262		1
6743.448		1
6743.527		1
6743.64355		1
6743.688		1
6743.70264		1
6743.80957		1
6743.84		1
6743.972		1
6744.01025		1
6744.11328		1
6744.125		1
6744.13525		1
6744.23047		1
6744.25439		1
6744.27246		1
6744.594		1
6744.681		1
6744.68359		1
6744.84766		1
6745.01855		1
6745.019		1
6745.116		1
6745.172		1
6745.35742		1
6745.417		1
6745.51367		1
6745.672		1
6745.87		1
6745.91748		1
6745.92041		1
6745.92334		1
6746.004		1
6746.047		1
6746.065		1
6746.14941		1
6746.29346		1
6746.45166		1
6746.56055		1
6746.591		1
6746.65625		1
6746.66748		1
6746.70068		1
6746.74072		1
6746.78857		1
6746.79248		1
6746.98633		1
6747.122		1
6747.146		1
6747.149		1
6747.19043		1
6747.47754		1
6747.517		1
6747.52441		1
6747.56738		1
6747.58643		1
6747.8877		1
6747.90674		1
6747.98926		1
6748.049		1
6748.16748		1
6748.26367		1
6748.38867		1
6748.46973		1
6748.49756		1
6748.58643		1
6748.79541		1
6748.811		1
6748.90869		1
6748.926		1
6749.07568		1
6749.0874		1
6749.12256		1
6749.243		1
6749.248		1
6749.27832		1
6749.404		1
6749.671		1
6749.83838		1
6749.85449		1
6749.9126		1
6749.9165		1
6749.92334		1
6750.05566		1
6750.131		1
6750.39258		1
6750.65332		1
6750.73633		1
6750.783		1
6750.805		1
6750.82		1
6750.82959		1
6750.86		1
6750.882		1
6750.89453		1
6751.08252		1
6751.197		1
6751.21		1
6751.321		1
6751.38525		1
6751.427		1
6751.429		1
6751.698		1
6751.758		1
6751.90234		1
6752.16455		1
6752.199		1
6752.213		1
6752.328		1
6752.426		1
6752.44238		1
6752.55029		1
6752.554		1
6752.60352		1
6752.67432		1
6752.687		1
6752.775		1
6752.79443		1
6752.8335		1
6752.88965		1
6752.99854		1
6753.062		1
6753.16162		1
6753.21631		1
6753.39063		1
6753.42773		1
6753.50146		1
6753.694		1
6753.714		1
6753.80762		1
6753.844		1
6753.84668		1
6753.87354		1
6753.90527		1
6753.999		1
6754.024		1
6754.03125		1
6754.052		1
6754.08447		1
6754.344		1
6754.4917		1
6754.53857		1
6754.57275		1
6754.636		1
6754.653		1
6754.74072		1
6754.74561		1
6754.85938		1
6754.93		1
6754.98242		1
6755.12256		1
6755.126		1
6755.2		1
6755.265		1
6755.54346		1
6755.54443		1
6755.552		1
6755.869		1
6755.87939		1
6756.186		1
6756.256		1
6756.314		1
6756.337		1
6756.34863		1
6756.41162		1
6756.535		1
6756.628		1
6756.701		1
6756.714		1
6756.74072		1
6756.81348		1
6756.85059		1
6756.893		1
6756.90674		1
6756.92		1
6756.94531		1
6757.034		1
6757.04346		1
6757.07275		1
6757.302		1
6757.436		1
6757.58154		1
6757.62939		1
6757.74854		1
6757.75928		1
6757.82471		1
6757.861		1
6757.9834		1
6758.03271		1
6758.03467		1
6758.094		1
6758.1416		1
6758.153		1
6758.29		1
6758.355		1
6758.403		1
6758.46533		1
6758.57		1
6758.59		1
6758.746		1
6758.7666		1
6758.8125		1
6758.81348		1
6758.82861		1
6759.09131		1
6759.11572		1
6759.12939		1
6759.131		1
6759.171		1
6759.30469		1
6759.331		1
6759.40771		1
6759.51367		1
6759.54346		1
6759.591		1
6759.595		1
6759.694		1
6759.69629		1
6759.75049		1
6759.87939		1
6759.982		1
6759.994		1
6759.995		1
6760.06445		1
6760.067		1
6760.145		1
6760.177		1
6760.254		1
6760.383		1
6760.46143		1
6760.5166		1
6760.539		1
6760.566		1
6760.615		1
6760.727		1
6760.7417		1
6760.846		1
6760.99561		1
6761.043		1
6761.06445		1
6761.096		1
6761.102		1
6761.174		1
6761.25537		1
6761.28662		1
6761.4165		1
6761.422		1
6761.445		1
6761.453		1
6761.49072		1
6761.528		1
6761.61426		1
6761.76025		1
6761.771		1
6761.797		1
6761.809		1
6761.9873		1
6762.042		1
6762.064		1
6762.075		1
6762.2207		1
6762.29		1
6762.297		1
6762.37061		1
6762.41553		1
6762.428		1
6762.453		1
6762.50342		1
6762.58		1
6762.63965		1
6762.7085		1
6762.71631		1
6762.77441		1
6762.796		1
6762.808		1
6762.84131		1
6762.92334		1
6762.969		1
6763.038		1
6763.07031		1
6763.28662		1
6763.30664		1
6763.373		1
6763.426		1
6763.48535		1
6763.522		1
6763.65332		1
6763.786		1
6763.81641		1
6764.211		1
6764.317		1
6764.403		1
6764.712		1
6764.76		1
6764.95068		1
6765.03564		1
6765.063		1
6765.233		1
6765.24854		1
6765.302		1
[truncated: 12,146 more rows]
