# Supplementary material for: Getting rid of ‘rain’ and ‘stars’: Mitigating inhibition effects on ddPCR data analysis, the case study of the invasive crayfish Pacifastacus leniusculus in the streams of Luxembourg
Source: PLoS One. 2022 Nov 16;17(11):e0275363. doi: 10.1371/journal.pone.0275363 (PMC9668142; doi:10.1371/journal.pone.0275363)
Supplement: S1 File — (ZIP) [file pone.0275363.s003.zip › raw data/29-Pl3/29 Pl3-2019 Pl_D08_Amplitude.csv]

Ch1 Amplitude	Ch2 Amplitude	Cluster
449.560516		1
530.499268		1
1307.54541		1
1382.99561		1
1493.61755		1
1500.94421		1
1557.30676		1
1557.47083		1
1569.86072		1
1575.093		1
1584.37659		1
1591.432		1
1636.03931		1
1645.19409		1
1658.83813		1
1694.38123		1
1717.96912		1
1745.50134		1
1746.50012		1
1795.88635		1
1800.9696		1
1802.65955		1
1807.4884		1
1835.13916		1
1853.44		1
1853.522		1
1855.82532		1
1859.00159		1
1862.025		1
1875.34949		1
1906.96753		1
1921.99573		1
1936.3595		1
1953.76831		1
1987.82251		1
2008.0603		1
2013.13672		1
2015.316		1
2053.87354		1
2068.347		1
2073.98682		1
2078.77222		1
2110.44141		1
2117.274		1
2141.05176		1
2153.13379		1
2168.641		1
2223.61816		1
2270.943		1
2317.66675		1
2337.42578		1
2343.40845		1
2351.56323		1
2360.3562		1
2361.99072		1
2423.87964		1
2605.456		1
2629.06152		1
2668.474		1
2687.681		1
2712.7793		1
2829.97949		1
2843.03052		1
2883.72217		1
2884.9292		1
2921.39722		1
2953.08643		1
2965.24341		1
3029.55859		1
3072.28882		1
3189.05884		1
3247.646		1
3278.76465		1
3317.888		1
3357.30151		1
3368.331		1
3368.48828		1
3375.57886		1
3381.98657		1
3395.62183		1
3421.45142		1
3454.116		1
3501.72021		1
3535.111		1
3536.574		1
3565.477		1
3601.43555		1
3663.50269		1
3702.76343		1
3721.338		1
3733.90771		1
3750.11279		1
3810.101		1
3911.45313		1
3920.004		1
3950.45972		1
4055.0332		1
4070.54248		1
4081.553		1
4089.14722		1
4096.14		1
4106.65039		1
4115.622		1
4115.72168		1
4126.539		1
4128.72266		1
4132.501		1
4133.042		1
4133.057		1
4148.656		1
4160.55859		1
4183.94971		1
4195.179		1
4196.15625		1
4201.148		1
4201.78662		1
4213.145		1
4217.62842		1
4223.63574		1
4239.621		1
4260.052		1
4261.792		1
4261.82275		1
4262.386		1
4266.14453		1
4271.33545		1
4272.359		1
4272.67139		1
4277.145		1
4279.027		1
4280.53369		1
4280.94775		1
4288.277		1
4289.323		1
4289.76953		1
4294.38037		1
4306.452		1
4308.18848		1
4310.24365		1
4312.42139		1
4319.47949		1
4322.84473		1
4324.342		1
4325.694		1
4327.032		1
4328.029		1
4330.03027		1
4337.22266		1
4340.59		1
4341.05957		1
4343.25928		1
4345.459		1
4348.584		1
4352.67627		1
4354.98047		1
4357.17334		1
4360.42		1
4364.50342		1
4365.915		1
4369.41162		1
4369.76367		1
4369.91748		1
4374.132		1
4375.528		1
4376.507		1
4377.35547		1
4378.25342		1
4378.43066		1
4379.237		1
4380.269		1
4380.54053		1
4380.8916		1
4384.662		1
4385.803		1
4387.31836		1
4387.67334		1
4388.741		1
4393.281		1
4394.37842		1
4394.87061		1
4395.13428		1
4397.58057		1
4398.367		1
4398.39648		1
4400.259		1
4400.65527		1
4403.44727		1
4403.71875		1
4404.32861		1
4405.418		1
4405.678		1
4405.87354		1
4407.096		1
4407.35449		1
4407.58643		1
4407.74756		1
4408.401		1
4408.671		1
4408.79443		1
4409.15137		1
4411.318		1
4412.67773		1
4414.348		1
4414.8833		1
4415.556		1
4417.051		1
4417.43		1
4417.87842		1
4418.381		1
4420.331		1
4420.70068		1
4421.34473		1
4422.125		1
4422.47949		1
4423.466		1
4423.921		1
4424.83057		1
4425.00537		1
4425.13232		1
4425.899		1
4426.81641		1
4427.945		1
4428.96533		1
4429.072		1
4429.32959		1
4429.43		1
4429.63574		1
4430.12744		1
4430.14746		1
4430.85254		1
4431.063		1
4431.13867		1
4432.49463		1
4434.228		1
4435.00439		1
4435.612		1
4435.625		1
4435.70752		1
4436.117		1
4436.33545		1
4437.14648		1
4437.73		1
4437.83936		1
4438.761		1
4439.04346		1
4439.485		1
4440.257		1
4440.376		1
4440.953		1
4441.613		1
4442.601		1
4442.801		1
4443.44629		1
4443.787		1
4444.015		1
4444.76953		1
4445.12158		1
4445.74561		1
4446.06055		1
4446.379		1
4448.09766		1
4448.57764		1
4449.29248		1
4449.776		1
4450.805		1
4451.265		1
4451.52246		1
4451.812		1
4451.93652		1
4452.18164		1
4452.19043		1
4452.512		1
4452.878		1
4453.11865		1
4453.857		1
4454.057		1
4454.19531		1
4454.57861		1
4455.032		1
4455.13037		1
4455.173		1
4455.424		1
4456.479		1
4457.003		1
4457.45752		1
4457.62842		1
4458.307		1
4458.69238		1
4458.85254		1
4459.08		1
4460.23828		1
4460.882		1
4462.44629		1
4462.63867		1
4463.30469		1
4463.52441		1
4463.749		1
4464.566		1
4464.865		1
4466.14258		1
4466.3457		1
4466.452		1
4466.542		1
4467.111		1
4467.55566		1
4468.28027		1
4468.964		1
4469.13574		1
4470.24658		1
4470.27637		1
4470.424		1
4470.889		1
4471.53369		1
4471.67871		1
4471.85		1
4472.48535		1
4473.11035		1
4473.2207		1
4473.58252		1
4474.835		1
4475.022		1
4475.875		1
4476.402		1
4477.422		1
4477.45166		1
4477.995		1
4478.174		1
4479.53271		1
4479.86		1
4480.37		1
4480.513		1
4480.74951		1
4481.092		1
4481.277		1
4481.28027		1
4481.3833		1
4481.759		1
4481.81738		1
4481.99951		1
4482.10352		1
4482.64355		1
4483.266		1
4483.63232		1
4483.816		1
4483.96875		1
4484.51172		1
4484.64746		1
4484.77051		1
4484.846		1
4485.213		1
4485.39355		1
4485.49		1
4485.74951		1
4486.009		1
4486.30664		1
4486.59668		1
4487.32031		1
4487.63037		1
4488.254		1
4488.38525		1
4488.8457		1
4489.44141		1
4489.65674		1
4489.743		1
4489.83154		1
4489.975		1
4490.42627		1
4490.495		1
4491.00635		1
4491.114		1
4491.552		1
4491.557		1
4491.558		1
4492.1167		1
4492.17725		1
4492.306		1
4492.612		1
4492.81738		1
4493.011		1
4493.774		1
4494.57959		1
4494.628		1
4494.669		1
4495.00537		1
4495.127		1
4495.16064		1
4495.63037		1
4495.643		1
4496.01465		1
4496.42773		1
4496.53467		1
4496.853		1
4497.796		1
4497.983		1
4498.00537		1
4498.176		1
4498.251		1
4498.612		1
4498.832		1
4498.98828		1
4499.048		1
4499.176		1
4499.51855		1
4500.10547		1
4500.29443		1
4500.85		1
4501.07227		1
4501.32959		1
4501.391		1
4501.683		1
4501.778		1
4502.108		1
4502.32129		1
4502.44971		1
4502.63232		1
4502.76563		1
4502.77344		1
4502.85156		1
4503.108		1
4503.14844		1
4503.152		1
4503.37549		1
4503.811		1
4503.87646		1
4503.94141		1
4504.17529		1
4504.40625		1
4504.428		1
4504.456		1
4504.64551		1
4504.726		1
4504.844		1
4505.017		1
4505.161		1
4505.21143		1
4505.265		1
4505.3667		1
4505.516		1
4505.55566		1
4505.749		1
4505.84473		1
4506.17725		1
4506.23047		1
4506.37939		1
4506.387		1
4506.531		1
4506.55762		1
4506.63135		1
4506.662		1
4506.97754		1
4507.11768		1
4507.321		1
4507.429		1
4507.74658		1
4507.852		1
4508.27734		1
4508.31543		1
4508.793		1
4508.87646		1
4508.962		1
4509.05371		1
4509.19531		1
4509.204		1
4509.207		1
4509.702		1
4509.85254		1
4510.084		1
4510.10059		1
4510.10449		1
4510.79053		1
4511.113		1
4511.2373		1
4511.305		1
4511.471		1
4511.64551		1
4512.046		1
4512.324		1
4512.46973		1
4512.693		1
4512.74268		1
4512.77051		1
4513.279		1
4513.35938		1
4513.512		1
4513.697		1
4513.886		1
4514.20361		1
4514.333		1
4514.48		1
4514.64941		1
4514.83447		1
4514.855		1
4514.894		1
4515.42529		1
4515.43457		1
4515.64063		1
4515.769		1
4515.842		1
4516.11768		1
4516.301		1
4516.312		1
4516.322		1
4516.384		1
4516.47559		1
4516.49561		1
4516.548		1
4516.78174		1
4517.08643		1
4517.263		1
4517.63135		1
4517.641		1
4517.68164		1
4517.979		1
4518.096		1
4518.18848		1
4518.253		1
4518.372		1
4518.469		1
4518.686		1
4518.894		1
4518.902		1
4519.2		1
4519.22852		1
4519.317		1
4519.474		1
4519.493		1
4519.57227		1
4519.612		1
4519.769		1
4519.849		1
4520.62939		1
4520.662		1
4520.747		1
4520.921		1
4520.98047		1
4521.17871		1
4521.33154		1
4521.40869		1
4521.559		1
4521.58057		1
4521.76953		1
4521.776		1
4521.807		1
4522.01465		1
4522.088		1
4522.363		1
4522.91064		1
4522.91455		1
4522.936		1
4522.9834		1
4522.993		1
4523.01563		1
4523.062		1
4523.098		1
4523.19873		1
4523.372		1
4523.631		1
4523.663		1
4524.079		1
4524.09375		1
4524.35547		1
4524.43652		1
4524.46875		1
4524.475		1
4524.77734		1
4524.813		1
4524.97266		1
4525.078		1
4525.131		1
4525.33252		1
4525.54541		1
4525.89258		1
4525.972		1
4525.982		1
4526.02148		1
4526.174		1
4526.41748		1
4527.308		1
4528.168		1
4528.25732		1
4528.47559		1
4528.60254		1
4528.67529		1
4528.7583		1
4529.74658		1
4529.779		1
4529.88672		1
4529.91		1
4529.943		1
4530.157		1
4530.177		1
4530.302		1
4531.076		1
4531.15625		1
4531.359		1
4531.431		1
4531.69434		1
4531.703		1
4531.884		1
4532.007		1
4532.125		1
4532.45068		1
4532.45459		1
4532.483		1
4532.656		1
4533.039		1
4533.047		1
4533.087		1
4533.171		1
4533.26		1
4533.43164		1
4533.48535		1
4533.882		1
4533.982		1
4533.99072		1
4534.37646		1
4534.52441		1
4534.67725		1
4534.69775		1
4535.33154		1
4535.58936		1
4535.609		1
4535.644		1
4535.802		1
4535.81836		1
4535.837		1
4535.88867		1
4535.923		1
4535.994		1
4536.036		1
4536.05664		1
4536.17773		1
4536.30957		1
4536.329		1
4536.37842		1
4536.46729		1
4536.489		1
4536.93164		1
4536.986		1
4537.21533		1
4537.2417		1
4537.359		1
4537.404		1
4537.596		1
4537.81543		1
4537.933		1
4537.993		1
4537.99463		1
4538.114		1
4538.22		1
4538.233		1
4538.5835		1
4538.6123		1
4538.638		1
4538.643		1
4538.65771		1
4538.73926		1
4538.76074		1
4538.97754		1
4538.982		1
4539.138		1
4539.13867		1
4539.17627		1
4539.262		1
4539.301		1
4539.467		1
4539.532		1
4539.65137		1
4539.73438		1
4539.815		1
4539.844		1
4540.062		1
4540.282		1
4540.377		1
4540.388		1
4540.65967		1
4540.74561		1
4540.90625		1
4540.97363		1
4541.00244		1
4541.09766		1
4541.13867		1
4541.16748		1
4541.221		1
4541.626		1
4541.664		1
4541.732		1
4541.848		1
4542.065		1
4542.261		1
4542.326		1
4542.57471		1
4542.611		1
4542.71875		1
4542.776		1
4542.799		1
4543.016		1
4543.12451		1
4543.28271		1
4543.319		1
4543.482		1
4543.48535		1
4543.6377		1
4543.67334		1
4543.77539		1
4544.17627		1
4544.21338		1
4544.323		1
4544.374		1
4544.40869		1
4544.435		1
4544.638		1
4544.67139		1
4544.73		1
4544.886		1
4545.16		1
4545.1626		1
4545.171		1
4545.42139		1
4545.43066		1
4545.557		1
4545.61035		1
4545.629		1
4545.659		1
4545.752		1
4545.84668		1
4545.887		1
4545.939		1
4546.00244		1
4546.01		1
4546.24561		1
4546.326		1
4546.74561		1
4546.75928		1
4546.89551		1
4546.95166		1
4546.952		1
4547.36426		1
4547.67871		1
4547.892		1
4547.91162		1
4547.97852		1
4548.02		1
4548.058		1
4548.39453		1
4548.50635		1
4548.7373		1
4548.94		1
4548.971		1
4549.3335		1
4549.35254		1
4549.45		1
4549.461		1
4549.49		1
4549.54932		1
4549.581		1
4549.75342		1
4549.839		1
4549.88428		1
4550.14648		1
4550.18652		1
4550.22852		1
4550.247		1
4550.372		1
4550.43457		1
4550.52344		1
4550.55273		1
4550.576		1
4550.58		1
4550.648		1
4550.697		1
4550.849		1
4550.86963		1
4551.27148		1
4551.38672		1
4551.445		1
4551.50342		1
4551.64063		1
4551.90625		1
4551.93359		1
4552.01172		1
4552.031		1
4552.058		1
4552.075		1
4552.091		1
4552.137		1
4552.18555		1
4552.18945		1
4552.43164		1
4552.638		1
4552.708		1
4552.732		1
4552.75928		1
4552.77246		1
4552.787		1
4552.883		1
4552.91162		1
4553.00635		1
4553.04346		1
4553.29834		1
4553.30762		1
4553.32		1
4553.70752		1
4553.745		1
4553.81152		1
4553.953		1
4554.057		1
4554.173		1
4554.20557		1
4554.24268		1
4554.25439		1
4554.26074		1
4554.583		1
4554.643		1
4554.687		1
4554.897		1
4554.989		1
4555.02148		1
4555.26		1
4555.308		1
4555.30957		1
4555.33545		1
4555.379		1
4555.404		1
4555.628		1
4555.643		1
4555.694		1
4555.75439		1
4555.91553		1
4555.97461		1
4556.1084		1
4556.369		1
4556.38672		1
4556.53125		1
4556.653		1
4556.6626		1
4556.87354		1
4557.038		1
4557.07471		1
4557.083		1
4557.31		1
4557.31543		1
4557.34326		1
4557.365		1
4557.472		1
4557.58252		1
4557.6875		1
4557.73926		1
4557.781		1
4557.812		1
4557.91162		1
4558.04		1
4558.08447		1
4558.098		1
4558.148		1
4558.189		1
4558.2627		1
4558.471		1
4558.54932		1
4558.657		1
4558.732		1
4558.767		1
4559.055		1
4559.147		1
4559.33545		1
4559.437		1
4559.4917		1
4559.696		1
4559.718		1
4559.752		1
4559.77246		1
4560.02344		1
4560.049		1
4560.06836		1
4560.069		1
4560.07959		1
4560.13232		1
4560.19629		1
4560.26758		1
4560.3877		1
4560.45557		1
4560.47266		1
4560.571		1
4560.651		1
4560.702		1
4560.82129		1
4560.88232		1
4560.885		1
4560.92725		1
4561.00635		1
4561.062		1
4561.16		1
4561.39355		1
4561.45		1
4561.52539		1
4561.57666		1
4561.63428		1
4561.722		1
4562.026		1
4562.077		1
4562.12451		1
4562.134		1
4562.48047		1
4562.535		1
4562.59131		1
4562.687		1
4562.82471		1
4562.957		1
4563.16553		1
4563.17334		1
4563.212		1
4563.21338		1
4563.268		1
4563.36133		1
4563.426		1
4563.4375		1
4563.4624		1
4563.48438		1
4563.63135		1
4563.708		1
4563.716		1
4563.754		1
4563.76172		1
4563.92139		1
4564.018		1
4564.13		1
4564.1416		1
4564.201		1
4564.321		1
4564.32666		1
4564.33		1
4564.48047		1
4564.6167		1
4564.643		1
4564.784		1
4564.80127		1
4564.839		1
4564.89746		1
4564.90967		1
4565.25146		1
4565.3833		1
4565.406		1
4565.475		1
4565.47656		1
4565.61426		1
4565.65332		1
4565.71729		1
4565.74365		1
4565.831		1
4566.069		1
4566.1167		1
4566.218		1
4566.232		1
4566.23828		1
4566.3		1
4566.43652		1
4566.48145		1
4566.489		1
4566.7417		1
4566.884		1
4567.00244		1
4567.18		1
4567.29736		1
4567.43359		1
4567.43945		1
4567.497		1
4568.137		1
4568.41553		1
4568.45654		1
4568.59131		1
4568.61133		1
4568.682		1
4568.684		1
4568.744		1
4568.79053		1
4568.903		1
4568.96338		1
4569.03369		1
4569.158		1
4569.183		1
4569.296		1
4569.41357		1
4569.50439		1
4569.552		1
4569.837		1
4570.00928		1
4570.023		1
4570.27832		1
4570.42334		1
4570.597		1
4570.65674		1
4570.708		1
4570.769		1
4571.025		1
4571.18262		1
4571.185		1
4571.195		1
4571.2		1
4571.23535		1
4571.274		1
4571.44141		1
4571.52246		1
4571.557		1
4571.618		1
4571.722		1
4571.782		1
4571.85059		1
4571.881		1
4571.89844		1
4571.903		1
4571.90771		1
4571.959		1
4571.96631		1
4572.019		1
4572.044		1
4572.07227		1
4572.076		1
4572.09473		1
4572.09863		1
4572.15039		1
4572.19141		1
4572.266		1
4572.289		1
4572.44873		1
4572.52637		1
4572.62549		1
4572.686		1
4572.70361		1
4572.77539		1
4572.78955		1
4572.817		1
4572.863		1
4572.87354		1
4572.88672		1
4572.90771		1
4572.985		1
4573.002		1
4573.02344		1
4573.0376		1
4573.044		1
4573.118		1
4573.11865		1
4573.12		1
4573.16553		1
4573.197		1
4573.332		1
4573.47		1
4573.525		1
4573.533		1
4573.54346		1
4573.608		1
4573.614		1
4573.74561		1
4573.781		1
4573.787		1
4573.901		1
4574.15625		1
4574.187		1
4574.19043		1
4574.254		1
4574.2627		1
4574.316		1
4574.44		1
4574.50244		1
4574.55371		1
4574.566		1
4574.6333		1
4574.719		1
4574.75635		1
4574.859		1
4574.95557		1
4574.9624		1
4574.97363		1
4575.03271		1
4575.06348		1
4575.255		1
4575.353		1
4575.42139		1
4575.51074		1
4575.52539		1
4575.52832		1
4575.54932		1
4575.60645		1
4575.62158		1
4575.64453		1
4575.693		1
4575.80225		1
4575.809		1
4576.11475		1
4576.221		1
4576.25342		1
4576.30957		1
4576.32568		1
4576.32666		1
4576.545		1
4576.56348		1
4576.604		1
4576.63037		1
4576.80127		1
4576.8374		1
4576.8916		1
4576.955		1
4577.04932		1
4577.14355		1
4577.241		1
4577.36035		1
4577.51025		1
4577.514		1
4577.5874		1
4577.60352		1
4577.604		1
4577.642		1
4577.696		1
4577.702		1
4577.70264		1
4577.72754		1
4577.80859		1
4577.89258		1
4578.17871		1
4578.189		1
4578.455		1
4578.457		1
4578.57275		1
4578.573		1
4578.605		1
4578.943		1
4578.95166		1
4578.95557		1
4579.08057		1
4579.11865		1
4579.14		1
4579.181		1
4579.204		1
4579.214		1
4579.295		1
4579.421		1
4579.48047		1
4579.50732		1
4579.6333		1
4579.65		1
4579.711		1
4579.73145		1
4579.747		1
4579.75342		1
4579.763		1
4579.946		1
4579.97949		1
4580.1		1
4580.15234		1
4580.293		1
4580.389		1
4580.55127		1
4580.68652		1
4580.70557		1
4580.739		1
4580.744		1
4580.789		1
4580.829		1
4580.97		1
4580.98145		1
4581.048		1
4581.268		1
4581.27441		1
4581.279		1
4581.45557		1
4581.53955		1
4581.616		1
4581.676		1
4581.685		1
4581.771		1
4581.86		1
4581.92969		1
4581.93		1
4581.94043		1
4581.96045		1
4582.05957		1
4582.091		1
4582.19		1
4582.195		1
4582.19971		1
4582.22		1
4582.223		1
4582.26758		1
4582.31738		1
4582.36768		1
4582.423		1
4582.439		1
4582.46		1
4582.577		1
4582.682		1
4582.716		1
4582.807		1
4582.82227		1
4582.85742		1
4582.901		1
4582.928		1
4582.93		1
4583.1875		1
4583.24		1
4583.39453		1
4583.494		1
4583.53174		1
4583.663		1
4583.73047		1
4583.81738		1
4583.869		1
4584.007		1
4584.10645		1
4584.11328		1
4584.20068		1
4584.26172		1
4584.32031		1
4584.42529		1
4584.43359		1
4584.55029		1
4584.6875		1
4584.691		1
4584.69336		1
4584.799		1
4584.963		1
4585.07275		1
4585.101		1
4585.195		1
4585.5		1
4585.585		1
4585.765		1
4585.77637		1
4585.93652		1
4586.0376		1
4586.08545		1
4586.09131		1
4586.093		1
4586.09375		1
4586.209		1
4586.21338		1
4586.237		1
4586.426		1
4586.43164		1
4586.47852		1
4586.56641		1
4586.596		1
4586.6333		1
4586.665		1
4586.72363		1
4586.73438		1
4586.771		1
4586.835		1
4586.83838		1
4586.85742		1
4586.858		1
4586.90527		1
4586.936		1
4586.93848		1
4587.082		1
4587.32568		1
4587.32764		1
4587.43		1
4587.45752		1
4587.48926		1
4587.626		1
4587.62744		1
4587.80469		1
4587.84229		1
4587.898		1
4587.92432		1
4587.95947		1
4587.989		1
4587.996		1
4588.021		1
4588.0415		1
4588.23145		1
4588.459		1
4588.605		1
4588.637		1
4588.675		1
4588.74756		1
4588.755		1
4588.9624		1
4588.987		1
4589.09766		1
4589.16		1
4589.166		1
4589.30566		1
4589.396		1
4589.40234		1
4589.45		1
4589.481		1
4589.483		1
4589.55127		1
4589.57227		1
4589.68848		1
4589.705		1
4589.7666		1
4589.94531		1
4590.17041		1
4590.24365		1
4590.25732		1
4590.311		1
4590.35254		1
4590.35449		1
4590.436		1
4590.489		1
4590.55957		1
4590.5957		1
4590.752		1
4590.828		1
4590.88867		1
4590.9707		1
4591.01465		1
4591.127		1
4591.278		1
4591.3125		1
4591.32568		1
4591.42627		1
4591.466		1
4591.599		1
4591.61		1
4591.63		1
4591.635		1
4591.63867		1
4591.67627		1
4591.703		1
4591.727		1
4591.85449		1
4591.921		1
4591.995		1
4592.07129		1
4592.1333		1
4592.15039		1
4592.17529		1
4592.208		1
4592.263		1
4592.26563		1
4592.273		1
4592.32		1
4592.33447		1
4592.34		1
4592.37744		1
4592.462		1
4592.51465		1
4592.54639		1
4592.613		1
4592.69531		1
4592.84131		1
4592.94531		1
4593.0293		1
4593.04834		1
4593.062		1
4593.12256		1
4593.13037		1
4593.16455		1
4593.213		1
4593.329		1
4593.332		1
4593.402		1
4593.45361		1
4593.642		1
4593.64258		1
4593.66064		1
4593.794		1
4593.85156		1
4593.92871		1
4594.01367		1
4594.058		1
4594.12744		1
4594.12842		1
4594.223		1
4594.515		1
4594.598		1
4594.66943		1
4594.686		1
4594.699		1
4594.74		1
4594.766		1
4594.77246		1
4594.788		1
4594.82959		1
4594.885		1
4594.961		1
4594.964		1
4594.973		1
4595.011		1
4595.03955		1
4595.05566		1
4595.156		1
4595.16943		1
4595.246		1
4595.27246		1
4595.28271		1
4595.33643		1
4595.37744		1
4595.44141		1
4595.491		1
4595.80029		1
4595.81		1
4595.819		1
4595.86328		1
4595.87646		1
4595.91		1
4595.96533		1
4596.051		1
4596.2876		1
4596.547		1
4596.559		1
4596.592		1
4596.72		1
4596.73828		1
4596.823		1
4596.949		1
4596.95		1
4596.95752		1
4596.97		1
4596.98		1
4596.988		1
4597.035		1
4597.052		1
4597.06152		1
4597.06836		1
4597.07568		1
4597.079		1
4597.217		1
4597.26074		1
4597.345		1
4597.401		1
4597.448		1
4597.458		1
4597.51465		1
4597.57129		1
4597.6665		1
4597.706		1
4597.80273		1
4597.81543		1
4597.82666		1
4597.922		1
4597.991		1
4598.04053		1
4598.06152		1
4598.072		1
4598.128		1
4598.143		1
4598.178		1
4598.23242		1
4598.233		1
4598.3		1
4598.30469		1
4598.475		1
4598.53271		1
4598.54639		1
4598.577		1
4598.67773		1
4598.83936		1
4598.84326		1
4598.9		1
4598.94873		1
4598.953		1
4598.99268		1
4599.01074		1
4599.057		1
4599.066		1
4599.071		1
4599.073		1
4599.09326		1
4599.109		1
4599.11035		1
4599.187		1
4599.18848		1
4599.22754		1
4599.25537		1
4599.273		1
4599.32275		1
4599.46875		1
4599.49072		1
4599.49951		1
4599.50732		1
4599.541		1
4599.55469		1
4599.6123		1
4599.638		1
4599.845		1
4599.865		1
4599.88428		1
4599.89746		1
4599.95459		1
4599.955		1
4599.98242		1
4600.00049		1
4600.03857		1
4600.05566		1
4600.079		1
4600.10742		1
4600.18652		1
4600.18848		1
4600.28564		1
4600.418		1
4600.427		1
4600.443		1
4600.528		1
4600.56543		1
4600.581		1
4600.604		1
4600.706		1
4600.715		1
4600.726		1
4600.79639		1
4600.859		1
4600.893		1
4600.9375		1
4600.967		1
4601.054		1
4601.05469		1
4601.05762		1
4601.07666		1
4601.13037		1
4601.16064		1
4601.20654		1
4601.21631		1
4601.28369		1
4601.35938		1
4601.386		1
4601.38867		1
4601.39258		1
4601.48926		1
4601.49		1
4601.49072		1
4601.531		1
4601.539		1
4601.55762		1
4601.568		1
4601.606		1
4601.62451		1
4601.62939		1
4601.646		1
4601.67432		1
4601.69727		1
4601.703		1
4601.75439		1
4601.813		1
4601.83643		1
4601.847		1
4601.95068		1
4602.095		1
4602.13		1
4602.13232		1
4602.395		1
4602.563		1
4602.651		1
4602.744		1
4602.763		1
4602.78027		1
4602.79		1
4602.797		1
4602.82275		1
4602.86		1
4602.875		1
4602.93848		1
4602.9917		1
4603.10059		1
4603.153		1
4603.19		1
4603.295		1
4603.30957		1
4603.37256		1
4603.451		1
4603.48926		1
4603.4917		1
4603.54		1
4603.562		1
4603.565		1
4603.742		1
4603.75244		1
4603.759		1
4603.863		1
4603.941		1
4603.942		1
4603.995		1
4604.00146		1
4604.10352		1
4604.132		1
4604.13867		1
4604.2373		1
4604.24		1
4604.27637		1
4604.33154		1
4604.35254		1
4604.42236		1
4604.449		1
4604.46973		1
4604.47266		1
4604.47461		1
4604.48535		1
4604.64355		1
4604.65625		1
4604.69238		1
4604.732		1
4604.75439		1
4604.78		1
4604.803		1
4604.848		1
4604.869		1
4605.13428		1
4605.15771		1
4605.178		1
4605.19		1
4605.21045		1
4605.284		1
4605.33057		1
4605.41455		1
4605.493		1
4605.64		1
4605.72363		1
4605.82471		1
4605.863		1
4605.90967		1
4605.98438		1
4606.02246		1
4606.056		1
4606.071		1
4606.0874		1
4606.123		1
4606.195		1
4606.217		1
4606.21973		1
4606.274		1
4606.324		1
4606.39355		1
4606.40869		1
4606.55		1
4606.725		1
4606.75342		1
4606.77637		1
4606.78369		1
4606.93164		1
4606.9375		1
4606.967		1
4606.993		1
4606.998		1
4607.02832		1
4607.11426		1
4607.128		1
4607.12842		1
4607.16357		1
4607.178		1
4607.22266		1
4607.261		1
4607.302		1
4607.308		1
4607.503		1
4607.52441		1
4607.54053		1
4607.56		1
4607.56445		1
4607.59961		1
4607.704		1
4607.71		1
4607.745		1
4607.772		1
4607.82764		1
4607.94		1
4607.94434		1
4607.961		1
4607.977		1
4608.016		1
4608.072		1
4608.07471		1
4608.11572		1
4608.128		1
4608.224		1
4608.26465		1
4608.27637		1
4608.32959		1
4608.45		1
4608.508		1
4608.50928		1
4608.639		1
4608.92725		1
4608.94238		1
4609.04736		1
4609.111		1
4609.16064		1
4609.25635		1
4609.304		1
4609.308		1
4609.38		1
4609.389		1
4609.468		1
4609.489		1
4609.50146		1
4609.541		1
4609.54639		1
4609.554		1
4609.57666		1
4609.608		1
4609.616		1
4609.64746		1
4609.67236		1
4609.77246		1
4609.854		1
4609.887		1
4609.944		1
4609.947		1
4609.999		1
4610.07861		1
4610.14063		1
4610.18359		1
4610.184		1
4610.188		1
4610.23242		1
4610.242		1
4610.26367		1
4610.282		1
4610.299		1
4610.302		1
4610.34668		1
4610.42529		1
4610.43848		1
4610.5		1
4610.50244		1
4610.519		1
4610.52441		1
4610.5293		1
4610.53564		1
4610.555		1
4610.5957		1
4610.619		1
4610.62939		1
4610.685		1
4610.79541		1
4610.81836		1
4610.82373		1
4610.827		1
4610.836		1
4610.866		1
4610.9		1
4610.92871		1
4610.9834		1
4611.00439		1
4611.02148		1
4611.03467		1
4611.06		1
4611.0957		1
4611.099		1
4611.10547		1
4611.12158		1
4611.15967		1
4611.382		1
4611.4		1
4611.48828		1
4611.54053		1
4611.56152		1
4611.59326		1
4611.614		1
4611.69336		1
4611.74268		1
4611.751		1
4611.79639		1
4611.8584		1
4611.90674		1
4611.96631		1
4611.967		1
4612.052		1
4612.08643		1
4612.10156		1
4612.127		1
4612.1875		1
4612.291		1
4612.298		1
4612.34326		1
4612.356		1
4612.44434		1
4612.50244		1
4612.52344		1
4612.58643		1
4612.58643		1
4612.65		1
4612.67236		1
4612.68848		1
4612.691		1
4612.712		1
4612.75342		1
4612.80127		1
4612.874		1
4612.89844		1
4612.90625		1
4613.015		1
4613.04541		1
4613.06055		1
4613.1123		1
4613.114		1
4613.15234		1
4613.1665		1
4613.22168		1
4613.302		1
4613.309		1
4613.4		1
4613.519		1
4613.58		1
4613.59		1
4613.641		1
4613.97363		1
4614.07764		1
4614.11963		1
4614.13428		1
4614.161		1
4614.19336		1
4614.21826		1
4614.273		1
4614.281		1
4614.286		1
4614.344		1
4614.47852		1
4614.48242		1
4614.50537		1
4614.52344		1
4614.54541		1
4614.56543		1
4614.57373		1
4614.631		1
4614.884		1
4614.9		1
4615.00537		1
4615.023		1
4615.041		1
4615.177		1
4615.23535		1
4615.261		1
4615.303		1
4615.323		1
4615.38		1
4615.519		1
4615.542		1
4615.60547		1
4615.68457		1
4615.73		1
4615.74951		1
4615.78564		1
4615.81055		1
4615.86572		1
4615.88135		1
4615.938		1
4615.976		1
4616.0127		1
4616.029		1
4616.03		1
4616.06055		1
4616.128		1
4616.13672		1
4616.141		1
4616.15527		1
4616.18164		1
4616.189		1
4616.2627		1
4616.3623		1
4616.372		1
4616.63867		1
4616.64		1
4616.66357		1
4616.72656		1
4616.774		1
4616.78125		1
4616.92529		1
4616.97559		1
4617.028		1
4617.206		1
4617.28369		1
4617.43652		1
4617.439		1
4617.57861		1
4617.583		1
4617.60742		1
4617.62549		1
4617.68457		1
4617.769		1
4617.82471		1
4617.8335		1
4617.863		1
4617.938		1
4618.01953		1
4618.05762		1
4618.07959		1
4618.1167		1
4618.16846		1
4618.32959		1
4618.33447		1
4618.64063		1
4618.646		1
4618.74268		1
4618.896		1
4618.938		1
4619.08057		1
4619.101		1
4619.10449		1
4619.109		1
4619.116		1
4619.239		1
4619.27		1
4619.28125		1
4619.35059		1
4619.379		1
4619.43945		1
4619.45361		1
4619.593		1
4619.62939		1
4619.65332		1
4619.749		1
4619.782		1
4619.81543		1
4619.86963		1
4619.89		1
4620.1416		1
4620.15234		1
4620.283		1
4620.30029		1
4620.30664		1
4620.32764		1
4620.3335		1
4620.37256		1
4620.533		1
4620.539		1
4620.55225		1
4620.59131		1
4620.596		1
4620.669		1
4620.804		1
4620.826		1
4620.845		1
4620.867		1
4620.89648		1
4620.90039		1
4620.913		1
4620.93457		1
4620.948		1
4621.028		1
4621.039		1
4621.09033		1
4621.12842		1
4621.159		1
4621.23145		1
4621.289		1
4621.31445		1
4621.413		1
4621.416		1
4621.56445		1
4621.588		1
4621.59961		1
4621.60352		1
4621.62158		1
4621.69629		1
4621.72559		1
4621.746		1
4621.749		1
4621.874		1
4621.89746		1
4621.917		1
4621.93945		1
4622.056		1
4622.062		1
4622.09375		1
4622.098		1
4622.1084		1
4622.11426		1
4622.127		1
4622.15039		1
4622.182		1
4622.237		1
4622.31348		1
4622.345		1
4622.38672		1
4622.39453		1
4622.40527		1
4622.40869		1
4622.477		1
4622.512		1
4622.519		1
4622.62256		1
4622.62842		1
4622.638		1
4622.732		1
4622.734		1
4622.7583		1
4622.78662		1
4622.817		1
4622.838		1
4622.854		1
4622.865		1
4622.92725		1
4623.02246		1
4623.09033		1
4623.152		1
4623.34863		1
4623.464		1
4623.49756		1
4623.50049		1
4623.6		1
4623.62451		1
4623.66455		1
4623.729		1
4623.78955		1
4623.803		1
4623.809		1
[truncated: 13,938 more rows]
