# Supplementary material for: Getting rid of ‘rain’ and ‘stars’: Mitigating inhibition effects on ddPCR data analysis, the case study of the invasive crayfish Pacifastacus leniusculus in the streams of Luxembourg
Source: PLoS One. 2022 Nov 16;17(11):e0275363. doi: 10.1371/journal.pone.0275363 (PMC9668142; doi:10.1371/journal.pone.0275363)
Supplement: S1 File — (ZIP) [file pone.0275363.s003.zip › raw data/29-Pl3/29 Pl3-2019 Pl_D10_Amplitude.csv]

Ch1 Amplitude	Ch2 Amplitude	Cluster
390.492676		1
583.8012		1
741.2836		1
866.7892		1
1154.15955		1
1280.51721		1
1410.483		1
1437.854		1
1469.30481		1
1503.91455		1
1563.49988		1
1668.88477		1
1725.636		1
1728.62		1
1884.69336		1
1892.80774		1
1948.54321		1
1994.53088		1
2017.19751		1
2059.895		1
2082.42017		1
2102.32227		1
2137.5332		1
2196.77856		1
2215.453		1
2273.63086		1
2284.488		1
2304.47485		1
2382.26929		1
2466.32837		1
2501.17456		1
2536.845		1
2554.1604		1
2568.61255		1
2650.43726		1
2685.7002		1
2707.823		1
2765.78467		1
2780.521		1
2798.90332		1
2799.9292		1
2802.60376		1
2803.35278		1
2855.71143		1
2876.66626		1
2989.804		1
3008.49316		1
3014.451		1
3028.78735		1
3059.1958		1
3120.94556		1
3125.61621		1
3163.18213		1
3181.59814		1
3221.83862		1
3256.699		1
3284.795		1
3295.93872		1
3371.12671		1
3412.81055		1
3435.47241		1
3466.71582		1
3470.1106		1
3473.52344		1
3476.428		1
3491.21436		1
3546.57422		1
3549.61548		1
3560.184		1
3592.08643		1
3634.306		1
3647.55884		1
3648.93945		1
3668.07983		1
3673.58667		1
3718.12256		1
3724.71533		1
3732.792		1
3734.692		1
3775.73486		1
3829.16919		1
3831.355		1
3838.06763		1
3844.98682		1
3846.64063		1
3856.89233		1
3879.46045		1
3918.002		1
3926.10083		1
3927.78442		1
3942.445		1
3942.60156		1
3974.431		1
4043.43359		1
4053.63013		1
4054.96558		1
4076.20337		1
4093.094		1
4121.485		1
4128.652		1
4130.63037		1
4130.731		1
4144.68945		1
4153.04541		1
4181.41		1
4188.775		1
4209.89844		1
4219.923		1
4245.89844		1
4247.02441		1
4255.489		1
4263.13525		1
4278.957		1
4280.39746		1
4288.46875		1
4294.80469		1
4307.25		1
4308.8877		1
4312.565		1
4324.6		1
4328.92432		1
4334.74365		1
4335.499		1
4342.474		1
4362.807		1
4372.6123		1
4373.38232		1
4382.673		1
4385.884		1
4385.96826		1
4393.97949		1
4406.789		1
4421.60059		1
4422.06055		1
4444.92		1
4449.60645		1
4457.674		1
4472.47656		1
4487.13428		1
4487.83936		1
4497.976		1
4500.35059		1
4504.39063		1
4518.89355		1
4522.32373		1
4525.745		1
4525.933		1
4529.608		1
4532.32031		1
4537.53271		1
4543.39551		1
4547.27734		1
4552.29932		1
4553.761		1
4570.994		1
4587.0083		1
4589.11865		1
4591.93359		1
4607.12256		1
4612.251		1
4614.8877		1
4615.19775		1
4618.98926		1
4627.21045		1
4630.883		1
4634.26953		1
4638.84766		1
4649.50146		1
4662.71		1
4672.208		1
4675.467		1
4679.1416		1
4685.022		1
4690.909		1
4695.23047		1
4696.088		1
4700.367		1
4707.54639		1
4714.754		1
4732.043		1
4737.637		1
4741.06445		1
4743.696		1
4744.05566		1
4748.64941		1
4756.13232		1
4758.933		1
4761.08252		1
4762.36572		1
4764.271		1
4764.94043		1
4765.068		1
4769.247		1
4774.5957		1
4778.044		1
4802.40967		1
4802.487		1
4811.61		1
4812.33057		1
4812.83057		1
4821.13135		1
4828.25146		1
4829.71		1
4832.046		1
4837.20557		1
4839.546		1
4848.47754		1
4848.66455		1
4849.875		1
4850.17139		1
4857.357		1
4877.605		1
4887.75146		1
4888.33252		1
4890.518		1
4891.917		1
4903.05664		1
4906.55225		1
4914.227		1
4916.459		1
4917.073		1
4922.38428		1
4925.21533		1
4927.725		1
4930.077		1
4939.55029		1
4940.31934		1
4945.28		1
4949.649		1
4960.36475		1
4960.971		1
4963.5083		1
4964.432		1
4965.289		1
4965.63965		1
4965.742		1
4971.58447		1
4972.56641		1
4976.36475		1
4990.69434		1
4995.109		1
4997.68164		1
5000.45459		1
5002.12646		1
5002.494		1
5002.54346		1
5006.578		1
5007.211		1
5011.49756		1
5021.57568		1
5029.79053		1
5031.241		1
5031.30469		1
5032.21729		1
5032.45361		1
5039.121		1
5045.181		1
5055.343		1
5055.541		1
5069.786		1
5072.98438		1
5079.416		1
5086.3		1
5092.8623		1
5095.083		1
5096.336		1
5105.28662		1
5108.18066		1
5108.52		1
5109.56445		1
5115.654		1
5115.77441		1
5119.61328		1
5121.17432		1
5127.192		1
5130.292		1
5134.78027		1
5135.544		1
5136.92529		1
5143.172		1
5144.97754		1
5150.167		1
5150.339		1
5150.39648		1
5151.391		1
5152.51074		1
5158.09229		1
5159.16357		1
5163.05469		1
5163.125		1
5164.54346		1
5166.825		1
5169.53857		1
5169.591		1
5170.738		1
5170.812		1
5171.82		1
5178.317		1
5179.491		1
5186.19238		1
5186.52637		1
5186.92		1
5186.92627		1
5187.86865		1
5188.563		1
5188.706		1
5190.98242		1
5194.408		1
5194.742		1
5198.024		1
5201.41943		1
5201.694		1
5203.65967		1
5204.402		1
5204.417		1
5205.3667		1
5205.951		1
5206.78564		1
5208.065		1
5209.36768		1
5209.87939		1
5211.637		1
5212.24756		1
5212.642		1
5212.913		1
5213.02637		1
5213.813		1
5214.15527		1
5214.49		1
5215.90234		1
5216.253		1
5216.31738		1
5217.33		1
5217.673		1
5218.79834		1
5218.974		1
5218.989		1
5219.03125		1
5219.864		1
5222.5166		1
5222.85742		1
5224.17773		1
5225.17871		1
5225.7583		1
5226.72852		1
5226.75		1
5227.853		1
5228.53		1
5230.78271		1
5232.23047		1
5232.59326		1
5233.24561		1
5233.39453		1
5234.77734		1
5236.13232		1
5237.046		1
5237.491		1
5237.75049		1
5238.26855		1
5238.7373		1
5239.273		1
5239.31738		1
5239.942		1
5241.27246		1
5243.402		1
5244.34766		1
5244.467		1
5244.81055		1
5245.611		1
5245.88428		1
5247.20459		1
5247.68457		1
5248.67334		1
5250.402		1
5251.197		1
5252.631		1
5253.117		1
5253.377		1
5254.374		1
5254.71436		1
5255.5376		1
5256.957		1
5257.78564		1
5257.97168		1
5258.097		1
5258.15625		1
5258.518		1
5258.775		1
5260.03662		1
5260.12		1
5260.5		1
5260.80029		1
5261.119		1
5261.254		1
5262.351		1
5262.773		1
5263.088		1
5263.49268		1
5263.51953		1
5264.065		1
5264.44238		1
5264.68066		1
5265.12842		1
5265.672		1
5265.693		1
5266.48633		1
5266.608		1
5267.62939		1
5267.87354		1
5268.454		1
5268.45947		1
5268.75146		1
5268.801		1
5268.96		1
5269.02		1
5269.23438		1
5269.78955		1
5269.93164		1
5270.78857		1
5271.142		1
5271.1665		1
5271.8877		1
5273.2207		1
5273.31836		1
5274.12939		1
5274.24268		1
5274.29		1
5276.68262		1
5276.98633		1
5277.694		1
5278.199		1
5278.69727		1
5280.492		1
5280.895		1
5281.06836		1
5281.07959		1
5281.41162		1
5281.66553		1
5281.891		1
5281.898		1
5282.25342		1
5282.716		1
5282.862		1
5283.606		1
5284.709		1
5285.089		1
5286.17529		1
5287.004		1
5287.60156		1
5287.619		1
5288.316		1
5289.87549		1
5289.985		1
5289.99		1
5290.90039		1
5291.59668		1
5292.061		1
5292.284		1
5292.407		1
5296.176		1
5296.29053		1
5296.70752		1
5296.947		1
5297.19043		1
5298.207		1
5298.24658		1
5298.39453		1
5299.00537		1
5299.59961		1
5300.86426		1
5301.8		1
5301.84961		1
5302.256		1
5302.86328		1
5303.46143		1
5303.51074		1
5303.625		1
5303.798		1
5305.53027		1
5305.976		1
5306.163		1
5306.43945		1
5306.6543		1
5306.80566		1
5306.87354		1
5308.045		1
5308.064		1
5308.344		1
5308.496		1
5308.746		1
5308.7583		1
5308.8457		1
5308.884		1
5309.09375		1
5309.30762		1
5309.4375		1
5309.576		1
5310.474		1
5310.54443		1
5310.63867		1
5310.648		1
5312.57764		1
5312.828		1
5312.844		1
5313.279		1
5313.625		1
5313.69434		1
5313.853		1
5313.856		1
5314.29736		1
5314.65332		1
5315.06934		1
5315.096		1
5315.23926		1
5315.51074		1
5316.89355		1
5317.02539		1
5317.42236		1
5317.68555		1
5318.04248		1
5318.384		1
5318.573		1
5319.10547		1
5319.365		1
5319.375		1
5320.076		1
5320.15674		1
5320.2876		1
5320.29053		1
5320.789		1
5320.807		1
5321.069		1
5321.252		1
5322.373		1
5322.523		1
5322.952		1
5323.12158		1
5323.278		1
5323.527		1
5323.561		1
5323.601		1
5323.847		1
5324.52344		1
5324.68555		1
5324.73926		1
5325.019		1
5325.301		1
5325.371		1
5325.645		1
5325.764		1
5325.7666		1
5326.29053		1
5326.37		1
5326.46045		1
5326.481		1
5326.531		1
5326.727		1
5327.064		1
5327.33252		1
5327.38965		1
5328.135		1
5328.276		1
5328.301		1
5328.45752		1
5328.68848		1
5328.79639		1
5328.9		1
5329.077		1
5329.268		1
5329.37354		1
5329.43164		1
5329.483		1
5329.62744		1
5329.737		1
5330.426		1
5330.783		1
5330.86572		1
5330.93945		1
5331.025		1
5331.433		1
5331.908		1
5332.27734		1
5332.553		1
5332.867		1
5333.876		1
5334.37256		1
5334.564		1
5334.719		1
5335.018		1
5335.086		1
5335.448		1
5335.689		1
5336.32373		1
5336.564		1
5337.35059		1
5338.34863		1
5338.57471		1
5338.73145		1
5338.73828		1
5339.99268		1
5340.076		1
5340.62		1
5340.98975		1
5341.05469		1
5341.21338		1
5341.346		1
5342.477		1
5342.50439		1
5342.51		1
5342.64063		1
5342.686		1
5342.718		1
5342.756		1
5342.795		1
5343.49		1
5343.77539		1
5344.38		1
5344.49268		1
5344.65625		1
5345.63574		1
5345.679		1
5345.75244		1
5346.05566		1
5346.25537		1
5346.26855		1
5346.57227		1
5346.842		1
5346.88232		1
5347.097		1
5347.32		1
5347.868		1
5347.881		1
5348.1084		1
5348.13135		1
5348.302		1
5348.487		1
5348.61133		1
5348.87646		1
5349.38965		1
5350.064		1
5350.2876		1
5350.29443		1
5350.56641		1
5351.00537		1
5351.05566		1
5351.41064		1
5352.2124		1
5352.595		1
5352.814		1
5353.08838		1
5353.405		1
5353.58057		1
5354.15039		1
5354.27344		1
5354.41357		1
5354.56055		1
5354.669		1
5354.877		1
5354.94873		1
5355.328		1
5355.96533		1
5356.061		1
5356.495		1
5356.763		1
5356.789		1
5356.796		1
5357.291		1
5357.34766		1
5357.78125		1
5357.88232		1
5358.39648		1
5358.842		1
5359.285		1
5359.374		1
5359.569		1
5359.781		1
5360.057		1
5360.13525		1
5360.37158		1
5360.697		1
5361.063		1
5361.07275		1
5361.081		1
5361.15332		1
5361.24		1
5361.481		1
5361.796		1
5362.487		1
5362.91357		1
5363.153		1
5363.26563		1
5363.34473		1
5363.363		1
5363.45		1
5363.50342		1
5364.299		1
5364.37549		1
5364.83447		1
5364.89941		1
5365.5127		1
5365.80225		1
5365.80859		1
5366.10156		1
5366.201		1
5366.93066		1
5366.95752		1
5367.01		1
5367.2417		1
5367.30371		1
5367.436		1
5367.507		1
5367.7207		1
5367.87549		1
5367.89		1
5368.07227		1
5368.10547		1
5368.165		1
5368.382		1
5368.6416		1
5369.049		1
5369.56		1
5369.695		1
5369.85352		1
5369.92236		1
5370.00146		1
5370.65869		1
5370.861		1
5371.034		1
5371.0874		1
5371.10645		1
5371.35938		1
5371.41		1
5371.45752		1
5371.66553		1
5371.669		1
5371.80127		1
5371.994		1
5372.123		1
5372.19336		1
5372.55273		1
5372.849		1
5373.533		1
5373.73828		1
5373.92725		1
5373.937		1
5374.022		1
5374.33057		1
5374.857		1
5374.928		1
5374.955		1
5374.993		1
5375.001		1
5375.15		1
5375.339		1
5375.55127		1
5375.85254		1
5376.4917		1
5376.536		1
5376.53857		1
5376.77539		1
5376.80566		1
5376.83936		1
5377.10156		1
5377.195		1
5377.351		1
5377.482		1
5377.49268		1
5377.50146		1
5377.541		1
5377.558		1
5377.59668		1
5377.739		1
5378.05		1
5378.114		1
5378.419		1
5378.433		1
5378.55566		1
5378.573		1
5378.71875		1
5378.72168		1
5378.756		1
5379.13232		1
5379.2124		1
5379.304		1
5379.331		1
5379.349		1
5379.473		1
5379.678		1
5379.78		1
5379.79443		1
5379.951		1
5380.02344		1
5380.998		1
5381.07861		1
5381.144		1
5381.85352		1
5382.05225		1
5382.06445		1
5382.087		1
5382.277		1
5382.50439		1
5382.5376		1
5382.64941		1
5382.66064		1
5382.757		1
5382.829		1
5382.87451		1
5382.9917		1
5383.39063		1
5383.48535		1
5383.736		1
5383.81		1
5383.945		1
5384.11572		1
5384.118		1
5384.25732		1
5384.48		1
5385.123		1
5385.19727		1
5385.219		1
5385.59		1
5385.749		1
5386.154		1
5386.248		1
5386.312		1
5386.91943		1
5386.96143		1
5387.037		1
5387.25537		1
5387.555		1
5387.815		1
5387.87256		1
5387.961		1
5388.12061		1
5388.151		1
5388.32		1
5388.34229		1
5388.378		1
5388.47461		1
5388.506		1
5388.513		1
5388.915		1
5389.019		1
5389.05371		1
5389.138		1
5389.51758		1
5389.62256		1
5389.69873		1
5389.951		1
5389.98438		1
5390.06934		1
5390.222		1
5390.362		1
5390.393		1
5390.452		1
5390.50049		1
5390.619		1
5390.87061		1
5391.19043		1
5391.264		1
5391.34961		1
5391.467		1
5391.53271		1
5392.1333		1
5392.45264		1
5392.466		1
5392.503		1
5392.62939		1
5393.06152		1
5393.088		1
5393.24365		1
5393.414		1
5393.72		1
5393.73		1
5393.73242		1
5394.017		1
5394.499		1
5394.57568		1
5394.606		1
5394.705		1
5394.76953		1
5394.923		1
5395.29639		1
5395.51025		1
5395.657		1
5395.65967		1
5395.7666		1
5395.799		1
5395.97363		1
5396.00928		1
5396.43		1
5396.584		1
5396.60449		1
5396.67		1
5396.821		1
5396.84375		1
5396.881		1
5397.105		1
5397.315		1
5397.33154		1
5397.6333		1
5397.686		1
5397.741		1
5397.832		1
5397.89		1
5398.06		1
5398.18945		1
5398.211		1
5398.2876		1
5398.30469		1
5398.70557		1
5399.068		1
5399.20361		1
5399.71143		1
5399.71338		1
5399.77637		1
5399.82227		1
5399.961		1
5400.13135		1
5400.13574		1
5400.31		1
5400.355		1
5400.435		1
5400.44141		1
5400.45166		1
5400.72949		1
5400.91		1
5400.91357		1
5401.041		1
5401.06445		1
5401.45166		1
5401.51		1
5401.731		1
5402.07666		1
5402.2876		1
5402.40771		1
5402.42725		1
5402.42969		1
5402.551		1
5402.60742		1
5402.72949		1
5402.795		1
5403.13867		1
5403.20361		1
5403.30859		1
5403.41064		1
5403.807		1
5403.825		1
5404.148		1
5404.34131		1
5404.49		1
5404.73975		1
5404.81738		1
5404.96		1
5405.2124		1
5405.21875		1
5405.23535		1
5405.54736		1
5405.62061		1
5405.639		1
5405.72559		1
5405.76953		1
5405.9707		1
5406.0874		1
5406.093		1
5406.097		1
5406.17871		1
5406.24756		1
5406.34131		1
5406.365		1
5406.367		1
5406.52539		1
5406.873		1
5407.011		1
5407.079		1
5407.08643		1
5407.138		1
5407.70654		1
5407.727		1
5408.004		1
5408.25732		1
5408.299		1
5408.315		1
5408.617		1
5409.39063		1
5409.46631		1
5409.49561		1
5409.53174		1
5409.808		1
5410.016		1
5410.199		1
5410.243		1
5410.27148		1
5410.275		1
5410.31348		1
5410.35547		1
5410.35938		1
5410.40771		1
5410.416		1
5410.512		1
5410.56348		1
5410.686		1
5410.77734		1
5410.778		1
5410.8335		1
5410.89551		1
5410.95752		1
5410.97461		1
5411.022		1
5411.0835		1
5411.10059		1
5411.345		1
5411.365		1
5411.49561		1
5411.57		1
5411.64355		1
5411.715		1
5411.7334		1
5412.144		1
5412.25732		1
5412.522		1
5412.54932		1
5412.69043		1
5412.772		1
5412.80225		1
5412.981		1
5412.987		1
5412.99756		1
5413.12158		1
5413.22266		1
5413.484		1
5413.63428		1
5413.82275		1
5414.031		1
5414.04346		1
5414.092		1
5414.131		1
5414.34131		1
5414.666		1
5414.675		1
5414.67969		1
5414.70752		1
5414.752		1
5414.77637		1
5414.794		1
5414.95264		1
5415.03271		1
5415.19629		1
5415.75928		1
5415.781		1
5415.842		1
5416.311		1
5416.447		1
5416.61475		1
5416.618		1
5416.80273		1
5416.9585		1
5417.072		1
5417.083		1
5417.2		1
5417.43262		1
5417.59961		1
5417.67871		1
5418.04443		1
5418.202		1
5418.283		1
5418.3		1
5418.34961		1
5418.42871		1
5418.452		1
5418.4585		1
5418.5083		1
5418.53857		1
5418.73926		1
5418.752		1
5418.96		1
5419.0835		1
5419.1123		1
5419.25342		1
5419.522		1
5419.555		1
5419.63428		1
5419.7417		1
5420.16		1
5420.264		1
5420.36572		1
5420.466		1
5420.48438		1
5420.77051		1
5420.808		1
5421.35352		1
5421.599		1
5421.648		1
5421.846		1
5421.90332		1
5421.922		1
5422.091		1
5422.139		1
5422.299		1
5422.35449		1
5422.371		1
5422.425		1
5422.481		1
5422.595		1
5422.798		1
5423.107		1
5423.128		1
5423.188		1
5423.24463		1
5423.287		1
5423.372		1
5423.445		1
5423.446		1
5423.495		1
5423.70166		1
5423.797		1
5423.91		1
5424.09033		1
5424.2876		1
5424.332		1
5424.36963		1
5424.39746		1
5424.45361		1
5424.5376		1
5424.69873		1
5424.791		1
5424.936		1
5424.984		1
5425.02441		1
5425.036		1
5425.131		1
5425.21338		1
5425.326		1
5425.346		1
5425.385		1
5425.624		1
5425.749		1
5425.8125		1
5425.87		1
5425.972		1
5425.999		1
5426.162		1
5426.28271		1
5426.29248		1
5426.35		1
5426.414		1
5426.49268		1
5426.541		1
5426.55957		1
5426.55957		1
5426.56		1
5426.821		1
5426.8335		1
5426.872		1
5426.99658		1
5427.159		1
5427.38867		1
5427.466		1
5427.6167		1
5427.71631		1
5428.007		1
5428.05225		1
5428.133		1
5428.34375		1
5428.37549		1
5428.95361		1
5429.004		1
5429.17041		1
5429.28271		1
5429.402		1
5429.52		1
5429.54		1
5429.666		1
5429.78125		1
5429.859		1
5429.88525		1
5429.99658		1
5430.08936		1
5430.14		1
5430.226		1
5430.34375		1
5430.371		1
5430.79346		1
5430.93		1
5430.94873		1
5431.02246		1
5431.02344		1
5431.194		1
5431.20361		1
5431.3916		1
5431.61		1
5431.653		1
5431.718		1
5432.05859		1
5432.09766		1
5432.232		1
5432.54639		1
5432.6		1
5432.647		1
5432.716		1
5432.755		1
5432.779		1
5432.884		1
5432.96143		1
5433.1333		1
5433.25537		1
5433.43457		1
5433.44971		1
5433.535		1
5433.5625		1
5433.68359		1
5433.76025		1
5433.83643		1
5433.92432		1
5434.141		1
5434.259		1
5434.537		1
5434.694		1
5434.751		1
5434.82568		1
5434.919		1
5435.146		1
5435.329		1
5435.53174		1
5435.631		1
5435.801		1
5435.81152		1
5435.85254		1
5435.938		1
5436.07129		1
5436.34473		1
5436.37256		1
5436.41553		1
5436.419		1
5436.82764		1
5436.9585		1
5437.13037		1
5437.24951		1
5437.291		1
5437.488		1
5437.49268		1
5437.647		1
5437.71729		1
5437.904		1
5437.96		1
5438.02051		1
5438.104		1
5438.1333		1
5438.27246		1
5438.338		1
5438.469		1
5438.55		1
5438.6543		1
5438.724		1
5438.72949		1
5438.82861		1
5438.907		1
5439.059		1
5439.346		1
5439.401		1
5439.452		1
5439.64355		1
5439.76563		1
5439.87744		1
5439.89648		1
5439.93848		1
5440.02441		1
5440.49072		1
5440.671		1
5440.70654		1
5440.756		1
5440.86572		1
5440.89746		1
5440.973		1
5441.00244		1
5441.15137		1
5441.17969		1
5441.1875		1
5441.31055		1
5441.359		1
5441.436		1
5441.437		1
5441.723		1
5441.762		1
5441.776		1
5441.92773		1
5441.92969		1
5442.02246		1
5442.023		1
5442.05762		1
5442.06641		1
5442.14551		1
5442.236		1
5442.306		1
5442.324		1
5442.33252		1
5442.379		1
5442.42529		1
5442.46875		1
5442.514		1
5442.537		1
5442.70557		1
5442.719		1
5442.86133		1
5443.17529		1
5443.34766		1
5443.42334		1
5443.465		1
5443.5127		1
5443.535		1
5443.8125		1
5443.94727		1
5443.95557		1
5443.969		1
5443.979		1
5444.117		1
5444.154		1
5444.16064		1
5444.24268		1
5444.3877		1
5444.58643		1
5444.58838		1
5444.742		1
5444.81445		1
5445.05273		1
5445.068		1
5445.28		1
5445.28369		1
5445.537		1
5445.54541		1
5445.60449		1
5445.896		1
5445.908		1
5445.955		1
5446.02051		1
5446.10059		1
5446.19629		1
5446.406		1
5446.559		1
5446.75146		1
5446.91357		1
5446.954		1
5447.005		1
5447.04834		1
5447.10742		1
5447.11475		1
5447.19873		1
5447.2207		1
5447.271		1
5447.45947		1
5447.55469		1
5447.682		1
5447.985		1
5448.07227		1
5448.225		1
5448.445		1
5448.762		1
5448.87256		1
5448.90234		1
5448.95459		1
5448.956		1
5449.309		1
5449.403		1
5449.44		1
5449.5127		1
5449.5376		1
5449.69		1
5449.96143		1
5449.968		1
5450.05371		1
5450.138		1
5450.166		1
5450.43652		1
5450.64551		1
5450.704		1
5450.746		1
5450.86572		1
5451.00439		1
5451.03467		1
5451.056		1
5451.217		1
5451.232		1
5451.301		1
5451.6416		1
5451.847		1
5451.84766		1
5451.936		1
5451.94775		1
5452.02246		1
5452.035		1
5452.17725		1
5452.212		1
5452.217		1
5452.22559		1
5452.26953		1
5452.31		1
5452.336		1
5452.433		1
5452.52051		1
5452.63525		1
5452.778		1
5452.809		1
5452.8335		1
5452.837		1
5452.951		1
5453.15234		1
5453.23047		1
5453.35352		1
5453.39844		1
5453.446		1
5453.57129		1
5453.723		1
5454.01563		1
5454.01563		1
5454.02734		1
5454.07861		1
5454.085		1
5454.28271		1
5454.339		1
5454.41553		1
5454.532		1
5454.575		1
5454.632		1
5454.65234		1
5454.77344		1
5454.84033		1
5454.84863		1
5454.883		1
5454.88574		1
5454.893		1
5454.97461		1
5455.116		1
5455.27637		1
5455.28662		1
5455.296		1
5455.363		1
5455.799		1
5455.82031		1
5455.943		1
5455.99072		1
5455.991		1
5456.089		1
5456.13965		1
5456.14551		1
5456.392		1
5456.396		1
5456.437		1
5456.726		1
5456.78027		1
5456.87		1
5456.92969		1
5457.01		1
5457.02051		1
5457.103		1
5457.248		1
5457.253		1
5457.28662		1
5457.351		1
5457.351		1
5457.42432		1
5457.447		1
5457.492		1
5457.61		1
5457.70068		1
5457.74268		1
5457.76074		1
5457.911		1
5457.992		1
5458.09131		1
5458.10547		1
5458.40771		1
5458.42773		1
5458.44043		1
5458.481		1
5458.578		1
5458.72754		1
5458.737		1
5458.88		1
5458.92627		1
5459.09		1
5459.21729		1
5459.2583		1
5459.274		1
5459.304		1
5459.47363		1
5459.49951		1
5459.629		1
5459.676		1
5459.7583		1
5459.812		1
5459.936		1
5460.026		1
5460.028		1
5460.181		1
5460.3374		1
5460.395		1
5460.59766		1
5460.60938		1
5460.97559		1
5460.987		1
5461.068		1
5461.19043		1
5461.19434		1
5461.34473		1
5461.423		1
5461.4585		1
5461.5		1
5461.53662		1
5461.61		1
5461.68		1
5461.7334		1
5461.82		1
5462.11035		1
5462.342		1
5462.394		1
5462.39453		1
5462.40234		1
5462.41162		1
5462.4375		1
5462.45166		1
5462.488		1
5462.577		1
5462.629		1
5462.701		1
5462.724		1
5462.725		1
5462.80566		1
5462.852		1
5462.901		1
5463.06348		1
5463.10352		1
5463.23535		1
5463.24854		1
5463.29248		1
5463.389		1
5463.40625		1
5463.426		1
5463.51367		1
5463.53857		1
5463.613		1
5463.74561		1
5463.78564		1
5463.82959		1
5464.05371		1
5464.11865		1
5464.1333		1
5464.199		1
5464.22559		1
5464.359		1
5464.3877		1
5464.408		1
5464.471		1
5464.479		1
5464.61		1
5464.69775		1
5464.79834		1
5464.80029		1
5464.895		1
5465.072		1
5465.19043		1
5465.255		1
5465.356		1
5465.399		1
5465.44336		1
5465.44531		1
5465.48633		1
5465.48926		1
5465.50635		1
5465.512		1
5465.53369		1
5465.8		1
5465.822		1
5466.046		1
5466.06836		1
5466.22461		1
5466.257		1
5466.26855		1
5466.306		1
5466.509		1
5466.56445		1
5466.69775		1
5466.72852		1
5466.79736		1
5466.82129		1
5466.824		1
5466.87549		1
5466.909		1
5466.96973		1
5467.17236		1
5467.221		1
5467.235		1
5467.322		1
5467.396		1
5467.42334		1
5467.479		1
5467.54248		1
5467.582		1
5467.86328		1
5467.88232		1
5467.95752		1
5468.06641		1
5468.07764		1
5468.151		1
5468.203		1
5468.23242		1
5468.242		1
5468.42529		1
5468.46436		1
5468.474		1
5468.47852		1
5468.61328		1
5468.75049		1
5468.906		1
5468.944		1
5469.246		1
5469.698		1
5469.85254		1
5469.85449		1
5469.93457		1
5469.96533		1
5469.98828		1
5470.149		1
5470.17969		1
5470.26855		1
5470.31055		1
5470.346		1
5470.35156		1
5470.358		1
5470.35938		1
5470.513		1
5470.56055		1
5470.5874		1
5470.629		1
5470.88672		1
5471.262		1
5471.293		1
5471.3335		1
5471.461		1
5471.522		1
5471.53125		1
5471.557		1
5471.631		1
5471.669		1
5471.71338		1
5471.79346		1
5471.808		1
5471.8833		1
5471.89258		1
5471.971		1
5472.074		1
5472.2207		1
5472.51953		1
5472.58		1
5472.60742		1
5472.632		1
5472.64		1
5472.81445		1
5472.822		1
5472.827		1
5472.94727		1
5472.95752		1
5473.223		1
5473.26172		1
5473.52344		1
5473.542		1
5473.546		1
5473.89258		1
5473.90625		1
5473.95459		1
5474.003		1
5474.019		1
5474.02637		1
5474.06055		1
5474.238		1
5474.34766		1
5474.375		1
5474.40771		1
5474.557		1
5474.562		1
5474.584		1
5474.604		1
5474.644		1
5474.78369		1
5474.932		1
5475.044		1
5475.04443		1
5475.09375		1
5475.209		1
5475.328		1
5475.35156		1
5475.36475		1
5475.472		1
5475.50244		1
5475.512		1
5475.52148		1
5475.52246		1
5475.6543		1
5475.71143		1
5475.76953		1
5475.81934		1
5475.886		1
5476.108		1
5476.14		1
5476.16357		1
5476.276		1
5476.279		1
5476.35938		1
5476.47168		1
5476.713		1
5476.94		1
5477.01563		1
5477.029		1
5477.281		1
5477.343		1
5477.36865		1
5477.592		1
5477.596		1
5477.7124		1
5477.757		1
5477.779		1
5477.79834		1
5477.853		1
5477.97949		1
5478.255		1
5478.36865		1
5478.42725		1
5478.432		1
5478.46045		1
5478.49		1
5478.493		1
5478.494		1
5478.531		1
5478.606		1
5478.669		1
5478.75635		1
5478.76563		1
5478.866		1
5478.9126		1
5478.936		1
5478.984		1
5478.994		1
5479.126		1
5479.171		1
5479.187		1
5479.20264		1
5479.227		1
5479.31641		1
5479.31738		1
5479.4043		1
5479.41		1
5479.4165		1
5479.45264		1
5479.481		1
5479.565		1
5479.679		1
5479.696		1
5479.86865		1
5479.88		1
5479.956		1
5480.02051		1
5480.13232		1
5480.152		1
5480.178		1
5480.27148		1
5480.37842		1
5480.38232		1
5480.42627		1
5480.557		1
5480.61035		1
5480.64844		1
5480.729		1
5480.77832		1
5480.91943		1
5481.023		1
5481.056		1
5481.076		1
5481.23		1
5481.27832		1
5481.295		1
5481.40674		1
5481.482		1
5481.50928		1
5481.601		1
5481.63428		1
5481.71045		1
5481.80957		1
5481.84229		1
5481.922		1
5481.95068		1
5481.952		1
5482.27539		1
5482.34		1
5482.399		1
5482.4043		1
5482.451		1
5482.45361		1
5482.614		1
5482.828		1
5482.849		1
5482.98926		1
5483.038		1
5483.055		1
5483.13135		1
5483.28125		1
5483.2876		1
5483.332		1
5483.4126		1
5483.456		1
5483.635		1
5483.786		1
5483.812		1
5483.854		1
5483.89844		1
5483.941		1
5483.997		1
5484.014		1
5484.02344		1
5484.03027		1
5484.08		1
5484.12939		1
5484.17139		1
5484.17432		1
5484.182		1
5484.483		1
5484.498		1
5484.539		1
5484.614		1
5484.62		1
5484.651		1
5484.706		1
5484.76953		1
5484.926		1
5485.068		1
5485.088		1
5485.17334		1
5485.19336		1
5485.24561		1
5485.271		1
5485.29248		1
5485.3584		1
5485.40527		1
5485.503		1
5485.528		1
5485.55225		1
5485.599		1
5485.632		1
5485.67969		1
5485.716		1
5485.77637		1
5485.79834		1
5485.803		1
5485.874		1
5485.959		1
5485.985		1
5486.01025		1
5486.054		1
5486.071		1
5486.18945		1
5486.243		1
5486.424		1
5486.44336		1
5486.46143		1
5486.48975		1
5486.533		1
5486.556		1
5486.681		1
5486.714		1
5486.78857		1
5486.80762		1
5486.825		1
5486.862		1
5487.06641		1
5487.182		1
5487.18945		1
5487.34863		1
5487.36865		1
5487.44		1
5487.44775		1
5487.53027		1
5487.573		1
5487.57959		1
5487.64258		1
5487.707		1
5487.732		1
5487.82959		1
5487.89941		1
5487.96826		1
5488.007		1
5488.01		1
5488.02441		1
5488.039		1
5488.085		1
5488.10449		1
5488.14063		1
5488.42529		1
5488.506		1
5488.519		1
5488.5293		1
5488.59668		1
5488.605		1
5488.71533		1
5488.855		1
5488.994		1
5489.032		1
5489.069		1
5489.081		1
5489.11963		1
5489.14063		1
5489.15332		1
5489.172		1
5489.229		1
5489.30127		1
5489.435		1
5489.45557		1
5489.68		1
5489.718		1
5489.796		1
5489.842		1
5489.851		1
5489.86426		1
5489.86475		1
5489.99463		1
5490.06641		1
5490.22656		1
5490.24658		1
5490.25		1
5490.266		1
5490.26758		1
5490.28467		1
5490.30664		1
5490.308		1
5490.444		1
5490.44727		1
5490.47363		1
5490.576		1
5490.67969		1
5490.68652		1
5490.718		1
5490.82666		1
5490.84326		1
5490.92139		1
5490.96826		1
5490.969		1
5491.07666		1
5491.2207		1
5491.424		1
5491.46		1
5491.48145		1
5491.49463		1
5491.52		1
5491.525		1
5491.555		1
5491.68457		1
5491.712		1
5491.819		1
5491.826		1
5491.85059		1
5491.88428		1
5491.983		1
5492.007		1
5492.08447		1
5492.097		1
5492.1123		1
5492.39258		1
5492.522		1
5492.60742		1
5492.613		1
5492.67041		1
5492.778		1
5492.78857		1
5492.79932		1
5492.80273		1
5492.8667		1
5493.029		1
5493.05127		1
5493.19238		1
5493.30859		1
5493.319		1
5493.354		1
5493.42432		1
5493.44336		1
5493.582		1
5493.58545		1
5493.59		1
5493.59229		1
5493.656		1
5493.65674		1
5493.7417		1
5493.892		1
5493.9624		1
5493.9707		1
5494.144		1
5494.153		1
5494.28027		1
5494.32		1
5494.39941		1
5494.405		1
5494.41943		1
5494.59668		1
[truncated: 8,224 more rows]
