# Supplementary material for: Getting rid of ‘rain’ and ‘stars’: Mitigating inhibition effects on ddPCR data analysis, the case study of the invasive crayfish Pacifastacus leniusculus in the streams of Luxembourg
Source: PLoS One. 2022 Nov 16;17(11):e0275363. doi: 10.1371/journal.pone.0275363 (PMC9668142; doi:10.1371/journal.pone.0275363)
Supplement: S1 File — (ZIP) [file pone.0275363.s003.zip › raw data/29-Pl3/29 Pl3-2019 Pl_E07_Amplitude.csv]

Ch1 Amplitude	Ch2 Amplitude	Cluster
318.422943		1
345.223236		1
375.477661		1
522.6147		1
591.3156		1
684.541		1
848.3643		1
870.5052		1
1083.24792		1
1430.76758		1
1482.04041		1
1761.08069		1
1781.0105		1
1803.287		1
1857.40381		1
1905.00427		1
1905.76917		1
1916.68823		1
1916.8092		1
1948.31213		1
2032.39856		1
2070.19141		1
2087.21826		1
2104.026		1
2130.577		1
2156.96265		1
2159.52686		1
2167.3335		1
2193.77637		1
2215.88647		1
2241.36865		1
2242.06055		1
2286.74268		1
2332.806		1
2347.80786		1
2399.00342		1
2451.681		1
2470.292		1
2486.54565		1
2507.37036		1
2526.14575		1
2529.99438		1
2548.23779		1
2568.582		1
2594.05835		1
2609.47925		1
2613.822		1
2628.0498		1
2629.25586		1
2640.15161		1
2697.422		1
2719.996		1
2741.15186		1
2794.36963		1
2836.3584		1
2890.40186		1
2890.59		1
2900.41772		1
2904.17676		1
2909.15723		1
2911.101		1
2968.65234		1
3017.695		1
3024.89087		1
3047.89526		1
3086.004		1
3112.4375		1
3132.11328		1
3228.551		1
3244.00073		1
3303.56982		1
3312.28052		1
3317.14063		1
3336.06177		1
3347.26123		1
3372.82568		1
3459.46338		1
3468.491		1
3474.99023		1
3490.09351		1
3492.44385		1
3515.55566		1
3527.998		1
3531.07568		1
3549.342		1
3552.912		1
3589.796		1
3592.37915		1
3592.96533		1
3601.35986		1
3614.36816		1
3630.639		1
3697.99878		1
3712.78638		1
3727.16553		1
3730.98975		1
3796.905		1
3893.376		1
4123.423		1
4200.273		1
4208.07471		1
4224.524		1
4253.16553		1
4268.15771		1
4346.273		1
4395.409		1
4397.084		1
4469.565		1
4516.37842		1
4523.15234		1
4528.78		1
4546.98242		1
4573.482		1
4614.79346		1
4654.12842		1
4775.036		1
4858.9126		1
4872.829		1
4875.016		1
4884.90527		1
4940.68		1
4997.61572		1
5086.21973		1
5092.72168		1
5096.21826		1
5120.68555		1
5126.682		1
5138.665		1
5141.62158		1
5168.06055		1
5199.876		1
5217.081		1
5253.651		1
5262.42334		1
5286.66064		1
5311.355		1
5348.566		1
5354.698		1
5358.933		1
5375.839		1
5413.91455		1
5437.2666		1
5441.383		1
5521.289		1
5578.87354		1
5585.398		1
5595.65		1
5600.934		1
5612.406		1
5655.62549		1
5705.959		1
5706.1333		1
5710.23047		1
5728.112		1
5750.62939		1
5752.345		1
5762.097		1
5769.292		1
5789.14844		1
5790.759		1
5793.931		1
5802.687		1
5802.79248		1
5806.23926		1
5808.088		1
5808.32471		1
5813.1665		1
5826.36475		1
5842.32		1
5866.03857		1
5882.86133		1
5886.44629		1
5887.37451		1
5895.94043		1
5906.096		1
5907.292		1
5911.242		1
5915.89551		1
5916.282		1
5925.318		1
5934.946		1
5947.295		1
5948.81		1
5954.048		1
5955.205		1
5959.972		1
5960.155		1
5960.68066		1
5960.803		1
5961.69141		1
5965.75244		1
5968.8667		1
5969.55566		1
5971.071		1
5973.539		1
5974.75146		1
5980.95752		1
5981.153		1
5983.71875		1
5986.278		1
5997.17969		1
6010.4585		1
6014.825		1
6016.12451		1
6016.33643		1
6020.21973		1
6021.51563		1
6022.469		1
6022.95947		1
6023.30762		1
6023.31641		1
6023.895		1
6024.51367		1
6031.29834		1
6034.33838		1
6035.412		1
6038.36328		1
6040.06738		1
6043.896		1
6045.83154		1
6046.646		1
6051.273		1
6051.556		1
6051.764		1
6057.811		1
6057.90234		1
6057.99756		1
6058.29346		1
6060.00342		1
6060.78369		1
6060.87549		1
6063.43457		1
6066.98926		1
6068.05127		1
6069.11865		1
6070.43262		1
6070.537		1
6072.149		1
6072.6377		1
6075.04834		1
6076.064		1
6079.322		1
6079.517		1
6080.925		1
6081.43066		1
6083.826		1
6084.79248		1
6088.69238		1
6090.367		1
6090.38867		1
6090.421		1
6090.967		1
6091.45557		1
6093.15137		1
6093.49072		1
6095.549		1
6097.14258		1
6097.69629		1
6097.787		1
6097.98535		1
6098.015		1
6098.575		1
6099.40137		1
6100.48047		1
6101.806		1
6101.852		1
6103.78		1
6105.017		1
6105.944		1
6106.279		1
6108.74561		1
6109.37256		1
6109.835		1
6111.85449		1
6112.12354		1
6112.29		1
6113.23145		1
6113.3584		1
6114.039		1
6114.60645		1
6116.12256		1
6116.75146		1
6118.44775		1
6121.03467		1
6124.406		1
6125.61133		1
6128.1333		1
6128.223		1
6128.46875		1
6130.716		1
6130.72754		1
6131.357		1
6132.494		1
6132.551		1
6133.272		1
6133.643		1
6133.97461		1
6134.167		1
6136.17334		1
6136.222		1
6136.823		1
6136.88574		1
6136.933		1
6137.461		1
6137.514		1
6138.7		1
6139.21729		1
6139.471		1
6140.6123		1
6143.30469		1
6144.292		1
6146.47461		1
6146.48926		1
6146.49756		1
6146.602		1
6146.6377		1
6148.37256		1
6149.59863		1
6149.703		1
6149.968		1
6151.81836		1
6151.936		1
6152.695		1
6154.697		1
6155.01953		1
6155.12842		1
6155.193		1
6155.7666		1
6157.15332		1
6158.03857		1
6158.067		1
6158.355		1
6158.695		1
6159.44775		1
6159.486		1
6160.67		1
6160.71826		1
6161.386		1
6162.44043		1
6162.7417		1
6162.91748		1
6162.94043		1
6163.43652		1
6164.144		1
6164.69971		1
6165.53564		1
6165.804		1
6166.035		1
6167.44		1
6168.50049		1
6168.708		1
6168.829		1
6169.224		1
6169.88965		1
6169.96826		1
6171.16553		1
6171.52539		1
6172.10059		1
6174.48242		1
6174.957		1
6175.128		1
6175.30859		1
6175.86426		1
6176.11963		1
6176.686		1
6177.80371		1
6177.92236		1
6178.517		1
6178.52148		1
6179.03027		1
6179.57373		1
6179.684		1
6180.256		1
6180.6167		1
6180.62646		1
6181.495		1
6181.64746		1
6181.72168		1
6182.03955		1
6182.55469		1
6183.25537		1
6183.68555		1
6183.80762		1
6184.63965		1
6184.681		1
6185.92334		1
6186.05566		1
6186.156		1
6186.966		1
6187.265		1
6187.6875		1
6188.05273		1
6190.491		1
6190.89355		1
6191.374		1
6191.59131		1
6191.6377		1
6193.301		1
6193.672		1
6194.01953		1
6194.39453		1
6194.58447		1
6194.65137		1
6195.69531		1
6196.054		1
6196.185		1
6196.342		1
6196.61475		1
6197.728		1
6198.653		1
6198.728		1
6198.99365		1
6199.03271		1
6199.97461		1
6200.24561		1
6200.268		1
6200.461		1
6201.02441		1
6201.32031		1
6201.38867		1
6201.592		1
6202.113		1
6202.355		1
6202.51025		1
6202.53125		1
6203.688		1
6203.848		1
6204.60938		1
6204.74658		1
6205.25049		1
6205.54834		1
6205.87549		1
6206.61426		1
6206.975		1
6207.215		1
6207.5127		1
6207.82568		1
6208.084		1
6208.31934		1
6208.44727		1
6208.74072		1
6209.21729		1
6209.532		1
6209.60547		1
6210.0835		1
6210.345		1
6211.969		1
6212.164		1
6212.73047		1
6212.75146		1
6213.056		1
6213.20459		1
6213.589		1
6213.87744		1
6214.301		1
6214.624		1
6214.667		1
6215.87646		1
6216.115		1
6216.82031		1
6217.503		1
6217.557		1
6217.57471		1
6219.202		1
6219.369		1
6219.47363		1
6219.511		1
6219.55859		1
6220.03		1
6220.60645		1
6220.65137		1
6220.738		1
6220.96631		1
6220.97		1
6221.407		1
6221.44141		1
6221.867		1
6222.4707		1
6222.48047		1
6222.843		1
6223.14258		1
6223.78662		1
6223.86572		1
6224.509		1
6224.64		1
6224.71045		1
6224.71729		1
6224.7666		1
6225.30957		1
6225.318		1
6226.112		1
6226.20752		1
6226.755		1
6226.82568		1
6227.555		1
6227.70361		1
6228.677		1
6229.08838		1
6229.225		1
6229.31934		1
6229.422		1
6230.7417		1
6230.75342		1
6230.787		1
6231.077		1
6231.657		1
6232.11035		1
6232.62549		1
6232.689		1
6233.03564		1
6233.03955		1
6233.15332		1
6233.39453		1
6234.23535		1
6234.506		1
6234.50732		1
6234.673		1
6234.78125		1
6234.87061		1
6235.2373		1
6235.27539		1
6235.303		1
6235.49951		1
6235.90674		1
6236.788		1
6236.87939		1
6236.932		1
6237.02637		1
6237.242		1
6237.697		1
6237.99365		1
6239.998		1
6239.99854		1
6240.038		1
6240.617		1
6241.506		1
6242.47754		1
6243.00635		1
6243.59766		1
6243.828		1
6244.00244		1
6244.037		1
6244.15039		1
6244.6167		1
6244.85		1
6244.974		1
6245.59		1
6245.60645		1
6245.995		1
6246.0625		1
6246.102		1
6246.287		1
6246.47168		1
6247.24365		1
6247.32031		1
6247.322		1
6247.587		1
6247.79639		1
6247.998		1
6248.10645		1
6248.176		1
6248.41748		1
6248.43555		1
6248.61426		1
6248.854		1
6249.468		1
6250.313		1
6250.34033		1
6250.446		1
6250.595		1
6250.79		1
6250.89648		1
6250.95166		1
6251.021		1
6251.27		1
6251.45068		1
6251.536		1
6251.54346		1
6252.31152		1
6252.31348		1
6252.561		1
6252.61		1
6252.65234		1
6253.056		1
6253.142		1
6253.1875		1
6253.22754		1
6253.402		1
6253.407		1
6253.923		1
6254.142		1
6254.61572		1
6255.67529		1
6255.842		1
6256.00928		1
6256.067		1
6256.10156		1
6256.68945		1
6257.277		1
6257.371		1
6257.42969		1
6257.62744		1
6257.71338		1
6257.77344		1
6258.178		1
6258.2876		1
6258.86475		1
6259.297		1
6259.71436		1
6260.137		1
6260.15674		1
6260.379		1
6260.471		1
6260.87744		1
6260.94141		1
6261.02539		1
6261.182		1
6261.21631		1
6261.27734		1
6261.656		1
6261.75439		1
6262.167		1
6262.45947		1
6262.46045		1
6262.46436		1
6262.66553		1
6262.765		1
6262.946		1
6263.76172		1
6263.84668		1
6263.88525		1
6264.176		1
6264.99072		1
6265.186		1
6265.436		1
6265.66064		1
6266.03369		1
6266.487		1
6266.598		1
6266.60352		1
6266.959		1
6267.079		1
6267.08252		1
6267.244		1
6267.3374		1
6267.479		1
6267.74365		1
6268.00635		1
6268.30859		1
6268.488		1
6268.501		1
6268.518		1
6268.56		1
6268.56836		1
6268.59961		1
6268.607		1
6268.632		1
6268.68945		1
6269.143		1
6269.50537		1
6269.79541		1
6269.955		1
6270.27637		1
6270.30762		1
6270.353		1
6270.358		1
6270.583		1
6270.588		1
6270.62354		1
6270.967		1
6271.028		1
6271.18457		1
6271.283		1
6271.29736		1
6271.41064		1
6271.53027		1
6271.63965		1
6271.64		1
6271.754		1
6271.861		1
6272.21533		1
6272.29248		1
6272.339		1
6272.44238		1
6272.541		1
6272.60352		1
6272.74365		1
6272.91162		1
6272.94873		1
6272.992		1
6273.226		1
6273.226		1
6273.375		1
6273.70947		1
6273.799		1
6273.993		1
6274.02246		1
6274.18848		1
6274.213		1
6274.453		1
6274.92773		1
6275.02441		1
6275.0376		1
6275.295		1
6275.356		1
6275.73926		1
6275.77		1
6275.80664		1
6275.84033		1
6276.06934		1
6276.22461		1
6276.553		1
6276.62549		1
6276.64844		1
6276.68555		1
6276.888		1
6276.963		1
6277.23145		1
6277.374		1
6277.9165		1
6278.142		1
6278.157		1
6278.546		1
6278.671		1
6278.74268		1
6279.06055		1
6279.096		1
6279.146		1
6279.32471		1
6279.62354		1
6279.995		1
6280.073		1
6280.087		1
6280.146		1
6280.26465		1
6280.27344		1
6280.28467		1
6280.48633		1
6280.83447		1
6281.104		1
6281.35156		1
6281.42529		1
6282.27051		1
6282.69629		1
6282.7207		1
6283.094		1
6283.11572		1
6283.34		1
6283.46143		1
6283.54346		1
6283.603		1
6284.017		1
6284.5166		1
6284.98828		1
6285.2334		1
6285.292		1
6285.29248		1
6285.83545		1
6286.062		1
6286.19		1
6286.496		1
6286.55957		1
6286.619		1
6286.781		1
6286.7915		1
6286.825		1
6286.899		1
6286.94336		1
6287.2627		1
6287.51758		1
6287.57764		1
6287.6123		1
6287.63428		1
6288.06641		1
6288.1		1
6288.194		1
6288.295		1
6288.45459		1
6288.624		1
6288.78955		1
6289.09229		1
6289.099		1
6289.173		1
6289.17627		1
6289.2		1
6289.28564		1
6289.513		1
6289.556		1
6289.627		1
6289.83838		1
6289.853		1
6289.92725		1
6289.93		1
6290.09375		1
6290.572		1
6290.64551		1
6290.76855		1
6291.02344		1
6291.067		1
6291.152		1
6291.3623		1
6291.79736		1
6291.859		1
6291.96143		1
6291.9624		1
6292.04736		1
6292.11133		1
6292.12354		1
6292.2085		1
6292.43848		1
6292.63574		1
6292.67969		1
6292.68652		1
6292.748		1
6292.766		1
6293.03125		1
6293.07471		1
6293.19531		1
6293.598		1
6293.602		1
6294.15674		1
6294.6123		1
6294.623		1
6294.67		1
6294.71729		1
6294.819		1
6294.82275		1
6294.927		1
6295.147		1
6295.224		1
6295.66357		1
6295.99072		1
6296.04053		1
6296.06641		1
6296.27734		1
6296.357		1
6296.499		1
6296.674		1
6296.74268		1
6296.965		1
6296.997		1
6297.04053		1
6297.156		1
6297.283		1
6297.28564		1
6297.41943		1
6297.47852		1
6297.57373		1
6297.674		1
6297.895		1
6298.099		1
6298.214		1
6298.395		1
6298.412		1
6298.416		1
6298.955		1
6299.138		1
6299.21973		1
6299.305		1
6299.4043		1
6299.60254		1
6299.80664		1
6300.057		1
6300.0835		1
6300.09375		1
6300.18066		1
6300.19727		1
6300.28		1
6300.85254		1
6301.55762		1
6301.828		1
6302.14258		1
6302.19971		1
6302.38232		1
6302.40137		1
6302.45557		1
6302.67627		1
6302.7334		1
6302.784		1
6302.92627		1
6303.053		1
6303.319		1
6303.334		1
6303.372		1
6303.37646		1
6303.488		1
6303.50928		1
6303.567		1
6303.57373		1
6303.63965		1
6303.772		1
6304.08252		1
6304.262		1
6304.512		1
6304.58643		1
6304.59326		1
6304.673		1
6304.68164		1
6305.202		1
6305.399		1
6305.446		1
6305.697		1
6305.74365		1
6305.877		1
6306.014		1
6306.062		1
6306.25146		1
6306.36328		1
6306.36963		1
6306.972		1
6306.993		1
6307.41064		1
6307.458		1
6307.479		1
6307.61572		1
6307.67725		1
6307.748		1
6307.81348		1
6307.904		1
6308.304		1
6308.375		1
6308.477		1
6308.6084		1
6308.84961		1
6309.292		1
6309.42		1
6309.61035		1
6309.88867		1
6310.052		1
6310.51465		1
6310.614		1
6310.71		1
6310.7915		1
6311.183		1
6311.19238		1
6311.36963		1
6311.49268		1
6311.64355		1
6311.78564		1
6312.06543		1
6312.072		1
6312.11328		1
6312.421		1
6312.46		1
6312.524		1
6312.697		1
6312.95166		1
6313.06836		1
6313.11768		1
6313.25146		1
6313.25244		1
6313.535		1
6313.63574		1
6313.85352		1
6313.857		1
6313.95654		1
6314.15137		1
6314.29346		1
6314.366		1
6314.65625		1
6314.722		1
6315.03467		1
6315.20459		1
6315.35059		1
6315.3833		1
6315.61328		1
6315.828		1
6315.8916		1
6316.204		1
6316.298		1
6316.309		1
6316.39355		1
6316.517		1
6316.607		1
6316.67		1
6316.754		1
6316.9		1
6317.09		1
6317.139		1
6317.236		1
6317.73047		1
6317.807		1
6317.821		1
6317.85352		1
6318.64844		1
6318.649		1
6318.773		1
6318.81543		1
6318.868		1
6318.90527		1
6319.17969		1
6319.307		1
6319.364		1
6319.421		1
6319.52832		1
6319.791		1
6319.79248		1
6320.142		1
6320.145		1
6320.366		1
6320.446		1
6320.51367		1
6320.56152		1
6320.6167		1
6320.75732		1
6320.78		1
6320.83936		1
6320.863		1
6321.02		1
6321.082		1
6321.12842		1
6321.135		1
6321.25342		1
6321.298		1
6321.567		1
6321.61426		1
6321.65039		1
6321.729		1
6321.89844		1
6321.95557		1
6321.97363		1
6321.981		1
6322.021		1
6322.02148		1
6322.06641		1
6322.31543		1
6322.433		1
6322.775		1
6322.985		1
6323.20166		1
6323.55029		1
6323.55957		1
6323.656		1
6323.668		1
6323.67627		1
6323.769		1
6323.83447		1
6323.844		1
6323.88965		1
6323.95459		1
6324.02246		1
6324.09473		1
6324.269		1
6324.36475		1
6324.48		1
6324.513		1
6324.652		1
6324.72852		1
6324.881		1
6324.96436		1
6325.145		1
6325.281		1
6325.342		1
6325.502		1
6325.623		1
6325.92432		1
6326.071		1
6326.171		1
6326.24072		1
6326.264		1
6326.497		1
6326.57129		1
6326.577		1
6326.82373		1
6326.91846		1
6327.007		1
6327.019		1
6327.30273		1
6327.378		1
6327.461		1
6327.48145		1
6327.51855		1
6327.524		1
6327.827		1
6327.915		1
6328.1		1
6328.18164		1
6328.29		1
6328.57764		1
6328.961		1
6329.038		1
6329.18555		1
6329.246		1
6329.36768		1
6329.418		1
6329.514		1
6329.72559		1
6329.781		1
6329.92334		1
6330.065		1
6330.201		1
6330.41357		1
6330.51465		1
6330.63525		1
6330.676		1
6330.828		1
6330.841		1
6331.0415		1
6331.155		1
6331.18652		1
6331.20068		1
6331.57471		1
6331.763		1
6331.77344		1
6331.90234		1
6332.06445		1
6332.075		1
6332.123		1
6332.14453		1
6332.243		1
6332.703		1
6332.85742		1
6333.14648		1
6333.237		1
6333.241		1
6333.354		1
6333.38037		1
6333.554		1
6333.68945		1
6333.814		1
6333.82129		1
6334.05957		1
6334.45459		1
6334.48047		1
6334.61963		1
6334.90137		1
6334.92236		1
6335.138		1
6335.2		1
6335.34033		1
6335.41748		1
6335.42871		1
6335.44141		1
6335.814		1
6335.84326		1
6335.86133		1
6335.892		1
6335.94775		1
6335.97559		1
6335.993		1
6336.019		1
6336.234		1
6336.31445		1
6336.32764		1
6336.40039		1
6336.419		1
6336.7334		1
6336.808		1
6336.87061		1
6336.91846		1
6336.972		1
6337.316		1
6337.381		1
6337.566		1
6337.59473		1
6337.62158		1
6337.772		1
6337.783		1
6337.8		1
6337.848		1
6338.02441		1
6338.086		1
6338.158		1
6338.17529		1
6338.26025		1
6338.37744		1
6338.483		1
6338.65332		1
6338.84961		1
6339.22363		1
6339.37451		1
6339.63135		1
6339.755		1
6339.75635		1
6339.76465		1
6339.964		1
6340.077		1
6340.39258		1
6340.621		1
6340.974		1
6341.051		1
6341.11963		1
6341.21338		1
6341.3125		1
6341.601		1
6341.673		1
6341.694		1
6341.78955		1
6341.823		1
6341.8457		1
6341.878		1
6341.941		1
6342.223		1
6342.29053		1
6342.39453		1
6342.41943		1
6342.58154		1
6342.65967		1
6342.87		1
6343.19141		1
6343.36768		1
6343.894		1
6343.90332		1
6343.92773		1
6343.964		1
6344.02637		1
6344.12		1
6344.20557		1
6344.25244		1
6344.39258		1
6344.89		1
6345.05127		1
6345.08643		1
6345.18457		1
6345.35156		1
6345.448		1
6345.522		1
6345.525		1
6345.67725		1
6345.876		1
6345.92432		1
6346.015		1
6346.16748		1
6346.18457		1
6346.28174		1
6346.39		1
6346.685		1
6346.94141		1
6346.949		1
6346.99		1
6347.17041		1
6347.17529		1
6347.24365		1
6347.25		1
6347.28174		1
6347.39		1
6347.5127		1
6347.52246		1
6347.541		1
6347.60645		1
6347.653		1
6347.6665		1
6347.752		1
6347.83057		1
6347.91846		1
6347.92969		1
6347.93555		1
6348.118		1
6348.42		1
6348.502		1
6348.837		1
6348.83838		1
6348.855		1
6348.90869		1
6348.995		1
6349.03125		1
6349.03125		1
6349.039		1
6349.24268		1
6349.261		1
6349.29932		1
6349.33252		1
6349.3335		1
6349.367		1
6349.70459		1
6349.91064		1
6349.923		1
6350.127		1
6350.14844		1
6350.308		1
6350.555		1
6350.56152		1
6350.592		1
6350.671		1
6350.681		1
6350.71045		1
6350.99561		1
6351.011		1
6351.2915		1
6351.33643		1
6351.392		1
6351.4834		1
6351.53564		1
6351.73047		1
6351.734		1
6351.887		1
6352.001		1
6352.096		1
6352.1333		1
6352.352		1
6352.486		1
6352.50439		1
6352.61572		1
6352.806		1
6352.912		1
6352.93066		1
6353.20459		1
6353.22		1
6353.228		1
6353.398		1
6353.594		1
6353.63135		1
6353.68066		1
6353.69629		1
6353.88525		1
6353.928		1
6353.969		1
6353.98535		1
6354.061		1
6354.1084		1
6354.24854		1
6354.29541		1
6354.33		1
6354.344		1
6354.3623		1
6354.442		1
6354.52148		1
6354.53955		1
6354.66553		1
6354.80127		1
6355.14258		1
6355.15137		1
6355.18457		1
6355.30762		1
6355.39746		1
6355.52		1
6355.528		1
6355.54639		1
6355.61		1
6355.65674		1
6355.7793		1
6355.84668		1
6355.84961		1
6355.95068		1
6355.97559		1
6356.264		1
6356.324		1
6356.418		1
6356.532		1
6356.599		1
6356.79248		1
6356.814		1
6356.87842		1
6357.0415		1
6357.19434		1
6357.34131		1
6357.36133		1
6357.47363		1
6357.822		1
6358.054		1
6358.073		1
6358.132		1
6358.196		1
6358.246		1
6358.267		1
6358.278		1
6358.32471		1
6358.51025		1
6358.517		1
6358.70557		1
6359.08252		1
6359.21533		1
6359.499		1
6359.58936		1
6359.59326		1
6359.602		1
6359.66846		1
6359.67139		1
6359.68164		1
6359.70166		1
6359.73438		1
6359.81836		1
6359.82031		1
6359.82471		1
6359.89844		1
6360.01172		1
6360.098		1
6360.113		1
6360.118		1
6360.125		1
6360.20752		1
6360.233		1
6360.28125		1
6360.31055		1
6360.38		1
6360.419		1
6360.49		1
6360.548		1
6360.615		1
6360.733		1
6360.763		1
6360.85645		1
6361.022		1
6361.05762		1
6361.06543		1
6361.24365		1
6361.29541		1
6361.366		1
6361.78467		1
6361.792		1
6361.86133		1
6361.90625		1
6361.97754		1
6361.98145		1
6362.07129		1
6362.22		1
6362.277		1
6362.28125		1
6362.304		1
6362.58057		1
6362.61328		1
6362.67969		1
6363.09326		1
6363.149		1
6363.153		1
6363.184		1
6363.223		1
6363.256		1
6363.27344		1
6363.362		1
6363.365		1
6363.38232		1
6363.39063		1
6363.619		1
6363.681		1
6363.685		1
6363.72656		1
6363.745		1
6363.79932		1
6363.93555		1
6363.942		1
6363.997		1
6364.05127		1
6364.08545		1
6364.115		1
6364.299		1
6364.346		1
6364.36572		1
6364.40625		1
6364.53467		1
6364.661		1
6364.777		1
6365.17139		1
6365.29932		1
6365.439		1
6365.712		1
6365.827		1
6366.11328		1
6366.122		1
6366.136		1
6366.37451		1
6366.44873		1
6366.489		1
6366.58936		1
6366.61768		1
6366.64258		1
6366.651		1
6366.82129		1
6366.827		1
6366.84766		1
6367.01		1
6367.09863		1
6367.1123		1
6367.215		1
6367.29541		1
6367.3833		1
6367.405		1
6367.48145		1
6367.503		1
6367.74365		1
6367.83057		1
6367.838		1
6368.12451		1
6368.188		1
6368.27441		1
6368.329		1
6368.41943		1
6368.63867		1
6368.78955		1
6368.813		1
6368.98047		1
6369.07568		1
6369.077		1
6369.11426		1
6369.1167		1
6369.227		1
6369.255		1
6369.573		1
6369.64063		1
6369.677		1
6369.8877		1
6370.074		1
6370.111		1
6370.11572		1
6370.163		1
6370.173		1
6370.2417		1
6370.26953		1
6370.28467		1
6370.37744		1
6370.92139		1
6371.035		1
6371.06445		1
6371.28125		1
6371.36035		1
6371.396		1
6371.45264		1
6371.4585		1
6371.57471		1
6371.73926		1
6371.86768		1
6371.90967		1
6372.138		1
6372.162		1
6372.23145		1
6372.25342		1
6372.27148		1
6372.32959		1
6372.35547		1
6372.392		1
6372.39453		1
6372.40625		1
6372.424		1
6372.428		1
6372.491		1
6372.534		1
6372.54736		1
6372.559		1
6372.574		1
6372.8335		1
6372.988		1
6373.063		1
6373.06348		1
6373.112		1
6373.16162		1
6373.331		1
6373.36035		1
6373.488		1
6373.508		1
6373.59766		1
6373.70557		1
6373.94434		1
6373.94531		1
6374.43555		1
6374.45361		1
6374.67725		1
6374.7124		1
6374.722		1
6374.904		1
6375.155		1
6375.34668		1
6375.358		1
6375.58545		1
6375.6333		1
6375.7124		1
6375.743		1
6375.82471		1
6375.83		1
6376.06152		1
6376.129		1
6376.24658		1
6376.26563		1
6376.30957		1
6376.41553		1
6376.431		1
6376.47754		1
6376.55566		1
6376.5874		1
6376.65039		1
6376.676		1
6376.82		1
6376.939		1
6377.1333		1
6377.154		1
6377.269		1
6377.32666		1
6377.40674		1
6377.41553		1
6377.47		1
6377.48		1
6377.55762		1
6377.57275		1
6377.62061		1
6377.66846		1
6377.728		1
6377.73828		1
6377.82		1
6377.833		1
6377.8916		1
6377.92236		1
6377.959		1
6378.001		1
6378.15869		1
6378.21045		1
6378.25342		1
6378.278		1
6378.31055		1
6378.39		1
6378.42139		1
6378.672		1
6378.745		1
6378.919		1
6378.93945		1
6379.21045		1
6379.23242		1
6379.27539		1
6379.407		1
6379.416		1
6379.45		1
6379.463		1
6379.519		1
6379.56152		1
6379.677		1
6379.692		1
6379.767		1
6379.816		1
6379.83252		1
6379.87939		1
6379.953		1
6380.12354		1
6380.15137		1
6380.22		1
6380.221		1
6380.222		1
6380.40674		1
6380.46729		1
6380.659		1
6380.84326		1
6380.90527		1
6380.915		1
6381.1084		1
6381.127		1
6381.16455		1
6381.29053		1
6381.42432		1
6381.856		1
6381.86426		1
6381.88		1
6381.97656		1
6382.00439		1
6382.20557		1
6382.214		1
6382.252		1
6382.28125		1
6382.58447		1
6382.617		1
6382.626		1
6382.65869		1
6382.72949		1
6382.733		1
6382.77051		1
6382.799		1
6382.805		1
6382.91553		1
6382.91553		1
6382.9917		1
6383.02344		1
6383.036		1
6383.0376		1
6383.08447		1
6383.089		1
6383.105		1
6383.10742		1
6383.25537		1
6383.295		1
6383.473		1
6383.49756		1
6383.75049		1
6383.78955		1
6383.971		1
6384.039		1
6384.047		1
6384.118		1
6384.26172		1
6384.29053		1
6384.29443		1
6384.40332		1
6384.581		1
6384.621		1
6384.682		1
6385.02		1
6385.26367		1
6385.325		1
6385.495		1
6385.63525		1
6385.713		1
6385.916		1
6385.926		1
6385.99		1
6386.07129		1
6386.14551		1
6386.18066		1
6386.233		1
6386.3		1
6386.305		1
6386.311		1
6386.31152		1
6386.439		1
6386.50342		1
6386.748		1
6386.75635		1
6386.84766		1
6386.883		1
6386.888		1
6387.276		1
6387.284		1
6387.34131		1
6387.46		1
6387.54834		1
6387.683		1
6387.72754		1
6387.773		1
6387.779		1
6388.091		1
6388.09131		1
6388.19238		1
6388.218		1
6388.226		1
6388.254		1
6388.302		1
6388.409		1
6388.54346		1
6388.63867		1
6388.7334		1
6388.739		1
6388.848		1
6388.929		1
6389.018		1
6389.10352		1
6389.111		1
6389.219		1
6389.28174		1
6389.28662		1
6389.48633		1
6389.50342		1
6389.56152		1
6389.891		1
6390.222		1
6390.251		1
6390.32568		1
6390.327		1
6390.3374		1
6390.5415		1
6390.55225		1
6390.56934		1
6390.60938		1
6390.63525		1
6390.692		1
6390.75635		1
6390.78027		1
6390.82471		1
6391.01855		1
6391.126		1
6391.18		1
6391.20361		1
6391.23047		1
6391.23145		1
6391.30859		1
6391.338		1
6391.375		1
6391.43555		1
6391.509		1
6391.572		1
6391.67969		1
6391.77246		1
6391.8584		1
6391.917		1
6391.92871		1
6392.03		1
6392.05029		1
6392.1377		1
6392.19727		1
6392.231		1
6392.42		1
6392.646		1
6392.85449		1
6392.89941		1
6392.93457		1
6392.951		1
6392.976		1
6393.02637		1
6393.05		1
6393.17529		1
6393.20654		1
6393.40137		1
6393.40332		1
6393.441		1
6393.71631		1
6393.75928		1
6394.02148		1
6394.101		1
6394.16455		1
6394.321		1
6394.3457		1
6394.48535		1
6394.51563		1
6394.6123		1
6394.62		1
6394.6377		1
6394.701		1
6394.74		1
6395.06		1
6395.096		1
6395.17		1
6395.202		1
6395.22461		1
6395.2876		1
6395.34668		1
6395.411		1
6395.55762		1
6395.593		1
6395.60352		1
6395.9375		1
6395.951		1
6395.9624		1
6396.001		1
6396.00928		1
6396.05127		1
6396.08838		1
6396.09229		1
6396.11475		1
6396.123		1
6396.14		1
6396.14746		1
6396.167		1
6396.32568		1
6396.35742		1
6396.40869		1
6396.583		1
6396.59326		1
6396.626		1
6396.7666		1
6396.80469		1
6396.902		1
6397.09131		1
6397.107		1
6397.1084		1
6397.247		1
6397.292		1
6397.314		1
6397.403		1
6397.47852		1
6397.56445		1
6397.67969		1
6397.86475		1
6397.99365		1
6398.023		1
6398.038		1
6398.07373		1
6398.33252		1
6398.34033		1
6398.34766		1
6398.36475		1
6398.381		1
6398.427		1
6398.468		1
6398.55225		1
6398.568		1
6398.798		1
6398.81738		1
6398.879		1
6398.905		1
6398.909		1
6399.0127		1
6399.03467		1
6399.07031		1
6399.122		1
6399.336		1
6399.518		1
6399.581		1
6399.675		1
6399.758		1
6399.785		1
6399.95166		1
6399.95361		1
6400.015		1
6400.05273		1
6400.14355		1
6400.39355		1
6400.41553		1
6400.434		1
6400.751		1
6400.754		1
6400.857		1
6400.872		1
6400.983		1
6401.0127		1
6401.303		1
6401.319		1
6401.556		1
6401.5625		1
6401.60449		1
6401.639		1
6401.649		1
6401.71729		1
6401.77734		1
6401.92334		1
6401.938		1
6402.051		1
6402.064		1
6402.198		1
6402.287		1
6402.2915		1
6402.34961		1
6402.366		1
6402.43262		1
6402.54248		1
6402.623		1
6402.675		1
6402.68		1
6402.721		1
6402.77051		1
6402.801		1
6403.01074		1
6403.06055		1
6403.21729		1
6403.37		1
6403.4624		1
6403.47559		1
6403.479		1
6403.561		1
6403.68555		1
6403.72949		1
6403.73926		1
6403.79736		1
6403.82959		1
6403.833		1
6403.86426		1
6403.878		1
6404.079		1
6404.113		1
6404.142		1
6404.20166		1
6404.25732		1
6404.28467		1
6404.30225		1
6404.34473		1
6404.394		1
6404.467		1
6404.47852		1
6404.499		1
6404.5166		1
6404.6123		1
6404.66846		1
6404.697		1
6404.70557		1
6404.78271		1
6404.98		1
6405.027		1
6405.07861		1
6405.084		1
6405.1416		1
6405.18848		1
6405.36035		1
6405.418		1
6405.49854		1
6405.68164		1
6405.68555		1
6405.773		1
6405.797		1
6405.864		1
6405.877		1
6406.037		1
6406.089		1
6406.142		1
6406.243		1
6406.24365		1
6406.263		1
6406.364		1
6406.398		1
6406.399		1
6406.435		1
6406.54346		1
6406.55566		1
6406.57129		1
6406.58154		1
6406.67627		1
6406.75049		1
6406.906		1
6406.94971		1
6407.026		1
6407.141		1
6407.14941		1
6407.24561		1
6407.2583		1
6407.259		1
6407.36572		1
6407.47		1
6407.47656		1
6407.66		1
6407.73047		1
6407.73926		1
6407.799		1
6407.82227		1
6407.88135		1
6407.91		1
6407.93066		1
6407.96143		1
6408.038		1
[truncated: 14,310 more rows]
