# Supplementary material for: Getting rid of ‘rain’ and ‘stars’: Mitigating inhibition effects on ddPCR data analysis, the case study of the invasive crayfish Pacifastacus leniusculus in the streams of Luxembourg
Source: PLoS One. 2022 Nov 16;17(11):e0275363. doi: 10.1371/journal.pone.0275363 (PMC9668142; doi:10.1371/journal.pone.0275363)
Supplement: S1 File — (ZIP) [file pone.0275363.s003.zip › raw data/29-Pl3/29 Pl3-2019 Pl_E08_Amplitude.csv]

Ch1 Amplitude	Ch2 Amplitude	Cluster
185.31572		1
210.854492		1
333.628448		1
3021.93237		1
3408.1582		1
3546.27466		1
3726.99268		1
3731.4502		1
3755.84644		1
3807.976		1
3832.26758		1
3909.0105		1
3922.581		1
3947.49878		1
3948.68433		1
3949.67065		1
3955.37451		1
3955.77637		1
3958.61328		1
3975.97656		1
3980.909		1
3985.855		1
3998.82422		1
4021.09351		1
4042.23633		1
4043.638		1
4053.98364		1
4062.71924		1
4068.315		1
4083.30981		1
4083.70313		1
4087.29321		1
4091.47754		1
4095.24023		1
4111.54346		1
4119.01563		1
4120.766		1
4123.00342		1
4128.69531		1
4138.21533		1
4140.686		1
4142.883		1
4149.53369		1
4152.018		1
4155.40527		1
4157.685		1
4162.759		1
4169.56055		1
4170.08		1
4194.819		1
4195.08838		1
4195.80371		1
4204.5415		1
4207.035		1
4208.21338		1
4217.515		1
4218.08154		1
4220.26563		1
4229.56152		1
4235.082		1
4237.33		1
4239.716		1
4246.61572		1
4248.932		1
4250.194		1
4254.415		1
4256.573		1
4256.74658		1
4258.1084		1
4260.374		1
4261.606		1
4264.807		1
4265.511		1
4265.542		1
4267.19238		1
4267.347		1
4273.33545		1
4273.72754		1
4274.899		1
4276.396		1
4278.58545		1
4280.3623		1
4289.90332		1
4292.69531		1
4294.573		1
4294.977		1
4297.987		1
4299.192		1
4299.425		1
4302.83643		1
4305.48975		1
4306.701		1
4306.911		1
4307.736		1
4308.10742		1
4311.209		1
4312.203		1
4315.36963		1
4316.481		1
4318.19727		1
4318.7666		1
4328.04541		1
4328.11133		1
4328.65234		1
4328.702		1
4328.83057		1
4329.4707		1
4335.28125		1
4337.43457		1
4338.412		1
4338.89258		1
4340.24072		1
4340.494		1
4340.93555		1
4341.464		1
4344.081		1
4344.14844		1
4344.95264		1
4346.81152		1
4347.08643		1
4347.85059		1
4349.07568		1
4349.45068		1
4349.973		1
4350.247		1
4352.19141		1
4353.174		1
4353.821		1
4355.25342		1
4356.45947		1
4356.615		1
4356.952		1
4357.0625		1
4358.44141		1
4359.882		1
4360.706		1
4360.9624		1
4364.405		1
4365.02441		1
4365.847		1
4368.864		1
4369.624		1
4370.73975		1
4370.93262		1
4371.95752		1
4372.57471		1
4373.02637		1
4373.93359		1
4374.26367		1
4375.03		1
4376.35742		1
4376.86865		1
4377.328		1
4379.58		1
4380.53467		1
4380.58		1
4380.756		1
4385.721		1
4385.88		1
4386.163		1
4386.583		1
4387.585		1
4388.2417		1
4388.49561		1
4388.98828		1
4389.5957		1
4391.5835		1
4391.58643		1
4392.63672		1
4394.927		1
4396.467		1
4396.725		1
4396.837		1
4397.918		1
4400.075		1
4400.101		1
4400.18164		1
4402.97		1
4403.559		1
4404.54443		1
4405.4624		1
4406.66553		1
4407.05225		1
4407.11426		1
4407.64648		1
4408.25439		1
4408.3374		1
4408.368		1
4409.43652		1
4409.72		1
4409.87354		1
4410.12354		1
4410.8877		1
4412.905		1
4413.072		1
4413.47852		1
4413.583		1
4413.656		1
4414.17773		1
4414.3		1
4414.993		1
4415.263		1
4415.833		1
4416.33		1
4416.84131		1
4417.34863		1
4418.07666		1
4418.20068		1
4418.88574		1
4419.6626		1
4419.86768		1
4420.367		1
4420.76074		1
4420.872		1
4422.15234		1
4422.41162		1
4423.342		1
4424.11328		1
4424.147		1
4424.98633		1
4425.306		1
4425.974		1
4427.156		1
4427.268		1
4427.81543		1
4428.77441		1
4429.099		1
4429.238		1
4429.293		1
4429.743		1
4430.01953		1
4430.68164		1
4430.97363		1
4431.5835		1
4431.83643		1
4432.59668		1
4432.79346		1
4433.232		1
4433.237		1
4434.713		1
4434.84229		1
4435.01025		1
4435.184		1
4436.97		1
4437.08057		1
4438.08057		1
4438.77344		1
4438.82227		1
4438.946		1
4439.322		1
4440.07666		1
4440.901		1
4441.79248		1
4441.998		1
4442.068		1
4442.22949		1
4443.068		1
4443.83252		1
4444.4873		1
4444.64453		1
4444.78		1
4444.78		1
4445.27051		1
4445.296		1
4445.29932		1
4445.689		1
4445.70264		1
4445.72949		1
4445.931		1
4446.18066		1
4446.619		1
4447.008		1
4447.64063		1
4447.73975		1
4447.821		1
4447.82861		1
4448.744		1
4449.6167		1
4449.9834		1
4450.33252		1
4450.41064		1
4450.72754		1
4451.8667		1
4452.57666		1
4452.69775		1
4453.064		1
4453.209		1
4453.75928		1
4454.757		1
4455.15625		1
4456.041		1
4456.07227		1
4456.59		1
4457.55029		1
4457.763		1
4458.44336		1
4458.48438		1
4458.77734		1
4459.613		1
4459.884		1
4460.28174		1
4460.413		1
4460.443		1
4460.8667		1
4462.486		1
4463.25		1
4463.378		1
4463.60449		1
4464.63037		1
4465.209		1
4465.348		1
4465.435		1
4465.76758		1
4466.30859		1
4466.554		1
4466.678		1
4467.13		1
4467.144		1
4467.67432		1
4467.70654		1
4468.18		1
4468.459		1
4468.763		1
4468.86328		1
4469.70752		1
4469.92773		1
4470.20459		1
4471.48145		1
4471.675		1
4471.97559		1
4472.08057		1
4472.87646		1
4473.34668		1
4474.474		1
4474.55127		1
4474.883		1
4475.08154		1
4475.39063		1
4475.899		1
4476.049		1
4476.1543		1
4476.41064		1
4476.821		1
4476.89746		1
4477.41748		1
4477.51953		1
4477.57471		1
4477.75		1
4477.832		1
4478.09033		1
4478.48242		1
4478.544		1
4478.774		1
4478.81934		1
4478.966		1
4479.478		1
4479.707		1
4479.769		1
4480.17725		1
4481.01		1
4481.0625		1
4481.199		1
4481.20166		1
4481.44238		1
4481.6084		1
4482.236		1
4482.45557		1
4483.179		1
4483.28662		1
4483.577		1
4483.62549		1
4484.033		1
4484.252		1
4484.372		1
4484.864		1
4484.93359		1
4485.064		1
4486.097		1
4486.59326		1
4486.77		1
4487.14355		1
4488.04932		1
4488.2207		1
4488.289		1
4488.31836		1
4488.321		1
4488.42139		1
4488.66064		1
4488.73438		1
4488.749		1
4488.758		1
4488.99365		1
4489.05371		1
4489.44434		1
4489.665		1
4489.71338		1
4489.904		1
4490.95654		1
4491.105		1
4491.27637		1
4491.724		1
4491.82666		1
4491.87842		1
4491.92725		1
4492.128		1
4492.2		1
4492.201		1
4492.393		1
4492.6123		1
4492.79346		1
4492.97		1
4493.274		1
4493.517		1
4493.66748		1
4493.795		1
4494.003		1
4494.2666		1
4494.284		1
4494.5376		1
4494.671		1
4494.92871		1
4495.17139		1
4495.32959		1
4495.49561		1
4495.54932		1
4495.64551		1
4495.675		1
4495.70068		1
4495.896		1
4496.02734		1
4496.03564		1
4496.139		1
4496.219		1
4496.336		1
4496.36		1
4496.47363		1
4496.82031		1
4496.9		1
4496.976		1
4497.823		1
4497.90625		1
4498.22363		1
4498.312		1
4498.3125		1
4498.50439		1
4498.88867		1
4499.14551		1
4499.65625		1
4499.8335		1
4499.96338		1
4500.358		1
4500.76758		1
4501.041		1
4501.07959		1
4501.16162		1
4501.68066		1
4501.72656		1
4501.976		1
4502.194		1
4502.48975		1
4502.509		1
4502.83		1
4502.94629		1
4503.331		1
4503.602		1
4503.964		1
4504.233		1
4504.25635		1
4504.28564		1
4504.421		1
4504.687		1
4505.859		1
4506.3877		1
4506.54834		1
4506.843		1
4506.90039		1
4507.42334		1
4507.54053		1
4507.79639		1
4507.827		1
4508.007		1
4508.09766		1
4508.135		1
4508.21973		1
4508.315		1
4508.65771		1
4508.824		1
4509.19971		1
4509.57		1
4509.661		1
4509.73535		1
4509.85059		1
4509.92969		1
4509.94043		1
4510.303		1
4510.387		1
4511.004		1
4511.14355		1
4511.55859		1
4512.241		1
4512.274		1
4512.34229		1
4512.359		1
4512.37061		1
4512.50146		1
4512.841		1
4512.84961		1
4513.16162		1
4513.78662		1
4513.81445		1
4513.817		1
4514.321		1
4514.326		1
4514.331		1
4514.527		1
4514.573		1
4514.82666		1
4514.905		1
4514.96045		1
4515.6543		1
4516.084		1
4516.389		1
4516.52		1
4516.637		1
4516.773		1
4517.162		1
4517.53271		1
4517.87158		1
4517.96045		1
4518.728		1
4518.99951		1
4519.009		1
4519.091		1
4519.105		1
4519.15039		1
4519.16943		1
4519.27148		1
4519.60156		1
4519.663		1
4519.722		1
4520.0083		1
4520.02637		1
4520.161		1
4520.18359		1
4520.40869		1
4520.584		1
4520.624		1
4520.849		1
4520.965		1
4521.049		1
4521.06055		1
4521.371		1
4521.446		1
4521.448		1
4521.612		1
4521.798		1
4522.101		1
4522.346		1
4522.41455		1
4522.54443		1
4522.74756		1
4522.76953		1
4522.77		1
4523.038		1
4523.099		1
4523.557		1
4523.79443		1
4523.948		1
4524.60352		1
4524.65234		1
4524.697		1
4524.925		1
4525.013		1
4525.075		1
4525.26953		1
4525.35		1
4525.639		1
4525.64453		1
4525.677		1
4525.70654		1
4525.97949		1
4526.036		1
4526.29248		1
4526.298		1
4526.503		1
4526.6626		1
4526.90674		1
4527.06641		1
4527.17773		1
4527.312		1
4527.525		1
4527.652		1
4527.776		1
4527.838		1
4528.018		1
4528.147		1
4528.2207		1
4528.24268		1
4528.26953		1
4528.407		1
4528.459		1
4528.693		1
4528.72266		1
4529.057		1
4529.07275		1
4529.207		1
4529.247		1
4529.278		1
4529.318		1
4529.43555		1
4529.60156		1
4529.67236		1
4530.08057		1
4530.26172		1
4530.411		1
4530.593		1
4530.648		1
4530.696		1
4530.90869		1
4531.014		1
4531.17334		1
4531.37354		1
4531.45166		1
4531.56152		1
4531.649		1
4532.12		1
4532.196		1
4532.368		1
4532.402		1
4532.48047		1
4532.68555		1
4532.799		1
4532.92		1
4533.01025		1
4533.173		1
4533.40332		1
4533.474		1
4533.65234		1
4534.04541		1
4534.126		1
4534.19		1
4534.205		1
4534.20947		1
4534.289		1
4534.346		1
4534.368		1
4534.6167		1
4534.632		1
4534.64		1
4534.93555		1
4535.13965		1
4535.26563		1
4535.28955		1
4535.375		1
4535.3833		1
4535.392		1
4535.42041		1
4535.4873		1
4535.61035		1
4535.691		1
4535.70068		1
4535.804		1
4535.90332		1
4536.376		1
4536.511		1
4536.855		1
4536.886		1
4537.03857		1
4537.27441		1
4537.3833		1
4537.63574		1
4537.68066		1
4537.703		1
4537.9043		1
4538.029		1
4538.492		1
4538.65674		1
4538.684		1
4538.69434		1
4538.82764		1
4538.86768		1
4538.91162		1
4538.931		1
4538.9873		1
4539.03125		1
4539.103		1
4539.1084		1
4539.12744		1
4539.179		1
4539.25732		1
4539.42969		1
4539.52344		1
4540.13232		1
4540.19238		1
4540.2373		1
4540.349		1
4540.652		1
4540.676		1
4540.79443		1
4540.814		1
4541.056		1
4541.12549		1
4541.158		1
4541.19727		1
4541.30566		1
4541.42725		1
4541.55566		1
4541.733		1
4541.783		1
4541.79736		1
4541.838		1
4542.04736		1
4542.096		1
4542.126		1
4542.64648		1
4542.697		1
4542.9375		1
4543.08838		1
4543.1665		1
4543.282		1
4543.297		1
4543.506		1
4543.903		1
4544.044		1
4544.241		1
4544.358		1
4544.515		1
4544.676		1
4544.7334		1
4544.904		1
4544.97461		1
4544.983		1
4545.02441		1
4545.08545		1
4545.579		1
4545.659		1
4545.86035		1
4545.877		1
4546.07031		1
4546.07666		1
4546.175		1
4546.23828		1
4546.302		1
4546.349		1
4546.359		1
4546.501		1
4546.55127		1
4546.60156		1
4546.968		1
4547.222		1
4547.23828		1
4547.27051		1
4547.362		1
4547.54248		1
4547.61426		1
4547.68262		1
4548.168		1
4548.19629		1
4548.201		1
4548.47		1
4548.59326		1
4548.6377		1
4548.757		1
4548.815		1
4548.908		1
4549.004		1
4549.08154		1
4549.354		1
4549.43066		1
4549.44629		1
4549.79736		1
4549.82227		1
4549.89063		1
4550.356		1
4550.42		1
4550.6665		1
4550.69238		1
4551.041		1
4551.44		1
4551.49072		1
4551.506		1
4551.52441		1
4551.861		1
4551.89746		1
4551.97		1
4551.98047		1
4552.039		1
4552.053		1
4552.0874		1
4552.133		1
4552.136		1
4552.51953		1
4552.58447		1
4552.706		1
4552.756		1
4552.782		1
4552.785		1
4552.89063		1
4553.176		1
4553.25		1
4553.315		1
4553.448		1
4553.59		1
4553.70361		1
4553.732		1
4553.79		1
4553.791		1
4553.92773		1
4554.06836		1
4554.18164		1
4554.26855		1
4554.395		1
4554.40137		1
4554.57275		1
4554.70752		1
4554.768		1
4555.002		1
4555.043		1
4555.05566		1
4555.05957		1
4555.168		1
4555.48633		1
4555.588		1
4556.13428		1
4556.16		1
4556.17041		1
4556.22656		1
4556.24		1
4556.262		1
4556.408		1
4556.51367		1
4556.53467		1
4556.538		1
4556.59473		1
4556.599		1
4556.68359		1
4556.689		1
4556.982		1
4557.2085		1
4557.42139		1
4557.712		1
4557.798		1
4557.929		1
4557.93066		1
4557.948		1
4558.05762		1
4558.06152		1
4558.29248		1
4558.30371		1
4558.36572		1
4558.406		1
4558.472		1
4558.69873		1
4558.94043		1
4559.15234		1
4559.402		1
4559.59766		1
4559.67236		1
4559.71338		1
4559.78369		1
4559.84131		1
4559.86133		1
4559.87451		1
4559.8877		1
4559.966		1
4560.014		1
4560.14941		1
4560.47656		1
4560.494		1
4560.522		1
4560.52832		1
4560.63135		1
4560.805		1
4560.865		1
4560.91064		1
4560.93066		1
4560.93164		1
4560.986		1
4561.01367		1
4561.05566		1
4561.231		1
4561.25244		1
4561.291		1
4561.30225		1
4561.579		1
4561.61572		1
4561.627		1
4561.71533		1
4561.817		1
4561.82031		1
4561.833		1
4561.836		1
4561.877		1
4561.88		1
4561.884		1
4561.88428		1
4561.89063		1
4561.90137		1
4561.97559		1
4562.03174		1
4562.0957		1
4562.125		1
4562.1416		1
4562.39063		1
4562.413		1
4562.515		1
4562.52637		1
4562.552		1
4562.58252		1
4562.82471		1
4562.84326		1
4562.88574		1
4562.942		1
4563.017		1
4563.147		1
4563.23535		1
4563.885		1
4564.054		1
4564.08		1
4564.2334		1
4564.32031		1
4564.575		1
4564.59229		1
4564.611		1
4564.665		1
4564.67041		1
4564.706		1
4564.792		1
4564.889		1
4565.25049		1
4565.29248		1
4565.29443		1
4565.51		1
4565.518		1
4565.56055		1
4565.70459		1
4565.71826		1
4565.7207		1
4565.737		1
4565.82471		1
4565.93457		1
4565.943		1
4566.0166		1
4566.041		1
4566.0415		1
4566.18555		1
4566.375		1
4566.49072		1
4566.69629		1
4566.70361		1
4566.79248		1
4566.839		1
4566.85156		1
4566.928		1
4567.032		1
4567.134		1
4567.143		1
4567.22461		1
4567.47949		1
4567.48828		1
4567.62939		1
4567.66455		1
4567.718		1
4567.732		1
4567.939		1
4568.03		1
4568.057		1
4568.06738		1
4568.22461		1
4568.332		1
4568.332		1
4568.34033		1
4568.34863		1
4568.446		1
4568.45557		1
4568.46631		1
4568.50537		1
4568.61328		1
4568.65039		1
4568.933		1
4569.024		1
4569.04834		1
4569.05762		1
4569.0625		1
4569.17041		1
4569.174		1
4569.28271		1
4569.352		1
4569.38867		1
4569.41553		1
4569.59473		1
4569.59766		1
4569.659		1
4569.71436		1
4569.782		1
4569.81641		1
4569.96338		1
4569.96875		1
4570.22754		1
4570.28125		1
4570.35352		1
4570.39648		1
4570.462		1
4570.63574		1
4570.801		1
4570.836		1
4570.9834		1
4571.15137		1
4571.32764		1
4571.36963		1
4571.518		1
4571.667		1
4572.08		1
4572.30371		1
4572.307		1
4572.50146		1
4572.5376		1
4572.55029		1
4572.60938		1
4572.77637		1
4572.80859		1
4573.29541		1
4573.31445		1
4573.34473		1
4573.39063		1
4573.486		1
4573.507		1
4573.53		1
4573.557		1
4573.578		1
4573.785		1
4573.829		1
4574.059		1
4574.09		1
4574.339		1
4574.34131		1
4574.382		1
4574.465		1
4574.4873		1
4574.559		1
4574.573		1
4574.60449		1
4574.606		1
4574.662		1
4574.821		1
4574.88867		1
4575.15771		1
4575.185		1
4575.25439		1
4575.27539		1
4575.39551		1
4575.40771		1
4575.6084		1
4575.727		1
4575.828		1
4575.972		1
4576.00244		1
4576.14844		1
4576.26074		1
4576.38525		1
4576.405		1
4576.49268		1
4576.636		1
4576.67627		1
4576.731		1
4576.78467		1
4576.788		1
4576.863		1
4576.87646		1
4576.99561		1
4577.10254		1
4577.184		1
4577.28857		1
4577.29		1
4577.319		1
4577.51074		1
4577.51465		1
4577.748		1
4577.797		1
4577.88428		1
4577.978		1
4577.985		1
4578.0874		1
4578.0957		1
4578.1		1
4578.12939		1
4578.16553		1
4578.20752		1
4578.39844		1
4578.49854		1
4578.54053		1
4578.637		1
4578.75244		1
4578.916		1
4578.9585		1
4578.973		1
4578.97949		1
4579.034		1
4579.08		1
4579.27344		1
4579.284		1
4579.506		1
4579.63574		1
4579.74072		1
4579.742		1
4579.78467		1
4579.79346		1
4579.807		1
4579.86		1
4579.864		1
4579.89746		1
4579.93262		1
4580.05859		1
4580.37256		1
4580.386		1
4580.58252		1
4580.589		1
4580.623		1
4580.66846		1
4580.892		1
4580.896		1
4580.90039		1
4580.95264		1
4581.19727		1
4581.24951		1
4581.26025		1
4581.283		1
4581.3667		1
4581.37		1
4581.413		1
4581.429		1
4581.466		1
4581.723		1
4581.74854		1
4581.7627		1
4581.783		1
4581.813		1
4581.85547		1
4582.12061		1
4582.17		1
4582.249		1
4582.32861		1
4582.39453		1
4582.471		1
4582.5127		1
4582.5415		1
4582.60352		1
4582.7417		1
4582.755		1
4582.755		1
4582.8584		1
4582.86475		1
4582.96045		1
4583.246		1
4583.2583		1
4583.29443		1
4583.3833		1
4583.455		1
4583.463		1
4583.49072		1
4583.591		1
4583.59766		1
4583.76953		1
4583.84668		1
4583.865		1
4583.928		1
4583.99072		1
4584.08252		1
4584.203		1
4584.228		1
4584.245		1
4584.46045		1
4584.486		1
4584.74561		1
4584.75732		1
4584.85547		1
4584.862		1
4585.05859		1
4585.08447		1
4585.122		1
4585.151		1
4585.28564		1
4585.303		1
4585.309		1
4585.38867		1
4585.473		1
4585.511		1
4585.5293		1
4585.553		1
4585.591		1
4585.713		1
4585.8916		1
4585.937		1
4585.949		1
4585.98975		1
4586.021		1
4586.06934		1
4586.087		1
4586.104		1
4586.148		1
4586.205		1
4586.234		1
4586.268		1
4586.319		1
4586.35449		1
4586.368		1
4586.484		1
4586.62158		1
4586.632		1
4586.63965		1
4586.64355		1
4586.67334		1
4586.72656		1
4586.749		1
4586.868		1
4587.162		1
4587.164		1
4587.21045		1
4587.27441		1
4587.283		1
4587.30664		1
4587.424		1
4587.43848		1
4587.8125		1
4587.854		1
4587.897		1
4587.903		1
4588.02637		1
4588.027		1
4588.076		1
4588.255		1
4588.28125		1
4588.334		1
4588.35938		1
4588.447		1
4588.48535		1
4588.54346		1
4588.557		1
4588.576		1
4588.75928		1
4588.785		1
4588.79932		1
4588.911		1
4588.92139		1
4588.948		1
4588.968		1
4589.104		1
4589.22168		1
4589.26367		1
4589.285		1
4589.35938		1
4589.49072		1
4589.514		1
4589.622		1
4589.639		1
4589.684		1
4589.703		1
4589.706		1
4589.73633		1
4589.90527		1
4590.03125		1
4590.05566		1
4590.104		1
4590.14355		1
4590.17627		1
4590.21729		1
4590.21973		1
4590.362		1
4590.371		1
4590.47266		1
4590.722		1
4590.739		1
4590.80225		1
4590.80566		1
4590.80957		1
4590.81		1
4590.88232		1
4591.124		1
4591.13965		1
4591.472		1
4591.49561		1
4591.499		1
4591.57227		1
4591.58447		1
4591.725		1
4591.74072		1
4591.81641		1
4592.13672		1
4592.281		1
4592.391		1
4592.41553		1
4592.48		1
4592.50342		1
4592.50635		1
4592.54346		1
4592.57471		1
4592.588		1
4593.009		1
4593.041		1
4593.141		1
4593.236		1
4593.305		1
4593.31445		1
4593.4126		1
4593.437		1
4593.57568		1
4593.649		1
4593.72852		1
4593.764		1
4593.768		1
4593.95947		1
4594.25		1
4594.44629		1
4594.467		1
4594.556		1
4594.684		1
4594.69971		1
4594.70557		1
4594.767		1
4594.913		1
4594.926		1
4594.95361		1
4594.96533		1
4594.99658		1
4595.00342		1
4595.01074		1
4595.255		1
4595.319		1
4595.33545		1
4595.36328		1
4595.438		1
4595.558		1
4595.768		1
4595.84863		1
4596.027		1
4596.10645		1
4596.12744		1
4596.13232		1
4596.225		1
4596.2583		1
4596.281		1
4596.32959		1
4596.355		1
4596.396		1
4596.495		1
4596.54932		1
4596.59229		1
4596.72		1
4596.885		1
4597.39258		1
4597.44531		1
4597.47559		1
4597.51025		1
4597.546		1
4597.5874		1
4597.6665		1
4597.667		1
4597.76953		1
4597.77148		1
4597.79736		1
4597.97754		1
4597.99561		1
4598.049		1
4598.27051		1
4598.302		1
4598.3125		1
4598.32959		1
4598.378		1
4598.43945		1
4598.541		1
4598.558		1
4598.57568		1
4598.59863		1
4598.6		1
4598.617		1
4598.695		1
4598.73926		1
4598.958		1
4599.034		1
4599.231		1
4599.53271		1
4599.56934		1
4599.779		1
4599.783		1
4599.915		1
4599.95264		1
4599.98047		1
4600.17773		1
4600.23535		1
4600.42139		1
4600.62842		1
4600.64063		1
4600.717		1
4600.72168		1
4600.78662		1
4600.795		1
4600.801		1
4600.889		1
4600.927		1
4600.99268		1
4601.038		1
4601.15674		1
4601.224		1
4601.41748		1
4601.43359		1
4601.51465		1
4601.54736		1
4601.74463		1
4601.911		1
4601.919		1
4601.96338		1
4602.05225		1
4602.05762		1
4602.07568		1
4602.156		1
4602.2666		1
4602.26758		1
4602.31836		1
4602.486		1
4602.55762		1
4602.646		1
4602.69971		1
4602.72949		1
4602.798		1
4602.93457		1
4603.028		1
4603.03564		1
4603.11133		1
4603.129		1
4603.1626		1
4603.281		1
4603.462		1
4603.606		1
4603.666		1
4603.82471		1
4603.861		1
4603.88135		1
4603.935		1
4603.946		1
4603.98		1
4604.032		1
4604.088		1
4604.29834		1
4604.342		1
4604.56055		1
4604.61		1
4604.71045		1
4604.79053		1
4604.91162		1
4604.963		1
4605.00537		1
4605.04346		1
4605.32764		1
4605.409		1
4605.44727		1
4605.452		1
4605.534		1
4605.602		1
4605.808		1
4605.81641		1
4605.86963		1
4605.87354		1
4605.926		1
4605.95752		1
4606.14551		1
4606.184		1
4606.245		1
4606.33545		1
4606.384		1
4606.495		1
4606.507		1
4606.617		1
4606.662		1
4606.73242		1
4606.795		1
4606.815		1
4606.914		1
4607.017		1
4607.07227		1
4607.165		1
4607.194		1
4607.202		1
4607.25146		1
4607.271		1
4607.272		1
4607.35254		1
4607.3667		1
4607.42432		1
4607.428		1
4607.44		1
4607.48242		1
4607.484		1
4607.49365		1
4607.5083		1
4607.52637		1
4607.56055		1
4607.636		1
4607.65625		1
4607.67334		1
4607.70166		1
4607.71		1
4607.76		1
4607.81055		1
4607.873		1
4607.94434		1
4607.974		1
4608.002		1
4608.048		1
4608.07959		1
4608.283		1
4608.37744		1
4608.39551		1
4608.55566		1
4608.813		1
4608.84131		1
4608.87		1
4608.89		1
4608.978		1
4609.04		1
4609.05664		1
4609.07471		1
4609.116		1
4609.14551		1
4609.15674		1
4609.57861		1
4609.588		1
4609.658		1
4609.74072		1
4609.77246		1
4609.82227		1
4609.84863		1
4609.89551		1
4610.011		1
4610.03857		1
4610.09033		1
4610.10254		1
4610.16162		1
4610.315		1
4610.32		1
4610.338		1
4610.381		1
4610.517		1
4610.517		1
4610.605		1
4610.69971		1
4610.75732		1
4610.75928		1
4610.76563		1
4610.79639		1
4610.813		1
4610.859		1
4610.992		1
4611.03857		1
4611.314		1
4611.32227		1
4611.426		1
4611.437		1
4611.47		1
4611.623		1
4611.737		1
4611.784		1
4611.78564		1
4611.84033		1
4611.872		1
4612.164		1
4612.27832		1
4612.344		1
4612.436		1
4612.475		1
4612.54639		1
4612.56836		1
4612.6626		1
4612.699		1
4612.7124		1
4612.94531		1
4612.974		1
4613.041		1
4613.28369		1
4613.29834		1
4613.308		1
4613.33643		1
4613.42627		1
4613.44873		1
4613.44971		1
4613.4585		1
4613.46973		1
4613.471		1
4613.48		1
4613.598		1
4613.62939		1
4613.66		1
4613.69043		1
4613.95654		1
4614.02539		1
4614.181		1
4614.311		1
4614.36426		1
4614.46143		1
4614.463		1
4614.4834		1
4614.5083		1
4614.67773		1
4614.779		1
4614.81641		1
4614.864		1
4614.93457		1
4614.962		1
4614.99		1
4615.05029		1
4615.11768		1
4615.15527		1
4615.186		1
4615.22559		1
4615.302		1
4615.32275		1
4615.349		1
4615.417		1
4615.43066		1
4615.44531		1
4615.59033		1
4615.613		1
4615.639		1
4615.67773		1
4615.697		1
4615.715		1
4615.716		1
4615.736		1
4615.75342		1
4615.83447		1
4615.878		1
4616.123		1
4616.18066		1
4616.19		1
4616.338		1
4616.341		1
4616.39551		1
4616.4917		1
4616.579		1
4616.58057		1
4616.64063		1
4616.77148		1
4616.78125		1
4616.80859		1
4616.899		1
4617.01074		1
4617.1123		1
4617.29248		1
4617.341		1
4617.37		1
4617.392		1
4617.40039		1
4617.5083		1
4617.54346		1
4617.54639		1
4617.617		1
4617.75635		1
4617.85449		1
4617.879		1
4618.00342		1
4618.07227		1
4618.085		1
4618.219		1
4618.36		1
4618.361		1
4618.37549		1
4618.44727		1
4618.476		1
4618.495		1
4618.528		1
4618.549		1
4618.5625		1
4618.583		1
4618.634		1
4618.71533		1
4618.79639		1
4618.82861		1
4618.82861		1
4618.8623		1
4618.895		1
4618.90137		1
4619.174		1
4619.25		1
4619.27539		1
4619.377		1
4619.5166		1
4619.60352		1
4619.74658		1
4619.82031		1
4619.925		1
4619.99		1
4620.00732		1
4620.063		1
4620.13574		1
4620.16943		1
4620.17139		1
4620.32861		1
4620.39844		1
4620.46875		1
4620.68848		1
4620.705		1
4620.75049		1
4620.82031		1
4620.89063		1
4621.03369		1
4621.06		1
4621.123		1
4621.20166		1
4621.293		1
4621.298		1
4621.38232		1
4621.384		1
4621.444		1
4621.47656		1
4621.599		1
4621.6123		1
4621.61475		1
4621.666		1
4621.769		1
4621.784		1
4621.839		1
4621.952		1
4621.98975		1
4622.083		1
4622.085		1
4622.1416		1
4622.219		1
4622.23145		1
4622.269		1
4622.36572		1
4622.39941		1
4622.461		1
4622.47656		1
4622.74		1
4622.769		1
4622.8623		1
4622.89258		1
4622.89258		1
4622.933		1
4623.012		1
4623.084		1
4623.205		1
4623.267		1
4623.369		1
4623.39355		1
4623.597		1
4623.60742		1
4623.632		1
4623.64551		1
4623.74658		1
4623.79834		1
4623.869		1
4623.882		1
4623.88525		1
4623.906		1
4624.05859		1
4624.084		1
4624.19434		1
4624.21338		1
4624.2666		1
4624.31543		1
4624.3374		1
4624.396		1
4624.539		1
4624.566		1
4624.568		1
4624.69629		1
4624.79639		1
4624.836		1
4624.8833		1
4624.88574		1
4624.97461		1
4624.984		1
4624.98438		1
4624.988		1
4625.00732		1
4625.06543		1
4625.46045		1
4625.58643		1
4625.61768		1
4625.65		1
4625.86865		1
4625.89551		1
4625.92236		1
4625.932		1
4625.95166		1
4625.99951		1
4626.06738		1
4626.17871		1
4626.30664		1
4626.323		1
4626.346		1
4626.353		1
4626.48828		1
4626.623		1
4626.642		1
4626.67432		1
4626.718		1
4626.73145		1
4626.90234		1
4626.90625		1
4626.951		1
4627.02441		1
4627.04932		1
4627.23		1
4627.244		1
4627.252		1
4627.3877		1
4627.565		1
4627.685		1
4627.7124		1
4627.72168		1
4627.9624		1
4628.14		1
4628.18457		1
4628.31836		1
4628.36768		1
4628.459		1
4628.45947		1
4628.475		1
4628.47754		1
4628.48145		1
4628.51563		1
4628.53467		1
4628.60059		1
4628.632		1
4628.64551		1
4628.654		1
4628.679		1
4628.69238		1
4628.958		1
4628.99463		1
4629.016		1
4629.30664		1
4629.335		1
4629.47656		1
4629.59766		1
4629.59961		1
4629.611		1
4629.623		1
4629.657		1
4629.83936		1
4629.849		1
4629.894		1
4629.915		1
4629.984		1
4630.0835		1
4630.1377		1
4630.138		1
4630.362		1
4630.36475		1
4630.41		1
4630.555		1
4630.564		1
4630.57959		1
4630.639		1
4630.743		1
4630.821		1
4630.84668		1
4630.87451		1
4630.88672		1
4630.99854		1
4631.05371		1
4631.064		1
4631.103		1
4631.10449		1
4631.13135		1
4631.142		1
4631.21045		1
4631.406		1
4631.58252		1
4631.68555		1
4631.704		1
4631.79443		1
4631.79639		1
4631.80469		1
4631.87		1
4631.90039		1
4632.014		1
4632.13525		1
4632.18066		1
4632.18262		1
4632.32861		1
4632.33447		1
4632.339		1
4632.356		1
4632.425		1
4632.43		1
4632.462		1
4632.47266		1
4632.499		1
4632.627		1
4632.642		1
4632.85352		1
4632.891		1
4632.93359		1
4632.9624		1
4632.97949		1
4633.30469		1
4633.33936		1
4633.446		1
4633.44775		1
4633.4834		1
4633.547		1
4633.579		1
4633.59		1
4633.60645		1
4633.665		1
4633.67041		1
4633.706		1
4633.72559		1
4633.804		1
4633.874		1
4633.941		1
4633.95068		1
4634.04248		1
4634.076		1
4634.29443		1
4634.363		1
4634.36865		1
4634.40137		1
4634.4624		1
4634.52246		1
4634.529		1
4634.54443		1
4634.5874		1
4634.61768		1
4634.69043		1
4634.71875		1
4634.758		1
4634.789		1
4634.82373		1
4634.84326		1
4635.00439		1
4635.13867		1
4635.17871		1
4635.17871		1
4635.192		1
4635.42725		1
4635.436		1
4635.50146		1
4635.5415		1
4635.661		1
4635.6626		1
4635.67		1
4635.758		1
4635.765		1
4635.805		1
4636.07031		1
4636.08252		1
4636.09326		1
4636.11572		1
4636.126		1
4636.176		1
4636.22461		1
4636.2334		1
4636.319		1
4636.415		1
4636.51172		1
4636.52539		1
4636.574		1
4636.64453		1
4636.69971		1
4636.71875		1
4636.781		1
4636.822		1
4636.87		1
4636.88428		1
4636.91553		1
4636.94531		1
4636.946		1
4637.01465		1
4637.073		1
4637.2124		1
4637.26563		1
4637.267		1
4637.332		1
4637.48047		1
4637.555		1
4637.57568		1
4637.607		1
4637.64746		1
4637.65967		1
4637.70654		1
4637.71826		1
4637.846		1
4637.873		1
4637.9873		1
4638.08154		1
4638.095		1
4638.119		1
4638.146		1
4638.147		1
4638.354		1
4638.44971		1
4638.4585		1
4638.502		1
4638.52051		1
4638.575		1
4638.57666		1
[truncated: 8,082 more rows]
