# Supplementary material for: Getting rid of ‘rain’ and ‘stars’: Mitigating inhibition effects on ddPCR data analysis, the case study of the invasive crayfish Pacifastacus leniusculus in the streams of Luxembourg
Source: PLoS One. 2022 Nov 16;17(11):e0275363. doi: 10.1371/journal.pone.0275363 (PMC9668142; doi:10.1371/journal.pone.0275363)
Supplement: S1 File — (ZIP) [file pone.0275363.s003.zip › raw data/29-Pl3/29 Pl3-2019 Pl_E09_Amplitude.csv]

Ch1 Amplitude	Ch2 Amplitude	Cluster
240.092773		1
303.746826		1
381.6921		1
667.270264		1
1068.9707		1
1250.3822		1
1321.237		1
1477.29211		1
1484.0271		1
1533.464		1
1539.47363		1
1542.78638		1
1628.98608		1
1744.94482		1
1772.7677		1
1804.33044		1
1826.908		1
1913.68616		1
1918.08728		1
1919.43872		1
1948.86572		1
1993.599		1
2115.08643		1
2156.337		1
2229.33862		1
2290.81445		1
2341.08838		1
2408.49219		1
2493.83545		1
2525.795		1
2621.71533		1
2674.386		1
2710.392		1
2821.809		1
2907.434		1
2924.00439		1
2985.279		1
3050.137		1
3145.41846		1
3152.30322		1
3158.96875		1
3309.341		1
3360.85815		1
3377.69		1
3402.98535		1
3407.65259		1
3451.32983		1
3532.79736		1
3534.14673		1
3615.03174		1
3632.57544		1
3710.26025		1
3739.135		1
3743.389		1
3744.86841		1
3779.47339		1
3834.46313		1
3856.08936		1
3870.77515		1
3933.13037		1
3937.7832		1
3940.244		1
3943.96		1
3950.30835		1
3957.05737		1
3977.88354		1
3980.4043		1
3986.592		1
4021.35059		1
4027.71948		1
4027.90869		1
4061.44531		1
4083.68262		1
4091.211		1
4100.55566		1
4115.16455		1
4129.02344		1
4176.15137		1
4176.801		1
4177.6543		1
4194.12939		1
4220.428		1
4225.12061		1
4253.063		1
4280.47266		1
4282.55127		1
4302.91553		1
4310.544		1
4319.47559		1
4325.30566		1
4327.2		1
4331.54834		1
4338.90234		1
4353.13867		1
4353.25928		1
4392.70752		1
4395.91553		1
4398.9834		1
4410.90771		1
4414.232		1
4430.273		1
4436.478		1
4446.149		1
4451.522		1
4460.222		1
4472.17		1
4473.735		1
4479.16748		1
4479.47949		1
4479.683		1
4491.37451		1
4496.94971		1
4497.13672		1
4500.7334		1
4517.61035		1
4523.36572		1
4541.79346		1
4547.48		1
4566.25049		1
4574.76		1
4575.109		1
4584.17529		1
4590.18945		1
4596.82227		1
4599.226		1
4599.734		1
4601.523		1
4602.80029		1
4603.14551		1
4609.02148		1
4610.33545		1
4611.90967		1
4618.94531		1
4623.194		1
4626.401		1
4630.078		1
4632.021		1
4634.779		1
4635.402		1
4637.343		1
4643.263		1
4645.25439		1
4645.57373		1
4650.62842		1
4651.90527		1
4658.532		1
4659.03467		1
4659.62158		1
4659.84473		1
4661.28955		1
4663.478		1
4664.908		1
4665.151		1
4670.094		1
4670.605		1
4671.616		1
4673.38525		1
4677.64844		1
4679.254		1
4680.271		1
4680.453		1
4683.8916		1
4687.28125		1
4688.954		1
4690.12451		1
4691.037		1
4691.04248		1
4692.098		1
4692.90039		1
4693.103		1
4693.356		1
4693.40967		1
4694.047		1
4694.91846		1
4695.09		1
4696.2		1
4696.301		1
4700.53564		1
4703.276		1
4706.85352		1
4707.418		1
4711.225		1
4712.42529		1
4712.88965		1
4713.82275		1
4714.076		1
4714.77		1
4714.88		1
4716.268		1
4716.899		1
4717.554		1
4719.80273		1
4721.5		1
4724.727		1
4726.71045		1
4726.78271		1
4727.94238		1
4729.21338		1
4729.372		1
4730.73828		1
4730.927		1
4734.118		1
4734.492		1
4734.96143		1
4735.611		1
4736.24365		1
4737.332		1
4737.44434		1
4737.502		1
4738.46143		1
4739.274		1
4739.61865		1
4741.351		1
4741.531		1
4742.21826		1
4742.672		1
4743.32129		1
4743.486		1
4743.94		1
4744.764		1
4746.338		1
4748.0874		1
4748.524		1
4750.53369		1
4752.984		1
4753.36		1
4754.785		1
4755.53		1
4755.878		1
4757.021		1
4757.76758		1
4758.393		1
4758.981		1
4759.27344		1
4759.594		1
4760.293		1
4760.945		1
4761.148		1
4761.25732		1
4761.81445		1
4761.9834		1
4763.357		1
4763.536		1
4763.5835		1
4763.935		1
4764.673		1
4764.84961		1
4764.86963		1
4767.22		1
4767.68945		1
4769.02051		1
4769.852		1
4769.898		1
4769.90137		1
4770.34668		1
4772.719		1
4773.361		1
4774.67041		1
4775.83252		1
4777.739		1
4779.88965		1
4779.987		1
4780.41943		1
4780.473		1
4780.637		1
4782.077		1
4782.7666		1
4782.882		1
4783.30127		1
4783.982		1
4784.09473		1
4784.264		1
4785.28369		1
4785.778		1
4786.26563		1
4786.315		1
4786.633		1
4786.67334		1
4786.879		1
4786.975		1
4787.297		1
4787.44		1
4788.07568		1
4788.39063		1
4788.907		1
4789.297		1
4789.615		1
4790.08545		1
4790.388		1
4791.115		1
4791.24463		1
4791.479		1
4792.075		1
4792.266		1
4792.27637		1
4793.292		1
4793.84863		1
4794.846		1
4794.985		1
4795.00635		1
4795.44		1
4795.50244		1
4795.52148		1
4796.17041		1
4796.346		1
4796.54248		1
4796.78271		1
4797.028		1
4797.44873		1
4798.14648		1
4798.206		1
4798.28467		1
4798.734		1
4799.8		1
4799.86475		1
4800.34863		1
4801.744		1
4802.063		1
4802.24756		1
4802.31641		1
4802.483		1
4802.694		1
4803.502		1
4803.61035		1
4803.659		1
4803.7334		1
4803.93262		1
4804.00049		1
4804.243		1
4804.90674		1
4805.869		1
4805.92432		1
4806.04		1
4806.305		1
4806.69		1
4807.0127		1
4807.55127		1
4807.62		1
4808.85352		1
4809.437		1
4809.631		1
4809.64941		1
4809.762		1
4810.30469		1
4810.42627		1
4810.569		1
4810.746		1
4810.982		1
4811.098		1
4811.787		1
4812.43457		1
4812.51465		1
4812.92139		1
4813		1
4813.01		1
4813.49658		1
4813.53467		1
4813.688		1
4815.184		1
4815.46		1
4817.03174		1
4817.059		1
4817.49561		1
4817.706		1
4819.275		1
4820.812		1
4822.176		1
4822.62451		1
4823.39355		1
4823.988		1
4824.817		1
4824.857		1
4825.27344		1
4825.417		1
4825.488		1
4825.49561		1
4825.9		1
4826.10254		1
4826.462		1
4826.758		1
4826.83838		1
4826.88232		1
4827.467		1
4827.47656		1
4828.071		1
4828.18945		1
4828.379		1
4828.571		1
4828.791		1
4829.79248		1
4829.95361		1
4830.444		1
4830.696		1
4831.08		1
4831.36963		1
4831.452		1
4831.4873		1
4831.66846		1
4831.783		1
4832.1084		1
4832.235		1
4832.946		1
4833.032		1
4833.09961		1
4833.35742		1
4833.37451		1
4833.69238		1
4833.92		1
4833.92236		1
4834.03125		1
4834.273		1
4834.429		1
4834.47363		1
4834.60156		1
4834.81738		1
4835.043		1
4835.473		1
4836.233		1
4836.32568		1
4836.33643		1
4836.74658		1
4836.78467		1
4836.833		1
4837.071		1
4837.45557		1
4837.636		1
4838.722		1
4838.75439		1
4838.886		1
4839.268		1
4839.56055		1
4839.57031		1
4839.728		1
4839.76465		1
4840.15137		1
4840.184		1
4840.88428		1
4840.93066		1
4840.956		1
4840.95947		1
4842.10938		1
4842.19		1
4842.6875		1
4843.12939		1
4843.30469		1
4843.547		1
4843.652		1
4844.354		1
4844.85059		1
4844.94629		1
4846.28		1
4846.522		1
4846.52344		1
4846.56		1
4846.77832		1
4846.793		1
4846.946		1
4846.977		1
4847.23633		1
4847.77539		1
4847.779		1
4847.97852		1
4848.113		1
4848.135		1
4848.141		1
4848.202		1
4848.45166		1
4848.50439		1
4848.831		1
4848.88672		1
4849.393		1
4849.68457		1
4849.83447		1
4850.229		1
4850.428		1
4850.93164		1
4851.066		1
4851.481		1
4852.53		1
4852.86328		1
4852.88965		1
4852.89063		1
4852.95459		1
4852.961		1
4853.11572		1
4853.14648		1
4853.265		1
4853.641		1
4853.673		1
4853.94775		1
4854.027		1
4854.11035		1
4854.15869		1
4854.3623		1
4854.38		1
4854.44336		1
4854.544		1
4854.762		1
4854.872		1
4855.008		1
4855.10938		1
4855.29053		1
4855.30664		1
4855.383		1
4855.47656		1
4855.50732		1
4855.681		1
4856.26563		1
4856.36865		1
4857.0127		1
4857.02246		1
4857.02441		1
4857.34326		1
4857.44141		1
4857.53662		1
4857.56934		1
4857.583		1
4858.12549		1
4858.317		1
4858.40869		1
4859.15771		1
4859.37158		1
4859.686		1
4860.27051		1
4860.492		1
4860.576		1
4860.65869		1
4861.293		1
4861.30371		1
4861.386		1
4861.56152		1
4861.69434		1
4861.96631		1
4862.14		1
4862.21045		1
4862.54		1
4862.603		1
4862.657		1
4862.74		1
4862.816		1
4862.918		1
4862.968		1
4862.99561		1
4863.452		1
4863.561		1
4863.71826		1
4863.839		1
4863.85645		1
4864.05273		1
4864.342		1
4864.5376		1
4865.335		1
4865.61572		1
4865.633		1
4865.812		1
4866.18652		1
4866.2876		1
4866.40234		1
4866.46729		1
4866.63525		1
4866.79248		1
4866.90137		1
4867.383		1
4867.39453		1
4867.931		1
4868.19141		1
4868.48145		1
4868.861		1
4868.89746		1
4868.93945		1
4868.94873		1
4868.972		1
4868.97461		1
4869.13232		1
4869.144		1
4869.3		1
4869.404		1
4869.63574		1
4870.111		1
4870.396		1
4870.496		1
4870.60449		1
4870.619		1
4870.86426		1
4871.169		1
4871.251		1
4871.333		1
4871.3877		1
4871.55273		1
4871.64551		1
4871.768		1
4871.845		1
4872.109		1
4872.18945		1
4872.221		1
4872.682		1
4872.71436		1
4872.77148		1
4872.7876		1
4873.37354		1
4873.4624		1
4873.78027		1
4874.13135		1
4874.192		1
4874.36133		1
4874.54053		1
4874.73535		1
4875.143		1
4875.413		1
4875.75342		1
4875.768		1
4876.0127		1
4876.08		1
4876.17773		1
4876.252		1
4876.28		1
4876.43		1
4876.55225		1
4876.67871		1
4876.737		1
4876.86572		1
4876.936		1
4876.977		1
4877.61865		1
4877.80664		1
4878.085		1
4878.13428		1
4878.91553		1
4878.95		1
4879.033		1
4879.314		1
4879.641		1
4879.825		1
4879.97559		1
4880.26367		1
4880.682		1
4880.80371		1
4880.97461		1
4881.01855		1
4881.15967		1
4881.20264		1
4881.287		1
4881.60645		1
4881.69043		1
4881.751		1
4881.85645		1
4881.88135		1
4881.932		1
4881.93555		1
4882.014		1
4882.146		1
4882.28		1
4882.43262		1
4882.491		1
4882.572		1
4882.60254		1
4882.64746		1
4882.883		1
4883.051		1
4883.21973		1
4883.306		1
4883.46533		1
4883.498		1
4883.52051		1
4883.54		1
4883.65		1
4883.755		1
4883.831		1
4884.04932		1
4884.194		1
4884.21631		1
4884.226		1
4884.308		1
4884.325		1
4884.341		1
4884.48145		1
4884.653		1
4884.856		1
4885.071		1
4885.504		1
4885.807		1
4885.939		1
4886.34326		1
4886.45361		1
4886.4873		1
4886.56934		1
4886.5957		1
4886.84766		1
4886.89746		1
4887.16846		1
4887.319		1
4887.58057		1
4887.627		1
4887.724		1
4887.728		1
4887.771		1
4887.808		1
4888.203		1
4888.48633		1
4888.63232		1
4888.69629		1
4888.77148		1
4888.807		1
4888.86963		1
4888.9834		1
4889.00928		1
4889.30762		1
4889.397		1
4889.49658		1
4889.593		1
4889.893		1
4889.95557		1
4890.00244		1
4890.142		1
4890.34473		1
4890.35547		1
4890.919		1
4890.93066		1
4891.125		1
4891.36572		1
4891.585		1
4891.90967		1
4891.984		1
4892.134		1
4892.32227		1
4892.47266		1
4892.549		1
4892.684		1
4892.895		1
4892.978		1
4893.18457		1
4893.316		1
4893.35938		1
4893.561		1
4893.60547		1
4893.664		1
4893.767		1
4893.793		1
4893.81348		1
4893.8374		1
4893.894		1
4893.92334		1
4893.989		1
4894.001		1
4894.27344		1
4894.40625		1
4894.469		1
4894.544		1
4894.65674		1
4894.731		1
4894.77148		1
4894.79		1
4894.943		1
4894.95947		1
4895.11572		1
4895.344		1
4895.372		1
4895.40869		1
4895.59766		1
4895.65		1
4895.77051		1
4895.82		1
4896.18457		1
4896.37451		1
4896.41162		1
4896.439		1
4896.5166		1
4896.559		1
4896.61328		1
4896.68		1
4896.7583		1
4897.04932		1
4897.228		1
4897.467		1
4897.504		1
4897.682		1
4897.82129		1
4897.828		1
4897.93555		1
4897.988		1
4897.996		1
4898.15		1
4898.15967		1
4898.59766		1
4898.64063		1
4898.678		1
4898.891		1
4898.93		1
4898.95361		1
4899.166		1
4899.18555		1
4899.287		1
4899.29248		1
4899.36865		1
4899.42871		1
4899.55664		1
4899.661		1
4899.69775		1
4899.798		1
4899.967		1
4900.003		1
4900.24854		1
4900.2793		1
4900.348		1
4900.681		1
4900.968		1
4901.153		1
4901.184		1
4901.29053		1
4901.64453		1
4901.64941		1
4901.65039		1
4901.79736		1
4901.90039		1
4901.973		1
4902.08252		1
4902.16357		1
4902.5083		1
4903.05225		1
4903.1		1
4903.106		1
4903.1665		1
4903.21973		1
4903.30371		1
4903.435		1
4903.444		1
4903.61572		1
4903.64941		1
4903.69		1
4903.7417		1
4903.75		1
4903.819		1
4903.89941		1
4903.924		1
4903.99072		1
4904.054		1
4904.46729		1
4904.53467		1
4904.592		1
4904.649		1
4904.6543		1
4904.669		1
4904.714		1
4904.804		1
4904.826		1
4904.97266		1
4905.54346		1
4905.576		1
4905.657		1
4905.829		1
4905.865		1
4905.947		1
4905.96533		1
4906.21533		1
4906.28174		1
4906.65039		1
4906.692		1
4907.20361		1
4907.591		1
4907.652		1
4907.68		1
4907.784		1
4907.82666		1
4907.921		1
4907.946		1
4907.95264		1
4908.00146		1
4908.051		1
4908.084		1
4908.084		1
4908.098		1
4908.19336		1
4908.42236		1
4908.436		1
4908.48535		1
4908.55664		1
4908.56934		1
4908.597		1
4908.94434		1
4909.22363		1
4909.32764		1
4909.454		1
4909.5835		1
4909.58838		1
4909.69775		1
4910.08154		1
4910.21436		1
4910.27246		1
4910.28369		1
4910.37158		1
4910.38135		1
4910.627		1
4910.628		1
4911.002		1
4911.106		1
4911.188		1
4911.261		1
4911.26953		1
4911.29834		1
4911.57666		1
4911.69043		1
4911.747		1
4911.826		1
4911.93359		1
4912.469		1
4912.512		1
4912.833		1
4912.87842		1
4913.149		1
4913.19141		1
4913.21436		1
4913.34229		1
4913.5		1
4913.57		1
4913.61475		1
4913.638		1
4913.644		1
4913.665		1
4913.697		1
4913.721		1
4913.75146		1
4913.888		1
4913.97		1
4913.99658		1
4914.017		1
4914.296		1
4914.331		1
4914.40967		1
4914.479		1
4914.527		1
4914.726		1
4914.90869		1
4915.05762		1
4915.1167		1
4915.13672		1
4915.26465		1
4915.457		1
4915.661		1
4915.783		1
4915.825		1
4915.903		1
4915.93652		1
4915.95752		1
4916.02832		1
4916.35547		1
4916.446		1
4916.45166		1
4916.54		1
4916.84766		1
4916.871		1
4916.899		1
4916.95264		1
4916.96875		1
4917.086		1
4917.251		1
4917.52832		1
4917.708		1
4917.801		1
4917.98828		1
4917.99268		1
4918.137		1
4918.178		1
4918.397		1
4918.71875		1
4918.88965		1
4918.898		1
4919.12646		1
4919.28369		1
4919.47852		1
4919.50537		1
4919.522		1
4919.639		1
4919.736		1
4919.88037		1
4919.9707		1
4920.002		1
4920.03564		1
4920.3		1
4920.517		1
4920.53467		1
4920.69141		1
4920.70361		1
4920.73242		1
4920.772		1
4920.96826		1
4921.037		1
4921.053		1
4921.05664		1
4921.16		1
4921.166		1
4921.25146		1
4921.3		1
4921.42871		1
4921.43555		1
4921.7124		1
4921.858		1
4921.954		1
4921.997		1
4922.035		1
4922.47461		1
4922.48828		1
4922.51758		1
4922.53174		1
4922.566		1
4922.619		1
4922.75146		1
4922.795		1
4922.801		1
4922.92		1
4922.97754		1
4922.97949		1
4923.13672		1
4923.22		1
4923.26855		1
4923.297		1
4923.548		1
4923.55664		1
4923.692		1
4923.758		1
4923.93848		1
4924.069		1
4924.14941		1
4924.27344		1
4924.519		1
4924.5376		1
4924.57		1
4924.613		1
4924.629		1
4924.64746		1
4924.737		1
4924.80029		1
4924.84766		1
4924.97		1
4924.996		1
4925.0166		1
4925.07		1
4925.26074		1
4925.261		1
4925.28125		1
4925.29541		1
4925.38525		1
4925.398		1
4925.491		1
4925.522		1
4925.54248		1
4925.55127		1
4925.59961		1
4925.781		1
4926.04248		1
4926.214		1
4926.33447		1
4926.46045		1
4926.65137		1
4926.73828		1
4926.73975		1
4926.76465		1
4926.829		1
4926.8667		1
4926.935		1
4926.953		1
4927.10449		1
4927.17627		1
4927.292		1
4927.37939		1
4927.40332		1
4927.42725		1
4927.751		1
4927.7627		1
4927.86572		1
4927.887		1
4927.95557		1
4928.03564		1
4928.132		1
4928.423		1
4928.4707		1
4928.58545		1
4928.696		1
4928.81348		1
4928.81836		1
4928.84961		1
4928.89746		1
4929.008		1
4929.077		1
4929.201		1
4929.23975		1
4929.25635		1
4929.322		1
4929.34863		1
4929.398		1
4929.509		1
4929.523		1
4929.596		1
4929.717		1
4929.71973		1
4929.77		1
4929.78174		1
4929.8623		1
4929.92236		1
4929.93848		1
4929.94434		1
4929.951		1
4929.98535		1
4929.99268		1
4930.289		1
4930.358		1
4930.411		1
4930.49072		1
4930.61963		1
4930.83057		1
4930.87354		1
4930.912		1
4930.949		1
4930.99854		1
4931.04248		1
4931.17432		1
4931.254		1
4931.32275		1
4931.48926		1
4931.5835		1
4931.607		1
4931.897		1
4931.98047		1
4932.15771		1
4932.28271		1
4932.53125		1
4932.54932		1
4932.89355		1
4933.167		1
4933.195		1
4933.28857		1
4933.31348		1
4933.493		1
4933.59326		1
4933.7417		1
4933.8457		1
4933.951		1
4934.08545		1
4934.14258		1
4934.187		1
4934.208		1
4934.214		1
4934.44434		1
4934.49463		1
4934.578		1
4934.77539		1
4934.812		1
4934.829		1
4934.83154		1
4934.8374		1
4935.09131		1
4935.12842		1
4935.13672		1
4935.31055		1
4935.315		1
4935.35352		1
4935.4		1
4935.40869		1
4935.42773		1
4935.431		1
4935.696		1
4935.71973		1
4935.771		1
4935.87061		1
4935.903		1
4936.14063		1
4936.186		1
4936.374		1
4936.411		1
4936.54346		1
4936.676		1
4936.77148		1
4936.773		1
4936.80029		1
4936.81836		1
4936.99268		1
4937.076		1
4937.23438		1
4937.3		1
4937.32129		1
4937.33154		1
4937.6123		1
4937.659		1
4937.665		1
4937.728		1
4937.807		1
4937.869		1
4937.932		1
4937.96826		1
4937.985		1
4938.001		1
4938.071		1
4938.13428		1
4938.149		1
4938.417		1
4938.48242		1
4938.51172		1
4938.61035		1
4938.63867		1
4938.65625		1
4938.715		1
4938.86035		1
4938.92236		1
4938.95459		1
4939.07959		1
4939.093		1
4939.10742		1
4939.12		1
4939.17139		1
4939.24756		1
4939.4873		1
4939.52637		1
4939.57959		1
4939.723		1
4939.81348		1
4939.827		1
4939.83252		1
4939.871		1
4940.062		1
4940.118		1
4940.267		1
4940.27148		1
4940.438		1
4940.451		1
4940.54932		1
4940.67334		1
4940.749		1
4940.829		1
4940.8374		1
4940.84326		1
4940.8877		1
4941.00439		1
4941.027		1
4941.05029		1
4941.14258		1
4941.22461		1
4941.245		1
4941.279		1
4941.361		1
4941.392		1
4941.39551		1
4941.404		1
4941.41846		1
4941.469		1
4941.489		1
4941.70752		1
4941.73926		1
4941.7876		1
4941.825		1
4941.93945		1
4942.144		1
4942.1543		1
4942.235		1
4942.29248		1
4942.335		1
4942.36768		1
4942.466		1
4942.48		1
4942.51953		1
4942.69629		1
4942.79541		1
4942.8457		1
4942.89		1
4943.2334		1
4943.28027		1
4943.30859		1
4943.338		1
4943.366		1
4943.43848		1
4943.52734		1
4943.60156		1
4943.629		1
4943.63525		1
4943.719		1
4943.781		1
4943.829		1
4943.944		1
4944.014		1
4944.09375		1
4944.09668		1
4944.175		1
4944.238		1
4944.27832		1
4944.295		1
4944.297		1
4944.325		1
4944.368		1
4944.37256		1
4944.40674		1
4944.415		1
4944.47168		1
4944.474		1
4944.55566		1
4944.787		1
4944.848		1
4945.00928		1
4945.025		1
4945.128		1
4945.14355		1
4945.179		1
4945.244		1
4945.31641		1
4945.675		1
4945.687		1
4945.75732		1
4945.7876		1
4945.86426		1
4946.03125		1
4946.048		1
4946.162		1
4946.16455		1
4946.212		1
4946.27		1
4946.50146		1
4946.682		1
4946.706		1
4946.716		1
4946.923		1
4946.93555		1
4947.002		1
4947.002		1
4947.09229		1
4947.094		1
4947.145		1
4947.15		1
4947.18359		1
4947.21045		1
4947.21729		1
4947.294		1
4947.447		1
4947.479		1
4947.488		1
4947.70752		1
4947.98535		1
4947.99463		1
4948.05859		1
4948.0625		1
4948.324		1
4948.4917		1
4948.576		1
4948.69531		1
4948.798		1
4948.846		1
4948.867		1
4948.964		1
4949.058		1
4949.1377		1
4949.20947		1
4949.21143		1
4949.52539		1
4949.84961		1
4949.86328		1
4949.90625		1
4949.94336		1
4949.963		1
4950.29639		1
4950.389		1
4950.52		1
4950.52539		1
4950.535		1
4950.53955		1
4950.603		1
4950.62451		1
4950.648		1
4950.81836		1
4950.844		1
4950.84863		1
4950.91455		1
4951.12646		1
4951.154		1
4951.18359		1
4951.19971		1
4951.20166		1
4951.25635		1
4951.57764		1
4951.602		1
4951.654		1
4951.674		1
4951.84668		1
4951.871		1
4951.91553		1
4951.92725		1
4951.97		1
4951.97461		1
4952.004		1
4952.034		1
4952.108		1
4952.228		1
4952.265		1
4952.368		1
4952.38672		1
4952.395		1
4952.475		1
4952.50439		1
4952.68		1
4952.74		1
4952.8		1
4952.8584		1
4953.07373		1
4953.123		1
4953.13135		1
4953.378		1
4953.449		1
4953.46338		1
4953.469		1
4953.52441		1
4953.6665		1
4953.708		1
4953.73535		1
4953.7417		1
4953.78027		1
4953.86133		1
4953.865		1
4953.874		1
4953.89746		1
4953.90869		1
4954.065		1
4954.171		1
4954.176		1
4954.324		1
4954.341		1
4954.52832		1
4954.59863		1
4954.61328		1
4954.632		1
4954.63965		1
4954.7793		1
4954.78271		1
4954.83545		1
4954.903		1
4955.008		1
4955.01172		1
4955.12451		1
4955.153		1
4955.18066		1
4955.29932		1
4955.55957		1
4955.653		1
4955.72559		1
4955.90527		1
4955.956		1
4956.12646		1
4956.14355		1
4956.178		1
4956.197		1
4956.328		1
4956.343		1
4956.47		1
4956.484		1
4956.48828		1
4956.503		1
4956.62158		1
4956.652		1
4956.85938		1
4956.9375		1
4957.02734		1
4957.066		1
4957.1123		1
4957.132		1
4957.152		1
4957.202		1
4957.259		1
4957.285		1
4957.30957		1
4957.31738		1
4957.341		1
4957.366		1
4957.40771		1
4957.41553		1
4957.438		1
4957.45166		1
4957.471		1
4957.54346		1
4957.67432		1
4957.681		1
4957.705		1
4957.72363		1
4957.81348		1
4957.829		1
4957.897		1
4957.90137		1
4958.092		1
4958.172		1
4958.224		1
4958.23633		1
4958.2915		1
4958.32129		1
4958.377		1
4958.3916		1
4958.394		1
4958.41553		1
4958.624		1
4958.70947		1
4958.71		1
4958.7915		1
4958.86768		1
4958.8833		1
4958.94727		1
4958.96045		1
4959.06836		1
4959.228		1
4959.38232		1
4959.408		1
4959.444		1
4959.55		1
4959.62354		1
4959.707		1
4959.765		1
4959.788		1
4959.85156		1
4959.88135		1
4959.9043		1
4959.92627		1
4960.23		1
4960.254		1
4960.305		1
4960.51465		1
4960.55762		1
4960.59229		1
4960.59961		1
4960.655		1
4960.74561		1
4960.77832		1
4960.9043		1
4960.96045		1
4961.04248		1
4961.20947		1
4961.23438		1
4961.239		1
4961.281		1
4961.54248		1
4961.571		1
4961.60742		1
4961.857		1
4961.92725		1
4961.975		1
4962		1
4962.10938		1
4962.11035		1
4962.11328		1
4962.13232		1
4962.16162		1
4962.207		1
4962.2207		1
4962.24463		1
4962.43066		1
4962.441		1
4962.463		1
4962.46631		1
4962.4917		1
4962.597		1
4962.624		1
4962.64844		1
4962.674		1
4962.70264		1
4962.708		1
4962.709		1
4962.771		1
4962.8667		1
4962.89355		1
4962.927		1
4962.98145		1
4963.00146		1
4963.15771		1
4963.2583		1
4963.548		1
4963.56934		1
4963.605		1
4963.633		1
4963.71045		1
4963.73145		1
4963.748		1
4963.798		1
4963.891		1
4964.15771		1
4964.213		1
4964.27344		1
4964.30029		1
4964.30371		1
4964.332		1
4964.354		1
4964.40234		1
4964.423		1
4964.488		1
4964.6626		1
4964.719		1
4964.81		1
4964.811		1
4964.83		1
4964.91455		1
4964.93945		1
4964.944		1
4964.98633		1
4965.249		1
4965.25049		1
4965.47656		1
4965.498		1
4965.548		1
4965.551		1
4965.57031		1
4965.582		1
4965.63965		1
4965.67334		1
4965.69043		1
4965.7417		1
4965.77441		1
4965.888		1
4965.89063		1
4965.90234		1
4965.93652		1
4965.96		1
4965.98535		1
4966.031		1
4966.03369		1
4966.0376		1
4966.176		1
4966.21143		1
4966.2583		1
4966.333		1
4966.353		1
4966.367		1
4966.446		1
4966.489		1
4966.59961		1
4966.60156		1
4966.685		1
4966.939		1
4966.9707		1
4966.99951		1
4967.02441		1
4967.13672		1
4967.34863		1
4967.34961		1
4967.37549		1
4967.467		1
4967.48047		1
4967.55566		1
4967.57031		1
4967.605		1
4967.625		1
4967.672		1
4967.69775		1
4967.75049		1
4967.937		1
4967.978		1
4968.063		1
4968.12744		1
4968.195		1
4968.25342		1
4968.30957		1
4968.314		1
4968.403		1
4968.432		1
4968.461		1
4968.529		1
4968.563		1
4968.627		1
4968.65137		1
4968.67871		1
4968.791		1
4968.92041		1
4968.95654		1
4968.965		1
4969.04541		1
4969.08545		1
4969.09668		1
4969.1084		1
4969.14648		1
4969.25928		1
4969.26953		1
4969.29932		1
4969.32373		1
4969.41357		1
4969.46826		1
4969.505		1
4969.50928		1
4969.531		1
4969.62354		1
4969.693		1
4969.763		1
4969.8457		1
4969.9624		1
4970.02		1
4970.228		1
4970.2334		1
4970.327		1
4970.364		1
4970.39551		1
4970.474		1
4970.484		1
4970.567		1
4970.613		1
4970.693		1
4970.73242		1
4970.742		1
4970.75342		1
4970.873		1
4970.88232		1
4970.92969		1
4970.94775		1
4970.988		1
4971.232		1
4971.23633		1
4971.26465		1
4971.296		1
4971.3457		1
4971.34766		1
4971.37		1
4971.3916		1
4971.46		1
4971.48047		1
4971.6167		1
4971.67139		1
4971.693		1
4971.752		1
4971.84131		1
4971.8667		1
4971.91943		1
4971.937		1
4972.11133		1
4972.20459		1
4972.2915		1
4972.32861		1
4972.33838		1
4972.496		1
4972.55273		1
4972.57959		1
4972.598		1
4972.809		1
4972.884		1
4972.897		1
4972.96338		1
4972.97168		1
4973.0625		1
4973.06445		1
4973.09473		1
4973.217		1
4973.348		1
4973.385		1
4973.398		1
4973.51025		1
4973.599		1
4973.65771		1
4973.69971		1
4973.7627		1
4973.84326		1
4973.932		1
4973.94336		1
4973.96631		1
4974.045		1
4974.08154		1
4974.226		1
4974.28467		1
4974.324		1
4974.34863		1
4974.506		1
4974.50732		1
4974.53955		1
4974.59229		1
4974.68		1
4974.696		1
4974.729		1
4974.821		1
4974.835		1
4974.921		1
4974.92773		1
4974.999		1
4975.02637		1
4975.10156		1
4975.137		1
4975.299		1
4975.34961		1
4975.3623		1
4975.461		1
4975.489		1
4975.55273		1
4975.80566		1
4975.88		1
4976.026		1
4976.042		1
4976.052		1
4976.099		1
4976.183		1
4976.19336		1
4976.213		1
4976.39453		1
4976.46631		1
4976.48828		1
4976.50635		1
4976.518		1
4976.713		1
4976.71729		1
4976.81543		1
4976.898		1
4977.00635		1
4977.03174		1
4977.03955		1
4977.07666		1
4977.083		1
4977.17		1
4977.30859		1
4977.33545		1
4977.54248		1
4977.562		1
4977.697		1
4977.85156		1
4977.8667		1
4977.93652		1
4977.945		1
4977.96973		1
4977.989		1
4977.99463		1
4978.018		1
4978.10645		1
4978.25732		1
4978.294		1
4978.32666		1
4978.37549		1
4978.38428		1
4978.475		1
4978.48047		1
4978.492		1
4978.53662		1
4978.656		1
4978.681		1
4978.692		1
4978.85645		1
4978.9873		1
4979.05		1
4979.27		1
4979.3		1
4979.36865		1
4979.483		1
4979.537		1
4979.63232		1
4979.674		1
4979.7876		1
4979.828		1
4979.839		1
4979.84473		1
4979.84961		1
4979.856		1
4979.911		1
4979.92334		1
4980.165		1
4980.18945		1
4980.22559		1
4980.2417		1
4980.38428		1
4980.396		1
4980.45068		1
4980.551		1
4980.579		1
4980.66455		1
4980.68457		1
4980.739		1
4980.85449		1
4980.902		1
4980.92871		1
4980.943		1
4981.10352		1
4981.17529		1
4981.33936		1
4981.357		1
4981.41		1
4981.55371		1
4981.56		1
4981.596		1
4981.60742		1
4981.629		1
4981.639		1
4981.663		1
4981.82129		1
4981.83936		1
4981.854		1
4981.869		1
4981.91064		1
4981.98047		1
4981.98145		1
4982.051		1
4982.05664		1
4982.08643		1
4982.131		1
4982.203		1
4982.25342		1
4982.31738		1
4982.443		1
4982.613		1
4982.62354		1
4982.6665		1
4982.68262		1
4982.70459		1
4982.71436		1
4982.73535		1
4982.797		1
4982.80469		1
4982.815		1
4982.89648		1
4982.92529		1
4982.945		1
4983.15967		1
4983.16		1
4983.18164		1
4983.21045		1
4983.26563		1
4983.32959		1
4983.345		1
4983.47		1
4983.536		1
4983.58		1
4983.72656		1
4983.797		1
4983.927		1
4983.94531		1
4983.96143		1
4984.05566		1
4984.221		1
4984.286		1
4984.30371		1
4984.38525		1
4984.4043		1
4984.411		1
4984.491		1
4984.659		1
4984.673		1
4984.71729		1
4984.78662		1
4984.79541		1
4984.91162		1
4984.98		1
4985.11572		1
4985.14648		1
4985.18066		1
4985.194		1
4985.26172		1
4985.37061		1
4985.49365		1
4985.50244		1
4985.511		1
4985.5293		1
4985.628		1
4985.66		1
4985.70654		1
4985.821		1
4985.89258		1
4985.911		1
4985.92627		1
4985.93848		1
4986		1
4986.12744		1
4986.13574		1
4986.335		1
4986.338		1
4986.417		1
4986.41943		1
4986.42334		1
4986.47363		1
4986.50049		1
4986.551		1
4986.59473		1
4986.682		1
4986.727		1
4986.73926		1
4986.8374		1
4986.887		1
4986.898		1
4986.975		1
4986.983		1
4987.013		1
4987.013		1
4987.114		1
4987.12451		1
4987.21436		1
4987.2583		1
4987.26758		1
4987.28857		1
4987.30859		1
4987.314		1
4987.38135		1
4987.40234		1
4987.5293		1
4987.608		1
4987.60938		1
4987.63		1
4987.716		1
4987.745		1
4987.75146		1
4987.77539		1
4987.78174		1
4987.80957		1
4987.851		1
4987.94727		1
4988.04248		1
4988.082		1
4988.09668		1
4988.133		1
4988.184		1
4988.20459		1
4988.239		1
4988.378		1
[truncated: 8,216 more rows]
