# Supplementary material for: Getting rid of ‘rain’ and ‘stars’: Mitigating inhibition effects on ddPCR data analysis, the case study of the invasive crayfish Pacifastacus leniusculus in the streams of Luxembourg
Source: PLoS One. 2022 Nov 16;17(11):e0275363. doi: 10.1371/journal.pone.0275363 (PMC9668142; doi:10.1371/journal.pone.0275363)
Supplement: S1 File — (ZIP) [file pone.0275363.s003.zip › raw data/29-Pl3/29 Pl3-2019 Pl_E10_Amplitude.csv]

Ch1 Amplitude	Ch2 Amplitude	Cluster
744.5199		1
1233.34985		1
1259.41284		1
1282.85718		1
1416.06775		1
1563.268		1
1614.56433		1
1639.622		1
1666.94775		1
1667.4939		1
1678.55627		1
1704.50122		1
1717.2677		1
1717.31738		1
1823.77		1
1948.31018		1
1977.08789		1
2057.67041		1
2099.82715		1
2103.37329		1
2189.91187		1
2192.74951		1
2249.88257		1
2262.90845		1
2426.48267		1
2622.75415		1
2623.75562		1
2630.65723		1
2631.20776		1
2807.69116		1
2970.59521		1
3052.57178		1
3072.89941		1
3080.32983		1
3084.52246		1
3086.46118		1
3171.71313		1
3270.915		1
3405.96948		1
3537.36865		1
3636.72217		1
3650.28149		1
3712.2124		1
3863.92114		1
3963.01636		1
3986.59888		1
4018.85571		1
4026.60962		1
4118.07227		1
4119.14355		1
4119.871		1
4125.97656		1
4135.32275		1
4146.01367		1
4165.525		1
4172.44043		1
4198.71631		1
4219.514		1
4298.60645		1
4310.44043		1
4315.04346		1
4322.85		1
4371.992		1
4386.12		1
4404.58447		1
4408.026		1
4411.358		1
4442.18		1
4443.03564		1
4443.296		1
4454.579		1
4466.445		1
4472.66943		1
4472.69531		1
4474.297		1
4476.86475		1
4488.50049		1
4493.829		1
4500.394		1
4506.81		1
4511.02246		1
4526.81		1
4530.048		1
4533.11133		1
4538.2085		1
4541.155		1
4557.53369		1
4571.74951		1
4587.767		1
4593.05566		1
4604.276		1
4610.88232		1
4611.227		1
4616.602		1
4632.99463		1
4654.42725		1
4662.71045		1
4666.436		1
4666.665		1
4676.39648		1
4678.68164		1
4682.8457		1
4716.80225		1
4721.179		1
4734.758		1
4737.699		1
4740.873		1
4749.40674		1
4796.11865		1
4796.481		1
4800.49756		1
4810.51172		1
4814.2334		1
4817.564		1
4819.439		1
4833.03271		1
4844.403		1
4854.80957		1
4855.58154		1
4859.52246		1
4859.613		1
4864.305		1
4864.79053		1
4872.32861		1
4878.682		1
4881.39746		1
4893.29		1
4894.29248		1
4896.19873		1
4900.92432		1
4918.909		1
4927.798		1
4928.99658		1
4934.81055		1
4944.387		1
4945.63232		1
4946.415		1
4946.50439		1
4947.30957		1
4956.23438		1
4956.71826		1
4959.129		1
4960.4624		1
4961.18262		1
4961.85352		1
4967.10059		1
4972.70459		1
4980.275		1
4981.95752		1
4983.55225		1
4983.65234		1
4984.195		1
4986.72754		1
4992.17334		1
4995.297		1
4997.702		1
5003.945		1
5010.55127		1
5015.32373		1
5016.55273		1
5017.703		1
5017.79932		1
5026.74658		1
5027.154		1
5030.373		1
5031.515		1
5037.11		1
5039.605		1
5039.946		1
5042.511		1
5042.90869		1
5050.25928		1
5050.96631		1
5055.22266		1
5057.30273		1
5058.514		1
5061.38037		1
5062.77734		1
5062.89551		1
5063.59229		1
5070.42334		1
5075.36		1
5077.05566		1
5078.42773		1
5088.644		1
5088.927		1
5089.347		1
5091.022		1
5091.468		1
5092.683		1
5094.14		1
5096.51		1
5096.99561		1
5101.156		1
5101.579		1
5102.80273		1
5104.80566		1
5105.025		1
5105.26025		1
5106.17969		1
5107.05957		1
5107.48828		1
5107.59961		1
5112.12061		1
5112.68945		1
5113.292		1
5115.07129		1
5115.382		1
5115.65234		1
5118.197		1
5118.248		1
5118.55566		1
5121.86035		1
5122.512		1
5122.982		1
5123.977		1
5124.58		1
5124.72852		1
5124.917		1
5125.57764		1
5125.9585		1
5132.904		1
5133.103		1
5138.678		1
5139.863		1
5142.489		1
5142.95		1
5143.2915		1
5143.43359		1
5145.29639		1
5145.40527		1
5145.4126		1
5146.0835		1
5146.39551		1
5147.58643		1
5147.62		1
5149.3584		1
5149.392		1
5150.27344		1
5152.56152		1
5152.75439		1
5152.918		1
5153.381		1
5155.236		1
5155.53369		1
5156.05225		1
5158.03271		1
5158.42		1
5160.399		1
5161.099		1
5161.65039		1
5162.122		1
5162.373		1
5163.27344		1
5163.632		1
5164.179		1
5165.54932		1
5165.81		1
5166.232		1
5166.495		1
5166.90967		1
5166.943		1
5167.28369		1
5167.924		1
5168.13672		1
5169.43555		1
5170.50537		1
5171.29248		1
5171.64063		1
5172.038		1
5172.27441		1
5173.19434		1
5173.78369		1
5173.87158		1
5174.631		1
5174.67		1
5174.726		1
5175.061		1
5175.79248		1
5175.993		1
5176.522		1
5176.615		1
5176.842		1
5177.74463		1
5178.303		1
5178.54346		1
5179.42041		1
5179.76465		1
5180.06055		1
5181.34473		1
5181.47656		1
5182.24		1
5182.32666		1
5182.419		1
5182.568		1
5182.709		1
5183.106		1
5184.06348		1
5184.536		1
5184.561		1
5184.58838		1
5185.087		1
5185.21		1
5185.362		1
5185.97168		1
5186.027		1
5186.26074		1
5186.61133		1
5186.743		1
5186.8125		1
5187.32764		1
5187.745		1
5188.113		1
5188.205		1
5189.19043		1
5189.28564		1
5189.779		1
5190.034		1
5190.123		1
5190.43066		1
5190.487		1
5190.56836		1
5191.25244		1
5192.122		1
5192.484		1
5193.112		1
5193.58936		1
5193.675		1
5194.288		1
5194.62939		1
5194.893		1
5195.08		1
5195.21729		1
5195.707		1
5196.33057		1
5196.76563		1
5196.8623		1
5197.52051		1
5197.61572		1
5197.95		1
5199.086		1
5199.39258		1
5199.39258		1
5199.63867		1
5199.873		1
5199.98438		1
5200.488		1
5200.56348		1
5201.827		1
5201.973		1
5202.45654		1
5202.574		1
5203.208		1
5203.88037		1
5204.78125		1
5205.115		1
5205.174		1
5205.42529		1
5205.786		1
5205.82275		1
5206.09961		1
5206.75928		1
5207.835		1
5207.88672		1
5208.00244		1
5208.186		1
5208.21		1
5208.552		1
5208.737		1
5208.83447		1
5208.87451		1
5209.05664		1
5209.27734		1
5209.559		1
5209.703		1
5210.93652		1
5211.19141		1
5211.369		1
5212.14941		1
5212.52539		1
5212.56641		1
5212.62842		1
5213.571		1
5214.216		1
5214.476		1
5214.54346		1
5214.974		1
5215.47266		1
5215.615		1
5216.02		1
5216.052		1
5216.072		1
5216.223		1
5216.57275		1
5216.63574		1
5216.7085		1
5216.892		1
5217.15039		1
5217.18945		1
5217.389		1
5217.70947		1
5217.786		1
5217.80225		1
5217.951		1
5217.98		1
5218.016		1
5218.21729		1
5218.501		1
5219.13428		1
5219.29346		1
5219.50928		1
5219.52		1
5219.52539		1
5219.56934		1
5219.6543		1
5219.709		1
5219.75		1
5220.362		1
5220.675		1
5221.12354		1
5221.19434		1
5221.37939		1
5221.49854		1
5221.7793		1
5222.20557		1
5222.821		1
5223.01953		1
5223.115		1
5223.42432		1
5223.688		1
5224.05469		1
5224.25928		1
5224.3		1
5224.62354		1
5224.969		1
5225.01563		1
5225.08838		1
5225.49365		1
5225.509		1
5225.57764		1
5225.66357		1
5225.704		1
5226.04248		1
5226.17		1
5226.233		1
5226.57275		1
5226.632		1
5226.705		1
5226.7334		1
5226.82568		1
5227.292		1
5227.397		1
5227.5376		1
5227.55225		1
5227.61865		1
5227.772		1
5228.01563		1
5228.47168		1
5228.65332		1
5228.706		1
5229.12158		1
5229.167		1
5229.52832		1
5230.77832		1
5230.90625		1
5231.147		1
5231.21875		1
5231.247		1
5231.288		1
5231.35938		1
5231.559		1
5232.956		1
5233.156		1
5233.203		1
5233.241		1
5233.25928		1
5233.293		1
5233.836		1
5234.00537		1
5234.30957		1
5234.94238		1
5235.50928		1
5235.68945		1
5235.911		1
5236.36133		1
5236.55127		1
5236.73535		1
5237.716		1
5238.19629		1
5238.40625		1
5238.7583		1
5239.38037		1
5239.52832		1
5239.64453		1
5240.045		1
5240.33		1
5240.544		1
5240.86963		1
5240.90234		1
5241.35742		1
5241.56		1
5241.57		1
5241.642		1
5241.686		1
5241.941		1
5242.004		1
5242.01758		1
5242.07129		1
5242.65234		1
5242.71045		1
5243.385		1
5243.44		1
5243.454		1
5243.52637		1
5243.81543		1
5244.013		1
5244.43945		1
5244.478		1
5244.67773		1
5244.72656		1
5244.90039		1
5245.13232		1
5245.17		1
5245.27246		1
5245.3457		1
5245.432		1
5245.56641		1
5246.181		1
5246.318		1
5246.3457		1
5246.381		1
5247.273		1
5247.428		1
5247.509		1
5247.78369		1
5247.913		1
5247.975		1
5247.98145		1
5248.203		1
5248.62842		1
5248.662		1
5248.74658		1
5248.7627		1
5249.29834		1
5249.34473		1
5249.40771		1
5249.702		1
5249.79736		1
5249.848		1
5250.072		1
5250.202		1
5250.669		1
5250.728		1
5250.902		1
5251.104		1
5251.345		1
5251.37939		1
5251.519		1
5251.66846		1
5251.97461		1
5252.347		1
5252.372		1
5252.4624		1
5253.15967		1
5253.341		1
5253.356		1
5253.36865		1
5254.23828		1
5254.609		1
5254.677		1
5254.76563		1
5255.023		1
5255.03027		1
5255.122		1
5255.152		1
5255.199		1
5255.287		1
5255.524		1
5255.6167		1
5255.72754		1
5255.74756		1
5255.833		1
5255.845		1
5255.86035		1
5256.614		1
5256.80273		1
5256.831		1
5256.8335		1
5256.844		1
5257.299		1
5257.71338		1
5257.909		1
5258.264		1
5258.33643		1
5258.49268		1
5258.525		1
5258.621		1
5259.06934		1
5259.216		1
5259.369		1
5259.872		1
5259.89453		1
5260.441		1
5260.70264		1
5260.817		1
5261.44629		1
5261.548		1
5261.643		1
5261.85742		1
5262.041		1
5262.0957		1
5262.242		1
5262.282		1
5262.42432		1
5262.43457		1
5262.591		1
5262.89355		1
5263.12939		1
5263.193		1
5263.873		1
5264.164		1
5264.23242		1
5264.521		1
5264.57129		1
5264.60547		1
5264.78857		1
5264.82129		1
5265.10254		1
5265.42773		1
5265.541		1
5265.56055		1
5265.772		1
5265.77246		1
5266.2666		1
5266.46973		1
5266.533		1
5266.67627		1
5267.163		1
5268.02148		1
5268.48926		1
5268.804		1
5269.477		1
5269.54932		1
5269.721		1
5269.76074		1
5269.821		1
5269.93164		1
5269.989		1
5270.232		1
5270.443		1
5270.4707		1
5270.49658		1
5270.547		1
5270.62744		1
5270.70166		1
5270.784		1
5271.06934		1
5271.08154		1
5271.38672		1
5271.41553		1
5271.607		1
5271.61133		1
5271.752		1
5271.778		1
5271.9043		1
5271.925		1
5272.18262		1
5272.235		1
5272.77246		1
5272.917		1
5273.166		1
5273.185		1
5273.257		1
5273.272		1
5273.68457		1
5273.83252		1
5273.83447		1
5273.916		1
5274.031		1
5274.11035		1
5274.186		1
5274.199		1
5274.26465		1
5274.30371		1
5274.4		1
5274.42529		1
5274.472		1
5274.62939		1
5274.68066		1
5274.72168		1
5274.7915		1
5275.12842		1
5275.228		1
5275.249		1
5275.305		1
5275.46973		1
5275.62744		1
5275.67529		1
5275.83		1
5276.12842		1
5276.135		1
5276.25635		1
5276.34		1
5276.35352		1
5276.41064		1
5276.411		1
5276.57373		1
5276.708		1
5276.871		1
5277.197		1
5277.26855		1
5277.285		1
5277.46826		1
5277.52246		1
5277.656		1
5277.776		1
5277.9165		1
5277.972		1
5278.0874		1
5278.10547		1
5278.2		1
5278.24561		1
5278.28369		1
5278.30469		1
5278.49365		1
5278.51074		1
5278.62256		1
5278.72754		1
5278.796		1
5278.80664		1
5278.821		1
5278.91162		1
5279.427		1
5279.45459		1
5279.56152		1
5279.656		1
5279.69043		1
5280.004		1
5280.02539		1
5280.12549		1
5280.139		1
5280.165		1
5280.23438		1
5280.2583		1
5280.29443		1
5280.39		1
5280.476		1
5280.50928		1
5280.559		1
5280.704		1
5280.8374		1
5280.87744		1
5280.898		1
5280.96729		1
5281.05371		1
5281.13037		1
5281.232		1
5281.29541		1
5281.44434		1
5281.446		1
5281.7666		1
5281.93164		1
5281.947		1
5282.001		1
5282.041		1
5282.07275		1
5282.07861		1
5282.12451		1
5282.32861		1
5282.3833		1
5282.579		1
5282.65771		1
5282.69629		1
5282.964		1
5282.96875		1
5283.02344		1
5283.24463		1
5283.28		1
5283.812		1
5283.909		1
5284.06445		1
5284.07227		1
5284.09961		1
5284.164		1
5284.19531		1
5284.37158		1
5284.44336		1
5284.516		1
5284.62256		1
5284.62451		1
5284.6416		1
5284.761		1
5284.792		1
5284.86035		1
5284.9624		1
5285.10059		1
5285.21436		1
5285.629		1
5285.71		1
5285.81		1
5285.972		1
5286.166		1
5286.197		1
5286.333		1
5286.6626		1
5286.677		1
5286.75146		1
5286.9834		1
5287.03564		1
5287.12939		1
5287.247		1
5287.515		1
5287.569		1
5287.763		1
5287.85449		1
5287.859		1
5287.938		1
5287.98828		1
5287.98975		1
5288.177		1
5288.20557		1
5288.22852		1
5288.359		1
5288.724		1
5288.747		1
5288.75049		1
5288.788		1
5288.885		1
5288.922		1
5289.123		1
5289.20557		1
5289.322		1
5289.40869		1
5289.66162		1
5289.824		1
5290.068		1
5290.08057		1
5290.081		1
5290.11475		1
5290.577		1
5290.67139		1
5290.752		1
5290.833		1
5290.85156		1
5290.956		1
5291.014		1
5291.02246		1
5291.80859		1
5291.83447		1
5291.92		1
5292.362		1
5292.479		1
5292.56445		1
5292.67041		1
5292.76367		1
5293.03174		1
5293.053		1
5293.07031		1
5293.07227		1
5293.08		1
5293.18164		1
5293.7334		1
5293.84326		1
5293.869		1
5294.02734		1
5294.042		1
5294.132		1
5294.13672		1
5294.33838		1
5294.43359		1
5294.48828		1
5294.5293		1
5294.752		1
5294.7583		1
5294.89648		1
5294.89844		1
5294.94434		1
5295.07227		1
5295.12354		1
5295.13		1
5295.18457		1
5295.186		1
5295.407		1
5295.479		1
5295.48145		1
5295.48633		1
5295.519		1
5295.748		1
5295.82275		1
5295.83936		1
5295.88965		1
5296.04443		1
5296.16455		1
5296.46826		1
5296.544		1
5296.564		1
5296.81		1
5296.896		1
5296.924		1
5296.965		1
5297.00928		1
5297.14844		1
5297.362		1
5297.491		1
5297.802		1
5297.84863		1
5297.974		1
5297.975		1
5298.005		1
5298.16748		1
5298.38135		1
5298.521		1
5298.852		1
5299.32959		1
5299.364		1
5299.36768		1
5299.398		1
5299.78467		1
5300.031		1
5300.17627		1
5300.212		1
5300.401		1
5300.405		1
5300.455		1
5300.68555		1
5300.704		1
5300.783		1
5300.845		1
5300.96		1
5301.07227		1
5301.13965		1
5301.23242		1
5301.303		1
5301.44043		1
5301.475		1
5301.62646		1
5301.674		1
5301.699		1
5301.84375		1
5301.969		1
5302.107		1
5302.213		1
5302.28467		1
5302.34766		1
5302.368		1
5302.39258		1
5302.46338		1
5302.619		1
5302.82471		1
5302.8457		1
5302.885		1
5303.04346		1
5303.212		1
5303.34326		1
5303.40137		1
5303.43457		1
5303.567		1
5303.573		1
5303.578		1
5303.746		1
5303.817		1
5303.87646		1
5304.01953		1
5304.53369		1
5304.603		1
5304.61133		1
5304.7627		1
5304.908		1
5304.96045		1
5304.964		1
5304.96973		1
5305.048		1
5305.11328		1
5305.15234		1
5305.19873		1
5305.277		1
5305.30371		1
5305.40674		1
5305.739		1
5305.784		1
5306.158		1
5306.375		1
5306.59229		1
5306.65		1
5306.693		1
5306.84229		1
5306.906		1
5306.917		1
5306.968		1
5307.00928		1
5307.253		1
5307.337		1
5307.447		1
5307.62842		1
5307.728		1
5307.73926		1
5307.77051		1
5307.83936		1
5307.883		1
5307.89		1
5307.91		1
5308.04		1
5308.068		1
5308.099		1
5308.18359		1
5308.19775		1
5308.40674		1
5308.455		1
5308.49463		1
5308.505		1
5308.523		1
5308.56641		1
5308.717		1
5308.734		1
5308.802		1
5308.963		1
5309.07861		1
5309.121		1
5309.206		1
5309.21143		1
5309.243		1
5309.256		1
5309.278		1
5309.46826		1
5309.47266		1
5309.529		1
5309.54639		1
5309.576		1
5309.61328		1
5309.615		1
5309.65771		1
5310.005		1
5310.103		1
5310.291		1
5310.74561		1
5310.76855		1
5310.80225		1
5310.888		1
5310.984		1
5310.9917		1
5311.00537		1
5311.209		1
5311.2334		1
5311.433		1
5311.553		1
5311.59473		1
5311.62451		1
5311.694		1
5311.69873		1
5311.75		1
5311.78		1
5311.797		1
5311.798		1
5311.818		1
5311.82227		1
5311.89355		1
5311.90137		1
5311.94141		1
5312.324		1
5312.641		1
5312.65771		1
5312.687		1
5312.787		1
5312.92		1
5312.974		1
5313.058		1
5313.23		1
5313.238		1
5313.41064		1
5313.47363		1
5313.498		1
5313.518		1
5313.55		1
5313.68		1
5313.80762		1
5314.065		1
5314.1416		1
5314.15234		1
5314.157		1
5314.25732		1
5314.464		1
5314.7373		1
5314.74561		1
5314.93945		1
5315.032		1
5315.05273		1
5315.11475		1
5315.14063		1
5315.15869		1
5315.172		1
5315.20947		1
5315.378		1
5315.415		1
5315.449		1
5315.539		1
5315.60547		1
5315.61		1
5315.782		1
5315.91162		1
5316.035		1
5316.04053		1
5316.245		1
5316.29443		1
5316.39844		1
5316.521		1
5316.71729		1
5316.73438		1
5317.01025		1
5317.142		1
5317.368		1
5317.37256		1
5317.382		1
5317.39551		1
5317.445		1
5317.49		1
5317.73242		1
5317.742		1
5317.806		1
5317.81836		1
5318.065		1
5318.136		1
5318.142		1
5318.28027		1
5318.44727		1
5318.45068		1
5318.53467		1
5318.5376		1
5318.567		1
5318.692		1
5318.74951		1
5319.006		1
5319.126		1
5319.17432		1
5319.214		1
5319.37744		1
5319.39941		1
5319.55225		1
5319.59473		1
5319.684		1
5319.74756		1
5319.951		1
5319.98633		1
5320.00732		1
5320.035		1
5320.17		1
5320.19141		1
5320.41553		1
5320.546		1
5320.59		1
5320.64355		1
5320.69775		1
5320.7124		1
5320.72656		1
5320.932		1
5320.936		1
5321.05127		1
5321.137		1
5321.292		1
5321.31445		1
5321.371		1
5321.40869		1
5321.42		1
5321.45459		1
5321.457		1
5321.52051		1
5321.546		1
5321.58252		1
5321.64258		1
5321.787		1
5322.079		1
5322.149		1
5322.255		1
5322.2666		1
5322.484		1
5322.58		1
5322.588		1
5322.65527		1
5322.68066		1
5322.71826		1
5322.902		1
5322.92627		1
5323.007		1
5323.021		1
5323.068		1
5323.07129		1
5323.09863		1
5323.189		1
5323.249		1
5323.28857		1
5323.29053		1
5323.40674		1
5323.52637		1
5323.60938		1
5323.71045		1
5323.73242		1
5323.75049		1
5323.86		1
5324.012		1
5324.09473		1
5324.111		1
5324.141		1
5324.309		1
5324.36		1
5324.423		1
5324.61572		1
5324.629		1
5324.739		1
5324.74365		1
5324.752		1
5324.9043		1
5324.906		1
5324.912		1
5324.92432		1
5324.94629		1
5325.04346		1
5325.056		1
5325.11035		1
5325.36035		1
5325.66455		1
5325.715		1
5325.757		1
5325.768		1
5325.792		1
5325.892		1
5325.98242		1
5326.038		1
5326.05029		1
5326.0835		1
5326.098		1
5326.17432		1
5326.17773		1
5326.233		1
5326.54834		1
5326.90332		1
5326.936		1
5326.947		1
5326.965		1
5327.265		1
5327.30371		1
5327.48438		1
5327.488		1
5327.537		1
5327.57275		1
5327.64063		1
5327.66846		1
5327.702		1
5327.71875		1
5327.782		1
5327.819		1
5327.88037		1
5327.906		1
5327.94531		1
5328.05371		1
5328.09766		1
5328.19141		1
5328.265		1
5328.35352		1
5328.382		1
5328.485		1
5328.5127		1
5328.62549		1
5328.63428		1
5328.642		1
5328.851		1
5328.8623		1
5328.92236		1
5328.994		1
5328.995		1
5329.158		1
5329.21631		1
5329.27441		1
5329.37256		1
5329.509		1
5329.717		1
5329.7334		1
5329.81152		1
5330.354		1
5330.39258		1
5330.419		1
5330.4917		1
5330.53174		1
5330.7666		1
5330.89258		1
5330.944		1
5330.96		1
5331.022		1
5331.074		1
5331.21729		1
5331.27344		1
5331.616		1
5331.648		1
5331.89063		1
5331.946		1
5331.97754		1
5332.11475		1
5332.32129		1
5332.461		1
5332.47363		1
5332.49854		1
5332.55		1
5332.664		1
5332.961		1
5333.002		1
5333.04346		1
5333.178		1
5333.206		1
5333.21875		1
5333.301		1
5333.419		1
5333.55225		1
5333.82		1
5333.913		1
5334.04346		1
5334.146		1
5334.204		1
5334.25439		1
5334.335		1
5334.358		1
5334.439		1
5334.59766		1
5334.603		1
5334.622		1
5334.678		1
5334.767		1
5334.955		1
5335.112		1
5335.262		1
5335.308		1
5335.36		1
5335.412		1
5335.605		1
5335.6333		1
5335.667		1
5335.704		1
5335.81		1
5335.921		1
5335.932		1
5336.21		1
5336.25732		1
5336.33447		1
5336.366		1
5336.423		1
5336.445		1
5336.44531		1
5336.45068		1
5336.53662		1
5336.587		1
5336.86572		1
5336.88574		1
5336.94141		1
5337.081		1
5337.122		1
5337.214		1
5337.22		1
5337.417		1
5337.44141		1
5337.54932		1
5337.55957		1
5337.645		1
5337.6543		1
5337.67041		1
5337.771		1
5337.79834		1
5337.90967		1
5337.921		1
5337.95166		1
5338.01074		1
5338.113		1
5338.309		1
5338.45947		1
5338.47363		1
5338.51074		1
5338.548		1
5338.631		1
5338.64453		1
5338.67529		1
5338.735		1
5338.88672		1
5338.935		1
5338.94336		1
5338.9624		1
5339.15137		1
5339.15967		1
5339.186		1
5339.296		1
5339.31543		1
5339.33643		1
5339.51758		1
5339.55664		1
5339.76172		1
5340.076		1
5340.07959		1
5340.213		1
5340.2417		1
5340.26563		1
5340.28662		1
5340.468		1
5340.491		1
5340.66455		1
5340.84375		1
5340.945		1
5341.02344		1
5341.03955		1
5341.17773		1
5341.22949		1
5341.337		1
5341.455		1
5341.564		1
5341.608		1
5341.65674		1
5341.739		1
5341.784		1
5341.848		1
5342.01025		1
5342.133		1
5342.193		1
5342.323		1
5342.528		1
5342.55371		1
5342.56348		1
5342.634		1
5342.63525		1
5342.65332		1
5342.716		1
5342.74463		1
5342.751		1
5342.76563		1
5342.914		1
5342.99		1
5342.99072		1
5343.071		1
5343.165		1
5343.213		1
5343.42529		1
5343.43359		1
5343.5		1
5343.6		1
5343.613		1
5343.618		1
5343.649		1
5343.676		1
5343.676		1
5343.70361		1
5343.76025		1
5343.793		1
5343.8335		1
5343.84961		1
5343.914		1
5343.932		1
5343.93652		1
5343.95264		1
5343.95947		1
5344.00537		1
5344.064		1
5344.109		1
5344.157		1
5344.19775		1
5344.2207		1
5344.24854		1
5344.282		1
5344.316		1
5344.36328		1
5344.395		1
5344.45		1
5344.47559		1
5344.47949		1
5344.63135		1
5344.7583		1
5344.958		1
5344.966		1
5345.0376		1
5345.099		1
5345.107		1
5345.15869		1
5345.183		1
5345.201		1
5345.274		1
5345.334		1
5345.37451		1
5345.535		1
5345.54053		1
5345.582		1
5345.613		1
5345.82568		1
5345.87256		1
5345.886		1
5345.9707		1
5345.99268		1
5346.025		1
5346.06		1
5346.07959		1
5346.10156		1
5346.102		1
5346.255		1
5346.322		1
5346.75		1
5346.871		1
5346.997		1
5347.20459		1
5347.27441		1
5347.31445		1
5347.326		1
5347.35156		1
5347.35449		1
5347.36035		1
5347.5083		1
5347.55127		1
5347.55371		1
5347.6123		1
5347.713		1
5347.83		1
5347.83643		1
5347.841		1
5347.901		1
5347.97754		1
5347.993		1
5348.011		1
5348.172		1
5348.217		1
5348.313		1
5348.32129		1
5348.4126		1
5348.61133		1
5348.648		1
5348.684		1
5348.69629		1
5348.72949		1
5348.794		1
5348.829		1
5348.8833		1
5348.905		1
5348.98145		1
5349.06934		1
5349.07861		1
5349.15		1
5349.2		1
5349.22266		1
5349.224		1
5349.26367		1
5349.29053		1
5349.34473		1
5349.3584		1
5349.367		1
5349.38		1
5349.484		1
5349.53955		1
5349.863		1
5349.869		1
5349.87		1
5349.88232		1
5349.922		1
5349.97949		1
5349.99268		1
5350.076		1
5350.08		1
5350.14453		1
5350.24756		1
5350.28564		1
5350.329		1
5350.46045		1
5350.528		1
5350.663		1
5350.66943		1
5350.686		1
5350.7		1
5351.19238		1
5351.207		1
5351.319		1
5351.35059		1
5351.36865		1
5351.438		1
5351.68945		1
5351.8125		1
5351.82373		1
5351.851		1
5351.91553		1
5351.95459		1
5351.968		1
5352.028		1
5352.265		1
5352.32471		1
5352.4375		1
5352.453		1
5352.522		1
5352.544		1
5352.553		1
5352.56738		1
5352.63525		1
5352.64551		1
5352.69141		1
5352.716		1
5352.89355		1
5353.057		1
5353.06934		1
5353.0835		1
5353.199		1
5353.38037		1
5353.50537		1
5353.55664		1
5353.55957		1
5353.56738		1
5353.778		1
5353.786		1
5354.12061		1
5354.15039		1
5354.151		1
5354.19775		1
5354.232		1
5354.342		1
5354.47461		1
5354.484		1
5354.59229		1
5354.65625		1
5354.701		1
5354.729		1
5354.75146		1
5354.87939		1
5354.994		1
5355.12842		1
5355.13965		1
5355.18164		1
5355.18945		1
5355.289		1
5355.3125		1
5355.327		1
5355.352		1
5355.3584		1
5355.435		1
5355.522		1
5355.618		1
5355.67871		1
5355.707		1
5355.709		1
5355.76465		1
5355.83545		1
5355.841		1
5355.86572		1
5355.906		1
5355.94775		1
5355.99365		1
5356.03125		1
5356.09375		1
5356.135		1
5356.20068		1
5356.265		1
5356.32861		1
5356.337		1
5356.338		1
5356.34766		1
5356.42969		1
5356.43652		1
5356.587		1
5356.631		1
5356.773		1
5356.781		1
5356.91064		1
5356.91748		1
5356.981		1
5357.045		1
5357.05957		1
5357.082		1
5357.242		1
5357.39453		1
5357.45947		1
5357.48		1
5357.493		1
5357.542		1
5357.57129		1
5357.596		1
5357.638		1
5357.64063		1
5357.697		1
5357.823		1
5357.84033		1
5357.93		1
5357.93848		1
5357.983		1
5358.05		1
5358.22		1
5358.28857		1
5358.43164		1
5358.474		1
5358.702		1
5358.77539		1
5358.83643		1
5358.89941		1
5358.92		1
5358.969		1
5358.97266		1
5359.007		1
5359.014		1
5359.12842		1
5359.131		1
5359.15771		1
5359.17432		1
5359.25635		1
5359.28369		1
5359.37		1
5359.534		1
5359.59766		1
5359.6		1
5359.64941		1
5359.675		1
5359.67871		1
5359.939		1
5359.97168		1
5359.983		1
5360.05371		1
5360.23828		1
5360.266		1
5360.35		1
5360.374		1
5360.44629		1
5360.44727		1
5360.48438		1
5360.608		1
5360.6377		1
5360.64648		1
5360.65137		1
5360.676		1
5360.757		1
5360.84326		1
5360.91455		1
5360.98926		1
5360.991		1
5360.99365		1
5361.013		1
5361.21338		1
5361.21875		1
5361.263		1
5361.37256		1
5361.431		1
5361.43262		1
5361.437		1
5361.50439		1
5361.67773		1
5361.81348		1
5361.89844		1
5361.9043		1
5361.90625		1
5361.98145		1
5361.98438		1
5361.987		1
5361.99756		1
5362.013		1
5362.142		1
5362.16064		1
5362.25		1
5362.27734		1
5362.293		1
5362.35645		1
5362.363		1
5362.4		1
5362.469		1
5362.558		1
5362.582		1
5362.606		1
5362.67236		1
5362.68164		1
5362.69141		1
5362.708		1
5362.76953		1
5362.786		1
5362.79053		1
5362.802		1
5363.019		1
5363.052		1
5363.055		1
5363.17334		1
5363.37158		1
5363.441		1
5363.57959		1
5363.597		1
5363.697		1
5363.75439		1
5363.77246		1
5363.79443		1
5363.897		1
5363.92969		1
5363.94531		1
5363.98145		1
5364.04		1
5364.077		1
5364.30859		1
5364.463		1
5364.55029		1
5364.56934		1
5364.66553		1
5364.69727		1
5364.79443		1
5364.84961		1
5364.85254		1
5364.877		1
5364.97949		1
5365.06348		1
5365.072		1
5365.1		1
5365.15137		1
5365.16357		1
5365.36572		1
5365.398		1
5365.54834		1
5365.62256		1
5365.65771		1
5365.71826		1
5365.72949		1
5365.774		1
5365.83545		1
5365.8667		1
5365.884		1
5365.909		1
5365.93		1
5365.93555		1
5365.97		1
5366.08545		1
5366.096		1
5366.10938		1
5366.12354		1
5366.20264		1
5366.248		1
5366.373		1
5366.4043		1
5366.46729		1
5366.47754		1
5366.48828		1
5366.67871		1
5366.826		1
5366.85		1
5366.972		1
5366.98145		1
5367.2373		1
5367.379		1
5367.4043		1
5367.43555		1
5367.55225		1
5367.63867		1
5367.686		1
5367.748		1
5367.837		1
5367.84473		1
5367.91357		1
5367.93262		1
5368.06152		1
5368.063		1
5368.166		1
5368.20654		1
5368.31		1
5368.48438		1
5368.501		1
5368.805		1
5368.82373		1
5368.85		1
5368.899		1
5368.943		1
5368.962		1
5368.992		1
5369.04346		1
5369.10059		1
5369.21826		1
5369.2373		1
5369.23975		1
5369.27		1
5369.393		1
5369.457		1
5369.514		1
5369.55		1
5369.66162		1
5369.7666		1
5369.85547		1
5369.94971		1
5370.01758		1
5370.02246		1
5370.09961		1
5370.117		1
5370.202		1
5370.2793		1
5370.326		1
5370.40625		1
5370.42725		1
5370.45361		1
5370.51953		1
5370.57		1
5370.698		1
5370.729		1
5370.739		1
5370.73975		1
5370.80566		1
5370.943		1
5370.964		1
5371.107		1
5371.11572		1
5371.15		1
5371.38037		1
5371.38232		1
5371.44434		1
5371.76465		1
5371.78125		1
5371.785		1
5371.827		1
5371.95947		1
5372.121		1
5372.147		1
5372.21338		1
5372.222		1
5372.23145		1
5372.252		1
5372.348		1
5372.36475		1
5372.61328		1
5372.67		1
5372.67529		1
5372.69238		1
5372.74072		1
5372.75732		1
5372.76855		1
5372.797		1
5372.81836		1
5372.887		1
5372.9043		1
5372.92139		1
5372.955		1
5372.995		1
5373.02734		1
5373.072		1
5373.12646		1
5373.40674		1
5373.575		1
5373.587		1
5373.657		1
5373.70459		1
5373.715		1
5373.728		1
5373.739		1
5373.77832		1
5373.89844		1
5373.94		1
5374.008		1
5374.013		1
5374.042		1
5374.16064		1
5374.18164		1
5374.215		1
5374.51025		1
5374.522		1
5374.5835		1
5374.5874		1
5374.72559		1
5374.74072		1
5374.74268		1
5374.753		1
5374.76563		1
5374.798		1
5374.95		1
5374.992		1
5374.99365		1
5375.03467		1
5375.086		1
5375.08838		1
5375.14063		1
5375.14551		1
5375.17627		1
5375.18945		1
5375.213		1
5375.257		1
5375.27637		1
5375.34766		1
5375.356		1
5375.36035		1
5375.428		1
5375.674		1
5375.69434		1
5375.72266		1
5375.76367		1
5375.94775		1
5376.02637		1
5376.07129		1
5376.09473		1
5376.37354		1
5376.37939		1
5376.4		1
5376.409		1
5376.48828		1
5376.50342		1
5376.5625		1
5376.804		1
5376.812		1
5376.86572		1
5376.978		1
5377.00244		1
5377.1084		1
5377.12451		1
5377.183		1
5377.326		1
5377.3877		1
5377.42529		1
5377.427		1
5377.49658		1
5377.605		1
5377.608		1
[truncated: 8,415 more rows]
