# Supplementary material for: Getting rid of ‘rain’ and ‘stars’: Mitigating inhibition effects on ddPCR data analysis, the case study of the invasive crayfish Pacifastacus leniusculus in the streams of Luxembourg
Source: PLoS One. 2022 Nov 16;17(11):e0275363. doi: 10.1371/journal.pone.0275363 (PMC9668142; doi:10.1371/journal.pone.0275363)
Supplement: S1 File — (ZIP) [file pone.0275363.s003.zip › raw data/29-Pl3/29 Pl3-2019 Pl_E11_Amplitude.csv]

Ch1 Amplitude	Ch2 Amplitude	Cluster
236.755844		1
275.617249		1
408.670441		1
416.846252		1
556.617554		1
589.733032		1
669.3368		1
701.762451		1
723.4213		1
778.243958		1
894.6923		1
919.6459		1
1005.18164		1
1030.30847		1
1124.06958		1
1148.56067		1
1175.7804		1
1196.08325		1
1332.54578		1
1334.54712		1
1349.41541		1
1475.03076		1
1521.79932		1
1542.40234		1
1549.52686		1
1553.421		1
1558.20557		1
1578.88123		1
1590.62732		1
1663.584		1
1671.9657		1
1693.13428		1
1711.75012		1
1759.16492		1
1773.03882		1
1777.2677		1
1867.56384		1
1936.76465		1
1979.70947		1
2003.545		1
2070.54614		1
2073.30957		1
2098.22974		1
2157.501		1
2166.95581		1
2199.84424		1
2227.338		1
2261.478		1
2303.13037		1
2328.21826		1
2330.78857		1
2333.71265		1
2386.82935		1
2482.17041		1
2489.39868		1
2520.75269		1
2562.86133		1
2649.88745		1
2718.94556		1
2805.99731		1
2815.61987		1
2817.181		1
2846.85938		1
2866.02734		1
2893.878		1
2941.4		1
2975.34839		1
3006.29541		1
3032.59521		1
3050.95581		1
3148.08032		1
3210.051		1
3218.09351		1
3228.79077		1
3244.8		1
3440.26953		1
3482.1394		1
3538.01929		1
3649.21533		1
3674.321		1
3681.14941		1
3746.50439		1
3834.395		1
3845.12354		1
3851.063		1
3954.21021		1
3972.41113		1
4026.78467		1
4120.759		1
4199.558		1
4203.95752		1
4231.05029		1
4286.739		1
4288.446		1
4302.4375		1
4303.56348		1
4317.346		1
4317.82		1
4402.93066		1
4424.03027		1
4428.449		1
4479.52832		1
4489.97754		1
4509.40039		1
4559.839		1
4570.88428		1
4574.597		1
4582.541		1
4585.752		1
4604.50928		1
4632.8125		1
4744.72266		1
4767.83		1
4789.46045		1
4801.408		1
4829.97949		1
4868.182		1
4893.79932		1
4899.37158		1
4902.50146		1
4910.36475		1
4910.43066		1
4914.209		1
4914.891		1
4936.16553		1
4968.35645		1
5009.40137		1
5018.21436		1
5024.534		1
5091.77539		1
5112.74072		1
5128.30371		1
5135.885		1
5142.59668		1
5143.92432		1
5146.16		1
5155.18457		1
5167.5083		1
5171.362		1
5176.828		1
5188.36133		1
5191.21533		1
5196.203		1
5196.449		1
5202.23438		1
5209.932		1
5211.583		1
5212.973		1
5213.64648		1
5216.13037		1
5216.62256		1
5220.15039		1
5227.012		1
5229.21436		1
5229.27148		1
5230.58643		1
5235.61		1
5235.948		1
5237.82861		1
5239.597		1
5239.64		1
5240.283		1
5242.1416		1
5245.80762		1
5246.10156		1
5249.43555		1
5250.083		1
5250.30273		1
5250.58545		1
5250.82227		1
5251.065		1
5252.91064		1
5253.111		1
5255.578		1
5256.67969		1
5257.32373		1
5260.882		1
5262.57568		1
5262.804		1
5266.01953		1
5266.113		1
5266.974		1
5268.40234		1
5270.34863		1
5275.765		1
5277.327		1
5279.79639		1
5280.05469		1
5282.725		1
5282.85254		1
5289.537		1
5289.95557		1
5292.51172		1
5293.316		1
5294.324		1
5294.587		1
5294.809		1
5295.76465		1
5297.816		1
5297.90625		1
5298.82471		1
5302.59668		1
5303.71533		1
5304.70752		1
5305.038		1
5307.03027		1
5309.02246		1
5309.03467		1
5310.7		1
5310.808		1
5313.665		1
5314.14941		1
5314.20557		1
5317.5127		1
5317.86963		1
5321.21826		1
5322.13135		1
5322.585		1
5323.936		1
5324.18555		1
5325.017		1
5325.46826		1
5326.816		1
5327.95557		1
5328.2124		1
5329.201		1
5330.98438		1
5332.253		1
5332.769		1
5334.19727		1
5334.41064		1
5334.79053		1
5336.43848		1
5336.883		1
5337.103		1
5337.39063		1
5340.261		1
5341.414		1
5342.145		1
5343.81		1
5344.299		1
5345.179		1
5345.943		1
5346.909		1
5347.153		1
5347.535		1
5349.3916		1
5349.59		1
5349.671		1
5351.354		1
5351.677		1
5352.676		1
5352.685		1
5353.439		1
5355.90039		1
5356.32666		1
5356.70459		1
5356.76855		1
5356.943		1
5358.21045		1
5358.74561		1
5359.119		1
5359.2793		1
5359.48828		1
5359.72852		1
5360.19434		1
5362.694		1
5363.3623		1
5363.864		1
5364.18555		1
5365.65234		1
5367.38		1
5368.7124		1
5368.857		1
5369.65332		1
5369.78027		1
5370.16943		1
5370.53857		1
5371.4375		1
5372.83643		1
5373.39		1
5375.29346		1
5376.147		1
5376.4873		1
5377.19775		1
5378.15771		1
5378.8457		1
5379.07861		1
5379.21143		1
5379.5415		1
5379.89453		1
5379.94238		1
5380.293		1
5380.37158		1
5380.91455		1
5381.388		1
5381.543		1
5381.83252		1
5382.00342		1
5382.03955		1
5383.386		1
5383.672		1
5383.93848		1
5383.945		1
5385.70264		1
5385.74561		1
5386.121		1
5386.549		1
5386.685		1
5386.94727		1
5387.20947		1
5387.784		1
5387.90771		1
5387.96436		1
5388.05273		1
5389.227		1
5390.41357		1
5391.032		1
5391.251		1
5391.41162		1
5392.335		1
5392.38135		1
5392.625		1
5392.735		1
5392.9165		1
5393.214		1
5393.53955		1
5393.77246		1
5393.79		1
5394.00244		1
5395.0625		1
5395.08252		1
5395.72266		1
5395.78955		1
5396.51953		1
5396.64648		1
5396.87451		1
5397.369		1
5398.228		1
5398.462		1
5398.865		1
5398.93164		1
5399.429		1
5400.51367		1
5400.61035		1
5400.74951		1
5401.426		1
5401.61572		1
5401.956		1
5402.766		1
5403.462		1
5403.90967		1
5405.227		1
5405.61133		1
5406.036		1
5406.13965		1
5406.931		1
5407.239		1
5408.103		1
5408.13		1
5408.213		1
5408.3457		1
5408.476		1
5408.702		1
5409.138		1
5409.268		1
5409.36328		1
5409.57129		1
5409.763		1
5410.17139		1
5410.81055		1
5410.8916		1
5411.24756		1
5412.824		1
5413.66553		1
5414.341		1
5414.46143		1
5415.032		1
5415.4585		1
5415.943		1
5416.02		1
5416.078		1
5416.093		1
5416.37744		1
5416.40039		1
5416.44141		1
5416.56934		1
5416.73047		1
5416.83838		1
5416.946		1
5417.131		1
5417.64746		1
5418.426		1
5418.71533		1
5418.92773		1
5419.3623		1
5419.612		1
5419.73975		1
5419.86768		1
5419.937		1
5420.276		1
5420.69873		1
5420.85156		1
5421.03369		1
5422.13135		1
5422.532		1
5422.803		1
5422.832		1
5423.343		1
5423.509		1
5423.715		1
5423.83838		1
5424.519		1
5424.73535		1
5425.591		1
5425.855		1
5426.21826		1
5426.7793		1
5426.884		1
5427.083		1
5427.19043		1
5427.236		1
5427.38037		1
5427.94434		1
5428.15869		1
5428.599		1
5428.74561		1
5428.97168		1
5429.065		1
5429.49072		1
5429.845		1
5430.095		1
5430.74951		1
5431.14746		1
5431.194		1
5431.91943		1
5432.20459		1
5432.37744		1
5432.698		1
5433.10352		1
5433.2		1
5433.32129		1
5433.49756		1
5433.49756		1
5433.58		1
5433.79		1
5434.306		1
5434.57031		1
5434.62842		1
5434.77148		1
5435.328		1
5435.332		1
5435.478		1
5436.08057		1
5436.208		1
5436.302		1
5436.38		1
5436.57666		1
5436.625		1
5438.372		1
5438.53125		1
5438.91162		1
5439.011		1
5439.231		1
5439.288		1
5439.295		1
5439.433		1
5439.75635		1
5439.817		1
5440.749		1
5440.76172		1
5440.794		1
5441.319		1
5441.398		1
5441.44141		1
5441.71		1
5441.73828		1
5442.30762		1
5442.392		1
5442.545		1
5442.648		1
5442.806		1
5443.225		1
5443.268		1
5443.287		1
5443.36865		1
5443.65234		1
5443.85156		1
5443.926		1
5443.95654		1
5444.214		1
5444.32031		1
5444.35059		1
5444.374		1
5444.45		1
5444.50342		1
5444.884		1
5444.903		1
5445.75342		1
5446.099		1
5446.126		1
5447.62549		1
5447.696		1
5447.73633		1
5447.984		1
5448.15137		1
5448.44727		1
5448.479		1
5448.78271		1
5449.075		1
5449.119		1
5449.18066		1
5449.27344		1
5449.29346		1
5449.36963		1
5449.47852		1
5449.49854		1
5449.682		1
5449.96		1
5450.135		1
5450.33936		1
5450.43555		1
5450.44531		1
5450.473		1
5450.65869		1
5450.988		1
5451.089		1
5451.5415		1
5451.74756		1
5452.385		1
5452.435		1
5452.55957		1
5452.584		1
5452.64746		1
5452.714		1
5452.934		1
5453.22266		1
5453.324		1
5453.56055		1
5453.57568		1
5453.62256		1
5453.65234		1
5453.907		1
5453.921		1
5454.3833		1
5454.467		1
5454.625		1
5454.693		1
5454.74463		1
5455.28271		1
5455.289		1
5455.41748		1
5455.445		1
5455.57129		1
5455.63232		1
5456.03027		1
5456.075		1
5456.17773		1
5456.262		1
5456.33545		1
5456.431		1
5456.72559		1
5456.77832		1
5456.80664		1
5456.854		1
5457.397		1
5457.53467		1
5457.63		1
5457.69238		1
5457.71338		1
5457.878		1
5457.889		1
5458.14844		1
5458.2085		1
5458.22949		1
5458.589		1
5458.685		1
5458.716		1
5458.77148		1
5458.961		1
5458.97461		1
5458.97949		1
5459.27		1
5459.3374		1
5459.38525		1
5459.65527		1
5460.69971		1
5460.94		1
5461.02637		1
5461.057		1
5461.25635		1
5461.527		1
5461.779		1
5462.11963		1
5462.344		1
5462.44531		1
5462.594		1
5462.97		1
5463.157		1
5463.21533		1
5463.32764		1
5463.39941		1
5463.552		1
5464.132		1
5464.273		1
5464.38672		1
5464.6123		1
5464.61963		1
5464.889		1
5464.907		1
5464.97461		1
5464.98145		1
5465.21		1
5465.238		1
5465.34766		1
5465.55127		1
5465.674		1
5466.01025		1
5466.11035		1
5466.12061		1
5466.45752		1
5466.72461		1
5466.81348		1
5466.894		1
5466.949		1
5467.58057		1
5467.78662		1
5467.815		1
5467.826		1
5468.051		1
5468.357		1
5468.77734		1
5469.18945		1
5469.22949		1
5469.24561		1
5469.32373		1
5470.0625		1
5470.39355		1
5470.481		1
5470.541		1
5470.73242		1
5470.73535		1
5471.20654		1
5471.50342		1
5471.67334		1
5471.833		1
5472.40869		1
5472.99658		1
5473.20361		1
5473.316		1
5473.641		1
5473.66943		1
5473.808		1
5473.83057		1
5473.855		1
5473.91748		1
5474.48145		1
5474.891		1
5474.982		1
5475.06		1
5475.20752		1
5475.214		1
5475.281		1
5475.34961		1
5475.371		1
5475.41748		1
5475.54736		1
5475.59766		1
5475.711		1
5475.71436		1
5475.72559		1
5475.95947		1
5475.97949		1
5476.01		1
5476.171		1
5476.238		1
5476.2666		1
5476.45068		1
5476.462		1
5476.751		1
5476.97656		1
5477.09131		1
5477.26172		1
5477.34766		1
5477.44775		1
5477.607		1
5477.797		1
5477.81152		1
5477.90869		1
5478.123		1
5478.13965		1
5478.217		1
5478.494		1
5478.52344		1
5478.62256		1
5478.65967		1
5478.684		1
5478.694		1
5478.716		1
5478.782		1
5478.817		1
5478.83252		1
5479.452		1
5479.47559		1
5479.68555		1
5479.901		1
5480.13574		1
5481.15674		1
5481.375		1
5481.65869		1
5481.7124		1
5481.842		1
5481.87256		1
5481.883		1
5481.95068		1
5482.024		1
5482.43848		1
5482.63		1
5482.93262		1
5482.93359		1
5482.97461		1
5483.157		1
5483.53174		1
5483.585		1
5483.86		1
5484.06055		1
5484.362		1
5484.49365		1
5484.53955		1
5484.56055		1
5484.619		1
5484.956		1
5485.03955		1
5485.09033		1
5485.31934		1
5485.727		1
5485.75537		1
5485.80664		1
5486.387		1
5486.59326		1
5486.6333		1
5486.655		1
5486.751		1
5486.91064		1
5486.92139		1
5486.948		1
5486.964		1
5487.032		1
5487.04932		1
5487.10059		1
5487.297		1
5487.32471		1
5487.534		1
5487.618		1
5487.721		1
5487.77246		1
5487.783		1
5488.13		1
5488.17139		1
5488.315		1
5488.34473		1
5488.41357		1
5488.578		1
5488.793		1
5488.80566		1
5488.81543		1
5488.8916		1
5488.89551		1
5488.96826		1
5489.07568		1
5489.817		1
5489.968		1
5489.96826		1
5490.19775		1
5490.24268		1
5490.65869		1
5490.79346		1
5490.883		1
5490.95557		1
5491.07373		1
5491.38428		1
5491.69873		1
5491.751		1
5491.842		1
5492.278		1
5492.95166		1
5492.96973		1
5493.0625		1
5493.16846		1
5493.19434		1
5493.36426		1
5493.70264		1
5493.898		1
5493.90625		1
5494.107		1
5494.12842		1
5494.382		1
5494.479		1
5494.584		1
5494.69971		1
5494.921		1
5494.938		1
5495.03174		1
5495.25244		1
5495.283		1
5495.46729		1
5495.80273		1
5496.0415		1
5496.08643		1
5496.08936		1
5496.158		1
5496.424		1
5496.52		1
5496.69		1
5496.843		1
5496.87744		1
5497.17725		1
5497.241		1
5497.578		1
5497.58		1
5497.627		1
5497.64941		1
5497.66748		1
5497.67432		1
5497.69043		1
5497.876		1
5497.93848		1
5498.14		1
5498.15869		1
5498.38232		1
5498.39648		1
5498.476		1
5498.61328		1
5498.626		1
5498.71973		1
5498.74		1
5498.77051		1
5498.913		1
5499.133		1
5499.2124		1
5499.32		1
5499.40527		1
5499.5376		1
5499.611		1
5499.71973		1
5499.723		1
5499.81152		1
5499.95361		1
5500.004		1
5500.07		1
5500.10645		1
5500.18		1
5500.595		1
5500.696		1
5500.78955		1
5500.839		1
5500.852		1
5500.94971		1
5500.976		1
5501.02539		1
5501.286		1
5501.31738		1
5501.45264		1
5501.67871		1
5501.928		1
5502.183		1
5502.25635		1
5502.32764		1
5502.38525		1
5502.58838		1
5502.63574		1
5502.85059		1
5502.863		1
5502.889		1
5502.908		1
5503.085		1
5503.25049		1
5503.36035		1
5503.4917		1
5503.65		1
5503.78467		1
5503.82959		1
5504.232		1
5504.31445		1
5504.398		1
5504.47559		1
5504.60156		1
5505.007		1
5505.009		1
5505.011		1
5505.117		1
5505.118		1
5505.141		1
5505.143		1
5505.14355		1
5505.158		1
5505.479		1
5505.72363		1
5505.75244		1
5505.84961		1
5505.95947		1
5506.05566		1
5506.059		1
5506.2085		1
5506.33154		1
5506.35645		1
5506.64648		1
5507.275		1
5507.41455		1
5507.42725		1
5507.524		1
5507.57959		1
5507.6665		1
5507.84131		1
5507.892		1
5508.07666		1
5508.26025		1
5508.342		1
5508.429		1
5508.70459		1
5508.8335		1
5508.934		1
5508.97754		1
5508.982		1
5509.1333		1
5509.15674		1
5509.23047		1
5509.274		1
5509.48145		1
5509.493		1
5509.494		1
5509.56543		1
5509.65527		1
5509.96826		1
5510.07227		1
5510.095		1
5510.20166		1
5510.284		1
5510.356		1
5510.41846		1
5510.783		1
5510.98828		1
5510.999		1
5511.06641		1
5511.13965		1
5511.199		1
5511.2417		1
5511.25635		1
5511.322		1
5511.33154		1
5511.43555		1
5511.452		1
5511.50244		1
5511.619		1
5511.71045		1
5511.76		1
5511.76953		1
5511.77832		1
5511.9126		1
5511.97754		1
5512.322		1
5512.32666		1
5512.43457		1
5512.56641		1
5512.678		1
5512.88135		1
5512.965		1
5513.088		1
5513.11865		1
5513.184		1
5513.216		1
5513.38428		1
5513.46826		1
5513.71729		1
5513.91064		1
5513.92773		1
5514.08154		1
5514.227		1
5514.236		1
5514.318		1
5514.379		1
5514.504		1
5514.697		1
5514.821		1
5514.887		1
5515.216		1
5515.238		1
5515.30225		1
5515.34229		1
5515.377		1
5515.42773		1
5515.63232		1
5515.738		1
5515.797		1
5515.964		1
5516.041		1
5516.06348		1
5516.30371		1
5516.525		1
5516.945		1
5517.04639		1
5517.07764		1
5517.206		1
5517.21143		1
5517.53027		1
5517.70068		1
5517.71826		1
5517.74463		1
5517.83057		1
5517.91		1
5517.982		1
5518.01855		1
5518.041		1
5518.183		1
5518.23438		1
5518.27441		1
5518.3667		1
5518.523		1
5518.724		1
5518.77148		1
5518.84766		1
5518.88965		1
5518.914		1
5519.0127		1
5519.211		1
5519.254		1
5519.385		1
5519.42529		1
5519.546		1
5519.831		1
5519.843		1
5519.864		1
5520.006		1
5520.137		1
5520.241		1
5520.47754		1
5520.50342		1
5520.553		1
5520.57764		1
5521.073		1
5521.08252		1
5521.085		1
5521.317		1
5521.41553		1
5521.475		1
5521.59033		1
5521.709		1
5521.942		1
5522.184		1
5522.30762		1
5522.45		1
5522.562		1
5522.595		1
5522.60938		1
5522.66		1
5522.82227		1
5522.876		1
5522.94336		1
5523.07129		1
5523.172		1
5523.20557		1
5523.441		1
5523.97852		1
5524.175		1
5524.19629		1
5524.30371		1
5524.47266		1
5524.48535		1
5524.564		1
5524.5957		1
5524.60059		1
5524.62744		1
5524.633		1
5524.71533		1
5524.747		1
5524.78027		1
5524.824		1
5524.84473		1
5524.938		1
5525.06445		1
5525.193		1
5525.445		1
5525.519		1
5525.531		1
5525.53125		1
5525.652		1
5525.76855		1
5525.8623		1
5525.89355		1
5525.913		1
5526.174		1
5526.2		1
5526.417		1
5526.52539		1
5526.64355		1
5526.80566		1
5526.9624		1
5527.60254		1
5527.61768		1
5527.69336		1
5527.69727		1
5527.75732		1
5527.798		1
5527.91064		1
5527.992		1
5527.99756		1
5528.0293		1
5528.03		1
5528.037		1
5528.27734		1
5528.297		1
5528.3		1
5528.33154		1
5528.34229		1
5528.395		1
5528.44531		1
5528.48438		1
5528.53271		1
5528.6123		1
5528.65		1
5528.71436		1
5528.92139		1
5528.927		1
5528.98145		1
5529.08643		1
5529.217		1
5529.38428		1
5529.462		1
5529.59131		1
5529.62256		1
5529.74756		1
5529.832		1
5529.93457		1
5529.94629		1
5529.982		1
5530.00146		1
5530.27246		1
5530.374		1
5530.46631		1
5530.843		1
5530.943		1
5531.082		1
5531.15771		1
5531.46631		1
5531.47266		1
5531.52734		1
5531.571		1
5531.66748		1
5531.671		1
5531.731		1
5531.79		1
5531.883		1
5532.08643		1
5532.11963		1
5532.46826		1
5532.545		1
5532.574		1
5532.77344		1
5532.78		1
5532.90332		1
5532.97266		1
5533.215		1
5533.26563		1
5533.34961		1
5533.55566		1
5533.59		1
5533.89844		1
5533.908		1
5534.05371		1
5534.13965		1
5534.147		1
5534.178		1
5534.4165		1
5534.53125		1
5534.566		1
5534.71826		1
5534.763		1
5534.807		1
5534.9585		1
5535.029		1
5535.06836		1
5535.14746		1
5535.17871		1
5535.28271		1
5535.407		1
5535.541		1
5535.55762		1
5535.60645		1
5535.63867		1
5535.743		1
5535.824		1
5535.826		1
5535.934		1
5535.938		1
5535.98145		1
5535.984		1
5536.05566		1
5536.249		1
5536.303		1
5536.489		1
5536.50439		1
5536.52441		1
5536.54248		1
5536.543		1
5536.68555		1
5536.9165		1
5536.928		1
5537.07666		1
5537.08643		1
5537.09961		1
5537.15		1
5537.26172		1
5537.28467		1
5537.35742		1
5537.52051		1
5537.605		1
5537.611		1
5537.74854		1
5537.795		1
5537.79639		1
5537.87646		1
5537.916		1
5537.951		1
5538.02734		1
5538.031		1
5538.047		1
5538.2583		1
5538.293		1
5538.31055		1
5538.42773		1
5538.45557		1
5538.46436		1
5538.46631		1
5538.754		1
5538.788		1
5538.884		1
5538.928		1
5538.93848		1
5539.119		1
5539.136		1
5539.233		1
5539.26758		1
5539.31738		1
5539.44434		1
5539.477		1
5539.52539		1
5539.552		1
5539.7915		1
5540.174		1
5540.2124		1
5540.278		1
5540.355		1
5540.4		1
5540.40625		1
5540.475		1
5540.62256		1
5540.647		1
5540.66064		1
5540.67725		1
5540.69434		1
5540.729		1
5541.01563		1
5541.09131		1
5541.27		1
5541.3916		1
5541.68848		1
5541.706		1
5541.731		1
5541.76953		1
5541.911		1
5541.9165		1
5541.92432		1
5541.92432		1
5542.00244		1
5542.07471		1
5542.14453		1
5542.586		1
5542.7417		1
5542.828		1
5542.831		1
5543.009		1
5543.01855		1
5543.042		1
5543.09766		1
5543.10156		1
5543.10449		1
5543.123		1
5543.12939		1
5543.25732		1
5543.2583		1
5543.31		1
5543.429		1
5543.611		1
5543.644		1
5543.73535		1
5543.798		1
5543.80371		1
5543.878		1
5544.061		1
5544.11328		1
5544.188		1
5544.32666		1
5544.328		1
5544.399		1
5544.651		1
5544.92432		1
5544.985		1
5545.004		1
5545.183		1
5545.185		1
5545.27246		1
5545.27539		1
5545.27637		1
5545.304		1
5545.311		1
5545.319		1
5545.572		1
5545.67236		1
5545.6875		1
5545.697		1
5545.69775		1
5545.71533		1
5545.80273		1
5545.846		1
5545.87939		1
5545.88965		1
5545.89		1
5546.18359		1
5546.191		1
5546.32373		1
5546.464		1
5546.475		1
5546.543		1
5546.65332		1
5546.69043		1
5546.7207		1
5547.04639		1
5547.283		1
5547.30371		1
5547.33252		1
5547.339		1
5547.7417		1
5547.74463		1
5547.76025		1
5547.804		1
5547.91748		1
5547.962		1
5547.987		1
5548.18066		1
5548.302		1
5548.30566		1
5548.35449		1
5548.357		1
5548.49463		1
5548.50342		1
5548.90527		1
5548.95361		1
5548.971		1
5549.00146		1
5549.015		1
5549.09961		1
5549.27734		1
5549.344		1
5549.4873		1
5549.55273		1
5549.59375		1
5549.61		1
5549.633		1
5549.723		1
5549.73535		1
5549.779		1
5549.96875		1
5549.981		1
5550.00635		1
5550.03564		1
5550.09766		1
5550.216		1
5550.40771		1
5550.44873		1
5550.534		1
5550.576		1
5550.61133		1
5550.626		1
5550.62646		1
5550.64844		1
5550.7		1
5550.74072		1
5550.79932		1
5550.82227		1
5550.846		1
5550.89746		1
5550.91455		1
5551.01025		1
5551.11475		1
5551.13867		1
5551.22656		1
5551.23926		1
5551.28369		1
5551.307		1
5551.447		1
5551.5293		1
5551.643		1
5551.64844		1
5551.665		1
5551.726		1
5551.74854		1
5551.78857		1
5551.981		1
5552.02148		1
5552.105		1
5552.232		1
5552.29346		1
5552.42773		1
5552.53271		1
5552.60059		1
5552.66357		1
5552.702		1
5552.70264		1
5552.708		1
5552.727		1
5552.882		1
5552.94043		1
5553.144		1
5553.205		1
5553.2627		1
5553.32568		1
5553.428		1
5553.534		1
5553.57129		1
5553.7085		1
5553.72		1
5553.74561		1
5553.8		1
5553.883		1
5553.913		1
5553.93457		1
5553.972		1
5554.012		1
5554.042		1
5554.114		1
5554.28564		1
5554.34229		1
5554.34473		1
5554.47754		1
5554.47949		1
5554.615		1
5554.62842		1
5554.79248		1
5554.93848		1
5554.995		1
5555.225		1
5555.27344		1
5555.38232		1
5555.777		1
5555.89648		1
5555.976		1
5556.09		1
5556.33838		1
5556.55371		1
5556.56445		1
5556.661		1
5556.661		1
5556.667		1
5556.703		1
5556.738		1
5556.92139		1
5556.995		1
5557.35059		1
5557.38574		1
5557.65332		1
5557.76855		1
5557.89551		1
5558.163		1
5558.185		1
5558.307		1
5558.30859		1
5558.376		1
5558.425		1
5558.45947		1
5558.65527		1
5558.796		1
5558.943		1
5559.08643		1
5559.12256		1
5559.145		1
5559.246		1
5559.339		1
5559.35938		1
5559.41748		1
5559.71631		1
5559.749		1
5559.79248		1
5559.84033		1
5559.84131		1
5559.89063		1
5559.96826		1
5559.972		1
5560.061		1
5560.076		1
5560.10742		1
5560.119		1
5560.1665		1
5560.173		1
5560.18945		1
5560.233		1
5560.25439		1
5560.26758		1
5560.28271		1
5560.38428		1
5560.445		1
5560.471		1
5560.50537		1
5560.643		1
5560.675		1
5560.74561		1
5560.77832		1
5560.90527		1
5560.999		1
5561.154		1
5561.173		1
5561.29736		1
5561.355		1
5561.3584		1
5561.363		1
5561.571		1
5561.58		1
5561.63867		1
5561.64		1
5561.738		1
5561.8125		1
5561.94043		1
5562.014		1
5562.152		1
5562.34473		1
5562.4		1
5562.517		1
5562.58447		1
5562.64355		1
5562.728		1
5562.77734		1
5562.80029		1
5562.929		1
5562.973		1
5563.047		1
5563.05029		1
5563.174		1
5563.20654		1
5563.225		1
5563.4126		1
5563.46045		1
5563.63965		1
5563.649		1
5563.65234		1
5563.772		1
5563.7793		1
5563.78467		1
5563.90967		1
5563.917		1
5564.07764		1
5564.10254		1
5564.1123		1
5564.25635		1
5564.271		1
5564.401		1
5564.418		1
5564.51172		1
5564.51758		1
5564.711		1
5564.765		1
5564.781		1
5564.866		1
5564.9043		1
5564.9834		1
5564.991		1
5565.15625		1
5565.19043		1
5565.32		1
5565.39551		1
5565.462		1
5565.58936		1
5565.64258		1
5565.662		1
5565.66455		1
5565.723		1
5565.739		1
5565.781		1
5565.844		1
5565.9707		1
5565.989		1
5566.0083		1
5566.11475		1
5566.29736		1
5566.593		1
5566.696		1
5566.71338		1
5566.794		1
5566.9917		1
5567.053		1
5567.2417		1
5567.283		1
5567.331		1
5567.41357		1
5567.42529		1
5567.49658		1
5567.518		1
5567.688		1
5567.69336		1
5567.708		1
5567.75		1
5567.957		1
5567.97754		1
5568		1
5568.03174		1
5568.04053		1
5568.175		1
5568.17969		1
5568.206		1
5568.22656		1
5568.293		1
5568.33154		1
5568.45459		1
5568.46143		1
5568.47		1
5568.563		1
5568.99268		1
5569.14258		1
5569.199		1
5569.24268		1
5569.27		1
5569.361		1
5569.402		1
5569.412		1
5569.465		1
5569.493		1
5569.526		1
5569.55371		1
5569.555		1
5569.559		1
5569.639		1
5569.743		1
5569.755		1
5569.78857		1
5569.884		1
5570.1333		1
5570.19141		1
5570.20752		1
5570.65869		1
5570.709		1
5570.832		1
5570.834		1
5570.836		1
5570.88965		1
5570.90137		1
5570.91455		1
5571.11426		1
5571.15234		1
5571.419		1
5571.42627		1
5571.522		1
5571.534		1
5571.56445		1
5571.636		1
5571.72		1
5571.80664		1
5571.8623		1
5572.01758		1
5572.097		1
5572.12549		1
5572.183		1
5572.24		1
5572.38037		1
5572.38135		1
5572.476		1
5572.522		1
5572.74365		1
5572.794		1
5572.82861		1
5572.881		1
5572.90527		1
5572.92432		1
5573.07227		1
5573.09766		1
5573.19971		1
5573.21		1
5573.281		1
5573.29541		1
5573.397		1
5573.45557		1
5573.46533		1
5573.48		1
5573.57568		1
5573.64		1
5573.656		1
5573.65771		1
5573.79053		1
5573.85254		1
5573.857		1
5573.871		1
5573.88232		1
5573.907		1
5573.91357		1
5573.9873		1
5574.11475		1
5574.18262		1
5574.23535		1
5574.40332		1
5574.47168		1
5574.532		1
5574.596		1
5574.607		1
5574.699		1
5574.742		1
5574.74854		1
5574.784		1
5574.79248		1
5574.794		1
5574.79443		1
5574.8125		1
5574.843		1
5574.87256		1
5574.916		1
5574.924		1
5574.93848		1
5575.044		1
5575.19336		1
5575.195		1
5575.339		1
5575.3667		1
5575.372		1
5575.38135		1
5575.47852		1
5575.54443		1
5575.548		1
5575.65674		1
5575.714		1
5575.76074		1
5575.76465		1
5575.80859		1
5575.83643		1
5575.87354		1
5575.955		1
5576.10254		1
5576.13428		1
5576.26563		1
5576.286		1
5576.35645		1
5576.469		1
5576.46973		1
5576.49854		1
5576.53955		1
5576.562		1
5576.68457		1
5576.6875		1
5576.689		1
5576.74072		1
5577.01367		1
5577.1543		1
5577.19873		1
5577.22656		1
5577.228		1
5577.256		1
5577.323		1
5577.47168		1
5577.596		1
5577.614		1
5577.7207		1
5577.79		1
5577.926		1
5578.07959		1
5578.10156		1
5578.259		1
5578.359		1
5578.46826		1
5578.62939		1
5578.631		1
5578.742		1
5578.80859		1
5578.8457		1
5578.88867		1
5579.078		1
5579.07959		1
5579.16943		1
5579.329		1
5579.354		1
5579.4707		1
5579.592		1
5579.625		1
5579.69238		1
5579.737		1
5580.11133		1
5580.133		1
5580.19141		1
5580.20166		1
5580.20752		1
5580.33		1
5580.366		1
5580.458		1
5580.47754		1
5580.51		1
5580.53271		1
5580.659		1
5580.69775		1
5580.82		1
5580.873		1
5580.951		1
5581.10742		1
5581.20361		1
5581.258		1
5581.309		1
5581.41553		1
5581.44141		1
5581.542		1
5581.55762		1
5581.61133		1
5581.76953		1
5581.84961		1
5581.85254		1
5582.115		1
5582.204		1
5582.23633		1
5582.303		1
5582.303		1
5582.35742		1
5582.365		1
5582.58057		1
5582.728		1
5582.765		1
5582.913		1
5582.985		1
5582.99365		1
5582.998		1
5583.041		1
5583.18262		1
5583.20264		1
5583.50439		1
5583.549		1
5583.65625		1
5583.703		1
5583.71045		1
5583.723		1
5583.779		1
5583.82129		1
5583.85059		1
5583.9375		1
5584.004		1
5584.018		1
5584.067		1
5584.147		1
5584.14941		1
5584.15039		1
5584.17334		1
5584.25537		1
5584.353		1
5584.44727		1
5584.463		1
5584.47656		1
5584.54541		1
5584.60449		1
5584.61572		1
5584.756		1
5584.769		1
5584.79248		1
5584.794		1
5584.88232		1
5584.947		1
5584.972		1
5585.08252		1
5585.15967		1
5585.20068		1
5585.271		1
5585.28125		1
5585.287		1
5585.31055		1
5585.403		1
5585.41455		1
5585.466		1
5585.499		1
5585.50244		1
5585.561		1
5585.72852		1
5585.8125		1
5585.82031		1
5585.92969		1
5585.96		1
5586.0625		1
5586.1167		1
5586.1377		1
5586.378		1
5586.3877		1
5586.506		1
5586.612		1
5586.61963		1
5586.624		1
5586.631		1
5586.634		1
5586.67529		1
5586.704		1
5586.879		1
5586.913		1
5587.063		1
5587.11475		1
5587.17334		1
5587.176		1
5587.265		1
5587.307		1
5587.405		1
5587.679		1
5587.68945		1
5587.70947		1
5587.77		1
5587.79639		1
5587.82373		1
5587.852		1
5587.89		1
5588.043		1
5588.09131		1
5588.131		1
5588.26025		1
5588.35		1
5588.455		1
5588.49756		1
5588.597		1
5588.59863		1
5588.722		1
5588.734		1
5588.788		1
5588.81055		1
5588.81934		1
5588.877		1
5588.87842		1
5588.88525		1
5588.91846		1
5589.046		1
5589.214		1
5589.291		1
5589.32568		1
5589.38232		1
5589.43164		1
5589.704		1
5589.757		1
5589.779		1
5589.97461		1
5590.01563		1
5590.10254		1
5590.132		1
5590.44238		1
5590.46826		1
5590.52246		1
5590.5376		1
5590.56152		1
5590.64746		1
5590.716		1
5590.749		1
5590.7627		1
5590.7793		1
5590.812		1
5590.823		1
5591.03		1
5591.05371		1
5591.05859		1
5591.07373		1
5591.096		1
5591.227		1
5591.356		1
5591.383		1
5591.386		1
5591.41748		1
5591.434		1
5591.445		1
5591.45459		1
5591.53857		1
5591.549		1
5591.603		1
5591.6377		1
5591.91		1
5591.95068		1
5591.951		1
5592.21631		1
5592.219		1
5592.321		1
5592.32129		1
5592.37842		1
5592.38574		1
5592.469		1
5592.51465		1
5592.78		1
5592.79541		1
5592.84863		1
5592.854		1
5592.87744		1
5592.889		1
5593.00732		1
5593.098		1
5593.13037		1
5593.24561		1
5593.309		1
5593.324		1
5593.36963		1
5593.404		1
[truncated: 9,046 more rows]
