# Supplementary material for: Getting rid of ‘rain’ and ‘stars’: Mitigating inhibition effects on ddPCR data analysis, the case study of the invasive crayfish Pacifastacus leniusculus in the streams of Luxembourg
Source: PLoS One. 2022 Nov 16;17(11):e0275363. doi: 10.1371/journal.pone.0275363 (PMC9668142; doi:10.1371/journal.pone.0275363)
Supplement: S1 File — (ZIP) [file pone.0275363.s003.zip › raw data/29-Pl3/29 Pl3-2019 Pl_F07_Amplitude.csv]

Ch1 Amplitude	Ch2 Amplitude	Cluster
245.073334		1
384.582947		1
418.9517		1
448.710846		1
604.6289		1
629.707031		1
724.6231		1
1190.71814		1
2618.71533		1
3106.117		1
4549.557		1
4641.8125		1
4774.762		1
4829.99072		1
5041.78174		1
5083.392		1
5092.18457		1
5125.843		1
5135.108		1
5194.298		1
5248.88232		1
5276.624		1
5280.37549		1
5303.5166		1
5347.808		1
5364.69336		1
5413.42627		1
5415.062		1
5430.28955		1
5468.24268		1
5482.253		1
5503.11963		1
5513.84229		1
5525.41162		1
5534.698		1
5543.26025		1
5550.7124		1
5560.6167		1
5561.93652		1
5564.38037		1
5572.4917		1
5573.21143		1
5575.706		1
5634.179		1
5647.20459		1
5649.25635		1
5661.88525		1
5694.195		1
5696.99072		1
5698.703		1
5720.994		1
5722.356		1
5731.99854		1
5795.785		1
5837.4624		1
5846.378		1
5864.419		1
5877.233		1
5878.54736		1
5881.64063		1
5892.48828		1
5895.346		1
5905.961		1
5920.599		1
5921.37354		1
5936.50244		1
5946.08545		1
5946.46875		1
5959.255		1
5971.834		1
5979.89551		1
5989.18652		1
5994.89453		1
5999.81641		1
6035.82373		1
6040.339		1
6044.747		1
6045.69873		1
6046.27		1
6046.321		1
6049.75732		1
6061.66455		1
6061.9707		1
6065.38867		1
6067.90869		1
6068.992		1
6073.445		1
6085.18652		1
6091.55664		1
6092.18359		1
6092.40332		1
6092.639		1
6093.632		1
6099.308		1
6099.782		1
6099.858		1
6101.106		1
6103.19238		1
6104.60938		1
6107.141		1
6110.666		1
6111.508		1
6114.047		1
6115.26953		1
6115.547		1
6115.987		1
6116.34033		1
6118.95166		1
6120.379		1
6125.12939		1
6125.40527		1
6129.72168		1
6131.359		1
6131.78174		1
6136.27		1
6136.82373		1
6141.189		1
6143.486		1
6145.2876		1
6146.237		1
6150.37744		1
6151.7334		1
6152.80371		1
6154.557		1
6162.561		1
6167.03		1
6169.20361		1
6169.51855		1
6169.92334		1
6171.9834		1
6172.5		1
6172.88867		1
6175.95752		1
6177.128		1
6179.7		1
6182.291		1
6183.651		1
6186.2583		1
6194.38867		1
6196.67773		1
6197.577		1
6198.594		1
6199.77734		1
6200.509		1
6201.41846		1
6202.316		1
6203.76563		1
6203.8833		1
6205.282		1
6206.144		1
6207.965		1
6208.44531		1
6209.50049		1
6210.116		1
6210.13232		1
6210.2334		1
6210.48		1
6210.75732		1
6212.28857		1
6212.34		1
6213.02		1
6214.646		1
6214.677		1
6214.7915		1
6214.808		1
6215.71436		1
6215.75439		1
6216.107		1
6216.25732		1
6216.61768		1
6218.52441		1
6219.39648		1
6219.60254		1
6219.63		1
6220.51563		1
6221.63135		1
6222.80957		1
6223.892		1
6224.013		1
6224.69		1
6225.315		1
6225.96		1
6226.085		1
6226.14648		1
6226.69		1
6228.243		1
6228.369		1
6228.393		1
6229.14844		1
6230.01367		1
6231.319		1
6233.432		1
6234.40674		1
6235.36035		1
6236.022		1
6238.259		1
6238.37744		1
6241.567		1
6241.62158		1
6242.69775		1
6243.22363		1
6243.70264		1
6243.99072		1
6245.422		1
6248.211		1
6248.244		1
6248.45654		1
6249.229		1
6249.26367		1
6251.365		1
6251.716		1
6253.00928		1
6253.292		1
6253.502		1
6253.63672		1
6254.172		1
6255.49854		1
6256.148		1
6257.37451		1
6257.77051		1
6259.406		1
6259.994		1
6260.68262		1
6260.829		1
6261.459		1
6261.73975		1
6262.38525		1
6262.674		1
6263.427		1
6264.33057		1
6267.09033		1
6267.38672		1
6267.80469		1
6268.942		1
6269.01855		1
6269.41162		1
6269.857		1
6270.40332		1
6270.493		1
6270.65332		1
6270.68359		1
6271.17334		1
6271.962		1
6275.11963		1
6275.13		1
6275.81836		1
6275.942		1
6276.392		1
6277.13867		1
6277.676		1
6277.70264		1
6278.14258		1
6278.4375		1
6279.97754		1
6280.16162		1
6281.124		1
6282.423		1
6282.545		1
6282.85449		1
6283.13232		1
6283.42627		1
6283.56		1
6283.56641		1
6283.586		1
6283.661		1
6284.15771		1
6284.99951		1
6285.285		1
6285.536		1
6285.888		1
6285.969		1
6286.136		1
6286.16162		1
6286.228		1
6287.04346		1
6287.33936		1
6287.44971		1
6288.29346		1
6288.398		1
6288.70264		1
6289.10156		1
6289.503		1
6289.979		1
6290.595		1
6291.21826		1
6291.331		1
6291.678		1
6291.91162		1
6292.07031		1
6293.04834		1
6293.497		1
6294.21875		1
6294.47754		1
6294.6665		1
6294.699		1
6294.723		1
6294.743		1
6295.018		1
6295.18848		1
6295.29443		1
6296.155		1
6296.948		1
6297.239		1
6297.60254		1
6297.684		1
6298.005		1
6298.159		1
6298.76563		1
6298.893		1
6299.23047		1
6299.32959		1
6299.55664		1
6299.787		1
6299.9		1
6300.05127		1
6300.112		1
6300.31641		1
6300.816		1
6301.193		1
6301.54346		1
6301.99951		1
6302.21826		1
6302.401		1
6302.68		1
6303.026		1
6303.21143		1
6303.326		1
6303.409		1
6303.86035		1
6305.41162		1
6305.819		1
6305.8833		1
6305.89355		1
6306.279		1
6306.28125		1
6306.53564		1
6307.48047		1
6308.107		1
6308.11426		1
6308.72266		1
6309.5166		1
6309.53		1
6310.157		1
6310.377		1
6310.79834		1
6310.883		1
6311.638		1
6312.07568		1
6312.34766		1
6312.78174		1
6313.369		1
6313.557		1
6314.0293		1
6314.1665		1
6314.411		1
6314.559		1
6314.787		1
6315.069		1
6315.076		1
6315.25342		1
6315.594		1
6315.634		1
6315.7417		1
6315.74365		1
6315.78857		1
6315.81		1
6316.056		1
6316.12354		1
6316.943		1
6317.92139		1
6317.983		1
6318.197		1
6318.608		1
6318.949		1
6318.95557		1
6319.5293		1
6319.96338		1
6320.232		1
6320.278		1
6320.456		1
6320.57959		1
6320.65527		1
6320.70068		1
6321.01		1
6321.466		1
6321.511		1
6321.92041		1
6322.44336		1
6323.09961		1
6323.84961		1
6323.903		1
6323.979		1
6324.25928		1
6324.505		1
6324.62158		1
6325.36328		1
6325.6		1
6325.84131		1
6325.94141		1
6326.17334		1
6326.216		1
6326.26563		1
6326.8833		1
6326.939		1
6327.16455		1
6327.31		1
6327.354		1
6327.55		1
6327.60059		1
6327.771		1
6328.03955		1
6328.55957		1
6329.2		1
6330.042		1
6330.364		1
6330.50049		1
6330.67871		1
6330.829		1
6330.96143		1
6331.138		1
6331.206		1
6331.34863		1
6331.43457		1
6331.57861		1
6331.683		1
6332.19531		1
6332.75		1
6333.096		1
6333.25049		1
6333.72168		1
6333.766		1
6333.925		1
6334.18457		1
6334.2085		1
6334.70557		1
6335.26025		1
6335.34863		1
6335.75244		1
6336.04834		1
6336.146		1
6336.628		1
6336.881		1
6337.10645		1
6337.57373		1
6337.683		1
6337.98926		1
6338.31836		1
6338.833		1
6338.8833		1
6338.94141		1
6339.047		1
6339.327		1
6339.61328		1
6339.83		1
6340		1
6340.532		1
6340.65771		1
6340.96338		1
6341.12939		1
6341.355		1
6341.69873		1
6341.85059		1
6341.976		1
6342.105		1
6342.16553		1
6342.29639		1
6342.744		1
6342.779		1
6342.941		1
6343.317		1
6343.341		1
6343.72754		1
6343.75635		1
6343.76172		1
6344.432		1
6345.06641		1
6345.681		1
6345.76074		1
6346.288		1
6346.59863		1
6346.60449		1
6346.6377		1
6346.81543		1
6347.4585		1
6348.04		1
6349.58447		1
6349.733		1
6350.055		1
6350.275		1
6350.27832		1
6350.30225		1
6350.53174		1
6350.795		1
6350.862		1
6351.28662		1
6351.701		1
6352.1123		1
6352.17		1
6352.551		1
6352.945		1
6353.065		1
6353.32959		1
6353.677		1
6353.72656		1
6353.742		1
6353.744		1
6354.19336		1
6354.31934		1
6354.57861		1
6354.757		1
6355.12451		1
6355.39844		1
6355.55225		1
6355.91455		1
6356.089		1
6356.22754		1
6357.427		1
6357.561		1
6357.91748		1
6357.97754		1
6358.087		1
6358.725		1
6358.862		1
6358.86475		1
6358.879		1
6359.19727		1
6359.268		1
6359.53857		1
6359.7627		1
6359.78662		1
6359.833		1
6359.836		1
6360.04541		1
6360.062		1
6360.127		1
6360.29932		1
6360.303		1
6360.568		1
6360.608		1
6360.87939		1
6361.00732		1
6361.78		1
6361.79834		1
6362.238		1
6362.522		1
6362.75049		1
6363.515		1
6363.57373		1
6363.63		1
6363.809		1
6363.81738		1
6364.54346		1
6364.635		1
6364.657		1
6365.00439		1
6365.336		1
6365.63574		1
6366.269		1
6366.404		1
6366.50439		1
6366.543		1
6366.7334		1
6367.06445		1
6367.334		1
6367.389		1
6367.436		1
6367.55762		1
6368.28467		1
6368.372		1
6368.722		1
6368.819		1
6369.03955		1
6369.271		1
6369.683		1
6369.738		1
6369.777		1
6369.808		1
6369.915		1
6369.91943		1
6370.12646		1
6370.257		1
6370.2583		1
6370.29639		1
6370.41455		1
6371.412		1
6371.63		1
6371.742		1
6371.797		1
6372.2		1
6372.56055		1
6372.865		1
6372.88135		1
6372.93848		1
6373.14746		1
6373.604		1
6373.75439		1
6373.913		1
6373.92334		1
6374.296		1
6374.403		1
6374.74365		1
6374.80127		1
6374.83447		1
6374.9165		1
6375.55		1
6375.555		1
6375.60059		1
6375.76		1
6375.81641		1
6375.966		1
6376.2085		1
6376.951		1
6377.10156		1
6377.649		1
6377.87451		1
6378.06641		1
6378.144		1
6378.714		1
6378.77344		1
6378.86133		1
6378.91		1
6378.994		1
6379.24658		1
6379.335		1
6379.50049		1
6379.60742		1
6379.622		1
6379.67871		1
6379.89648		1
6380.064		1
6380.162		1
6380.44238		1
6380.466		1
6380.468		1
6380.476		1
6380.504		1
6380.921		1
6380.98242		1
6381.13574		1
6381.38867		1
6381.76855		1
6381.892		1
6382.156		1
6382.389		1
6382.51465		1
6382.65869		1
6382.67041		1
6383.072		1
6383.084		1
6383.107		1
6383.2124		1
6383.362		1
6383.37842		1
6383.385		1
6383.4585		1
6383.80029		1
6383.85		1
6383.85156		1
6383.93066		1
6384.027		1
6384.12646		1
6384.12939		1
6384.26172		1
6384.313		1
6384.43945		1
6384.52441		1
6385.07275		1
6385.11475		1
6385.178		1
6385.254		1
6385.473		1
6385.566		1
6385.58154		1
6385.7207		1
6385.74072		1
6386.16064		1
6386.359		1
6386.38		1
6386.467		1
6386.488		1
6386.725		1
6386.75244		1
6386.89648		1
6387.00146		1
6387.039		1
6387.22949		1
6387.23145		1
6387.27148		1
6387.715		1
6387.918		1
6387.92871		1
6388.07764		1
6388.31738		1
6388.57861		1
6388.68848		1
6388.92236		1
6388.94		1
6388.983		1
6389.001		1
6389.025		1
6389.375		1
6389.549		1
6389.79248		1
6389.794		1
6389.87451		1
6390.1626		1
6390.93066		1
6391.369		1
6391.37158		1
6392.22559		1
6392.335		1
6392.87256		1
6393.03857		1
6393.059		1
6393.138		1
6393.46729		1
6393.64648		1
6393.73633		1
6393.94238		1
6394.24756		1
6394.48535		1
6394.50244		1
6394.63574		1
6394.684		1
6394.903		1
6395.026		1
6395.0957		1
6395.478		1
6395.577		1
6395.586		1
6395.6084		1
6395.79248		1
6395.918		1
6396.00732		1
6396.167		1
6396.7373		1
6396.794		1
6396.806		1
6396.87646		1
6396.92627		1
6397.304		1
6397.67627		1
6398.224		1
6398.391		1
6398.419		1
6398.52246		1
6398.71338		1
6399.135		1
6399.16943		1
6399.21729		1
6399.323		1
6399.39941		1
6399.402		1
6399.47949		1
6399.99365		1
6400.11963		1
6400.262		1
6400.324		1
6400.43945		1
6400.583		1
6400.937		1
6400.95166		1
6400.981		1
6401.21338		1
6401.257		1
6401.36328		1
6401.633		1
6401.676		1
6402.331		1
6402.39551		1
6402.5625		1
6402.63428		1
6402.75537		1
6402.89941		1
6403.28564		1
6403.47363		1
6403.54932		1
6403.55664		1
6403.69727		1
6403.70654		1
6403.832		1
6403.861		1
6404.214		1
6404.346		1
6404.4707		1
6404.59229		1
6404.75342		1
6404.85547		1
6404.9		1
6404.977		1
6404.99951		1
6405.005		1
6405.025		1
6405.487		1
6405.72266		1
6406.151		1
6406.17773		1
6406.29346		1
6406.407		1
6406.438		1
6406.88428		1
6406.89355		1
6406.91846		1
6406.92236		1
6406.94238		1
6406.94336		1
6406.97559		1
6407.091		1
6407.31738		1
6407.374		1
6407.54053		1
6407.7583		1
6407.974		1
6408.45557		1
6408.488		1
6408.58		1
6408.7583		1
6408.90771		1
6408.99658		1
6409.32471		1
6409.579		1
6409.69873		1
6409.97168		1
6410.02246		1
6410.05029		1
6410.11133		1
6410.14453		1
6410.23926		1
6410.28955		1
6410.379		1
6410.475		1
6411.26172		1
6411.45068		1
6411.756		1
6411.82227		1
6411.839		1
6412.029		1
6412.039		1
6412.054		1
6412.06738		1
6412.538		1
6412.57471		1
6412.586		1
6412.66064		1
6412.939		1
6413.39551		1
6413.545		1
6413.81836		1
6413.873		1
6414.051		1
6414.071		1
6414.193		1
6414.2334		1
6414.27637		1
6414.517		1
6414.6		1
6414.68555		1
6414.71436		1
6414.735		1
6414.74951		1
6414.761		1
6414.974		1
6414.996		1
6415.0415		1
6415.15869		1
6415.25928		1
6415.4126		1
6415.44336		1
6415.454		1
6415.55859		1
6415.5835		1
6415.60449		1
6415.69141		1
6415.88672		1
6415.92		1
6416.394		1
6416.448		1
6416.74268		1
6416.7793		1
6417.04834		1
6417.24658		1
6417.4165		1
6417.45459		1
6417.62744		1
6417.748		1
6417.804		1
6417.879		1
6418.013		1
6418.202		1
6418.236		1
6418.23975		1
6418.31445		1
6418.839		1
6418.94336		1
6419.02		1
6419.041		1
6419.62061		1
6419.8916		1
6420.08838		1
6420.31836		1
6420.763		1
6420.82373		1
6420.979		1
6421.02539		1
6421.164		1
6421.34863		1
6421.36328		1
6421.45		1
6421.68066		1
6421.70068		1
6421.80029		1
6421.91748		1
6422.193		1
6422.234		1
6422.342		1
6422.369		1
6422.865		1
6423.229		1
6423.29541		1
6423.415		1
6423.46631		1
6423.55664		1
6423.767		1
6423.91064		1
6423.96338		1
6424.152		1
6424.51465		1
6424.5376		1
6424.689		1
6424.742		1
6424.761		1
6424.97656		1
6425.02832		1
6425.08		1
6425.279		1
6425.454		1
6425.49951		1
6425.52344		1
6425.769		1
6426.10352		1
6426.131		1
6426.169		1
6426.20361		1
6426.46		1
6426.518		1
6426.54736		1
6426.6		1
6426.67627		1
6426.9707		1
6426.97363		1
6427.178		1
6427.19873		1
6427.366		1
6427.512		1
6427.56		1
6427.726		1
6427.74463		1
6427.94775		1
6427.95752		1
6428.167		1
6428.30127		1
6428.44434		1
6428.45557		1
6428.585		1
6429.12646		1
6429.27344		1
6429.298		1
6429.307		1
6429.463		1
6429.47266		1
6429.67871		1
6429.932		1
6429.947		1
6429.947		1
6429.991		1
6430.001		1
6430.257		1
6430.29834		1
6430.36035		1
6430.3916		1
6430.40967		1
6430.46875		1
6430.549		1
6430.65137		1
6430.84326		1
6430.981		1
6431.152		1
6431.429		1
6431.46338		1
6431.527		1
6431.582		1
6431.673		1
6431.79		1
6431.917		1
6431.99268		1
6432.06934		1
6432.269		1
6432.61133		1
6432.622		1
6432.7417		1
6432.79932		1
6432.909		1
6433.04932		1
6433.486		1
6433.508		1
6433.533		1
6433.622		1
6433.64		1
6433.915		1
6434.00732		1
6434.176		1
6434.375		1
6434.84668		1
6435.358		1
6435.497		1
6435.74072		1
6435.93848		1
6436.05273		1
6436.077		1
6436.10352		1
6436.121		1
6436.19727		1
6436.65674		1
6436.67139		1
6436.711		1
6436.77051		1
6436.804		1
6436.814		1
6436.864		1
6437.179		1
6437.51758		1
6437.559		1
6437.584		1
6437.84766		1
6437.901		1
6437.97656		1
6438.01074		1
6438.24951		1
6438.27246		1
6438.32031		1
6438.445		1
6438.667		1
6438.731		1
6438.79541		1
6439.3623		1
6439.417		1
6439.56641		1
6439.864		1
6439.929		1
6440.65869		1
6440.73535		1
6440.779		1
6440.95361		1
6441.078		1
6441.159		1
6441.455		1
6441.476		1
6441.784		1
6441.963		1
6442.091		1
6442.2085		1
6442.28174		1
6442.36475		1
6442.52539		1
6442.538		1
6442.66846		1
6442.68652		1
6442.854		1
6442.91064		1
6442.934		1
6443.03125		1
6443.871		1
6443.951		1
6444		1
6444.10938		1
6444.14941		1
6444.20752		1
6444.43457		1
6444.439		1
6444.639		1
6444.65771		1
6444.94971		1
6445.178		1
6445.29443		1
6445.32471		1
6445.422		1
6445.583		1
6446.0835		1
6446.199		1
6446.24561		1
6446.57373		1
6446.59863		1
6446.66553		1
6446.708		1
6446.709		1
6446.745		1
6446.978		1
6446.99561		1
6447.055		1
6447.077		1
6447.12744		1
6447.129		1
6447.142		1
6447.439		1
6447.561		1
6447.575		1
6447.737		1
6447.73828		1
6448.10254		1
6448.183		1
6448.262		1
6448.28369		1
6448.31445		1
6448.43359		1
6448.485		1
6448.56348		1
6448.5957		1
6448.622		1
6448.629		1
6448.72559		1
6448.91943		1
6449.42236		1
6449.563		1
6449.65		1
6449.7085		1
6449.7793		1
6449.84131		1
6449.91455		1
6450.02148		1
6450.215		1
6450.259		1
6450.38428		1
6450.446		1
6450.548		1
6450.55		1
6450.861		1
6450.93945		1
6451.1		1
6451.346		1
6451.526		1
6451.60254		1
6451.6084		1
6451.638		1
6451.65234		1
6451.682		1
6451.70264		1
6451.76025		1
6451.855		1
6452.083		1
6452.283		1
6452.55371		1
6452.565		1
6452.862		1
6452.928		1
6453.23047		1
6453.28955		1
6453.35742		1
6453.383		1
6453.66		1
6453.727		1
6453.75146		1
6453.911		1
6453.959		1
6454.05225		1
6454.14063		1
6454.197		1
6454.53369		1
6455.032		1
6455.11426		1
6455.20166		1
6455.37061		1
6455.391		1
6455.523		1
6455.622		1
6455.728		1
6455.805		1
6455.876		1
6455.94141		1
6455.97754		1
6456.033		1
6456.1167		1
6456.11865		1
6456.25		1
6456.25732		1
6456.56		1
6456.57861		1
6456.71045		1
6456.814		1
6456.90967		1
6456.988		1
6456.989		1
6457.273		1
6457.5957		1
6457.691		1
6457.9126		1
6458.04736		1
6458.06055		1
6458.15967		1
6458.28467		1
6458.315		1
6458.44141		1
6458.547		1
6458.574		1
6458.604		1
6458.705		1
6458.73535		1
6458.84961		1
6458.94629		1
6459.40527		1
6459.70166		1
6459.711		1
6459.84473		1
6459.87		1
6459.888		1
6459.903		1
6460.06055		1
6460.07227		1
6460.28564		1
6460.29639		1
6460.49268		1
6460.61475		1
6460.67773		1
6460.70459		1
6460.78271		1
6460.89941		1
6461.00342		1
6461.132		1
6461.15137		1
6461.226		1
6461.52148		1
6461.54346		1
6461.78174		1
6461.88232		1
6461.90771		1
6461.99658		1
6462.01172		1
6462.166		1
6462.20557		1
6462.322		1
6462.345		1
6462.3916		1
6463.02637		1
6463.199		1
6463.32373		1
6463.39		1
6463.40967		1
6463.902		1
6464.13672		1
6464.262		1
6464.427		1
6464.58154		1
6464.6626		1
6464.81934		1
6465.31543		1
6465.41162		1
6465.56152		1
6465.586		1
6465.612		1
6465.792		1
6465.8833		1
6465.92529		1
6465.993		1
6466.11133		1
6466.144		1
6466.2085		1
6466.383		1
6466.43555		1
6466.482		1
6466.54541		1
6466.654		1
6466.77441		1
6466.7793		1
6466.791		1
6467.01		1
6467.27832		1
6467.488		1
6467.50635		1
6467.62354		1
6467.722		1
6467.78857		1
6467.898		1
6467.97168		1
6468.10449		1
6468.19971		1
6468.27246		1
6468.2876		1
6468.376		1
6468.45459		1
6468.619		1
6468.628		1
6468.71045		1
6468.75732		1
6469.11133		1
6469.16		1
6469.17334		1
6469.224		1
6469.2583		1
6469.281		1
6469.374		1
6469.452		1
6469.45264		1
6469.63574		1
6469.689		1
6470.0083		1
6470.067		1
6470.114		1
6470.254		1
6470.43066		1
6470.44043		1
6470.453		1
6470.535		1
6470.623		1
6470.655		1
6470.71973		1
6470.757		1
6470.785		1
6470.89		1
6471.01367		1
6471.033		1
6471.316		1
6471.4		1
6471.47754		1
6471.594		1
6471.67236		1
6471.88867		1
6471.89941		1
6471.93555		1
6472.21338		1
6472.23633		1
6472.369		1
6472.39258		1
6472.55664		1
6472.66357		1
6472.72559		1
6472.94775		1
6472.98242		1
6473.20459		1
6473.22656		1
6473.382		1
6473.46729		1
6473.476		1
6473.488		1
6473.59863		1
6473.73438		1
6473.865		1
6474.05225		1
6474.103		1
6474.12842		1
6474.6		1
6474.644		1
6474.70947		1
6474.78271		1
6474.83838		1
6474.901		1
6475.35		1
6475.49365		1
6475.925		1
6476.27832		1
6476.316		1
6476.36035		1
6476.44336		1
6477.00439		1
6477.00732		1
6477.09		1
6477.186		1
6477.239		1
6477.31055		1
6477.44434		1
6477.653		1
6477.674		1
6477.749		1
6477.87646		1
6478.048		1
6478.087		1
6478.09		1
6478.25439		1
6478.288		1
6478.449		1
6478.681		1
6478.84668		1
6478.88672		1
6478.89258		1
6479.13965		1
6479.31152		1
6479.42		1
6479.85742		1
6479.95752		1
6480.419		1
6480.43164		1
6480.524		1
6480.652		1
6480.77246		1
6480.78467		1
6480.852		1
6481.039		1
6481.114		1
6481.115		1
6481.128		1
6481.143		1
6481.23633		1
6481.25342		1
6481.327		1
6481.379		1
6481.44141		1
6481.528		1
6481.84473		1
6481.921		1
6482.026		1
6482.119		1
6482.121		1
6482.294		1
6482.42		1
6482.46533		1
6482.48633		1
6482.55566		1
6482.77344		1
6482.805		1
6482.879		1
6482.914		1
6482.94531		1
6482.978		1
6483.19		1
6483.19043		1
6483.209		1
6483.25537		1
6483.453		1
6483.453		1
6483.58154		1
6483.693		1
6483.73828		1
6483.799		1
6484.096		1
6484.183		1
6484.219		1
6484.29		1
6484.31348		1
6484.35938		1
6484.56152		1
6484.587		1
6484.771		1
6484.80762		1
6484.913		1
6485.00732		1
6485.077		1
6485.145		1
6485.18164		1
6485.24951		1
6485.398		1
6485.414		1
6485.427		1
6485.618		1
6485.62		1
6485.667		1
6485.7417		1
6485.74951		1
6485.94238		1
6486.072		1
6486.08154		1
6486.102		1
6486.228		1
6486.26172		1
6486.425		1
6486.5376		1
6486.764		1
6486.98242		1
6487.22559		1
6487.22656		1
6487.341		1
6487.45		1
6487.74951		1
6487.81152		1
6487.849		1
6487.98633		1
6488.019		1
6488.13672		1
6488.173		1
6488.299		1
6488.63574		1
6488.735		1
6488.80566		1
6488.871		1
6489.09		1
6489.116		1
6489.3457		1
6489.518		1
6489.593		1
6489.667		1
6489.91455		1
6489.94043		1
6489.98438		1
6490.029		1
6490.19434		1
6490.298		1
6490.308		1
6490.392		1
6490.437		1
6490.543		1
6490.77832		1
6490.80469		1
6491.541		1
6491.60449		1
6491.643		1
6491.70068		1
6491.709		1
6491.84863		1
6491.98926		1
6492.021		1
6492.044		1
6492.202		1
6492.21729		1
6492.229		1
6492.437		1
6492.471		1
6492.5293		1
6492.624		1
6492.69238		1
6492.72949		1
6492.957		1
6493.13		1
6493.14453		1
6493.182		1
6493.298		1
6493.46826		1
6493.47266		1
6493.581		1
6493.67773		1
6493.862		1
6494.349		1
6494.374		1
6494.41748		1
6494.42529		1
6494.46143		1
6494.75		1
6494.881		1
6494.929		1
6494.936		1
6495.07861		1
6495.111		1
6495.15234		1
6495.1665		1
6495.2124		1
6495.32		1
6495.348		1
6495.47266		1
6495.53467		1
6495.644		1
6495.6626		1
6495.721		1
6495.914		1
6495.95557		1
6496.05566		1
6496.091		1
6496.124		1
6496.148		1
6496.317		1
6496.31738		1
6496.334		1
6496.3374		1
6496.391		1
6496.76367		1
6496.86865		1
6496.94434		1
6496.98535		1
6497.21436		1
6497.287		1
6497.46045		1
6497.70459		1
6497.744		1
6497.988		1
6498.114		1
6498.18848		1
6498.361		1
6498.49		1
6498.55273		1
6498.57275		1
6498.578		1
6498.829		1
6498.90967		1
6499.146		1
6499.22		1
6499.33057		1
6499.3374		1
6499.34033		1
6499.496		1
6499.51025		1
6499.54639		1
6499.719		1
6499.751		1
6499.92773		1
6499.979		1
6500.114		1
6500.247		1
6500.306		1
6500.46045		1
6500.528		1
6500.55957		1
6500.628		1
6500.767		1
6500.795		1
6501.089		1
6501.096		1
6501.103		1
6501.10742		1
6501.121		1
6501.132		1
6501.168		1
6501.469		1
6501.476		1
6501.47852		1
6501.668		1
6501.694		1
6501.71875		1
6502.01074		1
6502.11572		1
6502.268		1
6502.361		1
6502.36328		1
6502.54346		1
6502.59766		1
6502.63867		1
6502.639		1
6502.645		1
6502.85156		1
6503.122		1
6503.462		1
6503.48242		1
6503.92725		1
6504.20654		1
6504.2124		1
6504.28564		1
6504.562		1
6504.61133		1
6504.81		1
6504.865		1
6504.88135		1
6505.078		1
6505.132		1
6505.18359		1
6505.4707		1
6505.49072		1
6505.541		1
6505.595		1
6505.76465		1
6505.869		1
6505.98828		1
6506.04248		1
6506.184		1
6506.21729		1
6506.252		1
6506.27832		1
6506.279		1
6506.33252		1
6506.378		1
6506.563		1
6506.589		1
6506.61133		1
6506.64941		1
6506.69238		1
6506.723		1
6506.723		1
6506.8877		1
6506.942		1
6506.958		1
6507.212		1
6507.252		1
6507.28369		1
6507.368		1
6507.48242		1
6507.55		1
6507.687		1
6507.76172		1
6507.89844		1
6507.928		1
6507.98438		1
6508.055		1
6508.19971		1
6508.282		1
6508.337		1
6508.42139		1
6508.51025		1
6508.54541		1
6508.55225		1
6508.71533		1
6508.865		1
6508.93262		1
6509.01953		1
6509.028		1
6509.043		1
6509.20947		1
6509.29932		1
6509.435		1
6509.49268		1
6509.56738		1
6509.58057		1
6509.80273		1
6509.995		1
6510.35156		1
6510.497		1
6510.522		1
6510.55859		1
6510.736		1
6510.832		1
6510.86768		1
6510.868		1
6511.061		1
6511.076		1
6511.18164		1
6511.19434		1
6511.195		1
6511.247		1
6511.30273		1
6511.49756		1
6511.517		1
6511.62939		1
6511.691		1
6511.82129		1
6511.946		1
6512.144		1
6512.404		1
6512.54834		1
6512.54834		1
6512.55029		1
6512.596		1
6512.757		1
6512.76025		1
6512.7666		1
6512.8125		1
6512.876		1
6512.87744		1
6512.88867		1
6512.91553		1
6512.92871		1
6512.9375		1
6513.02441		1
6513.07227		1
6513.075		1
6513.42041		1
6513.482		1
6514.10742		1
6514.183		1
6514.389		1
6514.42139		1
6514.49951		1
6514.53662		1
6514.55371		1
6514.609		1
6514.658		1
6514.73		1
6514.80469		1
6515		1
6515.057		1
6515.115		1
6515.41553		1
6515.55		1
6515.551		1
6515.73242		1
6515.77539		1
6515.9624		1
6515.98975		1
6516.03369		1
6516.054		1
6516.137		1
6516.23926		1
6516.424		1
6516.44141		1
6516.4707		1
6516.471		1
6516.58057		1
6516.66455		1
6516.682		1
6516.74658		1
6516.8125		1
6516.8916		1
6516.92725		1
6517.031		1
6517.05859		1
6517.116		1
6517.313		1
6517.41162		1
6517.49854		1
6517.602		1
6517.71973		1
6517.82227		1
6517.882		1
6517.943		1
6518.009		1
6518.12549		1
6518.26025		1
6518.406		1
6518.584		1
6518.62451		1
6518.67236		1
6518.88		1
6519.208		1
6519.248		1
6519.25439		1
6519.34863		1
6519.40234		1
6519.41455		1
6519.42432		1
6519.45947		1
6519.685		1
6519.76953		1
6519.76953		1
6519.77832		1
6520.095		1
6520.2627		1
6520.32764		1
6520.384		1
6520.42969		1
6520.63		1
6520.78955		1
6520.80664		1
6520.838		1
6520.88965		1
6520.924		1
6520.951		1
6520.981		1
6521.116		1
6521.126		1
6521.2876		1
6521.40625		1
6521.561		1
6521.84473		1
6521.985		1
6522.0874		1
6522.186		1
6522.225		1
6522.39746		1
6522.45557		1
6522.62842		1
6522.64746		1
6522.675		1
6522.69238		1
6522.83545		1
6522.939		1
6522.99854		1
6523.102		1
6523.11768		1
6523.23438		1
6523.24951		1
6523.29		1
6523.393		1
6523.55273		1
6523.57861		1
6523.589		1
6523.69238		1
6523.745		1
6523.913		1
6524.046		1
6524.09131		1
6524.0957		1
6524.15		1
6524.178		1
6524.25732		1
6524.3877		1
6524.39		1
6524.465		1
6524.669		1
6524.684		1
6524.788		1
6524.807		1
6524.807		1
6524.81055		1
6524.97168		1
6525.00928		1
6525.17432		1
6525.381		1
6525.54834		1
6525.575		1
6525.588		1
6525.604		1
6525.638		1
6525.645		1
6525.741		1
6525.757		1
6525.78		1
6525.862		1
6525.94336		1
6526.02539		1
6526.09766		1
6526.117		1
6526.28564		1
6526.339		1
6526.39453		1
6526.46045		1
6526.63525		1
6526.785		1
6527.095		1
6527.216		1
6527.37354		1
6527.46729		1
6527.48828		1
6527.646		1
6527.653		1
6527.682		1
6527.765		1
6527.805		1
6527.96533		1
6528.21		1
6528.22266		1
6528.272		1
6528.277		1
6528.2915		1
6528.298		1
6528.38135		1
6528.417		1
6528.65332		1
6528.702		1
6528.89258		1
6529.34326		1
6529.42871		1
6529.61133		1
6529.69531		1
6529.703		1
6529.71875		1
6529.72		1
6529.75146		1
6529.77734		1
6529.88		1
6529.904		1
6529.935		1
6529.94971		1
6529.977		1
6529.99658		1
6530.00537		1
6530.074		1
6530.108		1
6530.167		1
6530.178		1
6530.214		1
6530.21973		1
6530.32764		1
6530.42236		1
6530.51025		1
6530.57568		1
6530.832		1
6531.01172		1
6531.03662		1
6531.03857		1
6531.05029		1
6531.17773		1
6531.352		1
6531.42041		1
6531.44531		1
6531.54932		1
6531.603		1
6531.623		1
6531.67041		1
6531.84		1
6531.89844		1
6532.05859		1
6532.164		1
6532.259		1
6532.59766		1
6532.69		1
6532.79736		1
6532.825		1
6532.88672		1
6532.905		1
6533.23535		1
6533.338		1
6533.35547		1
6533.359		1
6533.361		1
6533.42236		1
6533.51758		1
6533.614		1
6533.7583		1
6533.79053		1
6533.87451		1
6533.924		1
6533.955		1
6534.03174		1
6534.041		1
6534.228		1
6534.247		1
6534.341		1
6534.392		1
6534.4917		1
6534.551		1
6534.60645		1
6534.66455		1
6534.723		1
6534.814		1
6534.907		1
6535.026		1
6535.133		1
6535.18848		1
6535.32764		1
6535.431		1
6535.524		1
6535.60156		1
6535.62061		1
6535.742		1
6536.012		1
6536.30664		1
6536.396		1
6536.53125		1
[truncated: 7,436 more rows]
