# Supplementary material for: Getting rid of ‘rain’ and ‘stars’: Mitigating inhibition effects on ddPCR data analysis, the case study of the invasive crayfish Pacifastacus leniusculus in the streams of Luxembourg
Source: PLoS One. 2022 Nov 16;17(11):e0275363. doi: 10.1371/journal.pone.0275363 (PMC9668142; doi:10.1371/journal.pone.0275363)
Supplement: S1 File — (ZIP) [file pone.0275363.s003.zip › raw data/29-Pl3/29 Pl3-2019 Pl_F09_Amplitude.csv]

Ch1 Amplitude	Ch2 Amplitude	Cluster
251.286072		1
340.032043		1
342.967468		1
402.144684		1
430.01004		1
613.0931		1
641.672363		1
650.063232		1
771.902954		1
846.037964		1
956.5195		1
1119.82764		1
1126.08459		1
1201.51062		1
1327.5835		1
1386.47864		1
1484.36865		1
1534.4303		1
1664.72791		1
1681.82617		1
1746.43689		1
1769.99817		1
1789.00842		1
1817.74182		1
1821.22461		1
1861.73108		1
1882.73		1
1900.261		1
1995.84973		1
2035.99768		1
2067.04028		1
2209.24072		1
2247.7002		1
2271.43481		1
2428.86279		1
2450.77051		1
2487.91724		1
2608.53955		1
2706.79		1
2911.22437		1
3056.53442		1
3101.56226		1
3114.72656		1
3194.02954		1
3204.63452		1
3207.87573		1
3257.28271		1
3281.03149		1
3352.54321		1
3415.31348		1
3581.89185		1
3675.23242		1
3705.54077		1
3725.96826		1
3816.94141		1
3853.397		1
3885.66187		1
3948.385		1
3962.37866		1
3982.58936		1
3986.84277		1
3991.52539		1
3996.828		1
4013.96558		1
4041.61621		1
4051.53223		1
4066.12158		1
4076.58618		1
4089.353		1
4116.7627		1
4120.33057		1
4142.0127		1
4173.322		1
4190.41357		1
4202.4873		1
4203.349		1
4206.37744		1
4209.595		1
4217.691		1
4242.264		1
4296.857		1
4300.85254		1
4302.229		1
4302.73535		1
4313.81		1
4319.791		1
4338.766		1
4365.48047		1
4374.54346		1
4388.124		1
4393.325		1
4396.426		1
4419.714		1
4426.843		1
4468.379		1
4468.473		1
4478.5415		1
4481.35352		1
4492.669		1
4504		1
4517.96338		1
4522.32959		1
4526.80127		1
4553.695		1
4565.574		1
4586.5376		1
4589.529		1
4595.398		1
4598.651		1
4606.28857		1
4608.51563		1
4614.001		1
4625.702		1
4628.425		1
4629.36768		1
4631.84668		1
4632.723		1
4636.53174		1
4647.77148		1
4648.71045		1
4654.404		1
4656.0625		1
4661.509		1
4677.384		1
4679.52051		1
4680.798		1
4693.867		1
4698.68066		1
4701.35352		1
4710.106		1
4712.28369		1
4714.64		1
4715.80566		1
4720.65674		1
4722.522		1
4726.507		1
4726.78271		1
4730.0083		1
4733.52344		1
4738.58154		1
4739.183		1
4739.48438		1
4739.85		1
4740.294		1
4744.2627		1
4745.86035		1
4751.166		1
4754.01855		1
4756.093		1
4756.19971		1
4758.412		1
4762.76074		1
4763.90137		1
4765.2627		1
4765.73		1
4766.1		1
4767.356		1
4768.847		1
4769.601		1
4770.33838		1
4771.4873		1
4776.594		1
4779.977		1
4782.002		1
4782.353		1
4783.14941		1
4784.115		1
4785.30859		1
4785.798		1
4787.37549		1
4791.68457		1
4797.585		1
4798.338		1
4799.12646		1
4799.83643		1
4800.71973		1
4800.76758		1
4801.637		1
4804.37		1
4804.39746		1
4806.983		1
4807.51563		1
4809.36768		1
4809.45459		1
4809.69629		1
4811.049		1
4813.719		1
4815.319		1
4816.90527		1
4818.761		1
4820.348		1
4821.07373		1
4821.327		1
4821.596		1
4822.059		1
4823.973		1
4824.438		1
4825.10449		1
4825.43457		1
4825.93066		1
4827.283		1
4829.963		1
4830.36865		1
4830.44727		1
4830.631		1
4832.96143		1
4833.03125		1
4834.59766		1
4834.689		1
4834.849		1
4836.5835		1
4838.101		1
4839.04346		1
4841.651		1
4843.237		1
4843.99268		1
4846.124		1
4846.67529		1
4848.031		1
4848.235		1
4848.6123		1
4849.86963		1
4849.969		1
4849.985		1
4851.082		1
4851.83545		1
4851.836		1
4853.73926		1
4854.568		1
4854.991		1
4855.87646		1
4855.92773		1
4856.53271		1
4856.676		1
4859.34766		1
4860.17627		1
4860.282		1
4860.49268		1
4860.571		1
4860.591		1
4860.8		1
4861.696		1
4861.83057		1
4862.041		1
4862.48047		1
4862.66162		1
4862.696		1
4862.786		1
4863.83154		1
4863.931		1
4864.148		1
4864.958		1
4865.96		1
4866.05029		1
4866.7417		1
4866.856		1
4869.824		1
4870.56836		1
4870.84766		1
4871.347		1
4871.76025		1
4872.1416		1
4872.32373		1
4872.54053		1
4873.37354		1
4873.428		1
4874.336		1
4874.698		1
4875.158		1
4875.41748		1
4875.535		1
4875.64746		1
4876.5083		1
4876.73828		1
4878.912		1
4879.5166		1
4879.932		1
4881.065		1
4881.076		1
4881.63		1
4881.82568		1
4882.685		1
4883.105		1
4884.618		1
4884.70264		1
4886.213		1
4887.411		1
4887.67773		1
4889.25049		1
4889.73633		1
4890.171		1
4890.533		1
4891.551		1
4892.145		1
4892.67627		1
4893.284		1
4893.79		1
4893.80566		1
4894.123		1
4894.32764		1
4894.38135		1
4894.39941		1
4895.7		1
4895.902		1
4896.421		1
4896.65527		1
4897.45947		1
4897.727		1
4897.876		1
4897.92334		1
4898.436		1
4899.631		1
4899.982		1
4900.29932		1
4900.49854		1
4901.726		1
4901.78369		1
4902.233		1
4902.32275		1
4903.34131		1
4903.507		1
4903.5376		1
4903.61768		1
4904.40869		1
4904.505		1
4904.79736		1
4905.166		1
4905.625		1
4905.755		1
4906.032		1
4906.16162		1
4906.344		1
4906.6		1
4906.69971		1
4906.781		1
4907.3374		1
4907.624		1
4907.79		1
4907.87646		1
4907.942		1
4908.20166		1
4908.20361		1
4908.54		1
4908.60449		1
4908.88965		1
4909.46436		1
4910.246		1
4910.66846		1
4910.795		1
4910.99072		1
4911.32959		1
4912.26172		1
4913.03027		1
4913.19775		1
4913.87158		1
4913.96729		1
4914.02734		1
4914.34766		1
4914.577		1
4914.831		1
4915.055		1
4915.19		1
4915.33252		1
4915.627		1
4916.044		1
4916.057		1
4916.165		1
4916.346		1
4917.12744		1
4917.277		1
4917.33643		1
4917.49854		1
4917.66748		1
4917.778		1
4918.52832		1
4918.59863		1
4919		1
4919.32		1
4919.32471		1
4919.88965		1
4920.12256		1
4920.48145		1
4920.497		1
4920.79248		1
4920.872		1
4921.274		1
4921.687		1
4922.163		1
4922.51758		1
4922.595		1
4922.758		1
4922.76758		1
4923.034		1
4923.24658		1
4923.416		1
4923.75928		1
4924.13037		1
4924.73633		1
4925.35449		1
4925.363		1
4925.60254		1
4925.71045		1
4926.42871		1
4926.966		1
4927.23438		1
4927.516		1
4927.775		1
4927.992		1
4928.31836		1
4928.917		1
4928.92236		1
4929.521		1
4929.53857		1
4929.622		1
4929.759		1
4929.77		1
4930.2124		1
4930.263		1
4930.34326		1
4930.63428		1
4931.14648		1
4931.15137		1
4931.62158		1
4932.194		1
4932.24756		1
4932.71533		1
4932.97363		1
4932.99		1
4933.21826		1
4933.238		1
4933.46436		1
4933.59863		1
4933.673		1
4933.864		1
4934.62061		1
4935.034		1
4935.433		1
4935.45459		1
4935.681		1
4935.78174		1
4935.82764		1
4936.472		1
4936.64		1
4936.679		1
4936.77832		1
4937.021		1
4937.67236		1
4937.93652		1
4938.12646		1
4938.306		1
4938.765		1
4939.305		1
4939.314		1
4940.04834		1
4940.13574		1
4940.614		1
4940.775		1
4940.793		1
4941.39		1
4941.62354		1
4941.749		1
4942.10254		1
4942.38135		1
4942.475		1
4942.72949		1
4942.78467		1
4942.82227		1
4942.975		1
4943.06543		1
4943.148		1
4943.24561		1
4943.55859		1
4943.562		1
4944.17		1
4944.391		1
4944.59766		1
4945.111		1
4945.25146		1
4945.263		1
4945.43945		1
4945.463		1
4945.629		1
4945.87451		1
4946.24268		1
4946.63232		1
4946.774		1
4946.889		1
4946.915		1
4946.93066		1
4947.202		1
4947.303		1
4947.42627		1
4947.57227		1
4948.01074		1
4948.178		1
4948.345		1
4948.56055		1
4948.68066		1
4948.96045		1
4949.131		1
4949.23242		1
4949.26172		1
4949.5874		1
4949.783		1
4949.81445		1
4949.90674		1
4949.936		1
4950.23145		1
4950.319		1
4950.493		1
4950.608		1
4950.8667		1
4951.14258		1
4951.31445		1
4951.62061		1
4951.735		1
4951.86328		1
4952.151		1
4952.387		1
4952.486		1
4952.49854		1
4952.615		1
4952.66943		1
4952.751		1
4952.80859		1
4952.9126		1
4953.7793		1
4953.862		1
4953.924		1
4954.02246		1
4954.108		1
4954.50146		1
4954.512		1
4954.798		1
4954.81055		1
4954.831		1
4954.96045		1
4955.05029		1
4955.094		1
4955.13525		1
4955.317		1
4955.38		1
4955.657		1
4955.65967		1
4955.71729		1
4955.72559		1
4956.082		1
4956.13		1
4956.1543		1
4956.3584		1
4957.01367		1
4957.151		1
4957.15869		1
4957.2876		1
4957.529		1
4957.64		1
4957.758		1
4958.044		1
4958.20947		1
4958.30371		1
4958.53369		1
4958.62842		1
4958.66943		1
4958.99268		1
4959.13037		1
4959.18164		1
4959.274		1
4959.40332		1
4959.60352		1
4959.69141		1
4959.697		1
4959.75635		1
4959.97852		1
4960.34375		1
4960.397		1
4960.47168		1
4960.50146		1
4960.64941		1
4960.754		1
4960.975		1
4961.047		1
4961.22168		1
4961.303		1
4961.45068		1
4961.463		1
4961.62061		1
4961.9		1
4961.953		1
4962.01367		1
4962.05371		1
4962.21729		1
4962.493		1
4962.59033		1
4962.815		1
4962.9917		1
4963.15771		1
4963.93359		1
4964.084		1
4964.09473		1
4964.101		1
4964.106		1
4964.14355		1
4964.164		1
4964.17334		1
4964.178		1
4964.186		1
4964.198		1
4964.322		1
4964.36963		1
4964.397		1
4964.603		1
4964.64844		1
4964.73145		1
4964.93555		1
4965.13		1
4965.416		1
4965.459		1
4965.73242		1
4965.956		1
4965.97852		1
4965.99854		1
4966.207		1
4966.54834		1
4966.64941		1
4966.763		1
4966.90771		1
4967.078		1
4967.225		1
4967.261		1
4967.841		1
4967.966		1
4967.97656		1
4968.07764		1
4968.18359		1
4968.334		1
4968.482		1
4968.577		1
4968.70166		1
4968.73828		1
4968.75732		1
4968.765		1
4968.867		1
4969.1626		1
4969.17969		1
4969.237		1
4969.71143		1
4969.85352		1
4969.889		1
4970.006		1
4970.09		1
4970.33154		1
4970.428		1
4970.57861		1
4970.6333		1
4970.824		1
4970.84		1
4970.92334		1
4970.976		1
4971.04346		1
4971.09131		1
4971.09863		1
4971.135		1
4971.143		1
4971.215		1
4971.21631		1
4971.27734		1
4971.34131		1
4971.461		1
4971.666		1
4971.84961		1
4971.8584		1
4972.72168		1
4973.261		1
4973.27832		1
4973.33		1
4973.809		1
4974.03		1
4974.23828		1
4974.357		1
4974.55273		1
4974.657		1
4974.795		1
4974.9834		1
4975.383		1
4975.40137		1
4975.46436		1
4975.89258		1
4975.97		1
4976.39453		1
4976.756		1
4976.811		1
4976.848		1
4976.90137		1
4977.018		1
4977.15625		1
4977.239		1
4977.37451		1
4977.70264		1
4977.99463		1
4978.05566		1
4978.44		1
4978.486		1
4978.507		1
4978.823		1
4978.91748		1
4979.73438		1
4979.935		1
4980.007		1
4980.067		1
4980.215		1
4980.483		1
4980.509		1
4980.52637		1
4980.587		1
4980.826		1
4981.094		1
4981.16357		1
4981.264		1
4981.347		1
4981.52		1
4981.869		1
4982.175		1
4982.19727		1
4982.26074		1
4982.789		1
4982.805		1
4982.84131		1
4982.90039		1
4983.05127		1
4983.08936		1
4983.093		1
4983.35449		1
4983.51367		1
4983.61475		1
4983.657		1
4983.867		1
4984.319		1
4984.40625		1
4984.60547		1
4984.723		1
4984.814		1
4984.983		1
4985.062		1
4985.41455		1
4985.526		1
4985.724		1
4985.947		1
4985.96729		1
4985.996		1
4986.106		1
4986.478		1
4986.63525		1
4986.72852		1
4986.75		1
4986.83252		1
4986.833		1
4986.84863		1
4986.853		1
4986.95752		1
4987.41357		1
4987.532		1
4987.556		1
4987.593		1
4987.76172		1
4987.985		1
4988.05762		1
4988.213		1
4988.286		1
4988.29639		1
4988.32		1
4988.69043		1
4988.97461		1
4988.99268		1
4989.051		1
4989.077		1
4989.391		1
4989.408		1
4989.799		1
4989.92		1
4989.9707		1
4990.00342		1
4990.156		1
4990.198		1
4990.326		1
4990.377		1
4990.61035		1
4990.676		1
4991.04443		1
4991.52832		1
4991.6		1
4991.63525		1
4991.636		1
4991.64551		1
4991.87256		1
4991.92041		1
4991.997		1
4992.12842		1
4992.2876		1
4992.34033		1
4992.5		1
4992.55		1
4992.82031		1
4992.916		1
4993.11		1
4993.193		1
4993.32227		1
4993.342		1
4993.475		1
4993.57471		1
4993.62061		1
4993.698		1
4993.793		1
4994.17627		1
4994.23828		1
4994.339		1
4994.37256		1
4994.693		1
4994.772		1
4994.7876		1
4994.867		1
4994.872		1
4995.241		1
4995.39355		1
4995.514		1
4995.532		1
4995.856		1
4995.857		1
4995.882		1
4996.22949		1
4996.257		1
4996.31		1
4996.428		1
4996.55029		1
4996.558		1
4996.682		1
4996.926		1
4997.144		1
4997.192		1
4997.205		1
4997.205		1
4997.214		1
4997.32764		1
4997.3335		1
4997.355		1
4997.381		1
4997.43945		1
4997.69141		1
4997.7334		1
4997.861		1
4997.887		1
4997.91455		1
4997.99072		1
4998.04639		1
4998.053		1
4998.159		1
4998.1665		1
4998.42334		1
4998.47656		1
4998.584		1
4998.668		1
4998.725		1
4999.05273		1
4999.4834		1
4999.834		1
4999.848		1
5000.01758		1
5000.217		1
5000.446		1
5001.00342		1
5001.06641		1
5001.09033		1
5001.361		1
5001.49658		1
5001.584		1
5001.60645		1
5001.62842		1
5001.795		1
5001.97363		1
5001.989		1
5002.04		1
5002.045		1
5002.37		1
5002.412		1
5002.425		1
5002.446		1
5002.50928		1
5002.57275		1
5002.749		1
5002.79346		1
5002.8877		1
5002.89844		1
5002.90625		1
5002.942		1
5002.95459		1
5003.198		1
5003.2334		1
5003.411		1
5003.554		1
5003.5835		1
5003.635		1
5003.72168		1
5004.00244		1
5004.02539		1
5004.40625		1
5004.418		1
5004.443		1
5004.47559		1
5004.505		1
5004.50732		1
5004.591		1
5004.66357		1
5004.99463		1
5005.005		1
5005.039		1
5005.05957		1
5005.36865		1
5005.39844		1
5005.44141		1
5005.55566		1
5005.62451		1
5005.68555		1
5005.767		1
5005.77		1
5005.96143		1
5006.11426		1
5006.187		1
5006.22		1
5006.232		1
5006.339		1
5006.382		1
5006.45654		1
5006.46143		1
5007.166		1
5007.269		1
5007.321		1
5007.324		1
5007.352		1
5007.412		1
5007.51563		1
5007.56836		1
5007.59766		1
5007.65039		1
5007.659		1
5007.7334		1
5007.82568		1
5007.93262		1
5008.055		1
5008.11475		1
5008.131		1
5008.21875		1
5008.30762		1
5008.424		1
5008.473		1
5008.55273		1
5008.77441		1
5008.874		1
5008.94336		1
5009.0127		1
5009.108		1
5009.32373		1
5009.381		1
5009.425		1
5009.497		1
5009.5625		1
5009.61133		1
5009.651		1
5009.84766		1
5009.87939		1
5009.93262		1
5010.042		1
5010.11133		1
5010.17		1
5010.445		1
5010.46436		1
5010.695		1
5010.87451		1
5010.97461		1
5011.08154		1
5011.118		1
5011.17334		1
5011.301		1
5011.37939		1
5011.54932		1
5011.593		1
5011.711		1
5011.72		1
5011.80469		1
5011.829		1
5011.95947		1
5012.00439		1
5012.09668		1
5012.1167		1
5012.25439		1
5012.3623		1
5012.465		1
5012.491		1
5012.499		1
5012.65137		1
5012.67041		1
5012.825		1
5012.9126		1
5012.915		1
5012.96631		1
5013.019		1
5013.05469		1
5013.06		1
5013.33		1
5013.366		1
5013.473		1
5013.62061		1
5013.728		1
5013.83		1
5013.902		1
5013.931		1
5013.963		1
5014.16455		1
5014.4		1
5014.782		1
5014.797		1
5014.8		1
5014.929		1
5014.94141		1
5015.354		1
5015.37842		1
5015.446		1
5015.564		1
5015.566		1
5015.59473		1
5015.59668		1
5015.62158		1
5015.66357		1
5015.69336		1
5015.81348		1
5016.099		1
5016.11475		1
5016.12158		1
5016.237		1
5016.293		1
5016.361		1
5016.38965		1
5016.55273		1
5016.587		1
5016.73047		1
5016.87939		1
5017.204		1
5017.232		1
5017.65527		1
5017.82568		1
5017.942		1
5018.01172		1
5018.03125		1
5018.059		1
5018.089		1
5018.151		1
5018.281		1
5018.298		1
5018.344		1
5018.51172		1
5018.54053		1
5018.556		1
5018.57764		1
5018.632		1
5018.65967		1
5018.70068		1
5018.81445		1
5018.861		1
5018.92		1
5018.955		1
5018.98242		1
5019.49658		1
5019.79346		1
5020.0415		1
5020.067		1
5020.18652		1
5020.20166		1
5020.258		1
5020.352		1
5020.421		1
5020.49365		1
5020.55859		1
5020.6377		1
5020.715		1
5020.8667		1
5020.93		1
5021.052		1
5021.166		1
5021.174		1
5021.32031		1
5021.34131		1
5021.656		1
5021.79541		1
5021.845		1
5022.05859		1
5022.091		1
5022.13037		1
5022.27		1
5022.31152		1
5022.494		1
5022.50439		1
5022.599		1
5022.76465		1
5022.80371		1
5022.82373		1
5023.04932		1
5023.1167		1
5023.156		1
5023.202		1
5023.42725		1
5023.43652		1
5023.471		1
5023.49072		1
5023.70068		1
5023.70166		1
5023.76025		1
5023.92139		1
5024.133		1
5024.172		1
5024.43262		1
5024.446		1
5024.446		1
5024.55		1
5024.64648		1
5024.703		1
5024.74561		1
5024.7627		1
5024.802		1
5024.88525		1
5024.911		1
5024.958		1
5025.115		1
5025.521		1
5025.59131		1
5025.63037		1
5025.703		1
5025.797		1
5025.864		1
5025.961		1
5026.342		1
5026.54		1
5026.541		1
5026.54248		1
5026.643		1
5026.66357		1
5026.93		1
5027.02441		1
5027.084		1
5027.151		1
5027.30957		1
5027.42432		1
5027.60547		1
5027.87939		1
5028.00146		1
5028.07471		1
5028.25537		1
5028.33154		1
5028.388		1
5028.449		1
5028.466		1
5028.498		1
5028.535		1
5028.573		1
5028.57959		1
5028.632		1
5028.774		1
5028.865		1
5029.044		1
5029.10742		1
5029.24365		1
5029.3125		1
5029.556		1
5029.562		1
5029.768		1
5029.77		1
5029.854		1
5029.95068		1
5030.04834		1
5030.067		1
5030.087		1
5030.15869		1
5030.40039		1
5030.436		1
5030.467		1
5030.481		1
5030.657		1
5030.78027		1
5030.855		1
5030.878		1
5030.926		1
5030.969		1
5031.006		1
5031.01758		1
5031.11426		1
5031.1167		1
5031.22949		1
5031.23535		1
5031.282		1
5031.34961		1
5031.35059		1
5031.36133		1
5031.638		1
5031.73242		1
5031.895		1
5031.91455		1
5032.024		1
5032.04346		1
5032.07568		1
5032.11426		1
5032.11475		1
5032.27051		1
5032.331		1
5032.36572		1
5032.478		1
5032.631		1
5032.65625		1
5032.66553		1
5032.69141		1
5032.87939		1
5032.9834		1
5033.12549		1
5033.34668		1
5033.349		1
5033.41846		1
5033.46045		1
5033.523		1
5033.61		1
5033.62549		1
5033.6416		1
5033.68457		1
5033.71973		1
5033.72363		1
5033.756		1
5033.813		1
5033.932		1
5033.9707		1
5033.99561		1
5034.2583		1
5034.359		1
5034.47852		1
5034.51563		1
5034.51953		1
5034.56641		1
5034.57		1
5034.59033		1
5034.6167		1
5034.815		1
5034.829		1
5034.85059		1
5034.95		1
5035.0083		1
5035.053		1
5035.09375		1
5035.21338		1
5035.321		1
5035.441		1
5035.45459		1
5035.528		1
5035.554		1
5035.5957		1
5035.719		1
5035.75		1
5035.823		1
5036.085		1
5036.18457		1
5036.233		1
5036.328		1
5036.469		1
5036.51025		1
5036.6416		1
5036.694		1
5036.696		1
5036.80566		1
5036.81		1
5036.82227		1
5036.90527		1
5036.93457		1
5036.95361		1
5036.97559		1
5037.03027		1
5037.10742		1
5037.1167		1
5037.189		1
5037.208		1
5037.457		1
5037.46631		1
5037.641		1
5037.739		1
5037.808		1
5037.901		1
5037.98828		1
5038.023		1
5038.083		1
5038.29541		1
5038.352		1
5038.37		1
5038.43164		1
5038.515		1
5038.627		1
5038.642		1
5038.649		1
5039.045		1
5039.16357		1
5039.19971		1
5039.26855		1
5039.36572		1
5039.46045		1
5039.657		1
5039.91		1
5039.94141		1
5040.09326		1
5040.20264		1
5040.37		1
5040.42139		1
5040.474		1
5040.57568		1
5040.63232		1
5040.79		1
5040.805		1
5040.81		1
5040.81055		1
5040.81152		1
5041.06445		1
5041.12549		1
5041.159		1
5041.172		1
5041.17725		1
5041.412		1
5041.419		1
5041.455		1
5041.49756		1
5041.638		1
5041.711		1
5041.809		1
5041.99365		1
5042.222		1
5042.296		1
5042.31543		1
5042.5874		1
5042.663		1
5042.697		1
5043.02148		1
5043.126		1
5043.152		1
5043.246		1
5043.25049		1
5043.618		1
5043.73975		1
5043.812		1
5043.84131		1
5043.861		1
5043.864		1
5043.98145		1
5044.12451		1
5044.12549		1
5044.13		1
5044.23242		1
5044.517		1
5044.53955		1
5044.653		1
5044.65527		1
5044.67969		1
5044.793		1
5044.81934		1
5044.82		1
5044.952		1
5044.97754		1
5045.07764		1
5045.087		1
5045.148		1
5045.14941		1
5045.2207		1
5045.50439		1
5045.511		1
5045.53857		1
5045.54443		1
5045.556		1
5045.815		1
5045.93262		1
5045.93359		1
5045.95		1
5046.054		1
5046.08		1
5046.096		1
5046.115		1
5046.233		1
5046.2793		1
5046.359		1
5046.41553		1
5046.52734		1
5046.58545		1
5046.62451		1
5046.732		1
5046.748		1
5046.78467		1
5047.0083		1
5047.206		1
5047.242		1
5047.32764		1
5047.463		1
5047.521		1
5047.58838		1
5047.61426		1
5047.73828		1
5047.749		1
5047.77246		1
5047.813		1
5047.83838		1
5047.844		1
5047.89063		1
5048.093		1
5048.148		1
5048.17529		1
5048.23047		1
5048.26855		1
5048.31543		1
5048.336		1
5048.399		1
5048.431		1
5048.488		1
5048.49854		1
5048.66		1
5048.72363		1
5048.79736		1
5048.872		1
5048.908		1
5048.95752		1
5048.97754		1
5049.03857		1
5049.07666		1
5049.13037		1
5049.276		1
5049.464		1
5049.50635		1
5049.604		1
5049.61035		1
5049.62549		1
5049.652		1
5049.653		1
5050.07275		1
5050.35645		1
5050.359		1
5050.35938		1
5050.37646		1
5050.55664		1
5050.58252		1
5050.63672		1
5050.72461		1
5050.7627		1
5050.77637		1
5050.80469		1
5050.89551		1
5050.932		1
5050.958		1
5051.1377		1
5051.375		1
5051.4043		1
5051.461		1
5051.46729		1
5051.60547		1
5051.806		1
5051.884		1
5051.924		1
5051.995		1
5052.03467		1
5052.30469		1
5052.356		1
5052.36133		1
5052.364		1
5052.42773		1
5052.51074		1
5052.519		1
5052.52734		1
5052.552		1
5052.64648		1
5052.822		1
5052.89258		1
5052.94043		1
5052.98145		1
5053.00244		1
5053.068		1
5053.16064		1
5053.23975		1
5053.251		1
5053.276		1
5053.42432		1
5053.59033		1
5053.68457		1
5053.82		1
5054.004		1
5054.03		1
5054.084		1
5054.17529		1
5054.19336		1
5054.20068		1
5054.306		1
5054.32275		1
5054.35		1
5054.4873		1
5054.50244		1
5054.52539		1
5054.633		1
5054.64453		1
5054.65234		1
5054.77637		1
5054.90771		1
5054.95654		1
5054.96045		1
5054.97656		1
5055.08838		1
5055.178		1
5055.195		1
5055.20264		1
5055.216		1
5055.23633		1
5055.315		1
5055.41748		1
5055.53		1
5055.533		1
5055.572		1
5055.66943		1
5055.719		1
5055.761		1
5055.785		1
5055.895		1
5055.91943		1
5055.94775		1
5055.96729		1
5056.03369		1
5056.0835		1
5056.132		1
5056.277		1
5056.41		1
5056.428		1
5056.54932		1
5056.554		1
5056.67529		1
5056.874		1
5056.91162		1
5056.93457		1
5056.964		1
5057.02246		1
5057.056		1
5057.14		1
5057.14355		1
5057.44336		1
5057.45361		1
5057.52344		1
5057.544		1
5057.562		1
5057.63037		1
5057.957		1
5058.08838		1
5058.12354		1
5058.17		1
5058.21826		1
5058.443		1
5058.44531		1
5058.49		1
5058.59131		1
5058.76953		1
5058.801		1
5058.84229		1
5058.91748		1
5058.932		1
5058.94336		1
5059.111		1
5059.17627		1
5059.30469		1
5059.36426		1
5059.374		1
5059.49		1
5059.5376		1
5059.57		1
5060.045		1
5060.086		1
5060.231		1
5060.274		1
5060.34766		1
5060.356		1
5060.42432		1
5060.44043		1
5060.564		1
5060.696		1
5060.72949		1
5060.835		1
5060.854		1
5060.861		1
5061.04346		1
5061.09229		1
5061.14746		1
5061.45264		1
5061.49756		1
5061.526		1
5061.56934		1
5061.6665		1
5061.67627		1
5061.76953		1
5061.799		1
5061.85449		1
5061.888		1
5062.11963		1
5062.32129		1
5062.33838		1
5062.43164		1
5062.505		1
5062.57666		1
5062.59766		1
5062.629		1
5062.73535		1
5062.736		1
5062.84229		1
5062.923		1
5063.06641		1
5063.205		1
5063.21		1
5063.233		1
5063.309		1
5063.438		1
5063.45752		1
5063.69		1
5063.69336		1
5063.79248		1
5063.81445		1
5063.90674		1
5064.00928		1
5064.09033		1
5064.093		1
5064.11426		1
5064.13525		1
5064.14551		1
5064.363		1
5064.38135		1
5064.385		1
5064.46436		1
5064.503		1
5064.607		1
5064.633		1
5064.858		1
5065.07373		1
5065.086		1
5065.10547		1
5065.14941		1
5065.23242		1
5065.27441		1
5065.29248		1
5065.44727		1
5065.46436		1
5065.47266		1
5065.493		1
5065.6665		1
5065.728		1
5065.76953		1
5065.817		1
5065.82959		1
5066.02		1
5066.36035		1
5066.38965		1
5066.437		1
5066.5874		1
5066.709		1
5066.75049		1
5066.88867		1
5066.943		1
5067.12451		1
5067.157		1
5067.16846		1
5067.175		1
5067.19727		1
5067.25439		1
5067.27637		1
5067.29		1
5067.361		1
5067.40674		1
5067.40869		1
5067.51074		1
5067.579		1
5067.591		1
5067.63		1
5067.918		1
5067.93164		1
5068.027		1
5068.09326		1
5068.149		1
5068.376		1
5068.386		1
5068.39355		1
5068.456		1
5068.569		1
5068.617		1
5068.629		1
5068.63135		1
5068.729		1
5068.80859		1
5068.96729		1
5069.0166		1
5069.22		1
5069.27246		1
5069.32764		1
5069.35742		1
5069.49658		1
5069.537		1
5069.78369		1
5069.853		1
5069.98047		1
5070.1084		1
5070.2085		1
5070.22754		1
5070.22852		1
5070.299		1
5070.372		1
5070.46729		1
5070.51758		1
5070.528		1
5070.583		1
5070.6416		1
5070.85547		1
5070.92725		1
5070.96338		1
5071.017		1
5071.05762		1
5071.07031		1
5071.091		1
5071.16		1
5071.17773		1
5071.28271		1
5071.344		1
5071.376		1
5071.53271		1
5071.619		1
5071.65771		1
5071.673		1
5071.679		1
5071.72559		1
5071.77539		1
5071.8125		1
5071.819		1
5072.10449		1
5072.12842		1
5072.35		1
5072.428		1
5072.46143		1
5072.51367		1
5072.52734		1
5072.596		1
5072.747		1
5072.78174		1
5072.938		1
5073.007		1
5073.09326		1
5073.125		1
5073.29		1
5073.53369		1
5073.57031		1
5073.57275		1
5073.64355		1
5073.66064		1
5073.88135		1
5073.971		1
5074.026		1
5074.04541		1
5074.083		1
5074.174		1
5074.18945		1
5074.35156		1
5074.36963		1
5074.40039		1
5074.407		1
5074.47168		1
5074.52051		1
5074.548		1
5074.62549		1
5074.655		1
5074.787		1
5074.849		1
5074.95361		1
5075.04834		1
5075.063		1
5075.064		1
5075.151		1
5075.17236		1
5075.2583		1
5075.335		1
5075.35156		1
5075.383		1
5075.572		1
5075.578		1
5075.618		1
5075.63867		1
5075.8584		1
5076.07129		1
5076.08057		1
5076.099		1
5076.162		1
5076.209		1
5076.312		1
5076.322		1
5076.364		1
5076.387		1
5076.42139		1
5076.44629		1
5076.49658		1
5076.531		1
5076.75244		1
5076.77051		1
5076.773		1
5076.84473		1
5076.892		1
5076.89648		1
5076.901		1
5076.9126		1
5077.04248		1
5077.1		1
5077.178		1
5077.17871		1
5077.206		1
5077.247		1
5077.27832		1
5077.54541		1
5077.5957		1
5077.77441		1
5077.87451		1
5077.95654		1
5077.983		1
5078.006		1
5078.13428		1
5078.141		1
5078.15137		1
5078.166		1
5078.247		1
5078.25439		1
5078.315		1
5078.382		1
5078.441		1
5078.57764		1
5078.6084		1
5078.67139		1
5078.697		1
5078.905		1
5078.9873		1
5079.00928		1
5079.071		1
5079.17969		1
5079.22461		1
5079.25732		1
5079.271		1
5079.275		1
5079.28955		1
5079.32471		1
5079.353		1
5079.4043		1
5079.406		1
5079.475		1
5079.57		1
5079.613		1
5079.653		1
5079.711		1
5079.71875		1
5079.839		1
5079.864		1
5079.8916		1
5079.92432		1
5079.953		1
5080.19434		1
5080.28271		1
5080.462		1
5080.563		1
5080.57471		1
5080.57568		1
5080.6084		1
5080.635		1
5080.704		1
5080.841		1
5081.095		1
5081.189		1
5081.21		1
5081.249		1
5081.292		1
5081.347		1
5081.392		1
5081.39648		1
5081.4		1
5081.419		1
5081.641		1
5081.695		1
5081.721		1
5081.783		1
5082.006		1
5082.014		1
5082.106		1
5082.122		1
5082.235		1
5082.241		1
5082.257		1
5082.3667		1
5082.464		1
5082.519		1
5082.57861		1
5082.58545		1
5082.594		1
5082.61426		1
5082.61475		1
5082.6543		1
5082.76172		1
5082.89063		1
5082.909		1
5082.92725		1
5083.055		1
5083.075		1
5083.135		1
5083.34375		1
5083.34375		1
5083.369		1
5083.381		1
5083.586		1
5083.68262		1
5083.68359		1
5083.80225		1
5083.805		1
5083.846		1
5084.01465		1
5084.07275		1
5084.14		1
5084.26074		1
5084.311		1
5084.405		1
5084.407		1
5084.44775		1
5084.50928		1
5084.535		1
5084.545		1
5084.569		1
5084.753		1
5084.841		1
5084.85938		1
5084.88037		1
5084.94434		1
5084.958		1
5085.155		1
5085.30859		1
5085.319		1
5085.45557		1
5085.7085		1
5085.82227		1
5085.88037		1
5085.927		1
5085.983		1
5086.028		1
5086.07666		1
5086.07959		1
5086.09375		1
5086.13428		1
5086.21729		1
5086.231		1
5086.242		1
5086.252		1
5086.28955		1
5086.464		1
5086.492		1
5086.767		1
5086.83447		1
5087.06055		1
5087.07861		1
5087.084		1
5087.1416		1
5087.14551		1
5087.319		1
5087.36133		1
5087.516		1
5087.52		1
5087.58057		1
5087.59		1
5087.629		1
5087.638		1
5087.66357		1
5087.79346		1
5087.794		1
5087.84473		1
5087.876		1
5088.05127		1
5088.07129		1
5088.08		1
5088.08643		1
5088.099		1
5088.1377		1
5088.14258		1
5088.26465		1
5088.39746		1
5088.431		1
5088.518		1
5088.608		1
5088.66357		1
5088.77148		1
5088.91162		1
5089.00244		1
5089.07959		1
5089.11572		1
5089.219		1
5089.421		1
5089.48926		1
5089.62061		1
[truncated: 8,961 more rows]
