# Supplementary material for: Getting rid of ‘rain’ and ‘stars’: Mitigating inhibition effects on ddPCR data analysis, the case study of the invasive crayfish Pacifastacus leniusculus in the streams of Luxembourg
Source: PLoS One. 2022 Nov 16;17(11):e0275363. doi: 10.1371/journal.pone.0275363 (PMC9668142; doi:10.1371/journal.pone.0275363)
Supplement: S1 File — (ZIP) [file pone.0275363.s003.zip › raw data/29-Pl3/29 Pl3-2019 Pl_F10_Amplitude.csv]

Ch1 Amplitude	Ch2 Amplitude	Cluster
173.903687		1
223.338379		1
258.424744		1
275.256317		1
488.1259		1
538.210938		1
763.756836		1
1061.783		1
1065.86353		1
1204.35474		1
1205.09192		1
1221.59839		1
1279.59753		1
1294.40833		1
1311.97522		1
1504.58728		1
1518.54077		1
1528.43628		1
1540.651		1
1558.52515		1
1565.22107		1
1640.33618		1
1643.906		1
1717.47424		1
1721.66431		1
1754.306		1
1758.09619		1
1776.395		1
1806.30115		1
1825.23364		1
1835.3811		1
1842.77234		1
1843.58533		1
1851.69678		1
1870.70215		1
1887.30444		1
1888.80615		1
1930.50256		1
1962.28015		1
1974.2843		1
2017.69177		1
2021.261		1
2052.448		1
2057.0437		1
2154.17358		1
2165.99731		1
2174.93115		1
2185.02759		1
2197.36279		1
2207.75977		1
2218.0166		1
2228.206		1
2242.44482		1
2242.954		1
2246.71826		1
2277.43848		1
2327.928		1
2340.883		1
2348.19043		1
2356.96265		1
2363.31519		1
2376.93335		1
2386.22583		1
2415.93457		1
2418.76172		1
2422.01318		1
2423.75977		1
2458.789		1
2470.4812		1
2472.4563		1
2537.58984		1
2574.36523		1
2586.419		1
2596.43481		1
2659.61084		1
2698.03857		1
2715.12158		1
2731.32471		1
2807.62646		1
2809.82373		1
2817.748		1
2840.12329		1
2840.2002		1
2854.22534		1
2904.19067		1
2935.57373		1
2950.94751		1
2977.34619		1
2984.73877		1
2987.07861		1
3036.2644		1
3084.21436		1
3085.743		1
3094.31763		1
3208.25732		1
3232.74756		1
3248.15674		1
3313.14551		1
3321.52734		1
3331.0708		1
3346.301		1
3395.89648		1
3468.48315		1
3475.226		1
3488.37524		1
3537.691		1
3583.84839		1
3596.41187		1
3617.32983		1
3642.747		1
3727.55566		1
3732.57666		1
3734.43555		1
3737.871		1
3751.47656		1
3759.0874		1
3800.83228		1
3806.44019		1
3870.72217		1
3906.88354		1
3909.04346		1
3928.69629		1
3945.477		1
3946.1084		1
3961.2793		1
3977.55444		1
3980.124		1
3991.7998		1
3993.80078		1
3994.75073		1
3996.48853		1
4006.179		1
4006.55786		1
4013.78979		1
4042.007		1
4062.70923		1
4105.803		1
4123.497		1
4125.456		1
4151.209		1
4160.63574		1
4161.132		1
4163.43945		1
4168.878		1
4180.537		1
4186.777		1
4200.29541		1
4221.46826		1
4223.996		1
4240.5293		1
4255.34473		1
4261.1543		1
4261.2085		1
4261.88965		1
4262.163		1
4265.491		1
4273.178		1
4277.80371		1
4282.936		1
4287.723		1
4290.38672		1
4299.91455		1
4308.018		1
4316.23975		1
4332.62744		1
4345.89063		1
4350.502		1
4353.475		1
4361.926		1
4364.472		1
4370.70752		1
4378.02441		1
4382.839		1
4383.68359		1
4387.344		1
4388.442		1
4389.155		1
4399.10449		1
4404.70361		1
4405.10449		1
4409.782		1
4414.64453		1
4415.873		1
4416.11328		1
4417.769		1
4433.00146		1
4435.63525		1
4436.20166		1
4436.406		1
4437.95752		1
4438.93848		1
4442.025		1
4448.881		1
4452.19727		1
4461.13037		1
4468.31738		1
4469.221		1
4471.72168		1
4498.81934		1
4500.35938		1
4505.029		1
4513.40625		1
4513.803		1
4519.46729		1
4519.80127		1
4520.70654		1
4521.27051		1
4523.05273		1
4523.17725		1
4524.831		1
4535.94531		1
4537.728		1
4541.821		1
4543.059		1
4545.31445		1
4545.51025		1
4546.018		1
4549.769		1
4553.18652		1
4553.863		1
4555.693		1
4556.922		1
4557.05566		1
4558.7876		1
4563.539		1
4564.99463		1
4565.74756		1
4566.357		1
4566.46436		1
4570.173		1
4572.329		1
4575.201		1
4575.39941		1
4576.00537		1
4576.86963		1
4577.31836		1
4578.098		1
4579.925		1
4580.176		1
4580.90527		1
4581.24658		1
4581.89063		1
4585.053		1
4586.774		1
4588.10938		1
4588.2		1
4588.97559		1
4591.32568		1
4592.564		1
4593.283		1
4593.715		1
4594.08		1
4595.4707		1
4596.32227		1
4596.52		1
4599.02051		1
4599.234		1
4599.939		1
4600.2627		1
4601.16064		1
4601.37256		1
4601.825		1
4603.95361		1
4606.17432		1
4607.2373		1
4608.79346		1
4609.812		1
4610.6543		1
4613.20361		1
4613.89		1
4614.27		1
4614.45752		1
4615.22461		1
4617.45264		1
4618.97363		1
4619.93457		1
4620.05762		1
4620.20459		1
4620.27148		1
4620.4165		1
4621.676		1
4622.37939		1
4622.7124		1
4622.83154		1
4623.44043		1
4625.272		1
4625.47		1
4626.62256		1
4629.03857		1
4629.464		1
4630.997		1
4631.013		1
4631.906		1
4632.21631		1
4632.55127		1
4632.87549		1
4633.067		1
4633.30859		1
4633.58838		1
4636.391		1
4636.589		1
4636.97		1
4637.485		1
4637.63525		1
4637.653		1
4638.07568		1
4638.37744		1
4639.56		1
4639.601		1
4640.11035		1
4640.588		1
4642.805		1
4643.55859		1
4644.396		1
4644.87		1
4645.05664		1
4645.129		1
4645.9707		1
4646.09375		1
4646.286		1
4648.34131		1
4648.61572		1
4648.79		1
4648.84473		1
4649.7		1
4650.30273		1
4650.547		1
4651.59229		1
4652.53564		1
4652.98242		1
4653.15869		1
4654.363		1
4654.80273		1
4656.071		1
4656.15869		1
4656.39		1
4656.75		1
4657.39355		1
4657.686		1
4658.122		1
4658.49951		1
4661.39063		1
4662.47266		1
4663.289		1
4663.429		1
4663.49072		1
4663.845		1
4664.214		1
4664.58447		1
4664.65527		1
4665.387		1
4666.46436		1
4666.601		1
4666.918		1
4667.05029		1
4667.629		1
4667.75732		1
4668.45459		1
4668.63574		1
4669.24854		1
4669.828		1
4670.82275		1
4671.02148		1
4671.05566		1
4673.23975		1
4674.745		1
4674.747		1
4674.93652		1
4675.43945		1
4675.826		1
4676.89844		1
4677.127		1
4677.739		1
4678.28857		1
4678.83154		1
4678.836		1
4679.255		1
4679.28027		1
4679.338		1
4679.35547		1
4679.435		1
4679.759		1
4679.85254		1
4680.72656		1
4680.934		1
4681.141		1
4681.549		1
4681.572		1
4681.799		1
4681.935		1
4682.24658		1
4682.63672		1
4683.094		1
4683.256		1
4683.72461		1
4684.08057		1
4685.7793		1
4686.04443		1
4686.258		1
4686.28027		1
4686.29736		1
4686.46631		1
4686.47656		1
4686.551		1
4686.553		1
4686.78027		1
4688.126		1
4688.6084		1
4688.66943		1
4689.20947		1
4689.74463		1
4690.22949		1
4691.042		1
4691.666		1
4692.17725		1
4692.24365		1
4692.298		1
4692.968		1
4693.598		1
4694.25732		1
4694.43457		1
4694.729		1
4695.45361		1
4695.481		1
4696.39746		1
4696.52734		1
4696.535		1
4696.637		1
4697.09033		1
4697.749		1
4697.86328		1
4698.707		1
4698.711		1
4698.796		1
4698.927		1
4699.064		1
4699.183		1
4699.865		1
4700.01025		1
4700.396		1
4700.623		1
4700.987		1
4701.246		1
4701.67334		1
4702.008		1
4702.04736		1
4702.283		1
4702.76367		1
4703.17236		1
4703.284		1
4703.423		1
4704.07666		1
4704.366		1
4705.30664		1
4706.015		1
4706.39648		1
4706.81055		1
4706.97754		1
4706.984		1
4707.36768		1
4707.37646		1
4707.622		1
4708.026		1
4708.04443		1
4708.073		1
4709.1084		1
4709.36133		1
4710.269		1
4710.741		1
4710.98633		1
4711.23242		1
4711.50049		1
4711.98145		1
4712.013		1
4712.084		1
4712.371		1
4712.56348		1
4713.17041		1
4713.20264		1
4713.327		1
4713.42773		1
4713.8584		1
4713.877		1
4714.04		1
4715.42529		1
4715.46436		1
4715.983		1
4716.47		1
4716.53125		1
4716.7334		1
4717.252		1
4717.371		1
4717.49268		1
4717.71143		1
4717.928		1
4717.97852		1
4718.36133		1
4718.399		1
4718.43262		1
4718.43555		1
4718.83		1
4718.92		1
4719.20166		1
4719.78662		1
4719.90625		1
4720.08447		1
4720.2417		1
4720.30225		1
4720.57129		1
4720.65625		1
4720.809		1
4720.954		1
4720.981		1
4721.44971		1
4722.50146		1
4722.53467		1
4722.653		1
4722.80273		1
4723.55371		1
4723.904		1
4724.359		1
4724.46143		1
4724.662		1
4724.899		1
4724.9		1
4725.31836		1
4725.357		1
4725.589		1
4725.68652		1
4725.96631		1
4726.417		1
4726.618		1
4726.85449		1
4726.886		1
4727.54932		1
4727.6626		1
4727.751		1
4727.95654		1
4728.57666		1
4728.57861		1
4728.736		1
4729.48535		1
4729.58643		1
4729.63135		1
4729.839		1
4729.962		1
4730.6416		1
4730.92139		1
4731.01855		1
4731.2915		1
4731.37158		1
4731.597		1
4731.711		1
4732.12646		1
4732.217		1
4732.90869		1
4733.007		1
4733.084		1
4733.126		1
4733.227		1
4733.2915		1
4733.36768		1
4733.41162		1
4734.142		1
4734.427		1
4734.65		1
4734.85547		1
4735.281		1
4735.28857		1
4735.465		1
4735.51074		1
4735.545		1
4735.997		1
4736.174		1
4736.46338		1
4736.849		1
4736.998		1
4737.042		1
4737.135		1
4737.402		1
4737.405		1
4737.412		1
4737.467		1
4738.063		1
4738.0835		1
4738.28125		1
4738.375		1
4738.635		1
4738.646		1
4738.716		1
4739.0166		1
4739.18848		1
4739.29736		1
4739.329		1
4739.47168		1
4739.62646		1
4739.883		1
4739.956		1
4740.194		1
4740.309		1
4740.54346		1
4740.74		1
4741.06543		1
4741.06641		1
4741.094		1
4741.21436		1
4741.36475		1
4741.579		1
4741.609		1
4741.807		1
4742.003		1
4742.253		1
4742.33154		1
4742.341		1
4742.37939		1
4742.58545		1
4742.746		1
4742.82031		1
4742.82031		1
4742.879		1
4743.253		1
4743.298		1
4743.382		1
4743.68945		1
4743.751		1
4743.95166		1
4744.15869		1
4744.9707		1
4745.24658		1
4745.37842		1
4745.656		1
4745.88525		1
4746.13428		1
4746.13574		1
4746.291		1
4746.719		1
4747.03369		1
4747.04639		1
4747.067		1
4747.09131		1
4747.26		1
4747.73438		1
4747.96631		1
4748.32568		1
4748.393		1
4748.734		1
4748.90332		1
4749.137		1
4749.14453		1
4749.32471		1
4749.373		1
4749.574		1
4749.74365		1
4749.779		1
4749.896		1
4750.011		1
4750.39648		1
4750.44531		1
4750.597		1
4750.615		1
4750.618		1
4750.72852		1
4750.835		1
4750.96729		1
4751.065		1
4751.18457		1
4751.203		1
4751.264		1
4751.44531		1
4751.707		1
4751.73535		1
4751.8623		1
4751.896		1
4752.01465		1
4752.142		1
4752.28125		1
4752.334		1
4752.40771		1
4752.412		1
4752.531		1
4752.76025		1
4752.807		1
4752.86572		1
4753.01855		1
4753.44531		1
4753.6416		1
4753.76758		1
4753.82861		1
4753.86133		1
4753.956		1
4753.99951		1
4754.03662		1
4754.20654		1
4754.519		1
4754.632		1
4755.02637		1
4755.154		1
4755.34326		1
4755.36		1
4755.415		1
4755.426		1
4755.62549		1
4755.73535		1
4755.8125		1
4756.036		1
4756.039		1
4756.242		1
4756.424		1
4756.47461		1
4756.58643		1
4756.80127		1
4756.90967		1
4757.128		1
4757.13		1
4757.18457		1
4757.25049		1
4757.3		1
4757.39258		1
4757.621		1
4757.6543		1
4757.81		1
4757.89258		1
4758.069		1
4758.427		1
4758.46		1
4758.479		1
4758.53125		1
4758.74854		1
4759.132		1
4759.166		1
4759.39063		1
4759.637		1
4759.71533		1
4759.722		1
4759.8623		1
4760.135		1
4760.85352		1
4760.898		1
4760.933		1
4761.19873		1
4761.215		1
4761.279		1
4761.31836		1
4761.71338		1
4761.841		1
4761.92236		1
4762		1
4762.01758		1
4762.05029		1
4762.31348		1
4762.332		1
4762.35059		1
4762.43652		1
4762.529		1
4762.68359		1
4762.889		1
4763.06934		1
4763.14		1
4763.35156		1
4763.53125		1
4763.565		1
4763.617		1
4764.02051		1
4764.10156		1
4764.199		1
4764.357		1
4764.42236		1
4764.62939		1
4764.7207		1
4764.736		1
4764.88232		1
4765		1
4765.2207		1
4765.323		1
4765.341		1
4765.504		1
4766.15332		1
4766.199		1
4766.21436		1
4766.228		1
4766.435		1
4766.516		1
4766.596		1
4767.14063		1
4767.148		1
4767.20557		1
4767.57		1
4767.594		1
4767.705		1
4767.853		1
4767.90137		1
4768.2207		1
4768.2583		1
4768.316		1
4768.32666		1
4768.478		1
4768.49951		1
4768.633		1
4768.7876		1
4768.81055		1
4768.92139		1
4769.72754		1
4769.91162		1
4770.173		1
4770.388		1
4770.509		1
4770.70166		1
4770.761		1
4770.817		1
4770.9		1
4770.92529		1
4771.001		1
4771.096		1
4771.13135		1
4771.161		1
4771.20068		1
4771.227		1
4771.34131		1
4771.412		1
4771.508		1
4771.60938		1
4771.85156		1
4772.003		1
4772.291		1
4772.352		1
4772.50928		1
4772.814		1
4772.92041		1
4773.042		1
4773.357		1
4773.40332		1
4773.45068		1
4773.464		1
4773.61328		1
4773.7627		1
4774.32031		1
4774.45752		1
4774.74951		1
4774.845		1
4774.84668		1
4774.87939		1
4775.14258		1
4775.315		1
4775.641		1
4775.662		1
4775.827		1
4775.90625		1
4775.9917		1
4776.446		1
4776.56348		1
4776.679		1
4776.68848		1
4776.864		1
4776.923		1
4777.066		1
4777.09961		1
4777.12256		1
4777.123		1
4777.336		1
4777.43066		1
4777.4873		1
4777.583		1
4777.606		1
4777.7124		1
4777.977		1
4778.23145		1
4778.469		1
4778.939		1
4779.00537		1
4779.00732		1
4779.07959		1
4779.085		1
4779.14		1
4779.17627		1
4779.325		1
4779.44775		1
4779.637		1
4779.85938		1
4780.054		1
4780.301		1
4780.95752		1
4780.984		1
4781.2207		1
4781.379		1
4781.46875		1
4781.573		1
4781.604		1
4781.683		1
4781.683		1
4781.686		1
4781.85352		1
4781.93		1
4782.071		1
4782.384		1
4782.43164		1
4782.449		1
4782.888		1
4783.07373		1
4783.131		1
4783.1543		1
4783.31836		1
4783.346		1
4783.373		1
4783.38525		1
4783.48975		1
4783.75732		1
4783.88672		1
4784.039		1
4784.079		1
4784.0874		1
4784.752		1
4784.776		1
4784.931		1
4784.95459		1
4784.977		1
4785.004		1
4785.01367		1
4785.431		1
4785.69629		1
4785.825		1
4785.852		1
4785.87939		1
4785.9126		1
4785.97363		1
4786.19141		1
4786.347		1
4786.35		1
4786.41162		1
4786.672		1
4786.806		1
4786.925		1
4787.02051		1
4787.03027		1
4787.46973		1
4787.538		1
4787.58838		1
4787.643		1
4787.75439		1
4787.79639		1
4787.81934		1
4787.84668		1
4787.96		1
4787.983		1
4788.074		1
4788.20654		1
4788.378		1
4788.395		1
4788.83057		1
4788.89648		1
4788.94775		1
4789.028		1
4789.032		1
4789.125		1
4789.43066		1
4789.485		1
4789.48828		1
4789.55957		1
4789.57129		1
4789.63232		1
4789.66064		1
4790.01025		1
4790.28174		1
4790.456		1
4790.55469		1
4790.573		1
4790.86		1
4790.93457		1
4791.005		1
4791.07031		1
4791.32666		1
4791.37158		1
4791.47656		1
4791.578		1
4791.653		1
4791.67041		1
4791.82471		1
4791.84131		1
4791.90332		1
4792.052		1
4792.166		1
4792.22754		1
4792.238		1
4792.548		1
4792.554		1
4792.592		1
4792.92432		1
4792.955		1
4793.094		1
4793.326		1
4793.348		1
4793.68945		1
4793.787		1
4793.89063		1
4793.916		1
4793.928		1
4794.206		1
4794.26		1
4794.364		1
4794.566		1
4794.767		1
4794.769		1
4794.811		1
4794.887		1
4794.88867		1
4794.944		1
4795.036		1
4795.06836		1
4795.085		1
4795.14551		1
4795.1665		1
4795.17236		1
4795.31543		1
4795.42969		1
4795.495		1
4795.76855		1
4796.01025		1
4796.26563		1
4796.327		1
4796.42		1
4796.592		1
4796.69873		1
4796.78857		1
4797.221		1
4797.28271		1
4797.312		1
4797.54248		1
4797.683		1
4797.75732		1
4797.89258		1
4797.97852		1
4798.024		1
4798.02539		1
4798.04541		1
4798.115		1
4798.153		1
4798.15625		1
4798.177		1
4798.34473		1
4798.53174		1
4798.57471		1
4798.84668		1
4798.88672		1
4799.024		1
4799.03027		1
4799.06934		1
4799.13672		1
4799.18945		1
4799.506		1
4799.70752		1
4799.822		1
4799.8335		1
4799.99365		1
4800.013		1
4800.06836		1
4800.07129		1
4800.21826		1
4800.457		1
4800.82764		1
4800.865		1
4800.922		1
4800.935		1
4801.094		1
4801.37842		1
4801.53369		1
4801.629		1
4801.78369		1
4801.87451		1
4802.08154		1
4802.40967		1
4802.45459		1
4802.65332		1
4802.804		1
4803.118		1
4803.121		1
4803.164		1
4803.34131		1
4803.34961		1
4803.695		1
4803.97461		1
4804.22852		1
4804.3667		1
4804.435		1
4804.532		1
4804.619		1
4804.641		1
4804.6416		1
4804.655		1
4804.856		1
4804.924		1
4804.951		1
4805.01563		1
4805.07666		1
4805.109		1
4805.163		1
4805.164		1
4805.18848		1
4805.223		1
4805.285		1
4805.318		1
4805.64453		1
4805.791		1
4805.8457		1
4805.89063		1
4805.925		1
4805.962		1
4806.05664		1
4806.24561		1
4806.34473		1
4806.418		1
4806.46826		1
4806.482		1
4806.537		1
4806.624		1
4806.7666		1
4806.785		1
4806.905		1
4807.079		1
4807.19971		1
4807.31445		1
4807.4707		1
4807.51074		1
4807.56836		1
4807.574		1
4807.592		1
4807.754		1
4807.84326		1
4807.881		1
4807.904		1
4807.94629		1
4808.072		1
4808.225		1
4808.267		1
4808.276		1
4808.365		1
4808.3667		1
4808.60742		1
4808.696		1
4808.763		1
4808.892		1
4808.904		1
4808.97656		1
4808.98		1
4808.986		1
4809.12842		1
4809.23047		1
4809.28564		1
4809.694		1
4809.865		1
4809.88672		1
4809.9375		1
4810.07275		1
4810.2124		1
4810.226		1
4810.38525		1
4810.693		1
4811.02051		1
4811.06152		1
4811.07373		1
4811.085		1
4811.10938		1
4811.172		1
4811.371		1
4811.76025		1
4811.761		1
4811.84766		1
4811.907		1
4812.144		1
4812.206		1
4812.324		1
4812.54834		1
4812.62		1
4812.772		1
4812.82031		1
4813.089		1
4813.15527		1
4813.156		1
4813.172		1
4813.325		1
4813.55225		1
4813.5835		1
4813.72		1
4813.84375		1
4813.863		1
4813.99		1
4814.04346		1
4814.15		1
4814.25146		1
4814.2627		1
4814.42236		1
4814.53125		1
4814.585		1
4814.59668		1
4814.59961		1
4814.772		1
4814.892		1
4814.935		1
4814.996		1
4815.017		1
4815.20459		1
4815.23		1
4815.23047		1
4815.25537		1
4815.262		1
4815.265		1
4815.378		1
4815.51074		1
4815.774		1
4815.905		1
4816.226		1
4816.269		1
4816.28662		1
4816.348		1
4816.425		1
4816.55762		1
4816.62744		1
4816.79		1
4816.93457		1
4816.96973		1
4817.03271		1
4817.17529		1
4817.195		1
4817.30469		1
4817.32861		1
4817.33643		1
4817.337		1
4817.38232		1
4817.446		1
4817.522		1
4817.602		1
4817.73535		1
4817.823		1
4817.83057		1
4817.869		1
4817.93457		1
4817.985		1
4818.045		1
4818.05859		1
4818.087		1
4818.21143		1
4818.24365		1
4818.24658		1
4818.45459		1
4818.462		1
4818.672		1
4818.69727		1
4818.74561		1
4818.79443		1
4818.806		1
4818.95068		1
4819.03857		1
4819.04248		1
4819.14844		1
4819.1665		1
4819.177		1
4819.2876		1
4819.311		1
4819.35547		1
4819.42627		1
4819.433		1
4819.47852		1
4819.55371		1
4819.6543		1
4819.662		1
4819.96533		1
4820.34668		1
4820.61035		1
4820.87646		1
4821.053		1
4821.07764		1
4821.113		1
4821.19629		1
4821.20947		1
4821.253		1
4821.37549		1
4821.44141		1
4821.48975		1
4821.56543		1
4821.598		1
4821.777		1
4821.86133		1
4822.028		1
4822.118		1
4822.118		1
4822.163		1
4822.2085		1
4822.21		1
4822.264		1
4822.30225		1
4822.33057		1
4822.376		1
4822.398		1
4822.415		1
4822.70947		1
4822.718		1
4822.96729		1
4823.16		1
4823.245		1
4823.25635		1
4823.2583		1
4823.44971		1
4823.541		1
4823.572		1
4823.58		1
4823.594		1
4823.807		1
4823.83		1
4823.993		1
4824.108		1
4824.204		1
4824.665		1
4824.74268		1
4824.82275		1
4824.82373		1
4824.833		1
4824.89063		1
4824.903		1
4825.011		1
4825.28174		1
4825.3877		1
4825.39355		1
4825.40869		1
4825.42725		1
4825.43652		1
4825.59375		1
4825.63232		1
4825.809		1
4825.925		1
4826.088		1
4826.08838		1
4826.17627		1
4826.20166		1
4826.2373		1
4826.277		1
4826.60254		1
4826.62842		1
4826.73828		1
4826.90234		1
4827.01367		1
4827.01953		1
4827.058		1
4827.21436		1
4827.34229		1
4827.68457		1
4827.738		1
4827.75928		1
4827.983		1
4828.15869		1
4828.22949		1
4828.259		1
4828.31		1
4828.369		1
4828.469		1
4828.554		1
4828.621		1
4828.681		1
4828.984		1
4829.03662		1
4829.062		1
4829.06348		1
4829.235		1
4829.23975		1
4829.35645		1
4829.41943		1
4829.42969		1
4829.543		1
4829.80371		1
4830.05		1
4830.075		1
4830.192		1
4830.23		1
4830.6167		1
4830.64063		1
4830.644		1
4830.645		1
4830.725		1
4830.739		1
4830.956		1
4831.01367		1
4831.18945		1
4831.196		1
4831.326		1
4831.39941		1
4831.501		1
4831.5166		1
4831.526		1
4831.5293		1
4831.68457		1
4831.736		1
4831.772		1
4831.954		1
4832.05469		1
4832.072		1
4832.363		1
4832.364		1
4832.42		1
4832.606		1
4832.70654		1
4832.769		1
4832.77832		1
4832.7876		1
4833.002		1
4833.031		1
4833.2373		1
4833.242		1
4833.40527		1
4833.434		1
4833.52		1
4833.5625		1
4833.566		1
4833.627		1
4833.64844		1
4833.6626		1
4833.74854		1
4833.76172		1
4833.81543		1
4833.957		1
4833.9917		1
4834.157		1
4834.32959		1
4834.634		1
4834.722		1
4834.733		1
4834.82275		1
4834.87158		1
4834.915		1
4834.93359		1
4834.968		1
4835.00928		1
4835.08838		1
4835.128		1
4835.29834		1
4835.436		1
4835.80371		1
4835.83643		1
4835.943		1
4835.974		1
4836.09033		1
4836.185		1
4836.21973		1
4836.356		1
4836.413		1
4836.427		1
4836.482		1
4836.52		1
4836.53564		1
4836.57666		1
4836.79834		1
4836.804		1
4836.91455		1
4836.92529		1
4836.97		1
4836.989		1
4837.07666		1
4837.18		1
4837.53467		1
4837.553		1
4837.88867		1
4838.0625		1
4838.08643		1
4838.103		1
4838.194		1
4838.194		1
4838.38525		1
4838.492		1
4838.545		1
4838.60742		1
4838.729		1
4838.81055		1
4838.84229		1
4838.86133		1
4838.899		1
4839.01465		1
4839.02246		1
4839.07227		1
4839.093		1
4839.159		1
4839.174		1
4839.40625		1
4839.40967		1
4839.462		1
4839.46826		1
4839.55225		1
4839.68555		1
4839.79834		1
4839.82471		1
4839.85254		1
4839.984		1
4840.08936		1
4840.131		1
4840.151		1
4840.18262		1
4840.336		1
4840.36572		1
4840.42		1
4840.521		1
4840.583		1
4840.59375		1
4840.64258		1
4840.651		1
4840.751		1
4840.7583		1
4840.792		1
4840.879		1
4840.94873		1
4841.04736		1
4841.055		1
4841.089		1
4841.149		1
4841.155		1
4841.158		1
4841.185		1
4841.22852		1
4841.264		1
4841.273		1
4841.509		1
4841.51074		1
4841.53955		1
4841.541		1
4841.63		1
4841.66357		1
4841.891		1
4841.907		1
4841.99072		1
4842.04346		1
4842.13135		1
4842.141		1
4842.29639		1
4842.39258		1
4842.421		1
4842.51025		1
4842.61865		1
4842.64258		1
4842.699		1
4842.71875		1
4842.72266		1
4842.733		1
4842.779		1
4842.78564		1
4842.845		1
4842.983		1
4842.989		1
4843.034		1
4843.064		1
4843.13574		1
4843.16		1
4843.163		1
4843.16357		1
4843.22852		1
4843.28857		1
4843.44873		1
4843.46338		1
4843.49268		1
4843.50342		1
4843.508		1
4843.53857		1
4843.64551		1
4843.69141		1
4843.78		1
4843.838		1
4843.85547		1
4843.87256		1
4843.88037		1
4844.005		1
4844.06934		1
4844.08838		1
4844.188		1
4844.203		1
4844.20947		1
4844.21973		1
4844.518		1
4844.526		1
4844.56543		1
4844.581		1
4844.596		1
4844.59961		1
4844.66		1
4844.85		1
4844.94629		1
4845.182		1
4845.18652		1
4845.2085		1
4845.26563		1
4845.28125		1
4845.33936		1
4845.425		1
4845.537		1
4845.564		1
4845.995		1
4846.0835		1
4846.13574		1
4846.1665		1
4846.287		1
4846.314		1
4846.386		1
4846.402		1
4846.4043		1
4846.582		1
4846.62549		1
4846.73828		1
4846.77637		1
4846.80127		1
4846.86768		1
4847.002		1
4847.02734		1
4847.04834		1
4847.05225		1
4847.17529		1
4847.353		1
4847.367		1
4847.51758		1
4847.542		1
4847.832		1
4847.83936		1
4847.85547		1
4848.059		1
4848.06836		1
4848.13		1
4848.17969		1
4848.19043		1
4848.25		1
4848.311		1
4848.49854		1
4848.506		1
4848.67334		1
4848.694		1
4848.701		1
4848.71436		1
4848.73828		1
4848.8877		1
4848.958		1
4848.985		1
4849.132		1
4849.181		1
4849.239		1
4849.28564		1
4849.287		1
4849.303		1
4849.35547		1
4849.45361		1
4849.50537		1
4849.543		1
4849.77246		1
4849.79541		1
4849.80762		1
4849.861		1
4849.905		1
4849.93457		1
4849.937		1
4850.01		1
4850.03369		1
4850.063		1
4850.08936		1
4850.16748		1
4850.204		1
4850.226		1
4850.25244		1
4850.453		1
4850.592		1
4850.63232		1
4850.75537		1
4850.779		1
4850.85547		1
4850.877		1
4850.927		1
4850.979		1
4851.015		1
4851.05		1
4851.12158		1
4851.615		1
4851.66553		1
4851.78467		1
4851.81055		1
4851.871		1
4851.96436		1
4852.20264		1
4852.29443		1
4852.403		1
4852.41943		1
4852.44238		1
4852.65234		1
4852.70068		1
4852.823		1
4852.8833		1
4853.126		1
4853.372		1
4853.448		1
4853.45264		1
4853.475		1
4853.551		1
4853.67773		1
4853.683		1
4853.773		1
4853.88135		1
4853.96533		1
4853.97754		1
4854.13574		1
4854.26465		1
4854.48047		1
4854.69141		1
4854.76		1
4854.866		1
4854.951		1
4854.97363		1
4855.023		1
4855.14		1
4855.198		1
4855.2		1
4855.218		1
4855.26172		1
4855.353		1
4855.36475		1
4855.38965		1
4855.48926		1
4855.502		1
4855.50342		1
4855.561		1
4855.645		1
4855.65234		1
4855.66357		1
4855.736		1
4855.77637		1
4855.78857		1
4855.95752		1
4855.99756		1
4856.022		1
4856.05371		1
4856.06445		1
4856.137		1
4856.14551		1
4856.17969		1
4856.287		1
4856.342		1
4856.36426		1
4856.46533		1
4856.4917		1
4856.5874		1
4856.60742		1
4856.70557		1
4856.88232		1
4856.8877		1
4856.935		1
4856.986		1
4857.04443		1
4857.064		1
4857.191		1
4857.25		1
4857.522		1
4857.60156		1
4857.70166		1
4857.8125		1
4857.90967		1
4857.961		1
4857.98975		1
4858.129		1
4858.15234		1
4858.26855		1
4858.30859		1
4858.35352		1
4858.378		1
4858.43457		1
4858.49365		1
4858.53955		1
4858.547		1
4858.56641		1
4858.57568		1
4858.616		1
4858.71533		1
4858.734		1
4858.7373		1
4858.823		1
4858.98535		1
4859.02734		1
4859.062		1
4859.075		1
4859.09668		1
4859.143		1
4859.15332		1
4859.20264		1
4859.20947		1
4859.24658		1
4859.314		1
4859.327		1
4859.35938		1
4859.381		1
4859.418		1
4859.467		1
4859.54248		1
4859.651		1
4859.712		1
4859.73		1
4859.797		1
4859.8916		1
4859.9624		1
4860.05029		1
4860.115		1
4860.28125		1
4860.32		1
4860.447		1
4860.4917		1
4860.55225		1
4860.6665		1
4860.672		1
4860.748		1
4860.79932		1
4860.817		1
4860.969		1
4860.991		1
4861.08447		1
4861.34473		1
4861.348		1
4861.36328		1
4861.54932		1
4861.565		1
4861.63037		1
4861.651		1
4861.99463		1
4862.04		1
4862.04541		1
4862.10352		1
4862.22949		1
4862.23242		1
4862.24268		1
4862.382		1
4862.401		1
4862.48438		1
4862.65967		1
4862.7		1
4862.724		1
4862.748		1
4862.886		1
4862.969		1
4863.004		1
4863.082		1
4863.177		1
4863.23438		1
4863.29736		1
4863.40039		1
4863.40869		1
4863.441		1
4863.45264		1
4863.53174		1
4863.61035		1
4863.621		1
4863.679		1
4863.726		1
4863.7876		1
4863.813		1
4863.8667		1
4863.96338		1
4863.99072		1
4864.01074		1
4864.02148		1
4864.045		1
4864.063		1
4864.15234		1
4864.19238		1
4864.21045		1
4864.271		1
4864.34473		1
4864.41162		1
4864.573		1
4864.60645		1
4864.65527		1
4864.73828		1
4864.77		1
4864.806		1
4864.826		1
4864.95068		1
4864.9624		1
4864.96875		1
4864.99658		1
4865.082		1
4865.3584		1
4865.4043		1
4865.50439		1
4865.542		1
4865.548		1
4865.548		1
4865.566		1
4865.595		1
4865.76953		1
4865.99854		1
4866.075		1
4866.11426		1
4866.141		1
4866.151		1
4866.202		1
4866.22949		1
4866.3		1
4866.474		1
4866.535		1
4866.62256		1
4866.62354		1
4866.754		1
4866.851		1
4866.93359		1
4867.09473		1
4867.11865		1
4867.124		1
4867.167		1
4867.2124		1
4867.22168		1
4867.281		1
4867.321		1
4867.337		1
4867.37549		1
4867.3877		1
4867.41		1
4867.423		1
4867.43164		1
4867.47656		1
4867.524		1
4867.571		1
4867.579		1
4867.601		1
4867.64941		1
4867.67139		1
4867.68652		1
4867.74561		1
4867.782		1
4867.80566		1
4867.8125		1
4867.83545		1
4868.064		1
4868.09		1
4868.154		1
4868.20264		1
4868.224		1
4868.26367		1
4868.285		1
4868.449		1
4868.45752		1
4868.503		1
4868.512		1
4868.639		1
4868.668		1
4868.862		1
4868.889		1
4868.909		1
4868.95654		1
4868.97949		1
4868.97949		1
4869.24854		1
4869.25244		1
4869.269		1
4869.383		1
4869.45		1
4869.61865		1
4869.625		1
4869.64258		1
4869.768		1
4869.83154		1
4869.905		1
4869.919		1
4869.96436		1
4870.01758		1
4870.173		1
4870.183		1
4870.207		1
4870.216		1
4870.22168		1
4870.22363		1
4870.2373		1
4870.30664		1
4870.31836		1
4870.341		1
4870.384		1
4870.435		1
4870.57031		1
4870.62842		1
4870.68555		1
4870.70752		1
4870.79443		1
4870.8335		1
4871.086		1
4871.12354		1
4871.151		1
4871.15625		1
4871.171		1
4871.299		1
4871.428		1
4871.42969		1
4871.474		1
4871.557		1
4871.61328		1
4871.631		1
4871.68164		1
4871.695		1
4871.758		1
4871.773		1
4871.777		1
4871.78564		1
4871.803		1
4871.87158		1
4871.95459		1
4872.173		1
4872.188		1
4872.31445		1
4872.46045		1
[truncated: 10,801 more rows]
