# Supplementary material for: Getting rid of ‘rain’ and ‘stars’: Mitigating inhibition effects on ddPCR data analysis, the case study of the invasive crayfish Pacifastacus leniusculus in the streams of Luxembourg
Source: PLoS One. 2022 Nov 16;17(11):e0275363. doi: 10.1371/journal.pone.0275363 (PMC9668142; doi:10.1371/journal.pone.0275363)
Supplement: S1 File — (ZIP) [file pone.0275363.s003.zip › raw data/29-Pl3/29 Pl3-2019 Pl_F11_Amplitude.csv]

Ch1 Amplitude	Ch2 Amplitude	Cluster
361.776581		1
952.2074		1
1427.53052		1
1704.92981		1
1705.0177		1
1723.60229		1
1835.01331		1
1857.75891		1
1890.1571		1
1909.30469		1
1963.79053		1
1995.41174		1
2043.382		1
2065.311		1
2076.25171		1
2078.288		1
2078.87256		1
2133.07471		1
2146.12476		1
2180.44165		1
2253.84521		1
2254.68335		1
2319.32959		1
2331.90576		1
2348.19531		1
2351.95825		1
2362.16138		1
2449.99316		1
2473.49243		1
2473.59521		1
2486.90723		1
2551.56665		1
2555.02563		1
2567.605		1
2612.02		1
2631.30835		1
2675.90283		1
2704.97754		1
2739.70264		1
2741.04126		1
2749.895		1
2756.21021		1
2856.43042		1
2860.32422		1
2971.885		1
2973.9082		1
2978.30786		1
2981.926		1
2992.858		1
3015.92041		1
3078.20313		1
3200.19727		1
3211.35449		1
3226.94849		1
3228.13013		1
3293.443		1
3312.62915		1
3336.62817		1
3358.82715		1
3360.266		1
3368.13135		1
3392.084		1
3392.117		1
3431.209		1
3443.13		1
3457.669		1
3506.596		1
3524.15454		1
3542.40356		1
3548.07764		1
3549.1626		1
3560.33032		1
3576.97217		1
3604.86157		1
3637.21851		1
3643.18872		1
3651.94385		1
3669.6582		1
3710.5564		1
3710.935		1
3750.834		1
3768.11548		1
3843.618		1
3869.458		1
3877.6543		1
4028.24048		1
4062.801		1
4086.59521		1
4123.97852		1
4222.226		1
4263.83057		1
4268.714		1
4271.41357		1
4297.739		1
4314.68359		1
4315.57568		1
4329.099		1
4340.83936		1
4438.709		1
4442.064		1
4450.02		1
4451.07959		1
4460.354		1
4462.49072		1
4482.213		1
4509.886		1
4512.892		1
4517.2207		1
4521.73828		1
4534.89648		1
4549.60645		1
4625.54248		1
4656.138		1
4658.22461		1
4670.81		1
4678.685		1
4680.676		1
4687.25439		1
4691.0415		1
4694.97559		1
4714.87744		1
4717.91064		1
4720.711		1
4742.003		1
4763.93262		1
4766.772		1
4790.671		1
4793.11328		1
4803.82031		1
4810.227		1
4824.27		1
4830.428		1
4831.102		1
4836.259		1
4837.115		1
4848.76		1
4854.33057		1
4863.41162		1
4865.624		1
4866.36		1
4870.142		1
4872.40674		1
4877.24		1
4877.96875		1
4879.628		1
4880.40332		1
4880.83545		1
4881.831		1
4890.854		1
4894.49		1
4898.4585		1
4901.79541		1
4917.7		1
4921.46533		1
4929.87		1
4931.95752		1
4932.755		1
4933.129		1
4933.82959		1
4934.2876		1
4934.83447		1
4938.8374		1
4939.21973		1
4939.886		1
4940.15625		1
4940.90527		1
4950.42139		1
4951.82861		1
4953.282		1
4954.49756		1
4957.02344		1
4958.359		1
4959.261		1
4959.955		1
4960.12549		1
4960.633		1
4963.55371		1
4964.292		1
4964.6626		1
4968.394		1
4968.477		1
4970.025		1
4970.302		1
4970.644		1
4976		1
4976.20459		1
4977.63037		1
4978.66553		1
4979.828		1
4985.771		1
4987.93262		1
4988.14648		1
4992.17529		1
4993.85156		1
4993.9		1
4998.97656		1
5001.49463		1
5001.77		1
5003.1543		1
5003.7876		1
5005.7373		1
5009.24268		1
5009.721		1
5010.78174		1
5011.68066		1
5011.99		1
5012.931		1
5016.139		1
5018.824		1
5020.563		1
5021.59375		1
5021.66846		1
5021.80469		1
5026.029		1
5026.54834		1
5031.75928		1
5032.804		1
5033.73535		1
5034.388		1
5034.78662		1
5035.05859		1
5035.62646		1
5037.72656		1
5038.4585		1
5038.678		1
5040.279		1
5040.51953		1
5041.26074		1
5041.656		1
5046.06543		1
5046.214		1
5047.605		1
5047.67529		1
5048.451		1
5049.45947		1
5049.467		1
5049.60059		1
5052.33154		1
5053.50342		1
5053.82031		1
5055.41748		1
5055.741		1
5055.84766		1
5057.15		1
5057.661		1
5058.11035		1
5058.205		1
5059.051		1
5059.32373		1
5060.01		1
5061.29		1
5061.504		1
5063.19238		1
5064.69727		1
5066.00928		1
5066.153		1
5067.341		1
5069.42236		1
5071.57031		1
5071.74658		1
5072.17139		1
5072.52344		1
5072.56445		1
5072.58447		1
5072.68359		1
5073.269		1
5073.684		1
5074.29639		1
5074.38965		1
5074.62842		1
5074.925		1
5075.416		1
5076.2124		1
5076.316		1
5076.71826		1
5079.23047		1
5079.48926		1
5080.284		1
5080.389		1
5080.99463		1
5081.87158		1
5083.92969		1
5086.16162		1
5086.383		1
5086.902		1
5087.566		1
5087.6543		1
5088.52539		1
5088.81738		1
5088.995		1
5089.194		1
5089.69238		1
5089.94238		1
5090.97266		1
5091.345		1
5091.613		1
5091.693		1
5092.07568		1
5092.97168		1
5094.138		1
5094.67773		1
5094.683		1
5094.712		1
5094.771		1
5095.219		1
5095.5625		1
5095.67871		1
5095.74072		1
5096.30859		1
5097.05273		1
5097.51465		1
5097.528		1
5097.60938		1
5097.73		1
5097.76465		1
5098.25928		1
5098.669		1
5101.219		1
5102.45361		1
5102.63037		1
5102.654		1
5102.847		1
5102.938		1
5103.008		1
5103.05859		1
5103.908		1
5103.94238		1
5104.014		1
5104.70947		1
5106.47363		1
5108.043		1
5108.59		1
5108.665		1
5109.4043		1
5112.72266		1
5112.88135		1
5113.02051		1
5113.18945		1
5113.51		1
5113.797		1
5115.075		1
5116.01		1
5116.24463		1
5116.251		1
5116.39355		1
5117.13		1
5117.242		1
5117.32861		1
5117.634		1
5117.914		1
5117.958		1
5119.057		1
5119.71		1
5120.01074		1
5120.011		1
5120.273		1
5120.634		1
5121.195		1
5121.30762		1
5121.606		1
5122.60547		1
5123.038		1
5123.152		1
5123.553		1
5124.776		1
5124.84033		1
5124.852		1
5124.9917		1
5125.05225		1
5125.097		1
5125.2583		1
5125.341		1
5125.35547		1
5125.794		1
5127.04346		1
5127.08936		1
5127.14941		1
5127.325		1
5127.584		1
5128.946		1
5129.78027		1
5130.063		1
5130.928		1
5131.053		1
5131.14941		1
5132.41553		1
5132.463		1
5133.496		1
5133.82568		1
5134.24072		1
5134.32764		1
5134.357		1
5134.98535		1
5135.10938		1
5135.57959		1
5135.977		1
5136.07764		1
5137.13		1
5137.22559		1
5137.29639		1
5137.344		1
5137.56934		1
5137.883		1
5138.192		1
5138.282		1
5138.359		1
5138.713		1
5138.87061		1
5138.8833		1
5139.03369		1
5139.20068		1
5139.233		1
5139.445		1
5139.61475		1
5139.83545		1
5139.867		1
5141.91943		1
5142.34033		1
5143.12		1
5143.35742		1
5143.61035		1
5143.81		1
5144.199		1
5144.372		1
5144.468		1
5144.70459		1
5144.773		1
5145.69141		1
5145.72559		1
5145.73975		1
5145.748		1
5145.99072		1
5146.756		1
5146.779		1
5147.207		1
5147.453		1
5147.489		1
5148.146		1
5148.477		1
5148.90527		1
5149.455		1
5149.95361		1
5150.09131		1
5150.17725		1
5151.001		1
5151.551		1
5151.91		1
5152.187		1
5152.414		1
5152.438		1
5153.378		1
5153.50439		1
5153.53857		1
5154.039		1
5154.758		1
5154.843		1
5154.99365		1
5155.10449		1
5155.125		1
5155.6084		1
5155.626		1
5155.69971		1
5156.03857		1
5156.82959		1
5157.961		1
5158.57471		1
5158.627		1
5158.697		1
5158.808		1
5159.09961		1
5159.19043		1
5159.439		1
5160.00146		1
5160.43555		1
5160.584		1
5160.72656		1
5161.183		1
5161.195		1
5161.69		1
5162.148		1
5162.26025		1
5162.597		1
5163.13135		1
5163.336		1
5163.65869		1
5163.70361		1
5164.096		1
5164.138		1
5164.34033		1
5164.447		1
5165.267		1
5165.82471		1
5165.9834		1
5166.152		1
5166.17871		1
5166.23242		1
5166.617		1
5166.70361		1
5166.758		1
5167.0625		1
5167.28174		1
5167.33545		1
5167.53369		1
5167.73242		1
5167.809		1
5167.97656		1
5168.594		1
5168.64844		1
5168.694		1
5168.70068		1
5169.00146		1
5169.33838		1
5169.671		1
5169.743		1
5169.91357		1
5169.991		1
5170.18066		1
5170.358		1
5170.79248		1
5171.034		1
5171.18555		1
5171.28		1
5171.432		1
5171.493		1
5171.91455		1
5172.47363		1
5172.78174		1
5173.00439		1
5173.37158		1
5173.73633		1
5173.7793		1
5174.312		1
5174.576		1
5174.73535		1
5175.55029		1
5175.64		1
5175.848		1
5175.923		1
5176.88672		1
5177.476		1
5177.48047		1
5177.63525		1
5177.95068		1
5178.376		1
5178.39941		1
5178.61572		1
5178.66162		1
5178.67		1
5178.734		1
5179.51074		1
5179.93848		1
5180.06641		1
5180.19629		1
5181.068		1
5181.26465		1
5181.469		1
5181.62939		1
5181.711		1
5182.14648		1
5182.41064		1
5182.45068		1
5182.453		1
5182.65674		1
5182.72461		1
5182.767		1
5183.073		1
5183.15234		1
5183.494		1
5183.50635		1
5183.57959		1
5183.642		1
5183.802		1
5184.117		1
5184.25342		1
5184.581		1
5184.70557		1
5184.94727		1
5184.98242		1
5185.004		1
5185.17529		1
5185.33838		1
5185.789		1
5185.87646		1
5185.937		1
5186.28857		1
5186.59766		1
5186.619		1
5187.334		1
5187.486		1
5187.73242		1
5187.86865		1
5188.023		1
5188.23		1
5188.446		1
5188.708		1
5190.51953		1
5190.652		1
5190.767		1
5190.885		1
5190.91748		1
5190.977		1
5191.275		1
5191.39844		1
5191.419		1
5191.562		1
5191.963		1
5192.003		1
5192.058		1
5192.18		1
5192.374		1
5192.514		1
5193.682		1
5193.72		1
5193.727		1
5193.867		1
5193.928		1
5193.99365		1
5194.137		1
5194.23535		1
5194.465		1
5194.50342		1
5194.71436		1
5195.028		1
5195.20752		1
5195.44141		1
5195.51367		1
5195.827		1
5195.934		1
5196.0166		1
5196.17334		1
5196.428		1
5196.432		1
5196.517		1
5196.64063		1
5196.65332		1
5196.804		1
5196.85059		1
5196.9		1
5197.052		1
5197.07031		1
5197.30273		1
5197.683		1
5197.69775		1
5198.2666		1
5198.428		1
5198.4834		1
5198.48926		1
5198.54932		1
5198.68		1
5198.726		1
5198.822		1
5199.01758		1
5199.11768		1
5199.12451		1
5199.23926		1
5199.55957		1
5199.894		1
5200.08545		1
5200.209		1
5200.20947		1
5200.68945		1
5201.168		1
5201.50146		1
5201.605		1
5202.529		1
5202.67725		1
5202.68164		1
5202.959		1
5202.972		1
5203.14648		1
5203.454		1
5203.58838		1
5203.723		1
5204.32861		1
5204.65332		1
5204.77832		1
5204.836		1
5204.87		1
5204.969		1
5204.979		1
5205.12939		1
5205.40527		1
5205.40771		1
5205.437		1
5205.442		1
5205.524		1
5205.80664		1
5205.881		1
5206.221		1
5206.77148		1
5206.92432		1
5206.927		1
5207.414		1
5207.56348		1
5207.701		1
5207.721		1
5207.768		1
5208.01758		1
5208.09668		1
5208.114		1
5208.11963		1
5208.15		1
5208.15771		1
5208.24365		1
5209.06		1
5209.10449		1
5209.19873		1
5209.3584		1
5209.45752		1
5209.461		1
5209.96338		1
5210.018		1
5210.16943		1
5210.742		1
5211.5166		1
5211.571		1
5211.64063		1
5211.758		1
5211.92		1
5212.56641		1
5212.69873		1
5212.80664		1
5212.81641		1
5212.94141		1
5213.16943		1
5213.84033		1
5213.99854		1
5214.03271		1
5214.094		1
5214.25439		1
5214.27051		1
5214.34033		1
5214.38		1
5214.46631		1
5214.62158		1
5214.80225		1
5214.822		1
5214.897		1
5215.087		1
5215.34863		1
5215.524		1
5216.04443		1
5216.086		1
5216.24561		1
5216.381		1
5216.65234		1
5216.71875		1
5216.83643		1
5217.156		1
5217.33643		1
5217.566		1
5217.635		1
5217.664		1
5217.73975		1
5217.82373		1
5217.84033		1
5218.06641		1
5218.132		1
5218.35156		1
5218.657		1
5218.801		1
5218.92041		1
5218.93457		1
5218.956		1
5218.97		1
5219.425		1
5219.704		1
5219.77051		1
5219.97949		1
5219.998		1
5220.283		1
5220.37158		1
5220.3877		1
5220.64844		1
5221.34863		1
5221.37451		1
5221.90039		1
5222.127		1
5222.379		1
5222.46631		1
5222.703		1
5222.712		1
5222.78955		1
5222.93848		1
5223.06836		1
5223.124		1
5223.14355		1
5223.17139		1
5223.2207		1
5223.43652		1
5223.56		1
5223.668		1
5223.69873		1
5223.7627		1
5223.76855		1
5223.79541		1
5223.9126		1
5223.97852		1
5224.45264		1
5224.743		1
5225.209		1
5225.33154		1
5225.39063		1
5225.678		1
5225.69336		1
5225.771		1
5225.84131		1
5226.077		1
5226.12158		1
5226.12354		1
5226.485		1
5226.68066		1
5226.68164		1
5226.87158		1
5226.937		1
5226.959		1
5227.11035		1
5227.17773		1
5227.57568		1
5227.717		1
5227.87939		1
5227.88428		1
5228.117		1
5228.1333		1
5228.324		1
5228.50635		1
5228.542		1
5228.62939		1
5228.77832		1
5228.78467		1
5228.85547		1
5228.868		1
5228.913		1
5228.94629		1
5228.991		1
5229.38672		1
5229.537		1
5229.58838		1
5229.7417		1
5230.15967		1
5230.16357		1
5230.31348		1
5230.658		1
5230.7417		1
5230.742		1
5230.77734		1
5231.035		1
5231.037		1
5231.22168		1
5231.302		1
5231.62842		1
5231.817		1
5231.89941		1
5232.24072		1
5232.513		1
5232.76563		1
5232.811		1
5232.88965		1
5233.08643		1
5233.215		1
5233.28125		1
5233.414		1
5233.553		1
5233.56445		1
5233.70361		1
5234.236		1
5234.671		1
5234.81055		1
5234.86133		1
5234.91553		1
5234.95361		1
5235.08		1
5235.111		1
5235.208		1
5235.53027		1
5235.626		1
5235.85		1
5235.861		1
5235.93262		1
5236		1
5236.12256		1
5236.12939		1
5236.215		1
5236.31445		1
5236.32959		1
5236.372		1
5236.49		1
5236.496		1
5236.78		1
5237.1123		1
5237.13232		1
5237.19238		1
5237.345		1
5237.366		1
5237.5		1
5237.97852		1
5238.26172		1
5238.407		1
5238.417		1
5238.452		1
5238.53955		1
5238.577		1
5238.75244		1
5238.859		1
5238.863		1
5238.993		1
5239.00146		1
5239.00635		1
5239.012		1
5239.051		1
5239.10254		1
5239.24268		1
5239.32227		1
5239.37158		1
5239.601		1
5239.703		1
5239.724		1
5239.752		1
5239.79932		1
5239.97363		1
5240.103		1
5240.156		1
5240.526		1
5240.54736		1
5240.571		1
5240.66846		1
5240.924		1
5240.998		1
5241.134		1
5241.18848		1
5241.19		1
5241.416		1
5241.6875		1
5241.76758		1
5241.77539		1
5241.96973		1
5242.19727		1
5242.275		1
5242.386		1
5242.64844		1
5242.716		1
5242.80664		1
5242.82959		1
5242.94141		1
5242.95459		1
5243.05469		1
5243.16162		1
5243.26074		1
5243.553		1
5243.57959		1
5243.58643		1
5243.9834		1
5244.166		1
5244.245		1
5244.26074		1
5244.37451		1
5244.51367		1
5244.76367		1
5244.8374		1
5244.956		1
5245.24268		1
5245.45752		1
5245.47168		1
5245.57471		1
5245.666		1
5245.815		1
5246.126		1
5246.30957		1
5246.356		1
5246.453		1
5246.58447		1
5246.673		1
5246.675		1
5246.715		1
5246.728		1
5246.79053		1
5247.03662		1
5247.09033		1
5247.30664		1
5247.40234		1
5247.45752		1
5247.56		1
5247.603		1
5247.88037		1
5248.052		1
5248.48145		1
5248.54053		1
5248.61865		1
5248.6875		1
5248.694		1
5248.69629		1
5248.853		1
5248.9165		1
5248.926		1
5249.08643		1
5249.36426		1
5249.36475		1
5249.372		1
5249.77441		1
5249.833		1
5249.84668		1
5250.063		1
5250.185		1
5250.192		1
5250.92236		1
5251.017		1
5251.15967		1
5251.169		1
5251.45459		1
5251.52246		1
5251.609		1
5251.62451		1
5251.723		1
5252.04932		1
5252.07471		1
5252.305		1
5252.3125		1
5252.3833		1
5252.527		1
5252.64551		1
5252.70557		1
5252.804		1
5252.84766		1
5252.98438		1
5253.05225		1
5253.11		1
5253.147		1
5253.22266		1
5253.597		1
5253.72266		1
5254.102		1
5254.23926		1
5254.28662		1
5254.32031		1
5254.376		1
5254.388		1
5254.544		1
5254.54443		1
5254.942		1
5254.964		1
5255.086		1
5255.2627		1
5255.777		1
5255.90625		1
5256.041		1
5256.15967		1
5256.483		1
5256.56		1
5256.63135		1
5256.7417		1
5256.755		1
5256.837		1
5256.90967		1
5257.106		1
5257.36865		1
5257.392		1
5257.46338		1
5257.59961		1
5258.07227		1
5258.32471		1
5258.326		1
5258.337		1
5258.421		1
5258.42725		1
5258.57031		1
5258.688		1
5258.77734		1
5258.81		1
5258.94141		1
5259.00439		1
5259.17432		1
5259.177		1
5259.22559		1
5259.31		1
5259.32031		1
5259.37842		1
5259.42773		1
5259.43359		1
5259.57129		1
5259.58643		1
5259.65967		1
5259.825		1
5259.96533		1
5259.974		1
5259.99658		1
5260.058		1
5260.10449		1
5260.18359		1
5260.22266		1
5260.231		1
5260.293		1
5260.386		1
5260.39551		1
5260.50342		1
5260.57568		1
5260.75439		1
5260.799		1
5260.87354		1
5261.139		1
5261.20264		1
5261.20264		1
5261.229		1
5261.32373		1
5261.42969		1
5261.444		1
5261.55859		1
5261.777		1
5261.949		1
5262.185		1
5262.27		1
5262.275		1
5262.52051		1
5262.578		1
5262.67725		1
5262.742		1
5263.17969		1
5263.23		1
5263.585		1
5263.62158		1
5263.759		1
5263.76563		1
5263.97656		1
5264.005		1
5264.182		1
5264.276		1
5264.28662		1
5264.59961		1
5264.664		1
5264.718		1
5264.794		1
5264.826		1
5264.95557		1
5265.01758		1
5265.0376		1
5265.0376		1
5265.099		1
5265.30762		1
5265.373		1
5265.43262		1
5265.47168		1
5265.57764		1
5265.851		1
5265.92725		1
5265.983		1
5265.98633		1
5266.136		1
5266.14941		1
5266.339		1
5266.59229		1
5266.815		1
5267.01367		1
5267.10742		1
5267.256		1
5267.52441		1
5267.70654		1
5267.977		1
5268.137		1
5268.211		1
5268.233		1
5268.267		1
5268.31836		1
5268.33154		1
5268.42969		1
5268.48145		1
5268.49756		1
5268.549		1
5268.58838		1
5268.87549		1
5269.05762		1
5269.121		1
5269.15869		1
5269.263		1
5269.273		1
5269.32227		1
5269.413		1
5269.63965		1
5269.73047		1
5269.833		1
5269.926		1
5269.975		1
5270.044		1
5270.24072		1
5270.45947		1
5270.6084		1
5270.627		1
5270.73242		1
5270.82227		1
5270.94629		1
5270.95459		1
5271.045		1
5271.28564		1
5271.38672		1
5271.433		1
5271.488		1
5271.49268		1
5271.564		1
5271.59326		1
5271.67139		1
5271.7124		1
5271.713		1
5271.721		1
5271.745		1
5271.925		1
5272.06738		1
5272.308		1
5272.399		1
5272.48926		1
5272.75439		1
5272.873		1
5272.896		1
5272.92236		1
5273.04		1
5273.082		1
5273.38135		1
5273.56738		1
5273.57129		1
5273.618		1
5273.68262		1
5273.73926		1
5273.978		1
5274.09131		1
5274.127		1
5274.15234		1
5274.28857		1
5274.332		1
5274.358		1
5274.708		1
5274.813		1
5274.82764		1
5274.932		1
5275.069		1
5275.08252		1
5275.161		1
5275.178		1
5275.2124		1
5275.28125		1
5275.28271		1
5275.373		1
5275.41357		1
5275.417		1
5275.457		1
5275.68		1
5275.707		1
5276.097		1
5276.23438		1
5276.6167		1
5276.62354		1
5276.64063		1
5276.663		1
5276.728		1
5276.83936		1
5276.97		1
5277.145		1
5277.254		1
5277.59375		1
5277.645		1
5277.701		1
5277.78955		1
5277.806		1
5277.8623		1
5277.93164		1
5278.1		1
5278.173		1
5278.37158		1
5278.409		1
5278.761		1
5278.762		1
5278.959		1
5279.138		1
5279.17725		1
5279.38232		1
5279.605		1
5279.651		1
5279.81738		1
5279.99		1
5280.01758		1
5280.096		1
5280.10547		1
5280.139		1
5280.16846		1
5280.191		1
5280.31543		1
5280.37451		1
5280.58838		1
5280.62256		1
5280.84961		1
5280.923		1
5280.99463		1
5281.07		1
5281.13135		1
5281.251		1
5281.257		1
5281.25928		1
5281.27246		1
5281.33154		1
5281.333		1
5281.41943		1
5281.422		1
5281.44434		1
5281.598		1
5281.65332		1
5281.667		1
5281.80762		1
5281.822		1
5281.909		1
5281.94434		1
5282.24951		1
5282.356		1
5282.49		1
5282.69971		1
5282.83936		1
5282.88428		1
5282.942		1
5282.96143		1
5283.03467		1
5283.19531		1
5283.26367		1
5283.38965		1
5283.40234		1
5283.428		1
5283.62061		1
5283.885		1
5283.887		1
5283.89355		1
5284.02246		1
5284.15234		1
5284.18555		1
5284.235		1
5284.47363		1
5284.525		1
5284.53662		1
5284.629		1
5284.63428		1
5284.67432		1
5284.72		1
5284.74658		1
5284.768		1
5284.78271		1
5284.82959		1
5284.854		1
5284.939		1
5284.94238		1
5284.949		1
5284.9707		1
5285.04		1
5285.117		1
5285.418		1
5285.75049		1
5285.862		1
5285.94873		1
5285.95459		1
5286.06445		1
5286.15332		1
5286.15527		1
5286.17139		1
5286.21875		1
5286.233		1
5286.32666		1
5286.385		1
5286.42725		1
5286.626		1
5286.63867		1
5287.0293		1
5287.116		1
5287.13135		1
5287.14258		1
5287.306		1
5287.417		1
5287.535		1
5287.645		1
5287.666		1
5287.76953		1
5287.78369		1
5287.804		1
5287.81836		1
5288.06055		1
5288.0835		1
5288.30957		1
5288.38965		1
5288.42529		1
5288.57373		1
5288.627		1
5288.704		1
5289.19971		1
5289.29346		1
5289.347		1
5289.35352		1
5289.382		1
5289.53467		1
5289.647		1
5289.75439		1
5289.76758		1
5289.787		1
5289.842		1
5289.99561		1
5290.058		1
5290.073		1
5290.296		1
5290.31445		1
5290.34961		1
5290.38525		1
5290.47949		1
5290.50146		1
5290.515		1
5290.53125		1
5290.73828		1
5290.846		1
5290.945		1
5290.98		1
5291.01758		1
5291.13135		1
5291.148		1
5291.22461		1
5291.30273		1
5291.38232		1
5291.446		1
5291.47754		1
5291.55762		1
5291.55762		1
5291.563		1
5291.60938		1
5291.77148		1
5291.816		1
5291.82129		1
5291.84766		1
5291.947		1
5291.948		1
5292.19336		1
5292.25928		1
5292.322		1
5292.48438		1
5292.603		1
5292.716		1
5292.75049		1
5292.782		1
5292.78857		1
5292.8584		1
5292.92773		1
5293.257		1
5293.301		1
5293.42236		1
5293.51025		1
5293.53		1
5293.65625		1
5293.698		1
5293.72656		1
5293.88574		1
5293.892		1
5294.05225		1
5294.05957		1
5294.18652		1
5294.27832		1
5294.32471		1
5294.379		1
5294.466		1
5294.695		1
5294.71436		1
5294.7627		1
5294.95947		1
5295.002		1
5295.03662		1
5295.07227		1
5295.202		1
5295.317		1
5295.367		1
5295.51953		1
5295.64453		1
5295.65967		1
5295.72		1
5295.849		1
5295.917		1
5295.96143		1
5295.99561		1
5296.03662		1
5296.314		1
5296.533		1
5296.5957		1
5296.62354		1
5296.64844		1
5296.82568		1
5296.83643		1
5297.013		1
5297.02246		1
5297.046		1
5297.07764		1
5297.10059		1
5297.13428		1
5297.379		1
5297.385		1
5297.451		1
5297.628		1
5297.69043		1
5297.69873		1
5297.735		1
5297.88525		1
5298.025		1
5298.064		1
5298.11		1
5298.233		1
5298.2583		1
5298.26758		1
5298.29053		1
5298.534		1
5298.58545		1
5298.67773		1
5298.722		1
5298.72461		1
5298.72559		1
5298.85		1
5299.23828		1
5299.321		1
5299.573		1
5299.653		1
5299.7334		1
5299.75049		1
5299.78174		1
5299.785		1
5299.864		1
5299.97363		1
5300.179		1
5300.17969		1
5300.2627		1
5300.28857		1
5300.508		1
5300.538		1
5300.556		1
5300.592		1
5300.711		1
5300.73047		1
5300.766		1
5300.91846		1
5301.042		1
5301.06738		1
5301.128		1
5301.20752		1
5301.2085		1
5301.214		1
5301.23926		1
5301.324		1
5301.368		1
5301.41455		1
5301.499		1
5301.67871		1
5301.73926		1
5301.832		1
5301.85		1
5301.963		1
5302.027		1
5302.09766		1
5302.199		1
5302.282		1
5302.30029		1
5302.41064		1
5302.56348		1
5302.60449		1
5302.711		1
5303.0127		1
5303.02734		1
5303.04639		1
5303.07568		1
5303.16357		1
5303.18164		1
5303.197		1
5303.277		1
5303.2793		1
5303.64844		1
5303.708		1
5303.958		1
5303.967		1
5304.045		1
5304.075		1
5304.181		1
5304.189		1
5304.21826		1
5304.32275		1
5304.49		1
5304.533		1
5304.544		1
5304.56		1
5304.57031		1
5304.58936		1
5304.636		1
5304.70752		1
5304.813		1
5304.83		1
5304.899		1
5305.151		1
5305.176		1
5305.28027		1
5305.29443		1
5305.295		1
5305.311		1
5305.47		1
5305.57471		1
5305.63135		1
5305.66846		1
5305.70068		1
5305.7373		1
5305.75244		1
5305.866		1
5305.97168		1
5305.97852		1
5306.043		1
5306.05664		1
5306.17334		1
5306.41553		1
5306.547		1
5306.674		1
5306.68652		1
5306.79443		1
5306.83545		1
5306.851		1
5306.89355		1
5306.933		1
5306.971		1
5307.125		1
5307.2		1
5307.29053		1
5307.30225		1
5307.327		1
5307.434		1
5307.583		1
5307.682		1
5307.748		1
5307.858		1
5307.946		1
5308.08057		1
5308.117		1
5308.215		1
5308.34863		1
5308.428		1
5308.45068		1
5308.49072		1
5308.582		1
5308.59033		1
5308.62451		1
5308.68555		1
5308.73926		1
5308.81		1
5308.851		1
5308.99658		1
5309.043		1
5309.096		1
5309.225		1
5309.623		1
5309.70264		1
5309.78857		1
5309.88037		1
5309.882		1
5309.985		1
5310.09668		1
5310.17139		1
5310.292		1
5310.316		1
5310.358		1
5310.41		1
5310.432		1
5310.50049		1
5310.503		1
5310.6		1
5310.697		1
5310.83154		1
5310.86768		1
5310.87354		1
5311.033		1
5311.36133		1
5311.37354		1
5311.442		1
5311.44336		1
5311.46338		1
5311.518		1
5311.60449		1
5311.813		1
5311.90234		1
5312.02344		1
5312.141		1
5312.181		1
5312.19775		1
5312.222		1
5312.31641		1
5312.34473		1
5312.4834		1
5312.54834		1
5312.61768		1
5312.65137		1
5312.93457		1
5312.93555		1
5313.021		1
5313.125		1
5313.42871		1
5313.46143		1
5313.5083		1
5313.5127		1
5313.565		1
5313.59326		1
5313.61572		1
5313.64063		1
5313.647		1
5313.67041		1
5313.69971		1
5313.764		1
5313.794		1
5313.884		1
5313.948		1
5313.98242		1
5314.001		1
5314.03955		1
5314.181		1
5314.22266		1
5314.28027		1
5314.437		1
5314.49268		1
5314.54932		1
5314.561		1
5314.567		1
5314.6665		1
5314.746		1
5314.85059		1
5314.94		1
5314.97363		1
5315.002		1
5315.129		1
5315.13232		1
5315.169		1
5315.19141		1
5315.20947		1
5315.24756		1
5315.263		1
5315.413		1
5315.49756		1
5315.95		1
5316.023		1
5316.04541		1
5316.049		1
5316.16162		1
5316.172		1
5316.172		1
5316.172		1
5316.18555		1
5316.20068		1
5316.22266		1
5316.22754		1
5316.31543		1
5316.32373		1
5316.43652		1
5316.503		1
5316.715		1
5316.748		1
5316.75146		1
5316.75439		1
5317.062		1
5317.11035		1
5317.30957		1
5317.37		1
5317.441		1
5317.531		1
5317.55566		1
5317.559		1
5317.56		1
5317.593		1
5317.798		1
5317.83		1
5317.97168		1
5318.114		1
5318.12451		1
5318.18945		1
5318.19873		1
5318.242		1
5318.342		1
5318.41943		1
5318.44775		1
5318.56		1
5318.587		1
5318.59961		1
5318.6123		1
5318.662		1
5318.673		1
5318.68848		1
5318.74658		1
5318.934		1
5318.967		1
5319.069		1
5319.207		1
5319.32227		1
5319.376		1
5319.483		1
5319.531		1
5319.683		1
5319.702		1
5319.82764		1
5319.867		1
5319.91553		1
5319.924		1
5320.02637		1
5320.089		1
5320.13525		1
5320.23828		1
5320.3374		1
5320.36963		1
5320.372		1
5320.39355		1
5320.41455		1
5320.551		1
5320.562		1
5320.57373		1
5320.63		1
5320.67		1
5320.73242		1
5321.08252		1
5321.456		1
5321.481		1
5321.481		1
5321.608		1
5321.66455		1
5321.79639		1
5321.867		1
5322.012		1
5322.037		1
5322.06445		1
5322.09375		1
5322.13		1
5322.216		1
5322.27637		1
5322.314		1
5322.347		1
5322.41162		1
5322.49951		1
5322.533		1
5322.653		1
5322.709		1
5322.75049		1
5322.79541		1
5322.80762		1
5322.82764		1
5322.862		1
5322.899		1
5323.001		1
5323.012		1
5323.051		1
5323.07		1
5323.088		1
5323.187		1
5323.24854		1
5323.32031		1
5323.3877		1
5323.43945		1
5323.48		1
5323.55		1
5323.55957		1
5323.63867		1
5323.757		1
5323.76074		1
5323.77832		1
5323.838		1
5323.88525		1
5323.98633		1
5324.00244		1
5324.03174		1
5324.055		1
5324.082		1
5324.083		1
5324.12549		1
5324.13232		1
5324.142		1
5324.29639		1
5324.30859		1
5324.36865		1
5324.43848		1
5324.56543		1
5324.591		1
5324.602		1
5324.632		1
5324.698		1
5324.771		1
5324.791		1
5324.951		1
5325.097		1
5325.11768		1
5325.12		1
5325.14453		1
5325.15869		1
5325.19629		1
5325.23633		1
5325.42871		1
5325.433		1
5325.518		1
5325.723		1
5325.72363		1
5325.771		1
5325.81738		1
5325.834		1
5326.01465		1
5326.075		1
5326.07666		1
5326.10547		1
5326.139		1
5326.22		1
5326.24756		1
5326.40869		1
5326.446		1
5326.45264		1
5326.525		1
5326.648		1
5326.702		1
5326.787		1
5326.811		1
5326.86572		1
5326.91064		1
5326.916		1
5327.039		1
5327.116		1
5327.13574		1
5327.171		1
5327.19		1
5327.235		1
5327.25732		1
5327.402		1
5327.42041		1
5327.47168		1
5327.493		1
5327.512		1
5327.56543		1
5327.572		1
5327.58057		1
5327.612		1
5327.652		1
5327.65869		1
5327.68359		1
5327.706		1
5327.73975		1
5327.90771		1
5327.975		1
5328.092		1
5328.26367		1
5328.278		1
5328.30469		1
5328.35938		1
5328.40771		1
5328.50342		1
5328.56		1
5328.62549		1
5328.653		1
5328.69336		1
5328.778		1
5328.794		1
5328.80371		1
5328.8457		1
5328.878		1
5328.935		1
5328.95654		1
5329.01758		1
5329.05957		1
5329.26172		1
5329.29248		1
5329.379		1
5329.441		1
5329.524		1
5329.53027		1
5329.67236		1
5329.709		1
5329.8		1
5329.92773		1
5329.996		1
5330.07568		1
5330.082		1
5330.11572		1
5330.16064		1
5330.18359		1
5330.196		1
5330.226		1
5330.33447		1
5330.361		1
5330.39453		1
5330.39844		1
5330.64844		1
5330.657		1
5330.66357		1
5330.677		1
5330.68066		1
5330.713		1
5330.772		1
5330.86328		1
5331.08643		1
5331.101		1
5331.172		1
5331.29053		1
5331.327		1
5331.374		1
5331.431		1
5331.431		1
5331.517		1
5331.53857		1
5331.59131		1
5331.65137		1
5331.70166		1
5331.78369		1
5331.798		1
5331.81445		1
5331.939		1
[truncated: 13,264 more rows]
