# Supplementary material for: Getting rid of ‘rain’ and ‘stars’: Mitigating inhibition effects on ddPCR data analysis, the case study of the invasive crayfish Pacifastacus leniusculus in the streams of Luxembourg
Source: PLoS One. 2022 Nov 16;17(11):e0275363. doi: 10.1371/journal.pone.0275363 (PMC9668142; doi:10.1371/journal.pone.0275363)
Supplement: S1 File — (ZIP) [file pone.0275363.s003.zip › raw data/29-Pl3/29 Pl3-2019 Pl_G08_Amplitude.csv]

Ch1 Amplitude	Ch2 Amplitude	Cluster
310.291443		1
334.7606		1
399.037964		1
424.82663		1
518.8638		1
526.3737		1
563.4909		1
588.4803		1
674.649536		1
712.1247		1
731.0625		1
777.095		1
802.2261		1
859.022461		1
860.0858		1
902.539		1
910.670349		1
915.385559		1
987.203064		1
1024.66711		1
1026.28882		1
1060.47876		1
1062.64893		1
1088.41211		1
1091.181		1
1100.90381		1
1101.30688		1
1116.47778		1
1125.09656		1
1129.86023		1
1146.05542		1
1183.63257		1
1210.99561		1
1233.86963		1
1249.263		1
1249.28259		1
1265.885		1
1282.94421		1
1285.22534		1
1287.27942		1
1293.47937		1
1306.63354		1
1308.75073		1
1335.9248		1
1344.89893		1
1353.26355		1
1396.92761		1
1418.74573		1
1446.749		1
1448.63855		1
1449.43384		1
1459.82031		1
1474.09741		1
1484.34045		1
1510.72852		1
1539.28186		1
1593.36194		1
1617.67456		1
1642.56909		1
1644.35388		1
1696.42627		1
1699.32849		1
1712.36914		1
1718.12683		1
1731.27222		1
1758.53284		1
1794.23108		1
1816.32092		1
1833.64136		1
1842.189		1
1863.48389		1
1867.5498		1
1900.492		1
1907.86169		1
1953.01318		1
1984.10645		1
1995.90833		1
2004.9021		1
2019.01062		1
2026.13293		1
2055.60645		1
2057.43042		1
2104.02563		1
2116.32		1
2123.678		1
2143.34351		1
2148.03369		1
2173.91382		1
2194.82153		1
2250.34351		1
2262.74927		1
2288.29736		1
2300.37061		1
2345.21313		1
2351.11938		1
2366.489		1
2373.44971		1
2386.273		1
2386.85254		1
2409.22827		1
2409.25		1
2460.12817		1
2478.252		1
2486.78125		1
2523.46729		1
2539.164		1
2585.172		1
2589.93237		1
2597.25635		1
2612.08447		1
2642.697		1
2705.72729		1
2724.46533		1
2741.46948		1
2742.55835		1
2772.46875		1
2816.35132		1
3047.05		1
3065.931		1
3125.69751		1
3178.90234		1
3180.37036		1
3240.14355		1
3283.127		1
3303.07617		1
3363.165		1
3370.806		1
3465.094		1
3465.421		1
3471.28271		1
3497.56567		1
3546.67139		1
3598.68457		1
3628.0542		1
3630.68555		1
3654.40942		1
3658.84668		1
3687.22876		1
3694.03735		1
3706.5415		1
3733.9668		1
3747.12061		1
3749.00952		1
3761.70654		1
3775.782		1
3785.92114		1
3815.49463		1
3824.51318		1
3825.94214		1
3836.314		1
3840.904		1
3872.52246		1
3879.09863		1
3914.6875		1
3920.87378		1
3935.96167		1
3939.172		1
3951.42017		1
3955.86328		1
3955.89063		1
3983.07544		1
4014.784		1
4027.81616		1
4035.507		1
4047.51		1
4050.283		1
4056.59229		1
4064.09448		1
4067.922		1
4091.912		1
4097.858		1
4099.52734		1
4110.458		1
4112.17432		1
4122.19043		1
4129.05469		1
4133.07568		1
4135.24463		1
4137.057		1
4146.86865		1
4147.157		1
4147.55957		1
4149.59863		1
4152.61328		1
4159.23633		1
4166.127		1
4169.25928		1
4177.03955		1
4179.403		1
4179.728		1
4183.1333		1
4183.522		1
4184.54443		1
4185.18555		1
4188.73		1
4189.067		1
4193.914		1
4194.468		1
4196.303		1
4196.99463		1
4197.562		1
4200.37451		1
4200.996		1
4203.832		1
4207.0415		1
4216.57129		1
4221.40967		1
4222.20654		1
4223.27246		1
4223.46973		1
4223.695		1
4225.983		1
4227.63574		1
4227.72461		1
4230.1875		1
4231.35645		1
4231.93945		1
4233.757		1
4237.327		1
4239.84863		1
4242.6875		1
4242.98975		1
4246.77148		1
4250.795		1
4251.824		1
4252.77734		1
4253.25732		1
4253.764		1
4254.4917		1
4256.27148		1
4256.60449		1
4261.44727		1
4262.80029		1
4263.64551		1
4266.487		1
4269.688		1
4269.962		1
4270.095		1
4271.96826		1
4274.31641		1
4276.70166		1
4277.04639		1
4277.41553		1
4277.75		1
4278.53857		1
4280.841		1
4282.19434		1
4282.92529		1
4284.48926		1
4284.65332		1
4285.018		1
4286.3457		1
4286.98975		1
4287.46436		1
4290.511		1
4295.54541		1
4295.807		1
4298.7627		1
4298.916		1
4299.43066		1
4299.859		1
4300.624		1
4300.85254		1
4301.326		1
4302.025		1
4302.20752		1
4302.497		1
4302.506		1
4303.59033		1
4305.03369		1
4305.55371		1
4305.8623		1
4306.26465		1
4307.14		1
4307.97168		1
4308.012		1
4308.474		1
4308.666		1
4310.28857		1
4310.536		1
4310.58545		1
4313.307		1
4316.818		1
4317.09863		1
4317.33643		1
4318.0874		1
4318.63428		1
4318.82275		1
4319.424		1
4320.38965		1
4320.52051		1
4322.34326		1
4322.62646		1
4322.83643		1
4326.3667		1
4326.90625		1
4327.22168		1
4327.406		1
4327.993		1
4328.169		1
4328.354		1
4329.52441		1
4329.9126		1
4329.951		1
4330.19531		1
4330.479		1
4330.67		1
4331.71729		1
4331.938		1
4333.583		1
4333.855		1
4334.723		1
4335.53662		1
4335.98438		1
4336.24658		1
4336.852		1
4337.1084		1
4337.2334		1
4337.98926		1
4338.403		1
4338.928		1
4339.05762		1
4339.29		1
4339.528		1
4341.528		1
4341.565		1
4342.645		1
4342.73926		1
4343.602		1
4344.26		1
4344.697		1
4344.74		1
4345.00244		1
4346.408		1
4346.41064		1
4346.5127		1
4348.46826		1
4348.96436		1
4349.38037		1
4349.65625		1
4350.51758		1
4351.72168		1
4353.44971		1
4353.54443		1
4353.7334		1
4354.096		1
4354.362		1
4354.62744		1
4355.61		1
4355.843		1
4356.03		1
4356.14258		1
4356.526		1
4356.57861		1
4356.622		1
4357.209		1
4357.46		1
4357.96729		1
4358.02539		1
4358.35254		1
4360.178		1
4360.32959		1
4360.562		1
4360.85547		1
4361.35547		1
4361.71973		1
4361.77539		1
4362.94971		1
4363.02637		1
4363.46143		1
4363.84668		1
4363.964		1
4363.988		1
4364.06348		1
4364.18		1
4364.385		1
4364.86133		1
4365.105		1
4365.328		1
4365.599		1
4365.93164		1
4365.9873		1
4366.427		1
4366.49951		1
4366.686		1
4366.783		1
4366.79639		1
4366.892		1
4367.3877		1
4367.45459		1
4367.85		1
4368.2417		1
4368.351		1
4368.79346		1
4368.81152		1
4369.00439		1
4369.32861		1
4369.80957		1
4369.92		1
4370.329		1
4370.55566		1
4370.82275		1
4371.07568		1
4371.523		1
4371.57666		1
4372.05225		1
4372.07		1
4372.646		1
4372.69434		1
4372.914		1
4373.638		1
4374.32031		1
4374.71533		1
4375.0127		1
4375.253		1
4375.32764		1
4375.739		1
4375.97754		1
4376.61572		1
4376.625		1
4376.90625		1
4377.067		1
4377.5835		1
4378.08936		1
4378.2085		1
4378.59473		1
4379.08643		1
4379.47363		1
4379.74561		1
4379.75537		1
4380.817		1
4380.923		1
4381.8374		1
4381.889		1
4381.94		1
4382.35645		1
4382.365		1
4382.87158		1
4383.28857		1
4383.39844		1
4383.87451		1
4384.00537		1
4384.36572		1
4384.704		1
4384.98975		1
4385.088		1
4385.24365		1
4385.5166		1
4385.59375		1
4386.171		1
4386.77051		1
4386.788		1
4386.79736		1
4387.117		1
4387.329		1
4387.849		1
4388.035		1
4388.05566		1
4388.12939		1
4388.9165		1
4389.0625		1
4389.494		1
4389.67627		1
4389.90234		1
4389.90332		1
4390.12451		1
4390.193		1
4390.4707		1
4390.496		1
4390.50732		1
4390.5957		1
4390.76074		1
4390.90625		1
4390.975		1
4391.12549		1
4391.32227		1
4391.55371		1
4392.079		1
4392.29053		1
4392.65674		1
4392.79248		1
4392.81934		1
4392.987		1
4393.05859		1
4393.37158		1
4393.99365		1
4394.05566		1
4394.2876		1
4394.742		1
4395.1416		1
4395.282		1
4395.367		1
4395.571		1
4395.806		1
4395.8916		1
4396.81152		1
4396.96973		1
4397.09326		1
4397.31055		1
4397.34961		1
4397.448		1
4398.14551		1
4398.174		1
4398.302		1
4398.31641		1
4398.546		1
4398.687		1
4398.694		1
4398.72363		1
4398.854		1
4399.05029		1
4399.086		1
4399.129		1
4399.144		1
4399.398		1
4399.54		1
4399.559		1
4399.57861		1
4399.60156		1
4399.65		1
4399.65527		1
4399.801		1
4399.836		1
4400.01367		1
4400.141		1
4400.409		1
4401.3125		1
4401.337		1
4401.486		1
4401.723		1
4401.95557		1
4401.985		1
4402.00732		1
4402.191		1
4402.344		1
4403.22		1
4403.837		1
4404.03174		1
4404.097		1
4404.115		1
4404.232		1
4404.475		1
4405.17773		1
4405.19336		1
4405.9917		1
4406.0957		1
4406.245		1
4406.2583		1
4406.37549		1
4406.60547		1
4406.94775		1
4407.3374		1
4407.45752		1
4407.502		1
4407.67		1
4407.68652		1
4407.733		1
4407.745		1
4407.855		1
4407.91455		1
4407.98975		1
4408.30762		1
4408.612		1
4409.013		1
4409.02734		1
4409.24463		1
4409.26953		1
4409.734		1
4410.447		1
4410.788		1
4410.90039		1
4410.978		1
4411.30273		1
4411.405		1
4411.71631		1
4412.558		1
4412.998		1
4413.227		1
4413.435		1
4413.43652		1
4413.517		1
4413.597		1
4414.20361		1
4414.36		1
4414.55664		1
4414.94629		1
4415.262		1
4415.302		1
4415.324		1
4415.34131		1
4415.43164		1
4415.92432		1
4415.982		1
4416.18		1
4416.33838		1
4416.61426		1
4416.876		1
4417.054		1
4417.182		1
4417.22363		1
4417.991		1
4418.049		1
4418.309		1
4418.71875		1
4418.80225		1
4419.07373		1
4419.153		1
4419.263		1
4419.289		1
4419.39258		1
4420.22		1
4420.63232		1
4420.71729		1
4420.922		1
4421.15967		1
4421.222		1
4421.30371		1
4421.371		1
4421.921		1
4422.00049		1
4422.33936		1
4422.504		1
4422.63867		1
4422.89844		1
4422.91		1
4423.565		1
4423.6		1
4423.759		1
4423.94434		1
4423.95752		1
4424.03857		1
4424.12451		1
4424.53		1
4425.2583		1
4425.467		1
4426.11328		1
4426.308		1
4426.47363		1
4426.564		1
4426.702		1
4426.762		1
4426.85352		1
4427.014		1
4427.06641		1
4427.32959		1
4427.52		1
4427.69141		1
4427.72852		1
4427.79248		1
4427.939		1
4428.1377		1
4428.148		1
4428.18359		1
4428.38965		1
4428.409		1
4428.501		1
4428.5957		1
4429.124		1
4429.199		1
4429.546		1
4429.763		1
4429.885		1
4429.89844		1
4430.00928		1
4430.166		1
4430.285		1
4430.59326		1
4430.716		1
4430.76367		1
4431.03564		1
4431.3623		1
4431.413		1
4431.554		1
4431.738		1
4431.788		1
4431.842		1
4431.86963		1
4431.893		1
4432.12646		1
4432.22754		1
4432.31152		1
4432.345		1
4432.82129		1
4432.977		1
4433.05029		1
4433.4126		1
4433.54443		1
4433.63574		1
4434.42969		1
4434.565		1
4434.571		1
4434.905		1
4435.0835		1
4435.09668		1
4435.348		1
4435.38525		1
4435.47852		1
4435.485		1
4435.7334		1
4435.75		1
4435.92969		1
4436.004		1
4436.15771		1
4436.22949		1
4436.23535		1
4436.254		1
4436.32861		1
4436.463		1
4436.481		1
4436.551		1
4436.55566		1
4436.647		1
4436.699		1
4436.783		1
4437.32129		1
4437.522		1
4437.92139		1
4438.026		1
4438.03271		1
4438.126		1
4439.064		1
4439.21533		1
4439.225		1
4439.55859		1
4439.68652		1
4439.71338		1
4439.748		1
4439.82031		1
4439.935		1
4440.11572		1
4440.637		1
4440.642		1
4441.11035		1
4441.225		1
4441.226		1
4441.399		1
4441.477		1
4441.68555		1
4441.724		1
4441.812		1
4442.11475		1
4442.406		1
4442.495		1
4442.97363		1
4443.014		1
4443.48633		1
4443.57031		1
4443.628		1
4443.66943		1
4443.732		1
4444.18262		1
4444.568		1
4444.77539		1
4444.93262		1
4445.12549		1
4445.14551		1
4445.18555		1
4445.215		1
4445.28125		1
4445.32031		1
4445.38867		1
4445.434		1
4445.7583		1
4445.7627		1
4445.87744		1
4445.957		1
4446.004		1
4446.08154		1
4446.194		1
4446.294		1
4446.43555		1
4446.50928		1
4446.54932		1
4447.07031		1
4447.15625		1
4447.55664		1
4447.62256		1
4447.67334		1
4447.895		1
4447.992		1
4448.03955		1
4448.123		1
4448.16943		1
4448.28564		1
4448.29541		1
4448.93066		1
4449.039		1
4449.243		1
4449.39551		1
4449.606		1
4449.708		1
4449.80127		1
4449.8125		1
4449.994		1
4450.00049		1
4450.10645		1
4450.286		1
4450.332		1
4450.3374		1
4450.40332		1
4450.449		1
4450.46875		1
4450.547		1
4450.791		1
4450.93652		1
4451.13525		1
4451.257		1
4451.29834		1
4451.327		1
4451.349		1
4451.517		1
4451.84131		1
4451.918		1
4452.01465		1
4452.07666		1
4452.289		1
4452.32764		1
4452.33936		1
4452.40967		1
4452.602		1
4452.621		1
4452.705		1
4452.84326		1
4452.88135		1
4452.92432		1
4453.158		1
4453.48242		1
4453.62549		1
4453.70264		1
4453.72		1
4453.845		1
4454.0625		1
4454.06836		1
4454.121		1
4454.187		1
4454.25928		1
4454.32959		1
4454.36768		1
4454.46973		1
4454.55371		1
4454.96875		1
4455.055		1
4455.087		1
4455.156		1
4455.21436		1
4455.56934		1
4455.881		1
4456.012		1
4456.045		1
4456.14258		1
4456.31738		1
4456.33936		1
4456.434		1
4456.56738		1
4456.61768		1
4456.63867		1
4456.769		1
4456.95361		1
4457.098		1
4457.14063		1
4457.683		1
4457.851		1
4458.094		1
4458.1		1
4458.11035		1
4458.13135		1
4458.16162		1
4458.23047		1
4458.286		1
4458.60449		1
4458.88525		1
4458.963		1
4459.01953		1
4459.199		1
4459.2417		1
4459.308		1
4459.36426		1
4459.441		1
4459.44873		1
4459.463		1
4459.54932		1
4459.682		1
4459.70361		1
4459.718		1
4459.84473		1
4459.90869		1
4459.909		1
4460.25732		1
4460.411		1
4460.59863		1
4460.71143		1
4460.76074		1
4460.813		1
4460.88525		1
4460.92627		1
4460.975		1
4461.019		1
4461.30566		1
4461.366		1
4461.366		1
4461.475		1
4461.62158		1
4461.82129		1
4461.866		1
4461.88		1
4461.95557		1
4462.112		1
4462.22559		1
4462.30469		1
4462.39453		1
4462.53955		1
4462.585		1
4462.642		1
4462.81738		1
4462.879		1
4462.949		1
4463.11475		1
4463.11475		1
4463.22656		1
4463.495		1
4463.70557		1
4463.722		1
4463.78271		1
4464.05273		1
4464.132		1
4464.14453		1
4464.14648		1
4464.32227		1
4464.58447		1
4465.03662		1
4465.14258		1
4465.152		1
4465.19043		1
4465.25049		1
4465.258		1
4465.29		1
4465.472		1
4465.69971		1
4465.758		1
4465.89355		1
4466.13135		1
4466.17627		1
4466.30566		1
4466.319		1
4466.41455		1
4466.44727		1
4466.64453		1
4466.867		1
4467.13965		1
4467.2124		1
4467.21973		1
4467.349		1
4467.479		1
4467.5083		1
4467.61328		1
4467.669		1
4467.77344		1
4467.808		1
4468.13037		1
4468.347		1
4468.52637		1
4468.60352		1
4468.723		1
4469.01855		1
4469.0376		1
4469.31348		1
4469.31543		1
4469.56055		1
4469.58643		1
4469.70752		1
4469.73438		1
4469.8667		1
4469.97852		1
4470.095		1
4470.234		1
4470.26367		1
4470.26953		1
4470.31934		1
4470.393		1
4470.41943		1
4470.464		1
4470.51172		1
4470.597		1
4470.674		1
4470.67432		1
4470.67725		1
4470.792		1
4470.814		1
4470.83838		1
4470.99268		1
4471.067		1
4471.24		1
4471.293		1
4471.31641		1
4471.44043		1
4471.47656		1
4471.605		1
4471.719		1
4471.856		1
4471.99365		1
4472.01465		1
4472.055		1
4472.17334		1
4472.249		1
4472.27051		1
4472.351		1
4472.471		1
4472.5166		1
4472.865		1
4472.868		1
4472.871		1
4472.8877		1
4472.91846		1
4472.983		1
4473.36328		1
4473.44775		1
4473.549		1
4473.6123		1
4473.706		1
4473.71875		1
4473.884		1
4473.9375		1
4473.949		1
4473.95		1
4473.982		1
4474.09033		1
4474.159		1
4474.18652		1
4474.55273		1
4474.717		1
4474.80273		1
4474.94434		1
4474.95459		1
4475.11		1
4475.13965		1
4475.14551		1
4475.14648		1
4475.281		1
4475.86963		1
4475.93945		1
4475.979		1
4475.989		1
4476.117		1
4476.117		1
4476.169		1
4476.40869		1
4476.5415		1
4476.612		1
4476.619		1
4476.94531		1
4476.95264		1
4476.992		1
4477.088		1
4477.23438		1
4477.27539		1
4477.334		1
4477.42041		1
4477.526		1
4477.62061		1
4477.65771		1
4477.73926		1
4477.77246		1
4477.954		1
4478.209		1
4478.259		1
4478.292		1
4478.487		1
4478.629		1
4478.883		1
4478.898		1
4478.89844		1
4479.12354		1
4479.151		1
4479.21045		1
4479.231		1
4479.23145		1
4479.56152		1
4479.7334		1
4479.74072		1
4479.811		1
4479.9707		1
4479.98		1
4480.085		1
4480.16748		1
4480.29834		1
4480.345		1
4480.379		1
4480.59033		1
4480.72754		1
4480.829		1
4480.904		1
4481.007		1
4481.118		1
4481.155		1
4481.271		1
4481.388		1
4481.558		1
4481.623		1
4481.71729		1
4481.73242		1
4481.811		1
4481.866		1
4481.89941		1
4481.98		1
4481.99268		1
4482.04346		1
4482.09229		1
4482.158		1
4482.31738		1
4482.76025		1
4482.81641		1
4482.86426		1
4482.954		1
4482.97559		1
4482.98047		1
4482.98535		1
4483.11426		1
4483.16943		1
4483.23926		1
4483.25146		1
4483.341		1
4483.401		1
4483.576		1
4483.651		1
4483.77832		1
4483.871		1
4483.875		1
4484.071		1
4484.15		1
4484.22949		1
4484.3916		1
4484.63135		1
4484.85645		1
4484.87549		1
4485.061		1
4485.094		1
4485.17529		1
4485.19531		1
4485.21973		1
4485.321		1
4485.352		1
4485.577		1
4485.662		1
4485.672		1
4485.712		1
4485.81445		1
4486.028		1
4486.11133		1
4486.172		1
4486.2085		1
4486.23633		1
4486.281		1
4486.438		1
4486.49072		1
4486.512		1
4486.73633		1
4486.981		1
4487.02		1
4487.095		1
4487.178		1
4487.216		1
4487.22949		1
4487.322		1
4487.39355		1
4487.41553		1
4487.43262		1
4487.435		1
4487.45459		1
4487.5083		1
4487.59473		1
4487.66162		1
4487.702		1
4487.822		1
4487.91357		1
4488.05371		1
4488.0874		1
4488.13037		1
4488.169		1
4488.19629		1
4488.23242		1
4488.271		1
4488.2915		1
4488.41		1
4488.579		1
4488.80762		1
4488.809		1
4488.864		1
4488.87646		1
4489.048		1
4489.066		1
4489.238		1
4489.254		1
4489.347		1
4489.351		1
4489.37256		1
4489.52441		1
4489.532		1
4489.767		1
4489.891		1
4490.176		1
4490.30859		1
4490.738		1
4490.95557		1
4491.066		1
4491.19336		1
4491.39063		1
4491.41846		1
4491.477		1
4491.59668		1
4491.755		1
4491.75928		1
4491.76172		1
4491.762		1
4491.835		1
4491.87061		1
4491.884		1
4491.889		1
4492.12842		1
4492.26074		1
4492.27832		1
4492.467		1
4492.475		1
4492.479		1
4492.547		1
4492.629		1
4492.642		1
4492.69873		1
4492.872		1
4493.008		1
4493.01563		1
4493.328		1
4493.37158		1
4493.42432		1
4493.50244		1
4493.57275		1
4493.671		1
4493.69238		1
4493.812		1
4493.842		1
4493.878		1
4493.89648		1
4494.021		1
4494.08154		1
4494.14941		1
4494.23145		1
4494.427		1
4494.462		1
4494.71		1
4494.74756		1
4494.748		1
4494.75244		1
4494.766		1
4494.79639		1
4495.126		1
4495.21		1
4495.316		1
4495.61133		1
4495.74951		1
4495.76953		1
4495.855		1
4495.895		1
4495.903		1
4495.933		1
4495.94		1
4495.969		1
4496.01074		1
4496.06348		1
4496.15		1
4496.21533		1
4496.397		1
4496.465		1
4496.48438		1
4496.63672		1
4496.655		1
4496.71631		1
4496.856		1
4496.868		1
4496.946		1
4497.012		1
4497.14648		1
4497.161		1
4497.181		1
4497.23975		1
4497.33252		1
4497.426		1
4497.545		1
4497.58154		1
4497.94873		1
4498.00244		1
4498.343		1
4498.38232		1
4498.458		1
4498.458		1
4498.48145		1
4498.65332		1
4498.788		1
4498.885		1
4498.927		1
4499.02		1
4499.27246		1
4499.33057		1
4499.343		1
4499.359		1
4499.36475		1
4499.37061		1
4499.46533		1
4499.506		1
4499.60645		1
4499.87842		1
4499.88965		1
4499.907		1
4499.983		1
4500.014		1
4500.07959		1
4500.34		1
4500.42725		1
4500.46631		1
4500.54736		1
4500.67627		1
4500.702		1
4500.72		1
4500.727		1
4500.78174		1
4500.784		1
4500.86328		1
4500.90039		1
4500.912		1
4501.043		1
4501.068		1
4501.09229		1
4501.09961		1
4501.14941		1
4501.156		1
4501.26563		1
4501.37		1
4501.40869		1
4501.526		1
4501.63965		1
4501.68359		1
4501.7417		1
4501.86		1
4501.8623		1
4501.884		1
4501.901		1
4502.02344		1
4502.025		1
4502.036		1
4502.092		1
4502.13037		1
4502.2583		1
4502.31		1
4502.32471		1
4502.37256		1
4502.42627		1
4502.498		1
4502.60938		1
4502.701		1
4502.72949		1
4502.79053		1
4503.01		1
4503.30029		1
4503.404		1
4503.46973		1
4503.49268		1
4503.762		1
4503.893		1
4503.90625		1
4504.00049		1
4504.089		1
4504.093		1
4504.194		1
4504.206		1
4504.384		1
4504.48633		1
4504.53955		1
4504.549		1
4504.55566		1
4504.63525		1
4504.65527		1
4504.6875		1
4504.74463		1
4504.803		1
4505.02734		1
4505.19727		1
4505.288		1
4505.573		1
4505.6333		1
4505.63428		1
4505.64258		1
4505.64941		1
4505.67041		1
4505.89063		1
4505.94873		1
4506.11963		1
4506.36963		1
4506.46631		1
4506.53125		1
4506.598		1
4506.60645		1
4506.6084		1
4506.62744		1
4506.70947		1
4506.95361		1
4506.968		1
4506.98438		1
4507.05566		1
4507.10742		1
4507.17432		1
4507.204		1
4507.23975		1
4507.37549		1
4507.399		1
4507.44434		1
4507.49		1
4507.621		1
4507.82568		1
4507.867		1
4508.139		1
4508.169		1
4508.20068		1
4508.21875		1
4508.34375		1
4508.37158		1
4508.481		1
4508.4917		1
4508.694		1
4508.737		1
4509.274		1
4509.371		1
4509.43652		1
4509.534		1
4509.698		1
4509.72559		1
4509.99072		1
4510.006		1
4510.008		1
4510.01074		1
4510.023		1
4510.124		1
4510.19434		1
4510.30225		1
4510.43164		1
4510.92334		1
4511.003		1
4511.158		1
4511.424		1
4511.443		1
4511.46338		1
4511.476		1
4511.506		1
4511.632		1
4511.65869		1
4511.65967		1
4511.66846		1
4511.674		1
4511.794		1
4511.859		1
4511.872		1
4511.959		1
4512.071		1
4512.12744		1
4512.19531		1
4512.235		1
4512.261		1
4512.43945		1
4512.57471		1
4512.595		1
4512.64746		1
4512.82373		1
4512.951		1
4512.953		1
4512.978		1
4513.068		1
4513.09326		1
4513.173		1
4513.339		1
4513.36475		1
4513.475		1
4513.681		1
4513.68848		1
4513.84131		1
4514.07764		1
4514.09863		1
4514.12061		1
4514.2207		1
4514.244		1
4514.313		1
4514.323		1
4514.34375		1
4514.461		1
4514.49658		1
4514.671		1
4514.67871		1
4514.86426		1
4515.00342		1
4515.1626		1
4515.1665		1
4515.17773		1
4515.2085		1
4515.28027		1
4515.29639		1
4515.395		1
4515.41064		1
4515.4707		1
4515.565		1
4515.62256		1
4515.73438		1
4515.92041		1
4515.973		1
4516.05371		1
4516.2207		1
4516.22363		1
4516.388		1
4516.532		1
4516.53369		1
4516.55957		1
4516.59473		1
4516.723		1
4516.8125		1
4516.814		1
4516.863		1
4516.907		1
4516.908		1
4516.99756		1
4517.07		1
4517.108		1
4517.117		1
4517.188		1
4517.29248		1
4517.309		1
4517.385		1
4517.507		1
4517.52734		1
4517.58154		1
4517.582		1
4517.669		1
4517.671		1
4517.682		1
4517.759		1
4517.77051		1
4517.7793		1
4517.881		1
4517.92871		1
4517.951		1
4517.952		1
4518.619		1
4518.693		1
4518.69629		1
4518.822		1
4518.874		1
4519.00439		1
4519.02051		1
4519.09375		1
4519.0957		1
4519.19238		1
4519.20654		1
4519.367		1
4519.37451		1
4519.37939		1
4519.4		1
4519.41846		1
4519.44043		1
4519.44336		1
4519.474		1
4519.5		1
4519.657		1
4519.75049		1
4519.85156		1
4519.969		1
4519.975		1
4520.05		1
4520.093		1
4520.10547		1
4520.16455		1
4520.27637		1
4520.352		1
4520.459		1
4520.51172		1
4520.54736		1
4520.59229		1
4520.786		1
4520.803		1
4520.95654		1
4520.9707		1
4521.19043		1
4521.34766		1
4521.516		1
4521.655		1
4521.73		1
4521.962		1
4522.06		1
4522.083		1
4522.21533		1
4522.28955		1
4522.297		1
4522.304		1
4522.46338		1
4522.488		1
4522.539		1
4522.596		1
4522.624		1
4522.67041		1
4522.67773		1
4522.705		1
4522.93652		1
4523.04346		1
4523.107		1
4523.274		1
4523.30225		1
4523.49561		1
4523.574		1
4523.606		1
4523.62549		1
4523.74561		1
4523.87158		1
4524.031		1
4524.28564		1
4524.298		1
4524.308		1
4524.31543		1
4524.32129		1
4524.4043		1
4524.623		1
4524.6377		1
4524.65039		1
4524.81543		1
4524.82031		1
4524.845		1
4525.05957		1
4525.14453		1
4525.15771		1
4525.274		1
4525.39453		1
4525.42432		1
4525.47168		1
4525.4873		1
4525.663		1
4525.75244		1
4525.82666		1
4525.828		1
4525.854		1
4525.90771		1
4525.96826		1
4526.054		1
4526.089		1
4526.09131		1
4526.208		1
4526.214		1
4526.38037		1
4526.471		1
4526.52		1
4526.57227		1
4526.62842		1
4526.65771		1
4526.6665		1
4526.711		1
4526.72852		1
4526.76855		1
4526.80664		1
4526.899		1
4526.9126		1
4526.93262		1
4527.02148		1
4527.04834		1
4527.155		1
4527.17773		1
4527.21436		1
4527.226		1
4527.27539		1
4527.29248		1
4527.312		1
4527.33545		1
4527.37744		1
4527.483		1
4527.52148		1
4527.6665		1
4527.6875		1
4527.767		1
4527.772		1
4527.85742		1
4527.862		1
4527.94775		1
4527.95654		1
4527.992		1
4528.07471		1
4528.0874		1
4528.139		1
4528.1416		1
4528.236		1
4528.3457		1
4528.6665		1
4528.689		1
4528.77637		1
4528.853		1
4528.954		1
4528.963		1
4529.10156		1
4529.13		1
4529.17773		1
4529.22168		1
4529.227		1
4529.284		1
4529.316		1
4529.546		1
4529.75146		1
4529.76		1
4529.81348		1
4529.93652		1
4529.96631		1
4529.98633		1
4530.008		1
4530.03467		1
4530.039		1
4530.071		1
4530.0835		1
4530.25439		1
4530.255		1
4530.267		1
4530.30225		1
4530.39941		1
4530.4043		1
4530.40674		1
4530.409		1
4530.48438		1
4530.578		1
4530.64355		1
4530.739		1
4530.768		1
4530.79443		1
4530.806		1
4531.33545		1
4531.391		1
4531.44873		1
4531.511		1
4531.591		1
4531.63428		1
4531.67969		1
4531.685		1
4531.715		1
4531.727		1
4531.80127		1
4531.814		1
4531.86		1
4531.87061		1
4531.874		1
4531.915		1
4532.016		1
4532.02148		1
4532.22656		1
4532.229		1
4532.301		1
4532.31836		1
4532.387		1
4532.46729		1
4532.46973		1
4532.601		1
4532.663		1
4532.66357		1
4532.76465		1
4532.967		1
4533.03467		1
4533.045		1
4533.07227		1
4533.17969		1
4533.187		1
4533.33545		1
4533.35449		1
4533.572		1
4533.63037		1
4533.662		1
4533.70166		1
4533.724		1
4533.74561		1
4533.76465		1
4533.774		1
4534.02		1
4534.061		1
4534.06738		1
4534.1123		1
4534.11426		1
4534.14648		1
4534.15332		1
4534.33936		1
4534.34473		1
4534.353		1
4534.36572		1
4534.421		1
4534.45459		1
4534.6084		1
4534.647		1
4534.705		1
4534.752		1
4534.755		1
4534.77734		1
4534.783		1
4534.784		1
4534.787		1
4534.84		1
4534.84961		1
4535.0293		1
4535.074		1
4535.08838		1
4535.10156		1
4535.189		1
4535.58447		1
4535.65		1
4535.662		1
4535.70947		1
4535.83838		1
4535.90674		1
4535.932		1
4536.28955		1
4536.381		1
4536.397		1
4536.46631		1
4536.49072		1
4536.55127		1
4536.661		1
4536.70068		1
4536.71		1
4536.8374		1
4536.84033		1
4536.897		1
4536.906		1
4537.034		1
4537.177		1
4537.38574		1
4537.446		1
4537.47949		1
4537.485		1
4537.52051		1
4537.638		1
4537.78955		1
4538.022		1
4538.023		1
4538.025		1
4538.07373		1
4538.102		1
4538.125		1
4538.171		1
4538.30566		1
4538.437		1
4538.47168		1
4538.49		1
4538.53027		1
4538.55127		1
4538.692		1
4538.69971		1
4538.838		1
4538.856		1
4538.9585		1
4539.01465		1
4539.08838		1
4539.17236		1
4539.24365		1
4539.252		1
4539.34375		1
4539.38574		1
4539.38867		1
4539.53		1
4539.53857		1
4539.596		1
4539.654		1
4539.87256		1
4539.882		1
4539.901		1
4539.94629		1
4539.995		1
4540.03125		1
4540.06055		1
4540.07275		1
4540.083		1
4540.14844		1
4540.238		1
4540.264		1
4540.35547		1
4540.3584		1
4540.403		1
4540.433		1
4540.616		1
4540.702		1
4540.80029		1
4540.856		1
4540.86133		1
4540.91553		1
4541.03564		1
4541.099		1
4541.15674		1
4541.183		1
4541.23438		1
4541.2583		1
4541.384		1
4541.62354		1
4541.64		1
4541.69873		1
4541.836		1
4541.854		1
4541.918		1
4541.92725		1
4542.13		1
4542.13135		1
4542.281		1
4542.38867		1
4542.42871		1
4542.435		1
4542.448		1
4542.456		1
4542.46045		1
4542.47656		1
4542.577		1
4542.67041		1
4542.823		1
4542.906		1
4542.94		1
4543.138		1
4543.157		1
4543.235		1
4543.2373		1
4543.49		1
4543.53027		1
4543.61865		1
4543.69141		1
4543.739		1
4543.76465		1
4543.81152		1
4543.84473		1
4543.93555		1
4543.936		1
4543.96		1
4543.97852		1
4544.09668		1
4544.098		1
4544.102		1
4544.11328		1
4544.13867		1
4544.16162		1
4544.16357		1
4544.3457		1
4544.61963		1
4544.64941		1
4544.782		1
4544.88525		1
4544.886		1
4544.886		1
4545.06934		1
4545.15674		1
4545.15869		1
4545.188		1
4545.25244		1
4545.27148		1
4545.29443		1
4545.325		1
4545.32568		1
4545.328		1
4545.336		1
4545.377		1
4545.51172		1
4545.54		1
4545.603		1
4545.76563		1
4545.81836		1
4545.86865		1
4545.873		1
4546.169		1
4546.193		1
4546.226		1
4546.266		1
4546.27344		1
4546.30371		1
4546.399		1
4546.43164		1
4546.49365		1
4546.64551		1
4546.649		1
4546.803		1
4546.89258		1
4546.99561		1
4546.996		1
4547.053		1
4547.07		1
4547.07275		1
4547.118		1
4547.15137		1
4547.212		1
4547.266		1
4547.27637		1
4547.5625		1
4547.589		1
4547.629		1
4547.635		1
4547.667		1
4547.75928		1
4547.85		1
4547.90332		1
4547.9043		1
4548.02		1
4548.07471		1
4548.113		1
4548.166		1
[truncated: 8,581 more rows]
