# Supplementary material for: Getting rid of ‘rain’ and ‘stars’: Mitigating inhibition effects on ddPCR data analysis, the case study of the invasive crayfish Pacifastacus leniusculus in the streams of Luxembourg
Source: PLoS One. 2022 Nov 16;17(11):e0275363. doi: 10.1371/journal.pone.0275363 (PMC9668142; doi:10.1371/journal.pone.0275363)
Supplement: S1 File — (ZIP) [file pone.0275363.s003.zip › raw data/29-Pl3/29 Pl3-2019 Pl_G09_Amplitude.csv]

Ch1 Amplitude	Ch2 Amplitude	Cluster
195.993256		1
268.2881		1
279.349274		1
316.5973		1
333.956238		1
404.435455		1
415.0266		1
467.929718		1
478.324249		1
603.37384		1
765.7433		1
856.077148		1
904.160767		1
920.9696		1
954.8679		1
960.5106		1
970.6011		1
1006.38489		1
1016.81506		1
1173.49512		1
1253.94873		1
1261.18811		1
1315.928		1
1369.23315		1
1385.77942		1
1400.87878		1
1411.70386		1
1450.23132		1
1468.6748		1
1493.01428		1
1534.63293		1
1543.769		1
1565.29309		1
1578.11926		1
1631.4292		1
1874.19		1
1896.06946		1
1911.7832		1
1979.2677		1
1989.79077		1
1999.68274		1
2023.49329		1
2028.41614		1
2034.24487		1
2050.00317		1
2101.0437		1
2138.25854		1
2334.32959		1
2443.42969		1
2496.919		1
2570.043		1
2627.71045		1
2680.36743		1
2717.68848		1
2766.57349		1
2857.37744		1
2952.0332		1
3020.25659		1
3049.70215		1
3091.152		1
3099.93481		1
3132.805		1
3137.01245		1
3263.14063		1
3264.47876		1
3282.433		1
3330.6582		1
3404.18726		1
3409.79834		1
3420.82837		1
3428.692		1
3441.31128		1
3445.50366		1
3465.8208		1
3471.536		1
3483.07935		1
3498.76929		1
3499.078		1
3520.028		1
3543.03687		1
3562.13965		1
3597.34717		1
3598.786		1
3617.11816		1
3618.197		1
3632.187		1
3632.36743		1
3641.31934		1
3642.60425		1
3648.93384		1
3666.34		1
3682.785		1
3731.04053		1
3744.17139		1
3746.783		1
3755.05249		1
3762.809		1
3780.189		1
3780.83154		1
3807.82227		1
3812.82471		1
3814.711		1
3817.014		1
3822.01685		1
3849.531		1
3855.42		1
3867.639		1
3893.08423		1
3893.35059		1
3899.424		1
3902.88354		1
3909.2854		1
3913.90649		1
3929.33081		1
3950.69238		1
3955.57324		1
3959.38086		1
3962.34		1
3970.81		1
3975.64		1
3983.247		1
3988.23535		1
4013.929		1
4027.588		1
4030.71118		1
4046.235		1
4048.355		1
4055.24146		1
4060.41138		1
4063.352		1
4070.285		1
4072.395		1
4075.01465		1
4075.25879		1
4076.37842		1
4081.67041		1
4092.77612		1
4094.77832		1
4094.88062		1
4095.91333		1
4109.46973		1
4109.58838		1
4110.20264		1
4110.71436		1
4111.26855		1
4112.98926		1
4118.382		1
4125.332		1
4131.91357		1
4139.59961		1
4148.1875		1
4152.17627		1
4154.119		1
4158.31543		1
4160.667		1
4163.86426		1
4165.98242		1
4167.063		1
4168.244		1
4169.496		1
4180.40332		1
4180.789		1
4186.53174		1
4188.336		1
4188.776		1
4189.291		1
4191.27832		1
4191.95654		1
4192.497		1
4193.355		1
4194.149		1
4194.896		1
4195.26172		1
4197.81934		1
4198.535		1
4199.032		1
4199.87354		1
4200.75928		1
4202.28857		1
4202.46143		1
4203.77637		1
4203.806		1
4205.3335		1
4208.28857		1
4212.50439		1
4213.066		1
4213.75342		1
4214.69141		1
4215.058		1
4217.70557		1
4218.97168		1
4219.28662		1
4220.409		1
4221.41357		1
4222.37842		1
4222.63672		1
4224.537		1
4224.63428		1
4225.01953		1
4225.94336		1
4225.95947		1
4227.076		1
4228.637		1
4230.481		1
4231.087		1
4234.07471		1
4235.93066		1
4235.934		1
4236.72168		1
4237.5166		1
4238.186		1
4238.41064		1
4238.944		1
4239.49756		1
4241.181		1
4241.20459		1
4241.923		1
4242.3833		1
4242.47		1
4242.668		1
4243.046		1
4243.50732		1
4243.818		1
4243.989		1
4244.497		1
4244.63672		1
4245.152		1
4245.5127		1
4246.15625		1
4247.25732		1
4248.10645		1
4248.47461		1
4248.74		1
4249.20264		1
4249.21875		1
4249.778		1
4250.03662		1
4250.45947		1
4251.96729		1
4252.772		1
4253.14258		1
4253.75342		1
4254.30273		1
4254.64		1
4254.688		1
4255.076		1
4256.15137		1
4258.05225		1
4258.259		1
4258.53955		1
4259.61475		1
4260.484		1
4260.63965		1
4260.757		1
4261.35059		1
4262.80127		1
4263.168		1
4263.185		1
4263.382		1
4263.719		1
4263.80664		1
4265.151		1
4265.535		1
4266.121		1
4266.30566		1
4266.45166		1
4266.503		1
4268.05762		1
4268.13		1
4268.275		1
4269.111		1
4269.35254		1
4269.61963		1
4270.164		1
4270.43262		1
4270.595		1
4270.666		1
4270.842		1
4271.644		1
4271.694		1
4271.788		1
4272.01172		1
4272.712		1
4272.76074		1
4274.71729		1
4274.831		1
4275.82764		1
4275.87744		1
4277.24463		1
4277.455		1
4277.474		1
4277.84131		1
4278.059		1
4278.07861		1
4278.103		1
4278.339		1
4278.46875		1
4278.702		1
4278.86035		1
4279.54248		1
4279.905		1
4279.91846		1
4280.151		1
4280.41943		1
4280.942		1
4281.139		1
4283.48633		1
4283.60059		1
4283.837		1
4284.056		1
4284.129		1
4284.197		1
4284.425		1
4284.75342		1
4285.111		1
4285.21631		1
4285.37354		1
4285.714		1
4285.853		1
4285.90625		1
4286.18164		1
4286.22559		1
4286.543		1
4286.679		1
4287.30664		1
4287.34766		1
4287.367		1
4287.87939		1
4288.07275		1
4288.303		1
4289.4585		1
4289.57		1
4290.21		1
4290.498		1
4290.67773		1
4290.692		1
4290.91943		1
4290.978		1
4291.037		1
4291.098		1
4291.209		1
4291.21826		1
4291.25342		1
4291.504		1
4291.712		1
4292.71338		1
4292.93945		1
4292.968		1
4294.288		1
4294.61133		1
4294.766		1
4294.92529		1
4295.448		1
4295.54932		1
4295.57764		1
4295.954		1
4295.996		1
4296.01025		1
4296.124		1
4296.17334		1
4296.31445		1
4296.571		1
4296.648		1
4296.933		1
4298.17432		1
4298.252		1
4298.33		1
4298.42041		1
4298.698		1
4298.769		1
4298.89		1
4298.89551		1
4299.03369		1
4299.055		1
4299.843		1
4300.096		1
4300.378		1
4300.514		1
4300.72461		1
4300.74951		1
4300.982		1
4301.127		1
4301.143		1
4301.96436		1
4301.982		1
4302.113		1
4302.30225		1
4302.5127		1
4302.63		1
4302.674		1
4302.839		1
4302.839		1
4303.47852		1
4303.584		1
4303.672		1
4304.008		1
4304.116		1
4304.168		1
4304.35938		1
4304.398		1
4304.554		1
4305.244		1
4305.54834		1
4305.56152		1
4306.11963		1
4306.2124		1
4306.28955		1
4306.718		1
4306.73633		1
4306.74756		1
4306.9707		1
4307.04		1
4307.4585		1
4307.593		1
4307.678		1
4308.27832		1
4308.298		1
4308.68945		1
4309.0625		1
4309.799		1
4309.966		1
4310.078		1
4310.254		1
4310.84863		1
4310.94775		1
4311.047		1
4311.44873		1
4311.94629		1
4312.05859		1
4312.13574		1
4312.20557		1
4312.39941		1
4312.7124		1
4312.74		1
4312.76855		1
4313.00439		1
4313.076		1
4313.264		1
4313.416		1
4313.46533		1
4313.47656		1
4313.61328		1
4313.71631		1
4314.011		1
4314.17432		1
4314.2666		1
4315.009		1
4315.05		1
4315.10059		1
4315.355		1
4315.36035		1
4315.77832		1
4315.798		1
4316.00439		1
4316.10449		1
4316.30664		1
4316.49854		1
4316.8667		1
4317.0835		1
4317.543		1
4317.76		1
4317.85645		1
4317.91553		1
4318.01465		1
4318.017		1
4318.087		1
4318.29346		1
4318.442		1
4318.742		1
4318.791		1
4318.92627		1
4319.068		1
4319.41846		1
4319.696		1
4319.752		1
4319.83447		1
4320.07666		1
4320.175		1
4320.46973		1
4320.841		1
4320.944		1
4321.2627		1
4321.29932		1
4321.30957		1
4321.368		1
4321.67871		1
4321.68848		1
4321.81641		1
4321.85059		1
4321.939		1
4321.96045		1
4322.012		1
4322.014		1
4322.173		1
4322.271		1
4322.87354		1
4323.359		1
4323.38965		1
4323.476		1
4323.50342		1
4323.763		1
4324.005		1
4324.208		1
4324.216		1
4324.416		1
4324.453		1
4324.537		1
4324.68359		1
4324.875		1
4324.878		1
4324.95068		1
4325.13672		1
4325.15137		1
4325.52246		1
4325.76953		1
4326.2666		1
4326.61		1
4326.68457		1
4326.853		1
4326.863		1
4327.31		1
4327.49463		1
4327.501		1
4327.82764		1
4327.997		1
4328.065		1
4328.30566		1
4328.341		1
4328.3667		1
4328.438		1
4328.47656		1
4328.513		1
4328.602		1
4329.01367		1
4329.2085		1
4329.525		1
4329.598		1
4329.71		1
4329.729		1
4329.87061		1
4329.979		1
4330.017		1
4330.065		1
4330.23926		1
4330.395		1
4330.629		1
4330.80859		1
4330.977		1
4331.1665		1
4331.206		1
4331.22168		1
4331.46143		1
4331.647		1
4331.82373		1
4331.891		1
4331.903		1
4332.03174		1
4332.19238		1
4332.223		1
4332.315		1
4332.46045		1
4332.73145		1
4332.844		1
4333.0874		1
4333.10938		1
4333.30957		1
4333.363		1
4333.39941		1
4333.723		1
4333.73438		1
4333.925		1
4334.023		1
4334.22266		1
4334.298		1
4334.317		1
4335.18		1
4335.19727		1
4335.2124		1
4335.4834		1
4335.669		1
4335.69043		1
4335.78125		1
4336.04443		1
4336.556		1
4336.76758		1
4336.9165		1
4336.994		1
4337.191		1
4337.31055		1
4337.408		1
4337.48535		1
4337.71143		1
4337.765		1
4337.89648		1
4338.02051		1
4338.079		1
4338.28125		1
4338.55371		1
4338.94531		1
4338.99268		1
4339.03564		1
4339.14063		1
4339.14453		1
4339.52148		1
4339.53662		1
4339.54053		1
4339.6167		1
4339.74		1
4339.95		1
4340.06543		1
4340.087		1
4340.12158		1
4340.14		1
4340.298		1
4340.386		1
4340.389		1
4340.728		1
4340.81055		1
4340.86035		1
4341.242		1
4341.32666		1
4341.36035		1
4341.544		1
4341.676		1
4341.76367		1
4341.80762		1
4341.831		1
4342.02246		1
4342.06055		1
4342.61768		1
4342.88672		1
4342.934		1
4342.953		1
4343.0957		1
4343.4375		1
4343.438		1
4343.77539		1
4343.80273		1
4343.879		1
4344.10645		1
4344.22266		1
4344.254		1
4344.84		1
4345.05664		1
4345.11572		1
4345.422		1
4345.47949		1
4345.48		1
4345.486		1
4345.615		1
4345.68066		1
4345.689		1
4345.76367		1
4345.77051		1
4345.81543		1
4345.85449		1
4345.874		1
4345.88232		1
4346.34668		1
4346.65137		1
4347.19775		1
4347.28		1
4347.32		1
4347.79053		1
4347.831		1
4348.012		1
4348.3916		1
4348.47656		1
4348.547		1
4348.607		1
4348.74268		1
4348.889		1
4349.00342		1
4349.329		1
4349.383		1
4349.46436		1
4349.68262		1
4349.965		1
4350.04053		1
4350.142		1
4350.34961		1
4350.387		1
4350.405		1
4350.56543		1
4351.14063		1
4351.14355		1
4351.1665		1
4351.21		1
4351.21729		1
4351.238		1
4351.25635		1
4351.296		1
4351.42432		1
4351.50635		1
4351.65674		1
4351.68262		1
4351.71045		1
4351.871		1
4352.38672		1
4352.5293		1
4352.54541		1
4352.579		1
4352.619		1
4352.80225		1
4352.84375		1
4353.00146		1
4353.03369		1
4353.28271		1
4353.36426		1
4353.50537		1
4353.535		1
4353.60449		1
4353.717		1
4353.74		1
4353.95752		1
4353.966		1
4353.98535		1
4354.169		1
4354.17334		1
4354.418		1
4354.471		1
4354.547		1
4354.91943		1
4354.934		1
4355.06348		1
4355.173		1
4355.192		1
4355.36865		1
4355.635		1
4355.668		1
4355.70068		1
4355.85059		1
4355.8667		1
4355.911		1
4355.96631		1
4356.05566		1
4356.141		1
4356.32666		1
4356.55762		1
4356.94629		1
4356.94727		1
4356.95947		1
4356.984		1
4357.323		1
4357.439		1
4358.01074		1
4358.115		1
4358.159		1
4358.6626		1
4358.706		1
4358.78125		1
4358.7876		1
4359.10547		1
4359.134		1
4359.239		1
4359.46143		1
4359.647		1
4359.793		1
4359.8623		1
4359.887		1
4359.9		1
4360.111		1
4360.508		1
4360.52734		1
4360.57666		1
4360.746		1
4360.7583		1
4360.86865		1
4361.21533		1
4361.23145		1
4361.34		1
4361.474		1
4361.562		1
4361.61035		1
4361.612		1
4361.6123		1
4361.65137		1
4361.68555		1
4361.82959		1
4361.88525		1
4361.9		1
4361.97363		1
4362.33154		1
4362.39453		1
4362.413		1
4362.445		1
4362.44873		1
4362.57764		1
4362.58643		1
4362.693		1
4362.862		1
4362.886		1
4363.336		1
4363.5083		1
4363.57471		1
4363.65625		1
4363.66064		1
4363.77832		1
4363.83545		1
4363.86035		1
4363.95		1
4364.013		1
4364.199		1
4364.21338		1
4364.288		1
4364.31348		1
4364.405		1
4364.49268		1
4364.77539		1
4364.8457		1
4365.00244		1
4365.11328		1
4365.18164		1
4365.186		1
4365.276		1
4365.331		1
4365.34668		1
4365.53369		1
4365.64648		1
4365.77539		1
4365.834		1
4365.844		1
4366.003		1
4366.02148		1
4366.093		1
4366.179		1
4366.286		1
4366.35547		1
4366.51		1
4366.59961		1
4366.717		1
4366.79834		1
4366.84473		1
4366.895		1
4366.984		1
4367.03467		1
4367.10352		1
4367.121		1
4367.20654		1
4367.24463		1
4367.25928		1
4367.44141		1
4367.448		1
4367.65771		1
4367.82861		1
4367.90625		1
4367.95459		1
4368.08154		1
4368.159		1
4368.17969		1
4368.44629		1
4368.513		1
4368.714		1
4368.76		1
4368.80225		1
4368.89844		1
4369.32373		1
4369.3374		1
4369.432		1
4369.43262		1
4369.751		1
4369.7915		1
4369.824		1
4369.896		1
4369.997		1
4370.015		1
4370.15234		1
4370.22559		1
4370.24268		1
4370.39355		1
4370.40234		1
4370.40332		1
4370.838		1
4371.362		1
4371.467		1
4371.49365		1
4371.50244		1
4371.559		1
4371.64746		1
4371.74561		1
4371.805		1
4371.814		1
4372.22168		1
4372.39844		1
4372.55859		1
4372.69043		1
4372.709		1
4372.728		1
4372.767		1
4372.784		1
4372.92		1
4372.92334		1
4372.96436		1
4373.128		1
4373.206		1
4373.29443		1
4373.45166		1
4373.483		1
4373.5874		1
4373.729		1
4373.96729		1
4374.1333		1
4374.48535		1
4374.77441		1
4374.81152		1
4374.82373		1
4374.85254		1
4375.06445		1
4375.073		1
4375.095		1
4375.17627		1
4375.24268		1
4375.24756		1
4375.331		1
4375.50342		1
4375.63525		1
4375.655		1
4375.757		1
4375.78027		1
4376.03		1
4376.06641		1
4376.147		1
4376.334		1
4376.44		1
4376.519		1
4376.533		1
4376.57031		1
4376.74268		1
4376.89844		1
4376.90527		1
4376.92725		1
4376.93		1
4376.966		1
4377.05566		1
4377.20947		1
4377.25049		1
4377.26953		1
4377.405		1
4377.512		1
4377.562		1
4377.66846		1
4377.6875		1
4377.69141		1
4377.69971		1
4377.947		1
4378.316		1
4378.474		1
4378.647		1
4378.73438		1
4378.77734		1
4378.78		1
4378.85059		1
4378.872		1
4379.026		1
4379.1416		1
4379.47461		1
4379.58252		1
4379.77344		1
4379.95361		1
4380.01074		1
4380.05029		1
4380.07227		1
4380.37354		1
4380.56543		1
4380.589		1
4380.78027		1
4380.847		1
4380.8623		1
4380.864		1
4380.931		1
4380.95068		1
4381.0376		1
4381.04346		1
4381.06348		1
4381.205		1
4381.274		1
4381.37061		1
4381.376		1
4381.412		1
4381.44629		1
4381.508		1
4381.50928		1
4381.6416		1
4381.769		1
4381.78271		1
4381.81445		1
4381.88428		1
4382.014		1
4382.38428		1
4382.412		1
4382.451		1
4382.47559		1
4382.55469		1
4382.608		1
4382.62549		1
4382.64551		1
4382.668		1
4382.70752		1
4382.95947		1
4383.02		1
4383.052		1
4383.26074		1
4383.329		1
4383.378		1
4383.468		1
4383.46826		1
4383.532		1
4383.54		1
4383.57959		1
4383.58447		1
4383.79053		1
4383.891		1
4383.896		1
4383.907		1
4383.9165		1
4384.11963		1
4384.14355		1
4384.27441		1
4384.2915		1
4384.47559		1
4384.49658		1
4384.60449		1
4384.608		1
4384.6875		1
4384.712		1
4384.73633		1
4384.74268		1
4384.77		1
4384.887		1
4384.90967		1
4384.97168		1
4385.04053		1
4385.35156		1
4385.37061		1
4385.42773		1
4385.445		1
4385.806		1
4385.81348		1
4385.92236		1
4385.96729		1
4385.971		1
4386.085		1
4386.162		1
4386.224		1
4386.40527		1
4386.40771		1
4386.42627		1
4386.5166		1
4386.539		1
4386.567		1
4386.587		1
4386.60059		1
4386.72656		1
4386.874		1
4386.90039		1
4386.92529		1
4386.99268		1
4387.052		1
4387.235		1
4387.277		1
4387.33057		1
4387.52637		1
4387.55957		1
4387.60352		1
4387.72559		1
4387.88525		1
4387.93652		1
4388.048		1
4388.12061		1
4388.24854		1
4388.28125		1
4388.33252		1
4388.39258		1
4388.401		1
4388.45166		1
4388.458		1
4388.47656		1
4388.53467		1
4388.54834		1
4388.67041		1
4388.796		1
4389.204		1
4389.22656		1
4389.25146		1
4389.524		1
4389.71338		1
4389.844		1
4389.852		1
4389.924		1
4389.9585		1
4389.966		1
4389.974		1
4390.137		1
4390.158		1
4390.27		1
4390.322		1
4390.432		1
4390.54		1
4390.696		1
4391.32471		1
4391.343		1
4391.376		1
4391.378		1
4391.67334		1
4391.724		1
4391.739		1
4391.833		1
4391.842		1
4392.02		1
4392.04053		1
4392.06055		1
4392.26172		1
4392.28857		1
4392.377		1
4392.39063		1
4392.728		1
4392.759		1
4392.846		1
4392.939		1
4393.07861		1
4393.15674		1
4393.2417		1
4393.267		1
4393.421		1
4393.42432		1
4393.53125		1
4393.676		1
4393.744		1
4393.768		1
4393.76953		1
4393.833		1
4393.85742		1
4393.899		1
4393.94727		1
4394.024		1
4394.02637		1
4394.07031		1
4394.1		1
4394.12451		1
4394.142		1
4394.176		1
4394.29346		1
4394.34668		1
4394.38428		1
4394.49756		1
4394.499		1
4394.578		1
4394.591		1
4394.79541		1
4394.88574		1
4394.92432		1
4394.925		1
4395.017		1
4395.22852		1
4395.458		1
4395.54639		1
4395.55		1
4396.09033		1
4396.108		1
4396.10938		1
4396.11475		1
4396.17236		1
4396.215		1
4396.362		1
4396.384		1
4396.55566		1
4396.583		1
4396.614		1
4396.79541		1
4396.80664		1
4396.899		1
4396.90137		1
4397.17236		1
4397.465		1
4397.52832		1
4397.60352		1
4397.70361		1
4397.71826		1
4397.777		1
4397.783		1
4397.804		1
4397.838		1
4397.866		1
4398.0127		1
4398.026		1
4398.12158		1
4398.224		1
4398.236		1
4398.32227		1
4398.43359		1
4398.44727		1
4398.54053		1
4398.58643		1
4398.612		1
4398.65137		1
4398.748		1
4398.753		1
4398.824		1
4398.83936		1
4398.96143		1
4399.01563		1
4399.113		1
4399.1875		1
4399.293		1
4399.48145		1
4399.532		1
4399.566		1
4399.674		1
4399.713		1
4399.747		1
4399.83252		1
4399.867		1
4399.876		1
4399.90137		1
4399.911		1
4399.962		1
4399.966		1
4400.0376		1
4400.09766		1
4400.16455		1
4400.507		1
4400.53662		1
4400.589		1
4400.68262		1
4400.77344		1
4401.044		1
4401.053		1
4401.0874		1
4401.119		1
4401.2085		1
4401.223		1
4401.259		1
4401.388		1
4401.57861		1
4401.57861		1
4401.588		1
4401.626		1
4401.72266		1
4401.72559		1
4401.793		1
4401.815		1
4401.922		1
4401.93066		1
4401.98242		1
4402.05566		1
4402.108		1
4402.413		1
4402.52539		1
4402.584		1
4402.654		1
4402.65674		1
4402.668		1
4402.67627		1
4402.73633		1
4402.7417		1
4402.757		1
4402.759		1
4402.768		1
4402.77539		1
4402.81934		1
4402.835		1
4403.051		1
4403.079		1
4403.093		1
4403.151		1
4403.206		1
4403.387		1
4403.391		1
4403.495		1
4403.599		1
4403.61328		1
4403.648		1
4403.69		1
4403.734		1
4403.82227		1
4403.87842		1
4403.87842		1
4403.90674		1
4403.94629		1
4403.982		1
4403.9834		1
4404.002		1
4404.05469		1
4404.07		1
4404.10059		1
4404.175		1
4404.36133		1
4404.461		1
4404.52246		1
4404.56055		1
4404.58838		1
4404.612		1
4404.63965		1
4404.766		1
4404.81738		1
4404.85449		1
4405.018		1
4405.033		1
4405.18359		1
4405.31836		1
4405.36963		1
4405.396		1
4405.39648		1
4405.481		1
4405.501		1
4405.577		1
4405.624		1
4405.6377		1
4405.71826		1
4405.73926		1
4405.867		1
4405.894		1
4405.895		1
4405.95557		1
4405.989		1
4406.019		1
4406.08936		1
4406.312		1
4406.43848		1
4406.485		1
4406.56934		1
4406.601		1
4406.69727		1
4406.699		1
4406.712		1
4406.73047		1
4406.792		1
4406.943		1
4407.09131		1
4407.19434		1
4407.24951		1
4407.33545		1
4407.35156		1
4407.37842		1
4407.40332		1
4407.41455		1
4407.51367		1
4407.6377		1
4407.82		1
4407.894		1
4407.99463		1
4408.262		1
4408.27832		1
4408.49		1
4408.75		1
4408.751		1
4408.85938		1
4408.86768		1
4408.994		1
4409.011		1
4409.11865		1
4409.11963		1
4409.275		1
4409.336		1
4409.43848		1
4409.471		1
4409.54		1
4409.631		1
4409.67236		1
4409.76025		1
4409.85		1
4409.941		1
4409.94336		1
4409.94775		1
4409.975		1
4410.00928		1
4410.026		1
4410.09668		1
4410.1084		1
4410.18262		1
4410.22266		1
4410.30127		1
4410.50439		1
4410.57764		1
4410.692		1
4410.802		1
4410.822		1
4410.89844		1
4410.928		1
4411.075		1
4411.07959		1
4411.09961		1
4411.115		1
4411.29736		1
4411.309		1
4411.363		1
4411.5835		1
4411.59229		1
4411.82861		1
4411.91748		1
4411.951		1
4411.99854		1
4412.062		1
4412.072		1
4412.07959		1
4412.135		1
4412.154		1
4412.178		1
4412.1875		1
4412.292		1
4412.313		1
4412.381		1
4412.4165		1
4412.471		1
4412.639		1
4412.64355		1
4412.652		1
4412.681		1
4412.705		1
4412.815		1
4412.84375		1
4412.876		1
4412.935		1
4413.03955		1
4413.138		1
4413.228		1
4413.25537		1
4413.274		1
4413.298		1
4413.385		1
4413.43066		1
4413.65137		1
4413.684		1
4413.78955		1
4413.82471		1
4413.875		1
4413.8916		1
4413.93945		1
4413.94873		1
4413.968		1
4414.011		1
4414.1167		1
4414.30762		1
4414.444		1
4414.616		1
4414.62354		1
4414.667		1
4414.667		1
4414.67725		1
4414.71436		1
4414.751		1
4414.803		1
4414.82129		1
4414.844		1
4414.84766		1
4414.85254		1
4415.03		1
4415.07373		1
4415.074		1
4415.22		1
4415.29		1
4415.33838		1
4415.359		1
4415.40039		1
4415.4585		1
4415.51025		1
4415.52246		1
4415.53857		1
4415.56		1
4415.588		1
4415.64746		1
4415.68		1
4415.746		1
4415.78564		1
4415.861		1
4415.91064		1
4415.965		1
4415.996		1
4415.998		1
4416.043		1
4416.0835		1
4416.10547		1
4416.192		1
4416.365		1
4416.374		1
4416.38232		1
4416.504		1
4416.59375		1
4416.98975		1
4416.99		1
4416.995		1
4417.004		1
4417.1416		1
4417.14551		1
4417.2124		1
4417.23047		1
4417.23926		1
4417.352		1
4417.489		1
4417.534		1
4417.549		1
4417.63525		1
4417.72		1
4417.73047		1
4417.752		1
4417.82861		1
4417.86572		1
4417.87256		1
4417.931		1
4417.931		1
4418.02832		1
4418.06		1
4418.2085		1
4418.234		1
4418.461		1
4418.61035		1
4418.61426		1
4418.61426		1
4418.68		1
4418.791		1
4418.83154		1
4418.86		1
4418.861		1
4418.92725		1
4418.94775		1
4418.948		1
4419.15234		1
4419.15527		1
4419.16		1
4419.258		1
4419.27539		1
4419.32129		1
4419.382		1
4419.411		1
4419.451		1
4419.6416		1
4419.774		1
4419.818		1
4419.82959		1
4419.875		1
4419.934		1
4420.14258		1
4420.15234		1
4420.17041		1
4420.1875		1
4420.2		1
4420.224		1
4420.477		1
4420.607		1
4420.615		1
4420.71338		1
4420.752		1
4420.81934		1
4420.88672		1
4420.921		1
4420.93359		1
4420.957		1
4421.0293		1
4421.05273		1
4421.07031		1
4421.074		1
4421.093		1
4421.172		1
4421.18848		1
4421.28125		1
4421.483		1
4421.59229		1
4421.665		1
4421.745		1
4421.8125		1
4421.827		1
4422.18066		1
4422.21973		1
4422.414		1
4422.55957		1
4422.74561		1
4422.876		1
4422.89258		1
4422.93945		1
4422.961		1
4422.969		1
4423.01563		1
4423.02734		1
4423.075		1
4423.2334		1
4423.28564		1
4423.32471		1
4423.326		1
4423.38232		1
4423.41357		1
4423.41748		1
4423.43555		1
4423.44727		1
4423.461		1
4423.469		1
4423.56641		1
4423.63965		1
4423.68945		1
4423.71631		1
4423.719		1
4423.737		1
4423.82471		1
4423.862		1
4423.88		1
4423.96826		1
4424.02539		1
4424.115		1
4424.21826		1
4424.258		1
4424.28125		1
4424.34033		1
4424.464		1
4424.575		1
4424.57568		1
4424.71973		1
4424.766		1
4424.79346		1
4424.79541		1
4424.80273		1
4424.858		1
4424.95264		1
4424.987		1
4424.989		1
4425.08643		1
4425.12939		1
4425.132		1
4425.243		1
4425.26465		1
4425.28564		1
4425.34326		1
4425.44775		1
4425.476		1
4425.509		1
4425.511		1
4425.52148		1
4425.783		1
4425.8877		1
4425.961		1
4426.07471		1
4426.328		1
4426.396		1
4426.44971		1
4426.47168		1
4426.50439		1
4426.50928		1
4426.60059		1
4426.783		1
4426.78467		1
4426.80859		1
4426.83252		1
4426.956		1
4426.99072		1
4427.023		1
4427.10547		1
4427.155		1
4427.16553		1
4427.21826		1
4427.2915		1
4427.40332		1
4427.466		1
4427.479		1
4427.693		1
4427.76		1
4427.77734		1
4427.826		1
4427.859		1
4428.04736		1
4428.07031		1
4428.131		1
4428.176		1
4428.238		1
4428.40039		1
4428.405		1
4428.44727		1
4428.598		1
4428.61426		1
4428.63672		1
4428.67		1
4428.69336		1
4428.76		1
4428.771		1
4428.93652		1
4428.95		1
4429.26367		1
4429.269		1
4429.31152		1
4429.3374		1
4429.35449		1
4429.43945		1
4429.455		1
4429.471		1
4429.595		1
4429.66553		1
4429.72266		1
4429.732		1
4429.75342		1
4429.80664		1
4429.818		1
4429.95		1
4430.004		1
4430.02148		1
4430.08545		1
4430.1626		1
4430.163		1
4430.2		1
4430.202		1
4430.256		1
4430.26855		1
4430.43457		1
4430.46		1
4430.508		1
4430.562		1
4430.64		1
4430.81836		1
4430.89355		1
4430.984		1
4431.07373		1
4431.16162		1
4431.275		1
4431.344		1
4431.37842		1
4431.44238		1
4431.505		1
4431.54443		1
4431.602		1
4431.634		1
4431.647		1
4431.699		1
4431.83838		1
4431.87354		1
4431.89258		1
4431.92627		1
4432.00537		1
4432.029		1
4432.12256		1
4432.1333		1
4432.173		1
4432.24268		1
4432.322		1
4432.40771		1
4432.433		1
4432.568		1
4432.60059		1
4432.734		1
4432.787		1
4432.801		1
4432.817		1
4432.82568		1
4432.85938		1
4432.906		1
4432.924		1
4432.99268		1
4433.054		1
4433.05859		1
4433.27539		1
4433.314		1
4433.32666		1
4433.332		1
4433.34473		1
4433.368		1
4433.46338		1
4433.558		1
4433.64648		1
4433.65332		1
4433.6626		1
4433.804		1
4433.959		1
4433.97266		1
4434.01465		1
4434.0835		1
4434.09131		1
4434.2666		1
4434.28		1
4434.36328		1
4434.473		1
4434.491		1
4434.505		1
4434.59961		1
4434.70361		1
4434.7793		1
4434.835		1
4434.885		1
4434.94434		1
4435.04834		1
4435.06445		1
4435.09863		1
4435.165		1
4435.232		1
4435.50244		1
4435.55		1
4435.591		1
4435.593		1
4435.61475		1
4435.622		1
4435.63672		1
4435.70752		1
4435.75049		1
4435.7583		1
4435.796		1
4435.864		1
4435.92041		1
4435.92529		1
4436.126		1
4436.189		1
4436.2124		1
4436.22559		1
4436.299		1
4436.41553		1
4436.5083		1
4436.51		1
4436.519		1
4436.53125		1
4436.602		1
4436.60938		1
4436.653		1
4436.66357		1
4436.71729		1
4436.75635		1
4436.757		1
4436.763		1
4436.99561		1
4437.00244		1
4437.16357		1
4437.25439		1
4437.2583		1
4437.41553		1
4437.52051		1
4437.574		1
4437.63672		1
4437.65869		1
4437.662		1
4437.69238		1
4437.71875		1
4437.735		1
4437.738		1
4437.76172		1
4437.77637		1
4437.82		1
4437.916		1
4438.098		1
4438.158		1
4438.22754		1
4438.271		1
4438.281		1
4438.286		1
4438.307		1
4438.325		1
4438.385		1
4438.39844		1
4438.56543		1
4438.57373		1
4438.69727		1
4438.71973		1
4438.72266		1
4438.769		1
4438.824		1
4438.902		1
4438.95654		1
4438.98535		1
4439.005		1
4439.0376		1
4439.061		1
4439.12256		1
4439.228		1
4439.23926		1
4439.24072		1
4439.266		1
4439.31543		1
4439.5		1
4439.509		1
4439.596		1
4439.692		1
4439.741		1
4439.799		1
4439.822		1
4440.189		1
4440.26074		1
4440.349		1
4440.416		1
4440.568		1
4440.702		1
4440.7334		1
4440.87158		1
4440.874		1
4440.938		1
4441.069		1
4441.071		1
4441.08057		1
4441.358		1
4441.39453		1
4441.504		1
4441.53467		1
4441.58643		1
4441.59766		1
4441.651		1
4441.68652		1
4441.78662		1
4441.791		1
4441.831		1
4441.866		1
4441.88965		1
4441.974		1
4442.045		1
4442.11768		1
4442.146		1
4442.20459		1
4442.366		1
4442.3833		1
4442.485		1
4442.489		1
4442.55273		1
4442.656		1
4442.68555		1
4442.752		1
4442.75732		1
4442.88037		1
4442.937		1
4442.959		1
4442.99756		1
4443.01		1
4443.062		1
4443.07373		1
4443.079		1
4443.20361		1
4443.24268		1
4443.25732		1
4443.32959		1
4443.412		1
4443.41455		1
4443.504		1
4443.50635		1
4443.59229		1
4443.60645		1
4443.6377		1
4443.63867		1
4443.67041		1
4443.68555		1
4443.72168		1
4443.773		1
4443.78662		1
4443.838		1
4443.884		1
4443.93555		1
4443.94775		1
4443.99365		1
4444.052		1
4444.073		1
4444.09766		1
4444.12		1
4444.226		1
4444.267		1
4444.278		1
4444.36133		1
4444.371		1
4444.44238		1
4444.45		1
4444.4585		1
4444.47363		1
4444.496		1
4444.67334		1
4444.744		1
4444.75635		1
4444.839		1
4444.86328		1
4445.025		1
4445.053		1
4445.136		1
4445.23926		1
4445.25342		1
4445.308		1
4445.49561		1
4445.51		1
4445.519		1
4445.55		1
4445.58545		1
4445.6123		1
4445.766		1
4445.775		1
4445.793		1
4445.834		1
4445.85742		1
4445.912		1
4445.94141		1
4445.945		1
4446.255		1
4446.278		1
4446.43		1
4446.454		1
4446.50146		1
4446.527		1
4446.531		1
4446.75049		1
4446.76465		1
4446.824		1
4446.896		1
4446.89648		1
4446.90771		1
4446.917		1
4446.94336		1
4446.958		1
4447.13232		1
4447.19775		1
4447.267		1
4447.268		1
4447.29		1
4447.43945		1
4447.528		1
4447.72461		1
4447.737		1
[truncated: 9,132 more rows]
