# Supplementary material for: Getting rid of ‘rain’ and ‘stars’: Mitigating inhibition effects on ddPCR data analysis, the case study of the invasive crayfish Pacifastacus leniusculus in the streams of Luxembourg
Source: PLoS One. 2022 Nov 16;17(11):e0275363. doi: 10.1371/journal.pone.0275363 (PMC9668142; doi:10.1371/journal.pone.0275363)
Supplement: S1 File — (ZIP) [file pone.0275363.s003.zip › raw data/29-Pl3/29 Pl3-2019 Pl_G10_Amplitude.csv]

Ch1 Amplitude	Ch2 Amplitude	Cluster
321.932434		1
467.3886		1
481.3495		1
918.448364		1
1552.77258		1
1700.13135		1
1813.15979		1
1933.6626		1
2274.53613		1
2328.06152		1
2431.0083		1
2633.77222		1
2646.72168		1
2788.895		1
2905.39746		1
3119.93262		1
3232.626		1
3382.639		1
3455.90454		1
3542.398		1
3604.968		1
3633.97021		1
3662.044		1
3667.073		1
3694.27417		1
3722.699		1
3800.44238		1
3822.72021		1
3864.74268		1
3908.185		1
3925.17944		1
3928.01758		1
4015.28857		1
4023.93066		1
4030.74756		1
4036.07861		1
4074.29224		1
4081.07642		1
4082.62524		1
4087.10449		1
4100.12256		1
4108.98633		1
4115.803		1
4141.55273		1
4153.53174		1
4158.644		1
4163.412		1
4170.292		1
4180.47		1
4184.30273		1
4189.284		1
4192.50732		1
4205.45459		1
4208.491		1
4216.97559		1
4229.85449		1
4235.965		1
4237.476		1
4245.523		1
4263.77051		1
4266.783		1
4267.87256		1
4268.119		1
4269.81445		1
4276.888		1
4278.57275		1
4293.873		1
4294.04639		1
4295.84375		1
4296.683		1
4301.51465		1
4304.20752		1
4304.47852		1
4305.86328		1
4317.587		1
4318.20361		1
4319.204		1
4319.83447		1
4320.54541		1
4323.1123		1
4325.368		1
4325.533		1
4328.248		1
4335.07666		1
4338.28271		1
4347.651		1
4348.13		1
4349.5083		1
4352.68262		1
4356.97754		1
4360.591		1
4361.46826		1
4361.857		1
4361.96		1
4364.85156		1
4365.09961		1
4365.41357		1
4369.90674		1
4375.28467		1
4375.892		1
4377.86035		1
4385.40137		1
4385.527		1
4386.86865		1
4387.2207		1
4387.405		1
4390.037		1
4391.253		1
4392.847		1
4396.742		1
4396.96338		1
4397.65234		1
4400.43945		1
4401.86963		1
4402.53271		1
4405.638		1
4410.536		1
4413.75537		1
4417.447		1
4419.296		1
4423.053		1
4426.49658		1
4427.125		1
4428.753		1
4431.08252		1
4434.43652		1
4435.406		1
4436.776		1
4437.226		1
4437.26074		1
4437.75049		1
4440.11572		1
4441.40869		1
4441.607		1
4446.6543		1
4448.228		1
4448.6875		1
4449.25146		1
4450.23535		1
4456.01		1
4456.096		1
4457.44971		1
4458.125		1
4459.43164		1
4460.379		1
4461.176		1
4465.09		1
4465.20654		1
4465.419		1
4466.361		1
4466.78174		1
4467.96143		1
4468.08936		1
4468.66748		1
4470.03369		1
4470.26074		1
4470.741		1
4471.253		1
4471.895		1
4472.732		1
4472.81641		1
4474.20557		1
4474.93652		1
4476.363		1
4476.42871		1
4477.362		1
4477.448		1
4478.66943		1
4480.02832		1
4480.53271		1
4484.14648		1
4484.98242		1
4485.167		1
4485.71436		1
4488.78955		1
4490.445		1
4490.53662		1
4490.78125		1
4491.19		1
4491.949		1
4492.767		1
4493.225		1
4495.748		1
4496.52441		1
4497.20752		1
4498.116		1
4498.20068		1
4498.95947		1
4500.03125		1
4500.87354		1
4501.366		1
4501.62842		1
4503.187		1
4503.28955		1
4503.314		1
4503.5376		1
4505.109		1
4505.95557		1
4505.985		1
4507.92529		1
4508.497		1
4509.29443		1
4509.51953		1
4509.84		1
4511.04932		1
4512.016		1
4512.351		1
4512.9834		1
4513.409		1
4513.68652		1
4514.30957		1
4514.60059		1
4517.033		1
4517.981		1
4519.535		1
4519.856		1
4520.802		1
4521.07		1
4521.09766		1
4521.346		1
4521.995		1
4522.29		1
4522.51563		1
4522.996		1
4523.19043		1
4523.714		1
4524.066		1
4524.53662		1
4526.11768		1
4526.2876		1
4527.54		1
4527.88428		1
4528.02344		1
4528.702		1
4529.55029		1
4530.951		1
4531.537		1
4531.73926		1
4532.25635		1
4535.56543		1
4535.83057		1
4536.948		1
4536.968		1
4537.28027		1
4537.669		1
4537.878		1
4537.95264		1
4538.12		1
4538.138		1
4538.37354		1
4539.69336		1
4541.068		1
4541.09863		1
4542.07861		1
4542.51367		1
4542.87646		1
4542.911		1
4543.37354		1
4543.40625		1
4544.12		1
4548.186		1
4548.31934		1
4548.32275		1
4548.3374		1
4548.57129		1
4548.921		1
4550.316		1
4550.609		1
4550.72266		1
4550.974		1
4551.75732		1
4551.9585		1
4552.95361		1
4553.02441		1
4553.462		1
4553.7124		1
4553.95264		1
4554.345		1
4554.74		1
4555.09375		1
4555.216		1
4555.89063		1
4556.1167		1
4556.165		1
4556.293		1
4556.7627		1
4557.161		1
4557.47168		1
4557.791		1
4557.85449		1
4558.571		1
4559.23926		1
4559.855		1
4559.86328		1
4560.19971		1
4560.2583		1
4560.48438		1
4560.54248		1
4561.071		1
4561.4707		1
4562.907		1
4563.069		1
4564.11		1
4564.34033		1
4564.405		1
4564.47168		1
4564.69531		1
4564.71826		1
4564.79248		1
4565.76465		1
4566.483		1
4566.72656		1
4567.41		1
4567.5415		1
4568.556		1
4569.55127		1
4569.58154		1
4569.96533		1
4570.28174		1
4570.68945		1
4570.84473		1
4570.928		1
4571.58545		1
4571.951		1
4572.031		1
4572.59375		1
4572.794		1
4573.33545		1
4573.63672		1
4573.86035		1
4573.89844		1
4574.058		1
4574.3457		1
4574.445		1
4574.8374		1
4575.60254		1
4576.1665		1
4576.169		1
4576.379		1
4576.744		1
4576.758		1
4576.988		1
4578.17773		1
4578.37842		1
4578.38037		1
4579.027		1
4579.08252		1
4579.737		1
4580.02539		1
4580.09668		1
4580.425		1
4580.503		1
4580.85742		1
4581.186		1
4581.41846		1
4581.572		1
4582.21		1
4582.81934		1
4582.89648		1
4582.94873		1
4583.712		1
4583.764		1
4583.848		1
4584.254		1
4584.316		1
4584.38574		1
4584.43652		1
4584.56445		1
4584.652		1
4586.74658		1
4586.892		1
4587.2915		1
4588.67432		1
4588.921		1
4589.64		1
4589.85938		1
4590.036		1
4590.444		1
4590.65		1
4591.22754		1
4591.47949		1
4591.58057		1
4592.314		1
4592.83838		1
4593.47461		1
4593.86		1
4593.90625		1
4594.426		1
4594.493		1
4595.08		1
4595.413		1
4595.541		1
4595.56836		1
4595.7793		1
4596.02344		1
4596.055		1
4596.11328		1
4596.21045		1
4596.352		1
4596.38		1
4596.78271		1
4597.0166		1
4597.12842		1
4597.255		1
4597.316		1
4597.518		1
4597.924		1
4597.97656		1
4598.08447		1
4598.18		1
4598.402		1
4598.75928		1
4599.45459		1
4599.62354		1
4600.02148		1
4600.33643		1
4600.4126		1
4601.07		1
4601.291		1
4601.528		1
4601.61768		1
4601.785		1
4601.9126		1
4602.05762		1
4602.58838		1
4602.687		1
4602.8667		1
4603.18359		1
4603.201		1
4603.441		1
4604.423		1
4604.63574		1
4605.438		1
4605.50439		1
4605.577		1
4605.667		1
4605.81641		1
4605.956		1
4606.096		1
4606.26025		1
4606.778		1
4607.32471		1
4607.49854		1
4607.6084		1
4608.35449		1
4608.42529		1
4608.721		1
4609.11035		1
4609.38672		1
4609.736		1
4610.06445		1
4610.33936		1
4610.35547		1
4610.415		1
4610.635		1
4611.12549		1
4611.311		1
4611.456		1
4611.717		1
4611.741		1
4611.838		1
4612.094		1
4612.10156		1
4612.304		1
4612.736		1
4613.155		1
4613.18066		1
4613.328		1
4613.51		1
4613.57275		1
4614.022		1
4614.33545		1
4614.83643		1
4614.86035		1
4614.99268		1
4615.94629		1
4616.002		1
4616.50146		1
4616.57568		1
4616.84668		1
4616.92969		1
4616.997		1
4617.062		1
4617.47363		1
4617.63037		1
4618.08057		1
4618.32		1
4618.40234		1
4618.64258		1
4618.92871		1
4619.449		1
4619.70557		1
4619.74072		1
4619.891		1
4619.9375		1
4619.96436		1
4620.16553		1
4620.725		1
4620.88867		1
4621.39941		1
4621.69775		1
4621.773		1
4621.792		1
4621.92871		1
4621.97852		1
4622.402		1
4623.09668		1
4623.10352		1
4623.1416		1
4623.19043		1
4623.3667		1
4623.606		1
4623.655		1
4623.8125		1
4623.87744		1
4624.67529		1
4624.75146		1
4624.82031		1
4624.826		1
4624.833		1
4624.911		1
4625.02539		1
4625.072		1
4625.51758		1
4626.40869		1
4626.741		1
4626.83936		1
4626.92041		1
4626.93848		1
4627.006		1
4627.04053		1
4628.137		1
4628.45361		1
4628.49951		1
4628.56152		1
4628.92725		1
4628.983		1
4628.993		1
4629.10352		1
4629.37354		1
4629.6377		1
4629.64648		1
4629.695		1
4629.852		1
4630.00244		1
4630.214		1
4630.261		1
4630.42139		1
4630.644		1
4631.286		1
4631.485		1
4631.92773		1
4632.5293		1
4632.648		1
4632.792		1
4632.809		1
4632.88		1
4633.294		1
4633.364		1
4633.383		1
4633.411		1
4633.43945		1
4633.49072		1
4633.56055		1
4633.85742		1
4633.896		1
4633.993		1
4634.097		1
4634.123		1
4634.28		1
4634.433		1
4634.529		1
4634.819		1
4634.845		1
4634.88		1
4635.25342		1
4635.57		1
4635.88965		1
4635.906		1
4635.993		1
4636.04		1
4636.13428		1
4636.15039		1
4636.17334		1
4636.643		1
4636.87		1
4636.941		1
4636.977		1
4637.156		1
4637.37646		1
4637.634		1
4637.76465		1
4637.816		1
4637.863		1
4637.98047		1
4638.111		1
4638.24561		1
4638.383		1
4638.582		1
4638.763		1
4638.78564		1
4638.81836		1
4639.212		1
4639.38		1
4639.773		1
4639.90527		1
4639.91162		1
4639.96875		1
4640.34863		1
4640.424		1
4640.43848		1
4640.695		1
4640.725		1
4640.95557		1
4641.38867		1
4641.48633		1
4641.567		1
4641.59229		1
4641.69141		1
4641.74072		1
4642.378		1
4642.4043		1
4642.62549		1
4642.695		1
4642.74854		1
4642.913		1
4642.98		1
4643.2793		1
4643.31836		1
4643.41		1
4643.56		1
4643.57764		1
4643.664		1
4643.826		1
4643.949		1
4643.99951		1
4644.03027		1
4644.421		1
4644.575		1
4644.578		1
4645.182		1
4645.257		1
4645.36035		1
4645.458		1
4645.97		1
4646.09473		1
4646.25049		1
4646.49561		1
4646.74463		1
4646.85		1
4647.03955		1
4647.145		1
4647.277		1
4647.332		1
4647.356		1
4647.6333		1
4647.727		1
4648.03271		1
4648.138		1
4648.32568		1
4649.059		1
4649.119		1
4649.387		1
4649.40674		1
4649.595		1
4649.79834		1
4650.0127		1
4650.055		1
4650.15674		1
4650.663		1
4650.7373		1
4650.83		1
4650.95947		1
4651.09668		1
4651.18457		1
4651.20459		1
4651.28		1
4651.31934		1
4651.385		1
4651.429		1
4651.95166		1
4652.405		1
4652.7793		1
4652.853		1
4653.001		1
4653.26074		1
4653.305		1
4653.62646		1
4653.72266		1
4654.1167		1
4654.53174		1
4654.719		1
4655.043		1
4655.09766		1
4655.57764		1
4656.101		1
4656.16455		1
4656.34668		1
4656.511		1
4656.55029		1
4656.603		1
4656.889		1
4657.108		1
4657.369		1
4657.529		1
4657.66748		1
4657.703		1
4657.7417		1
4657.78564		1
4658.033		1
4658.064		1
4658.1377		1
4658.282		1
4658.32		1
4658.512		1
4658.55225		1
4658.8623		1
4658.88525		1
4659.41846		1
4659.97949		1
4660.286		1
4660.34033		1
4660.55371		1
4660.85156		1
4660.93945		1
4661.021		1
4661.143		1
4661.15625		1
4661.24756		1
4662.282		1
4662.339		1
4662.344		1
4662.36475		1
4662.477		1
4662.646		1
4662.69043		1
4662.746		1
4663.4707		1
4663.559		1
4663.965		1
4664.01465		1
4664.40625		1
4664.413		1
4664.62061		1
4664.632		1
4664.67		1
4664.9126		1
4664.92041		1
4665.028		1
4665.11035		1
4665.31445		1
4665.727		1
4665.815		1
4665.838		1
4666.082		1
4666.33252		1
4666.48926		1
4666.49951		1
4666.50928		1
4666.764		1
4666.936		1
4667.028		1
4667.382		1
4667.581		1
4667.597		1
4667.95459		1
4668.05566		1
4668.608		1
4668.6123		1
4668.61426		1
4668.90771		1
4669.28467		1
4669.302		1
4669.311		1
4669.36426		1
4669.50537		1
4669.55371		1
4669.636		1
4669.63965		1
4670.079		1
4670.244		1
4670.316		1
4670.321		1
4670.33447		1
4670.414		1
4670.819		1
4671.296		1
4671.482		1
4671.483		1
4671.642		1
4671.826		1
4672.109		1
4672.15527		1
4672.239		1
4672.246		1
4672.259		1
4672.267		1
4672.56738		1
4672.58252		1
4672.80127		1
4672.945		1
4672.98926		1
4673.13965		1
4673.157		1
4673.533		1
4673.55566		1
4673.737		1
4673.9917		1
4674.05		1
4674.08154		1
4674.19727		1
4674.442		1
4674.499		1
4674.51172		1
4674.53027		1
4674.54736		1
4674.58545		1
4674.667		1
4675.06543		1
4675.075		1
4675.081		1
4675.39844		1
4675.427		1
4675.47363		1
4675.575		1
4675.57764		1
4675.592		1
4675.812		1
4675.865		1
4676.075		1
4676.138		1
4676.271		1
4676.315		1
4676.365		1
4676.38037		1
4676.39258		1
4676.453		1
4676.70947		1
4676.752		1
4676.776		1
4676.804		1
4676.924		1
4676.943		1
4677.0625		1
4677.14941		1
4677.30273		1
4677.67		1
4677.71533		1
4677.75732		1
4677.88672		1
4677.90137		1
4678.01074		1
4678.19336		1
4678.20459		1
4678.232		1
4678.24756		1
4678.59229		1
4678.60938		1
4678.70264		1
4678.96143		1
4679.009		1
4679.1875		1
4679.21631		1
4679.411		1
4679.43848		1
4679.524		1
4679.52539		1
4679.533		1
4679.70947		1
4679.812		1
4679.97656		1
4680.22168		1
4680.94238		1
4680.97852		1
4681.043		1
4681.14551		1
4681.163		1
4681.2334		1
4681.283		1
4681.548		1
4681.69238		1
4682.26758		1
4682.36328		1
4682.399		1
4682.421		1
4682.781		1
4682.95654		1
4683.26172		1
4683.35352		1
4683.6333		1
4683.76		1
4683.88672		1
4684.02637		1
4684.063		1
4684.23535		1
4684.274		1
4684.307		1
4684.391		1
4684.43262		1
4684.46973		1
4684.474		1
4684.551		1
4684.635		1
4684.729		1
4684.76563		1
4685.13965		1
4685.218		1
4685.41846		1
4685.44775		1
4685.50537		1
4685.58252		1
4685.66162		1
4685.99		1
4686.03125		1
4686.17432		1
4686.36768		1
4686.71973		1
4686.90674		1
4687.114		1
4687.15771		1
4687.18		1
4687.26465		1
4687.423		1
4687.458		1
4687.516		1
4687.55371		1
4687.65771		1
4688.01025		1
4688.015		1
4688.016		1
4688.05371		1
4688.45		1
4688.59668		1
4688.61865		1
4688.84033		1
4689.00928		1
4689.095		1
4689.154		1
4689.28955		1
4689.368		1
4689.4873		1
4689.512		1
4689.5625		1
4689.7373		1
4689.78027		1
4689.979		1
4690.198		1
4690.20947		1
4690.27344		1
4690.37256		1
4690.79248		1
4690.928		1
4691.055		1
4691.104		1
4691.158		1
4691.205		1
4691.3		1
4692.1167		1
4692.139		1
4692.195		1
4692.24658		1
4692.34375		1
4692.4834		1
4692.64258		1
4692.79834		1
4692.993		1
4693.1084		1
4693.1543		1
4693.31152		1
4693.329		1
4693.53271		1
4693.662		1
4693.82129		1
4693.84863		1
4693.853		1
4694.02344		1
4694.14063		1
4694.15674		1
4694.23242		1
4694.235		1
4694.294		1
4694.394		1
4694.55127		1
4694.62451		1
4694.628		1
4694.81836		1
4694.835		1
4694.96826		1
4695.10938		1
4695.1167		1
4695.315		1
4695.42		1
4695.843		1
4695.90771		1
4695.95166		1
4696.029		1
4696.101		1
4696.145		1
4696.59		1
4696.81152		1
4696.86963		1
4697.111		1
4697.13672		1
4697.189		1
4697.20068		1
4697.479		1
4697.511		1
4697.528		1
4697.62256		1
4697.62354		1
4697.645		1
4697.66943		1
4697.784		1
4697.933		1
4697.95		1
4698.27148		1
4698.273		1
4698.569		1
4698.62		1
4698.62549		1
4698.68066		1
4698.75537		1
4698.76758		1
4698.82		1
4698.913		1
4698.955		1
4698.97461		1
4699.00049		1
4699.21338		1
4699.33154		1
4699.353		1
4699.38037		1
4699.38672		1
4699.53		1
4699.56641		1
4699.899		1
4700.45166		1
4700.694		1
4700.79932		1
4700.82373		1
4700.96436		1
4701.134		1
4701.24072		1
4701.36035		1
4701.48438		1
4701.49365		1
4701.52344		1
4701.55		1
4701.695		1
4701.699		1
4701.853		1
4702.058		1
4702.24365		1
4702.294		1
4702.62939		1
4702.74658		1
4702.8916		1
4702.944		1
4702.97168		1
4703.01367		1
4703.0625		1
4703.21729		1
4703.401		1
4703.44043		1
4703.442		1
4703.605		1
4703.75928		1
4703.893		1
4704.03125		1
4704.17969		1
4704.26758		1
4704.37354		1
4704.42529		1
4704.56836		1
4704.57471		1
4704.82227		1
4704.982		1
4705.083		1
4705.105		1
4705.26172		1
4705.592		1
4705.70166		1
4705.84961		1
4705.8916		1
4706.00049		1
4706.0625		1
4706.19238		1
4706.247		1
4706.271		1
4706.434		1
4706.478		1
4706.529		1
4706.59		1
4706.735		1
4706.74072		1
4706.86133		1
4706.961		1
4707.17		1
4707.184		1
4707.304		1
4707.39844		1
4707.399		1
4707.555		1
4707.56641		1
4707.567		1
4707.65625		1
4707.82568		1
4707.884		1
4707.92969		1
4708.057		1
4708.181		1
4708.27051		1
4708.32227		1
4708.43555		1
4708.45557		1
4708.496		1
4708.62842		1
4708.67725		1
4708.73		1
4708.839		1
4708.89648		1
4708.905		1
4708.99951		1
4709.1333		1
4709.196		1
4709.2		1
4709.25439		1
4709.25635		1
4709.2793		1
4709.29053		1
4709.472		1
4709.525		1
4709.5957		1
4709.7		1
4709.794		1
4710.04		1
4710.12549		1
4710.19043		1
4710.287		1
4710.414		1
4710.75928		1
4710.904		1
4710.94775		1
4711.101		1
4711.16553		1
4711.23145		1
4711.251		1
4711.282		1
4711.304		1
4711.307		1
4711.408		1
4711.48		1
4711.49268		1
4711.65332		1
4711.79346		1
4711.916		1
4711.95947		1
4711.994		1
4712.19971		1
4712.21826		1
4712.246		1
4712.297		1
4712.58252		1
4712.594		1
4712.61426		1
4712.70166		1
4712.81445		1
4712.824		1
4712.92041		1
4712.93848		1
4712.99365		1
4712.996		1
4713.36475		1
4713.373		1
4713.45557		1
4713.474		1
4713.482		1
4713.54736		1
4713.74561		1
4713.768		1
4713.9126		1
4713.93945		1
4713.9624		1
4714.042		1
4714.053		1
4714.30029		1
4714.376		1
4714.492		1
4714.692		1
4714.701		1
4714.84131		1
4715.131		1
4715.318		1
4715.4375		1
4715.457		1
4715.582		1
4715.58936		1
4715.762		1
4715.94727		1
4715.974		1
4715.99268		1
4716.1665		1
4716.26758		1
4716.293		1
4716.29736		1
4716.324		1
4716.358		1
4716.374		1
4716.65527		1
4716.69043		1
4716.70654		1
4716.776		1
4716.887		1
4716.902		1
4716.95068		1
4717.01758		1
4717.09375		1
4717.16064		1
4717.191		1
4717.417		1
4717.45166		1
4717.514		1
4717.52344		1
4717.911		1
4717.945		1
4717.96045		1
4718.01465		1
4718.166		1
4718.169		1
4718.28564		1
4718.297		1
4718.48828		1
4718.69727		1
4718.763		1
4718.7793		1
4718.8125		1
4718.93262		1
4718.983		1
4719.07666		1
4719.07959		1
4719.10156		1
4719.22363		1
4719.41		1
4719.46045		1
4719.513		1
4719.59473		1
4719.73535		1
4719.802		1
4719.80664		1
4719.993		1
4720.17969		1
4720.28857		1
4720.33057		1
4720.339		1
4720.46826		1
4720.53		1
4720.858		1
4720.92236		1
4721.066		1
4721.081		1
4721.084		1
4721.20947		1
4721.21729		1
4721.223		1
4721.273		1
4721.30664		1
4721.484		1
4721.486		1
4721.80371		1
4721.80371		1
4721.85742		1
4721.9165		1
4721.946		1
4721.968		1
4722.00439		1
4722.06445		1
4722.167		1
4722.18848		1
4722.206		1
4722.279		1
4722.414		1
4722.427		1
4722.51074		1
4722.521		1
4722.52344		1
4722.572		1
4722.58		1
4722.60742		1
4722.609		1
4722.693		1
4722.72852		1
4722.77734		1
4722.854		1
4722.94141		1
4723.05029		1
4723.111		1
4723.334		1
4723.509		1
4723.546		1
4723.895		1
4723.92		1
4724.14941		1
4724.157		1
4724.2666		1
4724.421		1
4724.466		1
4724.507		1
4724.558		1
4724.56		1
4724.641		1
4724.74268		1
4724.86		1
4724.86768		1
4724.871		1
4724.92627		1
4724.943		1
4725.028		1
4725.162		1
4725.235		1
4725.363		1
4725.43457		1
4725.558		1
4725.60938		1
4725.61328		1
4725.652		1
4725.70361		1
4725.726		1
4725.748		1
4725.83252		1
4725.997		1
4726.06641		1
4726.17041		1
4726.279		1
4726.399		1
4726.4165		1
4726.571		1
4726.57666		1
4726.59863		1
4726.68652		1
4726.718		1
4726.823		1
4726.992		1
4727.068		1
4727.239		1
4727.254		1
4727.33936		1
4727.34229		1
4727.347		1
4727.45361		1
4727.59961		1
4727.704		1
4727.76172		1
4727.79346		1
4727.80859		1
4727.907		1
4727.973		1
4728.277		1
4728.33154		1
4728.7207		1
4728.85059		1
4728.96729		1
4729.32959		1
4729.562		1
4729.578		1
4729.58447		1
4729.589		1
4729.659		1
4729.799		1
4729.819		1
4729.912		1
4729.93262		1
4729.938		1
4730.07568		1
4730.10156		1
4730.1377		1
4730.399		1
4730.449		1
4730.504		1
4730.533		1
4730.565		1
4730.64063		1
4730.64941		1
4730.7207		1
4730.72266		1
4730.75		1
4730.843		1
4730.87354		1
4730.949		1
4731.008		1
4731.224		1
4731.326		1
4731.3374		1
4731.536		1
4731.63867		1
4731.78271		1
4731.82959		1
4731.83		1
4731.95361		1
4731.97949		1
4732.019		1
4732.03467		1
4732.09863		1
4732.17334		1
4732.241		1
4732.251		1
4732.26563		1
4732.27051		1
4732.29834		1
4732.43652		1
4732.54		1
4732.54932		1
4732.61035		1
4732.645		1
4732.742		1
4732.82568		1
4732.85547		1
4732.925		1
4732.9375		1
4732.93848		1
4733.048		1
4733.18164		1
4733.19434		1
4733.22754		1
4733.303		1
4733.34473		1
4733.40625		1
4733.417		1
4733.426		1
4733.43555		1
4733.48926		1
4733.564		1
4733.59473		1
4733.625		1
4733.72559		1
4733.829		1
4733.874		1
4733.91943		1
4734.188		1
4734.232		1
4734.2583		1
4734.285		1
4734.305		1
4734.36963		1
4734.37842		1
4734.413		1
4734.528		1
4734.67773		1
4734.80127		1
4734.82666		1
4734.922		1
4735.08936		1
4735.104		1
4735.107		1
4735.12646		1
4735.335		1
4735.34375		1
4735.344		1
4735.41846		1
4735.47852		1
4735.48926		1
4735.49		1
4735.663		1
4735.789		1
4735.81152		1
4735.888		1
4736.099		1
4736.23		1
4736.24268		1
4736.349		1
4736.409		1
4736.459		1
4736.46045		1
4736.573		1
4736.578		1
4736.819		1
4736.916		1
4736.94336		1
4737.01074		1
4737.05		1
4737.192		1
4737.2793		1
4737.28564		1
4737.33936		1
4737.436		1
4737.64648		1
4737.6543		1
4737.736		1
4737.80371		1
4737.94141		1
4737.982		1
4738.03027		1
4738.137		1
4738.2		1
4738.22		1
4738.24756		1
4738.2627		1
4738.39551		1
4738.467		1
4738.54834		1
4738.6626		1
4738.70654		1
4738.78271		1
4738.80762		1
4738.892		1
4738.906		1
4738.954		1
4739.00732		1
4739.017		1
4739.01953		1
4739.053		1
4739.17139		1
4739.18164		1
4739.21533		1
4739.25732		1
4739.298		1
4739.46		1
4739.46875		1
4739.471		1
4739.48633		1
4739.64		1
4739.676		1
4739.74561		1
4739.75049		1
4739.86572		1
4739.867		1
4739.884		1
4740.007		1
4740.123		1
4740.20361		1
4740.20361		1
4740.27734		1
4740.352		1
4740.458		1
4740.461		1
4740.55957		1
4740.59326		1
4740.597		1
4740.61572		1
4740.633		1
4740.649		1
4740.688		1
4740.753		1
4740.81836		1
4740.89063		1
4740.92969		1
4740.9624		1
4740.96826		1
4741.02246		1
4741.034		1
4741.03662		1
4741.33643		1
4741.45166		1
4741.468		1
4741.51855		1
4741.623		1
4741.63		1
4741.691		1
4741.71		1
4741.73438		1
4741.74072		1
4741.95752		1
4742.059		1
4742.113		1
4742.15234		1
4742.15527		1
4742.16846		1
4742.35		1
4742.38965		1
4742.473		1
4742.487		1
4742.52148		1
4742.72266		1
4742.90674		1
4742.95654		1
4743.011		1
4743.0415		1
4743.37842		1
4743.379		1
4743.39453		1
4743.503		1
4743.571		1
4743.60254		1
4743.612		1
4743.62354		1
4743.669		1
4743.898		1
4743.90869		1
4743.924		1
4744.014		1
4744.02246		1
4744.03955		1
4744.13574		1
4744.14		1
4744.155		1
4744.2		1
4744.2373		1
4744.26758		1
4744.3335		1
4744.353		1
4744.3584		1
4744.438		1
4744.565		1
4744.568		1
4744.586		1
4744.59229		1
4744.61		1
4744.637		1
4744.67871		1
4744.728		1
4744.78125		1
4744.80225		1
4744.805		1
4744.81836		1
4745.027		1
4745.095		1
4745.11865		1
4745.13428		1
4745.182		1
4745.28564		1
4745.424		1
4745.438		1
4745.597		1
4745.7085		1
4745.738		1
4745.77		1
4745.774		1
4745.88232		1
4745.897		1
4745.93457		1
4745.94775		1
4745.97363		1
4746.163		1
4746.182		1
4746.404		1
4746.48242		1
4746.539		1
4746.617		1
4746.61768		1
4746.64355		1
4746.66		1
4746.66553		1
4746.673		1
4746.70166		1
4746.7666		1
4746.863		1
4747.015		1
4747.024		1
4747.091		1
4747.122		1
4747.132		1
4747.255		1
4747.2583		1
4747.30029		1
4747.328		1
4747.355		1
4747.60059		1
4747.68848		1
4747.698		1
4747.721		1
4747.77		1
4747.86475		1
4748.011		1
4748.06934		1
4748.073		1
4748.13037		1
4748.152		1
4748.196		1
4748.244		1
4748.33447		1
4748.358		1
4748.38867		1
4748.411		1
4748.493		1
4748.67871		1
4748.681		1
4748.71		1
4748.81934		1
4748.892		1
4748.92871		1
4748.97		1
4749.2207		1
4749.222		1
4749.26758		1
4749.448		1
4749.48975		1
4749.49268		1
4749.493		1
4749.51465		1
4749.665		1
4749.714		1
4749.74951		1
4749.792		1
4749.936		1
4750.02539		1
4750.03125		1
4750.117		1
4750.11865		1
4750.224		1
4750.22754		1
4750.23145		1
4750.27051		1
4750.295		1
4750.355		1
4750.44727		1
4750.59473		1
4750.80469		1
4750.80859		1
4750.859		1
4750.879		1
4750.985		1
4751.24268		1
4751.25928		1
4751.34766		1
4751.36328		1
4751.39746		1
4751.461		1
4751.465		1
4751.52344		1
4751.574		1
4751.727		1
4751.73242		1
4751.80566		1
4751.856		1
4751.88867		1
4752.00928		1
4752.02148		1
4752.034		1
4752.054		1
4752.11328		1
4752.12061		1
4752.17725		1
4752.24072		1
4752.273		1
4752.28		1
4752.384		1
4752.4126		1
4752.44336		1
4752.52		1
4752.815		1
4752.92041		1
4752.946		1
4752.983		1
4753.069		1
4753.073		1
4753.162		1
4753.235		1
4753.41357		1
4753.47754		1
4753.47754		1
4753.52441		1
4753.60645		1
4753.69727		1
4753.727		1
4753.82275		1
4753.935		1
4754.06		1
4754.127		1
4754.128		1
4754.135		1
4754.215		1
4754.25		1
4754.33154		1
4754.338		1
4754.387		1
4754.405		1
4754.43		1
4754.473		1
4754.59131		1
4754.594		1
4754.623		1
4754.64941		1
4754.65625		1
4754.6665		1
4754.708		1
4754.775		1
4754.7793		1
4754.793		1
4754.80566		1
4754.842		1
4754.843		1
4754.848		1
4754.897		1
4754.95166		1
4755.06738		1
4755.16455		1
4755.165		1
4755.21533		1
4755.24658		1
4755.28955		1
4755.355		1
4755.40771		1
4755.42236		1
4755.60645		1
4755.653		1
4755.68164		1
4755.70361		1
4755.713		1
4755.72559		1
4755.74		1
4755.77051		1
4755.78564		1
4755.84473		1
4755.87842		1
4755.905		1
4755.91		1
4755.98047		1
4756.31641		1
4756.377		1
4756.379		1
4756.5166		1
4756.541		1
4756.57568		1
4756.636		1
4756.68359		1
4756.75635		1
4756.794		1
4756.80859		1
4756.81543		1
4756.99365		1
4757.05859		1
4757.187		1
4757.2373		1
4757.27051		1
4757.42236		1
4757.445		1
4757.485		1
4757.564		1
4757.61865		1
4757.65039		1
4757.68066		1
4757.721		1
4757.736		1
4757.96143		1
4757.99658		1
4758.01		1
4758.071		1
4758.09961		1
4758.12744		1
4758.134		1
4758.16846		1
4758.22266		1
4758.31		1
4758.31348		1
4758.31641		1
4758.329		1
4758.49658		1
4758.50342		1
4758.55273		1
4758.587		1
4758.792		1
4758.837		1
4758.83936		1
4758.89355		1
4759.07764		1
4759.145		1
4759.187		1
4759.222		1
4759.23438		1
4759.317		1
4759.393		1
4759.4126		1
4759.426		1
4759.477		1
4759.5293		1
4759.595		1
4759.65771		1
4759.68164		1
4759.694		1
4759.70166		1
4759.798		1
4759.80859		1
4759.819		1
4759.841		1
4759.96973		1
4759.97461		1
4760.06152		1
4760.20068		1
4760.33545		1
4760.33936		1
4760.539		1
4760.57373		1
4760.591		1
4760.59473		1
4760.696		1
4760.776		1
4760.846		1
4760.916		1
4761.004		1
4761.011		1
4761.0166		1
4761.06543		1
4761.09863		1
4761.131		1
4761.142		1
4761.206		1
4761.262		1
4761.292		1
4761.33447		1
4761.36865		1
4761.4585		1
4761.4873		1
4761.489		1
4761.5166		1
4761.54346		1
4761.56445		1
4761.631		1
4761.63574		1
4761.74756		1
4761.78662		1
4761.88037		1
4761.899		1
4761.97559		1
4762.043		1
4762.09863		1
4762.106		1
4762.15869		1
4762.17236		1
4762.174		1
4762.297		1
4762.30469		1
4762.317		1
4762.5166		1
4762.523		1
4762.553		1
4762.681		1
4762.71045		1
4762.78174		1
4762.785		1
4762.80469		1
4763.015		1
4763.0625		1
4763.142		1
4763.14941		1
4763.152		1
4763.19		1
4763.328		1
4763.35156		1
4763.355		1
4763.3623		1
4763.414		1
4763.43164		1
4763.498		1
4763.60742		1
4763.807		1
4763.808		1
4763.808		1
4763.81445		1
4763.82129		1
4763.83838		1
4763.875		1
4763.99365		1
4764.011		1
4764.038		1
4764.09473		1
4764.122		1
4764.28027		1
4764.315		1
4764.36328		1
4764.386		1
4764.388		1
4764.57031		1
4764.57568		1
4764.729		1
4764.80127		1
4764.8457		1
4764.87256		1
4764.88232		1
4764.939		1
4765.179		1
4765.27832		1
4765.576		1
4765.62158		1
4765.67871		1
4765.74756		1
4765.84375		1
4765.892		1
4765.90137		1
4765.907		1
4765.915		1
4766.147		1
4766.233		1
4766.271		1
4766.28125		1
4766.28564		1
4766.31445		1
4766.41748		1
4766.7666		1
4766.99854		1
4767.00732		1
4767.02441		1
4767.07666		1
4767.15137		1
4767.24951		1
4767.369		1
4767.4		1
4767.40234		1
4767.46436		1
4767.47949		1
4767.592		1
[truncated: 10,328 more rows]
