# Supplementary material for: Getting rid of ‘rain’ and ‘stars’: Mitigating inhibition effects on ddPCR data analysis, the case study of the invasive crayfish Pacifastacus leniusculus in the streams of Luxembourg
Source: PLoS One. 2022 Nov 16;17(11):e0275363. doi: 10.1371/journal.pone.0275363 (PMC9668142; doi:10.1371/journal.pone.0275363)
Supplement: S1 File — (ZIP) [file pone.0275363.s003.zip › raw data/29-Pl3/29 Pl3-2019 Pl_H08_Amplitude.csv]

Ch1 Amplitude	Ch2 Amplitude	Cluster
278.261169		1
282.217682		1
465.250732		1
624.1235		1
1043.68347		1
1121.55957		1
1173.20776		1
1191.09229		1
1215.348		1
1234.55615		1
1370.40955		1
1395.37878		1
1475.71509		1
1504.7522		1
1519.19653		1
1570.63806		1
1578.84741		1
1583.51892		1
1773.31165		1
1779.50037		1
1785.35364		1
1794.95129		1
1820.75562		1
1853.64209		1
2004.97754		1
2095.82886		1
2163.023		1
2238.63013		1
2308.67969		1
2574.9624		1
2642.76367		1
2779.36816		1
2788.789		1
2813.17188		1
2888.70386		1
2924.856		1
3108.23218		1
3144.91455		1
3159.87671		1
3259.84961		1
3267.03687		1
3335.871		1
3353.24536		1
3354.05		1
3368.65063		1
3416.39941		1
3457.91455		1
3462.473		1
3481.462		1
3526.44458		1
3563.15381		1
3568.1875		1
3584.186		1
3613.65137		1
3614.49463		1
3664.27368		1
3683.95117		1
3698.996		1
3708.693		1
3713.56958		1
3734.08643		1
3813.35522		1
3818.82715		1
3822.455		1
3827.738		1
3831.97583		1
3832.02759		1
3842.57153		1
3847.87817		1
3856.33276		1
3856.58154		1
3861.52466		1
3862.50537		1
3869.94458		1
3871.50732		1
3871.652		1
3874.14087		1
3876.00049		1
3878.04321		1
3883.6394		1
3884.49365		1
3889.34326		1
3893.811		1
3895.419		1
3899.41675		1
3900.21582		1
3909.07373		1
3910.818		1
3912.98364		1
3917.417		1
3922.68848		1
3941.59351		1
3944.87451		1
3945.297		1
3950.68335		1
3951.714		1
3953.75562		1
3953.94922		1
3954.39941		1
3959.036		1
3960.46851		1
3969.45		1
3972.67017		1
3979.03		1
3980.72461		1
3981.23267		1
3984.303		1
3986.03271		1
3991.05127		1
3992.462		1
3993.79443		1
3994.75635		1
3995.14746		1
3995.20459		1
3995.554		1
4004.734		1
4009.248		1
4012.48438		1
4021.69043		1
4022.16333		1
4026.49658		1
4028.634		1
4031.169		1
4034.13281		1
4034.97656		1
4044.62061		1
4046.16382		1
4052.909		1
4053.30249		1
4054.21826		1
4054.56372		1
4057.09326		1
4059.44434		1
4061.037		1
4061.34937		1
4061.485		1
4065.0957		1
4065.13623		1
4065.30518		1
4068.34961		1
4069.49976		1
4070.56519		1
4072.83936		1
4074.73364		1
4077.21777		1
4080.521		1
4081.4043		1
4082.63843		1
4082.67139		1
4083.6416		1
4084.97974		1
4085.204		1
4085.75024		1
4087.61987		1
4089.01147		1
4089.05176		1
4091.15234		1
4092.891		1
4093.63037		1
4094.99585		1
4095.202		1
4095.81934		1
4098.19434		1
4098.78027		1
4100.354		1
4103.224		1
4103.417		1
4103.76465		1
4103.985		1
4106.79932		1
4107.758		1
4107.9834		1
4108.97		1
4112.22		1
4113.309		1
4115.643		1
4115.96436		1
4118.609		1
4118.9375		1
4119.484		1
4121.43066		1
4121.71533		1
4122.094		1
4124.671		1
4124.71436		1
4125.699		1
4126.979		1
4127.62061		1
4129.27148		1
4131.026		1
4131.08		1
4131.41846		1
4133.12549		1
4133.5166		1
4133.80127		1
4137.20361		1
4138.091		1
4139.02051		1
4145.7793		1
4146.45947		1
4146.67		1
4147.12549		1
4147.16846		1
4147.703		1
4147.88525		1
4149.119		1
4149.34131		1
4152.3916		1
4153.45361		1
4153.619		1
4155.04639		1
4155.44971		1
4155.77539		1
4156.44531		1
4156.559		1
4158.45		1
4159.452		1
4159.899		1
4161.595		1
4161.87158		1
4161.987		1
4162.2627		1
4162.553		1
4165.14551		1
4166.38232		1
4168.71338		1
4170.304		1
4170.398		1
4171.235		1
4172.921		1
4173.14648		1
4174.26855		1
4174.47363		1
4175.594		1
4177.32129		1
4177.766		1
4179.103		1
4179.32568		1
4179.711		1
4180.22754		1
4180.574		1
4180.65869		1
4181.125		1
4181.44043		1
4182.65		1
4182.962		1
4183.522		1
4184.46729		1
4184.80566		1
4186.748		1
4188.04248		1
4188.285		1
4188.45361		1
4188.473		1
4188.79639		1
4188.896		1
4190.101		1
4190.31055		1
4190.89648		1
4191.057		1
4192.65869		1
4192.77734		1
4193.36328		1
4196.54		1
4197.756		1
4197.93164		1
4198.38037		1
4198.89453		1
4199.30273		1
4199.42334		1
4199.787		1
4200.195		1
4200.74561		1
4200.91455		1
4201.423		1
4202.83154		1
4203.31836		1
4204.94141		1
4208.01367		1
4208.7417		1
4209.44629		1
4211.026		1
4211.73		1
4211.97559		1
4212.865		1
4212.993		1
4213.091		1
4213.469		1
4213.96533		1
4214.28564		1
4215.74072		1
4215.93555		1
4216.234		1
4218.084		1
4218.165		1
4218.397		1
4220.427		1
4221.30127		1
4222.08545		1
4222.48145		1
4223.0874		1
4224.20557		1
4224.475		1
4225.37354		1
4225.85254		1
4225.92871		1
4226.34033		1
4226.47266		1
4226.65		1
4226.663		1
4227.15332		1
4227.24854		1
4227.34473		1
4227.732		1
4227.79932		1
4228.33252		1
4229.13867		1
4229.47266		1
4229.916		1
4231.41064		1
4232.94434		1
4234.3		1
4234.474		1
4235.543		1
4236.46045		1
4236.61426		1
4237.82373		1
4238.61328		1
4239.017		1
4240.789		1
4241.18555		1
4241.20947		1
4241.53125		1
4242.622		1
4242.71533		1
4243.643		1
4243.99658		1
4244.5874		1
4245.47559		1
4245.493		1
4247.00244		1
4247.542		1
4247.783		1
4248.13525		1
4248.383		1
4248.894		1
4249.264		1
4249.645		1
4250.243		1
4250.496		1
4251.113		1
4251.254		1
4251.599		1
4251.60059		1
4252.081		1
4253.108		1
4253.46		1
4254.107		1
4254.40527		1
4255.031		1
4255.35352		1
4255.575		1
4255.81738		1
4256.124		1
4256.504		1
4258.159		1
4259.056		1
4259.212		1
4259.38867		1
4259.61963		1
4260.01563		1
4260.11328		1
4261.115		1
4261.45752		1
4261.89453		1
4263.41455		1
4263.914		1
4264.50439		1
4265.635		1
4265.80957		1
4265.94971		1
4265.96631		1
4267.77		1
4268.656		1
4268.76465		1
4269.3833		1
4269.445		1
4269.766		1
4270.27539		1
4270.70459		1
4271.034		1
4271.35254		1
4272.115		1
4272.24951		1
4272.489		1
4272.4917		1
4272.56641		1
4272.64844		1
4273.17725		1
4273.90625		1
4274.231		1
4274.349		1
4274.921		1
4275.19531		1
4275.6377		1
4276.31		1
4277.65771		1
4279.80029		1
4280.448		1
4280.46631		1
4280.929		1
4281.089		1
4281.22949		1
4281.39		1
4281.57227		1
4281.938		1
4282.35156		1
4282.63		1
4282.7334		1
4282.84863		1
4283.139		1
4283.279		1
4283.533		1
4284.015		1
4284.48633		1
4284.809		1
4285.06738		1
4285.695		1
4285.78125		1
4285.91943		1
4286.097		1
4286.171		1
4286.811		1
4286.895		1
4288.018		1
4288.162		1
4288.682		1
4288.985		1
4289.5415		1
4289.87842		1
4289.8916		1
4289.895		1
4289.95752		1
4290.165		1
4291.343		1
4291.42773		1
4292.028		1
4292.268		1
4292.634		1
4293.32031		1
4293.67041		1
4293.965		1
4294.16064		1
4294.262		1
4294.335		1
4294.993		1
4295.57666		1
4295.973		1
4296.141		1
4296.41162		1
4296.893		1
4297.03027		1
4297.2334		1
4297.66357		1
4297.9043		1
4298.002		1
4298.09229		1
4298.2207		1
4300.093		1
4300.215		1
4300.85449		1
4301.21045		1
4301.25342		1
4301.329		1
4301.53467		1
4301.74365		1
4302.81738		1
4302.98975		1
4303.06738		1
4304.307		1
4304.54		1
4304.589		1
4304.93945		1
4305.026		1
4305.455		1
4305.83154		1
4305.949		1
4306.09229		1
4306.20361		1
4306.361		1
4307.12646		1
4307.18164		1
4307.769		1
4307.878		1
4308.306		1
4308.336		1
4308.6084		1
4308.717		1
4308.73242		1
4308.797		1
4309.54736		1
4309.68262		1
4310.06152		1
4310.14258		1
4310.263		1
4310.26563		1
4310.526		1
4310.595		1
4310.60449		1
4310.65039		1
4310.96631		1
4313.206		1
4314.18652		1
4314.625		1
4315.171		1
4315.399		1
4315.42041		1
4315.564		1
4316.27		1
4316.305		1
4316.374		1
4316.40234		1
4317.107		1
4317.11768		1
4317.25342		1
4317.854		1
4317.892		1
4317.894		1
4317.99854		1
4318.509		1
4318.56543		1
4318.784		1
4319.147		1
4319.26758		1
4319.545		1
4319.5957		1
4320.027		1
4320.52148		1
4320.98975		1
4321.756		1
4321.943		1
4322.231		1
4322.273		1
4322.276		1
4322.456		1
4322.57666		1
4322.768		1
4322.97168		1
4323.341		1
4323.584		1
4323.696		1
4323.713		1
4324.077		1
4324.16455		1
4324.46729		1
4324.802		1
4324.84863		1
4325.455		1
4325.68457		1
4325.90234		1
4326.87939		1
4326.93945		1
4327.37256		1
4327.988		1
4328.193		1
4328.34033		1
4328.5415		1
4328.792		1
4328.86768		1
4328.907		1
4329.928		1
4330.24951		1
4330.31055		1
4330.49951		1
4330.535		1
4330.971		1
4331.405		1
4331.652		1
4331.76563		1
4331.90332		1
4332.095		1
4332.409		1
4334.101		1
4334.128		1
4334.23926		1
4334.317		1
4334.51367		1
4334.62549		1
4334.941		1
4335.059		1
4335.08		1
4335.115		1
4335.481		1
4335.62256		1
4335.878		1
4335.89844		1
4336.30664		1
4336.342		1
4337.016		1
4337.1167		1
4337.64063		1
4337.71533		1
4337.788		1
4337.79541		1
4338.13428		1
4338.204		1
4338.22461		1
4338.528		1
4338.61035		1
4338.97461		1
4339.57764		1
4339.88		1
4340.38		1
4340.418		1
4340.512		1
4340.73		1
4340.97461		1
4341.01074		1
4341.099		1
4341.25928		1
4341.37842		1
4341.42871		1
4341.52246		1
4342.467		1
4342.728		1
4343.34766		1
4343.95947		1
4343.98633		1
4344.1333		1
4344.84131		1
4345.84961		1
4346.115		1
4346.6333		1
4346.983		1
4347.06641		1
4347.58838		1
4347.662		1
4347.792		1
4347.82764		1
4347.924		1
4348.27		1
4348.417		1
4348.718		1
4349.028		1
4349.61035		1
4350.019		1
4350.364		1
4350.55762		1
4350.59131		1
4350.72754		1
4351.144		1
4351.337		1
4351.497		1
4351.53857		1
4351.55957		1
4352.035		1
4352.23975		1
4353.06738		1
4353.09668		1
4353.12061		1
4353.317		1
4353.333		1
4353.528		1
4354.06934		1
4354.21		1
4354.288		1
4354.342		1
4354.43164		1
4355.23047		1
4355.839		1
4355.84668		1
4356.01074		1
4356.218		1
4356.32031		1
4356.328		1
4356.348		1
4356.553		1
4357.235		1
4357.71533		1
4358.358		1
4358.438		1
4358.457		1
4358.67041		1
4358.79		1
4359.09326		1
4359.29834		1
4359.49072		1
4359.49658		1
4359.91162		1
4359.95557		1
4360.00537		1
4360.10059		1
4360.383		1
4360.564		1
4360.661		1
4360.99951		1
4361.05566		1
4361.08936		1
4361.10742		1
4361.127		1
4361.70752		1
4362.353		1
4362.5166		1
4363.24561		1
4363.478		1
4363.49463		1
4363.723		1
4363.77441		1
4364.27051		1
4364.354		1
4364.55469		1
4364.69629		1
4365.133		1
4365.507		1
4365.59863		1
4365.929		1
4365.938		1
4366.16846		1
4366.41748		1
4366.626		1
4366.66846		1
4366.813		1
4366.874		1
4367.09		1
4367.21826		1
4367.22754		1
4367.348		1
4367.555		1
4367.556		1
4367.95459		1
4368.06543		1
4368.34375		1
4368.34863		1
4368.74268		1
4369.381		1
4369.41553		1
4369.8667		1
4369.98535		1
4370.063		1
4370.384		1
4370.53564		1
4370.93066		1
4371.056		1
4371.38965		1
4371.50049		1
4371.941		1
4372.15332		1
4372.325		1
4372.472		1
4372.476		1
4372.516		1
4372.764		1
4372.91846		1
4373.079		1
4373.681		1
4373.79541		1
4373.91162		1
4373.91455		1
4374.31543		1
4374.361		1
4374.39453		1
4374.89		1
4374.98535		1
4375.618		1
4375.66553		1
4375.759		1
4376.37158		1
4376.54736		1
4376.553		1
4376.62354		1
4377.075		1
4377.4126		1
4377.4624		1
4377.626		1
4378.43457		1
4379.03467		1
4379.20752		1
4379.865		1
4380.22754		1
4380.569		1
4380.8457		1
4380.96		1
4380.96045		1
4381.083		1
4381.113		1
4381.499		1
4381.55127		1
4381.579		1
4381.61572		1
4381.68		1
4381.69336		1
4382.22949		1
4382.593		1
4382.76953		1
4382.83252		1
4383.24268		1
4383.574		1
4383.82227		1
4384.11133		1
4384.227		1
4384.573		1
4384.7666		1
4384.791		1
4384.84131		1
4384.939		1
4385.522		1
4386.002		1
4386.019		1
4386.59326		1
4387.16455		1
4387.30762		1
4387.70361		1
4387.721		1
4387.79248		1
4387.87158		1
4387.99756		1
4388.00244		1
4388.405		1
4388.43066		1
4388.485		1
4388.53955		1
4388.65527		1
4389.359		1
4389.42432		1
4389.44531		1
4389.668		1
4389.703		1
4389.78174		1
4389.96045		1
4390.18652		1
4390.449		1
4390.754		1
4390.784		1
4390.793		1
4391.06641		1
4391.206		1
4391.432		1
4391.50635		1
4391.889		1
4392.17432		1
4392.41162		1
4393.53027		1
4393.67529		1
4393.705		1
4393.753		1
4393.771		1
4394.05859		1
4394.52539		1
4394.682		1
4394.73		1
4395.03027		1
4395.037		1
4395.19336		1
4395.44336		1
4395.72754		1
4395.91064		1
4395.92041		1
4395.98975		1
4396.033		1
4396.152		1
4396.1875		1
4396.31445		1
4396.338		1
4396.411		1
4396.56152		1
4396.65332		1
4397.028		1
4397.32764		1
4397.35254		1
4397.55273		1
4397.644		1
4397.708		1
4397.95557		1
4398.0625		1
4398.26563		1
4398.4917		1
4398.69775		1
4398.80469		1
4398.854		1
4399.083		1
4399.80273		1
4400.5166		1
4400.768		1
4400.85		1
4400.89		1
4401.074		1
4401.10156		1
4401.29541		1
4401.329		1
4401.87061		1
4402.064		1
4402.132		1
4402.22559		1
4402.26		1
4402.36328		1
4402.64355		1
4402.65771		1
4402.757		1
4402.88232		1
4402.931		1
4403.023		1
4403.04		1
4403.11328		1
4403.28857		1
4403.30273		1
4403.34033		1
4403.59033		1
4403.65869		1
4403.8877		1
4403.954		1
4404.17773		1
4404.225		1
4404.25537		1
4404.268		1
4404.39844		1
4404.49463		1
4404.675		1
4404.73242		1
4405.18066		1
4405.21143		1
4405.33936		1
4405.466		1
4405.558		1
4405.722		1
4405.76		1
4405.89063		1
4406.18359		1
4406.39063		1
4406.47363		1
4406.62842		1
4407.041		1
4407.64746		1
4407.6543		1
4408.053		1
4408.19727		1
4408.22461		1
4408.295		1
4408.3833		1
4408.57031		1
4408.982		1
4409.138		1
4409.48438		1
4409.51758		1
4409.67871		1
4410.00146		1
4410.13867		1
4410.317		1
4410.36865		1
4410.38574		1
4410.40332		1
4410.627		1
4410.83643		1
4411.189		1
4411.896		1
4411.906		1
4412.40137		1
4412.597		1
4412.65674		1
4412.72461		1
4412.89355		1
4413.22852		1
4413.544		1
4413.78125		1
4413.92334		1
4414.02051		1
4414.12842		1
4414.141		1
4414.435		1
4414.461		1
4414.69336		1
4414.71436		1
4414.804		1
4415.22656		1
4415.42871		1
4415.566		1
4415.58545		1
4415.64258		1
4415.939		1
4415.94238		1
4416.046		1
4416.5293		1
4417.003		1
4417.165		1
4417.26074		1
4417.56738		1
4417.595		1
4417.612		1
4417.65967		1
4418.437		1
4418.62646		1
4419.08252		1
4419.103		1
4419.8584		1
4419.905		1
4420.007		1
4420.016		1
4420.133		1
4420.162		1
4420.803		1
4420.92773		1
4420.96045		1
4421.271		1
4421.359		1
4421.405		1
4421.92773		1
4422.423		1
4422.463		1
4422.50928		1
4422.70752		1
4422.96		1
4423.11768		1
4423.1543		1
4423.195		1
4423.326		1
4423.347		1
4423.38232		1
4423.69238		1
4424.01563		1
4424.11572		1
4424.87939		1
4424.90527		1
4425.33936		1
4426.06055		1
4426.15527		1
4426.333		1
4426.409		1
4426.42969		1
4427.259		1
4427.675		1
4427.686		1
4427.76367		1
4428.015		1
4428.028		1
4428.09863		1
4428.267		1
4428.326		1
4428.68652		1
4428.71875		1
4428.733		1
4428.85645		1
4428.892		1
4429.01855		1
4429.041		1
4429.106		1
4429.177		1
4429.295		1
4429.29639		1
4429.365		1
4429.43066		1
4429.693		1
4429.74756		1
4429.819		1
4430.22949		1
4430.24		1
4430.69727		1
4430.761		1
4430.96631		1
4431.13574		1
4431.50537		1
4431.59131		1
4431.669		1
4431.67529		1
4431.695		1
4431.88428		1
4431.887		1
4432.01953		1
4432.45166		1
4432.607		1
4432.65674		1
4432.704		1
4432.88037		1
4432.91357		1
4432.919		1
4432.96826		1
4433.105		1
4433.174		1
4433.27441		1
4433.304		1
4433.341		1
4433.505		1
4433.593		1
4433.65967		1
4433.693		1
4433.7		1
4433.801		1
4433.813		1
4434.007		1
4434.125		1
4434.171		1
4434.34668		1
4434.37842		1
4434.724		1
4434.94238		1
4435.201		1
4435.871		1
4436.582		1
4436.692		1
4437.11035		1
4437.20264		1
4437.30127		1
4437.35254		1
4437.36963		1
4437.44873		1
4437.48535		1
4437.543		1
4437.784		1
4437.83		1
4437.95068		1
4438.40234		1
4438.509		1
4438.922		1
4438.92871		1
4439.17773		1
4439.30225		1
4439.309		1
4439.31738		1
4439.35742		1
4439.37939		1
4439.446		1
4439.49951		1
4439.565		1
4439.61133		1
4439.993		1
4440.023		1
4440.03027		1
4440.063		1
4440.116		1
4440.16162		1
4440.48438		1
4440.56152		1
4440.92529		1
4441.04		1
4441.07959		1
4441.09		1
4441.14		1
4441.7793		1
4441.812		1
4441.85059		1
4441.85547		1
4442.274		1
4442.279		1
4442.37061		1
4442.4165		1
4442.681		1
4442.859		1
4443.028		1
4443.229		1
4443.325		1
4443.517		1
4443.65		1
4444.273		1
4444.287		1
4444.505		1
4444.53857		1
4444.548		1
4444.624		1
4445.09375		1
4445.11133		1
4445.20166		1
4445.26758		1
4445.675		1
4445.758		1
4446.067		1
4446.39063		1
4446.60742		1
4446.653		1
4446.681		1
4446.711		1
4446.84033		1
4446.861		1
4447.205		1
4447.27734		1
4447.317		1
4447.346		1
4447.811		1
4447.944		1
4447.99268		1
4448.04248		1
4448.05957		1
4448.08154		1
4448.4		1
4448.45654		1
4448.64844		1
4448.728		1
4448.74268		1
4449.06836		1
4449.375		1
4449.6084		1
4449.698		1
4449.75		1
4449.806		1
4450.143		1
4450.52246		1
4450.71973		1
4450.781		1
4450.93848		1
4450.942		1
4451.03271		1
4451.21729		1
4451.35938		1
4451.53857		1
4451.542		1
4451.6167		1
4451.87		1
4451.889		1
4451.892		1
4452.21533		1
4452.30469		1
4452.309		1
4452.491		1
4452.547		1
4452.56055		1
4452.606		1
4452.6084		1
4452.692		1
4452.932		1
4453.205		1
4453.228		1
4453.28564		1
4453.355		1
4453.481		1
4453.61328		1
4453.775		1
4453.775		1
4453.853		1
4454.911		1
4455.13574		1
4455.16553		1
4455.3335		1
4455.337		1
4455.347		1
4455.43652		1
4455.69873		1
4455.7373		1
4455.74561		1
4455.83154		1
4455.837		1
4456.146		1
4456.22266		1
4456.262		1
4456.31055		1
4456.34375		1
4456.42627		1
4456.65674		1
4456.787		1
4456.82764		1
4456.84033		1
4456.96826		1
4457.027		1
4457.28955		1
4457.3584		1
4457.4585		1
4457.649		1
4457.77344		1
4458.144		1
4458.199		1
4458.346		1
4458.36865		1
4458.548		1
4458.55957		1
4458.57471		1
4458.592		1
4458.66064		1
4458.77637		1
4458.90234		1
4459.12		1
4459.169		1
4459.223		1
4459.44		1
4459.53		1
4459.673		1
4459.75146		1
4459.75732		1
4459.769		1
4460.026		1
4460.091		1
4460.24365		1
4460.32		1
4460.34326		1
4460.35352		1
4460.40674		1
4460.42334		1
4460.49561		1
4460.64355		1
4460.654		1
4460.71631		1
4460.833		1
4460.99072		1
4461.0083		1
4461.15674		1
4461.202		1
4461.37744		1
4461.6626		1
4461.74072		1
4461.8125		1
4461.836		1
4461.899		1
4461.987		1
4462.128		1
4462.15625		1
4462.19		1
4462.302		1
4462.427		1
4462.44		1
4462.686		1
4462.887		1
4462.92969		1
4463.01074		1
4463.36328		1
4463.383		1
4463.45557		1
4463.475		1
4463.49		1
4463.584		1
4463.64551		1
4463.665		1
4463.74365		1
4463.827		1
4463.868		1
4463.90039		1
4463.91064		1
4463.93066		1
4463.95166		1
4464.48145		1
4464.566		1
4464.56934		1
4464.61475		1
4464.656		1
4464.672		1
4464.784		1
4464.88037		1
4464.8877		1
4464.97		1
4464.98828		1
4465.235		1
4465.28467		1
4465.33545		1
4465.35156		1
4465.452		1
4465.51367		1
4465.555		1
4465.563		1
4465.582		1
4465.58252		1
4465.7417		1
4465.799		1
4466.1123		1
4466.218		1
4466.28125		1
4466.508		1
4466.979		1
4467.04248		1
4467.07959		1
4467.083		1
4467.12939		1
4467.159		1
4467.25244		1
4467.269		1
4467.2915		1
4467.39844		1
4467.52		1
4467.522		1
4467.971		1
4468.03467		1
4468.12061		1
4468.32764		1
4468.34668		1
4468.3833		1
4468.513		1
4468.60742		1
4468.70752		1
4468.71338		1
4468.915		1
4468.942		1
4469.459		1
4469.53955		1
4469.67139		1
4469.762		1
4469.875		1
4469.882		1
4469.91748		1
4470.17871		1
4470.24561		1
4470.28857		1
4470.95459		1
4470.97656		1
4471.167		1
4471.305		1
4471.52734		1
4471.898		1
4472.31543		1
4472.64941		1
4472.77246		1
4472.938		1
4473.03125		1
4473.23145		1
4473.27637		1
4473.37256		1
4473.501		1
4473.50732		1
4473.604		1
4473.65771		1
4473.698		1
4473.837		1
4473.95166		1
4474.069		1
4474.16748		1
4474.202		1
4474.30859		1
4474.324		1
4474.42969		1
4474.644		1
4474.90039		1
4474.956		1
4475.21436		1
4475.27539		1
4475.38672		1
4475.76563		1
4475.80127		1
4475.816		1
4475.82666		1
4475.846		1
4475.91748		1
4475.98535		1
4476.065		1
4476.105		1
4476.11572		1
4476.2876		1
4476.42627		1
4476.45459		1
4476.53		1
4476.66846		1
4476.738		1
4476.75732		1
4476.83936		1
4476.845		1
4476.88232		1
4476.91553		1
4476.944		1
4476.94971		1
4476.956		1
4477.04443		1
4477.074		1
4477.319		1
4477.32471		1
4477.33643		1
4477.346		1
4477.40332		1
4477.423		1
4477.54639		1
4477.59131		1
4477.673		1
4477.80469		1
4477.877		1
4477.905		1
4477.954		1
4478.05566		1
4478.07129		1
4478.15234		1
4478.15527		1
4478.179		1
4478.202		1
4478.36475		1
4478.531		1
4478.53125		1
4478.55127		1
4478.616		1
4478.622		1
4478.68945		1
4478.72		1
4478.881		1
4478.89648		1
4478.99365		1
4479.003		1
4479.003		1
4479.0874		1
4479.17871		1
4479.31152		1
4479.371		1
4479.425		1
4479.485		1
4479.57861		1
4479.5874		1
4479.68164		1
4479.732		1
4479.90869		1
4480.29541		1
4480.30273		1
4480.67139		1
4480.685		1
4480.69775		1
4480.768		1
4480.98047		1
4481.076		1
4481.12646		1
4481.13		1
4481.40137		1
4481.783		1
4481.86426		1
4481.88		1
4481.90527		1
4481.951		1
4481.96338		1
4482.01172		1
4482.0874		1
4482.15869		1
4482.23438		1
4482.44043		1
4482.488		1
4482.517		1
4482.57031		1
4482.75		1
4482.78		1
4482.86963		1
4482.8833		1
4482.91553		1
4482.98145		1
4483.03125		1
4483.065		1
4483.10645		1
4483.234		1
4483.34131		1
4483.394		1
4483.421		1
4483.427		1
4483.47559		1
4483.51953		1
4483.525		1
4483.5293		1
4483.65137		1
4483.706		1
4484.01025		1
4484.028		1
4484.38525		1
4484.424		1
4484.59		1
4484.869		1
4485.012		1
4485.38135		1
4485.495		1
4485.52148		1
4485.58154		1
4485.617		1
4485.74463		1
4485.78955		1
4485.79834		1
4485.86572		1
4485.98926		1
4485.9917		1
4486.11328		1
4486.143		1
4486.42041		1
4486.43262		1
4486.472		1
4486.482		1
4486.49756		1
4486.518		1
4486.54053		1
4486.62646		1
4486.691		1
4486.7		1
4486.736		1
4486.90234		1
4486.99365		1
4487.0625		1
4487.097		1
4487.15		1
4487.199		1
4487.226		1
4487.27148		1
4487.283		1
4487.40967		1
4487.4624		1
4487.536		1
4487.65869		1
4487.801		1
4487.89746		1
4488.00049		1
4488.05957		1
4488.157		1
4488.20557		1
4488.24854		1
4488.25928		1
4488.291		1
4488.3623		1
4488.43457		1
4488.622		1
4488.64844		1
4488.713		1
4488.836		1
4488.84326		1
4489.041		1
4489.073		1
4489.285		1
4489.298		1
4489.34		1
4489.366		1
4489.463		1
4489.604		1
4489.62842		1
4489.648		1
4489.71045		1
4489.916		1
4489.993		1
4490.02539		1
4490.24854		1
4490.38525		1
4490.45557		1
4490.506		1
4490.578		1
4490.617		1
4490.61768		1
4490.73145		1
4490.99072		1
4491.167		1
4491.244		1
4491.33447		1
4491.36		1
4491.38574		1
4491.53467		1
4491.55957		1
4491.649		1
4491.69238		1
4491.78		1
4491.84131		1
4491.90674		1
4491.935		1
4491.995		1
4492.1377		1
4492.25439		1
4492.27		1
4492.285		1
4492.3		1
4492.308		1
4492.314		1
4492.359		1
4492.436		1
4492.443		1
4492.598		1
4492.65625		1
4492.745		1
4492.803		1
4492.88232		1
4492.8833		1
4492.943		1
4492.944		1
4492.96973		1
4492.97266		1
4493.049		1
4493.172		1
4493.2085		1
4493.355		1
4493.372		1
4493.526		1
4493.573		1
4493.602		1
4493.6377		1
4493.677		1
4493.74658		1
4493.76953		1
4493.773		1
4493.902		1
4493.913		1
4494.077		1
4494.127		1
4494.196		1
4494.22852		1
4494.28027		1
4494.35449		1
4494.40625		1
4494.42529		1
4494.497		1
4494.543		1
4494.547		1
4494.689		1
4494.694		1
4494.83447		1
4494.888		1
4494.895		1
4494.93262		1
4495.042		1
4495.05664		1
4495.152		1
4495.15625		1
4495.228		1
4495.23828		1
4495.24072		1
4495.263		1
4495.295		1
4495.341		1
4495.53		1
4495.791		1
4495.889		1
4495.97		1
4495.97559		1
4496.099		1
4496.254		1
4496.338		1
4496.40869		1
4496.44043		1
4496.69336		1
4496.7793		1
4496.87256		1
4497.01074		1
4497.02246		1
4497.027		1
4497.19336		1
4497.241		1
4497.269		1
4497.332		1
4497.41162		1
4497.41455		1
4497.46338		1
4497.64		1
4497.65771		1
4497.66748		1
4497.69531		1
4497.809		1
4497.814		1
4497.86133		1
4497.90039		1
4497.924		1
4497.96826		1
4498.008		1
4498.094		1
4498.10059		1
4498.13		1
4498.13		1
4498.16455		1
4498.19775		1
4498.29		1
4498.3457		1
4498.351		1
4498.37451		1
4498.44141		1
4498.461		1
4498.54248		1
4498.59229		1
4498.66455		1
4498.863		1
4498.929		1
4498.97559		1
4499.06836		1
4499.27637		1
4499.298		1
4499.42432		1
4499.46045		1
4499.56445		1
4499.633		1
4499.65		1
4499.81738		1
4499.884		1
4499.90234		1
4499.97754		1
4500.301		1
4500.3623		1
4500.465		1
4500.474		1
4500.715		1
4501.063		1
4501.13574		1
4501.13672		1
4501.16455		1
4501.188		1
4501.2124		1
4501.24951		1
4501.35059		1
4501.35352		1
4501.751		1
4502.006		1
4502.06543		1
4502.105		1
4502.17139		1
4502.245		1
4502.307		1
4502.39258		1
4502.65039		1
4502.678		1
4502.871		1
4502.93457		1
4502.94238		1
4502.946		1
4503.03955		1
4503.113		1
4503.273		1
4503.35156		1
4503.42432		1
4503.558		1
4503.563		1
4503.5957		1
4503.74463		1
4504.027		1
4504.085		1
4504.63867		1
4504.677		1
4504.71826		1
4504.75146		1
4504.76563		1
4504.792		1
4504.80127		1
4504.88		1
4504.92334		1
4504.961		1
4504.99756		1
4505.05957		1
4505.06836		1
4505.109		1
4505.153		1
4505.20068		1
4505.234		1
4505.23633		1
4505.30859		1
4505.41943		1
4505.46143		1
4505.481		1
4505.65674		1
4505.667		1
4505.697		1
4505.78467		1
4505.904		1
4505.94043		1
4505.94629		1
4506.057		1
4506.101		1
4506.11768		1
4506.155		1
4506.24561		1
4506.302		1
4506.617		1
4506.621		1
4506.68		1
4506.764		1
4506.77637		1
4506.792		1
4506.793		1
4506.84766		1
4506.891		1
4506.94336		1
4507.035		1
4507.0415		1
4507.125		1
4507.20752		1
4507.26953		1
4507.271		1
4507.386		1
4507.49561		1
4507.499		1
4507.519		1
4507.62158		1
4507.71729		1
4507.808		1
4507.83545		1
4507.85254		1
4507.88		1
4507.94043		1
4507.9834		1
4508.15234		1
4508.214		1
4508.247		1
4508.376		1
4508.559		1
4508.67		1
4508.691		1
4508.716		1
4508.71631		1
4508.80029		1
4508.83838		1
4508.90039		1
4508.97852		1
4509.03662		1
4509.08252		1
4509.14063		1
4509.42236		1
4509.458		1
4509.5376		1
4509.825		1
4509.828		1
4509.837		1
4509.84229		1
4509.93		1
4509.958		1
4509.986		1
4510.037		1
4510.067		1
4510.13965		1
4510.178		1
4510.3833		1
4510.41553		1
4510.54639		1
4510.76025		1
4510.836		1
4510.905		1
4510.961		1
4510.97656		1
4511.111		1
4511.11133		1
4511.263		1
4511.288		1
4511.48047		1
4511.512		1
4511.566		1
4511.56641		1
4511.63		1
4511.675		1
4511.68457		1
4511.8374		1
4512.09131		1
4512.271		1
4512.308		1
4512.30859		1
4512.641		1
4512.846		1
4513.101		1
4513.104		1
4513.16162		1
4513.2085		1
4513.282		1
4513.414		1
4513.529		1
4513.67236		1
4513.75049		1
4513.84863		1
4513.98145		1
4514.02051		1
4514.09961		1
4514.27246		1
4514.312		1
4514.331		1
4514.3833		1
4514.507		1
4514.54443		1
4514.62		1
4514.81348		1
4514.897		1
4514.90527		1
4515.003		1
4515.08154		1
4515.176		1
4515.194		1
4515.21		1
4515.27539		1
4515.282		1
4515.326		1
4515.422		1
4515.42969		1
4515.46631		1
4515.508		1
4515.539		1
4515.619		1
4515.70752		1
4515.971		1
4515.99854		1
4516.068		1
4516.1665		1
4516.19971		1
4516.255		1
4516.35352		1
4516.55664		1
4516.666		1
4516.696		1
4516.96338		1
4517.012		1
4517.03955		1
4517.1		1
4517.10742		1
4517.243		1
4517.322		1
4517.32861		1
4517.40771		1
4517.449		1
4517.556		1
4517.73828		1
4517.77832		1
4517.78125		1
4517.8584		1
4517.89648		1
4517.91553		1
4517.98633		1
4518.02539		1
4518.059		1
4518.079		1
4518.277		1
4518.368		1
4518.412		1
4518.42725		1
4518.44629		1
4518.496		1
4518.558		1
4518.579		1
4518.59766		1
4518.715		1
4518.84863		1
4518.91064		1
4518.925		1
4518.95459		1
4519.01025		1
4519.08057		1
4519.10156		1
4519.112		1
[truncated: 9,285 more rows]
