# Supplementary material for: Getting rid of ‘rain’ and ‘stars’: Mitigating inhibition effects on ddPCR data analysis, the case study of the invasive crayfish Pacifastacus leniusculus in the streams of Luxembourg
Source: PLoS One. 2022 Nov 16;17(11):e0275363. doi: 10.1371/journal.pone.0275363 (PMC9668142; doi:10.1371/journal.pone.0275363)
Supplement: S1 File — (ZIP) [file pone.0275363.s003.zip › raw data/29-Pl3/29 Pl3-2019 Pl_H09_Amplitude.csv]

Ch1 Amplitude	Ch2 Amplitude	Cluster
190.5915		1
225.088		1
247.995514		1
354.7659		1
357.690765		1
359.3974		1
425.368744		1
450.891663		1
456.95047		1
479.235352		1
522.7992		1
529.9759		1
536.5798		1
551.0796		1
559.258667		1
591.4948		1
627.0623		1
739.1331		1
808.237854		1
813.968262		1
814.8051		1
844.6181		1
849.632935		1
904.894348		1
934.2559		1
970.302246		1
971.745667		1
974.135132		1
989.2315		1
993.1943		1
1018.16919		1
1025.44507		1
1035.17639		1
1054.18982		1
1081.83		1
1083.85		1
1088.01135		1
1098.52087		1
1106.28186		1
1117.5509		1
1117.91943		1
1119.93958		1
1132.60962		1
1155.30774		1
1173.493		1
1204.76379		1
1210.58252		1
1213.75452		1
1220.282		1
1243.72229		1
1246.20972		1
1272.0011		1
1292.64709		1
1319.27063		1
1320.93		1
1328.10522		1
1335.13171		1
1336.8595		1
1345.14807		1
1361.05432		1
1372.03259		1
1390.94714		1
1397.34448		1
1403.82324		1
1421.78125		1
1435.49756		1
1439.28455		1
1445.19763		1
1452.07678		1
1454.255		1
1465.3		1
1466.6333		1
1466.69653		1
1469.17859		1
1472.92249		1
1473.042		1
1477.67322		1
1478.33313		1
1487.41235		1
1506.80347		1
1510.87134		1
1511.64429		1
1514.26648		1
1521.34436		1
1525.37708		1
1542.63391		1
1545.47913		1
1558.3407		1
1559.67285		1
1560.82031		1
1584.97339		1
1622.71558		1
1716.90479		1
1733.79285		1
1777.11072		1
1793.361		1
1813.92334		1
1823.91162		1
1827.103		1
1833.04883		1
1836.41284		1
1859.67944		1
1867.124		1
1885.691		1
1896.61536		1
1914.189		1
1917.61072		1
1921.535		1
1922.51624		1
1942.28088		1
1942.57324		1
1976.09131		1
1979.15735		1
1979.81677		1
2005.51282		1
2040.67517		1
2042.20129		1
2049.09546		1
2059.19214		1
2066.584		1
2085.40137		1
2086.12817		1
2091.11987		1
2091.74878		1
2092.598		1
2105.02466		1
2162.92578		1
2170.65942		1
2190.89185		1
2264.54541		1
2265.313		1
2295.02539		1
2301.279		1
2323.428		1
2331.369		1
2339.263		1
2341.06958		1
2342.62964		1
2391.397		1
2404.64868		1
2405.21826		1
2443.447		1
2491.03735		1
2506.80713		1
2508.61255		1
2524.689		1
2634.65674		1
2665.95117		1
2677.57739		1
2693.4646		1
2738.47119		1
2815.56177		1
2822.41943		1
2830.10278		1
2855.12671		1
2859.91479		1
2863.65918		1
2865.97021		1
2879.06616		1
2880.79541		1
2886.44824		1
2892.40063		1
2906.469		1
2924.56372		1
2943.37231		1
2965.9563		1
3000.88867		1
3002.77075		1
3019.31982		1
3020.89722		1
3034.87817		1
3041.808		1
3042.57935		1
3046.621		1
3074.59644		1
3096.64648		1
3100.959		1
3102.27246		1
3168.031		1
3194.993		1
3195.77344		1
3266.78149		1
3288.48584		1
3349.71313		1
3350.78613		1
3422.34766		1
3431.67017		1
3450.99		1
3460.476		1
3470.46826		1
3475.3396		1
3491.84863		1
3517.80371		1
3525.51758		1
3562.891		1
3568.66187		1
3571.31714		1
3601.499		1
3671.16016		1
3673.49487		1
3686.42456		1
3708.15356		1
3709.02881		1
3714.26172		1
3733.941		1
3740.02661		1
3773.71753		1
3802.67725		1
3823.92749		1
3840.5918		1
3844.23169		1
3862.481		1
3873.11865		1
3881.75757		1
3889.93774		1
3900.59985		1
3918.319		1
3928.82178		1
3929.59985		1
3931.08179		1
3941.581		1
3951.94531		1
3976.412		1
3983.84839		1
4015.04443		1
4018.20313		1
4030.18945		1
4033.99536		1
4036.48975		1
4048.19849		1
4056.65747		1
4076.35254		1
4078.21875		1
4101.828		1
4102.8		1
4103.57031		1
4124.821		1
4134.2373		1
4137.18457		1
4137.571		1
4137.951		1
4145.16064		1
4159.447		1
4164.7876		1
4166.749		1
4183.214		1
4194.51953		1
4199.28174		1
4200.365		1
4203.91162		1
4219.80273		1
4221.528		1
4224.58		1
4224.815		1
4227.3916		1
4228.105		1
4228.8916		1
4229.539		1
4236.22949		1
4239.12939		1
4241.776		1
4241.792		1
4248.26074		1
4254.34131		1
4255.061		1
4255.117		1
4256.426		1
4257.765		1
4260.698		1
4261.474		1
4262.74756		1
4262.86133		1
4263.61		1
4264.127		1
4264.589		1
4266.87256		1
4270.59033		1
4273.398		1
4281.73828		1
4291.74365		1
4295.525		1
4299.84863		1
4300.49658		1
4300.77637		1
4301.3125		1
4302.9707		1
4303.30225		1
4304.642		1
4307.33154		1
4309.16846		1
4309.365		1
4309.94238		1
4311.18164		1
4311.243		1
4313.605		1
4315.393		1
4317.87939		1
4319.302		1
4320.68066		1
4322.447		1
4323.54736		1
4326.034		1
4328.15039		1
4329.271		1
4331.53027		1
4334.948		1
4336.004		1
4338.61963		1
4339.71875		1
4340.114		1
4340.151		1
4340.89551		1
4342.175		1
4344.05273		1
4347.221		1
4348.941		1
4349.887		1
4349.94971		1
4350.3335		1
4351.48633		1
4352.519		1
4354.383		1
4355.21631		1
4355.531		1
4355.81934		1
4356.06934		1
4357.166		1
4359.697		1
4360.363		1
4363.577		1
4365.80273		1
4366.307		1
4366.699		1
4367.727		1
4368.416		1
4368.823		1
4370.488		1
4371.35352		1
4372.22852		1
4374.977		1
4376.58057		1
4376.86768		1
4378.728		1
4379.294		1
4379.89258		1
4380.236		1
4382.067		1
4382.62646		1
4382.937		1
4383.15869		1
4383.655		1
4383.77246		1
4384.756		1
4386.25049		1
4386.497		1
4386.70752		1
4389.70752		1
4390.23975		1
4391.607		1
4393.549		1
4394.12061		1
4394.9585		1
4395.349		1
4396.0957		1
4396.61865		1
4398.055		1
4398.38574		1
4399.0835		1
4399.219		1
4400.59229		1
4401.2793		1
4401.67969		1
4402.62939		1
4404.314		1
4404.954		1
4410.99756		1
4411.687		1
4414.032		1
4414.189		1
4414.8833		1
4415.242		1
4415.666		1
4421.059		1
4421.667		1
4422.43066		1
4424.64941		1
4425.967		1
4426.23047		1
4428.05225		1
4428.179		1
4428.18848		1
4428.40674		1
4429.70264		1
4430.71875		1
4430.78125		1
4430.85156		1
4431.51758		1
4431.53174		1
4432.66455		1
4436.34473		1
4437.0376		1
4438.94336		1
4439.244		1
4439.75049		1
4440.059		1
4442.107		1
4442.49951		1
4443.566		1
4443.79639		1
4445.036		1
4445.21875		1
4445.363		1
4445.82861		1
4446.008		1
4446.31445		1
4446.923		1
4447.98242		1
4449.68		1
4451.044		1
4451.219		1
4451.914		1
4452.103		1
4452.128		1
4452.42529		1
4453.20752		1
4453.59961		1
4453.6123		1
4453.757		1
4456.51367		1
4457.23633		1
4459.41846		1
4460.148		1
4460.958		1
4462.242		1
4462.60547		1
4462.64		1
4462.75635		1
4463.164		1
4463.563		1
4463.727		1
4465.465		1
4465.991		1
4466.578		1
4466.65137		1
4468.18555		1
4468.19336		1
4469.722		1
4470.129		1
4472.035		1
4473.39453		1
4474.56934		1
4474.61426		1
4474.765		1
4475.27832		1
4475.926		1
4476.66846		1
4477.159		1
4478.18848		1
4479.006		1
4480.76563		1
4482.60156		1
4483.951		1
4483.96826		1
4484.65137		1
4485.41064		1
4485.90137		1
4486.28369		1
4486.341		1
4487.222		1
4488.105		1
4488.176		1
4488.469		1
4488.74756		1
4489.71533		1
4489.919		1
4491.32471		1
4492.11		1
4494.54053		1
4494.815		1
4496.29932		1
4496.761		1
4496.921		1
4497.06543		1
4497.888		1
4498.70557		1
4499.11426		1
4499.96875		1
4500.096		1
4500.60645		1
4501.3916		1
4502.176		1
4502.24463		1
4502.55566		1
4502.68164		1
4505.544		1
4506.52832		1
4506.872		1
4507.03125		1
4507.27344		1
4507.377		1
4508.143		1
4508.265		1
4508.662		1
4509.24756		1
4510.521		1
4510.632		1
4510.97949		1
4511.92334		1
4512.19629		1
4512.375		1
4512.428		1
4512.77734		1
4512.937		1
4513.197		1
4513.6377		1
4514.234		1
4514.95752		1
4515.976		1
4515.995		1
4516.196		1
4516.34863		1
4516.7		1
4517.571		1
4518.16455		1
4518.329		1
4518.4585		1
4519.247		1
4519.30664		1
4519.63672		1
4519.661		1
4519.89453		1
4521.536		1
4521.848		1
4522.01758		1
4522.403		1
4523.436		1
4523.64648		1
4523.81934		1
4524.00439		1
4524.08643		1
4524.85352		1
4525.261		1
4525.44238		1
4526.17627		1
4527.175		1
4527.20361		1
4527.85547		1
4527.898		1
4528.229		1
4528.35547		1
4528.66064		1
4529.055		1
4529.14648		1
4529.77051		1
4530.137		1
4530.94		1
4531.785		1
4532.10352		1
4532.45		1
4532.734		1
4533.13574		1
4533.145		1
4533.16064		1
4533.368		1
4533.55859		1
4534.704		1
4534.71631		1
4535.246		1
4535.90869		1
4536.027		1
4536.97949		1
4537.26953		1
4537.388		1
4537.824		1
4538.101		1
4538.843		1
4538.916		1
4538.952		1
4539.12354		1
4539.261		1
4539.5127		1
4539.731		1
4539.76465		1
4540.55		1
4540.58936		1
4540.91846		1
4541.716		1
4541.9165		1
4542.4375		1
4542.65234		1
4543.69238		1
4544.088		1
4545.06641		1
4545.716		1
4546		1
4546.01465		1
4546.14		1
4546.249		1
4546.342		1
4546.57031		1
4546.5957		1
4547.13135		1
4547.166		1
4547.2876		1
4547.681		1
4547.722		1
4547.81152		1
4548.12939		1
4548.88574		1
4549.206		1
4549.22754		1
4549.359		1
4550.23047		1
4550.305		1
4550.35156		1
4551.48242		1
4551.82959		1
4551.8916		1
4552.806		1
4553.60059		1
4554.427		1
4554.71973		1
4554.808		1
4554.90234		1
4554.916		1
4554.962		1
4555.029		1
4555.312		1
4556.15234		1
4556.313		1
4556.33154		1
4556.56543		1
4556.74268		1
4557.067		1
4557.567		1
4557.81934		1
4557.994		1
4558.10352		1
4558.138		1
4558.161		1
4558.76758		1
4558.94629		1
4559.31641		1
4559.47559		1
4559.749		1
4559.99365		1
4560.071		1
4560.949		1
4560.982		1
4561.84375		1
4562.243		1
4562.359		1
4562.50439		1
4562.524		1
4562.738		1
4562.83447		1
4563.19531		1
4563.368		1
4563.762		1
4563.79053		1
4563.826		1
4564.16846		1
4564.708		1
4565.8623		1
4566.2627		1
4566.46875		1
4566.737		1
4567.01953		1
4567.353		1
4567.765		1
4567.847		1
4568.977		1
4569.047		1
4569.722		1
4569.92725		1
4570.20947		1
4570.45557		1
4570.52		1
4570.78271		1
4571.37061		1
4571.77539		1
4571.963		1
4572.022		1
4572.0957		1
4572.527		1
4573.099		1
4573.36		1
4573.547		1
4574.05957		1
4574.10938		1
4574.16		1
4574.379		1
4574.406		1
4575.169		1
4575.29		1
4575.512		1
4575.625		1
4575.78		1
4576.0127		1
4577.022		1
4577.195		1
4577.248		1
4577.477		1
4577.842		1
4577.88965		1
4577.92432		1
4578.23975		1
4578.33252		1
4578.51855		1
4578.749		1
4579.078		1
4579.66064		1
4580.1665		1
4580.32031		1
4580.532		1
4580.766		1
4580.897		1
4581.022		1
4582.9917		1
4582.993		1
4583.06641		1
4584.147		1
4584.677		1
4585.4585		1
4585.622		1
4585.62744		1
4585.889		1
4586.03857		1
4586.03857		1
4586.21		1
4586.656		1
4586.704		1
4586.91162		1
4586.94336		1
4586.954		1
4587.06543		1
4587.25		1
4587.378		1
4587.48633		1
4587.714		1
4588.10059		1
4588.247		1
4589.12549		1
4589.1333		1
4589.15234		1
4589.268		1
4589.3335		1
4589.63037		1
4590.60645		1
4590.687		1
4590.719		1
4591.06055		1
4591.067		1
4591.33057		1
4592.07		1
4592.56738		1
4592.99658		1
4593.144		1
4593.334		1
4593.74756		1
4593.82471		1
4594.189		1
4594.34326		1
4594.433		1
4594.55566		1
4594.672		1
4594.883		1
4595.714		1
4595.829		1
4596.13		1
4596.39844		1
4596.46143		1
4597.24072		1
4597.453		1
4597.82764		1
4597.979		1
4598.007		1
4598.12354		1
4598.17139		1
4598.216		1
4598.4043		1
4599.266		1
4600.091		1
4600.387		1
4600.43848		1
4600.84863		1
4600.96729		1
4600.99463		1
4601.07227		1
4601.349		1
4601.4126		1
4601.53467		1
4601.571		1
4601.62		1
4601.81641		1
4602.22656		1
4602.352		1
4602.45166		1
4602.81836		1
4602.849		1
4602.87158		1
4603.44		1
4603.97		1
4604.105		1
4604.92139		1
4604.9585		1
4604.97363		1
4605.62842		1
4606.01367		1
4606.12354		1
4606.167		1
4606.217		1
4606.23047		1
4606.29443		1
4606.50732		1
4606.627		1
4606.741		1
4607.028		1
4607.1665		1
4607.17871		1
4607.308		1
4607.59863		1
4607.61963		1
4607.772		1
4608.291		1
4608.39258		1
4608.395		1
4608.77637		1
4608.795		1
4608.86133		1
4609.39844		1
4609.4043		1
4609.499		1
4609.51367		1
4609.658		1
4609.721		1
4609.887		1
4610.00439		1
4610.138		1
4610.533		1
4610.58447		1
4610.91357		1
4611.131		1
4611.211		1
4611.25342		1
4611.34473		1
4611.5957		1
4612.74854		1
4612.84229		1
4612.90332		1
4613.095		1
4613.317		1
4613.41455		1
4613.5127		1
4613.73926		1
4614.015		1
4614.13232		1
4614.24951		1
4614.32959		1
4614.33154		1
4614.351		1
4614.74072		1
4615.02734		1
4615.10254		1
4615.26		1
4615.55273		1
4615.69043		1
4615.71533		1
4615.935		1
4616.132		1
4616.17236		1
4616.99365		1
4617.443		1
4617.47168		1
4617.807		1
4617.839		1
4618.806		1
4618.87256		1
4619.29346		1
4619.46533		1
4619.66064		1
4619.74658		1
4620.059		1
4620.18945		1
4620.37939		1
4620.6084		1
4620.646		1
4620.75		1
4620.75439		1
4620.866		1
4621.14551		1
4621.48242		1
4621.53		1
4622.40137		1
4622.45459		1
4622.56152		1
4622.829		1
4623.12451		1
4623.33252		1
4623.34131		1
4623.378		1
4623.409		1
4623.57764		1
4623.758		1
4623.84863		1
4623.90674		1
4624.084		1
4624.233		1
4624.655		1
4624.772		1
4624.957		1
4625.10938		1
4625.32129		1
4625.616		1
4625.62158		1
4625.65625		1
4625.80273		1
4626.112		1
4626.2373		1
4626.238		1
4626.60547		1
4626.62		1
4626.647		1
4626.743		1
4626.93555		1
4627.27832		1
4627.328		1
4627.467		1
4627.516		1
4627.64258		1
4628.234		1
4628.25342		1
4628.27246		1
4628.33545		1
4628.388		1
4628.427		1
4628.88232		1
4628.894		1
4629.24854		1
4629.264		1
4629.818		1
4629.824		1
4630.2124		1
4630.38867		1
4630.757		1
4630.8833		1
4631.145		1
4631.61426		1
4631.669		1
4632.33154		1
4632.347		1
4632.693		1
4632.89355		1
4632.96533		1
4633.1626		1
4633.22949		1
4633.656		1
4633.74756		1
4634.152		1
4634.79443		1
4634.82959		1
4634.83447		1
4634.85742		1
4634.96436		1
4635.0166		1
4635.31641		1
4635.3374		1
4635.3667		1
4635.38135		1
4635.67236		1
4636.143		1
4636.24072		1
4636.362		1
4636.569		1
4636.60352		1
4636.70166		1
4637.131		1
4637.20752		1
4637.276		1
4637.291		1
4637.61035		1
4637.75		1
4637.90039		1
4637.91943		1
4637.93164		1
4638.055		1
4638.085		1
4638.128		1
4638.18652		1
4638.371		1
4638.558		1
4638.78857		1
4638.97559		1
4639.036		1
4639.522		1
4639.568		1
4639.58936		1
4639.627		1
4640.244		1
4640.419		1
4640.76758		1
4640.86		1
4640.938		1
4641.104		1
4641.105		1
4641.162		1
4641.28174		1
4641.399		1
4641.82568		1
4641.83545		1
4642.027		1
4642.163		1
4642.35547		1
4642.546		1
4642.949		1
4643.102		1
4643.224		1
4643.33838		1
4643.4917		1
4643.49658		1
4643.861		1
4644.19629		1
4644.225		1
4644.711		1
4644.858		1
4644.903		1
4645.14941		1
4645.16		1
4645.19238		1
4645.19775		1
4645.3623		1
4645.38867		1
4645.41748		1
4645.58447		1
4645.88135		1
4645.88672		1
4646.199		1
4646.421		1
4646.50146		1
4646.576		1
4646.847		1
4646.904		1
4646.928		1
4647.009		1
4647.082		1
4647.1416		1
4647.192		1
4647.24756		1
4647.76172		1
4647.78174		1
4647.826		1
4647.942		1
4648.02246		1
4648.03564		1
4648.45947		1
4648.572		1
4648.724		1
4648.85254		1
4648.882		1
4649.099		1
4649.152		1
4649.192		1
4649.202		1
4649.2417		1
4649.27832		1
4649.29639		1
4649.369		1
4649.75146		1
4649.77441		1
4649.7793		1
4650.12842		1
4650.20166		1
4650.582		1
4650.6123		1
4650.73633		1
4651.112		1
4651.2666		1
4651.463		1
4651.726		1
4651.746		1
4651.788		1
4651.84375		1
4652.1		1
4652.22656		1
4652.255		1
4652.30762		1
4652.4375		1
4652.4917		1
4652.53		1
4652.613		1
4652.617		1
4652.63965		1
4653.124		1
4653.29541		1
4653.438		1
4653.65674		1
4653.77637		1
4653.809		1
4653.82959		1
4653.83252		1
4653.84		1
4653.923		1
4654.033		1
4654.049		1
4654.166		1
4654.371		1
4654.517		1
4654.674		1
4654.84131		1
4654.976		1
4655.14941		1
4655.32373		1
4655.42773		1
4655.53955		1
4655.584		1
4655.87646		1
4656.17432		1
4656.37744		1
4656.52344		1
4656.568		1
4656.5874		1
4656.59375		1
4656.62256		1
4656.63428		1
4656.68164		1
4656.74561		1
4656.82		1
4656.82129		1
4656.88574		1
4656.96875		1
4657.02		1
4657.021		1
4657.06055		1
4657.33		1
4657.373		1
4657.387		1
4657.584		1
4657.77539		1
4657.8374		1
4657.84326		1
4658.1543		1
4658.571		1
4658.97656		1
4658.991		1
4659.073		1
4659.22363		1
4659.37256		1
4659.39551		1
4659.69775		1
4659.7124		1
4659.7373		1
4659.80127		1
4659.832		1
4659.9165		1
4660.14		1
4660.19238		1
4660.31445		1
4660.415		1
4660.435		1
4660.462		1
4660.61		1
4660.766		1
4660.789		1
4660.82		1
4660.86475		1
4661.10449		1
4661.105		1
4661.22852		1
4661.258		1
4661.26172		1
4661.353		1
4661.35938		1
4661.67773		1
4661.698		1
4661.731		1
4661.82373		1
4661.84766		1
4661.87354		1
4662.114		1
4662.161		1
4662.41943		1
4662.68359		1
4662.735		1
4662.74268		1
4662.77051		1
4662.83447		1
4662.93359		1
4663.057		1
4663.064		1
4663.21631		1
4663.24072		1
4663.48145		1
4663.51		1
4663.60254		1
4663.639		1
4663.684		1
4663.802		1
4664.00049		1
4664.09		1
4664.177		1
4664.19336		1
4664.233		1
4664.27734		1
4664.559		1
4664.62744		1
4664.64453		1
4664.719		1
4664.746		1
4664.825		1
4664.88965		1
4664.938		1
4665.145		1
4665.15869		1
4665.184		1
4665.20752		1
4665.22852		1
4665.28369		1
4665.36865		1
4665.42773		1
4665.433		1
4665.44873		1
4665.5127		1
4665.59766		1
4665.712		1
4665.74561		1
4665.75439		1
4665.77734		1
4665.813		1
4665.93		1
4666.10645		1
4666.111		1
4666.13135		1
4666.266		1
4666.29		1
4666.322		1
4666.37		1
4666.44971		1
4666.56445		1
4666.57373		1
4666.604		1
4666.705		1
4666.92334		1
4666.93945		1
4666.946		1
4667.166		1
4667.24		1
4667.33252		1
4667.41553		1
4667.516		1
4667.5166		1
4667.63428		1
4667.698		1
4667.84375		1
4667.86328		1
4667.996		1
4668.042		1
4668.08643		1
4668.137		1
4668.33838		1
4668.358		1
4668.518		1
4668.565		1
4668.63232		1
4668.67432		1
4668.76855		1
4668.772		1
4668.88		1
4668.93		1
4668.981		1
4669.06836		1
4669.08057		1
4669.309		1
4669.38232		1
4669.611		1
4669.623		1
4669.80859		1
4669.852		1
4669.853		1
4670.1123		1
4670.17		1
4670.286		1
4670.39844		1
4670.4834		1
4670.599		1
4670.6084		1
4670.759		1
4670.79834		1
4670.901		1
4670.935		1
4671.09863		1
4671.1123		1
4671.211		1
4671.27		1
4671.31738		1
4671.408		1
4671.537		1
4671.59473		1
4671.82275		1
4671.94873		1
4671.965		1
4672.056		1
4672.08447		1
4672.11328		1
4672.133		1
4672.2915		1
4672.405		1
4672.516		1
4673.02832		1
4673.154		1
4673.22461		1
4673.482		1
4673.51953		1
4673.76172		1
4673.839		1
4673.88428		1
4674.16846		1
4674.179		1
4674.22754		1
4674.462		1
4674.48		1
4674.631		1
4674.72754		1
4674.888		1
4675.09326		1
4675.16		1
4675.45947		1
4675.53271		1
4675.693		1
4675.86035		1
4675.8667		1
4676.347		1
4676.579		1
4676.65332		1
4676.87451		1
4677.01172		1
4677.05		1
4677.14258		1
4677.21826		1
4677.272		1
4677.316		1
4677.464		1
4677.55371		1
4677.61475		1
4677.668		1
4677.74072		1
4678.055		1
4678.10547		1
4678.17969		1
4678.35938		1
4678.40234		1
4678.503		1
4678.7666		1
4678.807		1
4678.87939		1
4678.903		1
4678.968		1
4679.16455		1
4679.184		1
4679.29443		1
4679.375		1
4679.38574		1
4679.50537		1
4679.664		1
4679.94141		1
4679.9624		1
4679.98438		1
4679.993		1
4680.11		1
4680.37		1
4680.453		1
4680.56348		1
4680.591		1
4680.732		1
4680.739		1
4680.78271		1
4680.78662		1
4680.958		1
4681.06152		1
4681.18457		1
4681.22559		1
4681.481		1
4681.61475		1
4681.646		1
4681.69727		1
4681.78955		1
4682.00635		1
4682.01953		1
4682.22266		1
4682.238		1
4682.364		1
4682.549		1
4682.57959		1
4682.62549		1
4682.77734		1
4682.838		1
4682.91		1
4683.01172		1
4683.0874		1
4683.15		1
4683.215		1
4683.42139		1
4683.515		1
4683.622		1
4683.74		1
4683.852		1
4683.938		1
4684.14063		1
4684.306		1
4684.32666		1
4684.346		1
4684.35547		1
4684.363		1
4684.43164		1
4684.49463		1
4684.58		1
4684.76025		1
4684.77246		1
4684.83936		1
4684.87354		1
4684.93945		1
4685.037		1
4685.141		1
4685.168		1
4685.175		1
4685.23145		1
4685.241		1
4685.24854		1
4685.386		1
4685.49854		1
4685.516		1
4685.54346		1
4685.59961		1
4685.728		1
4685.864		1
4686.1		1
4686.30859		1
4686.3623		1
4686.52246		1
4686.68		1
4686.764		1
4686.822		1
4686.96973		1
4687.06152		1
4687.19629		1
4687.356		1
4687.44336		1
4687.60938		1
4687.63525		1
4687.68848		1
4687.8833		1
4688.08643		1
4688.159		1
4688.171		1
4688.384		1
4688.471		1
4688.63574		1
4688.644		1
4688.65967		1
4688.91357		1
4689.169		1
4689.182		1
4689.267		1
4689.31		1
4689.42627		1
4689.491		1
4689.77637		1
4689.869		1
4689.893		1
4690.07031		1
4690.11865		1
4690.27441		1
4690.42773		1
4690.442		1
4690.51367		1
4690.68262		1
4690.713		1
4690.876		1
4691.09326		1
4691.103		1
4691.10938		1
4691.182		1
4691.302		1
4691.37451		1
4691.38037		1
4691.42969		1
4691.69		1
4691.75146		1
4691.80566		1
4691.991		1
4692.016		1
4692.064		1
4692.183		1
4692.25635		1
4692.31836		1
4692.38		1
4692.48047		1
4692.572		1
4692.576		1
4692.604		1
4692.8833		1
4693.161		1
4693.23828		1
4693.45361		1
4693.464		1
4693.55566		1
4693.716		1
4693.7417		1
4693.795		1
4693.799		1
4693.8125		1
4693.87		1
4693.89355		1
4694.22754		1
4694.27539		1
4694.288		1
4694.291		1
4694.304		1
4694.34033		1
4694.46533		1
4694.537		1
4694.6123		1
4694.701		1
4694.70166		1
4694.717		1
4694.72461		1
4694.809		1
4694.92139		1
4695.12256		1
4695.348		1
4695.504		1
4695.563		1
4695.57227		1
4695.57959		1
4695.89941		1
4695.95654		1
4696.127		1
4696.16455		1
4696.34326		1
4696.46143		1
4696.5625		1
4696.623		1
4696.629		1
4696.65137		1
4696.72168		1
4696.72266		1
4696.734		1
4696.96826		1
4697.05371		1
4697.119		1
4697.1543		1
4697.157		1
4697.379		1
4697.415		1
4697.418		1
4697.6377		1
4697.8		1
4698.013		1
4698.09473		1
4698.1665		1
4698.203		1
4698.224		1
4698.29639		1
4698.526		1
4698.56055		1
4698.586		1
4698.61133		1
4698.641		1
4698.64355		1
4698.80469		1
4698.95		1
4699.14063		1
4699.239		1
4699.29736		1
4699.31445		1
4699.346		1
4699.361		1
4699.40674		1
4699.475		1
4699.55		1
4699.589		1
4699.652		1
4699.74756		1
4699.86035		1
4699.881		1
4699.924		1
4700.01855		1
4700.07764		1
4700.13		1
4700.34375		1
4700.36		1
4700.465		1
4700.799		1
4700.997		1
4701.00439		1
4701.01758		1
4701.11133		1
4701.13867		1
4701.201		1
4701.24854		1
4701.324		1
4701.34131		1
4701.35938		1
4701.434		1
4701.44043		1
4701.46631		1
4701.47656		1
4701.48		1
4701.547		1
4701.56738		1
4701.693		1
4701.71045		1
4701.735		1
4701.79639		1
4702.02637		1
4702.07		1
4702.22461		1
4702.309		1
4702.38574		1
4702.41162		1
4702.46826		1
4702.64648		1
4702.69727		1
4702.762		1
4702.777		1
4702.83447		1
4702.87158		1
4702.895		1
4703.31		1
4703.47754		1
4703.4917		1
4703.516		1
4703.80127		1
4703.906		1
4703.912		1
4704.04736		1
4704.087		1
4704.097		1
4704.127		1
4704.18		1
4704.224		1
4704.23		1
4704.416		1
4704.585		1
4704.595		1
4704.626		1
4704.747		1
4704.75928		1
4704.99951		1
4705.195		1
4705.2085		1
4705.219		1
4705.34668		1
4705.3916		1
4705.515		1
4705.899		1
4705.899		1
4705.927		1
4705.93555		1
4705.97656		1
4706.00635		1
4706.06738		1
4706.079		1
4706.14648		1
4706.208		1
4706.225		1
4706.30273		1
4706.32666		1
4706.39844		1
4706.59326		1
4706.594		1
4706.598		1
4706.598		1
4706.63232		1
4706.68457		1
4706.82275		1
4706.92236		1
4707.198		1
4707.21973		1
4707.24951		1
4707.31348		1
4707.52148		1
4707.628		1
4707.68359		1
4707.69		1
4707.85449		1
4707.855		1
4707.92		1
4707.98926		1
4708.01074		1
4708.11768		1
4708.19873		1
4708.21631		1
4708.37158		1
4708.404		1
4708.54834		1
4708.556		1
4708.579		1
4708.6333		1
4708.739		1
4708.779		1
4708.956		1
4708.99463		1
4708.99854		1
4709.253		1
4709.291		1
4709.292		1
4709.31738		1
4709.45752		1
4709.47		1
4709.48		1
4709.50635		1
4709.62256		1
4709.62744		1
4709.71436		1
4709.72363		1
4709.98633		1
4710.073		1
4710.237		1
4710.24365		1
4710.28174		1
4710.38965		1
4710.568		1
4710.59961		1
4710.63574		1
4710.80957		1
4710.838		1
4710.95264		1
4711.241		1
4711.41846		1
4711.464		1
4711.54053		1
4711.58154		1
4711.627		1
4711.7124		1
4711.75635		1
4711.779		1
4711.918		1
4711.99756		1
4712.096		1
4712.14551		1
4712.15137		1
4712.51172		1
4712.6626		1
4712.75732		1
4712.76953		1
4712.784		1
4712.852		1
4712.85938		1
4712.996		1
4713.111		1
4713.196		1
4713.353		1
4713.467		1
4713.776		1
4713.84473		1
4713.90625		1
4713.95752		1
4714.058		1
4714.115		1
4714.162		1
4714.25049		1
4714.37939		1
4714.4126		1
4714.41846		1
4714.437		1
4714.481		1
4714.528		1
4714.57764		1
4714.6333		1
4714.68652		1
4714.718		1
4714.737		1
4714.743		1
4714.84961		1
4714.85449		1
4715.04346		1
4715.29248		1
4715.36768		1
4715.48047		1
4715.55127		1
4715.584		1
4715.674		1
4715.971		1
4716.115		1
4716.132		1
4716.36133		1
4716.575		1
4716.601		1
4716.631		1
4717.086		1
4717.162		1
4717.171		1
4717.17334		1
4717.302		1
4717.326		1
4717.44629		1
4717.52441		1
4717.539		1
4717.54736		1
4717.676		1
4717.733		1
4717.9873		1
4718.232		1
4718.27539		1
4718.29932		1
4718.326		1
4718.36768		1
4718.392		1
4718.42529		1
4718.436		1
4718.50537		1
4718.52832		1
4718.692		1
4718.807		1
4718.91		1
4718.94238		1
4719.049		1
4719.077		1
4719.13037		1
4719.287		1
4719.295		1
4719.382		1
4719.57031		1
4719.576		1
4719.58057		1
4719.58252		1
4719.63574		1
4719.64		1
4719.65674		1
4719.70557		1
4719.82666		1
4719.967		1
4719.97266		1
4719.9834		1
4720.07471		1
4720.092		1
4720.14		1
4720.16162		1
4720.24268		1
4720.27148		1
4720.29736		1
4720.31		1
4720.351		1
4720.391		1
4720.405		1
4720.44629		1
4720.45264		1
4720.474		1
4720.477		1
4720.565		1
4720.645		1
4720.66162		1
4720.768		1
4720.899		1
4721.073		1
4721.20557		1
4721.40527		1
4721.45166		1
4721.496		1
4721.54443		1
4721.54541		1
4721.69775		1
4721.704		1
4721.70947		1
4721.759		1
4721.81445		1
4721.864		1
4721.93945		1
4722.17236		1
4722.17432		1
4722.2		1
4722.332		1
4722.478		1
4722.597		1
4722.615		1
4722.62939		1
4722.63525		1
4722.65		1
4722.67334		1
4722.87256		1
4722.887		1
4722.944		1
4722.97852		1
4723.19141		1
4723.193		1
4723.443		1
4723.4585		1
4723.74072		1
4723.7915		1
4723.817		1
4723.823		1
4723.825		1
4723.94971		1
4723.97852		1
4724.05127		1
4724.194		1
4724.214		1
4724.53467		1
4724.553		1
4724.77		1
4724.789		1
4724.79		1
4724.893		1
4724.951		1
4725.26074		1
4725.32		1
4725.38037		1
4725.436		1
4725.47		1
4725.51855		1
4725.581		1
4725.723		1
4725.767		1
4725.78125		1
4725.809		1
4725.80957		1
4725.845		1
4725.92041		1
4726.069		1
4726.075		1
4726.232		1
4726.352		1
4726.371		1
4726.44336		1
4726.462		1
4726.50439		1
4726.55469		1
4726.581		1
4726.601		1
4726.65771		1
4726.73242		1
4726.746		1
4726.814		1
4726.90625		1
4727.097		1
4727.157		1
4727.31543		1
4727.35645		1
4727.429		1
4727.62646		1
4727.935		1
4728.061		1
4728.10449		1
4728.206		1
4728.41162		1
4728.474		1
4728.551		1
4728.643		1
4728.64551		1
4728.73633		1
4728.77051		1
4728.80566		1
4728.815		1
4728.828		1
4728.86475		1
4728.89		1
4729.026		1
4729.036		1
4729.03857		1
4729.11035		1
4729.118		1
4729.39551		1
4729.52539		1
4729.5415		1
4729.623		1
4729.63965		1
4729.736		1
4729.805		1
4729.951		1
4730.037		1
4730.112		1
4730.246		1
4730.263		1
4730.305		1
4730.39453		1
4730.445		1
4730.45		1
4730.495		1
4730.52441		1
4730.567		1
4730.655		1
4730.707		1
4730.80225		1
4730.82		1
4730.837		1
4730.846		1
4730.91748		1
4730.99463		1
4731.109		1
4731.119		1
4731.1875		1
4731.18848		1
4731.24		1
4731.26953		1
4731.28955		1
4731.3584		1
4731.37256		1
4731.43555		1
4731.498		1
[truncated: 9,823 more rows]
