# Supplementary material for: Getting rid of ‘rain’ and ‘stars’: Mitigating inhibition effects on ddPCR data analysis, the case study of the invasive crayfish Pacifastacus leniusculus in the streams of Luxembourg
Source: PLoS One. 2022 Nov 16;17(11):e0275363. doi: 10.1371/journal.pone.0275363 (PMC9668142; doi:10.1371/journal.pone.0275363)
Supplement: S1 File — (ZIP) [file pone.0275363.s003.zip › raw data/29-Pl3/29 Pl3-2019 Pl_H10_Amplitude.csv]

Ch1 Amplitude	Ch2 Amplitude	Cluster
255.1453		1
309.714874		1
396.535919		1
438.724731		1
598.765564		1
956.5981		1
962.3728		1
1280.44666		1
1404.24072		1
1449.28223		1
1473.79626		1
1514.809		1
1580.0874		1
1623.53052		1
1625.85681		1
1634.222		1
1640.06213		1
1643.82361		1
1690.99854		1
1715.91211		1
1743.638		1
1743.9801		1
1755.0614		1
1794.86108		1
1800.45117		1
1803.426		1
1811.09851		1
1822.15271		1
1828.9519		1
1829.94653		1
1855.32813		1
1857.61621		1
1902.33081		1
1920.39844		1
1970.32568		1
1990.29358		1
1993.85217		1
1994.34131		1
2004.91272		1
2021.45288		1
2023.744		1
2034.07434		1
2066.743		1
2069.775		1
2102.32568		1
2106.031		1
2118.31982		1
2134.70142		1
2283.03467		1
2316.2373		1
2366.48145		1
2377.7627		1
2391.517		1
2402.12622		1
2419.16675		1
2482.69214		1
2508.61914		1
2533.54956		1
2534.01		1
2586.763		1
2635.38452		1
2641.241		1
2742.274		1
2744.12451		1
2750.83862		1
2764.86035		1
2781.15723		1
2804.69116		1
2818.115		1
2820.455		1
2826.217		1
2884.64575		1
2908.03638		1
2928.37524		1
2928.93115		1
2991.26		1
3077.39355		1
3122.18555		1
3122.19141		1
3139.438		1
3146.6228		1
3162.022		1
3162.728		1
3168.18042		1
3169.62915		1
3189.75586		1
3203.10376		1
3220.34473		1
3224.93		1
3237.67969		1
3247.523		1
3256.64722		1
3276.24976		1
3297.15479		1
3304.74341		1
3335.34888		1
3343.951		1
3492.61963		1
3498.259		1
3506.1		1
3520.65063		1
3533.72217		1
3539.106		1
3564.87915		1
3574.718		1
3580.98169		1
3611.72		1
3623.52417		1
3635.35449		1
3638.97144		1
3660.88		1
3662.349		1
3685.71875		1
3686.02368		1
3686.13623		1
3704.171		1
3711.3396		1
3725.729		1
3737.979		1
3745.2356		1
3769.36621		1
3784.265		1
3790.34521		1
3793.65063		1
3794.48486		1
3807.37817		1
3820.50781		1
3843.401		1
3852.71069		1
3865.122		1
3869.43652		1
3877.995		1
3884.63		1
3892.82861		1
3908.07178		1
3909.717		1
3927.61279		1
3949.645		1
3953.768		1
3970.19849		1
3971.34375		1
3984.06274		1
3995.53271		1
4004.47949		1
4004.93457		1
4005.4292		1
4008.44751		1
4033.53418		1
4041.89551		1
4051.544		1
4061.27344		1
4070.32		1
4075.6792		1
4075.74072		1
4082.89355		1
4084.99854		1
4115.018		1
4115.129		1
4132.234		1
4135.397		1
4137.85449		1
4141.4873		1
4142.18066		1
4142.193		1
4145.112		1
4146.49561		1
4149.92139		1
4156.90039		1
4164.23		1
4164.879		1
4169.987		1
4171.75635		1
4172.46		1
4173.73		1
4204.25		1
4204.434		1
4207.73535		1
4208.47461		1
4210.107		1
4213.34131		1
4213.773		1
4215.592		1
4219.28564		1
4220.077		1
4220.52734		1
4226.738		1
4230.637		1
4231.88037		1
4234.022		1
4240.362		1
4241.292		1
4245.00244		1
4246.564		1
4251.20361		1
4251.581		1
4254.61426		1
4256.91553		1
4258.304		1
4261.84473		1
4263.41162		1
4263.43359		1
4264.74756		1
4268.7124		1
4271.32861		1
4272.5874		1
4275.52832		1
4278.533		1
4279.57373		1
4287.514		1
4288.08838		1
4292.7915		1
4294.54639		1
4294.78174		1
4300.737		1
4300.84229		1
4302.021		1
4302.807		1
4305.67139		1
4308.44141		1
4309.039		1
4309.869		1
4310.497		1
4310.67334		1
4311.621		1
4311.97461		1
4320.01025		1
4322.45264		1
4322.489		1
4325.178		1
4331.212		1
4331.713		1
4332.586		1
4334.04736		1
4338.18359		1
4340.85449		1
4345.51367		1
4345.88232		1
4346.96143		1
4350.57764		1
4350.893		1
4352.554		1
4352.6416		1
4354.871		1
4356.73		1
4356.954		1
4358.937		1
4359.09961		1
4360.745		1
4361.78271		1
4363.866		1
4364.397		1
4364.859		1
4369.099		1
4369.86865		1
4370.931		1
4371.503		1
4373.955		1
4374.661		1
4375.507		1
4376.51855		1
4376.93359		1
4377.79639		1
4379.44043		1
4379.47168		1
4379.65869		1
4379.95752		1
4379.96826		1
4380.61865		1
4380.866		1
4381.228		1
4381.30225		1
4381.748		1
4383.449		1
4383.466		1
4384.772		1
4386.474		1
4389.8		1
4390.817		1
4391.602		1
4392.16064		1
4393.49951		1
4394.11328		1
4396.373		1
4397.019		1
4398.80469		1
4399.0957		1
4400.13574		1
4400.35742		1
4403.06836		1
4403.13965		1
4404.257		1
4404.89648		1
4408.589		1
4408.74756		1
4409.44238		1
4410.277		1
4410.40039		1
4411.212		1
4411.32129		1
4416.195		1
4416.332		1
4418.36963		1
4418.41064		1
4419.36475		1
4420.549		1
4423.35156		1
4423.387		1
4425.19727		1
4427.17041		1
4427.679		1
4429.396		1
4429.522		1
4431.286		1
4432.972		1
4433.892		1
4437.253		1
4438.299		1
4439.356		1
4439.82227		1
4440.466		1
4444.07568		1
4446.736		1
4448.546		1
4449		1
4449.049		1
4449.063		1
4451.904		1
4451.981		1
4453.185		1
4454.53174		1
4455.38232		1
4457.077		1
4459.33447		1
4460.53955		1
4461.34668		1
4461.63574		1
4462.52734		1
4462.625		1
4464.174		1
4464.30469		1
4465.642		1
4465.796		1
4466.142		1
4466.20752		1
4466.2334		1
4466.403		1
4466.567		1
4466.65625		1
4467.687		1
4467.886		1
4467.97363		1
4468.594		1
4468.622		1
4468.94238		1
4469.26758		1
4471.64941		1
4472.35645		1
4472.97754		1
4474.73828		1
4474.767		1
4474.819		1
4476.25244		1
4478.7583		1
4479.24463		1
4479.465		1
4479.65967		1
4480.292		1
4480.80225		1
4481.986		1
4482.46973		1
4482.629		1
4482.737		1
4484.684		1
4484.78955		1
4487.187		1
4487.51465		1
4487.969		1
4488.51563		1
4488.522		1
4489.36475		1
4489.63232		1
4491.017		1
4491.10254		1
4491.155		1
4492.63037		1
4492.638		1
4492.72		1
4494.96533		1
4495.29248		1
4495.39063		1
4495.711		1
4495.775		1
4495.91455		1
4496.774		1
4497.00244		1
4498.33838		1
4498.8877		1
4499.11572		1
4501.93359		1
4502.37		1
4503.065		1
4503.7085		1
4504.563		1
4504.95654		1
4506.298		1
4507.38672		1
4507.5083		1
4507.909		1
4508.933		1
4509.42139		1
4510.053		1
4510.4707		1
4510.711		1
4510.90967		1
4511.598		1
4511.85059		1
4512.2915		1
4512.315		1
4512.68262		1
4512.71143		1
4514.295		1
4514.966		1
4515.881		1
4516.429		1
4517.18066		1
4517.46045		1
4517.65137		1
4517.97656		1
4518.69434		1
4519.051		1
4519.64063		1
4520.9873		1
4521.14		1
4521.417		1
4521.74951		1
4522.074		1
4522.969		1
4523.29932		1
4523.40332		1
4523.78857		1
4524.34		1
4525.222		1
4525.38428		1
4525.905		1
4527.486		1
4528.04541		1
4528.516		1
4528.69873		1
4528.978		1
4529.011		1
4529.60938		1
4530.11768		1
4530.75342		1
4531.173		1
4531.29932		1
4531.3		1
4533.16357		1
4534.0625		1
4534.13672		1
4534.225		1
4534.523		1
4535.021		1
4536.45557		1
4536.513		1
4536.657		1
4537.57471		1
4537.837		1
4538.222		1
4538.26953		1
4539.092		1
4540.194		1
4540.35645		1
4540.47656		1
4540.6665		1
4540.691		1
4541.327		1
4541.734		1
4542.08		1
4542.60547		1
4543.848		1
4543.953		1
4544.03564		1
4544.232		1
4544.439		1
4545.345		1
4545.814		1
4546.05859		1
4546.737		1
4546.74854		1
4547.431		1
4547.476		1
4548.0083		1
4548.209		1
4549.1377		1
4549.32373		1
4550.725		1
4550.85449		1
4551.24756		1
4551.406		1
4551.578		1
4552.30371		1
4552.71826		1
4553.158		1
4553.73		1
4554.21143		1
4556.392		1
4556.521		1
4556.68359		1
4556.696		1
4557.237		1
4557.49		1
4557.53027		1
4558.099		1
4558.287		1
4558.29932		1
4558.617		1
4558.98438		1
4559.47		1
4559.51758		1
4559.932		1
4560.00537		1
4560.53857		1
4560.69238		1
4560.80762		1
4561.128		1
4561.42725		1
4561.96533		1
4562.783		1
4563.04053		1
4563.418		1
4563.549		1
4564.59863		1
4564.645		1
4565.05127		1
4565.358		1
4566.019		1
4566.504		1
4567.071		1
4567.682		1
4568.05469		1
4568.11133		1
4568.233		1
4568.24658		1
4568.2793		1
4568.8584		1
4570.32764		1
4570.636		1
4570.69873		1
4570.759		1
4570.88574		1
4571.362		1
4571.568		1
4572.273		1
4572.566		1
4572.65234		1
4572.834		1
4572.98145		1
4573.19629		1
4573.796		1
4573.96533		1
4574.339		1
4574.84766		1
4574.998		1
4575.877		1
4575.908		1
4576.65674		1
4578.32568		1
4578.338		1
4578.607		1
4579.255		1
4579.26367		1
4579.29248		1
4579.989		1
4580.44336		1
4581.02051		1
4581.72754		1
4582.092		1
4582.317		1
4582.36426		1
4582.391		1
4582.634		1
4583.56055		1
4583.773		1
4583.924		1
4584.244		1
4584.814		1
4584.86035		1
4586.34326		1
4586.82129		1
4587.386		1
4587.57227		1
4587.89648		1
4588.236		1
4588.38135		1
4588.704		1
4589.046		1
4589.45752		1
4589.60156		1
4590.32031		1
4590.56836		1
4590.601		1
4590.856		1
4591.56348		1
4591.58252		1
4592.235		1
4592.717		1
4592.805		1
4593.051		1
4593.30957		1
4593.50049		1
4594.48438		1
4594.57031		1
4594.97852		1
4595.47168		1
4596.846		1
4597.12061		1
4597.139		1
4597.285		1
4597.63525		1
4598.23438		1
4598.54736		1
4598.574		1
4598.77051		1
4598.998		1
4599.63		1
4601.07129		1
4601.16553		1
4602.74854		1
4603.01465		1
4603.09668		1
4603.43066		1
4603.48926		1
4604.0415		1
4604.30664		1
4604.40234		1
4604.583		1
4604.88		1
4605.008		1
4605.019		1
4605.203		1
4605.261		1
4605.673		1
4605.889		1
4607.03564		1
4608.044		1
4608.50049		1
4608.675		1
4608.74463		1
4608.80859		1
4608.86426		1
4609.083		1
4609.142		1
4609.96875		1
4610.087		1
4610.911		1
4612.27		1
4612.40674		1
4612.57861		1
4613.52344		1
4613.608		1
4614.26563		1
4614.31934		1
4615.39844		1
4615.474		1
4615.626		1
4615.79541		1
4616.067		1
4616.122		1
4616.54053		1
4616.73633		1
4617.04639		1
4617.46826		1
4617.54541		1
4617.83154		1
4618.2124		1
4618.23926		1
4618.549		1
4618.62842		1
4618.79443		1
4618.82129		1
4619.162		1
4619.331		1
4619.434		1
4620.149		1
4620.318		1
4620.85742		1
4620.93066		1
4621.072		1
4621.127		1
4621.438		1
4621.961		1
4622.146		1
4622.20361		1
4622.442		1
4622.53174		1
4623.23535		1
4623.34375		1
4623.38574		1
4623.71729		1
4623.962		1
4624.57129		1
4624.66846		1
4624.845		1
4625.074		1
4625.081		1
4625.082		1
4625.506		1
4625.66748		1
4625.85938		1
4625.86572		1
4626.26855		1
4626.316		1
4626.795		1
4627.64355		1
4627.781		1
4627.97656		1
4628.208		1
4628.286		1
4628.666		1
4628.94873		1
4629.257		1
4629.37158		1
4629.709		1
4630.053		1
4630.06641		1
4630.40674		1
4630.4126		1
4630.49268		1
4630.837		1
4630.84131		1
4631.032		1
4631.658		1
4631.702		1
4632.224		1
4632.294		1
4632.699		1
4633.82373		1
4633.90332		1
4633.935		1
4634.35352		1
4634.354		1
4634.52344		1
4634.87061		1
4634.952		1
4635.122		1
4635.5083		1
4635.994		1
4636.059		1
4636.991		1
4637.37354		1
4637.56641		1
4637.64551		1
4637.99756		1
4638.143		1
4638.22656		1
4638.41846		1
4639.165		1
4639.21631		1
4639.32		1
4639.55859		1
4639.642		1
4639.71533		1
4640.00732		1
4640.09131		1
4640.188		1
4640.30029		1
4640.34033		1
4640.40332		1
4640.62939		1
4640.998		1
4641.136		1
4641.95557		1
4642.02344		1
4642.5415		1
4642.73242		1
4642.749		1
4643.02539		1
4643.53271		1
4644.3335		1
4644.877		1
4645.10254		1
4645.471		1
4646.22656		1
4646.84473		1
4647.796		1
4647.92139		1
4647.922		1
4648		1
4648.273		1
4648.32568		1
4648.34961		1
4648.54443		1
4648.80566		1
4648.85547		1
4649.284		1
4649.37256		1
4649.549		1
4649.90771		1
4650.373		1
4650.62939		1
4650.8877		1
4651.026		1
4651.2373		1
4651.296		1
4651.54639		1
4652.15674		1
4652.35		1
4652.494		1
4652.55273		1
4652.654		1
4652.98535		1
4653.31		1
4653.35938		1
4654.13672		1
4654.19629		1
4654.48242		1
4654.64746		1
4654.85156		1
4654.90039		1
4655.273		1
4655.3877		1
4655.834		1
4656.00342		1
4656.20557		1
4656.263		1
4656.41		1
4656.664		1
4656.772		1
4656.77441		1
4656.796		1
4656.802		1
4656.97754		1
4657.017		1
4657.01855		1
4657.03125		1
4657.148		1
4657.364		1
4658.293		1
4658.62939		1
4658.693		1
4659.282		1
4659.44775		1
4659.849		1
4660.048		1
4660.21338		1
4660.68652		1
4660.75244		1
4660.881		1
4661.197		1
4661.61963		1
4661.70459		1
4661.766		1
4661.86		1
4661.948		1
4662.62451		1
4663.45361		1
4663.509		1
4663.52		1
4663.996		1
4664.28857		1
4664.39648		1
4664.41064		1
4664.51953		1
4664.92236		1
4665.24951		1
4666.06738		1
4666.101		1
4666.11328		1
4666.11768		1
4666.12842		1
4666.51367		1
4667.05225		1
4667.061		1
4667.39844		1
4667.457		1
4667.948		1
4668.34766		1
4668.5127		1
4668.53467		1
4668.562		1
4668.69873		1
4668.70068		1
4668.705		1
4668.869		1
4669.109		1
4669.4165		1
4670.09766		1
4670.655		1
4670.927		1
4670.956		1
4670.975		1
4671.24072		1
4671.49658		1
4671.69336		1
4672.67773		1
4672.96338		1
4673.272		1
4673.48438		1
4673.501		1
4673.554		1
4673.58154		1
4673.7373		1
4673.82031		1
4673.83154		1
4674.304		1
4674.555		1
4674.666		1
4675.073		1
4675.108		1
4675.64453		1
4675.90137		1
4676.19971		1
4676.45557		1
4676.56738		1
4676.753		1
4676.762		1
4676.89746		1
4677.1123		1
4677.424		1
4677.63		1
4678.15527		1
4678.171		1
4678.21143		1
4678.55029		1
4678.71045		1
4678.722		1
4678.751		1
4678.872		1
4679.021		1
4679.136		1
4679.437		1
4679.53369		1
4679.91943		1
4679.99268		1
4680.0127		1
4680.075		1
4680.15332		1
4680.59473		1
4680.6084		1
4680.987		1
4681.54248		1
4681.573		1
4681.86865		1
4681.90869		1
4681.9165		1
4682.144		1
4682.164		1
4682.181		1
4682.211		1
4682.22852		1
4682.59766		1
4682.661		1
4682.79932		1
4683.04932		1
4683.12256		1
4683.23242		1
4683.34131		1
4683.403		1
4683.447		1
4683.676		1
4683.855		1
4683.941		1
4684.019		1
4684.32275		1
4684.60547		1
4684.68066		1
4684.742		1
4684.797		1
4685.397		1
4685.617		1
4685.72363		1
4685.916		1
4685.96		1
4686.237		1
4686.239		1
4686.37646		1
4686.4873		1
4686.621		1
4686.65234		1
4686.956		1
4687.1626		1
4687.17871		1
4687.4585		1
4687.908		1
4687.93		1
4688.228		1
4688.43066		1
4688.612		1
4688.628		1
4689.109		1
4689.33643		1
4689.37158		1
4689.522		1
4689.591		1
4690.07861		1
4690.10449		1
4690.18		1
4690.287		1
4690.332		1
4690.417		1
4690.46143		1
4690.665		1
4690.67334		1
4691.07471		1
4691.30859		1
4691.66846		1
4691.84033		1
4691.905		1
4691.96		1
4692.46826		1
4692.478		1
4692.733		1
4692.75928		1
4692.80029		1
4693.12744		1
4693.33057		1
4693.631		1
4693.84668		1
4693.97266		1
4694.118		1
4694.44141		1
4694.44434		1
4694.47656		1
4694.507		1
4694.661		1
4694.716		1
4695.009		1
4695.20068		1
4695.32031		1
4695.348		1
4695.77051		1
4696.10449		1
4696.45068		1
4696.59863		1
4696.871		1
4696.911		1
4697.00244		1
4697.233		1
4697.317		1
4697.43457		1
4697.67969		1
4697.691		1
4697.7373		1
4698.08		1
4698.73145		1
4698.807		1
4699.46729		1
4699.722		1
4699.85449		1
4700.10938		1
4700.19043		1
4700.197		1
4700.25244		1
4700.257		1
4700.43359		1
4700.44971		1
4700.72754		1
4700.9165		1
4701.06348		1
4701.2085		1
4701.26465		1
4701.292		1
4701.51074		1
4701.69141		1
4701.78662		1
4701.815		1
4701.83545		1
4701.964		1
4702.04443		1
4702.05		1
4702.422		1
4702.693		1
4702.78174		1
4702.86963		1
4703.304		1
4703.38		1
4703.45654		1
4703.673		1
4703.766		1
4703.97949		1
4704.03174		1
4704.132		1
4704.44141		1
4704.594		1
4704.721		1
4704.78662		1
4705.101		1
4705.31348		1
4705.49463		1
4705.555		1
4705.646		1
4705.67334		1
4705.787		1
4705.81055		1
4705.898		1
4705.94238		1
4705.97754		1
4706.09863		1
4706.204		1
4706.22949		1
4706.26563		1
4706.30371		1
4706.48828		1
4706.92236		1
4706.974		1
4707.00244		1
4707.11328		1
4707.243		1
4707.382		1
4707.521		1
4707.79932		1
4707.83643		1
4707.862		1
4707.983		1
4708.10938		1
4708.22266		1
4708.278		1
4708.283		1
4708.396		1
4708.495		1
4708.52246		1
4708.54248		1
4708.552		1
4708.571		1
4708.80664		1
4708.81152		1
4708.894		1
4709.05957		1
4709.11328		1
4709.278		1
4709.38232		1
4709.41		1
4709.916		1
4709.971		1
4710.08643		1
4710.43066		1
4710.60449		1
4710.951		1
4711.13		1
4711.285		1
4711.38867		1
4711.579		1
4711.752		1
4711.777		1
4711.78955		1
4711.90869		1
4712.32031		1
4712.46143		1
4712.80664		1
4712.84668		1
4713.35547		1
4713.79053		1
4713.998		1
4714.162		1
4714.23828		1
4714.309		1
4714.73926		1
4714.80957		1
4715.085		1
4715.45068		1
4715.573		1
4715.711		1
4715.75049		1
4716.128		1
4716.16064		1
4716.224		1
4716.372		1
4716.46533		1
4716.502		1
4716.532		1
4716.58545		1
4716.782		1
4716.82227		1
4716.87061		1
4716.88232		1
4717.319		1
4717.374		1
4717.39		1
4717.42432		1
4717.65674		1
4717.682		1
4717.94043		1
4717.949		1
4718.01074		1
4718.03		1
4718.093		1
4718.323		1
4718.377		1
4718.641		1
4718.73242		1
4718.91357		1
4718.95459		1
4718.975		1
4718.99		1
4719.18848		1
4719.25635		1
4719.37061		1
4719.882		1
4719.907		1
4719.91553		1
4720.269		1
4720.28369		1
4720.738		1
4720.748		1
4720.759		1
4720.99951		1
4721.078		1
4721.108		1
4721.15137		1
4721.17432		1
4721.17627		1
4721.427		1
4721.50439		1
4721.53369		1
4721.593		1
4721.64551		1
4721.689		1
4721.7		1
4722.005		1
4722.14		1
4722.361		1
4722.372		1
4722.475		1
4722.517		1
4722.536		1
4722.57		1
4722.58936		1
4722.667		1
4722.727		1
4722.853		1
4722.86475		1
4722.8916		1
4723.018		1
4723.07373		1
4723.146		1
4723.22363		1
4723.96729		1
4724.017		1
4724.16846		1
4724.174		1
4724.316		1
4724.42041		1
4724.68262		1
4724.703		1
4724.96045		1
4725.03467		1
4725.2666		1
4725.454		1
4725.552		1
4725.81055		1
4725.938		1
4726.07471		1
4726.10938		1
4726.31934		1
4726.727		1
4726.8		1
4726.87744		1
4726.881		1
4727.08936		1
4727.13965		1
4727.373		1
4727.37451		1
4727.421		1
4727.44727		1
4727.487		1
4727.548		1
4727.61426		1
4727.689		1
4728.01367		1
4728.044		1
4728.127		1
4728.13037		1
4728.17773		1
4728.21533		1
4728.21826		1
4728.25049		1
4728.62158		1
4728.65625		1
4728.75928		1
4728.82373		1
4728.895		1
4729.053		1
4729.06445		1
4729.08447		1
4729.08643		1
4729.28		1
4729.38135		1
4729.492		1
4729.60449		1
4729.947		1
4729.968		1
4730.06934		1
4730.079		1
4730.181		1
4730.3		1
4730.401		1
4730.41846		1
4730.4873		1
4730.717		1
4730.72		1
4731.081		1
4731.124		1
4731.50928		1
4731.63		1
4732.06934		1
4732.11963		1
4732.194		1
4732.204		1
4732.229		1
4732.688		1
4732.8335		1
4732.939		1
4733.089		1
4733.11865		1
4733.607		1
4733.646		1
4733.81738		1
4733.85742		1
4733.938		1
4734.1167		1
4734.20361		1
4734.49		1
4734.69336		1
4734.71045		1
4734.755		1
4734.939		1
4735.07764		1
4735.13037		1
4735.276		1
4735.705		1
4735.92725		1
4736.01563		1
4736.07031		1
4736.10742		1
4736.13		1
4736.49		1
4736.77246		1
4736.80664		1
4736.882		1
4736.945		1
4737.017		1
4737.04639		1
4737.428		1
4737.436		1
4737.947		1
4738.25635		1
4738.45361		1
4738.508		1
4738.868		1
4738.99561		1
4739.124		1
4739.47168		1
4739.523		1
4739.66357		1
4739.986		1
4740.086		1
4740.25342		1
4740.322		1
4740.33936		1
4740.406		1
4740.41		1
4740.68848		1
4740.93		1
4741.02344		1
4741.4126		1
4741.74756		1
4741.85547		1
4741.94043		1
4742.069		1
4742.093		1
4742.10742		1
4742.319		1
4742.6084		1
4742.88428		1
4742.96533		1
4743.118		1
4743.226		1
4743.251		1
4743.26855		1
4743.309		1
4743.39063		1
4743.488		1
4743.59473		1
4743.60547		1
4743.674		1
4743.78369		1
4743.963		1
4744.06055		1
4744.16357		1
4744.42041		1
4744.55664		1
4744.638		1
4744.76953		1
4744.97461		1
4745.02148		1
4745.25439		1
4745.557		1
4745.68164		1
4745.88867		1
4745.892		1
4745.89648		1
4745.9165		1
4745.958		1
4745.958		1
4745.96533		1
4746.04		1
4746.10645		1
4746.10938		1
4746.247		1
4746.294		1
4746.34		1
4746.583		1
4746.61475		1
4746.69434		1
4746.78467		1
4746.83643		1
4746.85938		1
4747.04736		1
4747.153		1
4747.25		1
4747.31934		1
4747.35742		1
4747.475		1
4747.50928		1
4747.63037		1
4747.728		1
4747.796		1
4747.95361		1
4748.13574		1
4748.15869		1
4748.226		1
4748.56		1
4748.626		1
4748.63525		1
4748.7085		1
4748.7373		1
4748.74658		1
4748.89		1
4748.97949		1
4749.225		1
4749.451		1
4749.665		1
4749.805		1
4749.815		1
4749.971		1
4750.026		1
4750.075		1
4750.076		1
4750.14355		1
4750.33252		1
4750.7124		1
4750.94		1
4750.95752		1
4751.04639		1
4751.08936		1
4751.44727		1
4751.51855		1
4751.528		1
4751.895		1
4751.92969		1
4752.01563		1
4752.2583		1
4752.285		1
4752.287		1
4752.40234		1
4752.437		1
4752.51953		1
4752.5625		1
4752.867		1
4753.07373		1
4753.113		1
4753.165		1
4753.25732		1
4753.37744		1
4753.44434		1
4753.564		1
4753.65625		1
4753.81543		1
4754.117		1
4754.13867		1
4754.18652		1
4754.314		1
4754.512		1
4754.74365		1
4755.166		1
4755.21143		1
4755.221		1
4755.54541		1
4755.668		1
4755.83447		1
4755.91943		1
4756.02344		1
4756.173		1
4756.188		1
4756.2124		1
4756.35449		1
4756.40869		1
4756.54248		1
4756.54346		1
4756.73828		1
4756.749		1
4756.87939		1
4756.94727		1
4757.117		1
4757.219		1
4757.24072		1
4757.30469		1
4757.32129		1
4757.35352		1
4757.608		1
4757.61426		1
4757.77148		1
4758.259		1
4758.31641		1
4758.41846		1
4758.756		1
4758.76074		1
4758.891		1
4758.95264		1
4758.978		1
4758.985		1
4759.03857		1
4759.04834		1
4759.133		1
4759.14258		1
4759.179		1
4759.3		1
4759.387		1
4759.50342		1
4759.5127		1
4759.533		1
4759.534		1
4759.535		1
4759.59668		1
4759.60742		1
4759.61963		1
4759.653		1
4759.69775		1
4759.861		1
4759.908		1
4759.92041		1
4759.963		1
4760.07861		1
4760.23633		1
4760.315		1
4760.35156		1
4760.42773		1
4760.52		1
4760.54736		1
4760.661		1
4760.67627		1
4761.207		1
4761.2334		1
4761.28174		1
4761.296		1
4761.313		1
4761.32666		1
4761.327		1
4761.416		1
4761.543		1
4761.77148		1
4761.87256		1
4761.905		1
4761.91064		1
4761.92334		1
4761.94434		1
4762.007		1
4762.08545		1
4762.091		1
4762.30371		1
4762.35156		1
4762.439		1
4762.591		1
4762.632		1
4762.83057		1
4762.845		1
4762.868		1
4762.916		1
4762.96338		1
4763.07861		1
4763.156		1
4763.246		1
4763.257		1
4763.35742		1
4763.4		1
4763.401		1
4763.61768		1
4763.713		1
4763.86572		1
4763.888		1
4763.9707		1
4764.02832		1
4764.071		1
4764.132		1
4764.145		1
4764.511		1
4764.56543		1
4764.85		1
4764.85449		1
4764.87256		1
4764.89551		1
4764.994		1
4765.086		1
4765.123		1
4765.175		1
4765.18848		1
4765.42139		1
4765.42871		1
4765.652		1
4765.77		1
4765.78174		1
4766.14453		1
4766.159		1
4766.22656		1
4766.24951		1
4766.273		1
4766.4043		1
4766.476		1
4766.522		1
4766.52832		1
4766.6084		1
4766.75146		1
4766.795		1
4766.87939		1
4766.95		1
4767.065		1
4767.08838		1
4767.13525		1
4767.397		1
4767.40039		1
4767.41		1
4767.55664		1
4767.705		1
4767.78955		1
4767.81445		1
4767.89551		1
4767.992		1
4768.04		1
4768.05859		1
4768.10645		1
4768.352		1
4768.405		1
4768.477		1
4768.59326		1
4768.68848		1
4768.911		1
4769.149		1
4769.18457		1
4769.204		1
4769.39844		1
4769.731		1
4769.74268		1
4769.765		1
4769.801		1
4769.955		1
4770.105		1
4770.172		1
4770.25049		1
4770.29248		1
4770.429		1
4770.47461		1
4770.555		1
4770.586		1
4770.6123		1
4770.759		1
4770.8667		1
4770.921		1
4771.009		1
4771.11035		1
4771.174		1
4771.28955		1
4771.2915		1
4771.343		1
4771.406		1
4771.50342		1
4771.528		1
4771.55469		1
4771.64258		1
4771.705		1
4771.805		1
4771.861		1
4771.866		1
4772.111		1
4772.233		1
4772.31445		1
4772.45		1
4772.45557		1
4772.538		1
4772.55469		1
4772.6875		1
4772.71973		1
4772.74463		1
4772.86865		1
4772.909		1
4773.021		1
4773.18848		1
4773.265		1
4773.30127		1
4773.318		1
4773.42627		1
4773.462		1
4773.758		1
4773.898		1
4774.044		1
4774.10449		1
4774.2583		1
4774.28955		1
4774.305		1
4774.33057		1
4774.392		1
4774.563		1
4774.57		1
4774.875		1
4775.038		1
4775.25439		1
4775.515		1
4775.527		1
4775.53857		1
4775.683		1
4775.75928		1
4775.93945		1
4775.9624		1
4775.97168		1
4775.97656		1
4776.168		1
4776.17871		1
4776.202		1
4776.214		1
4776.3335		1
4776.43359		1
4776.501		1
4776.511		1
4776.589		1
4776.66455		1
4776.716		1
4776.78		1
4776.93652		1
4776.93945		1
4776.97		1
4777.028		1
4777.10742		1
4777.203		1
4777.209		1
4777.263		1
4777.26367		1
4777.30859		1
4777.317		1
4777.33545		1
4777.52344		1
4777.584		1
4777.726		1
4777.72656		1
4778.09375		1
4778.201		1
4778.21338		1
4778.30127		1
4778.357		1
4778.38135		1
4778.468		1
4778.489		1
4778.575		1
4778.68652		1
4778.747		1
4778.8		1
4778.85547		1
4779.006		1
4779.05		1
4779.0957		1
4779.119		1
4779.161		1
4779.169		1
4779.194		1
4779.23		1
4779.31152		1
4779.314		1
4779.399		1
4779.429		1
4779.502		1
4779.518		1
4779.537		1
4779.65137		1
4779.75049		1
4779.774		1
4779.809		1
4779.94775		1
4780.02441		1
4780.13		1
4780.167		1
4780.209		1
4780.21973		1
4780.25146		1
4780.29834		1
4780.3584		1
4780.403		1
4780.446		1
4780.46533		1
4780.486		1
4780.59131		1
4780.631		1
4780.663		1
4780.75049		1
4780.806		1
4780.85742		1
4780.8833		1
4781.3125		1
4781.36		1
4781.389		1
4781.476		1
4781.48926		1
4781.57568		1
4781.755		1
4781.809		1
4781.84229		1
4781.867		1
4781.88574		1
4782.044		1
4782.04834		1
4782.093		1
4782.36328		1
4782.485		1
4782.486		1
4782.516		1
4782.528		1
4782.637		1
4782.65527		1
4782.84033		1
4782.881		1
4783.19434		1
4783.23		1
4783.232		1
4783.389		1
4783.431		1
4783.46631		1
4783.552		1
4783.56934		1
4783.63525		1
4783.69971		1
4783.768		1
4783.84766		1
4783.92529		1
4783.955		1
4784.137		1
4784.143		1
4784.145		1
4784.1665		1
4784.17773		1
4784.309		1
4784.47266		1
4784.482		1
4784.716		1
4784.748		1
4784.82373		1
4784.843		1
4784.863		1
4784.875		1
4784.906		1
4784.935		1
4784.99072		1
4785.03857		1
4785.069		1
4785.257		1
4785.31738		1
4785.528		1
4785.582		1
4785.605		1
4785.67139		1
4785.69		1
4785.79053		1
4785.897		1
4785.905		1
4786.194		1
4786.25244		1
4786.28027		1
4786.282		1
4786.31		1
4786.343		1
4786.438		1
4786.47363		1
4786.59863		1
4786.64		1
4786.659		1
4786.66064		1
4786.66846		1
4786.76367		1
4786.777		1
4786.898		1
4786.955		1
4786.97		1
4787.15771		1
4787.234		1
4787.40527		1
4787.46338		1
4787.49365		1
4787.528		1
4787.56738		1
4787.61		1
4787.683		1
4787.726		1
4787.752		1
4787.792		1
4787.836		1
4787.84326		1
4787.911		1
4787.98828		1
4788.079		1
4788.17773		1
4788.23242		1
4788.26172		1
4788.265		1
4788.34326		1
4788.397		1
4788.407		1
4788.452		1
4788.52441		1
4788.559		1
4788.703		1
4788.78125		1
4788.81348		1
4788.841		1
4788.86963		1
4789.06738		1
4789.11475		1
4789.319		1
4789.34375		1
4789.674		1
4789.70361		1
4789.759		1
4789.9585		1
4790.00635		1
4790.10352		1
4790.17871		1
4790.198		1
4790.2		1
4790.32		1
4790.456		1
4790.556		1
4790.57764		1
4790.611		1
4790.659		1
4790.76367		1
4790.94531		1
4790.954		1
4790.992		1
4791.04053		1
4791.154		1
4791.16162		1
4791.417		1
4791.52734		1
4791.567		1
4791.66		1
4791.67139		1
4791.69336		1
4791.753		1
4791.754		1
4791.76953		1
4791.84326		1
4791.881		1
4792.05127		1
4792.059		1
4792.291		1
4792.37451		1
4792.452		1
4792.491		1
4792.497		1
4792.6		1
4792.623		1
4792.685		1
4792.69727		1
4792.703		1
4792.76172		1
4792.78125		1
4793.04541		1
4793.143		1
4793.26367		1
4793.42236		1
4793.46338		1
4793.51855		1
4793.672		1
4793.852		1
4793.90625		1
4794.01855		1
4794.03857		1
4794.19873		1
4794.23438		1
4794.349		1
4794.35254		1
4794.397		1
4794.54736		1
4794.584		1
4794.611		1
4794.66357		1
4794.902		1
4794.964		1
4795.1377		1
4795.147		1
4795.186		1
4795.39063		1
4795.49365		1
4795.632		1
[truncated: 11,859 more rows]
