# Supplementary material for: Getting rid of ‘rain’ and ‘stars’: Mitigating inhibition effects on ddPCR data analysis, the case study of the invasive crayfish Pacifastacus leniusculus in the streams of Luxembourg
Source: PLoS One. 2022 Nov 16;17(11):e0275363. doi: 10.1371/journal.pone.0275363 (PMC9668142; doi:10.1371/journal.pone.0275363)
Supplement: S1 File — (ZIP) [file pone.0275363.s003.zip › raw data/31-Pl4/31 Pl4-2019_A01_Amplitude.csv]

Ch1 Amplitude	Ch2 Amplitude	Cluster
312.50885		1
1318.32336		1
2306.55225		1
3185.58569		1
4735.25635		1
4824.33545		1
5131.936		1
5180.246		1
5318.719		1
5337.825		1
5344.58154		1
5391.45557		1
5406.40771		1
5425.674		1
5433.184		1
5495.09668		1
5497.859		1
5502.40869		1
5504.675		1
5534.6333		1
5549.767		1
5564.114		1
5572.8335		1
5578.559		1
5587.79736		1
5590.2583		1
5594.642		1
5605.969		1
5613.54639		1
5618.1377		1
5619.69629		1
5621.674		1
5622.907		1
5623.35156		1
5623.799		1
5624.081		1
5624.928		1
5626.593		1
5639.092		1
5641.325		1
5642.487		1
5645.88		1
5646.121		1
5646.517		1
5652.40771		1
5655.39		1
5658.85059		1
5663.58447		1
5663.59473		1
5664.72168		1
5672.043		1
5672.976		1
5677.176		1
5678.39453		1
5681.49		1
5683.19336		1
5683.425		1
5690.722		1
5691.00635		1
5692.098		1
5692.655		1
5695.17432		1
5697.469		1
5700.25342		1
5705.97		1
5706.60938		1
5709.36133		1
5710.96533		1
5713.574		1
5715.47754		1
5724.736		1
5731.78369		1
5732.98047		1
5734.223		1
5734.99463		1
5740.04639		1
5741.325		1
5741.89746		1
5743.79541		1
5746.365		1
5747.75244		1
5750.28125		1
5751.26172		1
5756.27734		1
5756.61		1
5758.461		1
5759.92432		1
5763.027		1
5764.05		1
5768.167		1
5775.703		1
5776.625		1
5777.355		1
5777.63867		1
5777.919		1
5781.537		1
5783.02051		1
5786.53027		1
5788.255		1
5791.84033		1
5795.914		1
5797.25146		1
5798.40137		1
5800.23145		1
5800.511		1
5805.68457		1
5806.003		1
5807.50439		1
5809.21		1
5813.35352		1
5813.692		1
5813.873		1
5814.938		1
5815.50732		1
5818.44727		1
5818.568		1
5818.95361		1
5819.486		1
5819.55957		1
5820.111		1
5827.66162		1
5829.45947		1
5830.468		1
5831.954		1
5832.563		1
5832.616		1
5833.301		1
5834.211		1
5834.41357		1
5836.35645		1
5840.57275		1
5842.931		1
5844.272		1
5844.985		1
5845.351		1
5846.496		1
5847.044		1
5847.237		1
5850.18164		1
5853.96631		1
5855.43555		1
5855.77734		1
5855.94873		1
5860.045		1
5860.226		1
5860.57471		1
5861.457		1
5863.09229		1
5864.43		1
5864.673		1
5867.01367		1
5868.412		1
5868.498		1
5872.19971		1
5872.78174		1
5873.723		1
5873.83154		1
5876.481		1
5878.9165		1
5879.62354		1
5880.313		1
5883.98633		1
5886.0083		1
5887.55762		1
5889.343		1
5889.431		1
5890.712		1
5891.998		1
5892.2417		1
5896.517		1
5896.54932		1
5897.56738		1
5898.59		1
5898.91		1
5900.391		1
5900.685		1
5902.58936		1
5903.09375		1
5904.507		1
5904.794		1
5913.278		1
5913.95654		1
5916.109		1
5917.631		1
5920.026		1
5920.913		1
5921.45654		1
5921.675		1
5922.087		1
5922.59473		1
5922.74268		1
5923.90137		1
5923.94043		1
5926.22949		1
5927.868		1
5928.62842		1
5930.895		1
5931.60254		1
5931.61963		1
5931.797		1
5933.174		1
5933.911		1
5934.13525		1
5934.7		1
5936.282		1
5937.26953		1
5937.879		1
5938.53467		1
5938.54541		1
5939.93		1
5940.094		1
5942.1377		1
5942.329		1
5942.38428		1
5942.46826		1
5942.731		1
5942.816		1
5943.58936		1
5943.71631		1
5944.80371		1
5944.99		1
5945.868		1
5946.75439		1
5946.801		1
5947.78		1
5948.211		1
5948.80469		1
5949.965		1
5950.198		1
5951.257		1
5951.59326		1
5952.7876		1
5954.221		1
5954.359		1
5955.27246		1
5956.19775		1
5956.784		1
5958.416		1
5958.453		1
5958.74463		1
5959.20654		1
5960.23535		1
5960.314		1
5960.718		1
5962.441		1
5962.546		1
5963.67236		1
5964.32031		1
5966.38428		1
5966.697		1
5966.73047		1
5966.84033		1
5966.868		1
5966.93848		1
5966.947		1
5967.20654		1
5967.601		1
5968.235		1
5968.353		1
5971.012		1
5974.08545		1
5974.857		1
5974.952		1
5975.189		1
5975.55		1
5977.03662		1
5977.43555		1
5977.631		1
5977.71631		1
5977.867		1
5978.232		1
5980.25342		1
5980.87939		1
5980.985		1
5981.51074		1
5982.03564		1
5982.297		1
5982.7915		1
5982.86133		1
5983.013		1
5983.26855		1
5983.424		1
5983.637		1
5984.88135		1
5989.729		1
5990.334		1
5990.33447		1
5990.50146		1
5992.79541		1
5993.07		1
5994.21729		1
5994.94873		1
5995.254		1
5996.858		1
5997.08643		1
5997.173		1
5998.988		1
5999.18066		1
5999.40967		1
5999.58838		1
6000.42969		1
6000.939		1
6001.23828		1
6001.92773		1
6002.19434		1
6002.40869		1
6002.723		1
6004.08154		1
6004.32471		1
6005.56738		1
6005.581		1
6005.63232		1
6005.992		1
6006.136		1
6006.83447		1
6008.00049		1
6008.494		1
6008.811		1
6008.934		1
6009.46875		1
6009.56152		1
6010.44043		1
6010.63672		1
6011.045		1
6011.16455		1
6011.167		1
6011.382		1
6012.11963		1
6012.62939		1
6013.03467		1
6013.197		1
6013.307		1
6013.345		1
6013.632		1
6014.0376		1
6014.866		1
6014.975		1
6015.9873		1
6016.128		1
6016.796		1
6016.884		1
6017.09961		1
6017.22266		1
6018.274		1
6018.45		1
6018.79541		1
6018.853		1
6019.3877		1
6019.787		1
6020.961		1
6021.367		1
6021.56445		1
6021.8623		1
6022.258		1
6022.35938		1
6022.684		1
6023.19336		1
6023.395		1
6023.67236		1
6023.7085		1
6023.859		1
6024.017		1
6024.78369		1
6025.35449		1
6025.36572		1
6025.59961		1
6026.36035		1
6026.49268		1
6026.53662		1
6026.65		1
6026.66846		1
6026.72		1
6027.875		1
6028.13428		1
6028.185		1
6028.41		1
6029.07764		1
6029.106		1
6029.134		1
6029.346		1
6029.54932		1
6029.76855		1
6030.372		1
6030.48828		1
6030.62842		1
6030.736		1
6030.86035		1
6031.483		1
6032.37256		1
6032.936		1
6033.035		1
6034.357		1
6034.523		1
6034.56641		1
6034.945		1
6035.84326		1
6036.05127		1
6037.137		1
6038.842		1
6038.878		1
6039.119		1
6039.539		1
6039.55664		1
6041.49463		1
6042.39063		1
6044.3		1
6044.33		1
6044.768		1
6044.8335		1
6044.87549		1
6047.10742		1
6047.55762		1
6047.733		1
6047.835		1
6048.25049		1
6048.36865		1
6048.58		1
6049.11328		1
6049.72266		1
6049.771		1
6050.05127		1
6050.09229		1
6050.19238		1
6050.43262		1
6050.45166		1
6050.774		1
6050.87744		1
6051.41357		1
6051.491		1
6051.63135		1
6051.855		1
6052.417		1
6052.90137		1
6053.74463		1
6053.835		1
6053.85547		1
6054.00342		1
6054.118		1
6054.1333		1
6054.41162		1
6054.93945		1
6055.75342		1
6055.7876		1
6056.28125		1
6056.451		1
6056.9043		1
6057.66357		1
6057.918		1
6058.282		1
6058.375		1
6058.78271		1
6059.724		1
6060.24756		1
6061.07031		1
6061.92432		1
6061.99854		1
6062.11865		1
6062.32373		1
6062.60938		1
6062.842		1
6062.963		1
6063.371		1
6063.572		1
6063.63428		1
6063.859		1
6064.15527		1
6065.54346		1
6065.74463		1
6065.85352		1
6067.30566		1
6068.1543		1
6068.21729		1
6068.29346		1
6068.32275		1
6068.927		1
6068.967		1
6070.7207		1
6070.79053		1
6071.591		1
6072.01563		1
6072.505		1
6072.55225		1
6072.652		1
6072.82861		1
6073.041		1
6073.279		1
6073.321		1
6073.339		1
6074.49756		1
6074.61572		1
6074.89063		1
6075.866		1
6075.97754		1
6076.23975		1
6076.66162		1
6076.72168		1
6076.96436		1
6077.894		1
6077.929		1
6078.01367		1
6078.236		1
6078.38525		1
6078.387		1
6079.09961		1
6079.477		1
6079.5293		1
6079.7085		1
6079.76953		1
6079.827		1
6079.92432		1
6080.0874		1
6080.776		1
6081.07129		1
6081.54		1
6082.405		1
6082.849		1
6082.935		1
6083.43066		1
6083.68848		1
6083.728		1
6084.50537		1
6084.899		1
6084.92627		1
6085.096		1
6085.206		1
6085.773		1
6086.01367		1
6086.633		1
6086.63525		1
6086.66553		1
6088.39746		1
6088.84668		1
6088.87158		1
6089.128		1
6089.18652		1
6089.36		1
6089.728		1
6090.122		1
6091.286		1
6091.91748		1
6091.96		1
6091.97559		1
6092.122		1
6092.15674		1
6092.32764		1
6092.38574		1
6092.443		1
6092.56		1
6092.68848		1
6092.721		1
6092.73438		1
6093.216		1
6093.451		1
6093.57129		1
6093.712		1
6094.90332		1
6095.241		1
6096.049		1
6096.18262		1
6096.541		1
6096.655		1
6096.8623		1
6096.902		1
6097.073		1
6097.473		1
6097.58154		1
6097.75146		1
6097.78662		1
6097.942		1
6098.76465		1
6099.29639		1
6099.383		1
6099.493		1
6099.66943		1
6099.799		1
6101.108		1
6101.41357		1
6101.42871		1
6101.485		1
6101.912		1
6101.98975		1
6102.33		1
6102.53955		1
6103.69531		1
6104.069		1
6104.159		1
6104.293		1
6105.407		1
6105.45166		1
6105.5		1
6105.605		1
6105.65869		1
6105.69043		1
6105.77344		1
6105.828		1
6106.56934		1
6106.87061		1
6107.262		1
6107.954		1
6108.92627		1
6109.12646		1
6109.38525		1
6109.56348		1
6109.66064		1
6109.94971		1
6110.72461		1
6111.36328		1
6111.488		1
6111.73242		1
6112.28662		1
6112.63525		1
6112.77148		1
6112.90771		1
6112.974		1
6113.91553		1
6114.23438		1
6114.65967		1
6115.42969		1
6115.451		1
6116.10547		1
6116.367		1
6116.43164		1
6116.5415		1
6116.691		1
6116.858		1
6116.9		1
6116.96436		1
6117.546		1
6118.3335		1
6118.77		1
6119.19238		1
6119.656		1
6119.694		1
6119.844		1
6119.97852		1
6120.72949		1
6121.61963		1
6121.88037		1
6122.20752		1
6122.904		1
6124.10645		1
6124.304		1
6124.38		1
6125.405		1
6125.529		1
6126.09961		1
6126.323		1
6126.40234		1
6126.469		1
6126.795		1
6127.013		1
6127.21533		1
6127.26		1
6127.52344		1
6127.605		1
6127.7666		1
6128.663		1
6129.127		1
6129.68945		1
6130.13428		1
6130.2085		1
6130.35254		1
6130.786		1
6130.867		1
6130.97		1
6131.24756		1
6131.482		1
6131.54541		1
6131.557		1
6131.578		1
6132.39844		1
6132.405		1
6132.86865		1
6133.01		1
6133.678		1
6133.71875		1
6133.80371		1
6133.91357		1
6134.02148		1
6134.214		1
6134.288		1
6134.301		1
6134.59766		1
6134.75439		1
6135.159		1
6135.20166		1
6135.621		1
6135.62158		1
6135.63525		1
6135.73145		1
6136.4585		1
6136.83838		1
6136.899		1
6137.35254		1
6137.387		1
6137.701		1
6137.914		1
6138.467		1
6138.54053		1
6138.68555		1
6139.205		1
6139.90771		1
6140.16162		1
6141.152		1
6141.195		1
6141.53467		1
6141.91455		1
6142.55957		1
6142.784		1
6143.071		1
6143.293		1
6143.322		1
6143.499		1
6143.529		1
6144.027		1
6144.08447		1
6144.115		1
6144.393		1
6144.401		1
6144.605		1
6144.622		1
6144.982		1
6145.321		1
6145.40771		1
6145.40967		1
6145.59863		1
6146.2417		1
6146.417		1
6146.43262		1
6146.86768		1
6146.903		1
6147.179		1
6147.24756		1
6147.70654		1
6148.37		1
6148.44531		1
6149.019		1
6149.12646		1
6149.301		1
6149.948		1
6150.535		1
6150.656		1
6150.67041		1
6150.77539		1
6150.992		1
6151.50732		1
6151.678		1
6152.18164		1
6152.337		1
6152.4043		1
6152.458		1
6152.882		1
6152.93652		1
6153.02734		1
6153.195		1
6153.22559		1
6153.364		1
6154.086		1
6154.46		1
6154.46826		1
6154.49268		1
6154.87451		1
6155.232		1
6155.29932		1
6155.38965		1
6155.52246		1
6155.54834		1
6155.59229		1
6155.76		1
6156.12549		1
6156.227		1
6156.47363		1
6156.90332		1
6157.13037		1
6157.17773		1
6157.463		1
6157.487		1
6157.5625		1
6158.125		1
6158.28564		1
6158.688		1
6158.753		1
6159.2627		1
6159.293		1
6159.39941		1
6159.636		1
6159.655		1
6159.813		1
6159.99658		1
6160.55859		1
6160.86133		1
6160.975		1
6161.03174		1
6161.125		1
6161.313		1
6161.388		1
6161.395		1
6161.882		1
6162.05859		1
6162.5083		1
6162.517		1
6162.768		1
6162.82568		1
6163.254		1
6163.618		1
6163.775		1
6163.972		1
6164.28662		1
6164.33447		1
6164.6665		1
6164.688		1
6164.75049		1
6165.61865		1
6165.863		1
6165.89355		1
6165.914		1
6166.11426		1
6166.22852		1
6166.245		1
6166.387		1
6166.514		1
6166.589		1
6167.1377		1
6167.18457		1
6167.27246		1
6168.197		1
6168.791		1
6169.00049		1
6169.13672		1
6169.511		1
6169.51172		1
6169.587		1
6169.89258		1
6170.17871		1
6170.2085		1
6170.25439		1
6170.343		1
6170.69238		1
6170.70166		1
6170.70459		1
6170.762		1
6171.19629		1
6171.362		1
6171.40625		1
6171.99463		1
6172.131		1
6172.13965		1
6172.216		1
6172.21875		1
6172.375		1
6172.386		1
6172.98438		1
6173.256		1
6173.626		1
6173.99658		1
6174.37		1
6174.641		1
6174.673		1
6174.98047		1
6174.994		1
6175.035		1
6175.063		1
6175.28027		1
6175.30371		1
6175.34766		1
6175.54443		1
6175.597		1
6175.906		1
6176.431		1
6176.68		1
6176.76855		1
6177.04541		1
6177.078		1
6177.515		1
6177.62		1
6177.91943		1
6178.4126		1
6178.62842		1
6178.78174		1
6178.8374		1
6178.922		1
6179.047		1
6179.164		1
6179.301		1
6179.33545		1
6179.61768		1
6179.62		1
6179.63135		1
6179.64648		1
6179.873		1
6180.04541		1
6180.533		1
6180.629		1
6180.695		1
6181.003		1
6181.21826		1
6181.81836		1
6182.03857		1
6182.116		1
6182.442		1
6182.449		1
6182.84766		1
6182.848		1
6182.933		1
6183.252		1
6183.40527		1
6183.506		1
6183.752		1
6183.7583		1
6184.194		1
6184.271		1
6184.39355		1
6184.47949		1
6184.9834		1
6185.67236		1
6185.816		1
6186.058		1
6186.381		1
6186.57471		1
6186.989		1
6187.218		1
6187.36475		1
6187.42871		1
6187.4375		1
6187.63672		1
6187.724		1
6188.129		1
6188.438		1
6188.526		1
6188.70068		1
6188.84668		1
6188.889		1
6189.17139		1
6189.30225		1
6189.44531		1
6189.688		1
6190.008		1
6190.27		1
6190.35352		1
6190.415		1
6190.505		1
6190.79932		1
6190.83		1
6190.94775		1
6190.949		1
6191.03027		1
6191.22559		1
6191.26074		1
6191.302		1
6191.681		1
6191.9585		1
6192.3833		1
6192.393		1
6192.52246		1
6192.551		1
6192.579		1
6192.80566		1
6192.81445		1
6193.166		1
6193.84033		1
6193.882		1
6193.97852		1
6194.02637		1
6194.43359		1
6194.48		1
6194.77		1
6194.807		1
6194.815		1
6194.84668		1
6195.369		1
6195.40039		1
6195.474		1
6195.694		1
6195.72754		1
6196.00439		1
6196.22656		1
6196.618		1
6196.674		1
6196.92627		1
6196.988		1
6197.101		1
6197.13135		1
6197.253		1
6197.441		1
6197.46045		1
6197.855		1
6198.0625		1
6198.256		1
6198.257		1
6198.31836		1
6198.52637		1
6198.75		1
6198.77441		1
6198.8374		1
6198.92432		1
6199.152		1
6199.16		1
6199.28		1
6199.36		1
6199.405		1
6199.42627		1
6199.51953		1
6199.658		1
6199.74268		1
6200.46973		1
6200.918		1
6201.12		1
6201.23242		1
6201.262		1
6201.524		1
6201.672		1
6201.80371		1
6201.833		1
6201.89648		1
6202.387		1
6202.91357		1
6202.99072		1
6203.023		1
6203.06055		1
6203.341		1
6203.50537		1
6203.53271		1
6203.56348		1
6203.61328		1
6203.88037		1
6204.26563		1
6204.296		1
6204.64844		1
6204.677		1
6204.834		1
6204.998		1
6205.55664		1
6206.024		1
6206.146		1
6206.16455		1
6206.667		1
6206.90039		1
6207.2583		1
6207.313		1
6207.378		1
6207.44971		1
6207.831		1
6208.201		1
6208.462		1
6208.609		1
6208.646		1
6208.77051		1
6208.82275		1
6209.021		1
6209.25342		1
6209.36133		1
6209.862		1
6209.882		1
6209.926		1
6210.007		1
6210.039		1
6210.41357		1
6210.679		1
6210.86963		1
6211.009		1
6211.402		1
6211.498		1
6212.16162		1
6212.30469		1
6212.32031		1
6212.388		1
6212.73		1
6212.8		1
6212.817		1
6212.83936		1
6212.892		1
6213.484		1
6213.53174		1
6213.57129		1
6213.596		1
6214.31		1
6214.381		1
6214.4917		1
6214.61963		1
6214.807		1
6215.08		1
6215.15234		1
6215.17871		1
6215.19775		1
6215.254		1
6215.663		1
6215.66357		1
6215.74658		1
6215.75244		1
6215.784		1
6215.799		1
6215.813		1
6215.8877		1
6216.241		1
6216.49756		1
6216.603		1
6216.9126		1
6217.043		1
6217.287		1
6217.30566		1
6217.512		1
6217.57129		1
6217.83936		1
6217.89355		1
6218.10059		1
6218.283		1
6218.73242		1
6218.75928		1
6218.77246		1
6219.054		1
6219.60352		1
6219.65527		1
6219.937		1
6219.95264		1
6219.993		1
6220.637		1
6220.715		1
6220.73242		1
6220.812		1
6220.92773		1
6221.35645		1
6221.68262		1
6221.6875		1
6222.072		1
6222.07861		1
6222.23926		1
6222.24854		1
6222.53857		1
6222.789		1
6222.93848		1
6223.191		1
6223.291		1
6223.306		1
6223.39063		1
6223.50537		1
6223.709		1
6223.72852		1
6223.77539		1
6223.828		1
6224.00928		1
6224.073		1
6224.121		1
6224.519		1
6224.6665		1
6224.884		1
6224.89063		1
6224.89063		1
6224.9165		1
6225.34		1
6225.535		1
6225.58252		1
6225.81738		1
6226.017		1
6226.078		1
6226.19629		1
6226.28564		1
6226.44336		1
6226.67432		1
6226.69434		1
6227.04932		1
6227.129		1
6227.18652		1
6227.445		1
6227.842		1
6227.918		1
6227.93457		1
6228.01758		1
6228.06		1
6228.08154		1
6228.223		1
6228.303		1
6228.41162		1
6228.469		1
6228.53467		1
6228.639		1
6228.695		1
6228.821		1
6228.931		1
6228.974		1
6229.252		1
6229.29346		1
6229.69238		1
6229.703		1
6229.75537		1
6229.827		1
6229.955		1
6230.01465		1
6230.047		1
6230.13037		1
6230.35059		1
6230.387		1
6230.52539		1
6230.86475		1
6230.99463		1
6231.005		1
6231.061		1
6231.061		1
6231.268		1
6231.296		1
6231.34033		1
6231.36426		1
6231.48438		1
6231.767		1
6231.94629		1
6232.03		1
6232.092		1
6232.2915		1
6232.32275		1
6232.45459		1
6232.5166		1
6232.68457		1
6232.722		1
6232.83		1
6232.86963		1
6233.076		1
6233.07959		1
6233.10645		1
6233.125		1
6233.154		1
6233.2207		1
6233.423		1
6233.45		1
6233.453		1
6233.67236		1
6233.986		1
6234.34326		1
6234.354		1
6234.43652		1
6234.72656		1
6234.86768		1
6234.90967		1
6235.02		1
6235.31348		1
6235.583		1
6235.93652		1
6236.057		1
6236.75244		1
6236.91357		1
6237.11426		1
6237.124		1
6237.35352		1
6237.55762		1
6237.64		1
6237.69727		1
6237.78027		1
6237.84961		1
6237.92627		1
6237.981		1
6238.15625		1
6238.294		1
6238.59766		1
6238.71973		1
6238.777		1
6238.848		1
6238.91455		1
6239.165		1
6239.21		1
6239.349		1
6239.52344		1
6239.8833		1
6239.8916		1
6239.97168		1
6240.087		1
6240.16162		1
6240.547		1
6240.59473		1
6240.70068		1
6240.72656		1
6240.80762		1
6240.84668		1
6240.96729		1
6241.67969		1
6241.843		1
6241.90039		1
6241.941		1
6242.259		1
6242.405		1
6242.57		1
6242.639		1
6242.92041		1
6243.106		1
6243.231		1
6243.29736		1
6243.457		1
6243.481		1
6243.5127		1
6243.5293		1
6243.5293		1
6243.795		1
6244.025		1
6244.27246		1
6244.273		1
6244.42432		1
6244.732		1
6244.807		1
6244.933		1
6245.116		1
6245.69775		1
6245.74268		1
6245.889		1
6245.973		1
6246.065		1
6246.254		1
6246.637		1
6247.183		1
6247.2915		1
6247.394		1
6247.467		1
6247.48828		1
6247.50439		1
6247.507		1
6247.744		1
6248.10352		1
6248.10449		1
6248.2124		1
6248.63428		1
6248.6543		1
6248.76855		1
6248.871		1
6248.94531		1
6249.297		1
6249.65		1
6249.69873		1
6249.82764		1
6249.881		1
6249.928		1
6250.034		1
6250.03467		1
6250.13574		1
6250.154		1
6250.411		1
6250.63672		1
6250.67236		1
6250.7334		1
6250.82666		1
6251.43164		1
6251.56445		1
6251.67969		1
6251.85938		1
6252.05029		1
6252.2124		1
6252.23535		1
6252.90137		1
6252.94971		1
6253.68848		1
6253.72266		1
6253.77148		1
6253.80859		1
6254.20264		1
6254.396		1
6254.508		1
6254.58		1
6254.754		1
6254.96338		1
6254.96973		1
6254.989		1
6255.24854		1
6255.308		1
6255.3335		1
6255.40674		1
6255.814		1
6255.88672		1
6255.925		1
6255.95361		1
6256.077		1
6256.07959		1
6256.136		1
6256.334		1
6256.51465		1
6256.575		1
6256.606		1
6256.84033		1
6257.32568		1
6257.762		1
6257.783		1
6258.2627		1
6258.35547		1
6258.49365		1
6258.52832		1
6258.5415		1
6259.19		1
6259.252		1
6259.57666		1
6259.605		1
6259.65039		1
6259.7085		1
6259.867		1
6259.94629		1
6260.00146		1
6260.121		1
6260.12354		1
6260.213		1
6260.3916		1
6260.517		1
6260.67529		1
6260.71533		1
6260.74365		1
6260.87646		1
6260.971		1
6261.047		1
6261.10938		1
6261.349		1
6261.44434		1
6261.76758		1
6261.93555		1
6261.98633		1
6262.05664		1
6262.05957		1
6262.225		1
6262.30225		1
6262.373		1
6262.66162		1
6262.69043		1
6262.72266		1
6263.13232		1
6263.165		1
6263.362		1
6263.366		1
6263.43945		1
6263.443		1
6263.502		1
6263.507		1
6263.791		1
6263.81934		1
6264.064		1
6264.07861		1
6264.1875		1
6264.336		1
6264.39355		1
6264.65625		1
6264.698		1
6264.73242		1
6264.929		1
6265.035		1
6265.08447		1
6265.361		1
6265.37549		1
6265.41064		1
6265.529		1
6265.534		1
6265.591		1
6265.611		1
6265.626		1
6265.637		1
6265.73		1
6265.735		1
6265.75342		1
6265.7583		1
6265.894		1
6265.936		1
6265.9585		1
6266.02344		1
6266.404		1
6266.51465		1
6266.52246		1
6266.541		1
6266.61035		1
6266.644		1
6266.743		1
6267.264		1
6267.30469		1
6267.455		1
6267.56934		1
6267.64453		1
6268.01172		1
6268.2124		1
6268.237		1
6268.23828		1
6268.55225		1
6268.686		1
6268.8667		1
6268.95068		1
6268.991		1
6269.036		1
6269.35742		1
6269.607		1
6269.699		1
6269.9126		1
6269.989		1
6270.189		1
6270.214		1
6270.246		1
6270.2793		1
6270.63037		1
6270.672		1
6270.686		1
6270.74463		1
6270.80469		1
6271.342		1
6271.54		1
6271.866		1
6271.99756		1
6272.071		1
6272.14746		1
6272.22656		1
6272.317		1
6272.573		1
6272.582		1
6272.877		1
6272.89941		1
6272.95654		1
6272.96973		1
6273.15869		1
6273.254		1
6273.29834		1
6273.326		1
6273.50146		1
6273.616		1
6273.844		1
6274.0415		1
6274.458		1
6274.55127		1
6274.729		1
6274.87842		1
6274.88428		1
6275.05762		1
6275.07666		1
6275.17529		1
6275.398		1
6275.43457		1
6275.48828		1
6275.49756		1
6275.595		1
6275.6123		1
6275.644		1
6275.80469		1
6275.998		1
6276.1084		1
6276.26855		1
6276.466		1
6276.569		1
6276.59863		1
6276.6543		1
6276.67969		1
6276.749		1
6276.89746		1
6276.9165		1
6276.954		1
6277.033		1
6277.29443		1
6277.50342		1
6277.513		1
6278.09229		1
6278.424		1
6278.73828		1
6278.77051		1
6279.02832		1
6279.16		1
6279.382		1
6279.587		1
6279.894		1
6279.984		1
6280.009		1
6280.28174		1
6280.446		1
6280.84863		1
6281.35254		1
6281.382		1
6281.413		1
6281.458		1
6281.503		1
6281.67627		1
6281.725		1
6281.77734		1
6281.844		1
6282.239		1
6282.24		1
6282.432		1
6282.521		1
6282.57568		1
6282.922		1
6283.13		1
6283.219		1
6283.55762		1
6283.55957		1
6283.89941		1
6284.04346		1
6284.09326		1
6284.187		1
6284.27734		1
6284.3		1
6284.526		1
6284.543		1
6284.70654		1
6284.88574		1
6284.92236		1
6284.96631		1
6284.986		1
6284.99463		1
6285.08154		1
6285.089		1
6285.09033		1
6285.093		1
6285.137		1
6285.21338		1
6285.22266		1
6285.26758		1
6285.3		1
6285.498		1
6285.564		1
6285.576		1
6285.71973		1
6285.729		1
6285.81055		1
6285.862		1
6285.904		1
6286.09229		1
6286.15625		1
6286.324		1
6286.531		1
6286.57666		1
6286.828		1
6287.019		1
6287.13525		1
6287.147		1
6287.187		1
6287.275		1
6287.78271		1
6287.805		1
6287.896		1
6288.054		1
6288.15039		1
6288.23926		1
6288.35		1
6288.36		1
6288.41553		1
6288.421		1
6288.578		1
6288.618		1
6288.631		1
6288.677		1
6288.821		1
6288.83936		1
6288.886		1
6289.02832		1
6289.034		1
6289.094		1
6289.159		1
6289.444		1
6289.51465		1
6289.76		1
6289.824		1
6289.93		1
6290.04248		1
6290.06055		1
6290.10059		1
6290.17969		1
6290.227		1
6290.232		1
6290.40234		1
6290.4834		1
6290.54248		1
6290.5874		1
6290.6377		1
6290.69238		1
6290.887		1
6290.985		1
6291.026		1
6291.23926		1
6291.302		1
6291.409		1
6291.45752		1
6291.586		1
6291.64844		1
6291.953		1
6292.155		1
6292.177		1
6292.394		1
6292.43164		1
6292.552		1
6292.573		1
6292.583		1
6292.59131		1
6292.67627		1
6292.70166		1
6292.707		1
6293.022		1
6293.28271		1
6293.362		1
6293.39063		1
6293.72852		1
6294.10449		1
6294.13428		1
6294.297		1
6294.34326		1
6294.46631		1
6294.76		1
6294.894		1
6294.907		1
6294.9917		1
6295.15527		1
6295.24658		1
6295.348		1
6295.379		1
6295.386		1
6295.52344		1
6295.59766		1
6295.73		1
6295.81152		1
6295.86963		1
6295.91357		1
6296.09473		1
6296.101		1
6296.274		1
6296.28369		1
6296.30859		1
6296.329		1
6296.469		1
6296.54248		1
6296.54541		1
6296.718		1
6296.759		1
6296.777		1
6296.79736		1
6296.828		1
6296.928		1
6296.961		1
6297.00635		1
6297.5293		1
6297.696		1
6297.727		1
6298.1123		1
6298.32227		1
6298.3833		1
6298.69		1
6298.69238		1
6298.74658		1
6298.95654		1
6298.976		1
6299.044		1
6299.13574		1
6299.305		1
6299.49463		1
6299.6167		1
6299.62939		1
6300.15625		1
6300.65234		1
6300.754		1
6301.166		1
6301.17432		1
6301.18164		1
6301.354		1
6301.504		1
6301.797		1
6301.813		1
6301.825		1
6301.93945		1
6301.987		1
6302.193		1
6302.20459		1
6302.24		1
6302.28271		1
6302.29834		1
6302.35547		1
6302.488		1
6302.59961		1
6302.723		1
6302.72559		1
6302.81055		1
6302.84766		1
6302.91748		1
6302.95947		1
6303.15234		1
6303.45557		1
6303.501		1
6303.542		1
6303.70264		1
6303.867		1
6303.956		1
6304.02344		1
6304.32031		1
6304.452		1
6304.546		1
6304.65771		1
6304.799		1
6304.833		1
6304.866		1
6304.88135		1
6304.917		1
6305.007		1
6305.1333		1
6305.15967		1
6305.369		1
6305.508		1
6305.587		1
6305.71533		1
6305.74268		1
6305.74658		1
6305.88867		1
6306.04736		1
6306.09766		1
6306.235		1
6306.241		1
6306.27051		1
6306.30225		1
6306.35938		1
6306.383		1
6306.46729		1
6306.49268		1
6306.53955		1
6306.599		1
6306.853		1
6306.878		1
6306.952		1
6307.12		1
6307.16553		1
6307.186		1
6307.26		1
6307.293		1
6307.317		1
6307.459		1
6307.481		1
6307.53467		1
6307.90234		1
6307.94336		1
6307.96338		1
6308.058		1
6308.181		1
6308.24463		1
6308.303		1
6308.354		1
6308.41357		1
6308.496		1
6308.52734		1
6308.538		1
6308.564		1
6308.62158		1
6308.6333		1
6308.799		1
6308.934		1
6309.01953		1
6309.07666		1
6309.163		1
6309.17529		1
6309.235		1
6309.342		1
6309.34473		1
6309.37549		1
6309.47363		1
6309.478		1
6309.57031		1
6309.614		1
6309.62		1
6309.746		1
6309.78564		1
6309.83936		1
6309.86963		1
6309.93262		1
6309.96		1
6310.149		1
6310.18457		1
6310.187		1
6310.312		1
6310.35059		1
6310.354		1
6310.567		1
6310.644		1
6310.68652		1
6310.701		1
6310.7915		1
6310.865		1
6310.97		1
6311.02		1
6311.022		1
6311.08447		1
6311.43945		1
6311.50342		1
6311.88135		1
6312.082		1
6312.26465		1
6312.27734		1
6312.283		1
6312.29736		1
6312.49854		1
6312.63965		1
6312.696		1
6312.728		1
6312.74756		1
6312.778		1
6312.819		1
6313.146		1
6313.191		1
6313.26074		1
6313.63525		1
6313.675		1
6313.69775		1
6313.702		1
6313.94043		1
6313.942		1
6314.089		1
6314.192		1
6314.31152		1
6314.317		1
6314.46875		1
6314.49268		1
6314.585		1
6314.717		1
6314.75049		1
6314.882		1
6315.10547		1
6315.14648		1
6315.37744		1
6315.46338		1
6315.47754		1
6315.484		1
6315.48438		1
6315.587		1
6315.809		1
6315.819		1
6315.86572		1
6316.17334		1
6316.31738		1
6316.323		1
6316.47754		1
6316.5415		1
6316.672		1
6316.76025		1
6316.8125		1
6317.106		1
6317.181		1
6317.40234		1
6317.41748		1
6317.43		1
6317.47		1
6317.589		1
6317.60254		1
6317.702		1
6317.727		1
6317.82666		1
6317.889		1
6317.908		1
6317.967		1
6318.31934		1
6318.415		1
6318.434		1
6318.555		1
6318.595		1
6318.65332		1
6318.6543		1
6318.82227		1
6318.952		1
6319.017		1
6319.09375		1
6319.127		1
6319.21973		1
6319.23145		1
6319.275		1
6319.303		1
6319.313		1
6319.32764		1
6319.50537		1
6319.696		1
6319.99658		1
6320.008		1
6320.172		1
6320.194		1
6320.286		1
6320.312		1
6320.768		1
6321.07129		1
6321.158		1
6321.18164		1
6321.26025		1
6321.325		1
6321.42871		1
6321.437		1
6321.62549		1
6321.63965		1
6321.673		1
6321.745		1
6322.102		1
6322.5835		1
6322.66748		1
6322.7627		1
6322.80371		1
6322.806		1
6322.808		1
6322.888		1
6323.382		1
6323.439		1
6323.43945		1
6323.661		1
6323.688		1
6323.69971		1
6323.81836		1
6323.824		1
6323.851		1
6323.89746		1
6324.076		1
6324.10938		1
6324.127		1
6324.63135		1
6324.72168		1
6324.72852		1
6324.73438		1
6324.92969		1
6324.93359		1
6324.937		1
6325.12744		1
[truncated: 17,683 more rows]
