# Supplementary material for: Getting rid of ‘rain’ and ‘stars’: Mitigating inhibition effects on ddPCR data analysis, the case study of the invasive crayfish Pacifastacus leniusculus in the streams of Luxembourg
Source: PLoS One. 2022 Nov 16;17(11):e0275363. doi: 10.1371/journal.pone.0275363 (PMC9668142; doi:10.1371/journal.pone.0275363)
Supplement: S1 File — (ZIP) [file pone.0275363.s003.zip › raw data/31-Pl4/31 Pl4-2019_A02_Amplitude.csv]

Ch1 Amplitude	Ch2 Amplitude	Cluster
1266.66589		1
4937.017		1
5867.933		1
6008.968		1
6064.50732		1
6081.67969		1
6115.229		1
6122.38965		1
6166.739		1
6206.31152		1
6263.87		1
6271.703		1
6291.40137		1
6306.69775		1
6307.35352		1
6338.23975		1
6339.322		1
6344.29639		1
6348.0293		1
6348.79639		1
6367.74		1
6382.648		1
6383.32		1
6396.418		1
6403.26465		1
6404.92969		1
6409.51465		1
6409.799		1
6410.21826		1
6412.336		1
6414.372		1
6415.71631		1
6423.10547		1
6423.87842		1
6426.823		1
6426.98535		1
6442.60254		1
6445.221		1
6449.407		1
6454.433		1
6457.486		1
6467.618		1
6478.44043		1
6480.67432		1
6488.80859		1
6495.3833		1
6499.187		1
6503.752		1
6504.423		1
6505.475		1
6508.842		1
6514.07764		1
6515.976		1
6516.01563		1
6516.06152		1
6517.247		1
6520.2085		1
6526.59033		1
6527.65771		1
6528.19873		1
6531.37549		1
6531.62451		1
6532.19238		1
6532.622		1
6536.65332		1
6537.745		1
6540.57959		1
6542.391		1
6543.978		1
6548.16162		1
6550.72852		1
6552.624		1
6554.405		1
6555.08252		1
6558.047		1
6559.93457		1
6560.93164		1
6562.694		1
6563.488		1
6564.034		1
6570.346		1
6571.77637		1
6572.5835		1
6575.28027		1
6579.07861		1
6579.18359		1
6579.66357		1
6580.11035		1
6580.921		1
6581.30469		1
6581.46973		1
6582.98926		1
6583.2915		1
6583.65625		1
6583.918		1
6585.08		1
6586.91748		1
6589.88965		1
6593.92871		1
6594.53125		1
6595.46973		1
6595.804		1
6596.77539		1
6597.231		1
6597.39941		1
6602.555		1
6602.81641		1
6603.64063		1
6604.55225		1
6604.55664		1
6604.94775		1
6605.114		1
6606.8667		1
6608.151		1
6609.028		1
6609.166		1
6609.388		1
6610.52		1
6610.80273		1
6611.19434		1
6612.29346		1
6613.275		1
6617.129		1
6618.34668		1
6619.98975		1
6621.633		1
6621.81934		1
6622.321		1
6622.492		1
6622.70361		1
6622.798		1
6624.49854		1
6624.88525		1
6625.55664		1
6626.46875		1
6626.774		1
6628.13232		1
6628.27		1
6628.362		1
6628.79		1
6629.67969		1
6629.95166		1
6630.92139		1
6630.96973		1
6630.9834		1
6632.29541		1
6632.527		1
6632.88232		1
6633.64551		1
6633.96436		1
6634.704		1
6634.962		1
6635.06641		1
6635.471		1
6635.933		1
6636.54932		1
6636.694		1
6639.076		1
6640.017		1
6641.61475		1
6642.23926		1
6644.15		1
6644.192		1
6644.432		1
6645.39355		1
6645.45459		1
6645.555		1
6645.971		1
6648.036		1
6648.037		1
6648.8374		1
6649.69434		1
6650.77441		1
6653.12451		1
6653.31836		1
6654.342		1
6655.51025		1
6655.916		1
6656.023		1
6656.36865		1
6656.428		1
6657.088		1
6657.163		1
6657.17041		1
6658.311		1
6658.4707		1
6658.76758		1
6659.20752		1
6660.232		1
6661.73828		1
6662.401		1
6665.13867		1
6666.488		1
6667.67432		1
6668.728		1
6669.38135		1
6670.50537		1
6671.24		1
6673.401		1
6673.58838		1
6676.81738		1
6677.56641		1
6678.4043		1
6678.74561		1
6679.05762		1
6679.4126		1
6679.42969		1
6679.683		1
6680.18262		1
6680.63867		1
6681.065		1
6682.008		1
6682.399		1
6684.799		1
6685.18555		1
6685.212		1
6685.485		1
6685.876		1
6686.516		1
6686.592		1
6686.995		1
6687.03467		1
6687.526		1
6688.49658		1
6688.995		1
6689.014		1
6689.165		1
6690.15527		1
6690.247		1
6690.666		1
6690.71436		1
6691.591		1
6692.12646		1
6693.27637		1
6693.52		1
6693.8833		1
6694.43066		1
6694.906		1
6694.98		1
6694.9917		1
6695.466		1
6695.971		1
6696.063		1
6696.743		1
6697.02051		1
6697.395		1
6697.39746		1
6697.888		1
6698.09863		1
6698.312		1
6698.403		1
6698.5376		1
6699.164		1
6699.368		1
6699.5874		1
6699.96729		1
6700.10449		1
6700.219		1
6701.44141		1
6701.87646		1
6702.81152		1
6702.961		1
6703.289		1
6703.878		1
6703.9834		1
6704.24463		1
6704.34326		1
6704.89453		1
6705.13		1
6705.73828		1
6706.107		1
6706.1167		1
6706.69336		1
6706.88		1
6707.07666		1
6707.486		1
6707.60645		1
6707.80762		1
6708.188		1
6708.825		1
6708.839		1
6710.384		1
6710.39941		1
6710.67871		1
6712.20166		1
6713.50635		1
6713.556		1
6713.708		1
6714.57471		1
6714.636		1
6715.525		1
6715.635		1
6716.68262		1
6716.81836		1
6716.89258		1
6717.66162		1
6717.66943		1
6717.82227		1
6718.533		1
6718.58545		1
6719.191		1
6719.284		1
6719.32		1
6719.415		1
6719.5127		1
6719.807		1
6720.19434		1
6720.19971		1
6720.93164		1
6721.04248		1
6721.31836		1
6721.671		1
6722.011		1
6722.09863		1
6722.2334		1
6722.922		1
6723.001		1
6723.50537		1
6723.647		1
6723.793		1
6723.96		1
6725.6665		1
6726.885		1
6727.113		1
6727.39844		1
6727.45654		1
6727.6416		1
6727.72168		1
6727.817		1
6728.21729		1
6728.48145		1
6729.56055		1
6729.73828		1
6729.937		1
6730.08447		1
6730.751		1
6731.02734		1
6731.18359		1
6731.363		1
6731.55957		1
6732.54541		1
6732.547		1
6732.65527		1
6732.68		1
6732.923		1
6732.952		1
6732.957		1
6733.2876		1
6733.567		1
6733.62158		1
6733.67871		1
6734.12744		1
6734.845		1
6735.21		1
6735.274		1
6735.389		1
6735.491		1
6735.59229		1
6736.638		1
6736.774		1
6737.493		1
6738.06738		1
6738.17139		1
6738.51074		1
6738.57227		1
6739.04639		1
6739.08057		1
6739.442		1
6739.708		1
6740.71973		1
6741.2666		1
6741.278		1
6741.4165		1
6741.723		1
6741.92236		1
6742.483		1
6742.57373		1
6742.77051		1
6743.24072		1
6743.27246		1
6743.99756		1
6744.014		1
6744.574		1
6744.58		1
6744.608		1
6745.701		1
6745.82031		1
6746.09		1
6746.348		1
6746.34863		1
6746.402		1
6746.71729		1
6747.35156		1
6747.39258		1
6747.631		1
6748.291		1
6748.30371		1
6748.402		1
6748.47852		1
6748.642		1
6748.88135		1
6749.063		1
6750.111		1
6750.56055		1
6750.94629		1
6750.95361		1
6751.357		1
6751.46826		1
6751.627		1
6751.69775		1
6751.71338		1
6752.11426		1
6752.186		1
6752.19629		1
6752.696		1
6752.846		1
6752.96973		1
6754.01465		1
6754.47363		1
6754.502		1
6754.61133		1
6755.367		1
6755.556		1
6755.729		1
6755.838		1
6755.904		1
6756.06348		1
6756.088		1
6756.49561		1
6756.7666		1
6757.255		1
6757.319		1
6757.339		1
6757.567		1
6757.68066		1
6757.781		1
6758.00342		1
6758.0835		1
6758.18848		1
6758.54639		1
6759.061		1
6759.252		1
6759.558		1
6759.73975		1
6760.049		1
6760.37158		1
6760.484		1
6760.50439		1
6760.5293		1
6760.534		1
6760.96143		1
6761.09961		1
6761.17969		1
6761.391		1
6761.571		1
6761.8916		1
6762.186		1
6762.487		1
6762.663		1
6762.7793		1
6762.815		1
6763.23		1
6763.247		1
6763.51855		1
6763.99951		1
6764.39355		1
6764.46		1
6764.70166		1
6764.889		1
6765.59229		1
6766.40869		1
6766.48926		1
6766.80957		1
6767.09766		1
6767.155		1
6767.27344		1
6767.615		1
6767.63		1
6767.68		1
6767.7876		1
6768.471		1
6768.565		1
6768.78369		1
6768.891		1
6769.07764		1
6769.651		1
6770.76172		1
6770.984		1
6771.129		1
6771.21		1
6771.22		1
6771.464		1
6771.594		1
6771.70459		1
6771.71826		1
6771.97363		1
6772.14063		1
6772.184		1
6772.21143		1
6772.522		1
6773.0083		1
6773.125		1
6773.93066		1
6773.97949		1
6774.39844		1
6774.81152		1
6774.825		1
6774.86035		1
6774.93457		1
6775.13867		1
6775.403		1
6775.41748		1
6775.777		1
6776.017		1
6776.01953		1
6776.14941		1
6776.31836		1
6776.60938		1
6777.10156		1
6777.199		1
6777.25342		1
6777.254		1
6778.049		1
6778.10645		1
6778.21729		1
6778.242		1
6778.344		1
6779.00244		1
6779.024		1
6779.297		1
6780.086		1
6780.39648		1
6781.601		1
6781.613		1
6782.12		1
6782.33		1
6782.35059		1
6782.513		1
6782.537		1
6782.6		1
6783.076		1
6783.343		1
6783.37549		1
6783.81445		1
6784.895		1
6785.20264		1
6785.43		1
6785.678		1
6786.073		1
6786.672		1
6786.77832		1
6786.93		1
6786.94775		1
6787.368		1
6787.44238		1
6787.71729		1
6787.7627		1
6788.27		1
6788.35156		1
6788.36475		1
6788.65039		1
6788.766		1
6788.88135		1
6788.974		1
6789.00928		1
6789.43555		1
6789.442		1
6789.542		1
6790.00928		1
6790.675		1
6790.80957		1
6790.933		1
6790.93945		1
6791.16162		1
6791.441		1
6791.52246		1
6791.707		1
6791.72852		1
6792.296		1
6792.31348		1
6792.988		1
6793.043		1
6793.119		1
6793.50928		1
6793.90869		1
6793.9375		1
6794.293		1
6794.337		1
6794.35938		1
6794.92627		1
6795.107		1
6795.18066		1
6795.50342		1
6795.6		1
6795.61963		1
6795.74756		1
6795.89355		1
6796.19727		1
6796.256		1
6796.2793		1
6796.3833		1
6796.47852		1
6796.60254		1
6797.562		1
6797.86475		1
6798.12939		1
6798.17871		1
6798.28125		1
6798.305		1
6798.32129		1
6798.459		1
6798.67871		1
6798.79736		1
6798.80762		1
6799.19971		1
6799.602		1
6799.65		1
6799.69336		1
6799.86865		1
6800.03857		1
6800.17627		1
6800.194		1
6800.391		1
6800.42041		1
6800.774		1
6800.85547		1
6800.921		1
6801.073		1
6801.25342		1
6801.36475		1
6801.598		1
6801.72949		1
6802.114		1
6802.19434		1
6802.50635		1
6802.507		1
6802.74561		1
6802.88525		1
6802.983		1
6803.572		1
6804.16455		1
6804.27051		1
6804.43262		1
6804.72		1
6804.87451		1
6804.981		1
6804.99951		1
6805.30469		1
6805.37646		1
6805.423		1
6805.50049		1
6805.573		1
6805.71		1
6805.78125		1
6806.07764		1
6806.1665		1
6806.333		1
6806.87451		1
6806.903		1
6807.052		1
6807.082		1
6808.043		1
6808.047		1
6808.268		1
6808.41		1
6808.525		1
6808.602		1
6808.779		1
6808.85449		1
6808.993		1
6809.138		1
6809.352		1
6809.49268		1
6809.612		1
6809.72168		1
6809.847		1
6810.198		1
6810.297		1
6810.49072		1
6810.59		1
6810.676		1
6810.934		1
6811.245		1
6811.521		1
6811.683		1
6811.75732		1
6811.838		1
6812.168		1
6812.20654		1
6812.275		1
6812.27539		1
6812.50928		1
6812.554		1
6812.563		1
6812.67432		1
6812.68		1
6812.816		1
6813.48633		1
6813.8374		1
6813.84766		1
6813.951		1
6814.17627		1
6814.19336		1
6814.229		1
6814.25342		1
6814.292		1
6814.29639		1
6814.3		1
6814.47754		1
6814.58057		1
6814.64746		1
6814.85		1
6814.851		1
6815.03564		1
6815.07275		1
6815.14941		1
6815.19873		1
6815.436		1
6815.44531		1
6815.47949		1
6815.616		1
6815.758		1
6815.80273		1
6815.8584		1
6815.87646		1
6815.952		1
6815.98926		1
6816.076		1
6816.409		1
6816.468		1
6816.534		1
6817.2583		1
6817.67041		1
6817.84766		1
6818.057		1
6818.10059		1
6818.42773		1
6818.48926		1
6818.521		1
6818.625		1
6818.65039		1
6818.67871		1
6818.69238		1
6818.771		1
6818.87061		1
6818.94336		1
6818.95459		1
6818.96045		1
6819.113		1
6819.29639		1
6819.40137		1
6819.4873		1
6819.51025		1
6819.524		1
6819.825		1
6820.2207		1
6820.25146		1
6820.43555		1
6820.443		1
6820.48828		1
6820.508		1
6820.811		1
6820.86768		1
6821.07861		1
6821.0874		1
6821.129		1
6821.471		1
6821.591		1
6821.934		1
6822.4043		1
6822.42871		1
6822.43		1
6822.464		1
6823.04736		1
6823.132		1
6823.31		1
6823.606		1
6823.63867		1
6823.67139		1
6823.686		1
6823.73438		1
6823.94873		1
6824.004		1
6824.039		1
6824.10547		1
6824.263		1
6824.32		1
6824.329		1
6824.35449		1
6824.54443		1
6824.64844		1
6824.80371		1
6824.88574		1
6824.96973		1
6825.25732		1
6825.323		1
6825.37549		1
6825.47461		1
6825.58154		1
6825.661		1
6825.859		1
6826.05469		1
6826.114		1
6826.249		1
6826.941		1
6827.00635		1
6827.32031		1
6827.484		1
6827.58545		1
6827.59229		1
6827.602		1
6828.008		1
6828.082		1
6828.1123		1
6828.20752		1
6828.301		1
6828.366		1
6828.669		1
6828.71045		1
6829.07031		1
6829.135		1
6829.22852		1
6829.352		1
6829.391		1
6829.399		1
6829.45068		1
6829.553		1
6829.94531		1
6829.965		1
6830.121		1
6830.319		1
6830.36426		1
6830.46338		1
6830.657		1
6831.19531		1
6831.20947		1
6831.336		1
6831.451		1
6831.50537		1
6832.21045		1
6832.3335		1
6832.53027		1
6832.63		1
6832.6416		1
6833.09668		1
6833.192		1
6833.64648		1
6833.739		1
6833.787		1
6833.90527		1
6833.916		1
6834.196		1
6834.308		1
6834.461		1
6834.588		1
6834.66357		1
6834.862		1
6834.95068		1
6835.23535		1
6835.378		1
6835.419		1
6835.476		1
6835.61768		1
6835.62646		1
6835.849		1
6835.99561		1
6836.028		1
6836.073		1
6836.11865		1
6836.56		1
6836.781		1
6836.80273		1
6836.869		1
6837.077		1
6837.12939		1
6837.253		1
6837.258		1
6837.48145		1
6837.49		1
6837.83154		1
6837.901		1
6838.0127		1
6838.0957		1
6838.275		1
6838.308		1
6838.5625		1
6838.56348		1
6838.56738		1
6838.65625		1
6838.71143		1
6839.023		1
6839.09		1
6839.133		1
6839.24365		1
6839.326		1
6839.43359		1
6839.461		1
6839.465		1
6839.64941		1
6839.74		1
6840.072		1
6840.407		1
6840.479		1
6840.483		1
6840.588		1
6840.809		1
6840.956		1
6841.074		1
6841.39355		1
6841.593		1
6841.634		1
6841.858		1
6841.90674		1
6842.11572		1
6842.68164		1
6842.71045		1
6842.72559		1
6842.7627		1
6843.11		1
6843.299		1
6843.30566		1
6843.422		1
6843.631		1
6843.65137		1
6843.952		1
6844.12354		1
6844.13965		1
6844.14453		1
6844.193		1
6844.28174		1
6844.406		1
6844.54443		1
6844.59326		1
6845.113		1
6845.147		1
6845.27148		1
6845.56641		1
6845.86572		1
6845.94775		1
6845.986		1
6845.991		1
6846.32227		1
6846.506		1
6846.67529		1
6846.682		1
6846.77441		1
6846.787		1
6846.92773		1
6846.936		1
6847.088		1
6847.296		1
6847.32666		1
6847.37842		1
6847.67725		1
6847.737		1
6847.945		1
6848.032		1
6848.27246		1
6848.32471		1
6848.41		1
6848.45947		1
6848.694		1
6848.73975		1
6848.821		1
6848.90332		1
6849.097		1
6849.1084		1
6849.168		1
6849.21		1
6849.33154		1
6849.425		1
6849.63525		1
6849.678		1
6849.69043		1
6849.74268		1
6849.767		1
6849.85254		1
6849.96436		1
6849.9834		1
6850.19043		1
6850.2583		1
6850.377		1
6850.561		1
6850.649		1
6850.70947		1
6851.05371		1
6851.262		1
6851.40771		1
6851.72266		1
6851.723		1
6852.424		1
6852.515		1
6852.571		1
6852.72559		1
6852.806		1
6852.82275		1
6852.98438		1
6853.06641		1
6853.101		1
6853.194		1
6853.222		1
6853.299		1
6853.587		1
6853.82227		1
6854.23047		1
6854.27832		1
6854.41162		1
6854.56348		1
6854.61768		1
6854.632		1
6854.96875		1
6855.05029		1
6855.3916		1
6855.40527		1
6855.41748		1
6855.473		1
6855.51074		1
6855.565		1
6855.766		1
6855.80859		1
6856.15625		1
6856.2		1
6856.471		1
6856.50439		1
6856.52148		1
6856.62256		1
6856.70654		1
6856.742		1
6856.78		1
6856.81		1
6856.99854		1
6857.17236		1
6857.202		1
6857.31445		1
6857.34375		1
6857.51		1
6857.66162		1
6857.664		1
6857.74951		1
6857.795		1
6857.87158		1
6857.925		1
6858.023		1
6858.318		1
6858.41748		1
6858.659		1
6858.763		1
6859.124		1
6859.2085		1
6859.255		1
6859.65771		1
6859.79		1
6859.87549		1
6860.12354		1
6860.12354		1
6860.219		1
6860.252		1
6860.33057		1
6860.7124		1
6860.72168		1
6860.72949		1
6860.756		1
6860.762		1
6861.035		1
6861.09473		1
6861.14844		1
6861.399		1
6861.73047		1
6861.858		1
6861.85938		1
6861.86426		1
6861.91357		1
6862.075		1
6862.13		1
6862.23242		1
6862.271		1
6862.356		1
6862.395		1
6862.442		1
6862.593		1
6862.772		1
6863.15869		1
6863.18262		1
6863.567		1
6863.58		1
6863.77441		1
6864.11328		1
6864.416		1
6864.46631		1
6864.47949		1
6864.62256		1
6864.714		1
6864.798		1
6864.80566		1
6865		1
6865.00146		1
6865.10547		1
6865.312		1
6865.54541		1
6865.62842		1
6865.67139		1
6865.894		1
6866.2627		1
6866.51758		1
6866.60645		1
6866.74658		1
6866.82031		1
6866.9043		1
6867.14258		1
6867.26025		1
6867.268		1
6867.326		1
6867.331		1
6867.35156		1
6867.37939		1
6867.43262		1
6867.484		1
6867.55469		1
6867.572		1
6867.57666		1
6867.911		1
6868.11		1
6868.264		1
6868.26758		1
6868.32764		1
6868.36328		1
6868.446		1
6868.55		1
6868.56152		1
6868.736		1
6868.75049		1
6868.79541		1
6868.96		1
6869.086		1
6869.10352		1
6869.257		1
6869.282		1
6869.32861		1
6869.407		1
6869.436		1
6869.60938		1
6869.82031		1
6869.925		1
6869.93848		1
6869.967		1
6870.15674		1
6870.26855		1
6870.30273		1
6870.3667		1
6870.4917		1
6870.50342		1
6870.53		1
6870.55469		1
6870.563		1
6870.77344		1
6870.964		1
6871.0376		1
6871.091		1
6871.27344		1
6871.34		1
6871.36768		1
6871.43164		1
6871.525		1
6871.6		1
6871.638		1
6871.97461		1
6872.09131		1
6872.12939		1
6872.17627		1
6872.24072		1
6872.30225		1
6872.45		1
6872.771		1
6872.918		1
6872.99756		1
6873.01074		1
6873.051		1
6873.09		1
6873.09033		1
6873.299		1
6873.35059		1
6873.386		1
6873.44238		1
6873.456		1
6873.5083		1
6873.536		1
6873.57031		1
6873.63		1
6873.65527		1
6873.884		1
6874.0625		1
6874.30469		1
6874.39941		1
6874.462		1
6874.4917		1
6874.64453		1
6874.813		1
6874.882		1
6874.94434		1
6875.07471		1
6875.223		1
6875.22656		1
6875.23633		1
6875.46143		1
6875.4873		1
6875.494		1
6875.631		1
6875.779		1
6875.883		1
6875.91162		1
6876.08643		1
6876.1626		1
6876.253		1
6876.258		1
6876.343		1
6876.469		1
6876.48145		1
6876.52832		1
6876.838		1
6876.87842		1
6876.95557		1
6877.05566		1
6877.076		1
6877.2627		1
6877.44727		1
6877.461		1
6877.703		1
6877.713		1
6878.00439		1
6878.32129		1
6878.348		1
6878.461		1
6878.86963		1
6878.892		1
6878.90771		1
6879.037		1
6879.086		1
6879.11572		1
6879.187		1
6879.222		1
6879.254		1
6879.3667		1
6879.373		1
6879.399		1
6879.402		1
6879.63525		1
6879.64941		1
6879.66943		1
6879.67		1
6879.747		1
6879.771		1
6879.77441		1
6879.862		1
6879.87061		1
6879.934		1
6879.97754		1
6880.07959		1
6880.11133		1
6880.26367		1
6880.441		1
6880.44434		1
6880.50537		1
6880.68262		1
6880.711		1
6880.742		1
6881.00928		1
6881.08447		1
6881.141		1
6881.41		1
6881.419		1
6881.459		1
6881.46045		1
6881.631		1
6881.6416		1
6881.664		1
6881.765		1
6881.842		1
6881.901		1
6881.984		1
6882.108		1
6882.25146		1
6882.32031		1
6882.46338		1
6882.90527		1
6882.95459		1
6883.00732		1
6883.068		1
6883.094		1
6883.16943		1
6883.189		1
6883.20947		1
6883.342		1
6883.40039		1
6883.414		1
6883.41943		1
6883.45068		1
6883.49365		1
6883.59375		1
6883.762		1
6883.99268		1
6884.333		1
6884.367		1
6884.3833		1
6884.43555		1
6884.527		1
6884.61768		1
6884.625		1
6884.827		1
6884.9917		1
6885.057		1
6885.064		1
6885.12451		1
6885.144		1
6885.1665		1
6885.17334		1
6885.34326		1
6885.46045		1
6885.50244		1
6885.664		1
6885.704		1
6885.709		1
6885.73828		1
6885.76953		1
6885.82373		1
6885.879		1
6885.92		1
6885.9585		1
6886.015		1
6886.22		1
6886.31152		1
6886.32764		1
6886.47949		1
6886.5		1
6886.66943		1
6886.69775		1
6886.867		1
6886.98926		1
6887.02637		1
6887.14844		1
6887.1543		1
6887.173		1
6887.295		1
6887.31348		1
6887.32129		1
6887.568		1
6887.613		1
6887.74072		1
6887.94		1
6887.967		1
6888.033		1
6888.03369		1
6888.036		1
6888.04346		1
6888.467		1
6888.49463		1
6888.63965		1
6888.65527		1
6888.674		1
6888.76563		1
6888.80029		1
6888.87061		1
6889.006		1
6889.05		1
6889.056		1
6889.11		1
6889.53		1
6889.72754		1
6889.91943		1
6889.928		1
6889.94775		1
6889.99463		1
6890.299		1
6890.402		1
6890.40625		1
6890.492		1
6890.5166		1
6890.58252		1
6890.5874		1
6890.60352		1
6890.77539		1
6890.983		1
6891.07959		1
6891.088		1
6891.1416		1
6891.449		1
6891.506		1
6891.57959		1
6891.617		1
6891.62646		1
6891.904		1
6891.919		1
6891.976		1
6892.31152		1
6892.37451		1
6892.385		1
6892.537		1
6892.6167		1
6892.79		1
6892.8		1
6892.912		1
6893.03955		1
6893.116		1
6893.12061		1
6893.27441		1
6893.32959		1
6893.369		1
6893.496		1
6893.72754		1
6893.82861		1
6893.841		1
6893.983		1
6894.143		1
6894.18164		1
6894.20459		1
6894.258		1
6894.37061		1
6894.48828		1
6894.629		1
6894.6377		1
6894.656		1
6894.657		1
6894.71045		1
6894.779		1
6894.814		1
6894.914		1
6895.0835		1
6895.3877		1
6895.438		1
6895.44629		1
6895.528		1
6895.532		1
6895.6084		1
6895.722		1
6895.839		1
6896.072		1
6896.191		1
6896.211		1
6896.35547		1
6896.492		1
6896.542		1
6896.76025		1
6896.86768		1
6897.23828		1
6897.267		1
6897.321		1
6897.34131		1
6897.40137		1
6897.435		1
6897.48242		1
6897.62744		1
6897.628		1
6897.643		1
6897.665		1
6897.8833		1
6898.05273		1
6898.05957		1
6898.097		1
6898.107		1
6898.203		1
6898.22461		1
6898.23975		1
6898.261		1
6898.31		1
6898.358		1
6898.69238		1
6898.75635		1
6899.00439		1
6899.13525		1
6899.28125		1
6899.3125		1
6899.39		1
6899.558		1
6899.67432		1
6899.82568		1
6899.86		1
6899.932		1
6899.97		1
6900.006		1
6900.029		1
6900.13428		1
6900.151		1
6900.15234		1
6900.162		1
6900.16748		1
6900.17139		1
6900.177		1
6900.29		1
6900.357		1
6900.43359		1
6900.5083		1
6900.67334		1
6900.796		1
6901.028		1
6901.11		1
6901.162		1
6901.223		1
6901.25537		1
6901.43652		1
6901.617		1
6901.73047		1
6901.775		1
6901.877		1
6902.07275		1
6902.15039		1
6902.311		1
6902.33		1
6902.404		1
6902.509		1
6902.65674		1
6902.76074		1
6902.79639		1
6902.799		1
6902.89063		1
6902.96533		1
6903.15039		1
6903.186		1
6903.3125		1
6903.38525		1
6903.401		1
6903.465		1
6903.483		1
6903.572		1
6903.578		1
6903.63		1
6903.703		1
6903.7583		1
6903.84473		1
6903.92529		1
6904.02148		1
6904.05566		1
6904.151		1
6904.328		1
6904.53857		1
6904.55225		1
6904.759		1
6904.80225		1
6904.81152		1
6904.94873		1
6905.024		1
6905.02637		1
6905.12939		1
6905.225		1
6905.27637		1
6905.389		1
6905.5083		1
6905.519		1
6905.52051		1
6905.6084		1
6905.69971		1
6905.716		1
6905.786		1
6905.824		1
6905.951		1
6906.03369		1
6906.06445		1
6906.111		1
6906.26563		1
6906.399		1
6906.52051		1
6906.52344		1
6906.597		1
6906.983		1
6907.07568		1
6907.10059		1
6907.15869		1
6907.16748		1
6907.17334		1
6907.48		1
6907.52246		1
6907.639		1
6907.828		1
6907.985		1
6908.014		1
6908.07373		1
6908.101		1
6908.36865		1
6908.40332		1
6908.636		1
6908.709		1
6908.81445		1
6908.896		1
6908.915		1
6908.99951		1
6909.047		1
6909.049		1
6909.147		1
6909.254		1
6909.51025		1
6909.583		1
6909.616		1
6909.753		1
6910.004		1
6910.06445		1
6910.112		1
6910.24		1
6910.37451		1
6910.498		1
6910.613		1
6910.67236		1
6910.70166		1
6910.70752		1
6910.7417		1
6910.846		1
6910.88135		1
6910.962		1
6911.031		1
6911.049		1
6911.143		1
6911.313		1
6911.50342		1
6911.506		1
6911.52539		1
6911.65869		1
6911.761		1
6911.78662		1
6911.81445		1
6912.009		1
6912.05273		1
6912.15039		1
6912.20752		1
6912.28955		1
6912.29248		1
6912.589		1
6912.769		1
6912.848		1
6912.86768		1
6912.93164		1
6912.99658		1
6913.043		1
6913.15234		1
6913.21826		1
6913.299		1
6913.549		1
6913.70752		1
6913.708		1
6913.732		1
6913.75342		1
6913.85352		1
6913.919		1
6914.1123		1
6914.20264		1
6914.3877		1
6914.46436		1
6914.634		1
6914.694		1
6914.84863		1
6914.91748		1
6915.06543		1
6915.19727		1
6915.29932		1
6915.43066		1
6915.56836		1
6915.791		1
6916.037		1
6916.14355		1
6916.158		1
6916.20654		1
6916.235		1
6916.377		1
6916.48975		1
6916.4917		1
6916.755		1
6916.78271		1
6917.112		1
6917.247		1
6917.35		1
6917.406		1
6917.408		1
6917.439		1
6917.55273		1
6917.584		1
6917.656		1
6917.71875		1
6917.77		1
6917.854		1
6917.932		1
6918.127		1
6918.15771		1
6918.2334		1
6918.34		1
6918.354		1
6918.388		1
6918.684		1
6918.7373		1
6918.754		1
6918.764		1
6918.81934		1
6919.15625		1
6919.2085		1
6919.22852		1
6919.423		1
6919.431		1
6919.49072		1
6919.68945		1
6919.73047		1
6919.77246		1
6919.80957		1
6919.836		1
6919.96729		1
6919.97168		1
6920.091		1
6920.40137		1
6920.50732		1
6920.523		1
6920.57227		1
6920.661		1
6920.68359		1
6920.74854		1
6920.787		1
6920.837		1
6920.895		1
6920.9		1
6920.90527		1
6920.926		1
6920.94		1
6920.945		1
6921.005		1
6921.06738		1
6921.291		1
6921.361		1
6921.466		1
6921.47461		1
6921.47852		1
6921.58447		1
6921.71		1
6921.715		1
6921.72461		1
6921.752		1
6922.01		1
6922.071		1
6922.102		1
6922.1167		1
6922.21826		1
6922.251		1
6922.45947		1
6922.503		1
6922.508		1
6922.546		1
6922.639		1
6922.705		1
6922.81152		1
6922.88		1
6922.936		1
6923.01465		1
6923.07764		1
6923.093		1
6923.101		1
6923.115		1
6923.13037		1
6923.162		1
6923.196		1
6923.20752		1
6923.25049		1
6923.295		1
6923.31543		1
6923.34766		1
6923.379		1
6923.39648		1
6923.44336		1
6923.513		1
6923.523		1
6923.543		1
6923.736		1
6923.9873		1
6924.026		1
6924.165		1
6924.18848		1
6924.233		1
6924.26074		1
6924.335		1
6924.344		1
6924.4126		1
6924.71		1
6924.7373		1
6924.925		1
6925.012		1
6925.12646		1
6925.174		1
6925.21631		1
6925.28955		1
6925.36133		1
6925.397		1
6925.404		1
6925.46436		1
6925.52051		1
6925.52539		1
6925.59375		1
6925.608		1
6925.626		1
6925.78857		1
6925.848		1
6925.8584		1
6925.892		1
6925.91064		1
6925.954		1
6926.13574		1
6926.14551		1
6926.181		1
6926.211		1
6926.28662		1
6926.336		1
6926.408		1
6926.414		1
6926.543		1
6926.55371		1
6926.57471		1
6926.669		1
6926.672		1
6926.67529		1
6926.86426		1
6927.043		1
6927.061		1
6927.23633		1
6927.282		1
6927.335		1
6927.3623		1
6927.395		1
6927.46143		1
6927.526		1
6927.557		1
6927.762		1
6927.90771		1
6927.973		1
6928.17334		1
6928.21973		1
6928.226		1
6928.23145		1
6928.28369		1
6928.34473		1
6928.37842		1
6928.489		1
6928.63525		1
6928.64		1
6928.69336		1
6928.806		1
6928.849		1
6928.96436		1
6929.027		1
6929.04541		1
6929.094		1
6929.22656		1
6929.244		1
6929.354		1
6929.43164		1
6929.52		1
6929.525		1
6929.55273		1
6929.57666		1
6929.63574		1
6929.643		1
6929.758		1
6929.80469		1
6929.92		1
6930.063		1
6930.11328		1
6930.163		1
6930.23242		1
6930.235		1
6930.35156		1
6930.475		1
6930.52246		1
6930.58447		1
6930.72852		1
6930.735		1
6930.747		1
6930.76		1
6930.772		1
6930.83154		1
6930.95068		1
6931.109		1
6931.126		1
6931.20166		1
6931.20752		1
6931.2793		1
6931.345		1
6931.42334		1
6931.59473		1
6931.845		1
6931.846		1
6932.03564		1
6932.042		1
6932.159		1
6932.239		1
6932.51367		1
6932.64063		1
6932.652		1
6932.75342		1
6932.915		1
6932.99463		1
6933.06152		1
6933.15527		1
6933.17725		1
6933.488		1
6933.513		1
6933.64648		1
6933.83057		1
6933.83838		1
6933.87256		1
6933.89453		1
6933.902		1
6933.9873		1
6934.06543		1
6934.07568		1
6934.251		1
6934.29932		1
6934.35449		1
6934.57275		1
6934.69434		1
6934.856		1
6934.85645		1
6934.872		1
6934.954		1
6935.03		1
6935.16943		1
6935.28857		1
6935.30566		1
6935.30957		1
6935.312		1
6935.37646		1
6935.42871		1
6935.67041		1
6935.738		1
6935.74365		1
6935.78369		1
6935.904		1
6935.931		1
6935.98535		1
6936.059		1
6936.13525		1
6936.139		1
6936.14844		1
6936.166		1
6936.204		1
6936.31348		1
6936.3667		1
6936.41		1
6936.575		1
6936.659		1
6936.79541		1
6936.79541		1
6936.852		1
6936.90527		1
6936.97363		1
6937.127		1
6937.168		1
6937.19971		1
6937.208		1
6937.22266		1
6937.272		1
6937.27832		1
6937.43359		1
6937.48145		1
6937.51465		1
6937.554		1
6937.61475		1
6937.63		1
6937.65332		1
6937.8916		1
6937.94775		1
6937.968		1
6937.97168		1
6938.042		1
6938.085		1
6938.164		1
6938.1665		1
6938.196		1
6938.34033		1
6938.421		1
6938.568		1
6938.594		1
6938.674		1
6938.842		1
6938.846		1
6939.05127		1
6939.232		1
6939.26465		1
6939.312		1
6939.34375		1
6939.415		1
6939.447		1
6939.46436		1
6939.46826		1
6939.71533		1
6939.728		1
6939.82373		1
6939.87061		1
6940.01563		1
6940.01758		1
6940.067		1
6940.07275		1
6940.1167		1
6940.12842		1
6940.307		1
6940.42529		1
6940.436		1
6940.48535		1
6940.507		1
6940.625		1
6940.79443		1
[truncated: 17,529 more rows]
