# Supplementary material for: Getting rid of ‘rain’ and ‘stars’: Mitigating inhibition effects on ddPCR data analysis, the case study of the invasive crayfish Pacifastacus leniusculus in the streams of Luxembourg
Source: PLoS One. 2022 Nov 16;17(11):e0275363. doi: 10.1371/journal.pone.0275363 (PMC9668142; doi:10.1371/journal.pone.0275363)
Supplement: S1 File — (ZIP) [file pone.0275363.s003.zip › raw data/31-Pl4/31 Pl4-2019_A03_Amplitude.csv]

Ch1 Amplitude	Ch2 Amplitude	Cluster
1267.989		1
6377.10254		1
6379.175		1
6391.18555		1
6444.30957		1
6512.078		1
6536.43945		1
6553.88037		1
6583.37061		1
6597.727		1
6604.696		1
6618.614		1
6622.17041		1
6622.38		1
6637.974		1
6661.28955		1
6677.80273		1
6691.95459		1
6696.167		1
6701.082		1
6702.28662		1
6708.398		1
6711.57129		1
6729.006		1
6737.8125		1
6746.869		1
6752.36963		1
6771.02148		1
6772.972		1
6776.13428		1
6778.95361		1
6779.0166		1
6781.847		1
6783.13428		1
6783.17969		1
6783.431		1
6792.157		1
6793.371		1
6799.685		1
6800.48975		1
6803.876		1
6805.79346		1
6807.10059		1
6807.37549		1
6811.627		1
6813.05664		1
6814.027		1
6814.055		1
6814.19043		1
6819.37		1
6829.101		1
6829.514		1
6838.63965		1
6841.7		1
6852.71826		1
6853.75244		1
6855.63965		1
6860.99756		1
6861.366		1
6863.43652		1
6867.01367		1
6870.14		1
6870.246		1
6871.425		1
6872.02832		1
6872.128		1
6877.009		1
6878.618		1
6884.49561		1
6885.79346		1
6886.33		1
6887.20459		1
6889.70264		1
6889.87354		1
6894.313		1
6897.363		1
6897.74268		1
6901.532		1
6905.06055		1
6905.762		1
6914.053		1
6915.943		1
6916.18652		1
6917.547		1
6917.6543		1
6921.6123		1
6921.828		1
6925.465		1
6925.55273		1
6925.696		1
6926.305		1
6927.25439		1
6927.689		1
6932.39453		1
6934.18652		1
6934.474		1
6934.544		1
6935.96533		1
6936.78271		1
6937.354		1
6938.5083		1
6938.949		1
6939.55566		1
6941.167		1
6943.115		1
6944.406		1
6945.27539		1
6946.07275		1
6946.25635		1
6947.24658		1
6948.97852		1
6951.401		1
6953.74		1
6958.82568		1
6960.24951		1
6962.01465		1
6962.323		1
6962.49658		1
6963.96875		1
6964.451		1
6965.2793		1
6965.74658		1
6966.327		1
6967.37646		1
6968.841		1
6969.59473		1
6971.17871		1
6973.75049		1
6976.88574		1
6977.74756		1
6978.353		1
6979.73535		1
6980.43		1
6983.79346		1
6983.84229		1
6984.14941		1
6986.63232		1
6990.39453		1
6990.50439		1
6991.275		1
6993.81836		1
6994.1626		1
6994.611		1
6995.69238		1
6996.72461		1
6998.407		1
6999.887		1
7000.35645		1
7000.72852		1
7001.007		1
7001.57666		1
7002.218		1
7002.57764		1
7003.73145		1
7003.757		1
7004.856		1
7004.968		1
7005.52344		1
7005.979		1
7007.76367		1
7009.63428		1
7010.98145		1
7012.47754		1
7012.68945		1
7013.326		1
7018.227		1
7019.532		1
7019.99268		1
7021.289		1
7021.96045		1
7022.209		1
7022.46045		1
7022.52441		1
7022.746		1
7022.934		1
7023.443		1
7024.67725		1
7024.744		1
7025.04443		1
7026.621		1
7026.78027		1
7026.871		1
7027.016		1
7028.061		1
7028.59961		1
7029.74658		1
7030.44971		1
7034.08154		1
7034.20654		1
7035.031		1
7036.24268		1
7036.245		1
7036.824		1
7036.8457		1
7037.93945		1
7038.27344		1
7038.659		1
7038.87354		1
7039.647		1
7040.001		1
7040.54443		1
7041.00244		1
7041.7085		1
7042.637		1
7043.1416		1
7043.634		1
7043.904		1
7044.297		1
7044.777		1
7044.8125		1
7044.861		1
7045.87842		1
7046.49365		1
7046.6167		1
7046.867		1
7047.333		1
7048.899		1
7049.48145		1
7050.05273		1
7050.29		1
7050.6377		1
7052.245		1
7052.81055		1
7053.24		1
7054.388		1
7054.397		1
7054.4043		1
7054.459		1
7055.16064		1
7056.862		1
7057.173		1
7057.2583		1
7058.91748		1
7060.444		1
7060.534		1
7060.74463		1
7060.83643		1
7062.145		1
7062.36426		1
7062.506		1
7063.124		1
7063.31348		1
7063.96631		1
7064.68848		1
7064.77246		1
7064.89844		1
7065.16064		1
7065.763		1
7066.223		1
7066.36865		1
7066.509		1
7067.15039		1
7067.18164		1
7067.502		1
7068.15		1
7068.16357		1
7068.64844		1
7068.66846		1
7068.78125		1
7069.19336		1
7069.68848		1
7069.997		1
7070.176		1
7070.248		1
7070.5874		1
7070.671		1
7070.68066		1
7071.431		1
7073.401		1
7073.51953		1
7074.06152		1
7074.325		1
7074.46973		1
7074.648		1
7074.69141		1
7074.77734		1
7074.931		1
7075.51367		1
7075.554		1
7075.726		1
7075.839		1
7075.8667		1
7076.142		1
7076.15332		1
7076.195		1
7076.426		1
7076.618		1
7076.704		1
7076.9624		1
7077.139		1
7078.25928		1
7079.35254		1
7080.06055		1
7080.169		1
7080.26953		1
7080.39648		1
7081.24072		1
7081.31348		1
7082.046		1
7082.15527		1
7082.62842		1
7082.7373		1
7082.872		1
7083.47168		1
7083.54639		1
7084.496		1
7084.698		1
7085.40674		1
7085.598		1
7085.60449		1
7085.691		1
7085.77734		1
7085.89063		1
7086.142		1
7086.33545		1
7086.87061		1
7087.5957		1
7088.198		1
7088.295		1
7088.438		1
7088.839		1
7088.849		1
7089.205		1
7089.5874		1
7090.19		1
7090.43848		1
7090.74658		1
7091.22949		1
7091.253		1
7091.41357		1
7091.93945		1
7092.2085		1
7092.374		1
7092.56		1
7092.567		1
7092.618		1
7092.81152		1
7092.85059		1
7093.263		1
7094.92432		1
7095.44971		1
7095.495		1
7095.634		1
7096.911		1
7097.32471		1
7097.50928		1
7097.94727		1
7098.9375		1
7099.42		1
7099.615		1
7099.89648		1
7100.05225		1
7100.31152		1
7100.50342		1
7100.735		1
7101.02148		1
7101.46631		1
7101.46875		1
7101.60449		1
7101.73535		1
7102.322		1
7103.474		1
7103.51563		1
7103.94336		1
7103.955		1
7104.20654		1
7104.276		1
7104.945		1
7105.004		1
7105.336		1
7105.35		1
7105.404		1
7105.40625		1
7105.434		1
7105.68652		1
7106.16064		1
7106.537		1
7106.6		1
7107.1543		1
7107.211		1
7107.4873		1
7107.505		1
7107.699		1
7108.895		1
7109.07471		1
7109.305		1
7109.94531		1
7110.16064		1
7110.403		1
7110.4375		1
7110.90527		1
7111.94141		1
7112.126		1
7112.197		1
7112.56641		1
7112.75244		1
7112.955		1
7113.88		1
7113.947		1
7113.98975		1
7113.994		1
7114.36		1
7114.589		1
7114.697		1
7114.774		1
7115.1167		1
7115.18848		1
7115.27051		1
7115.44043		1
7115.55		1
7115.668		1
7115.87744		1
7115.967		1
7116.389		1
7116.979		1
7117.2583		1
7117.30127		1
7117.311		1
7117.328		1
7118.719		1
7118.722		1
7118.83		1
7118.94141		1
7119		1
7120.17236		1
7120.35547		1
7120.40527		1
7120.46875		1
7120.638		1
7120.69141		1
7120.821		1
7121.25		1
7121.516		1
7121.776		1
7121.83936		1
7122.77734		1
7122.82		1
7123.112		1
7123.171		1
7123.50732		1
7123.65137		1
7124.003		1
7124.154		1
7124.336		1
7125.30469		1
7125.39355		1
7125.44727		1
7125.60938		1
7126.379		1
7126.62939		1
7127.05273		1
7127.063		1
7127.674		1
7128.02344		1
7128.45557		1
7128.781		1
7128.86475		1
7128.943		1
7129.04346		1
7129.11865		1
7129.326		1
7129.368		1
7129.627		1
7129.72559		1
7130.37451		1
7130.411		1
7130.828		1
7130.992		1
7131.15527		1
7131.484		1
7132.126		1
7132.13525		1
7132.22363		1
7132.31152		1
7132.45459		1
7132.696		1
7132.744		1
7132.823		1
7133.451		1
7133.53955		1
7133.7124		1
7133.759		1
7133.82		1
7133.91943		1
7134.728		1
7134.879		1
7135.04639		1
7135.36475		1
7136.67969		1
7136.79346		1
7136.93457		1
7137.48926		1
7137.55469		1
7137.90771		1
7137.92432		1
7138.11475		1
7138.18164		1
7138.69531		1
7138.88232		1
7139.523		1
7139.606		1
7140.66		1
7140.90674		1
7141.059		1
7141.15869		1
7142.24756		1
7142.35059		1
7142.441		1
7142.55371		1
7142.60156		1
7143.106		1
7143.244		1
7144.12744		1
7144.136		1
7144.23535		1
7144.37451		1
7144.3916		1
7144.53		1
7144.6333		1
7144.79541		1
7144.95459		1
7144.96143		1
7144.97949		1
7145.1		1
7145.45068		1
7145.53027		1
7145.538		1
7145.71436		1
7145.77		1
7146.36035		1
7146.44531		1
7146.61133		1
7146.675		1
7147.15234		1
7147.20557		1
7147.309		1
7147.412		1
7147.662		1
7147.86		1
7147.932		1
7147.94629		1
7148.235		1
7148.272		1
7148.276		1
7148.386		1
7148.41064		1
7148.55225		1
7148.56738		1
7148.58		1
7148.68		1
7149.09375		1
7149.13867		1
7149.18262		1
7149.214		1
7149.243		1
7149.243		1
7149.27539		1
7149.469		1
7149.61963		1
7149.872		1
7150.8833		1
7151.089		1
7151.209		1
7151.23145		1
7151.308		1
7151.56445		1
7152.00146		1
7152.05127		1
7152.359		1
7153.28564		1
7153.408		1
7153.78369		1
7153.974		1
7154.23		1
7154.25439		1
7154.28369		1
7154.40674		1
7154.72949		1
7155.06445		1
7155.19434		1
7155.289		1
7155.768		1
7156.28564		1
7157.004		1
7157.16846		1
7157.45166		1
7157.45166		1
7157.721		1
7157.739		1
7158.11768		1
7158.11865		1
7158.26758		1
7158.382		1
7159.26172		1
7159.298		1
7159.436		1
7159.57764		1
7159.67		1
7159.768		1
7159.827		1
7160.00732		1
7160.19		1
7160.255		1
7160.3125		1
7160.469		1
7160.47559		1
7160.6		1
7160.72656		1
7161.13		1
7161.184		1
7161.395		1
7161.68848		1
7161.93457		1
7161.96973		1
7162.01367		1
7162.267		1
7162.28955		1
7162.414		1
7162.555		1
7162.71826		1
7162.82275		1
7163.162		1
7163.18066		1
7163.2207		1
7163.495		1
7163.554		1
7163.55469		1
7164.322		1
7164.37549		1
7164.42432		1
7164.531		1
7164.53564		1
7164.6		1
7164.67		1
7164.76465		1
7164.79932		1
7165.04053		1
7165.07129		1
7165.178		1
7165.29346		1
7165.64063		1
7165.66943		1
7165.68066		1
7165.774		1
7165.788		1
7165.80469		1
7165.84229		1
7166.005		1
7166.102		1
7166.11768		1
7166.17139		1
7166.345		1
7166.37354		1
7166.44629		1
7166.87842		1
7166.918		1
7166.92334		1
7167.10938		1
7167.33		1
7167.52344		1
7167.742		1
7167.95947		1
7168.12256		1
7168.2417		1
7168.58252		1
7168.72949		1
7168.82227		1
7169.225		1
7169.268		1
7169.355		1
7169.563		1
7169.83057		1
7169.841		1
7169.877		1
7170.06836		1
7170.126		1
7170.19629		1
7170.22461		1
7170.288		1
7170.44727		1
7170.543		1
7171.15967		1
7171.32227		1
7171.325		1
7171.90967		1
7172.009		1
7172.141		1
7172.507		1
7172.507		1
7172.56055		1
7172.728		1
7172.962		1
7172.982		1
7173.07373		1
7173.16943		1
7173.25342		1
7173.33936		1
7173.72266		1
7173.916		1
7173.95459		1
7174.054		1
7174.147		1
7174.482		1
7174.70654		1
7174.831		1
7175.02832		1
7175.063		1
7175.20752		1
7175.7666		1
7176.222		1
7176.267		1
7176.72168		1
7176.958		1
7178.00635		1
7178.02148		1
7178.165		1
7178.179		1
7178.35254		1
7178.908		1
7179.5166		1
7179.61963		1
7179.67725		1
7179.688		1
7180.01367		1
7180.226		1
7180.22656		1
7181.03662		1
7181.171		1
7181.2124		1
7181.25244		1
7181.519		1
7181.87256		1
7181.89453		1
7181.9873		1
7182.31934		1
7182.33936		1
7182.58838		1
7182.65869		1
7182.73047		1
7182.95459		1
7183.30859		1
7183.315		1
7183.455		1
7183.45752		1
7183.623		1
7183.635		1
7183.67725		1
7183.69775		1
7183.807		1
7183.86		1
7184.00342		1
7184.016		1
7184.737		1
7184.7915		1
7184.971		1
7185.05127		1
7185.087		1
7185.12061		1
7185.213		1
7185.323		1
7185.47363		1
7185.48535		1
7185.48975		1
7185.53369		1
7185.6377		1
7185.684		1
7185.95459		1
7185.99756		1
7186.018		1
7186.04346		1
7186.315		1
7186.472		1
7186.645		1
7186.82764		1
7186.83545		1
7186.86572		1
7187.034		1
7187.364		1
7187.55127		1
7187.622		1
7187.64551		1
7187.76		1
7187.86133		1
7188.071		1
7188.17139		1
7188.288		1
7188.449		1
7188.451		1
7188.51074		1
7188.61133		1
7188.637		1
7188.871		1
7189.216		1
7189.611		1
7189.62549		1
7189.93262		1
7189.95752		1
7190.01465		1
7190.07		1
7190.396		1
7190.411		1
7190.5415		1
7190.645		1
7190.764		1
7190.86035		1
7191.09326		1
7191.19434		1
7191.32568		1
7191.426		1
7191.513		1
7191.51758		1
7191.82227		1
7192.785		1
7193.107		1
7193.482		1
7193.531		1
7193.556		1
7193.57031		1
7193.759		1
7193.82764		1
7194.2417		1
7194.42236		1
7194.64355		1
7194.71338		1
7194.725		1
7194.753		1
7195.276		1
7195.47852		1
7195.53369		1
7195.72754		1
7195.74854		1
7195.803		1
7195.818		1
7196.067		1
7196.38232		1
7196.40137		1
7196.427		1
7196.528		1
7196.75146		1
7196.916		1
7196.93945		1
7197.116		1
7197.436		1
7197.487		1
7197.52148		1
7197.534		1
7197.549		1
7198.09		1
7198.21045		1
7198.442		1
7198.48828		1
7198.598		1
7198.606		1
7199.01172		1
7199.12744		1
7199.166		1
7199.513		1
7199.52344		1
7199.63135		1
7199.73047		1
7199.89453		1
7199.935		1
7200.178		1
7200.56055		1
7200.676		1
7200.68262		1
7200.693		1
7200.892		1
7201.05029		1
7201.10449		1
7201.139		1
7201.192		1
7201.25732		1
7201.34473		1
7201.41		1
7201.41162		1
7201.44873		1
7201.45166		1
7201.55762		1
7201.852		1
7201.859		1
7201.93457		1
7202.03271		1
7202.2		1
7202.4917		1
7202.57		1
7202.65234		1
7202.867		1
7203.157		1
7203.21143		1
7203.90039		1
7204.031		1
7204.105		1
7204.12842		1
7204.2207		1
7204.2876		1
7204.461		1
7204.60449		1
7204.611		1
7204.615		1
7204.62158		1
7204.692		1
7204.85547		1
7205.00244		1
7205.042		1
7205.1123		1
7205.27148		1
7205.399		1
7205.95947		1
7206.053		1
7206.243		1
7206.365		1
7206.432		1
7206.52832		1
7206.52832		1
7207.121		1
7207.17236		1
7207.30957		1
7207.38		1
7207.498		1
7207.70068		1
7207.72461		1
7207.89258		1
7207.916		1
7208.00732		1
7208.2876		1
7208.5957		1
7208.802		1
7208.89063		1
7208.89551		1
7209.013		1
7209.277		1
7209.28027		1
7209.286		1
7209.45654		1
7209.559		1
7209.56152		1
7209.5874		1
7209.69434		1
7209.87158		1
7210.047		1
7210.23828		1
7210.257		1
7210.30127		1
7210.32666		1
7210.34473		1
7210.393		1
7210.453		1
7210.52051		1
7210.536		1
7210.584		1
7210.594		1
7210.63037		1
7211.278		1
7211.28662		1
7211.35		1
7211.54736		1
7211.623		1
7211.695		1
7211.899		1
7212.14355		1
7212.178		1
7212.204		1
7212.3623		1
7212.37549		1
7212.719		1
7212.811		1
7213.08447		1
7213.302		1
7213.32227		1
7213.33154		1
7213.52344		1
7213.582		1
7213.679		1
7213.82764		1
7213.924		1
7213.966		1
7213.982		1
7214		1
7214.016		1
7214.06152		1
7214.248		1
7214.449		1
7214.49268		1
7214.504		1
7214.629		1
7214.686		1
7214.819		1
7214.911		1
7214.934		1
7215.02246		1
7215.169		1
7215.36865		1
7215.408		1
7215.443		1
7215.51465		1
7215.627		1
7215.743		1
7215.77441		1
7215.877		1
7216.06543		1
7216.375		1
7216.56934		1
7216.942		1
7216.975		1
7217.05225		1
7217.15332		1
7217.20068		1
7217.263		1
7217.446		1
7217.48		1
7217.52441		1
7217.61475		1
7217.81543		1
7217.81641		1
7217.89355		1
7217.948		1
7218.05		1
7218.25537		1
7218.32031		1
7218.32471		1
7218.38232		1
7218.44		1
7218.532		1
7218.533		1
7218.536		1
7218.68555		1
7218.73926		1
7218.87354		1
7218.97559		1
7218.99561		1
7219.094		1
7219.31152		1
7219.324		1
7219.39453		1
7219.6665		1
7219.705		1
7219.88965		1
7219.91846		1
7219.99268		1
7220.044		1
7220.092		1
7220.24		1
7220.47656		1
7220.607		1
7220.995		1
7221.11475		1
7221.353		1
7221.60059		1
7221.779		1
7221.986		1
7222.086		1
7222.105		1
7222.222		1
7222.425		1
7222.665		1
7222.7		1
7222.71436		1
7223.17139		1
7223.25732		1
7223.44434		1
7223.50049		1
7223.57471		1
7223.5874		1
7223.734		1
7223.773		1
7223.898		1
7223.91846		1
7223.958		1
7224.0127		1
7224.301		1
7224.35059		1
7224.47656		1
7224.477		1
7224.49463		1
7224.73828		1
7224.79834		1
7224.897		1
7224.90234		1
7224.96729		1
7225.13135		1
7225.157		1
7225.449		1
7225.49463		1
7225.582		1
7225.591		1
7225.695		1
7225.72		1
7225.787		1
7225.858		1
7226.12744		1
7226.41748		1
7226.63037		1
7226.867		1
7226.995		1
7227.09326		1
7227.333		1
7227.561		1
7227.84326		1
7228.009		1
7228.18652		1
7228.3125		1
7228.357		1
7228.39258		1
7228.62		1
7228.668		1
7229.15332		1
7229.582		1
7229.601		1
7229.6665		1
7229.72168		1
7229.81055		1
7230.21973		1
7230.378		1
7230.712		1
7230.85449		1
7231.15527		1
7231.19043		1
7231.61133		1
7232.075		1
7232.083		1
7232.23633		1
7232.25146		1
7232.338		1
7232.39844		1
7232.57959		1
7232.58252		1
7232.613		1
7232.66357		1
7232.701		1
7232.72168		1
7233.17432		1
7233.175		1
7233.255		1
7233.375		1
7233.378		1
7233.384		1
7233.73633		1
7233.754		1
7233.79541		1
7233.80225		1
7233.99854		1
7234.047		1
7234.075		1
7234.084		1
7234.153		1
7234.29443		1
7234.29834		1
7234.42334		1
7234.48828		1
7234.506		1
7234.75049		1
7234.82666		1
7234.88965		1
7234.93		1
7235.119		1
7235.12939		1
7235.13672		1
7235.15869		1
7235.24		1
7235.348		1
7235.551		1
7235.602		1
7235.80469		1
7235.907		1
7235.90771		1
7236.053		1
7236.12939		1
7236.315		1
7236.49854		1
7236.506		1
7236.626		1
7236.63672		1
7236.69775		1
7236.81		1
7236.82471		1
7236.97461		1
7237.228		1
7237.264		1
7237.27344		1
7237.30957		1
7237.34961		1
7237.382		1
7237.408		1
7237.805		1
7238.00635		1
7238.012		1
7238.032		1
7238.07373		1
7238.12549		1
7238.14941		1
7238.25635		1
7238.50732		1
7238.87939		1
7238.91455		1
7238.93652		1
7238.997		1
7239.022		1
7239.096		1
7239.15332		1
7239.23438		1
7239.24561		1
7239.266		1
7239.45264		1
7240.14258		1
7240.258		1
7240.34131		1
7240.36328		1
7240.40039		1
7240.43		1
7240.46436		1
7240.49268		1
7240.57959		1
7240.64063		1
7240.882		1
7240.984		1
7241.379		1
7241.537		1
7241.5835		1
7241.842		1
7241.92969		1
7242.023		1
7242.038		1
7242.05		1
7242.17139		1
7242.188		1
7242.258		1
7242.381		1
7242.61768		1
7242.71631		1
7242.817		1
7242.954		1
7243.07		1
7243.09473		1
7243.099		1
7243.10449		1
7243.418		1
7243.47461		1
7243.49658		1
7243.7		1
7243.71631		1
7243.73535		1
7243.75049		1
7243.88574		1
7243.93		1
7243.945		1
7243.99951		1
7244.052		1
7244.06445		1
7244.222		1
7244.29639		1
7244.631		1
7244.75635		1
7244.776		1
7244.889		1
7244.9834		1
7244.992		1
7245.029		1
7245.159		1
7245.221		1
7245.226		1
7245.352		1
7245.40234		1
7245.403		1
7245.632		1
7245.65234		1
7245.686		1
7245.739		1
7246.04346		1
7246.058		1
7246.059		1
7246.124		1
7246.15332		1
7246.25049		1
7246.39258		1
7246.39453		1
7246.49		1
7246.55859		1
7246.734		1
7246.76563		1
7247.082		1
7247.12549		1
7247.1875		1
7247.267		1
7247.32959		1
7247.35547		1
7247.43066		1
7247.475		1
7247.49951		1
7247.50635		1
7247.525		1
7247.64258		1
7247.85449		1
7247.87451		1
7248.232		1
7248.233		1
7248.24463		1
7248.321		1
7248.338		1
7248.371		1
7248.74658		1
7248.98		1
7248.995		1
7249.039		1
7249.064		1
7249.15674		1
7249.1665		1
7249.2373		1
7249.26367		1
7249.369		1
7249.41943		1
7249.504		1
7249.512		1
7249.59375		1
7249.59863		1
7249.60547		1
7249.645		1
7249.69873		1
7249.84961		1
7249.878		1
7250.113		1
7250.12939		1
7250.203		1
7250.25635		1
7250.40869		1
7250.41943		1
7250.42236		1
7250.426		1
7250.541		1
7250.56836		1
7250.662		1
7250.763		1
7250.953		1
7251.00537		1
7251.01465		1
7251.077		1
7251.139		1
7251.26563		1
7251.34473		1
7251.35352		1
7251.4375		1
7251.49365		1
7251.64844		1
7251.671		1
7251.687		1
7251.691		1
7251.81055		1
7251.86572		1
7251.87939		1
7251.9165		1
7252.014		1
7252.09131		1
7252.24072		1
7252.5127		1
7252.57861		1
7252.782		1
7252.838		1
7252.877		1
7252.9043		1
7253.11768		1
7253.20557		1
7253.347		1
7253.47754		1
7253.52		1
7253.5874		1
7253.639		1
7253.68262		1
7253.775		1
7253.789		1
7253.82031		1
7253.97852		1
7254.03027		1
7254.14		1
7254.172		1
7254.27441		1
7254.275		1
7254.28125		1
7254.297		1
7254.323		1
7254.335		1
7254.389		1
7254.40967		1
7254.543		1
7254.691		1
7254.737		1
7254.74854		1
7254.76		1
7254.775		1
7254.85254		1
7255.065		1
7255.12842		1
7255.152		1
7255.19629		1
7255.34863		1
7255.41357		1
7255.595		1
7255.625		1
7255.63037		1
7255.649		1
7255.90625		1
7256.21436		1
7256.23047		1
7256.42627		1
7256.55469		1
7256.67627		1
7256.958		1
7257.10059		1
7257.138		1
7257.1416		1
7257.21045		1
7257.2373		1
7257.28369		1
7257.295		1
7257.37646		1
7257.406		1
7257.453		1
7257.469		1
7257.65		1
7257.718		1
7257.744		1
7257.74561		1
7257.786		1
7257.87549		1
7257.997		1
7258.04834		1
7258.14258		1
7258.19043		1
7258.248		1
7258.43555		1
7258.55225		1
7258.555		1
7258.614		1
7258.615		1
7258.832		1
7258.846		1
7258.88965		1
7258.9		1
7258.91162		1
7258.94		1
7259.16553		1
7259.2334		1
7259.28369		1
7259.35449		1
7259.47949		1
7259.55029		1
7259.55957		1
7259.587		1
7259.73535		1
7259.916		1
7260.04541		1
7260.25		1
7260.256		1
7260.32764		1
7260.37451		1
7260.415		1
7260.572		1
7260.59033		1
7260.73242		1
7260.73926		1
7260.74463		1
7260.952		1
7261.057		1
7261.175		1
7261.2417		1
7261.252		1
7261.28125		1
7261.39746		1
7261.4585		1
7261.52539		1
7261.66748		1
7261.679		1
7261.688		1
7261.938		1
7262.08154		1
7262.08252		1
7262.09326		1
7262.196		1
7262.24658		1
7262.32861		1
7262.335		1
7262.359		1
7262.36572		1
7262.64844		1
7262.65869		1
7262.83838		1
7262.875		1
7262.954		1
7263.072		1
7263.08057		1
7263.18262		1
7263.188		1
7263.207		1
7263.284		1
7263.285		1
7263.425		1
7263.44238		1
7263.44775		1
7263.61475		1
7263.737		1
7263.77539		1
7263.85		1
7263.852		1
7263.87158		1
7263.996		1
7264.121		1
7264.23975		1
7264.317		1
7264.41748		1
7264.472		1
7264.4834		1
7264.5127		1
7264.54541		1
7264.566		1
7264.65625		1
7264.693		1
7264.74268		1
7264.81		1
7264.884		1
7264.89355		1
7264.92871		1
7264.99756		1
7265.04053		1
7265.091		1
7265.1167		1
7265.117		1
7265.221		1
7265.262		1
7265.27441		1
7265.508		1
7265.55273		1
7265.60059		1
7265.645		1
7265.68652		1
7265.72559		1
7265.85547		1
7265.907		1
7265.91162		1
7266.4585		1
7266.53174		1
7266.621		1
7266.70752		1
7266.78027		1
7266.815		1
7266.86426		1
7267.0083		1
7267.033		1
7267.06152		1
7267.10156		1
7267.15967		1
7267.255		1
7267.26855		1
7267.467		1
7267.52734		1
7267.60156		1
7267.641		1
7267.82959		1
7267.885		1
7267.97168		1
7267.97266		1
7267.98047		1
7268.00732		1
7268.03955		1
7268.08447		1
7268.186		1
7268.242		1
7268.312		1
7268.35645		1
7268.366		1
7268.38867		1
7268.55859		1
7268.77246		1
7268.814		1
7268.82568		1
7268.88135		1
7268.904		1
7269.009		1
7269.22		1
7269.33154		1
7269.348		1
7269.41846		1
7269.61572		1
7269.66748		1
7269.82861		1
7269.87354		1
7270.04053		1
7270.054		1
7270.338		1
7270.37451		1
7270.456		1
7270.5		1
7270.53174		1
7270.604		1
7270.609		1
7270.61		1
7270.6377		1
7270.67139		1
7271.05469		1
7271.12744		1
7271.128		1
7271.23926		1
7271.254		1
7271.25635		1
7271.4043		1
7271.501		1
7271.576		1
7271.744		1
7271.82959		1
7271.872		1
7271.972		1
7272.05225		1
7272.129		1
7272.20459		1
7272.29443		1
7272.3584		1
7272.38965		1
7272.442		1
7272.471		1
7272.61035		1
7272.71143		1
7272.71533		1
7272.82		1
7272.83838		1
7273.1377		1
7273.14648		1
7273.19531		1
7273.20752		1
7273.392		1
7273.44775		1
7273.484		1
7273.49951		1
7273.533		1
7273.755		1
7273.85547		1
7273.86963		1
7273.88525		1
7273.92139		1
7273.95		1
7273.993		1
7274.15771		1
7274.224		1
7274.282		1
7274.28857		1
7274.40967		1
7274.475		1
7274.62061		1
7274.67529		1
7274.78027		1
7274.822		1
7274.87549		1
7274.91162		1
7275.0127		1
7275.06445		1
7275.10938		1
7275.152		1
7275.16846		1
7275.21436		1
7275.219		1
7275.347		1
7275.393		1
7275.41748		1
7275.755		1
7275.87061		1
7275.9834		1
7275.98975		1
7276.095		1
7276.10938		1
7276.10938		1
7276.156		1
7276.165		1
7276.25		1
7276.362		1
7276.42773		1
7276.45264		1
7276.453		1
7276.55957		1
7276.56348		1
7276.64648		1
7276.68848		1
7276.748		1
7276.75244		1
7276.75537		1
7276.76953		1
7276.84473		1
7276.95361		1
7276.974		1
7277.067		1
7277.09326		1
7277.098		1
7277.23926		1
7277.295		1
7277.322		1
7277.41162		1
7277.424		1
7277.47559		1
7277.549		1
7277.57959		1
7277.75049		1
7277.758		1
7277.817		1
7277.822		1
7277.82568		1
7277.849		1
7278.04736		1
7278.05225		1
7278.246		1
7278.348		1
7278.49854		1
7278.664		1
7278.71		1
7278.766		1
7278.859		1
7278.865		1
7278.92529		1
7278.943		1
7278.966		1
7279.01		1
7279.0625		1
7279.071		1
7279.089		1
7279.17041		1
7279.203		1
7279.30566		1
7279.38135		1
7279.44336		1
7279.482		1
7279.524		1
7279.563		1
7279.673		1
7279.68555		1
7279.79639		1
7279.869		1
7279.93164		1
7279.986		1
7279.999		1
7280.062		1
7280.121		1
7280.17969		1
7280.44971		1
7280.4917		1
7280.56445		1
7280.633		1
7280.805		1
7281.43457		1
7281.43652		1
7281.52148		1
7281.54932		1
7281.827		1
7281.90039		1
7281.94531		1
7282.20654		1
7282.227		1
7282.263		1
7282.293		1
7282.313		1
7282.342		1
7282.35547		1
7282.43359		1
7282.49951		1
7282.52344		1
7282.723		1
7282.85547		1
7282.918		1
7282.99072		1
7283.134		1
7283.26074		1
7283.284		1
7283.33154		1
7283.364		1
7283.404		1
7283.45361		1
7283.537		1
7283.59473		1
7283.70068		1
7283.71875		1
7283.75928		1
7283.78369		1
7283.94531		1
7283.94775		1
7283.968		1
7284.01172		1
7284.157		1
7284.189		1
7284.243		1
7284.279		1
7284.33545		1
7284.45459		1
7284.46143		1
7284.48633		1
7284.56152		1
7284.629		1
7284.648		1
7284.67139		1
7284.70166		1
7284.79541		1
7284.81055		1
7284.82275		1
7284.858		1
7284.89453		1
7285.23633		1
7285.36572		1
7285.43555		1
7285.45557		1
7285.65674		1
7285.728		1
7285.73535		1
7285.867		1
7285.927		1
7286.04248		1
7286.08252		1
7286.16064		1
7286.20361		1
7286.23		1
7286.267		1
7286.376		1
7286.831		1
7286.89648		1
7286.90332		1
7286.91064		1
7286.953		1
7286.95752		1
7287.20557		1
7287.4126		1
7287.42		1
7287.472		1
7287.518		1
7287.56055		1
7287.57227		1
7287.74854		1
7287.8		1
7287.918		1
7287.937		1
7287.96729		1
7288.054		1
7288.064		1
7288.291		1
7288.3877		1
7288.51074		1
7288.74		1
7288.78955		1
7288.87		1
7288.899		1
7288.899		1
7288.98047		1
7289.00049		1
7289.013		1
7289.04541		1
7289.066		1
7289.14844		1
7289.251		1
7289.30762		1
7289.31055		1
7289.5127		1
7289.528		1
7289.609		1
7289.71973		1
7289.755		1
7289.961		1
7289.99561		1
7290.00049		1
7290.074		1
7290.12354		1
7290.285		1
7290.353		1
7290.36572		1
7290.45		1
7290.481		1
7290.57373		1
7290.645		1
7290.72363		1
7290.864		1
7290.952		1
7291.01074		1
7291.08545		1
7291.095		1
7291.116		1
7291.16357		1
7291.19873		1
7291.3125		1
7291.40137		1
7291.49951		1
7291.506		1
7291.58936		1
7291.59473		1
7291.64453		1
7291.691		1
7291.88		1
7291.93359		1
7292.014		1
7292.029		1
7292.04541		1
7292.237		1
7292.284		1
7292.284		1
7292.40771		1
7292.409		1
7292.65		1
7292.72852		1
7292.742		1
7292.75146		1
7292.797		1
7292.98047		1
7292.995		1
7293.03662		1
7293.145		1
7293.30957		1
7293.44775		1
7293.60156		1
7293.619		1
7293.65137		1
7293.671		1
7293.72656		1
7293.793		1
7293.92529		1
7293.926		1
7293.953		1
7294.08154		1
7294.108		1
7294.166		1
7294.368		1
7294.38574		1
7294.621		1
7294.753		1
7294.76074		1
7294.79443		1
7294.96045		1
7295.13037		1
7295.14551		1
7295.16162		1
7295.29834		1
7295.44141		1
7295.446		1
7295.48242		1
7295.53564		1
7295.54053		1
7295.59131		1
7295.61426		1
7295.62646		1
7295.634		1
7295.65967		1
7295.68652		1
7295.817		1
7295.84863		1
7296.044		1
7296.083		1
7296.179		1
7296.304		1
7296.34863		1
7296.349		1
7296.483		1
7296.489		1
7296.59473		1
7296.628		1
7296.733		1
7296.784		1
7296.834		1
7296.903		1
7296.90771		1
7297.04053		1
7297.29248		1
7297.43945		1
7297.4707		1
7297.52441		1
7297.62939		1
7297.682		1
7297.6875		1
7297.69434		1
7297.77734		1
7297.798		1
7297.817		1
7297.8877		1
7297.912		1
7297.96826		1
7297.99		1
7298.016		1
7298.08		1
7298.10254		1
7298.163		1
7298.31		1
7298.44238		1
7298.479		1
7298.515		1
7298.60449		1
7298.634		1
7298.744		1
7298.766		1
7298.95166		1
7299.03662		1
7299.07861		1
7299.11963		1
7299.142		1
7299.15674		1
7299.20361		1
7299.2666		1
7299.31543		1
7299.428		1
7299.49658		1
7299.501		1
7299.57471		1
7299.5835		1
[truncated: 18,166 more rows]
