# Supplementary material for: Getting rid of ‘rain’ and ‘stars’: Mitigating inhibition effects on ddPCR data analysis, the case study of the invasive crayfish Pacifastacus leniusculus in the streams of Luxembourg
Source: PLoS One. 2022 Nov 16;17(11):e0275363. doi: 10.1371/journal.pone.0275363 (PMC9668142; doi:10.1371/journal.pone.0275363)
Supplement: S1 File — (ZIP) [file pone.0275363.s003.zip › raw data/31-Pl4/31 Pl4-2019_A04_Amplitude.csv]

Ch1 Amplitude	Ch2 Amplitude	Cluster
4511.77539		1
5586.355		1
6037.28662		1
6050.851		1
6076.225		1
6096.46631		1
6124.86572		1
6162.125		1
6166.822		1
6167.311		1
6172.1		1
6177.33057		1
6189.01025		1
6200.582		1
6203.84326		1
6219.563		1
6238.68		1
6242.905		1
6244.62		1
6250.062		1
6261.15039		1
6268.098		1
6268.94629		1
6275.32568		1
6277.90771		1
6279.189		1
6282.599		1
6293.29443		1
6298.578		1
6301.97		1
6302.884		1
6328.927		1
6334.908		1
6342.64746		1
6343.62451		1
6351.4585		1
6358.47266		1
6363.407		1
6367.11475		1
6374.51563		1
6377.178		1
6380.84766		1
6381.43066		1
6382.55664		1
6383.43945		1
6383.53467		1
6392.34863		1
6392.52637		1
6400.73828		1
6401.831		1
6402.76465		1
6402.795		1
6409.02246		1
6409.812		1
6410.268		1
6413.31641		1
6413.7207		1
6413.773		1
6422.59473		1
6422.861		1
6426.78174		1
6426.86		1
6428.17969		1
6436.29248		1
6437.488		1
6440.214		1
6440.6665		1
6440.69727		1
6441.197		1
6443.27246		1
6446.777		1
6447.223		1
6449.41553		1
6452.36865		1
6459.2207		1
6460.91748		1
6462.0376		1
6463.0166		1
6463.926		1
6464.255		1
6464.775		1
6467.1		1
6467.57		1
6468.75635		1
6468.85449		1
6471.435		1
6471.63965		1
6472.12256		1
6472.52148		1
6472.95557		1
6473.55273		1
6473.724		1
6476.46729		1
6479.18262		1
6479.225		1
6481.34		1
6481.34131		1
6483.27832		1
6484.143		1
6485.519		1
6485.8584		1
6486.42139		1
6486.692		1
6486.72168		1
6487.96436		1
6488.61133		1
6488.789		1
6492.239		1
6492.71143		1
6493.5625		1
6495.392		1
6496.106		1
6497.678		1
6498.42871		1
6498.57373		1
6500.07227		1
6501.2207		1
6501.439		1
6503.349		1
6504.588		1
6504.602		1
6506.52832		1
6507.06		1
6508.03955		1
6508.321		1
6509.34375		1
6510.564		1
6511.88525		1
6516.456		1
6517.2124		1
6517.66846		1
6517.928		1
6518.032		1
6518.148		1
6519.01367		1
6519.8584		1
6519.91943		1
6520.74463		1
6522.00146		1
6523.85059		1
6528.965		1
6529.825		1
6529.89063		1
6531.171		1
6532.262		1
6532.96436		1
6533.37354		1
6534.0376		1
6537.68457		1
6539.85547		1
6540.081		1
6541.05225		1
6541.871		1
6542.67529		1
6543.071		1
6544.331		1
6545.462		1
6546.05957		1
6546.073		1
6546.54053		1
6546.552		1
6547.064		1
6550.01025		1
6550.64844		1
6555.23047		1
6555.38232		1
6555.53271		1
6555.58057		1
6558.95166		1
6559.25537		1
6560.63867		1
6561.522		1
6562.10254		1
6562.76465		1
6564.172		1
6564.696		1
6564.73535		1
6565.03662		1
6569.055		1
6569.82031		1
6569.984		1
6572.742		1
6575.741		1
6577.11133		1
6577.759		1
6579.038		1
6579.68359		1
6579.914		1
6581.19629		1
6581.97461		1
6582.4375		1
6582.928		1
6587.187		1
6588.801		1
6590.40137		1
6590.714		1
6590.92334		1
6591.14746		1
6593.51172		1
6594.47754		1
6595.297		1
6595.993		1
6597.20166		1
6597.87646		1
6598.46631		1
6599.013		1
6599.071		1
6599.12939		1
6599.80664		1
6600.91162		1
6602.05029		1
6602.192		1
6604.029		1
6604.085		1
6605.65527		1
6606.07031		1
6607.925		1
6608.07373		1
6608.43652		1
6609.44971		1
6609.811		1
6610.13965		1
6610.61572		1
6612.326		1
6614.376		1
6614.94629		1
6615.72266		1
6616.25		1
6617.539		1
6618.679		1
6619.05762		1
6619.23535		1
6619.24756		1
6620.576		1
6620.83154		1
6621.797		1
6622.2085		1
6622.41064		1
6622.80029		1
6623.25635		1
6625.387		1
6625.58154		1
6626.677		1
6626.85059		1
6627.053		1
6628.30762		1
6628.47949		1
6629.37061		1
6629.4585		1
6629.65234		1
6630.086		1
6631.36		1
6631.481		1
6631.59473		1
6632.052		1
6632.581		1
6632.751		1
6632.87256		1
6632.99072		1
6633.48145		1
6633.557		1
6634.44629		1
6635.34766		1
6635.59375		1
6636.17041		1
6636.63037		1
6637.068		1
6637.189		1
6637.22852		1
6638.19531		1
6638.75635		1
6639.55957		1
6639.91162		1
6640.42		1
6640.694		1
6641.06934		1
6641.66357		1
6641.718		1
6642.133		1
6642.318		1
6643.319		1
6644.62549		1
6644.68359		1
6644.723		1
6644.819		1
6645.50244		1
6646.1333		1
6646.32471		1
6646.43262		1
6647.0835		1
6647.913		1
6648.71826		1
6649.00342		1
6649.1875		1
6649.46533		1
6649.55664		1
6650.281		1
6650.55273		1
6650.60059		1
6650.93848		1
6651.25		1
6651.32129		1
6651.61328		1
6652.58545		1
6653.462		1
6653.46826		1
6654.12354		1
6654.67529		1
6654.89746		1
6656.124		1
6656.43359		1
6657.002		1
6657.024		1
6657.261		1
6657.43		1
6658.067		1
6658.95459		1
6659.01465		1
6659.428		1
6659.45947		1
6659.85449		1
6660.25244		1
6660.55762		1
6660.61133		1
6660.678		1
6660.813		1
6661.655		1
6662.33838		1
6662.41357		1
6662.44629		1
6662.526		1
6663.15137		1
6663.27441		1
6663.59766		1
6663.65527		1
6664.39258		1
6665.486		1
6665.536		1
6666.16162		1
6666.26563		1
6666.71		1
6667.13965		1
6667.41		1
6667.41064		1
6668.18848		1
6668.511		1
6668.588		1
6669.06152		1
6669.278		1
6669.425		1
6669.47656		1
6669.95947		1
6671.096		1
6671.37451		1
6671.75146		1
6671.759		1
6671.86133		1
6672.164		1
6672.8457		1
6673.13135		1
6673.36426		1
6673.758		1
6676.13232		1
6676.3125		1
6676.577		1
6677.59326		1
6677.67236		1
6677.733		1
6677.748		1
6677.7627		1
6677.9707		1
6678.02		1
6678.39453		1
6679.669		1
6679.716		1
6680.14648		1
6680.27734		1
6682.17236		1
6682.38428		1
6682.504		1
6682.539		1
6682.85938		1
6683.16455		1
6683.36475		1
6683.54053		1
6683.83154		1
6684.11475		1
6684.475		1
6685.157		1
6685.241		1
6685.34863		1
6685.875		1
6686.37256		1
6686.73535		1
6687.052		1
6687.314		1
6687.33936		1
6687.646		1
6687.92139		1
6688.72266		1
6689.07227		1
6689.55664		1
6690.13037		1
6690.40527		1
6690.94873		1
6691.44873		1
6691.739		1
6691.82031		1
6692.44531		1
6692.754		1
6692.948		1
6693.15625		1
6693.16357		1
6693.32		1
6693.38232		1
6693.62549		1
6693.71729		1
6694.577		1
6694.58252		1
6694.668		1
6695.00732		1
6695.12		1
6695.35254		1
6695.75		1
6695.80127		1
6696.07471		1
6696.174		1
6696.192		1
6696.255		1
6696.30957		1
6697.2		1
6698.07		1
6699.005		1
6699.03564		1
6699.64551		1
6700.21631		1
6700.29541		1
6700.842		1
6701.196		1
6701.557		1
6703.62		1
6703.90039		1
6704.10254		1
6704.22949		1
6705.188		1
6706.29639		1
6706.38428		1
6707.0957		1
6707.1084		1
6707.618		1
6707.65332		1
6708.67236		1
6708.73975		1
6708.839		1
6708.87256		1
6709.313		1
6709.69727		1
6710.50732		1
6710.59961		1
6710.62549		1
6711.06445		1
6711.10352		1
6711.197		1
6711.604		1
6712.05957		1
6712.40039		1
6712.7417		1
6712.76953		1
6712.80859		1
6713.353		1
6713.42969		1
6713.88428		1
6714.328		1
6714.406		1
6714.6167		1
6714.65234		1
6714.796		1
6714.96631		1
6715.578		1
6715.7207		1
6715.741		1
6716.806		1
6717.04834		1
6717.135		1
6717.168		1
6717.60449		1
6718.21973		1
6718.70361		1
6719.002		1
6719.223		1
6719.312		1
6719.47559		1
6719.57471		1
6720.924		1
6721.79639		1
6721.802		1
6722.06055		1
6722.142		1
6722.68457		1
6722.69		1
6722.92334		1
6723.61328		1
6723.882		1
6724.096		1
6724.20459		1
6724.30127		1
6724.36475		1
6725.128		1
6725.40137		1
6725.451		1
6725.637		1
6725.75635		1
6726.09		1
6726.175		1
6726.486		1
6726.6875		1
6726.81445		1
6727.2207		1
6727.80273		1
6728.01172		1
6728.778		1
6729.1167		1
6729.137		1
6729.615		1
6729.756		1
6729.78271		1
6729.809		1
6729.908		1
6729.923		1
6729.96338		1
6730.086		1
6730.36572		1
6730.66748		1
6730.80127		1
6731.04541		1
6731.08154		1
6731.43359		1
6731.737		1
6731.748		1
6732.031		1
6732.066		1
6732.09131		1
6732.134		1
6732.459		1
6732.97266		1
6733.31055		1
6734.052		1
6734.467		1
6734.55029		1
6734.682		1
6735.22754		1
6735.346		1
6735.347		1
6735.594		1
6736.77344		1
6737.148		1
6737.4375		1
6737.84961		1
6738.024		1
6738.62		1
6738.6875		1
6738.75049		1
6738.943		1
6739.10059		1
6739.78662		1
6740.10938		1
6740.647		1
6740.74658		1
6740.893		1
6741.329		1
6741.511		1
6741.66162		1
6742.273		1
6742.46631		1
6742.484		1
6742.57568		1
6742.70264		1
6743.379		1
6743.81152		1
6744.02344		1
6744.99072		1
6745.43066		1
6745.532		1
6745.548		1
6745.76025		1
6746.844		1
6747.151		1
6747.79932		1
6748.407		1
6748.4873		1
6748.69971		1
6749.24756		1
6749.333		1
6749.69873		1
6749.817		1
6749.933		1
6749.96533		1
6750.20459		1
6750.21729		1
6750.704		1
6751.59375		1
6751.601		1
6751.621		1
6751.70361		1
6751.8667		1
6752.11		1
6752.45654		1
6752.55127		1
6752.774		1
6753.53857		1
6754.24561		1
6754.33447		1
6754.592		1
6754.653		1
6754.761		1
6754.8374		1
6755.05029		1
6755.267		1
6755.915		1
6756.73828		1
6756.81152		1
6757.862		1
6758.69043		1
6758.94775		1
6758.979		1
6758.984		1
6759.43262		1
6760.18457		1
6760.756		1
6760.86865		1
6760.981		1
6761.20264		1
6762.018		1
6762.288		1
6762.514		1
6762.62842		1
6763.581		1
6763.688		1
6763.699		1
6764.311		1
6764.44043		1
6764.487		1
6764.51		1
6765.75049		1
6766.07129		1
6766.60742		1
6767.02832		1
6768.25146		1
6768.852		1
6768.98047		1
6769.30566		1
6769.371		1
6770.01855		1
6770.064		1
6770.071		1
6770.40625		1
6770.743		1
6770.9126		1
6770.94043		1
6770.963		1
6771.172		1
6771.853		1
6771.885		1
6772.04639		1
6772.657		1
6772.66064		1
6772.79932		1
6773.476		1
6773.914		1
6774.016		1
6774.07568		1
6774.30469		1
6774.64063		1
6774.78467		1
6774.83252		1
6774.889		1
6775.207		1
6775.25049		1
6775.51563		1
6775.51563		1
6775.63232		1
6775.892		1
6776.42627		1
6776.686		1
6776.717		1
6776.725		1
6777.20459		1
6777.53369		1
6777.597		1
6777.639		1
6777.701		1
6777.824		1
6778.527		1
6778.57		1
6778.655		1
6778.96		1
6779.45264		1
6779.54736		1
6779.57373		1
6779.94971		1
6779.952		1
6780.0127		1
6780.311		1
6780.441		1
6780.77		1
6780.801		1
6781.28662		1
6781.31348		1
6781.658		1
6781.85		1
6782.088		1
6782.186		1
6782.25537		1
6782.36768		1
6782.543		1
6782.732		1
6783.11		1
6783.131		1
6783.366		1
6783.45752		1
6783.46631		1
6783.81543		1
6783.96826		1
6784.543		1
6784.782		1
6784.973		1
6785.061		1
6785.211		1
6785.524		1
6785.63232		1
6785.889		1
6785.893		1
6786.192		1
6786.32861		1
6786.82568		1
6787.024		1
6787.21631		1
6787.251		1
6787.29639		1
6787.63428		1
6787.772		1
6787.898		1
6788.09229		1
6788.101		1
6788.20459		1
6788.34473		1
6788.41162		1
6788.547		1
6788.737		1
6788.813		1
6788.92969		1
6788.941		1
6789.073		1
6789.192		1
6789.23438		1
6789.274		1
6789.51855		1
6789.92432		1
6790.123		1
6790.1665		1
6790.614		1
6790.701		1
6791.0835		1
6791.5957		1
6791.68066		1
6791.86963		1
6792.013		1
6792.4043		1
6792.596		1
6792.65234		1
6792.66		1
6793.085		1
6793.59		1
6793.633		1
6793.743		1
6793.859		1
6793.86426		1
6793.93		1
6793.98242		1
6793.98975		1
6794.309		1
6794.31152		1
6794.328		1
6794.412		1
6794.85645		1
6794.862		1
6795.13037		1
6795.2793		1
6795.59131		1
6795.65625		1
6796.0127		1
6796.10156		1
6796.449		1
6796.583		1
6796.756		1
6796.80957		1
6796.87549		1
6796.888		1
6797.5835		1
6797.6377		1
6797.662		1
6797.729		1
6798.14551		1
6798.265		1
6798.29053		1
6798.512		1
6798.64355		1
6798.845		1
6799.40039		1
6799.53271		1
6799.61328		1
6799.74268		1
6799.815		1
6799.82959		1
6799.90234		1
6799.999		1
6800.18164		1
6800.55225		1
6800.68652		1
6800.975		1
6800.983		1
6801.131		1
6801.686		1
6802.03125		1
6802.05029		1
6802.174		1
6802.282		1
6802.3		1
6802.48		1
6802.56445		1
6802.96338		1
6803.086		1
6803.095		1
6803.46143		1
6803.64746		1
6803.85547		1
6803.884		1
6804.20947		1
6804.25537		1
6804.272		1
6804.309		1
6804.361		1
6804.434		1
6804.51563		1
6804.54248		1
6804.738		1
6804.754		1
6804.75635		1
6804.9375		1
6805.067		1
6805.17139		1
6805.273		1
6805.274		1
6805.61768		1
6805.774		1
6805.84		1
6806.07031		1
6806.33838		1
6806.974		1
6807.07861		1
6807.235		1
6807.937		1
6808.002		1
6808.02734		1
6808.1333		1
6808.20654		1
6808.239		1
6808.334		1
6808.337		1
6808.52832		1
6808.63965		1
6808.81934		1
6808.941		1
6808.95		1
6809.10352		1
6809.131		1
6809.299		1
6809.746		1
6810.17041		1
6810.61865		1
6810.62744		1
6810.6416		1
6810.679		1
6810.844		1
6811.00635		1
6811.231		1
6811.28125		1
6811.34473		1
6811.558		1
6812.196		1
6812.19873		1
6812.348		1
6812.41357		1
6812.98145		1
6813.13		1
6813.26563		1
6813.7627		1
6813.81		1
6813.95166		1
6814.071		1
6814.12939		1
6814.21533		1
6814.274		1
6814.278		1
6814.38965		1
6814.44141		1
6814.49854		1
6814.603		1
6815.119		1
6815.27832		1
6815.307		1
6815.36133		1
6815.51563		1
6815.649		1
6815.79834		1
6815.903		1
6816.0166		1
6816.44873		1
6816.46533		1
6816.67041		1
6816.968		1
6817.54834		1
6817.56543		1
6817.566		1
6818.28271		1
6818.3667		1
6818.37744		1
6818.679		1
6818.80469		1
6818.86426		1
6818.995		1
6819.09668		1
6819.274		1
6819.43945		1
6819.476		1
6819.618		1
6819.70654		1
6819.84		1
6819.921		1
6819.94971		1
6820.028		1
6820.054		1
6820.15		1
6820.274		1
6820.53467		1
6820.71045		1
6820.88867		1
6820.945		1
6820.978		1
6821.20068		1
6821.348		1
6821.52344		1
6821.625		1
6821.845		1
6822.10156		1
6822.114		1
6822.16357		1
6822.68359		1
6822.83252		1
6823.078		1
6823.375		1
6823.687		1
6823.885		1
6823.95		1
6824.05127		1
6824.141		1
6824.32666		1
6824.436		1
6824.44775		1
6824.77539		1
6824.81055		1
6825.211		1
6825.267		1
6825.289		1
6825.499		1
6825.843		1
6825.91943		1
6825.935		1
6826.041		1
6826.2583		1
6826.33154		1
6826.484		1
6826.572		1
6826.6084		1
6826.757		1
6826.849		1
6826.88965		1
6827.0293		1
6827.131		1
6827.13867		1
6827.258		1
6827.30225		1
6827.733		1
6827.961		1
6828.01465		1
6828.0835		1
6828.609		1
6828.683		1
6828.801		1
6828.88867		1
6829.009		1
6829.10938		1
6829.629		1
6829.721		1
6829.755		1
6830.24365		1
6830.496		1
6830.597		1
6830.95947		1
6831.0957		1
6831.171		1
6831.477		1
6831.64063		1
6831.7627		1
6831.80273		1
6831.84766		1
6831.925		1
6831.93457		1
6831.939		1
6832.103		1
6833.11426		1
6833.39063		1
6833.77		1
6833.83545		1
6834.1665		1
6834.22		1
6834.289		1
6834.57861		1
6834.63135		1
6834.68555		1
6834.76953		1
6834.80664		1
6834.98145		1
6835.409		1
6835.57227		1
6835.57764		1
6835.59131		1
6835.64258		1
6835.935		1
6835.981		1
6836.09375		1
6836.15234		1
6836.41846		1
6836.58		1
6836.62256		1
6836.727		1
6836.86328		1
6836.95752		1
6836.975		1
6837.235		1
6837.2373		1
6837.246		1
6837.47266		1
6837.75146		1
6837.81152		1
6837.86035		1
6837.953		1
6838.10254		1
6838.239		1
6838.26855		1
6838.39258		1
6838.397		1
6838.63672		1
6838.63867		1
6838.74365		1
6838.77		1
6838.84326		1
6838.876		1
6838.928		1
6839.12939		1
6839.14551		1
6839.29834		1
6840.08		1
6840.087		1
6840.1377		1
6840.279		1
6840.37451		1
6840.41		1
6840.484		1
6840.684		1
6840.692		1
6840.7334		1
6840.763		1
6840.78564		1
6840.81543		1
6840.893		1
6840.96533		1
6840.975		1
6840.984		1
6841.315		1
6841.80664		1
6841.82666		1
6841.972		1
6842.031		1
6842.07861		1
6842.09863		1
6842.30225		1
6842.623		1
6842.908		1
6842.929		1
6843.25732		1
6843.499		1
6843.6377		1
6843.6543		1
6844.01367		1
6844.025		1
6844.041		1
6844.11035		1
6844.11572		1
6844.127		1
6844.344		1
6844.365		1
6844.681		1
6844.71973		1
6844.894		1
6844.93555		1
6844.94		1
6845.192		1
6845.19775		1
6845.234		1
6845.28271		1
6845.36035		1
6845.426		1
6845.439		1
6845.651		1
6845.7627		1
6845.775		1
6846.11865		1
6846.31836		1
6846.419		1
6846.51563		1
6846.55273		1
6846.604		1
6847.33252		1
6847.371		1
6847.47		1
6847.492		1
6847.738		1
6847.741		1
6847.92236		1
6848.10156		1
6848.1123		1
6848.19043		1
6848.19629		1
6848.27832		1
6848.294		1
6848.53174		1
6848.62354		1
6848.639		1
6848.659		1
6848.74		1
6848.819		1
6848.83		1
6849.084		1
6849.33838		1
6849.45068		1
6849.5376		1
6849.63867		1
6849.71729		1
6850.17871		1
6850.60156		1
6850.95068		1
6851.16455		1
6851.39453		1
6851.50244		1
6851.56		1
6851.567		1
6851.76025		1
6851.897		1
6852.0293		1
6852.09033		1
6852.261		1
6852.406		1
6852.48438		1
6852.5		1
6852.58		1
6852.6084		1
6852.651		1
6852.75049		1
6852.892		1
6852.975		1
6853.1		1
6853.363		1
6853.74561		1
6853.7627		1
6853.83057		1
6853.832		1
6853.858		1
6853.896		1
6853.92529		1
6854.04541		1
6854.13574		1
6854.2793		1
6854.321		1
6854.553		1
6854.66162		1
6854.84131		1
6854.917		1
6854.96		1
6855.047		1
6855.105		1
6855.109		1
6855.381		1
6855.47168		1
6855.58545		1
6855.699		1
6855.76074		1
6855.81348		1
6855.848		1
6855.97559		1
6856.08447		1
6856.094		1
6856.22266		1
6856.24561		1
6856.308		1
6856.77441		1
6856.86572		1
6856.921		1
6857.13525		1
6857.22363		1
6857.24756		1
6857.60352		1
6857.63428		1
6857.80371		1
6857.8833		1
6858.12158		1
6858.31934		1
6858.36328		1
6858.524		1
6858.6		1
6858.633		1
6858.66064		1
6858.751		1
6858.889		1
6858.986		1
6859.04736		1
6859.05127		1
6859.1084		1
6859.11426		1
6859.223		1
6859.296		1
6859.303		1
6859.37256		1
6859.5376		1
6859.54443		1
6859.57		1
6860.185		1
6860.36035		1
6860.419		1
6860.541		1
6860.74463		1
6860.859		1
6861.261		1
6861.32568		1
6861.623		1
6861.98		1
6862.00635		1
6862.03955		1
6862.061		1
6862.26563		1
6862.361		1
6862.44043		1
6862.59033		1
6862.594		1
6862.62061		1
6862.99658		1
6863.27051		1
6863.39063		1
6863.452		1
6863.562		1
6863.85938		1
6864.17236		1
6864.18848		1
6864.22168		1
6864.23535		1
6864.288		1
6864.39453		1
6864.531		1
6864.63135		1
6864.691		1
6864.791		1
6864.871		1
6864.91943		1
6865.438		1
6865.56445		1
6865.787		1
6865.83057		1
6865.966		1
6866.25635		1
6866.274		1
6866.315		1
6866.32373		1
6866.35		1
6866.356		1
6866.399		1
6866.44336		1
6866.54932		1
6866.66943		1
6866.691		1
6866.809		1
6866.809		1
6866.887		1
6866.94141		1
6867.08057		1
6867.48535		1
6867.722		1
6867.897		1
6867.99463		1
6868.05225		1
6868.18		1
6868.292		1
6868.44238		1
6868.76172		1
6868.769		1
6868.95752		1
6869.143		1
6869.61475		1
6869.70361		1
6869.82031		1
6869.859		1
6869.9165		1
6870.11		1
6870.3623		1
6870.47		1
6870.472		1
6870.59473		1
6870.75049		1
6870.835		1
6870.91162		1
6870.983		1
6871.078		1
6871.16357		1
6871.17725		1
6871.19531		1
6871.47168		1
6871.55127		1
6871.64453		1
6871.84668		1
6871.92871		1
6872.002		1
6872.109		1
6872.23145		1
6872.41162		1
6872.43652		1
6872.4707		1
6872.652		1
6872.66		1
6872.79346		1
6872.796		1
6872.927		1
6872.99561		1
6872.996		1
6873.064		1
6873.228		1
6873.43652		1
6873.513		1
6873.544		1
6873.553		1
6873.66357		1
6873.674		1
6873.85449		1
6873.97949		1
6874.029		1
6874.188		1
6874.19043		1
6874.287		1
6874.32568		1
6874.40967		1
6874.551		1
6874.827		1
6874.91357		1
6875.056		1
6875.1665		1
6875.323		1
6875.569		1
6875.6875		1
6875.712		1
6875.789		1
6875.9165		1
6875.94531		1
6876		1
6876.034		1
6876.164		1
6876.19531		1
6876.332		1
6876.427		1
6876.459		1
6876.593		1
6876.59961		1
6876.74072		1
6876.903		1
6876.96		1
6877.048		1
6877.08643		1
6877.11475		1
6877.242		1
6877.405		1
6877.496		1
6877.61572		1
6877.685		1
6877.71533		1
6877.91162		1
6878.116		1
6878.22656		1
6878.37061		1
6878.538		1
6878.77637		1
6878.849		1
6878.8667		1
6878.94629		1
6879.121		1
6879.25		1
6879.31738		1
6879.343		1
6879.389		1
6879.78857		1
6879.808		1
6880.0293		1
6880.11133		1
6880.18945		1
6880.2793		1
6880.53027		1
6880.565		1
6881.062		1
6881.207		1
6881.211		1
6881.32227		1
6881.722		1
6881.84131		1
6881.899		1
6881.919		1
6881.93848		1
6882.01074		1
6882.112		1
6882.359		1
6882.369		1
6882.375		1
6882.521		1
6882.535		1
6882.634		1
6882.73047		1
6882.74268		1
6882.89355		1
6882.991		1
6883.075		1
6883.19531		1
6883.241		1
6883.47852		1
6883.619		1
6883.675		1
6883.823		1
6883.96045		1
6883.984		1
6883.98438		1
6884.006		1
6884.00732		1
6884.055		1
6884.255		1
6884.27637		1
6884.34766		1
6884.44336		1
6884.543		1
6884.56738		1
6884.57568		1
6884.585		1
6884.634		1
6884.778		1
6884.803		1
6884.81445		1
6884.86035		1
6884.86328		1
6884.905		1
6884.95068		1
6885.05664		1
6885.215		1
6885.29		1
6885.353		1
6885.39453		1
6885.47168		1
6885.69043		1
6885.73145		1
6885.737		1
6886.122		1
6886.149		1
6886.347		1
6886.44727		1
6886.872		1
6886.881		1
6886.89551		1
6887.105		1
6887.46533		1
6887.70166		1
6887.86035		1
6887.92529		1
6887.939		1
6888.07		1
6888.182		1
6888.203		1
6888.23975		1
6888.295		1
6888.37061		1
6888.63		1
6888.841		1
6888.85938		1
6889.304		1
6889.39844		1
6889.43652		1
6889.591		1
6889.699		1
6889.76367		1
6889.781		1
6889.78125		1
6890.117		1
6890.229		1
6890.23		1
6890.34668		1
6890.546		1
6890.55225		1
6890.617		1
6890.69043		1
6890.72266		1
6890.74268		1
6890.797		1
6890.892		1
6890.912		1
6891.05957		1
6891.10059		1
6891.478		1
6891.56		1
6891.644		1
6891.772		1
6891.804		1
6891.822		1
6892.212		1
6892.22168		1
6892.25244		1
6892.438		1
6892.45557		1
6892.471		1
6892.58154		1
6892.724		1
6892.74756		1
6892.761		1
6892.91748		1
6893.013		1
6893.07031		1
6893.08447		1
6893.1167		1
6893.314		1
6893.316		1
6893.45947		1
6893.59131		1
6893.6123		1
6893.65332		1
6893.671		1
6893.801		1
6893.87061		1
6893.872		1
6893.88232		1
6893.88574		1
6893.941		1
6893.95		1
6894.07764		1
6894.169		1
6894.22559		1
6894.30859		1
6894.32471		1
6894.414		1
6894.417		1
6894.5415		1
6894.542		1
6894.817		1
6894.911		1
6895.07129		1
6895.28955		1
6895.293		1
6895.293		1
6895.364		1
6895.578		1
6895.69336		1
6896.0957		1
6896.251		1
6896.32275		1
6896.49365		1
6896.62451		1
6896.79346		1
6896.85449		1
6896.92773		1
6896.932		1
6897.064		1
6897.187		1
6897.217		1
6897.3623		1
6897.384		1
6897.478		1
6897.527		1
6897.56738		1
6897.6333		1
6897.687		1
6897.6875		1
6897.803		1
6897.81934		1
6897.835		1
6897.85938		1
6898.053		1
6898.05859		1
6898.16748		1
6898.18555		1
6898.2207		1
6898.24072		1
6898.256		1
6898.377		1
6898.53		1
6899.02441		1
6899.03369		1
6899.1084		1
6899.235		1
6899.331		1
6899.44727		1
6899.448		1
6899.491		1
6899.51		1
6899.63428		1
6899.641		1
6899.799		1
6899.806		1
6899.89063		1
6900.001		1
6900.12061		1
6900.31738		1
6900.39063		1
6900.475		1
6900.51074		1
6900.578		1
6900.61133		1
6900.66455		1
6900.727		1
6900.94141		1
6901.047		1
6901.13525		1
6901.152		1
6901.27734		1
6901.28		1
6901.31641		1
6901.55859		1
6901.596		1
6901.621		1
6901.756		1
6902.05		1
6902.24854		1
6902.28662		1
6902.32031		1
6902.33545		1
6902.40332		1
6902.578		1
6902.58057		1
6902.714		1
6902.805		1
6903.072		1
6903.17529		1
6903.34033		1
6903.34863		1
6903.357		1
6903.82861		1
6903.89746		1
6904.07275		1
6904.08545		1
6904.12354		1
6904.139		1
6904.22363		1
6904.434		1
6904.549		1
6904.59033		1
6904.69336		1
6904.80029		1
6905.026		1
6905.068		1
6905.08936		1
6905.265		1
6905.356		1
6905.362		1
6905.42529		1
6905.52832		1
6905.534		1
6905.632		1
6905.665		1
6906.28369		1
6906.413		1
6906.50049		1
6906.76855		1
6906.87354		1
6906.88965		1
6906.994		1
6907.17		1
6907.31934		1
6907.38232		1
6907.51563		1
6907.58447		1
6907.61475		1
6907.722		1
6907.84473		1
6907.85938		1
6908.0957		1
6908.17725		1
6908.23633		1
6908.28369		1
6908.542		1
6908.60742		1
6908.64453		1
6908.784		1
6908.806		1
6908.824		1
6908.84961		1
6908.93262		1
6908.97		1
6909.085		1
6909.118		1
6909.382		1
6909.3916		1
6909.45557		1
6909.6		1
6909.631		1
6909.694		1
6909.86426		1
6909.88232		1
6909.92969		1
6910.151		1
6910.182		1
6910.35742		1
6910.40869		1
6910.598		1
6910.781		1
6910.80029		1
6911.178		1
6911.54834		1
6911.655		1
6911.659		1
6911.718		1
6911.749		1
6911.7583		1
6911.803		1
6912.0083		1
6912.01563		1
6912.10742		1
6912.11133		1
6912.288		1
6912.442		1
6912.49658		1
6912.582		1
6912.63037		1
6912.69238		1
6912.69727		1
6912.743		1
6912.81348		1
6912.878		1
6912.902		1
6913.01563		1
6913.03564		1
6913.03857		1
6913.08252		1
6913.138		1
6913.14453		1
6913.26025		1
6913.28		1
6913.361		1
6913.42969		1
6913.49268		1
6913.5625		1
6913.644		1
6913.68457		1
6913.77		1
6913.95361		1
6913.98242		1
6914.09326		1
6914.20459		1
6914.232		1
6914.29639		1
6914.422		1
6914.424		1
6914.58252		1
6914.732		1
6914.75342		1
6914.872		1
6914.967		1
6914.987		1
6914.99854		1
6915.00244		1
6915.02832		1
6915.15771		1
6915.15771		1
6915.16162		1
6915.22949		1
6915.23438		1
6915.3916		1
6915.48		1
6915.70166		1
6915.93945		1
6915.96826		1
6916.02051		1
6916.11475		1
6916.19971		1
6916.31		1
6916.31348		1
6916.329		1
6916.36865		1
6916.45654		1
6916.481		1
6916.562		1
6916.61865		1
6916.89063		1
6916.9043		1
6916.984		1
6917.049		1
6917.132		1
6917.26		1
6917.27539		1
6917.29248		1
6917.32031		1
6917.36963		1
6917.54834		1
6917.952		1
6917.98438		1
6918.063		1
6918.17041		1
6918.34131		1
6918.388		1
6918.43359		1
6918.437		1
6918.44727		1
6918.613		1
6918.618		1
6918.65234		1
6918.726		1
6918.9043		1
6918.92725		1
6918.96338		1
6919.033		1
6919.1		1
6919.14648		1
6919.14941		1
6919.216		1
6919.227		1
6919.44727		1
6919.45264		1
6919.658		1
6919.73926		1
6919.76563		1
6919.79443		1
6919.93262		1
6919.98975		1
6919.999		1
6920.06934		1
6920.267		1
6920.406		1
6920.443		1
6920.46826		1
6920.506		1
6920.63037		1
6920.731		1
6920.77344		1
6920.90234		1
6920.94727		1
6921.162		1
6921.16357		1
6921.26025		1
6921.32471		1
6921.3833		1
6921.38525		1
6921.41162		1
6921.478		1
6921.597		1
6921.60156		1
6921.60352		1
6921.62451		1
6921.727		1
6921.832		1
6922.001		1
6922.07568		1
6922.13135		1
6922.27832		1
6922.487		1
6922.671		1
6922.7207		1
6922.769		1
6922.782		1
6922.902		1
6923.0127		1
6923.017		1
6923.113		1
6923.12646		1
6923.13672		1
6923.14		1
6923.285		1
6923.29248		1
6923.6626		1
6923.66455		1
6923.676		1
6923.70166		1
6923.793		1
6923.86865		1
6923.997		1
6924.04932		1
6924.133		1
6924.28271		1
6924.31641		1
6924.353		1
6924.53369		1
6924.55371		1
6924.61475		1
6925.00342		1
6925.07031		1
6925.12256		1
6925.17627		1
6925.39063		1
6925.402		1
6925.48		1
6925.48145		1
6925.541		1
6925.67627		1
6925.73		1
6925.737		1
6925.75439		1
6925.88135		1
6925.96729		1
6926.111		1
6926.18066		1
6926.246		1
6926.26563		1
6926.37939		1
6926.44238		1
6926.47266		1
6926.56445		1
6926.6377		1
6926.68457		1
6926.68945		1
6926.741		1
6926.833		1
6926.96973		1
6927		1
6927.07471		1
6927.15967		1
6927.223		1
6927.235		1
6927.25244		1
6927.294		1
6927.3374		1
6927.40039		1
6927.43457		1
6927.55371		1
6927.627		1
6927.672		1
6927.80127		1
6927.971		1
6928.037		1
6928.12354		1
6928.21		1
6928.2915		1
6928.29639		1
6928.30469		1
6928.36035		1
6928.4043		1
6928.503		1
6928.506		1
6928.614		1
6928.636		1
6928.728		1
6928.75342		1
6928.87451		1
6928.95068		1
6929.01953		1
6929.03027		1
6929.208		1
6929.283		1
6929.324		1
6929.326		1
6929.41162		1
6929.605		1
6929.67969		1
6929.778		1
6929.92725		1
6929.966		1
6930.152		1
6930.26758		1
6930.31836		1
6930.33643		1
6930.3457		1
6930.434		1
6930.44336		1
6930.61963		1
6930.751		1
6930.761		1
6930.79639		1
6930.83057		1
6930.89551		1
6930.91553		1
6930.98047		1
6931.22949		1
6931.324		1
6931.42139		1
[truncated: 17,441 more rows]
