# Supplementary material for: Getting rid of ‘rain’ and ‘stars’: Mitigating inhibition effects on ddPCR data analysis, the case study of the invasive crayfish Pacifastacus leniusculus in the streams of Luxembourg
Source: PLoS One. 2022 Nov 16;17(11):e0275363. doi: 10.1371/journal.pone.0275363 (PMC9668142; doi:10.1371/journal.pone.0275363)
Supplement: S1 File — (ZIP) [file pone.0275363.s003.zip › raw data/31-Pl4/31 Pl4-2019_A05_Amplitude.csv]

Ch1 Amplitude	Ch2 Amplitude	Cluster
3546.80322		1
4677.314		1
4743.46973		1
4886.04639		1
4982.066		1
5010.15234		1
5047.624		1
5058.602		1
5067.545		1
5088.99463		1
5149.783		1
5168.114		1
5185.238		1
5219.06738		1
5234.943		1
5244.76074		1
5246.835		1
5260.37451		1
5268.42334		1
5270.055		1
5286.222		1
5293.869		1
5294.28955		1
5296.09863		1
5296.60938		1
5298.668		1
5306.09326		1
5306.18164		1
5306.24		1
5307.952		1
5314.58154		1
5329.992		1
5330.283		1
5343.88232		1
5345.709		1
5350.316		1
5350.66846		1
5353.36035		1
5356.111		1
5359.096		1
5361.16846		1
5363.777		1
5372.20557		1
5376.393		1
5379.72656		1
5381.23242		1
5385.08545		1
5391.583		1
5392.141		1
5393.132		1
5394.092		1
5401.301		1
5403.65527		1
5404.059		1
5406.4834		1
5407.42871		1
5407.43555		1
5407.96143		1
5412.364		1
5412.603		1
5414.62939		1
5419.206		1
5419.424		1
5423.178		1
5423.2373		1
5426.541		1
5436.947		1
5438.02832		1
5440.961		1
5442.12		1
5443.041		1
5447.48145		1
5448.57031		1
5452.28369		1
5464.121		1
5467.563		1
5469.20361		1
5469.70947		1
5470.85742		1
5476.30859		1
5477.82471		1
5479.63037		1
5482.109		1
5482.34863		1
5484.5625		1
5488.658		1
5496.55225		1
5498.506		1
5500.629		1
5502.052		1
5503.762		1
5503.931		1
5507.11035		1
5512.33057		1
5516.35449		1
5516.92969		1
5517.0625		1
5517.215		1
5518.5		1
5528.425		1
5530.198		1
5531.22266		1
5533.843		1
5541.352		1
5541.558		1
5542.006		1
5543.70459		1
5545.67871		1
5545.872		1
5547.311		1
5549.8		1
5551.472		1
5553.828		1
5554.20166		1
5554.2124		1
5557.05469		1
5558.46436		1
5558.67		1
5563.804		1
5566.03125		1
5568.531		1
5569.832		1
5570.837		1
5573.177		1
5573.518		1
5578		1
5578.923		1
5582.89		1
5585.08154		1
5586.12061		1
5587.181		1
5591.753		1
5592.75		1
5598.789		1
5598.84473		1
5598.94629		1
5600.255		1
5600.617		1
5600.84131		1
5601.50049		1
5602.51074		1
5604.786		1
5604.80469		1
5605.03564		1
5605.542		1
5607.05664		1
5607.26855		1
5608.74463		1
5611.57764		1
5615.84766		1
5616.832		1
5617.24756		1
5617.74561		1
5618.339		1
5619.06		1
5620.71729		1
5620.735		1
5620.784		1
5625.112		1
5625.338		1
5625.871		1
5626.187		1
5626.834		1
5627.11426		1
5627.69141		1
5631.28271		1
5631.61035		1
5638.558		1
5638.72949		1
5639.10059		1
5644.25342		1
5644.62158		1
5646.321		1
5647.981		1
5648.11572		1
5648.304		1
5649.271		1
5649.754		1
5650.80225		1
5656.52637		1
5656.753		1
5658.02		1
5658.2124		1
5658.67041		1
5659.30225		1
5661.183		1
5661.99268		1
5664.01		1
5664.515		1
5665.263		1
5667.79736		1
5667.907		1
5670.14648		1
5671.471		1
5674.13965		1
5674.273		1
5677.36475		1
5677.53271		1
5678.57227		1
5681.443		1
5682.55127		1
5684.816		1
5685.369		1
5685.5957		1
5686.502		1
5688.94043		1
5689.50732		1
5690.18164		1
5695.087		1
5697.30029		1
5698.17236		1
5699.46338		1
5699.47266		1
5699.52051		1
5699.776		1
5700.72168		1
5701.06934		1
5705.92627		1
5706.782		1
5706.86865		1
5708.253		1
5708.639		1
5709.17627		1
5710.272		1
5711.68066		1
5713.96533		1
5714.141		1
5714.868		1
5715.596		1
5716.1167		1
5716.178		1
5718.856		1
5720.224		1
5721.68457		1
5722.83447		1
5723.64844		1
5725.10059		1
5725.445		1
5725.511		1
5726.30225		1
5727.35352		1
5729.11328		1
5729.742		1
5730.439		1
5731.248		1
5733.06738		1
5733.67236		1
5734.125		1
5734.346		1
5734.48242		1
5735.421		1
5738.55957		1
5739.06445		1
5739.31934		1
5739.61035		1
5739.93555		1
5740.33252		1
5740.43457		1
5740.75342		1
5741.72852		1
5742.80225		1
5743.006		1
5743.91357		1
5745.04346		1
5745.4873		1
5747.189		1
5747.959		1
5748.6		1
5750.33936		1
5750.37354		1
5750.69727		1
5751.64941		1
5752.372		1
5754.68359		1
5755.78369		1
5756.204		1
5757.52246		1
5757.55469		1
5758.21973		1
5758.706		1
5758.967		1
5760.14063		1
5760.22		1
5760.94531		1
5761.452		1
5761.4873		1
5763.10645		1
5764.32129		1
5764.388		1
5765.783		1
5766.03955		1
5768.67725		1
5769.091		1
5769.50244		1
5770.587		1
5771.789		1
5772.616		1
5772.6333		1
5773.2		1
5773.64453		1
5774.24951		1
5774.981		1
5776.095		1
5776.39		1
5780.83936		1
5780.873		1
5781.603		1
5781.61133		1
5782.23438		1
5782.2666		1
5782.57764		1
5782.63		1
5783.036		1
5783.181		1
5783.67773		1
5783.884		1
5787.7		1
5788.036		1
5788.43262		1
5788.65		1
5790.98975		1
5791.0166		1
5793.595		1
5793.96533		1
5794.03857		1
5795.76953		1
5796.28857		1
5796.687		1
5796.757		1
5797.459		1
5797.75439		1
5799.1333		1
5799.2583		1
5799.3584		1
5799.762		1
5801.74268		1
5803.209		1
5806.29639		1
5806.64941		1
5806.98		1
5807.25146		1
5807.881		1
5808.245		1
5809.821		1
5810.294		1
5811.277		1
5811.595		1
5812.2417		1
5813.082		1
5814.94727		1
5815.003		1
5815.393		1
5815.945		1
5816.093		1
5816.538		1
5818.232		1
5818.32764		1
5818.60449		1
5820.319		1
5820.5874		1
5820.94971		1
5823.78369		1
5824.201		1
5825.26074		1
5826.23926		1
5826.65674		1
5829.764		1
5829.966		1
5830.15137		1
5832.546		1
5832.80664		1
5832.9375		1
5833.14258		1
5834.526		1
5835.356		1
5835.60059		1
5835.80225		1
5835.988		1
5836.517		1
5837.1167		1
5838.95264		1
5841.91064		1
5842.198		1
5842.808		1
5843.622		1
5844.12354		1
5844.391		1
5844.724		1
5845.329		1
5845.91064		1
5846.56934		1
5847.454		1
5847.866		1
5848.619		1
5848.876		1
5850.076		1
5850.08838		1
5850.231		1
5851.068		1
5852.997		1
5853.278		1
5853.28027		1
5853.56543		1
5853.655		1
5854.14941		1
5854.155		1
5855.79443		1
5856.036		1
5856.46631		1
5857.18		1
5858.725		1
5860.42627		1
5860.68848		1
5861.861		1
5863.67432		1
5863.95752		1
5864.30469		1
5865.03174		1
5865.12354		1
5865.429		1
5865.567		1
5866.44336		1
5866.5376		1
5867.904		1
5867.91748		1
5868.189		1
5868.46533		1
5869.16943		1
5869.34326		1
5870.065		1
5870.78369		1
5872.375		1
5872.90771		1
5872.962		1
5873.85352		1
5874.603		1
5874.86572		1
5875.782		1
5876.338		1
5876.45264		1
5876.566		1
5877.24365		1
5877.3877		1
5878.17773		1
5878.29932		1
5878.84326		1
5878.922		1
5879.26855		1
5880.30225		1
5880.58545		1
5881.084		1
5881.61133		1
5883.767		1
5884.29639		1
5885.7793		1
5885.88965		1
5887.08		1
5889.11		1
5890.48438		1
5890.786		1
5893.53174		1
5893.835		1
5894.132		1
5894.47852		1
5895.25342		1
5895.73633		1
5895.869		1
5896.94629		1
5896.987		1
5897.79541		1
5898.654		1
5898.716		1
5899.57666		1
5900.161		1
5900.47363		1
5900.84326		1
5901.54053		1
5901.643		1
5902.643		1
5903.921		1
5903.97754		1
5904.229		1
5904.33154		1
5904.3667		1
5905.33643		1
5905.586		1
5906.32861		1
5906.494		1
5906.72363		1
5906.8125		1
5907.38525		1
5908.415		1
5910.46826		1
5910.57275		1
5911.27246		1
5911.758		1
5912.631		1
5912.704		1
5912.984		1
5913.432		1
5913.82227		1
5913.906		1
5913.99		1
5914.037		1
5914.16455		1
5914.18262		1
5915.658		1
5915.95557		1
5916.53467		1
5917.46875		1
5917.705		1
5917.7207		1
5918.123		1
5918.29541		1
5918.76074		1
5919.24365		1
5919.63574		1
5920.17041		1
5920.27832		1
5920.29932		1
5920.428		1
5920.605		1
5920.836		1
5921.04736		1
5921.367		1
5921.423		1
5921.905		1
5923.28662		1
5923.75439		1
5923.799		1
5924.79932		1
5925.779		1
5926.17432		1
5926.34		1
5926.50146		1
5926.56		1
5926.728		1
5927.138		1
5928.21143		1
5928.295		1
5928.476		1
5928.95459		1
5928.966		1
5929.337		1
5929.544		1
5930.369		1
5930.979		1
5931.27832		1
5931.455		1
5931.549		1
5931.96436		1
5932.171		1
5932.674		1
5932.79346		1
5934.26074		1
5935.46875		1
5935.85742		1
5936.29053		1
5936.642		1
5936.688		1
5936.95264		1
5937.06348		1
5937.585		1
5938.47949		1
5938.94141		1
5941.024		1
5941.05371		1
5943.99268		1
5944.17432		1
5944.3335		1
5944.53467		1
5944.703		1
5945.37256		1
5945.72949		1
5946.14746		1
5946.33252		1
5946.395		1
5946.838		1
5946.94		1
5948.01855		1
5948.125		1
5948.22		1
5949.358		1
5949.65		1
5950.32959		1
5951.33447		1
5951.63135		1
5951.844		1
5952.00342		1
5952.699		1
5953.90967		1
5954.05566		1
5954.211		1
5954.46		1
5954.49		1
5954.52344		1
5954.702		1
5954.81934		1
5954.98975		1
5956.805		1
5957.007		1
5957.09033		1
5957.43652		1
5957.82666		1
5957.92627		1
5958.01953		1
5958.24463		1
5958.25439		1
5960.14551		1
5960.83545		1
5961.02832		1
5962.21631		1
5962.244		1
5962.641		1
5963.13867		1
5963.487		1
5964.169		1
5964.512		1
5964.998		1
5965.014		1
5965.14746		1
5965.31152		1
5965.33057		1
5965.36865		1
5965.80029		1
5965.925		1
5966.6416		1
5966.785		1
5967.76025		1
5968.37061		1
5968.79053		1
5970.1377		1
5970.91162		1
5971.13232		1
5971.238		1
5971.4624		1
5971.54834		1
5971.88672		1
5972.02539		1
5972.30029		1
5972.415		1
5973.19336		1
5973.342		1
5974.25439		1
5974.72852		1
5975.208		1
5975.266		1
5975.569		1
5975.57373		1
5975.72949		1
5975.76953		1
5975.996		1
5976.89844		1
5976.959		1
5977.015		1
5977.125		1
5978.68457		1
5979.18		1
5979.23975		1
5979.26465		1
5979.74756		1
5980.014		1
5980.451		1
5980.68945		1
5981.12939		1
5981.64453		1
5981.78955		1
5981.847		1
5981.92432		1
5982.179		1
5982.269		1
5982.58545		1
5982.815		1
5982.85547		1
5983.593		1
5984.3125		1
5985.2627		1
5985.274		1
5985.27734		1
5985.39258		1
5985.86963		1
5986.266		1
5986.35645		1
5986.564		1
5987.43262		1
5987.792		1
5987.80127		1
5988.628		1
5988.802		1
5988.97363		1
5989.212		1
5989.82275		1
5989.88525		1
5989.96729		1
5990.84131		1
5990.859		1
5991.478		1
5991.65771		1
5992.455		1
5992.731		1
5992.91455		1
5992.93066		1
5993.04053		1
5993.05371		1
5993.13232		1
5993.38574		1
5993.493		1
5993.634		1
5994.17969		1
5994.48535		1
5994.692		1
5994.73047		1
5995.071		1
5995.639		1
5995.8		1
5995.85645		1
5995.965		1
5996.02637		1
5996.14941		1
5996.442		1
5996.552		1
5996.75342		1
5996.908		1
5997.13428		1
5997.21533		1
5997.71		1
5998.32031		1
5999.41943		1
5999.688		1
5999.74658		1
6000.08936		1
6000.84473		1
6001.317		1
6001.51953		1
6001.882		1
6002.007		1
6002.82861		1
6003.35156		1
6003.816		1
6003.84766		1
6003.86475		1
6004.24365		1
6004.30664		1
6004.311		1
6004.33154		1
6004.336		1
6004.634		1
6004.721		1
6004.84131		1
6004.93066		1
6004.98		1
6005.06836		1
6005.45557		1
6005.61768		1
6006.38232		1
6006.94629		1
6006.983		1
6006.98926		1
6007.18359		1
6007.304		1
6008.26758		1
6008.821		1
6009.52246		1
6009.67432		1
6010.723		1
6010.76025		1
6011.081		1
6011.236		1
6011.33		1
6011.349		1
6011.60449		1
6011.97949		1
6012.703		1
6012.79346		1
6013.482		1
6013.64063		1
6013.66162		1
6013.6665		1
6013.92773		1
6014.12354		1
6014.19971		1
6014.409		1
6014.477		1
6014.523		1
6014.86		1
6015.095		1
6015.598		1
6016.22559		1
6016.289		1
6016.3916		1
6016.718		1
6017.0625		1
6017.63965		1
6017.70557		1
6017.87744		1
6017.96973		1
6018.503		1
6018.63		1
6018.84863		1
6019.84375		1
6020.18555		1
6020.30762		1
6020.32764		1
6020.42041		1
6020.66846		1
6020.81641		1
6021.009		1
6021.01172		1
6021.146		1
6021.33643		1
6021.7124		1
6021.78		1
6021.801		1
6021.857		1
6022.0625		1
6022.959		1
6023.3584		1
6023.46338		1
6023.79443		1
6023.805		1
6024.116		1
6024.156		1
6024.42		1
6024.423		1
6024.591		1
6024.78027		1
6024.965		1
6025.104		1
6025.252		1
6025.49951		1
6025.66		1
6025.985		1
6026.03955		1
6026.348		1
6026.538		1
6027.166		1
6027.29639		1
6027.32471		1
6027.697		1
6027.72656		1
6027.98926		1
6028.127		1
6028.319		1
6028.646		1
6028.849		1
6028.89		1
6028.93457		1
6030.27246		1
6030.47461		1
6030.60742		1
6031.517		1
6032.14063		1
6032.407		1
6033.07129		1
6033.29346		1
6033.559		1
6033.939		1
6034.03271		1
6034.673		1
6034.798		1
6034.98926		1
6035.30664		1
6035.407		1
6035.457		1
6035.991		1
6036.06836		1
6036.41162		1
6036.596		1
6037.38037		1
6037.57959		1
6037.675		1
6038.135		1
6038.161		1
6038.19873		1
6038.231		1
6038.30762		1
6038.59473		1
6038.695		1
6039.54932		1
6039.566		1
6039.97656		1
6040.836		1
6040.844		1
6040.84961		1
6040.85352		1
6040.94727		1
6041.208		1
6041.4043		1
6041.512		1
6041.653		1
6041.75342		1
6041.907		1
6042.014		1
6042.22168		1
6042.38965		1
6042.48535		1
6042.674		1
6042.833		1
6042.917		1
6043.57373		1
6043.82227		1
6043.926		1
6044.04541		1
6044.279		1
6044.525		1
6045.371		1
6045.45459		1
6045.74268		1
6045.76		1
6046.014		1
6046.047		1
6046.14648		1
6046.336		1
6046.68		1
6046.77344		1
6046.841		1
6046.96973		1
6047.07031		1
6047.398		1
6047.663		1
6047.877		1
6048.21045		1
6048.21973		1
6048.42		1
6048.42139		1
6048.684		1
6048.71826		1
6048.944		1
6049.103		1
6049.154		1
6049.201		1
6049.29639		1
6049.32373		1
6049.57764		1
6049.582		1
6049.703		1
6049.73633		1
6049.80664		1
6049.87		1
6049.875		1
6050.0127		1
6050.05127		1
6050.083		1
6050.27734		1
6050.61572		1
6050.747		1
6050.791		1
6051.22		1
6051.25		1
6051.60352		1
6051.629		1
6051.9126		1
6052.01953		1
6052.06		1
6052.09131		1
6052.10449		1
6052.24268		1
6052.736		1
6052.80957		1
6052.98047		1
6053.143		1
6053.16064		1
6053.24268		1
6053.34131		1
6053.73242		1
6053.946		1
6054.09473		1
6054.49658		1
6054.558		1
6054.572		1
6054.638		1
6054.832		1
6054.902		1
6054.957		1
6055.471		1
6055.513		1
6055.52539		1
6055.60938		1
6055.795		1
6055.843		1
6056.01172		1
6056.562		1
6056.69971		1
6056.892		1
6056.963		1
6056.982		1
6057.409		1
6057.417		1
6057.449		1
6057.93945		1
6058.623		1
6058.699		1
6059.182		1
6059.34961		1
6060.0957		1
6060.781		1
6061.062		1
6061.14063		1
6061.245		1
6061.27344		1
6061.27832		1
6061.33643		1
6061.50342		1
6061.73		1
6062.32129		1
6062.615		1
6062.692		1
6062.742		1
6063.536		1
6063.5625		1
6063.75049		1
6063.92334		1
6064.12744		1
6064.19727		1
6064.19775		1
6064.317		1
6064.41846		1
6064.724		1
6064.78662		1
6065.08643		1
6065.18945		1
6065.252		1
6065.25537		1
6065.50049		1
6065.68066		1
6066.14258		1
6066.242		1
6066.413		1
6066.566		1
6066.57031		1
6066.88965		1
6067.06934		1
6067.09375		1
6067.103		1
6067.39453		1
6067.66		1
6067.92334		1
6068.31348		1
6068.54		1
6068.55859		1
6068.63135		1
6068.89258		1
6069.111		1
6069.20166		1
6069.24561		1
6069.702		1
6069.74268		1
6069.83936		1
6070.07031		1
6070.157		1
6070.322		1
6070.68164		1
6070.702		1
6070.73828		1
6071.166		1
6071.286		1
6071.36		1
6071.73926		1
6072.14746		1
6072.3916		1
6072.7417		1
6072.99854		1
6073.00635		1
6073.08154		1
6073.09375		1
6073.36035		1
6073.742		1
6073.89453		1
6073.98047		1
6074.044		1
6074.47		1
6074.516		1
6074.709		1
6074.811		1
6074.819		1
6074.93945		1
6075.052		1
6075.60742		1
6075.77		1
6076.028		1
6076.066		1
6076.22949		1
6076.301		1
6076.507		1
6076.8374		1
6076.84229		1
6077.05273		1
6077.08643		1
6077.20361		1
6077.20459		1
6077.529		1
6077.98		1
6078.00049		1
6078.02539		1
6078.18457		1
6078.6377		1
6079.01855		1
6079.06055		1
6079.072		1
6079.079		1
6079.126		1
6079.188		1
6079.203		1
6079.3		1
6079.61133		1
6079.63867		1
6079.658		1
6079.78369		1
6079.78857		1
6080.02148		1
6080.26758		1
6080.51855		1
6080.74		1
6080.89258		1
6080.98926		1
6081.10449		1
6081.19629		1
6081.219		1
6081.239		1
6081.254		1
6081.315		1
6081.61		1
6081.673		1
6081.813		1
6082.11768		1
6082.26855		1
6082.32031		1
6082.53		1
6082.62158		1
6082.64746		1
6082.722		1
6082.77		1
6082.888		1
6083.40771		1
6083.49463		1
6083.711		1
6083.71826		1
6084.01563		1
6084.235		1
6084.67773		1
6084.698		1
6084.75537		1
6084.891		1
6085.25049		1
6085.4834		1
6085.521		1
6085.54541		1
6086.01172		1
6086.204		1
6086.20654		1
6086.22266		1
6086.22754		1
6086.38232		1
6086.78		1
6086.793		1
6087.08545		1
6087.11328		1
6087.161		1
6087.166		1
6087.277		1
6087.588		1
6087.62354		1
6087.833		1
6087.85059		1
6087.89		1
6088.02441		1
6088.193		1
6088.20654		1
6088.223		1
6088.267		1
6088.3374		1
6088.376		1
6088.4873		1
6088.654		1
6088.875		1
6089.051		1
6089.07275		1
6089.10352		1
6089.181		1
6089.219		1
6089.26465		1
6089.293		1
6089.30762		1
6089.436		1
6089.5376		1
6090.063		1
6090.31152		1
6090.396		1
6090.605		1
6090.744		1
6091.94043		1
6091.97949		1
6092.066		1
6092.127		1
6092.24854		1
6092.255		1
6092.30469		1
6092.59473		1
6092.71973		1
6092.771		1
6092.77734		1
6092.846		1
6092.88965		1
6093.259		1
6093.52734		1
6093.55273		1
6093.56641		1
6093.62939		1
6093.76563		1
6093.77441		1
6094.01855		1
6094.20557		1
6094.27832		1
6094.464		1
6094.898		1
6094.96826		1
6095.04248		1
6095.254		1
6095.30273		1
6095.694		1
6095.976		1
6096.539		1
6096.59668		1
6096.896		1
6097.059		1
6097.079		1
6097.21533		1
6097.713		1
6097.73926		1
6097.74658		1
6097.936		1
6098.04346		1
6098.06		1
6098.072		1
6098.189		1
6098.31543		1
6098.415		1
6098.54541		1
6098.66357		1
6098.72266		1
6098.825		1
6099.23828		1
6099.43848		1
6099.4873		1
6099.51		1
6099.812		1
6099.88		1
6099.989		1
6100.196		1
6100.587		1
6100.624		1
6100.83447		1
6100.843		1
6100.88574		1
6101.089		1
6101.163		1
6101.277		1
6101.391		1
6101.42969		1
6101.54053		1
6101.71729		1
6101.89		1
6101.97559		1
6102.198		1
6102.5835		1
6102.82		1
6102.90332		1
6102.91455		1
6103.21533		1
6103.39		1
6103.4834		1
6103.926		1
6103.96338		1
6104.037		1
6104.0835		1
6104.2417		1
6104.392		1
6104.41357		1
6104.46729		1
6104.76172		1
6104.80762		1
6104.90869		1
6105.49365		1
6105.593		1
6105.789		1
6105.794		1
6105.926		1
6105.92627		1
6106.241		1
6106.333		1
6106.397		1
6106.526		1
6106.66748		1
6106.91357		1
6106.95264		1
6107.299		1
6107.89648		1
6107.982		1
6108.02539		1
6108.135		1
6108.59863		1
6109.00732		1
6109.145		1
6109.25439		1
6109.34375		1
6109.562		1
6109.72656		1
6109.833		1
6109.97754		1
6110.06055		1
6110.09668		1
6110.63232		1
6110.76758		1
6110.809		1
6111.15039		1
6111.18262		1
6111.21631		1
6111.28		1
6111.287		1
6111.5127		1
6111.827		1
6111.982		1
6112.22656		1
6112.608		1
6112.645		1
6112.759		1
6112.76855		1
6112.90332		1
6113.09766		1
6113.346		1
6113.377		1
6113.53857		1
6113.63428		1
6113.65771		1
6114.17627		1
6114.21		1
6114.218		1
6114.26855		1
6114.36426		1
6114.39453		1
6114.464		1
6114.65137		1
6114.835		1
6114.86		1
6115.28125		1
6115.548		1
6115.78125		1
6115.8374		1
6116.06543		1
6116.215		1
6116.228		1
6116.45654		1
6116.81543		1
6117.41943		1
6117.44971		1
6117.5083		1
6117.67969		1
6117.689		1
6117.73242		1
6117.73633		1
6117.85059		1
6117.979		1
6118.566		1
6118.64844		1
6118.76172		1
6118.78125		1
6118.938		1
6119.118		1
6119.15332		1
6119.33936		1
6119.44775		1
6119.51025		1
6119.647		1
6119.811		1
6119.859		1
6120.09473		1
6120.09961		1
6120.145		1
6120.239		1
6120.34131		1
6120.784		1
6120.802		1
6120.896		1
6120.915		1
6120.927		1
6120.953		1
6121.12158		1
6121.141		1
6121.46729		1
6121.47		1
6121.49756		1
6121.70557		1
6121.95654		1
6122.06055		1
6122.395		1
6122.532		1
6122.68457		1
6122.943		1
6123.093		1
6123.427		1
6123.47754		1
6123.6875		1
6123.82373		1
6124.32227		1
6124.403		1
6124.456		1
6124.932		1
6125.32		1
6125.343		1
6125.54248		1
6125.58643		1
6125.702		1
6125.788		1
6125.879		1
6126.156		1
6126.17627		1
6126.31836		1
6126.408		1
6126.441		1
6126.47656		1
6126.5874		1
6126.69775		1
6126.73975		1
6126.809		1
6126.90967		1
6126.92		1
6127.20068		1
6127.37939		1
6127.488		1
6127.57129		1
6127.573		1
6127.60547		1
6127.899		1
6127.976		1
6127.978		1
6128.05225		1
6128.208		1
6128.476		1
6128.59033		1
6128.669		1
6129.006		1
6129.366		1
6129.401		1
6129.48438		1
6129.497		1
6129.62256		1
6129.75342		1
6129.75537		1
6129.79346		1
6129.813		1
6130.016		1
6130.26855		1
6130.27051		1
6130.359		1
6130.395		1
6130.682		1
6130.95		1
6131.115		1
6131.298		1
6131.373		1
6131.419		1
6131.57764		1
6131.586		1
6131.7915		1
6131.823		1
6132.097		1
6132.12451		1
6132.1626		1
6132.218		1
6132.326		1
6132.34668		1
6132.393		1
6132.44971		1
6132.53		1
6132.55566		1
6132.636		1
6132.762		1
6132.968		1
6133.05225		1
6133.057		1
6133.073		1
6133.596		1
6133.80273		1
6134.002		1
6134.11865		1
6134.15869		1
6134.185		1
6134.242		1
6134.61963		1
6134.689		1
6134.842		1
6134.9585		1
6135.028		1
6135.10352		1
6135.15771		1
6135.19238		1
6135.24561		1
6135.334		1
6135.344		1
6135.4165		1
6135.4917		1
6135.737		1
6135.83545		1
6135.99561		1
6136.2085		1
6136.279		1
6136.36865		1
6136.66943		1
6136.808		1
6136.893		1
6136.955		1
6137.265		1
6137.48828		1
6137.57666		1
6137.6665		1
6137.676		1
6137.755		1
6137.81445		1
6137.898		1
6137.92334		1
6137.97656		1
6138.024		1
6138.06348		1
6138.14		1
6138.15967		1
6138.478		1
6138.52539		1
6138.57764		1
6138.67236		1
6138.75244		1
6138.77441		1
6138.82471		1
6139.13135		1
6139.16553		1
6139.421		1
6139.515		1
6139.906		1
6140.02344		1
6140.105		1
6140.153		1
6140.187		1
6140.36		1
6140.57666		1
6140.947		1
6141.05664		1
6141.07129		1
6141.1084		1
6141.15137		1
6141.485		1
6141.581		1
6141.685		1
6141.77441		1
6141.95		1
6141.9917		1
6142.13135		1
6142.41357		1
6142.495		1
6143.02637		1
6143.03		1
6143.07471		1
6143.352		1
6143.72461		1
6143.80127		1
6143.88672		1
6143.9917		1
6144.028		1
6144.049		1
6144.114		1
6144.25439		1
6144.48145		1
6144.595		1
6144.65039		1
6144.674		1
6144.95068		1
6145.291		1
6145.451		1
6145.579		1
6145.60156		1
6145.776		1
6145.80859		1
6146.1167		1
6146.214		1
6146.38428		1
6146.39258		1
6146.438		1
6146.53174		1
6146.633		1
6146.75		1
6146.78369		1
6146.837		1
6147.31		1
6147.355		1
6147.53369		1
6147.704		1
6147.83057		1
6147.943		1
6148.087		1
6148.115		1
6148.21973		1
6148.354		1
6148.43652		1
6148.62354		1
6148.68164		1
6148.72754		1
6148.97949		1
6149.21143		1
6149.40039		1
6149.4873		1
6149.61133		1
6149.65869		1
6149.83838		1
6149.89941		1
6150.029		1
6150.05029		1
6150.23926		1
6150.243		1
6150.424		1
6150.48633		1
6150.6123		1
6150.828		1
6150.85547		1
6151.10547		1
6151.463		1
6151.71045		1
6151.83057		1
6151.919		1
6152.04541		1
6152.188		1
6152.224		1
6152.227		1
6152.37744		1
6152.38672		1
6152.459		1
6152.522		1
6152.562		1
6152.596		1
6152.67627		1
6152.76		1
6152.899		1
6153.23828		1
6153.34326		1
6153.44		1
6153.59961		1
6153.73828		1
6153.946		1
6154.044		1
6154.524		1
6154.64551		1
6154.726		1
6154.918		1
6155.25342		1
6155.298		1
6155.428		1
6155.67725		1
6155.76367		1
6155.76758		1
6155.77734		1
6155.88867		1
6155.939		1
6156.02		1
6156.05273		1
6156.1333		1
6156.2124		1
6156.24658		1
6156.347		1
6156.78662		1
6156.851		1
6157.021		1
6157.09961		1
6157.15869		1
6157.235		1
6157.522		1
6157.556		1
6157.7583		1
6157.82227		1
6157.82568		1
6157.88672		1
6157.905		1
6157.94336		1
6158.063		1
6158.13672		1
6158.23047		1
6158.55762		1
6158.56055		1
6158.702		1
6158.761		1
6158.822		1
6158.90137		1
6158.93		1
6158.97		1
6159.00928		1
6159.04639		1
6159.058		1
6159.16943		1
6159.17334		1
6159.20459		1
6159.24756		1
6159.2583		1
6159.367		1
6159.37549		1
6159.37744		1
6159.40771		1
6159.42041		1
6159.428		1
6159.44043		1
6159.473		1
6159.519		1
6159.69		1
6159.743		1
6159.783		1
6160.13867		1
6160.148		1
6160.336		1
6160.355		1
6160.373		1
6160.418		1
6160.501		1
6160.55762		1
6160.61328		1
6160.6167		1
6160.638		1
6160.76465		1
6160.789		1
6160.843		1
6160.8833		1
6160.927		1
6160.94775		1
6161.10547		1
6161.16748		1
6161.194		1
6161.33		1
6161.334		1
6161.36572		1
6161.405		1
6162.1543		1
6162.36475		1
6162.3877		1
6162.481		1
6162.64		1
6162.78174		1
6162.95264		1
6162.98		1
6162.994		1
6163.07666		1
6163.212		1
6163.392		1
6163.612		1
6163.68359		1
6163.778		1
6164.087		1
6164.08936		1
6164.14453		1
6164.25244		1
6164.25439		1
6164.438		1
6164.543		1
6164.635		1
6164.66943		1
6164.74854		1
6164.803		1
6164.845		1
6164.99951		1
6165.14		1
6165.192		1
6165.218		1
6165.26074		1
6165.433		1
6165.47363		1
6165.682		1
6165.87842		1
6165.87939		1
6166.069		1
6166.16162		1
6166.299		1
6166.62158		1
6166.705		1
6166.85742		1
6166.87939		1
6166.89941		1
6167.03857		1
6167.07373		1
6167.16162		1
6167.19		1
6167.19141		1
6167.25732		1
6167.38672		1
6168.275		1
6168.382		1
6168.47168		1
6168.50244		1
6168.5293		1
6168.769		1
6168.849		1
6168.96		1
6169.213		1
6169.37939		1
6169.53857		1
6169.6377		1
6169.78857		1
6169.812		1
6169.93457		1
6170.199		1
6170.272		1
6170.41		1
6170.44971		1
6170.502		1
6170.54736		1
6170.56836		1
6170.68652		1
6170.83		1
6170.94727		1
6171.26		1
6171.32227		1
6171.534		1
6171.674		1
6171.77246		1
6171.91943		1
6171.94775		1
6171.96		1
6172.001		1
6172.06445		1
6172.147		1
6172.21436		1
6172.411		1
6172.45166		1
6172.54443		1
6172.605		1
6172.777		1
6172.80469		1
6173.10547		1
6173.289		1
6173.2915		1
6173.378		1
6173.43262		1
6173.451		1
6173.585		1
6173.64		1
6173.64746		1
6173.65527		1
6173.73828		1
6173.788		1
6173.848		1
6174.09668		1
6174.27344		1
6174.32129		1
6174.342		1
6174.575		1
6174.62744		1
6174.647		1
6174.713		1
6174.859		1
6175.031		1
6175.17529		1
6175.208		1
6175.227		1
6175.283		1
6175.363		1
6175.38525		1
6175.41357		1
6175.44629		1
6175.46631		1
6175.672		1
6175.802		1
6175.87451		1
6175.93555		1
6176.41357		1
6176.425		1
6176.439		1
6176.47852		1
6176.514		1
6176.596		1
6176.674		1
6176.679		1
6176.785		1
6177.06348		1
6177.183		1
6177.217		1
6177.46729		1
6177.522		1
6177.675		1
6177.69141		1
6177.699		1
6177.71143		1
6177.7124		1
6178.0083		1
6178.211		1
6178.236		1
6178.344		1
6178.3916		1
6178.58838		1
6178.607		1
6178.664		1
6178.691		1
6178.694		1
6178.808		1
6178.843		1
6179.1167		1
6179.163		1
6179.35		1
6179.35547		1
6179.429		1
6179.53564		1
6179.54834		1
6179.823		1
6180.029		1
6180.21826		1
6180.38		1
6180.39063		1
6180.471		1
6180.52441		1
6180.59033		1
6180.74463		1
6180.96875		1
6181.15527		1
6181.342		1
6181.458		1
6181.47461		1
6181.707		1
6181.783		1
6181.84		1
6181.97		1
6182.107		1
6182.189		1
6182.28857		1
6182.38574		1
6182.49658		1
6182.542		1
6182.556		1
6182.636		1
6182.65332		1
6182.77344		1
6182.78		1
6182.79736		1
6182.8335		1
6182.85938		1
6182.91943		1
6182.9585		1
6183.002		1
6183.07764		1
6183.102		1
6183.11426		1
6183.148		1
6183.236		1
6183.411		1
6183.602		1
6183.76172		1
6183.80127		1
6183.896		1
6183.93652		1
6183.966		1
6183.98242		1
6184.015		1
6184.092		1
6184.09766		1
6184.11133		1
6184.13232		1
6184.158		1
6184.2		1
6184.22		1
6184.44629		1
6184.44971		1
6184.461		1
6184.47656		1
6184.48145		1
6184.519		1
6184.55225		1
6184.643		1
6184.74658		1
6184.7583		1
6184.853		1
6185.12646		1
6185.52539		1
6185.55371		1
6185.5625		1
6185.56738		1
6185.72266		1
6185.86572		1
6185.88574		1
6185.94727		1
6186.12646		1
6186.134		1
6186.41		1
6186.41		1
6186.491		1
6186.491		1
6186.58643		1
6186.60059		1
6186.78369		1
6187.087		1
6187.099		1
6187.184		1
6187.21045		1
6187.253		1
6187.54248		1
6187.622		1
6187.81348		1
6188.28369		1
6188.30859		1
6188.371		1
[truncated: 17,947 more rows]
