# Supplementary material for: Getting rid of ‘rain’ and ‘stars’: Mitigating inhibition effects on ddPCR data analysis, the case study of the invasive crayfish Pacifastacus leniusculus in the streams of Luxembourg
Source: PLoS One. 2022 Nov 16;17(11):e0275363. doi: 10.1371/journal.pone.0275363 (PMC9668142; doi:10.1371/journal.pone.0275363)
Supplement: S1 File — (ZIP) [file pone.0275363.s003.zip › raw data/31-Pl4/31 Pl4-2019_A06_Amplitude.csv]

Ch1 Amplitude	Ch2 Amplitude	Cluster
1600.46985		1
3643.77417		1
4270.2876		1
4535.49		1
4614.66064		1
4793.89746		1
4900.412		1
4910.619		1
4959.31152		1
4983.994		1
5018.40137		1
5023.738		1
5051.438		1
5059.06543		1
5061.49		1
5067.19043		1
5071.62549		1
5097.89648		1
5106.16943		1
5106.18848		1
5117.424		1
5124.17139		1
5131.18164		1
5146.86475		1
5150.43652		1
5169.01172		1
5169.68848		1
5187.92529		1
5190.44336		1
5196.0293		1
5196.135		1
5204.84961		1
5207.97754		1
5208.40674		1
5209.3584		1
5223.4126		1
5227.621		1
5235.348		1
5245.12744		1
5256.2876		1
5258.21826		1
5258.52051		1
5263.93164		1
5264.25342		1
5264.63037		1
5270.232		1
5274.056		1
5275.271		1
5275.7334		1
5276.048		1
5276.69971		1
5279.11133		1
5282.82471		1
5287.977		1
5292.287		1
5307.83252		1
5319.57568		1
5323.151		1
5323.5083		1
5332.06738		1
5337.394		1
5344.25732		1
5349.639		1
5350.40332		1
5350.714		1
5351.397		1
5353.488		1
5354.302		1
5356.73		1
5359.83057		1
5360.06445		1
5365.107		1
5370.80127		1
5372.7085		1
5389.116		1
5389.81152		1
5391.69727		1
5392.321		1
5393.237		1
5397.135		1
5397.36328		1
5401.907		1
5403.29346		1
5408.47656		1
5411.78467		1
5411.99561		1
5412.947		1
5414.573		1
5415.563		1
5415.973		1
5419.95557		1
5424.263		1
5428.37158		1
5429.322		1
5429.93262		1
5430.959		1
5431.01465		1
5434.234		1
5434.353		1
5435.78564		1
5436.55371		1
5438.739		1
5439.41455		1
5440.1626		1
5440.291		1
5442.836		1
5444.101		1
5446.47559		1
5446.931		1
5449.16748		1
5450.65967		1
5453.46436		1
5456.191		1
5459.63037		1
5459.772		1
5460.71826		1
5462.213		1
5463.767		1
5467.026		1
5473.319		1
5475.0293		1
5477.062		1
5478.275		1
5479.60254		1
5480.2085		1
5480.556		1
5483.98145		1
5484.45		1
5485.01855		1
5487.092		1
5489.15		1
5492.4375		1
5505.098		1
5506.55566		1
5508.34033		1
5508.569		1
5509.87646		1
5510.761		1
5511.457		1
5511.707		1
5513.509		1
5515.81836		1
5517.302		1
5517.99854		1
5518.06152		1
5519.698		1
5521.23438		1
5522.304		1
5525.21729		1
5525.82373		1
5527.943		1
5528.21729		1
5529.50928		1
5529.512		1
5529.611		1
5531.695		1
5533.331		1
5534.04834		1
5534.20459		1
5537.31641		1
5540.832		1
5542.685		1
5543.303		1
5543.85352		1
5546.176		1
5548.39063		1
5550.99561		1
5552.4917		1
5552.971		1
5553.16064		1
5553.473		1
5558.858		1
5559.573		1
5566.241		1
5568.23242		1
5569.79736		1
5571.025		1
5572.68262		1
5575.54639		1
5575.814		1
5576.584		1
5578.408		1
5579.08643		1
5582.34326		1
5582.355		1
5584.25049		1
5584.68359		1
5589.55225		1
5589.794		1
5591.74365		1
5592.437		1
5592.531		1
5593.227		1
5593.746		1
5597.52148		1
5599.19629		1
5599.244		1
5600.1123		1
5600.69141		1
5601.812		1
5604.1377		1
5604.359		1
5605.497		1
5605.61133		1
5606.868		1
5607.42725		1
5607.67627		1
5608.01563		1
5608.19434		1
5609.51465		1
5610.25342		1
5611.036		1
5611.647		1
5614.515		1
5616.43066		1
5616.54443		1
5616.55127		1
5616.705		1
5616.711		1
5618.926		1
5623.058		1
5623.60156		1
5623.89551		1
5624.65		1
5624.70459		1
5627.25146		1
5627.56		1
5627.68848		1
5628.648		1
5629.46533		1
5630.262		1
5630.612		1
5630.63965		1
5632.20459		1
5632.61133		1
5635.42334		1
5635.95166		1
5636.4043		1
5636.463		1
5636.692		1
5637.293		1
5638.37939		1
5639.7793		1
5640.03369		1
5640.22852		1
5640.48		1
5640.6084		1
5641.579		1
5642.56348		1
5643.29932		1
5643.72266		1
5644.04834		1
5644.417		1
5645.7417		1
5645.76758		1
5645.823		1
5646.013		1
5646.255		1
5646.87646		1
5647.025		1
5647.35156		1
5648.68848		1
5648.90137		1
5649.153		1
5649.178		1
5654.26		1
5655.003		1
5655.139		1
5655.383		1
5656.839		1
5657.34473		1
5658.653		1
5659.83936		1
5660.01758		1
5660.332		1
5660.627		1
5660.69775		1
5661.027		1
5661.9707		1
5662.16943		1
5663.33252		1
5663.447		1
5663.56543		1
5663.582		1
5663.887		1
5664.53027		1
5667.03662		1
5667.241		1
5667.432		1
5667.81641		1
5668.254		1
5669.036		1
5674.06836		1
5674.22266		1
5674.82031		1
5675.023		1
5675.39941		1
5676.78271		1
5677.782		1
5681.28467		1
5681.92725		1
5683.353		1
5684.482		1
5684.621		1
5686.10645		1
5688.33057		1
5689.98828		1
5691.23535		1
5692.202		1
5692.752		1
5693.35059		1
5694.873		1
5695.197		1
5695.598		1
5697.23535		1
5697.24658		1
5699.046		1
5699.893		1
5700.00244		1
5700.1333		1
5700.30225		1
5701.254		1
5702.66162		1
5703.397		1
5703.574		1
5704.385		1
5704.52637		1
5705.05859		1
5705.30469		1
5706.2334		1
5706.64648		1
5706.714		1
5707.22266		1
5707.36572		1
5709.70166		1
5711.83		1
5712.812		1
5712.976		1
5714.32275		1
5714.787		1
5715.45752		1
5717.377		1
5717.792		1
5718.00342		1
5718.21729		1
5722.181		1
5723.03857		1
5724.32031		1
5725.549		1
5725.69238		1
5726.041		1
5726.268		1
5726.283		1
5726.55566		1
5726.629		1
5727.426		1
5728.094		1
5728.627		1
5728.871		1
5729.15674		1
5729.60938		1
5730.37061		1
5730.39453		1
5730.678		1
5732.14844		1
5732.334		1
5732.382		1
5732.649		1
5733.473		1
5733.5415		1
5735.25049		1
5735.899		1
5736.38672		1
5739.02148		1
5739.17627		1
5739.194		1
5741.522		1
5741.90967		1
5743.239		1
5743.244		1
5743.81445		1
5745.253		1
5746.1377		1
5746.373		1
5746.91357		1
5747.27832		1
5747.62061		1
5748.29		1
5748.6084		1
5748.613		1
5748.68		1
5749.41943		1
5750.56836		1
5751.57471		1
5752.228		1
5753.53125		1
5753.853		1
5756.665		1
5756.77734		1
5756.81055		1
5756.86133		1
5757.11035		1
5757.641		1
5758.716		1
5758.835		1
5760.21143		1
5760.624		1
5761.06543		1
5761.453		1
5762.20752		1
5762.27734		1
5763.447		1
5763.63135		1
5764.67041		1
5764.98828		1
5765.27246		1
5765.58838		1
5766.22754		1
5766.733		1
5767.011		1
5767.675		1
5767.677		1
5768.265		1
5768.49658		1
5768.84668		1
5768.996		1
5769.05664		1
5769.44531		1
5770.16455		1
5770.70068		1
5770.83		1
5771.043		1
5771.95		1
5773.02441		1
5773.074		1
5773.35449		1
5773.707		1
5773.92139		1
5774.02051		1
5775.633		1
5777.19336		1
5777.222		1
5777.324		1
5777.93359		1
5778.56641		1
5779.366		1
5781.672		1
5782.689		1
5782.92529		1
5783.3916		1
5783.87939		1
5783.968		1
5785.022		1
5785.07129		1
5785.31		1
5785.822		1
5786.8877		1
5787.602		1
5787.75439		1
5788.80762		1
5788.828		1
5789.78955		1
5789.8877		1
5789.9375		1
5789.999		1
5790.33154		1
5790.416		1
5790.42139		1
5790.81152		1
5791.41357		1
5791.50342		1
5791.85352		1
5791.99072		1
5792.861		1
5793.15332		1
5793.345		1
5793.67627		1
5793.817		1
5794.56348		1
5794.67432		1
5795.23633		1
5795.247		1
5795.258		1
5795.507		1
5796.369		1
5798.737		1
5798.77832		1
5799.156		1
5799.351		1
5799.423		1
5799.591		1
5799.784		1
5800.20947		1
5800.657		1
5800.834		1
5800.887		1
5801.31934		1
5803.369		1
5803.973		1
5804.521		1
5805.317		1
5805.63037		1
5806.597		1
5807.02		1
5807.073		1
5807.55469		1
5807.699		1
5808.116		1
5808.46338		1
5809.296		1
5810.389		1
5810.487		1
5810.56543		1
5810.69873		1
5811.18262		1
5812.25146		1
5812.9624		1
5814.309		1
5814.7334		1
5814.951		1
5815.953		1
5816.60254		1
5816.841		1
5817.348		1
5817.48047		1
5817.822		1
5819.169		1
5821.05469		1
5821.20459		1
5821.24854		1
5821.884		1
5821.922		1
5823.282		1
5823.313		1
5825.21729		1
5825.275		1
5826.824		1
5826.856		1
5827.04248		1
5827.415		1
5827.55273		1
5827.69141		1
5828.42627		1
5828.788		1
5829.239		1
5829.337		1
5829.82275		1
5830.80469		1
5831.206		1
5832.128		1
5832.221		1
5832.25049		1
5832.29		1
5832.57568		1
5833.588		1
5833.672		1
5834.084		1
5834.18066		1
5834.32959		1
5835.68945		1
5836.6084		1
5836.77344		1
5836.934		1
5838.121		1
5838.2583		1
5838.37549		1
5838.386		1
5838.549		1
5839.412		1
5839.713		1
5839.87354		1
5840.041		1
5840.15234		1
5840.6543		1
5840.978		1
5841.06836		1
5841.424		1
5842.50635		1
5843.09668		1
5843.758		1
5844.17		1
5844.34863		1
5845.494		1
5846.379		1
5846.736		1
5846.764		1
5847.285		1
5847.329		1
5847.467		1
5847.7373		1
5848.46338		1
5849.995		1
5850.09961		1
5850.19336		1
5850.345		1
5850.35059		1
5850.565		1
5850.565		1
5851.054		1
5851.564		1
5852.32861		1
5852.657		1
5852.714		1
5852.807		1
5853.08		1
5854.01025		1
5854.101		1
5854.58		1
5854.689		1
5855.43164		1
5855.72		1
5855.973		1
5856.124		1
5856.27		1
5856.922		1
5857.26367		1
5857.614		1
5858.40869		1
5858.65		1
5859.05371		1
5859.149		1
5859.53		1
5860.36572		1
5861.206		1
5861.26172		1
5861.51758		1
5863.05225		1
5863.34131		1
5863.414		1
5863.689		1
5863.722		1
5863.84033		1
5864.3		1
5864.607		1
5864.7334		1
5864.825		1
5865.809		1
5866.227		1
5866.671		1
5866.73438		1
5866.84		1
5867.075		1
5867.16357		1
5867.79932		1
5867.83838		1
5868.19727		1
5868.753		1
5868.81		1
5869.128		1
5869.1875		1
5869.25635		1
5870.14551		1
5870.395		1
5870.767		1
5870.94531		1
5871.026		1
5871.509		1
5871.909		1
5872.293		1
5872.33252		1
5872.9		1
5873.1084		1
5873.46973		1
5874.068		1
5875.531		1
5876.19238		1
5876.678		1
5877.05957		1
5877.14844		1
5877.164		1
5877.464		1
5878.01025		1
5879.03125		1
5879.58057		1
5880.372		1
5880.909		1
5880.98242		1
5880.9917		1
5881.291		1
5881.483		1
5882.15137		1
5882.312		1
5882.5127		1
5882.88525		1
5882.97363		1
5883.109		1
5883.28467		1
5883.954		1
5883.98242		1
5884.276		1
5884.87158		1
5884.932		1
5885.341		1
5885.41162		1
5885.56348		1
5885.606		1
5886.64844		1
5886.855		1
5886.8916		1
5887.493		1
5887.7085		1
5887.73242		1
5889.50928		1
5890.053		1
5890.86133		1
5891.20947		1
5891.233		1
5891.32666		1
5891.44727		1
5891.65		1
5892.072		1
5892.22852		1
5892.32031		1
5892.349		1
5892.41748		1
5892.7417		1
5892.888		1
5893.528		1
5893.537		1
5893.758		1
5893.91553		1
5894.141		1
5894.53857		1
5894.56836		1
5895.85059		1
5895.856		1
5896.394		1
5896.47		1
5896.82031		1
5896.95		1
5897.11475		1
5897.43457		1
5897.65039		1
5898.19043		1
5898.221		1
5898.65		1
5898.872		1
5899.19238		1
5899.461		1
5899.673		1
5899.77539		1
5899.829		1
5899.872		1
5900		1
5900.06641		1
5900.617		1
5900.82471		1
5901.357		1
5901.366		1
5901.444		1
5901.629		1
5901.9		1
5901.927		1
5901.995		1
5902.05		1
5902.277		1
5902.28		1
5903.62842		1
5903.89063		1
5903.94336		1
5904.23926		1
5904.408		1
5905.1084		1
5905.22363		1
5905.53662		1
5905.873		1
5906.27051		1
5906.505		1
5906.94727		1
5907.235		1
5907.3833		1
5907.81055		1
5907.99463		1
5908.08252		1
5908.0835		1
5908.084		1
5908.30957		1
5908.57764		1
5909.9165		1
5910.00928		1
5910.665		1
5910.998		1
5911.27441		1
5912.288		1
5912.61572		1
5912.895		1
5912.97168		1
5913.22852		1
5913.52051		1
5913.52539		1
5913.808		1
5913.854		1
5914.0376		1
5914.081		1
5914.3877		1
5914.65527		1
5914.66846		1
5914.808		1
5914.86		1
5915.40869		1
5915.666		1
5915.923		1
5916.171		1
5916.356		1
5916.96		1
5917.186		1
5917.572		1
5917.68359		1
5917.747		1
5917.791		1
5917.814		1
5917.86475		1
5918.13428		1
5918.41455		1
5918.418		1
5918.93555		1
5919.803		1
5919.895		1
5920.432		1
5920.585		1
5921.11768		1
5921.42627		1
5921.44971		1
5921.538		1
5921.75928		1
5922.124		1
5922.276		1
5922.35254		1
5922.41748		1
5922.921		1
5924.12354		1
5924.21045		1
5924.22		1
5924.70264		1
5925.077		1
5925.623		1
5925.762		1
5925.81348		1
5926.461		1
5926.80957		1
5927.156		1
5927.567		1
5927.87842		1
5928.037		1
5928.29443		1
5928.448		1
5928.93555		1
5928.942		1
5929.151		1
5929.32031		1
5929.845		1
5929.97559		1
5930.547		1
5930.936		1
5931.484		1
5932.223		1
5932.99365		1
5933.41357		1
5933.423		1
5933.42432		1
5933.45459		1
5933.54443		1
5933.574		1
5934.03467		1
5934.138		1
5935.038		1
5935.09131		1
5935.23047		1
5936.158		1
5936.26367		1
5936.285		1
5936.69		1
5936.70068		1
5937.026		1
5938.28271		1
5938.78271		1
5938.793		1
5938.914		1
5939.43066		1
5939.437		1
5939.71143		1
5940.43457		1
5941.059		1
5941.237		1
5941.28125		1
5941.893		1
5941.98047		1
5942.079		1
5942.22		1
5942.49365		1
5942.633		1
5942.7		1
5942.707		1
5942.985		1
5943.244		1
5943.258		1
5943.34473		1
5944.151		1
5944.29443		1
5944.3374		1
5944.713		1
5944.76074		1
5945.166		1
5945.612		1
5945.62842		1
5946.19971		1
5946.221		1
5946.3125		1
5946.34131		1
5946.578		1
5946.782		1
5947.198		1
5947.26172		1
5947.385		1
5947.39258		1
5947.545		1
5947.78125		1
5947.80225		1
5947.8833		1
5948.111		1
5948.173		1
5948.58154		1
5948.65967		1
5949.445		1
5949.56543		1
5949.5957		1
5949.75342		1
5949.79834		1
5949.867		1
5949.93066		1
5950.07129		1
5950.33154		1
5950.42773		1
5950.45361		1
5950.5		1
5950.8623		1
5951.57861		1
5951.852		1
5952.04736		1
5952.15		1
5952.32		1
5952.551		1
5952.599		1
5952.72852		1
5952.96		1
5953.3		1
5953.71		1
5953.71338		1
5953.84		1
5954.01172		1
5954.17432		1
5955.48242		1
5955.704		1
5956.29053		1
5956.638		1
5956.943		1
5957.109		1
5957.60742		1
5957.66748		1
5957.91357		1
5958.47656		1
5958.788		1
5958.87842		1
5959.36768		1
5959.878		1
5959.89453		1
5959.959		1
5959.98926		1
5960.10547		1
5960.154		1
5960.992		1
5961.34131		1
5961.48047		1
5962.28564		1
5962.316		1
5962.39258		1
5962.71973		1
5962.8374		1
5962.974		1
5963.028		1
5963.067		1
5963.75439		1
5963.78125		1
5963.798		1
5963.799		1
5963.836		1
5963.97363		1
5964.318		1
5964.342		1
5964.68555		1
5965.378		1
5965.485		1
5965.697		1
5965.88037		1
5966.397		1
5966.60547		1
5967.088		1
5967.167		1
5967.258		1
5967.294		1
5967.31543		1
5967.357		1
5967.467		1
5967.60059		1
5968.066		1
5968.251		1
5968.398		1
5968.759		1
5968.91		1
5968.998		1
5969.2583		1
5969.451		1
5969.466		1
5969.71143		1
5970.34375		1
5970.569		1
5970.57373		1
5971.891		1
5972.05469		1
5972.117		1
5972.268		1
5972.5127		1
5972.69873		1
5972.82471		1
5973.393		1
5973.66162		1
5973.811		1
5974.00439		1
5974.11328		1
5974.13965		1
5974.29541		1
5974.53		1
5974.5376		1
5975.002		1
5975.02832		1
5975.15332		1
5975.214		1
5975.534		1
5975.598		1
5975.81348		1
5976.229		1
5976.329		1
5976.331		1
5976.772		1
5976.894		1
5977.205		1
5977.336		1
5977.425		1
5977.46436		1
5977.71		1
5978.282		1
5978.38428		1
5978.87744		1
5978.94		1
5979.09229		1
5979.487		1
5979.57373		1
5979.887		1
5980.03027		1
5980.236		1
5980.38037		1
5980.88525		1
5980.941		1
5981.07275		1
5981.32568		1
5981.73975		1
5982.063		1
5982.06543		1
5982.14		1
5982.32959		1
5982.8584		1
5982.874		1
5982.914		1
5983.086		1
5984.51465		1
5984.52832		1
5984.54346		1
5984.547		1
5984.742		1
5985.289		1
5985.36328		1
5985.533		1
5985.60645		1
5985.7373		1
5986.01563		1
5986.09229		1
5986.15771		1
5986.182		1
5986.617		1
5986.748		1
5986.85645		1
5986.97266		1
5987.06152		1
5987.07861		1
5987.083		1
5987.19531		1
5987.478		1
5987.48		1
5987.71338		1
5987.751		1
5987.93164		1
5988.0625		1
5988.20459		1
5988.3125		1
5988.58154		1
5988.715		1
5988.965		1
5989.009		1
5989.079		1
5989.308		1
5989.43066		1
5989.472		1
5989.546		1
5989.566		1
5989.58545		1
5989.858		1
5989.91748		1
5989.96		1
5989.978		1
5990.026		1
5990.278		1
5990.66846		1
5990.73047		1
5990.872		1
5991.031		1
5991.10449		1
5991.15234		1
5991.214		1
5991.331		1
5991.71533		1
5991.97656		1
5992.019		1
5992.318		1
5992.33838		1
5992.523		1
5992.667		1
5992.89		1
5992.958		1
5993.045		1
5993.10547		1
5993.341		1
5993.72		1
5994.06152		1
5994.292		1
5994.377		1
5994.54443		1
5994.573		1
5994.57959		1
5994.593		1
5994.741		1
5995.16162		1
5995.23047		1
5995.55762		1
5995.56836		1
5995.8125		1
5996.032		1
5996.1167		1
5996.70068		1
5996.87744		1
5998.08936		1
5998.1333		1
5998.15625		1
5998.27734		1
5998.403		1
5999.103		1
5999.13037		1
5999.62158		1
5999.62939		1
5999.639		1
6000.06445		1
6000.507		1
6000.55566		1
6000.65039		1
6000.65674		1
6000.7334		1
6001.10156		1
6001.10742		1
6001.44141		1
6001.66		1
6001.98438		1
6002.093		1
6002.459		1
6002.5625		1
6002.962		1
6002.97949		1
6002.98145		1
6003.452		1
6003.55469		1
6003.69238		1
6003.701		1
6004.503		1
6004.56445		1
6004.7373		1
6004.94336		1
6004.981		1
6005.20166		1
6005.2417		1
6005.421		1
6005.518		1
6005.802		1
6006.192		1
6006.318		1
6006.35938		1
6006.374		1
6006.788		1
6006.86865		1
6006.929		1
6006.992		1
6007.01074		1
6007.14		1
6007.64		1
6007.67236		1
6007.741		1
6007.79639		1
6008.353		1
6008.48975		1
6009.293		1
6009.40527		1
6009.68262		1
6010.20947		1
6010.38574		1
6010.549		1
6010.567		1
6010.69238		1
6010.84961		1
6011.27148		1
6011.35254		1
6011.38672		1
6011.69434		1
6011.81348		1
6011.965		1
6012.653		1
6013.021		1
6013.07471		1
6013.16		1
6013.398		1
6013.61		1
6013.788		1
6013.80127		1
6013.813		1
6013.88135		1
6014.053		1
6014.128		1
6014.55859		1
6014.58838		1
6014.618		1
6014.869		1
6015.05225		1
6015.262		1
6015.414		1
6015.415		1
6015.48438		1
6015.53467		1
6015.841		1
6015.889		1
6015.96973		1
6015.99951		1
6016.469		1
6016.552		1
6016.786		1
6017.384		1
6017.834		1
6018.39844		1
6018.68848		1
6018.85254		1
6019.07129		1
6019.17529		1
6019.445		1
6019.454		1
6019.5		1
6019.559		1
6019.7373		1
6020.09131		1
6020.156		1
6020.268		1
6020.32861		1
6020.365		1
6020.43457		1
6020.45264		1
6020.599		1
6020.61328		1
6020.819		1
6020.84131		1
6020.86426		1
6020.96436		1
6021.692		1
6021.7085		1
6021.76758		1
6021.954		1
6022.126		1
6022.2583		1
6022.44971		1
6022.537		1
6022.985		1
6023.049		1
6023.252		1
6023.255		1
6023.54639		1
6023.549		1
6023.62354		1
6023.6665		1
6023.80029		1
6023.81445		1
6023.896		1
6023.95654		1
6024.35938		1
6024.50439		1
6024.722		1
6024.74072		1
6025.30859		1
6025.32959		1
6025.529		1
6025.556		1
6025.60449		1
6026.0127		1
6026.29736		1
6026.35645		1
6026.525		1
6026.609		1
6026.70947		1
6026.81738		1
6026.984		1
6027.00342		1
6027.0376		1
6027.134		1
6027.4917		1
6027.794		1
6027.99		1
6028.10059		1
6028.233		1
6028.42627		1
6028.57959		1
6028.66943		1
6028.725		1
6028.79639		1
6028.79736		1
6029.0957		1
6029.11426		1
6029.21338		1
6029.42725		1
6029.467		1
6029.763		1
6029.9375		1
6030.01465		1
6030.078		1
6030.092		1
6030.73438		1
6031.381		1
6031.53662		1
6031.76074		1
6031.792		1
6032.083		1
6032.486		1
6032.494		1
6032.61328		1
6032.79541		1
6032.99756		1
6033.05664		1
6033.19		1
6033.475		1
6033.603		1
6033.712		1
6033.941		1
6033.96436		1
6034.05664		1
6034.21338		1
6034.32		1
6034.66357		1
6034.77539		1
6034.878		1
6034.98242		1
6035.12744		1
6035.28467		1
6035.43848		1
6035.47656		1
6035.82861		1
6035.85156		1
6035.993		1
6036.303		1
6036.542		1
6036.55566		1
6036.664		1
6036.73145		1
6036.8916		1
6037.061		1
6037.143		1
6037.21631		1
6037.247		1
6037.34326		1
6037.49072		1
6037.52637		1
6037.543		1
6037.61865		1
6037.80762		1
6037.812		1
6037.976		1
6038.01563		1
6038.106		1
6038.14941		1
6038.213		1
6038.466		1
6038.527		1
6038.889		1
6038.906		1
6038.996		1
6039.16162		1
6039.24658		1
6039.491		1
6039.548		1
6039.823		1
6039.827		1
6039.87		1
6039.873		1
6039.948		1
6040.02441		1
6040.20459		1
6040.21436		1
6040.30273		1
6040.41064		1
6040.4165		1
6040.73242		1
6040.87061		1
6040.912		1
6041.12158		1
6041.41553		1
6041.57227		1
6041.573		1
6042.173		1
6042.22		1
6042.23		1
6042.384		1
6042.91553		1
6042.93164		1
6043.05566		1
6043.13232		1
6043.5415		1
6043.65625		1
6043.73535		1
6043.742		1
6043.773		1
6043.785		1
6044.17773		1
6044.206		1
6044.32227		1
6044.34863		1
6044.37256		1
6044.42041		1
6044.46533		1
6044.53955		1
6044.639		1
6044.69971		1
6044.94238		1
6045.14063		1
6045.246		1
6045.49072		1
6045.56055		1
6045.78467		1
6045.80957		1
6045.831		1
6045.949		1
6046.32764		1
6046.434		1
6046.60059		1
6046.689		1
6046.964		1
6047.35		1
6047.354		1
6047.3833		1
6047.491		1
6047.577		1
6047.76563		1
6047.79541		1
6048.333		1
6048.51074		1
6048.57		1
6048.622		1
6048.6543		1
6048.71973		1
6048.739		1
6048.983		1
6049.038		1
6049.32373		1
6049.388		1
6049.429		1
6049.67969		1
6049.79639		1
6049.948		1
6049.968		1
6049.971		1
6050.087		1
6050.14355		1
6050.165		1
6050.167		1
6050.276		1
6050.41846		1
6050.54346		1
6050.563		1
6050.81641		1
6050.93359		1
6051.158		1
6051.463		1
6051.58838		1
6052.032		1
6052.036		1
6052.07031		1
6052.198		1
6052.29541		1
6052.35254		1
6052.359		1
6052.4165		1
6052.68164		1
6052.68945		1
6053.09326		1
6053.25439		1
6053.319		1
6053.33936		1
6053.385		1
6053.44971		1
6053.61865		1
6053.643		1
6054.05127		1
6054.203		1
6054.29346		1
6054.406		1
6054.62158		1
6054.634		1
6054.69971		1
6054.904		1
6054.92529		1
6055.027		1
6055.20264		1
6055.247		1
6055.25928		1
6055.48145		1
6055.566		1
6055.598		1
6055.729		1
6055.764		1
6055.766		1
6055.821		1
6056.071		1
6056.16553		1
6056.35938		1
6056.421		1
6056.42432		1
6056.435		1
6056.53125		1
6056.77637		1
6056.93555		1
6056.96338		1
6057.06738		1
6057.158		1
6057.205		1
6057.21143		1
6057.508		1
6057.95654		1
6057.99756		1
6058.028		1
6058.07275		1
6058.266		1
6058.625		1
6058.66		1
6058.66455		1
6058.86963		1
6059.03271		1
6059.16162		1
6059.17969		1
6059.35254		1
6059.553		1
6059.606		1
6059.75		1
6059.99561		1
6060.01		1
6060.012		1
6060.089		1
6060.2373		1
6060.3374		1
6060.423		1
6060.43945		1
6060.52344		1
6060.65234		1
6060.844		1
6060.90869		1
6061.108		1
6061.13		1
6061.26758		1
6061.315		1
6061.363		1
6061.438		1
6061.74658		1
6061.784		1
6061.91748		1
6061.925		1
6061.99		1
6062.002		1
6062.057		1
6062.2085		1
6062.36963		1
6062.40137		1
6062.47461		1
6062.75		1
6062.78125		1
6062.82129		1
6063.078		1
6063.091		1
6063.09131		1
6063.18359		1
6063.199		1
6063.22852		1
6063.2876		1
6063.324		1
6063.33057		1
6063.612		1
6063.856		1
6063.904		1
6064.08252		1
6064.089		1
6064.1123		1
6064.326		1
6064.363		1
6064.506		1
6065.10254		1
6065.18164		1
6065.39355		1
6065.42529		1
6065.527		1
6065.54541		1
6065.81		1
6065.826		1
6065.977		1
6066.038		1
6066.065		1
6066.129		1
6066.271		1
6066.602		1
6066.62549		1
6066.678		1
6066.693		1
6066.716		1
6066.87549		1
6067.32861		1
6067.414		1
6067.46		1
6067.509		1
6067.64844		1
6067.66357		1
6067.71631		1
6067.87061		1
6067.98047		1
6067.99951		1
6068.348		1
6068.45361		1
6068.64844		1
6068.808		1
6069.143		1
6069.17334		1
6069.189		1
6069.204		1
6069.533		1
6070.002		1
6070.03467		1
6070.03662		1
6070.066		1
6070.208		1
6070.23438		1
6070.345		1
6070.432		1
6070.581		1
6070.59375		1
6070.899		1
6070.973		1
6071.101		1
6071.185		1
6071.368		1
6071.668		1
6071.695		1
6071.782		1
6071.78369		1
6071.963		1
6072.018		1
6072.32275		1
6072.559		1
6072.625		1
6072.76172		1
6072.84961		1
6073.094		1
6073.18652		1
6073.208		1
6073.262		1
6073.31055		1
6073.3584		1
6073.75537		1
6073.77246		1
6073.845		1
6073.952		1
6074.02734		1
6074.26855		1
6074.346		1
6074.414		1
6074.4917		1
6074.49463		1
6074.53027		1
6074.72754		1
6074.78027		1
6074.86865		1
6075.10156		1
6075.116		1
6075.27344		1
6075.306		1
6075.431		1
6075.52051		1
6075.59229		1
6075.71875		1
6075.73438		1
6075.7627		1
6076.03174		1
6076.24072		1
6076.345		1
6076.51465		1
6076.559		1
6077.02441		1
6077.0293		1
6077.09033		1
6077.155		1
6077.22656		1
6077.267		1
6077.34033		1
6077.51855		1
6077.525		1
6077.594		1
6077.83838		1
6078.06		1
6078.264		1
6078.55371		1
6078.58154		1
6078.604		1
6078.738		1
6078.76367		1
6078.836		1
6078.9165		1
6078.936		1
6078.976		1
6079.29736		1
6079.34375		1
6079.466		1
6079.50244		1
6079.615		1
6079.639		1
6079.719		1
6079.727		1
6079.81738		1
6079.872		1
6080.022		1
6080.115		1
6080.199		1
6080.308		1
6080.40234		1
6080.446		1
6080.472		1
6080.505		1
6080.65234		1
6080.73438		1
6080.74561		1
6080.864		1
6080.916		1
6081.22461		1
6081.28174		1
6081.30957		1
6081.595		1
6081.6167		1
6081.842		1
6081.84863		1
6082.04443		1
6082.16064		1
6082.183		1
6082.29932		1
6082.372		1
6082.40039		1
6082.52539		1
6082.53369		1
6082.64355		1
6082.73047		1
6082.91064		1
6083.06348		1
6083.08447		1
6083.15137		1
6083.19775		1
6083.28564		1
6083.44		1
6083.879		1
6083.931		1
6083.97852		1
6083.99951		1
6084.077		1
6084.09033		1
6084.17773		1
6084.181		1
6084.189		1
6084.31836		1
6084.4707		1
6084.516		1
6084.819		1
6085.1167		1
6085.26025		1
6085.62		1
6085.743		1
6085.762		1
6085.854		1
6086.077		1
6086.1377		1
6086.148		1
6086.36		1
6086.369		1
6086.408		1
6086.44336		1
6086.541		1
6086.684		1
6086.733		1
6086.869		1
6087.09229		1
6087.184		1
6087.225		1
6087.291		1
6087.395		1
6087.402		1
6087.53467		1
6087.55762		1
6087.58838		1
6087.777		1
6087.80371		1
6088.051		1
6088.24268		1
6088.28369		1
6088.342		1
6088.45752		1
6088.46338		1
6088.51172		1
6088.56934		1
6088.661		1
6088.83838		1
6088.94043		1
6088.94531		1
6089.07		1
6089.09375		1
6089.128		1
6089.171		1
6089.20459		1
6089.417		1
6089.4375		1
6089.44873		1
6089.493		1
6089.49463		1
6089.5293		1
6089.567		1
6089.623		1
6089.67725		1
6089.719		1
6089.80566		1
6089.945		1
6090.10156		1
6090.14746		1
6090.26025		1
6090.26172		1
6090.30127		1
6090.33		1
6090.33838		1
6090.39551		1
6090.402		1
6090.428		1
6090.42871		1
6090.449		1
6090.50146		1
6090.523		1
6090.648		1
6090.68359		1
6090.763		1
6091.01855		1
6091.05762		1
6091.15234		1
6091.285		1
6091.522		1
6091.546		1
6091.722		1
6091.78955		1
6091.80664		1
6092.031		1
6092.1		1
6092.133		1
6092.28467		1
6092.308		1
6092.33		1
6092.58545		1
6092.589		1
6092.658		1
6092.7207		1
6092.75342		1
6092.804		1
6092.834		1
6092.884		1
6092.88672		1
6092.913		1
6092.935		1
6093.01855		1
6093.084		1
6093.112		1
6093.139		1
6093.174		1
6093.228		1
6093.28369		1
6093.293		1
6093.361		1
6093.38574		1
6093.55566		1
6093.703		1
6093.72949		1
6093.79932		1
6093.821		1
6093.836		1
6093.885		1
6093.951		1
6093.972		1
6093.98535		1
6094.01		1
6094.109		1
6094.47656		1
6094.48633		1
6094.66943		1
6094.671		1
6094.72559		1
6094.738		1
6094.78467		1
6094.81543		1
6094.84668		1
6094.888		1
6095.274		1
6095.29639		1
6095.32959		1
6095.39258		1
6095.59033		1
6095.708		1
6095.73047		1
6095.76172		1
6095.76367		1
6095.80957		1
6095.998		1
6096.011		1
6096.049		1
6096.06152		1
6096.17041		1
6096.292		1
6096.318		1
6096.35645		1
6096.386		1
6096.67432		1
6096.73535		1
6096.75635		1
6096.792		1
6096.829		1
6096.945		1
6097.033		1
6097.05273		1
6097.072		1
6097.153		1
6097.2417		1
6097.261		1
6097.30762		1
6097.32861		1
6097.35352		1
6097.373		1
6097.37549		1
6097.5293		1
6097.53955		1
6097.67529		1
6097.71045		1
6097.78271		1
6097.856		1
6097.91748		1
6097.982		1
6098.023		1
6098.26465		1
6098.27637		1
6098.41553		1
6098.79346		1
6098.92139		1
6098.9834		1
6099.07275		1
6099.106		1
6099.246		1
6099.3		1
6099.343		1
6099.353		1
6099.358		1
6099.37		1
6099.373		1
6099.465		1
6099.46631		1
6099.692		1
6099.85		1
6099.863		1
[truncated: 18,143 more rows]
