# Supplementary material for: Getting rid of ‘rain’ and ‘stars’: Mitigating inhibition effects on ddPCR data analysis, the case study of the invasive crayfish Pacifastacus leniusculus in the streams of Luxembourg
Source: PLoS One. 2022 Nov 16;17(11):e0275363. doi: 10.1371/journal.pone.0275363 (PMC9668142; doi:10.1371/journal.pone.0275363)
Supplement: S1 File — (ZIP) [file pone.0275363.s003.zip › raw data/31-Pl4/31 Pl4-2019_A07_Amplitude.csv]

Ch1 Amplitude	Ch2 Amplitude	Cluster
2547.11914		1
4532.413		1
4663.19		1
4683.48535		1
4781.716		1
4810.2		1
4819.358		1
4870.222		1
4879.28662		1
4910.653		1
4940.67773		1
4945.43457		1
4949.39941		1
4982.44775		1
4993.31934		1
5003.074		1
5016.38		1
5017.496		1
5029.19775		1
5036.06836		1
5040.147		1
5053.20068		1
5058.916		1
5059.88037		1
5075.18945		1
5076.294		1
5081.698		1
5081.785		1
5088.62061		1
5090.11035		1
5090.354		1
5098.061		1
5102.22656		1
5113.641		1
5124.13867		1
5127.424		1
5128.70361		1
5129.63672		1
5141.1665		1
5141.342		1
5146.17139		1
5147.001		1
5154.56543		1
5171.106		1
5176.102		1
5187.22363		1
5189.363		1
5191.40527		1
5191.78857		1
5192.25928		1
5196.563		1
5199.4043		1
5199.82666		1
5202.02148		1
5203.27051		1
5204.19434		1
5208.29248		1
5208.904		1
5209.96875		1
5214.24854		1
5222.031		1
5223.38867		1
5226.57666		1
5229.37549		1
5229.76563		1
5232.311		1
5232.39648		1
5233.42969		1
5233.75537		1
5236.75		1
5239.152		1
5239.241		1
5242.57764		1
5243.618		1
5245.11133		1
5245.422		1
5246.504		1
5249.51172		1
5250.81348		1
5251.137		1
5252.48535		1
5262.76172		1
5265.48242		1
5268.21875		1
5270.419		1
5276.06445		1
5278.46826		1
5281.92773		1
5284.333		1
5286.16162		1
5288.176		1
5288.95947		1
5289.57		1
5294.226		1
5299.154		1
5302.211		1
5303.68457		1
5304.168		1
5307.36572		1
5307.97852		1
5311.611		1
5311.7		1
5316.35938		1
5316.62451		1
5316.65967		1
5317.61133		1
5319.94629		1
5320.335		1
5322.04		1
5334.679		1
5335.861		1
5337.25		1
5337.293		1
5337.37646		1
5338.563		1
5338.691		1
5343.02344		1
5344.572		1
5345.84375		1
5346.61963		1
5348.305		1
5349.057		1
5351.907		1
5351.9165		1
5352.469		1
5355.77441		1
5360.22949		1
5360.316		1
5361.405		1
5362.49658		1
5365.267		1
5368.401		1
5369.10547		1
5369.95068		1
5371.02734		1
5372.124		1
5372.678		1
5373.081		1
5374.932		1
5376.50342		1
5377.684		1
5378.395		1
5378.59375		1
5379.54834		1
5380.12256		1
5381.68652		1
5383.6167		1
5385.82227		1
5390.17627		1
5390.861		1
5390.91846		1
5391.44238		1
5391.75928		1
5392.239		1
5392.68652		1
5392.87744		1
5395.161		1
5396.473		1
5399.06348		1
5399.161		1
5404.19971		1
5404.20459		1
5404.378		1
5406.63574		1
5408.79248		1
5414.57		1
5415.181		1
5416.18		1
5416.42		1
5416.913		1
5417.65869		1
5418.509		1
5418.996		1
5420.92334		1
5421.889		1
5422.40771		1
5422.815		1
5422.884		1
5425.16162		1
5425.59961		1
5425.81738		1
5427.041		1
5428.24658		1
5429.048		1
5429.3374		1
5429.53955		1
5430.974		1
5431.46631		1
5431.70264		1
5432.624		1
5432.652		1
5434.46875		1
5435.31934		1
5436.619		1
5436.901		1
5437.44727		1
5437.77148		1
5438.695		1
5439.575		1
5441.899		1
5441.95459		1
5442.056		1
5442.09961		1
5443.82275		1
5445.37744		1
5445.48242		1
5446.38574		1
5446.425		1
5447.997		1
5448.447		1
5449.03271		1
5449.996		1
5450.32666		1
5450.825		1
5451.047		1
5453.204		1
5455.075		1
5459.535		1
5460.55957		1
5460.56152		1
5461.48		1
5463.01563		1
5463.222		1
5463.416		1
5464.023		1
5465.00146		1
5465.4624		1
5466.419		1
5466.536		1
5466.635		1
5466.976		1
5470.104		1
5470.79053		1
5471.6665		1
5472.41455		1
5473.032		1
5473.67432		1
5474.541		1
5474.64355		1
5474.72559		1
5477.3457		1
5477.597		1
5477.73633		1
5477.79639		1
5477.813		1
5478.525		1
5478.556		1
5479.574		1
5480.38672		1
5480.795		1
5482.19873		1
5482.583		1
5483.20557		1
5484.081		1
5484.46631		1
5485.47852		1
5485.595		1
5485.81934		1
5485.992		1
5486.72461		1
5488.19336		1
5488.204		1
5488.865		1
5489.06934		1
5490.303		1
5492.699		1
5492.861		1
5494.474		1
5494.75049		1
5494.83643		1
5496.321		1
5496.67432		1
5496.986		1
5498.08936		1
5498.218		1
5498.585		1
5498.903		1
5499.30664		1
5502.154		1
5502.45166		1
5503.234		1
5503.28027		1
5503.30859		1
5504.18652		1
5505.053		1
5505.34766		1
5505.463		1
5505.947		1
5506.645		1
5510.7915		1
5510.88037		1
5510.8833		1
5511.634		1
5511.92139		1
5512.397		1
5513.087		1
5513.54346		1
5514.64844		1
5515.061		1
5515.382		1
5515.6377		1
5518.306		1
5518.611		1
5519.54053		1
5520.33643		1
5520.864		1
5521.43652		1
5522.03027		1
5523.342		1
5523.395		1
5523.527		1
5524.62842		1
5524.803		1
5528.29		1
5528.7417		1
5528.898		1
5528.961		1
5529.76		1
5530.11475		1
5530.47656		1
5530.95459		1
5531.70166		1
5531.705		1
5532.21875		1
5532.898		1
5533.16162		1
5534.676		1
5534.926		1
5535.107		1
5535.7793		1
5536.375		1
5537.258		1
5538.323		1
5540.995		1
5541.32129		1
5542.08		1
5542.88037		1
5543.15332		1
5544.14941		1
5544.18652		1
5544.662		1
5544.87061		1
5545.05957		1
5546.689		1
5546.842		1
5546.98438		1
5547.44238		1
5547.51172		1
5547.878		1
5548.34668		1
5548.82568		1
5550.28271		1
5552.151		1
5552.638		1
5553.044		1
5553.24658		1
5554.30127		1
5554.552		1
5554.85645		1
5555.13965		1
5555.34668		1
5555.54053		1
5555.89258		1
5556.35645		1
5557.07471		1
5558.987		1
5559.17334		1
5562.733		1
5562.744		1
5564.8877		1
5564.95361		1
5565.12061		1
5565.588		1
5566.98828		1
5568.077		1
5569.849		1
5570.08154		1
5571.5166		1
5571.94141		1
5572.459		1
5572.633		1
5573.01172		1
5573.223		1
5573.915		1
5574.426		1
5574.59131		1
5575.333		1
5575.41357		1
5576.273		1
5576.60547		1
5577.027		1
5577.43066		1
5578.28955		1
5579.289		1
5579.81934		1
5580.923		1
5581.49756		1
5581.8		1
5582.095		1
5582.241		1
5582.69629		1
5582.923		1
5583.07666		1
5583.09961		1
5583.11		1
5583.33936		1
5584.59766		1
5585.42236		1
5585.62451		1
5586.33838		1
5586.86328		1
5587.289		1
5587.638		1
5588.23633		1
5588.99072		1
5589.42529		1
5589.91748		1
5590.536		1
5592.19629		1
5592.616		1
5593.55664		1
5593.845		1
5593.89746		1
5594.272		1
5594.44043		1
5594.504		1
5596.78955		1
5596.84766		1
5597.5166		1
5599.2		1
5599.49		1
5599.563		1
5600.162		1
5600.689		1
5601.26025		1
5601.4165		1
5602.59668		1
5603.17627		1
5604.26172		1
5607.35547		1
5607.42236		1
5607.64355		1
5607.676		1
5608.10547		1
5608.14063		1
5608.157		1
5608.413		1
5608.786		1
5609.69971		1
5610.22363		1
5610.258		1
5610.738		1
5610.852		1
5611.711		1
5612.46631		1
5612.7627		1
5613.092		1
5613.5293		1
5613.91748		1
5614.033		1
5614.062		1
5614.30469		1
5615.865		1
5615.928		1
5615.94336		1
5616.10059		1
5616.674		1
5616.745		1
5616.87061		1
5617.078		1
5617.15527		1
5617.245		1
5617.463		1
5617.797		1
5618.2334		1
5618.272		1
5618.352		1
5619.5083		1
5620.545		1
5620.609		1
5620.727		1
5622.11865		1
5623.73926		1
5624.234		1
5624.365		1
5625.139		1
5625.358		1
5627.005		1
5627.20264		1
5628.25		1
5628.50049		1
5628.531		1
5629.199		1
5630.37744		1
5630.69		1
5631.665		1
5631.746		1
5632.26025		1
5632.711		1
5633.234		1
5633.791		1
5634.28271		1
5634.751		1
5634.794		1
5636.261		1
5636.642		1
5636.69141		1
5636.787		1
5637.016		1
5638.32373		1
5638.46143		1
5638.644		1
5639.16553		1
5639.27441		1
5639.31641		1
5639.42773		1
5639.748		1
5640.477		1
5640.646		1
5641.703		1
5641.714		1
5641.95947		1
5642.196		1
5642.49951		1
5644.20752		1
5644.60645		1
5645.01465		1
5645.49072		1
5647.409		1
5648.0957		1
5648.877		1
5649.36328		1
5649.488		1
5649.647		1
5650.00537		1
5650.83643		1
5650.84863		1
5651.023		1
5651.44141		1
5651.49854		1
5651.578		1
5652.045		1
5652.129		1
5652.211		1
5652.217		1
5652.71338		1
5652.7373		1
5652.8877		1
5652.94531		1
5653.681		1
5653.718		1
5654.26367		1
5654.265		1
5654.81836		1
5655.314		1
5655.684		1
5655.86572		1
5656.307		1
5656.82471		1
5656.96875		1
5657.09375		1
5657.89063		1
5658.00439		1
5658.55469		1
5658.754		1
5659.08936		1
5659.195		1
5659.283		1
5659.399		1
5659.632		1
5660.02734		1
5660.505		1
5661.714		1
5661.746		1
5662.39453		1
5662.44336		1
5662.834		1
5664.033		1
5664.348		1
5664.37646		1
5665.16		1
5665.62939		1
5666.14648		1
5666.17725		1
5666.483		1
5666.68262		1
5667.68555		1
5667.82959		1
5668.15332		1
5668.3916		1
5668.63		1
5668.705		1
5668.96875		1
5669.15039		1
5669.23535		1
5669.253		1
5671.77539		1
5671.82373		1
5672.092		1
5672.615		1
5673.24854		1
5673.33838		1
5674.072		1
5674.30371		1
5674.435		1
5674.757		1
5675.30664		1
5675.535		1
5676.06836		1
5676.991		1
5677.38		1
5677.5083		1
5678.08154		1
5678.678		1
5678.786		1
5678.90869		1
5679.058		1
5679.2627		1
5681.25635		1
5681.3916		1
5682.04443		1
5683.06		1
5683.35742		1
5683.45		1
5684.25146		1
5684.75439		1
5684.76758		1
5685.166		1
5685.5874		1
5685.742		1
5686.505		1
5686.50732		1
5686.539		1
5686.722		1
5686.80029		1
5686.828		1
5687.45		1
5687.59473		1
5688.19		1
5688.32		1
5688.38232		1
5688.536		1
5688.619		1
5688.68457		1
5689.098		1
5689.19043		1
5690.413		1
5691.096		1
5691.315		1
5691.31738		1
5691.87354		1
5692.71338		1
5693.093		1
5693.67432		1
5693.711		1
5693.762		1
5693.894		1
5694.502		1
5695.37061		1
5695.591		1
5696.01074		1
5696.197		1
5696.56348		1
5696.631		1
5697.004		1
5697.00439		1
5697.892		1
5697.936		1
5698.06836		1
5698.469		1
5698.576		1
5699.108		1
5699.73535		1
5699.902		1
5700.119		1
5700.27051		1
5700.29053		1
5700.41357		1
5700.708		1
5700.96973		1
5701.062		1
5701.17627		1
5701.231		1
5701.785		1
5701.809		1
5701.834		1
5702.527		1
5702.69141		1
5702.7915		1
5703.17041		1
5704.05566		1
5704.869		1
5705.533		1
5705.697		1
5705.862		1
5706.39551		1
5706.63965		1
5706.718		1
5706.94238		1
5707.196		1
5707.612		1
5707.78		1
5708.348		1
5708.53125		1
5708.535		1
5708.99		1
5709.653		1
5710.00635		1
5710.57227		1
5710.658		1
5710.83154		1
5711.871		1
5712.604		1
5712.84229		1
5713.34668		1
5713.42432		1
5713.604		1
5713.86035		1
5714.461		1
5714.774		1
5715.59326		1
5715.6665		1
5715.737		1
5716.192		1
5716.494		1
5716.88		1
5717.099		1
5717.13574		1
5717.509		1
5717.61865		1
5717.739		1
5717.842		1
5717.92334		1
5718.9043		1
5718.951		1
5719.011		1
5719.158		1
5719.81738		1
5719.939		1
5719.941		1
5720.125		1
5720.60156		1
5720.97168		1
5721.71045		1
5721.746		1
5722.12451		1
5722.715		1
5722.85059		1
5722.9917		1
5723.26172		1
5723.3877		1
5723.42		1
5723.759		1
5723.9873		1
5724.018		1
5724.19238		1
5724.556		1
5724.565		1
5724.57764		1
5724.913		1
5724.93848		1
5725.25244		1
5725.396		1
5726.055		1
5726.07373		1
5726.15771		1
5726.17334		1
5726.46533		1
5726.52637		1
5726.67334		1
5726.76465		1
5726.94727		1
5727.05		1
5727.226		1
5727.508		1
5727.59		1
5727.76563		1
5728.05664		1
5728.081		1
5728.149		1
5728.402		1
5728.54053		1
5728.727		1
5728.80225		1
5730.17139		1
5730.18457		1
5730.625		1
5731.042		1
5731.33		1
5731.36572		1
5731.58643		1
5731.844		1
5732.32129		1
5732.67041		1
5732.691		1
5732.69336		1
5732.744		1
5734.024		1
5734.161		1
5734.89453		1
5734.929		1
5735.58057		1
5736.27344		1
5736.398		1
5736.822		1
5736.85449		1
5738.556		1
5738.778		1
5738.817		1
5738.8335		1
5739.09863		1
5739.11133		1
5739.12158		1
5739.362		1
5739.43652		1
5739.68262		1
5739.81445		1
5739.84473		1
5740.011		1
5740.02344		1
5740.8667		1
5741.36572		1
5741.40234		1
5741.694		1
5741.69873		1
5743.38232		1
5743.73828		1
5744.18652		1
5744.36426		1
5744.47656		1
5744.48		1
5745.009		1
5745.70068		1
5745.89551		1
5746.707		1
5746.98047		1
5746.99365		1
5747.059		1
5747.544		1
5747.60938		1
5747.744		1
5747.9624		1
5748.285		1
5748.3		1
5748.716		1
5748.777		1
5748.814		1
5749.41748		1
5749.48		1
5750.359		1
5750.384		1
5750.53125		1
5750.66064		1
5750.665		1
5750.8125		1
5751.28125		1
5751.49854		1
5751.609		1
5751.73828		1
5751.933		1
5752.65674		1
5753.021		1
5753.02832		1
5753.27832		1
5753.87061		1
5755.09131		1
5755.223		1
5755.33643		1
5755.431		1
5756.081		1
5756.565		1
5756.842		1
5756.84473		1
5756.88965		1
5757.17432		1
5757.303		1
5757.54346		1
5757.735		1
5758.05469		1
5758.275		1
5758.42432		1
5758.52051		1
5758.65039		1
5758.71533		1
5759.15967		1
5759.26367		1
5759.31641		1
5759.34131		1
5759.421		1
5759.48242		1
5759.685		1
5759.725		1
5759.988		1
5760.00732		1
5760.617		1
5760.878		1
5760.95557		1
5761.359		1
5761.715		1
5761.958		1
5762.09668		1
5762.42432		1
5762.559		1
5762.65137		1
5762.6665		1
5763.02246		1
5763.115		1
5764.293		1
5764.5166		1
5764.52637		1
5764.803		1
5765.01		1
5765.03174		1
5765.124		1
5765.15527		1
5765.37061		1
5765.403		1
5765.77441		1
5765.859		1
5766.17773		1
5766.355		1
5766.595		1
5766.79541		1
5766.818		1
5767.34375		1
5767.38525		1
5767.566		1
5767.752		1
5767.942		1
5767.97266		1
5768.12256		1
5768.386		1
5768.536		1
5768.875		1
5769.025		1
5769.23633		1
5769.40625		1
5769.449		1
5769.494		1
5769.95557		1
5770.08545		1
5770.16		1
5770.915		1
5771.248		1
5771.37451		1
5771.65771		1
5771.707		1
5771.84033		1
5772.33838		1
5772.471		1
5772.823		1
5773.23535		1
5773.327		1
5773.357		1
5773.5293		1
5773.661		1
5773.83643		1
5773.861		1
5774.147		1
5774.36328		1
5774.4043		1
5774.58545		1
5774.62256		1
5774.71875		1
5775.111		1
5775.14258		1
5775.198		1
5775.398		1
5775.481		1
5775.51367		1
5775.78564		1
5776.427		1
5776.54346		1
5776.808		1
5776.95947		1
5776.978		1
5777.04736		1
5777.058		1
5777.19336		1
5777.217		1
5777.393		1
5777.68555		1
5777.85059		1
5778.327		1
5778.4624		1
5778.773		1
5778.904		1
5779.13867		1
5779.19336		1
5779.227		1
5779.29834		1
5779.31836		1
5779.64453		1
5779.764		1
5780.40527		1
5780.55762		1
5780.72852		1
5780.916		1
5781.37061		1
5781.42529		1
5781.609		1
5781.719		1
5781.986		1
5782.169		1
5782.34131		1
5782.41357		1
5782.977		1
5783.05957		1
5783.459		1
5783.472		1
5783.477		1
5783.778		1
5784.54053		1
5784.719		1
5785.426		1
5785.50928		1
5786.01563		1
5786.088		1
5786.11475		1
5786.693		1
5787.642		1
5787.782		1
5787.8125		1
5787.957		1
5787.995		1
5787.998		1
5788.48633		1
5789.28467		1
5789.47168		1
5789.70752		1
5789.854		1
5790.075		1
5790.46826		1
5790.92		1
5791.627		1
5791.9		1
5792.149		1
5792.302		1
5792.306		1
5792.74854		1
5792.75049		1
5793.433		1
5793.57666		1
5793.8		1
5793.98828		1
5794.109		1
5794.167		1
5794.30762		1
5794.59668		1
5795.576		1
5796.076		1
5796.573		1
5796.78857		1
5796.86328		1
5796.887		1
5797.0293		1
5797.156		1
5797.24561		1
5797.443		1
5798.026		1
5798.02832		1
5798.61475		1
5798.74072		1
5798.78125		1
5798.78662		1
5799.03027		1
5799.06		1
5799.35254		1
5799.86328		1
5800.476		1
5800.61133		1
5800.81		1
5801.40234		1
5801.49658		1
5801.55566		1
5802.336		1
5803.04736		1
5803.15332		1
5803.25928		1
5803.464		1
5803.479		1
5803.54736		1
5804.51025		1
5805.04932		1
5805.22461		1
5805.248		1
5805.911		1
5806.28174		1
5806.543		1
5806.591		1
5806.84375		1
5806.89355		1
5806.9585		1
5807.033		1
5807.404		1
5807.46143		1
5807.56543		1
5807.726		1
5807.96875		1
5808.097		1
5808.382		1
5808.613		1
5808.883		1
5809.10742		1
5809.128		1
5809.31445		1
5809.32129		1
5809.347		1
5809.521		1
5809.64453		1
5809.776		1
5809.99365		1
5810.27344		1
5810.279		1
5810.42773		1
5810.628		1
5810.76758		1
5810.842		1
5811.442		1
5811.566		1
5811.931		1
5812.2583		1
5812.351		1
5812.70459		1
5813.209		1
5813.43359		1
5813.86328		1
5814.17529		1
5814.253		1
5814.25928		1
5814.3457		1
5814.56348		1
5814.64551		1
5814.759		1
5814.77148		1
5815.282		1
5816.09375		1
5816.09961		1
5816.13428		1
5816.70752		1
5816.83057		1
5816.97363		1
5817.21973		1
5817.24854		1
5817.29834		1
5817.32568		1
5817.42		1
5817.671		1
5818.024		1
5818.267		1
5818.33154		1
5818.62354		1
5818.93555		1
5818.95264		1
5819.088		1
5819.31641		1
5819.319		1
5819.32764		1
5819.445		1
5819.534		1
5819.68457		1
5819.6875		1
5819.718		1
5819.729		1
5819.93066		1
5820.183		1
5820.32275		1
5820.505		1
5820.826		1
5820.97266		1
5821.076		1
5821.138		1
5821.22559		1
5821.53027		1
5821.996		1
5821.99756		1
5822.12939		1
5822.13428		1
5822.543		1
5823.07373		1
5823.084		1
5823.24463		1
5823.264		1
5823.414		1
5823.675		1
5823.833		1
5823.839		1
5823.84229		1
5823.988		1
5824.14648		1
5824.4707		1
5824.495		1
5824.502		1
5824.822		1
5824.94727		1
5825.24		1
5825.31934		1
5825.524		1
5825.65625		1
5825.84131		1
5826.268		1
5826.35449		1
5826.45166		1
5826.469		1
5826.696		1
5826.72656		1
5826.88428		1
5827.08936		1
5827.467		1
5827.489		1
5827.496		1
5827.935		1
5828.02344		1
5828.10742		1
5828.119		1
5828.145		1
5828.173		1
5828.56738		1
5828.591		1
5829.102		1
5829.254		1
5829.266		1
5829.8335		1
5830.099		1
5830.155		1
5830.21875		1
5830.273		1
5830.37744		1
5830.398		1
5830.402		1
5830.72656		1
5830.77344		1
5830.856		1
5830.87646		1
5830.9585		1
5831.07666		1
5831.49365		1
5831.618		1
5831.68262		1
5831.709		1
5831.723		1
5832.5874		1
5832.71826		1
5832.79346		1
5832.86		1
5832.87549		1
5832.958		1
5833.182		1
5833.19531		1
5833.20361		1
5833.219		1
5833.323		1
5833.482		1
5833.49951		1
5833.5835		1
5833.65234		1
5833.65869		1
5833.74561		1
5833.785		1
5833.907		1
5834.114		1
5834.172		1
5834.872		1
5834.895		1
5835.76758		1
5835.87158		1
5836.007		1
5836.17627		1
5836.17725		1
5836.24561		1
5836.33154		1
5836.555		1
5836.694		1
5836.765		1
5836.831		1
5836.8335		1
5836.88428		1
5837.32959		1
5837.48047		1
5837.886		1
5838.222		1
5838.29443		1
5838.3667		1
5838.585		1
5838.58545		1
5838.616		1
5838.77246		1
5838.91846		1
5839.003		1
5839.207		1
5839.236		1
5839.39		1
5839.958		1
5840.087		1
5840.11		1
5840.128		1
5840.47363		1
5840.486		1
5840.50439		1
5840.749		1
5840.848		1
5841.039		1
5841.211		1
5841.22363		1
5841.23047		1
5841.574		1
5841.58057		1
5841.59033		1
5842.076		1
5842.119		1
5842.548		1
5842.63037		1
5842.88867		1
5843.19727		1
5843.64844		1
5843.69043		1
5843.733		1
5843.79834		1
5843.88135		1
5844.05127		1
5844.108		1
5844.378		1
5844.398		1
5844.591		1
5844.60156		1
5844.61035		1
5844.77637		1
5844.84326		1
5844.989		1
5845.058		1
5845.52246		1
5846.035		1
5846.24756		1
5846.518		1
5846.57		1
5846.579		1
5846.58838		1
5846.729		1
5846.832		1
5847.01465		1
5847.21729		1
5847.30859		1
5847.336		1
5847.416		1
5847.52441		1
5847.52637		1
5847.68		1
5847.7334		1
5847.998		1
5848.04736		1
5848.3457		1
5848.74365		1
5848.777		1
5848.909		1
5848.92725		1
5848.93359		1
5849.053		1
5849.19		1
5849.366		1
5849.447		1
5849.52148		1
5850.00342		1
5850.07666		1
5850.18164		1
5850.32373		1
5850.666		1
5850.77051		1
5850.83252		1
5851.06348		1
5851.31348		1
5851.358		1
5851.435		1
5851.757		1
5851.95166		1
5851.985		1
5852.03		1
5852.03027		1
5852.1		1
5852.379		1
5852.529		1
5852.64258		1
5852.67		1
5852.828		1
5852.964		1
5853.08838		1
5853.12549		1
5853.231		1
5853.287		1
5853.564		1
5853.67627		1
5853.73975		1
5853.79053		1
5853.862		1
5853.94238		1
5854.148		1
5854.20068		1
5854.36133		1
5854.472		1
5854.67627		1
5854.93359		1
5854.98242		1
5854.99463		1
5855.356		1
5855.594		1
5855.66846		1
5855.913		1
5856.07129		1
5856.09863		1
5856.179		1
5856.295		1
5856.34326		1
5856.349		1
5856.658		1
5856.718		1
5856.93848		1
5857.16455		1
5857.35		1
5857.44434		1
5857.567		1
5857.609		1
5857.758		1
5857.99658		1
5858.5415		1
5858.56055		1
5858.79443		1
5858.91846		1
5859.007		1
5859.1665		1
5859.232		1
5859.324		1
5859.40039		1
5859.41748		1
5859.457		1
5859.52539		1
5859.77637		1
5859.792		1
5859.9165		1
5860.14746		1
5860.342		1
5860.362		1
5860.36475		1
5860.56445		1
5860.59668		1
5861.07373		1
5861.09375		1
5861.17139		1
5861.516		1
5861.623		1
5861.63965		1
5861.95557		1
5861.997		1
5862.06543		1
5862.08838		1
5862.12158		1
5862.14258		1
5862.17139		1
5862.221		1
5862.43359		1
5862.728		1
5862.804		1
5862.94727		1
5862.949		1
5863.05957		1
5863.148		1
5863.214		1
5863.387		1
5863.47363		1
5863.712		1
5863.737		1
5863.81641		1
5863.87646		1
5864.042		1
5864.11035		1
5864.21045		1
5864.475		1
5864.61133		1
5864.772		1
5865.068		1
5865.16748		1
5865.21875		1
5865.253		1
5865.42725		1
5865.49268		1
5865.52246		1
5865.54346		1
5865.565		1
5865.75635		1
5865.758		1
5865.976		1
5865.979		1
5866.03955		1
5866.713		1
5866.839		1
5866.967		1
5866.97266		1
5866.981		1
5867.11963		1
5867.4		1
5867.56152		1
5867.74268		1
5867.773		1
5868.22461		1
5868.26074		1
5868.672		1
5868.67236		1
5869.008		1
5869.0293		1
5869.14063		1
5869.332		1
5869.447		1
5869.487		1
5869.698		1
5869.72168		1
5869.727		1
5869.74365		1
5869.86768		1
5869.92139		1
5870.04		1
5870.389		1
5871.252		1
5871.315		1
5871.46533		1
5871.645		1
5871.755		1
5872.027		1
5872.261		1
5872.29		1
5872.30762		1
5872.308		1
5872.3833		1
5872.65967		1
5873.009		1
5873.11475		1
5873.203		1
5873.46631		1
5873.477		1
5873.657		1
5873.661		1
5873.67773		1
5873.72852		1
5873.816		1
5873.868		1
5874.211		1
5874.241		1
5874.343		1
5874.43652		1
5874.488		1
5874.6626		1
5874.849		1
5874.86475		1
5875.07275		1
5875.104		1
5875.247		1
5875.28027		1
5875.466		1
5876.264		1
5876.4043		1
5876.47		1
5876.508		1
5876.58936		1
5876.66		1
5876.715		1
5876.71973		1
5876.813		1
5877.04834		1
5877.079		1
5877.238		1
5877.403		1
5877.46826		1
5877.59668		1
5877.69971		1
5877.707		1
5877.926		1
5877.98242		1
5878.0376		1
5878.294		1
5878.32373		1
5878.66846		1
5878.77832		1
5879.14355		1
5879.22		1
5879.76953		1
5879.815		1
5879.819		1
5879.999		1
5880.002		1
5880.323		1
5880.4707		1
5880.499		1
5880.50342		1
5880.611		1
5880.68066		1
5880.68262		1
5880.865		1
5880.902		1
5880.90527		1
5880.95947		1
5880.97949		1
5880.995		1
5881.028		1
5881.046		1
5881.165		1
5881.16846		1
5881.352		1
5881.4165		1
5881.515		1
5881.53662		1
5881.78271		1
5881.89		1
5882.01855		1
5882.079		1
5882.278		1
5882.391		1
5882.47559		1
5882.594		1
5882.609		1
5882.67432		1
5882.81934		1
5883.02832		1
5883.083		1
5883.256		1
5883.299		1
5883.40869		1
5883.491		1
5883.629		1
5883.736		1
5883.77734		1
5883.916		1
5884.189		1
5884.19873		1
5884.239		1
5884.376		1
5884.604		1
5884.801		1
5884.833		1
5884.88232		1
5884.92725		1
5885.129		1
5885.18555		1
5885.26172		1
5885.291		1
5885.37842		1
5885.57373		1
5885.593		1
5885.693		1
5886.1665		1
5886.186		1
5886.204		1
5886.74658		1
5886.79053		1
5886.841		1
5887.04053		1
5887.062		1
5887.133		1
5887.306		1
5887.43555		1
5887.627		1
5887.904		1
5888.034		1
5888.376		1
5888.416		1
5888.487		1
5888.61865		1
5888.715		1
5888.793		1
5888.891		1
5888.901		1
5889.30225		1
5889.56738		1
5889.56836		1
5889.627		1
5889.767		1
5889.826		1
5890.22852		1
5890.24854		1
5890.28369		1
5890.32373		1
5890.4		1
5890.433		1
5890.751		1
5890.772		1
5890.856		1
5890.929		1
5891.089		1
5891.112		1
5891.363		1
5891.378		1
5891.444		1
5891.56152		1
5891.92529		1
5892.259		1
5892.278		1
5892.30859		1
5892.31348		1
5892.37		1
5892.4043		1
5892.495		1
5892.70557		1
5892.77832		1
5892.93848		1
5893.17725		1
5893.178		1
5893.42969		1
5893.603		1
5893.63135		1
5893.7417		1
5893.99561		1
5893.996		1
5894.008		1
5894.08447		1
5894.15332		1
5894.16846		1
5894.17		1
5894.44727		1
5894.593		1
5894.65869		1
5894.65869		1
5894.72266		1
5894.817		1
5894.902		1
5894.9585		1
5895.035		1
5895.24756		1
5895.29053		1
5895.38525		1
5895.419		1
5895.702		1
5895.76025		1
5895.87158		1
5895.9043		1
5895.987		1
5896.374		1
5896.375		1
5896.64258		1
5896.938		1
5897.14844		1
5897.197		1
5897.19775		1
5897.251		1
5897.30957		1
5897.65234		1
5897.741		1
5898.296		1
5898.376		1
5898.516		1
5898.528		1
5898.56641		1
5898.583		1
5898.59326		1
5898.636		1
5898.858		1
5898.895		1
5899.03174		1
5899.098		1
5899.213		1
5899.32275		1
5899.36865		1
5899.41357		1
5899.774		1
5899.858		1
5900.187		1
5900.259		1
5900.439		1
5900.578		1
5900.99		1
5901.274		1
5901.33936		1
5901.359		1
5901.40771		1
5901.417		1
5901.433		1
5901.62842		1
5901.742		1
5901.758		1
5901.825		1
5902.0415		1
5902.19		1
5902.535		1
5902.757		1
5902.959		1
5903.066		1
5903.295		1
5903.593		1
5903.736		1
5903.82		1
5903.87451		1
5903.88428		1
5904.03369		1
5904.105		1
5904.28		1
5904.403		1
5904.54639		1
5904.769		1
5905.02148		1
5905.184		1
5905.22949		1
5905.40332		1
5905.59766		1
5905.611		1
5905.625		1
5905.62744		1
5905.62939		1
5905.78125		1
5905.81445		1
5905.835		1
5905.9873		1
5906.021		1
5906.15137		1
5906.18164		1
5906.182		1
5906.2666		1
5906.35742		1
5906.378		1
5906.40527		1
5906.498		1
5906.52832		1
5906.555		1
5906.57129		1
5906.747		1
5906.861		1
5906.931		1
5906.96631		1
5906.989		1
5907.0376		1
5907.057		1
5907.09766		1
5907.13428		1
5907.351		1
5907.427		1
5907.45654		1
5907.468		1
5907.521		1
5907.55566		1
5907.58838		1
5907.68652		1
5907.741		1
5907.766		1
5907.847		1
5907.91357		1
5907.943		1
5907.954		1
5907.98975		1
5908.195		1
5908.478		1
5908.51367		1
5908.68945		1
5908.74951		1
5908.81348		1
5908.881		1
5908.96045		1
5908.99463		1
5909.01025		1
5909.32227		1
5909.735		1
5909.74658		1
5909.82861		1
5909.86865		1
5909.983		1
5910.04834		1
5910.053		1
5910.085		1
5910.19043		1
5910.28564		1
5910.31348		1
5910.34326		1
5910.528		1
5910.59375		1
5910.685		1
5910.69		1
5910.862		1
5910.922		1
5911.24561		1
5911.45166		1
5911.48828		1
5911.585		1
5911.644		1
5912.12354		1
5912.3374		1
5912.343		1
5912.35938		1
5912.53857		1
5912.652		1
5912.669		1
5912.894		1
5913.01758		1
5913.464		1
5913.57275		1
5913.573		1
5913.64844		1
5913.784		1
5913.81		1
5913.889		1
5913.93262		1
5913.97461		1
5914.03125		1
5914.094		1
5914.16357		1
5914.2627		1
5914.50732		1
5914.53662		1
5914.5874		1
5914.595		1
5914.68066		1
5914.71973		1
5914.9873		1
5915.05469		1
5915.05469		1
5915.093		1
5915.17871		1
5915.26758		1
5915.31445		1
5915.44		1
5915.532		1
5915.588		1
5915.62354		1
5915.70068		1
5915.845		1
5915.853		1
5915.88037		1
5915.908		1
5915.91064		1
5915.977		1
5916.021		1
5916.201		1
5916.259		1
5916.264		1
5916.4585		1
5916.51367		1
5916.65674		1
5916.699		1
5916.813		1
5917.04346		1
5917.082		1
5917.148		1
5917.257		1
5917.38672		1
5917.51074		1
5917.55957		1
5917.623		1
5917.685		1
5917.789		1
5917.897		1
5918.10156		1
5918.215		1
5918.24951		1
5918.34326		1
5918.36328		1
5918.367		1
5918.55566		1
5918.574		1
5918.65039		1
5918.796		1
5918.84		1
5919.194		1
5919.316		1
5919.31934		1
5919.58643		1
5919.604		1
5919.62549		1
5919.637		1
5919.65625		1
5919.66064		1
5919.701		1
5919.771		1
5919.812		1
5919.949		1
5919.978		1
5919.984		1
5920.245		1
5920.268		1
5920.31445		1
5920.33		1
5920.41943		1
5920.484		1
5920.531		1
5920.837		1
5921.234		1
5921.27		1
5921.523		1
5921.631		1
5921.814		1
5921.8457		1
5921.89648		1
5921.89746		1
5921.97168		1
5921.97949		1
5922.00732		1
5922.06738		1
5922.229		1
5922.311		1
5922.313		1
5922.522		1
5922.602		1
5923.226		1
5923.24658		1
5923.293		1
5923.30371		1
5923.497		1
5923.598		1
[truncated: 17,950 more rows]
