# Supplementary material for: Getting rid of ‘rain’ and ‘stars’: Mitigating inhibition effects on ddPCR data analysis, the case study of the invasive crayfish Pacifastacus leniusculus in the streams of Luxembourg
Source: PLoS One. 2022 Nov 16;17(11):e0275363. doi: 10.1371/journal.pone.0275363 (PMC9668142; doi:10.1371/journal.pone.0275363)
Supplement: S1 File — (ZIP) [file pone.0275363.s003.zip › raw data/31-Pl4/31 Pl4-2019_A08_Amplitude.csv]

Ch1 Amplitude	Ch2 Amplitude	Cluster
3693.55225		1
3969.23584		1
4752.941		1
4768.765		1
4869.13428		1
4918.992		1
5074.241		1
5133.695		1
5157.3374		1
5184.71		1
5238.37158		1
5246.06934		1
5249.103		1
5253.83		1
5254.903		1
5288.127		1
5326.583		1
5327.39648		1
5327.636		1
5340.83057		1
5361.51367		1
5367.37		1
5372.145		1
5376.382		1
5390.41162		1
5392.394		1
5410.04639		1
5412.78		1
5414.58447		1
5417.57		1
5419.538		1
5429.0293		1
5435.257		1
5437.808		1
5438.417		1
5441.985		1
5450.60254		1
5451.60547		1
5468.251		1
5473.12158		1
5475.825		1
5477.639		1
5478.50439		1
5479.542		1
5481.24756		1
5486.153		1
5489.71631		1
5496.15625		1
5496.636		1
5498.54		1
5505.03857		1
5506.19873		1
5519.213		1
5521.793		1
5522.29736		1
5532.89063		1
5533.62646		1
5539.467		1
5540.479		1
5545.31445		1
5549.3877		1
5550.881		1
5552.34766		1
5554.78174		1
5560.1626		1
5562.57227		1
5568.402		1
5568.829		1
5571.097		1
5571.642		1
5575.7583		1
5577.032		1
5577.085		1
5582.655		1
5583.20947		1
5584.215		1
5584.2583		1
5585.45		1
5586.585		1
5588.422		1
5589.316		1
5596.051		1
5597.62256		1
5600.099		1
5600.716		1
5601.157		1
5606.11475		1
5607.98975		1
5617.263		1
5618.959		1
5619.05469		1
5620.42041		1
5622.972		1
5625.064		1
5632.09131		1
5635.197		1
5637.04639		1
5637.28		1
5637.71045		1
5643.42334		1
5644.373		1
5645.03662		1
5645.919		1
5649.942		1
5651.94873		1
5659.25439		1
5661.77637		1
5662.80859		1
5666.01953		1
5666.50049		1
5669.548		1
5671.53271		1
5674.939		1
5678.79932		1
5680.30664		1
5681.69727		1
5684.588		1
5685.79932		1
5687.57471		1
5689.12549		1
5690.772		1
5691.717		1
5693.517		1
5695.3877		1
5696.09961		1
5696.217		1
5699.707		1
5699.77832		1
5700.737		1
5704.237		1
5704.261		1
5707.41553		1
5710.237		1
5711.851		1
5712.53467		1
5715.8877		1
5718.389		1
5721.12061		1
5728.84		1
5730.155		1
5731.20654		1
5733.772		1
5734.11035		1
5734.635		1
5734.659		1
5734.907		1
5735.9375		1
5736.119		1
5736.6333		1
5737.25342		1
5738.059		1
5738.564		1
5739.01		1
5740.32373		1
5741.919		1
5742.8877		1
5743.17871		1
5743.67969		1
5747.27637		1
5748.76758		1
5748.82275		1
5751.292		1
5752.283		1
5753.298		1
5753.575		1
5755.20459		1
5755.67041		1
5760.745		1
5762.43262		1
5762.64844		1
5763.59229		1
5765.73535		1
5766.82227		1
5767.331		1
5767.92041		1
5768.81		1
5770.928		1
5771.97		1
5772.074		1
5773.63037		1
5774.367		1
5775.616		1
5776.89551		1
5777.745		1
5779.93		1
5783.57275		1
5785.446		1
5785.91064		1
5786.036		1
5787.373		1
5790.81836		1
5790.83643		1
5791.271		1
5792.095		1
5793.09863		1
5793.79346		1
5796.07471		1
5796.322		1
5797.3623		1
5798.2793		1
5798.67139		1
5799.1123		1
5802.55859		1
5805.3584		1
5805.5376		1
5805.84668		1
5807.27539		1
5809.849		1
5815.155		1
5815.611		1
5816.00439		1
5817.02734		1
5817.112		1
5818.70166		1
5821.71338		1
5821.728		1
5822.191		1
5822.56543		1
5823.58643		1
5823.633		1
5824.214		1
5824.49561		1
5828.569		1
5830.138		1
5830.191		1
5832.36133		1
5833.314		1
5834.3125		1
5836.65527		1
5837.07275		1
5838.13867		1
5839.894		1
5840.853		1
5841.15234		1
5842.0376		1
5844.784		1
5847.75635		1
5847.9917		1
5848.53564		1
5848.96826		1
5849.96		1
5850.202		1
5850.26		1
5850.69043		1
5850.787		1
5852.09668		1
5853.56836		1
5857.277		1
5858.447		1
5859.97852		1
5860.76563		1
5861.55469		1
5862.473		1
5863.486		1
5863.94971		1
5864.05371		1
5864.29346		1
5864.40869		1
5865.733		1
5865.99658		1
5870.263		1
5870.646		1
5871.27148		1
5872.308		1
5872.618		1
5872.62256		1
5873.55762		1
5874.508		1
5874.539		1
5875.089		1
5875.12158		1
5875.412		1
5875.498		1
5876.53271		1
5876.59668		1
5877.4624		1
5877.85938		1
5879.719		1
5881.063		1
5883.254		1
5884.06348		1
5884.93066		1
5887.958		1
5888.791		1
5889.185		1
5889.95654		1
5890.567		1
5892.169		1
5892.35254		1
5892.83252		1
5893.72168		1
5894.04541		1
5894.22363		1
5894.37744		1
5894.42		1
5894.84473		1
5894.934		1
5896.07373		1
5896.958		1
5898.02441		1
5898.39		1
5898.61		1
5899.73535		1
5899.94775		1
5899.9834		1
5901.156		1
5901.324		1
5901.4834		1
5901.545		1
5901.69971		1
5902.204		1
5903.906		1
5904.42969		1
5904.64746		1
5905.664		1
5905.77637		1
5905.78564		1
5906.163		1
5906.836		1
5907.904		1
5908.319		1
5908.788		1
5910.61035		1
5910.94238		1
5911.23975		1
5911.69043		1
5912.923		1
5913.12256		1
5915.14746		1
5915.682		1
5917.57031		1
5920.18555		1
5921.47266		1
5921.7085		1
5921.84473		1
5922.704		1
5922.759		1
5923.075		1
5923.329		1
5923.573		1
5923.90527		1
5924.06738		1
5926.172		1
5926.45068		1
5926.69		1
5926.757		1
5928.251		1
5929.04		1
5929.2334		1
5929.45557		1
5931.6416		1
5931.87061		1
5932.053		1
5933.85059		1
5934.07129		1
5934.162		1
5934.252		1
5934.497		1
5935.024		1
5935.914		1
5936.153		1
5936.47363		1
5936.905		1
5937.118		1
5937.412		1
5937.649		1
5937.827		1
5938.038		1
5938.34326		1
5939.039		1
5940.362		1
5940.38428		1
5940.433		1
5940.65771		1
5941.027		1
5941.134		1
5942.75537		1
5942.812		1
5943.03564		1
5943.3374		1
5943.533		1
5944.03369		1
5945.23535		1
5947.11426		1
5947.88		1
5948.066		1
5948.29248		1
5948.99463		1
5949.21533		1
5949.44336		1
5950.38037		1
5952.276		1
5952.916		1
5953.61475		1
5953.672		1
5954.32275		1
5955.76855		1
5956.50928		1
5957.56738		1
5958.07275		1
5959.34863		1
5959.67725		1
5959.806		1
5960.567		1
5961.38232		1
5962.842		1
5963.05762		1
5963.479		1
5964.78027		1
5965.25928		1
5965.422		1
5965.448		1
5965.60742		1
5966.37		1
5966.963		1
5967.204		1
5967.582		1
5969.47754		1
5969.642		1
5969.85156		1
5969.969		1
5970.0957		1
5970.16357		1
5970.6084		1
5970.97559		1
5971.279		1
5971.312		1
5971.324		1
5971.908		1
5972.378		1
5973.082		1
5973.111		1
5973.566		1
5973.976		1
5974.37451		1
5975.022		1
5975.51465		1
5976.29834		1
5976.65332		1
5977.89648		1
5978.121		1
5978.2		1
5978.962		1
5979.308		1
5979.778		1
5979.82031		1
5979.906		1
5980.13428		1
5980.189		1
5980.20068		1
5980.387		1
5982.53467		1
5982.826		1
5983.706		1
5984.19971		1
5985.196		1
5985.637		1
5986.063		1
5986.184		1
5986.6084		1
5986.688		1
5986.96533		1
5987.979		1
5988.975		1
5990.197		1
5990.39746		1
5990.46875		1
5990.833		1
5991.21338		1
5991.252		1
5991.50635		1
5991.52734		1
5991.96		1
5992.573		1
5992.619		1
5992.78955		1
5992.98		1
5994.718		1
5994.765		1
5996.25732		1
5998.636		1
5999.39355		1
5999.83936		1
6000.15332		1
6000.206		1
6000.794		1
6001.4		1
6001.52441		1
6001.85449		1
6002.745		1
6003.311		1
6003.84473		1
6004.507		1
6005.361		1
6006.087		1
6008.54248		1
6009.04932		1
6009.1167		1
6010.4834		1
6011.08936		1
6011.163		1
6011.48242		1
6011.5376		1
6011.84473		1
6011.88135		1
6012.09668		1
6012.62061		1
6013.603		1
6017.616		1
6017.94238		1
6018.1416		1
6018.286		1
6018.53		1
6019.673		1
6019.94531		1
6021.24		1
6021.824		1
6021.86475		1
6023.132		1
6023.25146		1
6023.44531		1
6023.65332		1
6024.074		1
6024.3584		1
6025.05273		1
6025.85938		1
6026.1167		1
6026.192		1
6026.236		1
6026.51074		1
6026.925		1
6027.13135		1
6027.199		1
6027.45752		1
6028.227		1
6028.53857		1
6029.62061		1
6030.489		1
6030.84375		1
6031.242		1
6031.466		1
6031.93262		1
6032.65234		1
6033.024		1
6033.264		1
6033.804		1
6033.95166		1
6034.49365		1
6034.8335		1
6034.928		1
6035.28271		1
6035.38574		1
6036.24854		1
6037.20361		1
6037.94629		1
6038.884		1
6038.918		1
6039.37549		1
6039.525		1
6040.07764		1
6040.141		1
6041.18164		1
6041.619		1
6041.64844		1
6041.80029		1
6042.11133		1
6042.325		1
6042.41846		1
6042.76465		1
6043.074		1
6044.659		1
6044.731		1
6044.77441		1
6045.05469		1
6045.571		1
6047.13135		1
6047.965		1
6048.553		1
6048.99854		1
6049.66064		1
6049.893		1
6051.09131		1
6051.128		1
6051.18359		1
6052.264		1
6052.89258		1
6053.82373		1
6054.58447		1
6054.776		1
6056.62061		1
6058.214		1
6058.3584		1
6058.94629		1
6059.397		1
6060.127		1
6060.252		1
6060.32373		1
6061.367		1
6061.6123		1
6062.10645		1
6062.31		1
6062.973		1
6064.029		1
6064.065		1
6064.194		1
6064.36768		1
6065.037		1
6065.62549		1
6065.71973		1
6065.822		1
6065.906		1
6065.91162		1
6065.934		1
6065.951		1
6066.04		1
6066.52344		1
6066.687		1
6066.69629		1
6067.15967		1
6067.33643		1
6067.363		1
6067.52539		1
6067.79541		1
6067.996		1
6068.679		1
6068.8		1
6069.109		1
6069.48633		1
6069.90137		1
6070.44629		1
6070.481		1
6071.17969		1
6071.44		1
6071.44238		1
6071.51563		1
6071.90674		1
6072.67871		1
6072.76465		1
6073.215		1
6073.65527		1
6073.69775		1
6073.745		1
6074.959		1
6075.07		1
6075.668		1
6075.70068		1
6075.75635		1
6076.46826		1
6076.697		1
6076.7876		1
6077.03955		1
6077.392		1
6077.59229		1
6077.77246		1
6078.152		1
6079.038		1
6079.21		1
6080.085		1
6080.157		1
6080.2207		1
6080.33838		1
6081.11328		1
6081.566		1
6082.35059		1
6082.362		1
6082.827		1
6082.951		1
6083.386		1
6083.484		1
6083.527		1
6084.17773		1
6084.22656		1
6084.55		1
6085.303		1
6085.32568		1
6085.702		1
6086.2		1
6086.207		1
6086.527		1
6086.922		1
6087.00049		1
6087.231		1
6087.488		1
6088.326		1
6088.435		1
6088.49756		1
6089.18652		1
6089.29443		1
6089.60547		1
6089.655		1
6090.30469		1
6090.975		1
6091.82129		1
6092.32129		1
6093.933		1
6094.031		1
6094.13965		1
6094.518		1
6094.79053		1
6094.936		1
6095.446		1
6095.605		1
6095.841		1
6095.9165		1
6096.54346		1
6096.90869		1
6097.851		1
6098.12549		1
6098.205		1
6099.00146		1
6100.10449		1
6100.19043		1
6100.5166		1
6101.191		1
6102.34131		1
6102.435		1
6103.05273		1
6103.324		1
6103.62549		1
6104.20361		1
6104.522		1
6104.80371		1
6105.88672		1
6105.93945		1
6106.40039		1
6107.138		1
6107.57764		1
6107.727		1
6107.7915		1
6108.11		1
6108.192		1
6108.22754		1
6108.355		1
6108.46973		1
6108.56738		1
6108.96338		1
6109.131		1
6109.14453		1
6109.44238		1
6109.8916		1
6110.159		1
6111.038		1
6111.47949		1
6111.601		1
6111.655		1
6111.68945		1
6111.8877		1
6112.123		1
6112.215		1
6112.66162		1
6112.69531		1
6112.722		1
6113.43359		1
6114.072		1
6114.213		1
6114.221		1
6114.628		1
6114.632		1
6115.132		1
6115.41162		1
6115.45361		1
6115.676		1
6115.724		1
6116.12061		1
6116.581		1
6116.623		1
6117.23438		1
6118.18555		1
6118.686		1
6119.463		1
6119.471		1
6120.18945		1
6120.442		1
6121.28271		1
6121.73535		1
6121.73926		1
6122.12354		1
6122.17969		1
6122.73975		1
6123.14063		1
6123.401		1
6123.916		1
6124.17334		1
6124.321		1
6124.55225		1
6125.218		1
6125.24463		1
6125.26025		1
6125.399		1
6125.745		1
6125.754		1
6126.04541		1
6126.077		1
6126.317		1
6127.089		1
6127.2373		1
6127.52051		1
6128.15137		1
6128.45166		1
6128.972		1
6129.62		1
6129.843		1
6129.89063		1
6129.921		1
6130.141		1
6130.48828		1
6130.699		1
6130.83154		1
6131.395		1
6131.70361		1
6131.7124		1
6132.618		1
6133.322		1
6133.427		1
6133.899		1
6133.95947		1
6135.036		1
6135.30273		1
6135.469		1
6135.87158		1
6136.40967		1
6137.69043		1
6137.74756		1
6138.45361		1
6138.597		1
6138.599		1
6139.313		1
6139.58643		1
6139.72363		1
6140.016		1
6140.908		1
6140.99854		1
6141.08057		1
6141.27734		1
6141.71973		1
6141.78564		1
6142.32568		1
6142.67041		1
6142.75049		1
6143.23926		1
6143.403		1
6143.565		1
6144.907		1
6144.94971		1
6145.00537		1
6145.116		1
6145.138		1
6145.22949		1
6145.28369		1
6146.198		1
6146.29834		1
6146.6123		1
6147.86572		1
6147.9585		1
6147.991		1
6148.323		1
6148.88525		1
6149.045		1
6149.11133		1
6149.61865		1
6150.217		1
6150.24365		1
6150.513		1
6150.68066		1
6150.98		1
6151.13037		1
6151.893		1
6151.93652		1
6152.26025		1
6152.744		1
6153.22656		1
6153.28369		1
6153.72559		1
6153.91553		1
6153.97461		1
6154.12842		1
6154.18457		1
6154.19141		1
6154.413		1
6154.887		1
6154.937		1
6155.165		1
6155.894		1
6155.969		1
6156.0293		1
6156.948		1
6157.83252		1
6157.87158		1
6157.909		1
6158.705		1
6158.92725		1
6159.49561		1
6159.632		1
6159.85156		1
6159.909		1
6160.197		1
6160.33838		1
6160.73145		1
6161.167		1
6161.3623		1
6161.45361		1
6161.72461		1
6161.794		1
6162.2793		1
6162.656		1
6162.80029		1
6163.39258		1
6163.675		1
6163.859		1
6163.927		1
6164.17529		1
6164.289		1
6164.35645		1
6165.05		1
6165.05957		1
6165.123		1
6165.319		1
6165.91162		1
6166.779		1
6166.99463		1
6167.017		1
6167.09961		1
6167.301		1
6167.348		1
6167.69531		1
6167.96143		1
6168.27		1
6168.88672		1
6169.676		1
6169.983		1
6170.411		1
6170.717		1
6170.97754		1
6171.04248		1
6171.63965		1
6171.662		1
6171.826		1
6171.915		1
6172.13		1
6172.314		1
6172.80029		1
6172.933		1
6173.02051		1
6173.255		1
6174.493		1
6175.316		1
6175.53857		1
6175.90674		1
6176.7666		1
6177.10938		1
6177.2124		1
6177.419		1
6177.65527		1
6177.694		1
6177.943		1
6177.999		1
6178.0376		1
6178.485		1
6178.55859		1
6179.00342		1
6179.137		1
6179.27148		1
6179.342		1
6180.061		1
6180.251		1
6180.26855		1
6180.292		1
6180.491		1
6180.751		1
6181.22754		1
6181.57227		1
6181.865		1
6182.117		1
6182.179		1
6182.92529		1
6183.04443		1
6183.06836		1
6183.326		1
6183.562		1
6183.61133		1
6183.614		1
6183.78369		1
6184.303		1
6184.44971		1
6184.51074		1
6184.523		1
6184.7373		1
6184.862		1
6184.939		1
6185.094		1
6185.30859		1
6185.56738		1
6185.77441		1
6186.566		1
6186.703		1
6187.033		1
6187.205		1
6187.302		1
6187.312		1
6187.69775		1
6187.93945		1
6188.001		1
6188.004		1
6188.15771		1
6188.18		1
6188.25635		1
6189.04346		1
6189.296		1
6189.67627		1
6189.7373		1
6190.25635		1
6190.661		1
6190.69434		1
6190.94141		1
6191.27148		1
6191.847		1
6192.033		1
6192.072		1
6192.27148		1
6192.36572		1
6192.403		1
6192.7417		1
6192.8		1
6193.20557		1
6193.26563		1
6193.65234		1
6193.68		1
6195.095		1
6195.31738		1
6195.42041		1
6195.493		1
6195.582		1
6195.60547		1
6195.76172		1
6195.768		1
6195.90137		1
6195.92432		1
6196.1543		1
6196.47656		1
6196.63965		1
6196.69336		1
6196.83643		1
6197.08643		1
6197.20459		1
6197.22852		1
6197.26465		1
6197.307		1
6197.41553		1
6197.86768		1
6197.92334		1
6197.958		1
6198.17334		1
6198.603		1
6198.65527		1
6198.724		1
6198.866		1
6199.80371		1
6199.82373		1
6199.98242		1
6200.18555		1
6200.57471		1
6200.614		1
6200.84766		1
6200.84961		1
6201.333		1
6201.42871		1
6201.64355		1
6201.65527		1
6201.8623		1
6202.62842		1
6202.76074		1
6202.84326		1
6203.269		1
6203.28955		1
6203.83643		1
6204.041		1
6204.597		1
6204.911		1
6204.96973		1
6205.15234		1
6205.154		1
6205.17041		1
6205.3623		1
6205.45654		1
6205.66357		1
6205.67041		1
6205.93164		1
6205.99463		1
6206.297		1
6206.857		1
6206.90137		1
6207.076		1
6207.085		1
6207.08838		1
6207.15332		1
6207.33936		1
6207.354		1
6207.47754		1
6207.625		1
6207.68262		1
6208.158		1
6208.35		1
6208.556		1
6208.74658		1
6209.15332		1
6209.365		1
6210.42334		1
6210.45654		1
6210.53271		1
6210.54932		1
6210.559		1
6210.73047		1
6210.942		1
6211.152		1
6211.24951		1
6211.47949		1
6211.50732		1
6211.598		1
6211.77539		1
6211.85156		1
6211.862		1
6212.28467		1
6213.068		1
6213.27441		1
6213.86963		1
6213.883		1
6214.371		1
6215.10938		1
6215.271		1
6215.459		1
6215.55225		1
6215.562		1
6215.663		1
6215.81		1
6216.024		1
6216.13867		1
6216.37744		1
6216.5293		1
6216.70264		1
6216.70459		1
6216.882		1
6217.123		1
6217.157		1
6217.24		1
6217.33		1
6217.44629		1
6217.46338		1
6217.6875		1
6217.957		1
6217.959		1
6218.144		1
6218.16357		1
6218.337		1
6218.3667		1
6218.691		1
6218.83545		1
6219.2876		1
6219.43359		1
6219.67529		1
6219.874		1
6220.107		1
6220.31152		1
6220.487		1
6220.697		1
6220.79346		1
6220.79346		1
6220.794		1
6220.848		1
6220.899		1
6220.906		1
6220.934		1
6220.954		1
6221.238		1
6221.57373		1
6221.632		1
6221.75049		1
6222.09961		1
6222.21533		1
6222.62		1
6222.744		1
6222.931		1
6223.15967		1
6223.196		1
6223.21143		1
6223.501		1
6223.54541		1
6223.86		1
6223.923		1
6224.1377		1
6224.48975		1
6224.60352		1
6224.65771		1
6224.782		1
6224.825		1
6224.919		1
6224.94043		1
6224.957		1
6225.087		1
6225.1333		1
6225.352		1
6225.49268		1
6225.516		1
6226.07373		1
6226.211		1
6226.28027		1
6226.69531		1
6226.754		1
6226.795		1
6227.218		1
6227.421		1
6227.42871		1
6227.44336		1
6227.458		1
6227.5293		1
6227.60645		1
6227.673		1
6227.919		1
6228.13672		1
6228.403		1
6229.24658		1
6229.37354		1
6229.454		1
6229.958		1
6229.96973		1
6230.332		1
6230.55664		1
6230.754		1
6230.79346		1
6230.995		1
6231.19238		1
6231.42236		1
6232.32031		1
6232.745		1
6232.96		1
6233.094		1
6233.13		1
6233.246		1
6233.31		1
6233.475		1
6233.67139		1
6233.94141		1
6234.315		1
6234.38574		1
6235.25146		1
6235.28467		1
6235.35938		1
6235.374		1
6235.485		1
6235.79834		1
6236.016		1
6236.03955		1
6236.05859		1
6236.225		1
6236.49365		1
6236.636		1
6236.76855		1
6236.789		1
6236.802		1
6236.967		1
6237.005		1
6237.13428		1
6237.413		1
6238.35059		1
6238.49268		1
6238.78662		1
6238.85938		1
6239.02832		1
6239.052		1
6239.083		1
6239.18457		1
6239.24951		1
6239.43652		1
6239.804		1
6239.875		1
6240.116		1
6240.19336		1
6240.71436		1
6241.17236		1
6241.32861		1
6241.641		1
6241.719		1
6242.26563		1
6242.598		1
6242.741		1
6243.055		1
6243.15		1
6243.272		1
6243.79932		1
6244.055		1
6244.072		1
6244.38965		1
6244.552		1
6245.09668		1
6245.321		1
6245.366		1
6245.457		1
6246.099		1
6246.13135		1
6246.219		1
6246.44238		1
6246.48242		1
6246.792		1
6246.91		1
6247.15137		1
6247.19629		1
6247.36865		1
6247.411		1
6247.481		1
6248.085		1
6248.357		1
6248.76025		1
6248.85156		1
6249.052		1
6249.05273		1
6249.434		1
6250.09		1
6250.28125		1
6250.29		1
6250.551		1
6250.58057		1
6250.596		1
6250.69		1
6250.93555		1
6251.066		1
6251.11133		1
6251.26074		1
6251.48		1
6251.643		1
6251.7		1
6251.704		1
6251.91162		1
6252.477		1
6252.56934		1
6252.577		1
6252.89746		1
6252.966		1
6253.15137		1
6253.178		1
6253.2915		1
6253.30469		1
6253.323		1
6253.35938		1
6253.381		1
6253.404		1
6253.689		1
6253.7124		1
6253.722		1
6253.75537		1
6253.833		1
6253.9707		1
6254.204		1
6254.41553		1
6254.53564		1
6255.1167		1
6255.64941		1
6255.84326		1
6255.8877		1
6256.07227		1
6256.345		1
6256.44336		1
6256.471		1
6256.477		1
6256.516		1
6256.83447		1
6257.152		1
6257.24072		1
6257.55225		1
6257.58643		1
6257.60938		1
6257.628		1
6257.75342		1
6257.767		1
6257.8374		1
6258.01		1
6258.01855		1
6258.041		1
6258.04736		1
6258.1167		1
6258.64941		1
6258.664		1
6258.843		1
6259.08447		1
6259.08643		1
6259.09766		1
6259.34863		1
6259.34961		1
6259.60059		1
6259.65674		1
6259.693		1
6259.736		1
6260.23926		1
6260.688		1
6260.71826		1
6260.82471		1
6260.90332		1
6261.13		1
6261.168		1
6261.194		1
6261.32764		1
6261.7583		1
6261.84131		1
6261.92432		1
6261.92969		1
6261.943		1
6262.05371		1
6262.15771		1
6262.19		1
6262.2085		1
6262.327		1
6262.35742		1
6262.3833		1
6262.66943		1
6262.82764		1
6262.959		1
6263.612		1
6263.84229		1
6264.0083		1
6264.06543		1
6264.09375		1
6264.21436		1
6264.49365		1
6265.386		1
6265.468		1
6265.58057		1
6265.719		1
6266.06543		1
6266.23828		1
6266.256		1
6266.382		1
6266.47461		1
6266.576		1
6266.723		1
6266.983		1
6267.30273		1
6267.385		1
6267.708		1
6267.749		1
6267.824		1
6267.924		1
6268.06934		1
6268.20752		1
6268.30029		1
6268.323		1
6268.399		1
6268.562		1
6268.63525		1
6268.83		1
6268.853		1
6268.97949		1
6269.044		1
6269.17725		1
6269.448		1
6269.493		1
6269.49365		1
6269.49658		1
6270.10449		1
6270.11768		1
6270.756		1
6271.10352		1
6271.23633		1
6271.389		1
6271.474		1
6271.58447		1
6271.66846		1
6271.77734		1
6272.27539		1
6272.28125		1
6272.7334		1
6272.75439		1
6273.14551		1
6273.506		1
6273.612		1
6273.667		1
6273.69		1
6274.024		1
6274.063		1
6274.1377		1
6274.34961		1
6274.352		1
6274.356		1
6274.3584		1
6274.42432		1
6274.62158		1
6274.766		1
6275.004		1
6275.072		1
6275.293		1
6275.30371		1
6275.39844		1
6275.478		1
6276.018		1
6276.16455		1
6276.19238		1
6276.384		1
6276.87549		1
6276.909		1
6277.31641		1
6277.513		1
6277.628		1
6277.71973		1
6277.983		1
6278.11475		1
6278.485		1
6278.84		1
6279.02344		1
6279.35254		1
6279.57227		1
6279.91748		1
6280.103		1
6280.29541		1
6280.31543		1
6280.40771		1
6280.455		1
6280.59033		1
6281.04		1
6281.38525		1
6281.40869		1
6281.56543		1
6281.81152		1
6282.31		1
6282.82031		1
6282.955		1
6283.17334		1
6283.198		1
6283.25146		1
6283.38867		1
6283.64258		1
6283.72754		1
6284.12		1
6284.193		1
6284.48145		1
6284.54834		1
6284.58545		1
6284.607		1
6284.78955		1
6284.83252		1
6285.00049		1
6285.1084		1
6285.154		1
6285.27637		1
6285.41162		1
6285.44775		1
6285.55957		1
6285.614		1
6285.65869		1
6285.808		1
6285.88867		1
6286.667		1
6286.71631		1
6286.736		1
6286.7417		1
6286.86963		1
6287.02148		1
6287.054		1
6287.32		1
6288.503		1
6288.663		1
6288.714		1
6288.88574		1
6288.89063		1
6288.91		1
6288.92236		1
6289.333		1
6289.50049		1
6289.53467		1
6289.55566		1
6289.717		1
6289.881		1
6289.98		1
6290.5874		1
6290.705		1
6290.81055		1
6290.975		1
6291.00439		1
6291.17627		1
6291.55127		1
6291.64941		1
6291.756		1
6291.91064		1
6292.11865		1
6292.12744		1
6292.138		1
6292.16553		1
6292.253		1
6292.39746		1
6292.55127		1
6292.55664		1
6292.894		1
6292.928		1
6292.942		1
6293.03564		1
6293.07568		1
6293.281		1
6293.756		1
6294.18555		1
6294.40771		1
6294.51563		1
6294.569		1
6294.92041		1
6295.014		1
6295.08643		1
6295.21045		1
6295.21973		1
6295.285		1
6295.39844		1
6295.51074		1
6295.65137		1
6295.688		1
6295.747		1
6295.98		1
6296.02734		1
6296.053		1
6296.104		1
6296.133		1
6296.43262		1
6296.441		1
6296.467		1
6296.497		1
6296.576		1
6296.59131		1
6296.768		1
6296.97266		1
6297.001		1
6297.04932		1
6297.10156		1
6297.115		1
6297.14844		1
6297.26855		1
6297.27		1
6297.42969		1
6297.559		1
6297.928		1
6298.00732		1
6298.1084		1
6298.341		1
6298.35938		1
6298.51465		1
6298.529		1
6298.59		1
6298.75928		1
6298.79932		1
6298.85449		1
6299.23535		1
6299.31152		1
6299.497		1
6299.68555		1
6300.047		1
6300.532		1
6300.62549		1
6300.762		1
6300.81445		1
6300.8916		1
6300.926		1
6300.945		1
6300.962		1
6301.14355		1
6301.306		1
6301.31152		1
6301.316		1
6301.514		1
6301.65674		1
6301.69971		1
6302.10645		1
6302.12646		1
6302.30225		1
6302.37939		1
6302.428		1
6302.581		1
6302.687		1
6302.74854		1
6302.87842		1
6303.00146		1
6303.14746		1
6303.45947		1
6303.50635		1
6303.58936		1
6303.80664		1
6303.963		1
6304.129		1
6304.15674		1
6304.235		1
6304.427		1
6304.66		1
6304.768		1
6304.87256		1
6304.92529		1
6304.956		1
6305.158		1
6305.35645		1
6305.41162		1
6305.579		1
6305.62256		1
6305.729		1
6305.85059		1
6305.981		1
6306.037		1
6306.30957		1
6306.387		1
6306.46		1
6306.46533		1
6306.547		1
6306.56543		1
6306.56934		1
6306.965		1
6307.1167		1
6307.41357		1
6307.42725		1
6307.47559		1
6307.84375		1
6307.847		1
6307.98926		1
6308.12744		1
6308.2627		1
6308.284		1
6308.57227		1
6308.70459		1
6308.80127		1
6308.83		1
6308.879		1
6308.96338		1
6309.09375		1
6309.308		1
6309.45557		1
6309.643		1
6309.671		1
6309.72168		1
6309.9834		1
6309.996		1
6310.041		1
6310.682		1
6310.71143		1
6310.867		1
6310.88232		1
6311.13037		1
6311.192		1
6311.57373		1
6311.717		1
6311.78125		1
6312.011		1
6312.60254		1
6312.612		1
6312.62646		1
6312.62744		1
6312.77539		1
6312.79736		1
6312.9873		1
6313.01465		1
6313.034		1
6313.064		1
6313.07764		1
6313.41943		1
6313.59326		1
6313.756		1
6313.91846		1
6313.926		1
6313.99072		1
6314.12646		1
6314.19727		1
6314.484		1
6314.54541		1
6314.58936		1
6314.632		1
6314.72949		1
6315.01953		1
6315.177		1
6315.36133		1
6315.366		1
6315.50732		1
6315.761		1
6315.86426		1
6315.939		1
6315.994		1
6316.18164		1
6316.245		1
6316.28174		1
6316.77441		1
6317.294		1
6317.73047		1
6318.053		1
6318.111		1
6318.1543		1
6318.361		1
6318.387		1
6318.78369		1
6318.881		1
6319.006		1
6319.05		1
6319.1084		1
6319.13574		1
6319.197		1
6319.20264		1
6319.339		1
6319.422		1
6319.64648		1
6319.65625		1
6319.71143		1
6319.82031		1
6320		1
6320.12354		1
6320.45947		1
6320.482		1
6320.51758		1
6320.802		1
6320.84961		1
6320.904		1
6321.038		1
6321.16846		1
6321.42969		1
6321.48975		1
6321.61133		1
6321.80225		1
6321.952		1
6322.109		1
6322.343		1
6322.35254		1
6322.465		1
6322.5376		1
6322.65674		1
6322.669		1
6322.67		1
6322.678		1
6322.81738		1
6322.833		1
6322.965		1
6323.245		1
6323.30225		1
6323.572		1
6323.987		1
6324.04639		1
6324.315		1
6324.42627		1
6324.496		1
6324.81934		1
6324.92432		1
6324.93555		1
6324.956		1
6325.09		1
6325.172		1
6325.193		1
6325.304		1
6325.31152		1
6325.446		1
6325.804		1
6325.97656		1
6326.29		1
6326.415		1
6326.4873		1
6326.49463		1
6326.57959		1
6326.694		1
6326.73926		1
6326.90137		1
6326.95264		1
6326.95752		1
6327.01563		1
6327.116		1
6327.148		1
6327.25439		1
6327.32227		1
6327.351		1
6327.73926		1
6327.79736		1
6327.8833		1
6328.19336		1
6328.302		1
6328.434		1
6328.72754		1
6328.74463		1
6328.898		1
6329.048		1
6329.136		1
6329.158		1
6329.289		1
6329.31055		1
6329.395		1
6329.63		1
6329.77051		1
6329.794		1
6329.914		1
6330.002		1
6330.04639		1
6330.237		1
6330.241		1
6330.24854		1
6330.60742		1
6330.962		1
6331.107		1
6331.177		1
6331.20557		1
6331.39258		1
6331.454		1
6331.566		1
6331.65674		1
6331.65771		1
6331.6626		1
6331.681		1
6331.84229		1
6331.94336		1
6331.962		1
6332.013		1
6332.0957		1
6332.099		1
6332.221		1
6332.23975		1
6332.42969		1
6332.436		1
6332.52441		1
6332.533		1
6332.57861		1
6332.988		1
6333.11		1
6333.127		1
6333.15771		1
6333.184		1
6333.236		1
6333.32373		1
6333.708		1
6333.73242		1
6333.914		1
6334.09863		1
6334.15674		1
6334.44775		1
6334.70459		1
6334.79834		1
6334.94		1
6335.06445		1
6335.088		1
6335.12451		1
6335.47		1
6335.648		1
6335.65674		1
6335.6626		1
6335.71045		1
6335.787		1
6335.82861		1
6336.009		1
6336.096		1
6336.129		1
6336.19873		1
6336.23926		1
6336.253		1
6336.375		1
6336.71338		1
6336.90771		1
6336.908		1
6336.98		1
6337.019		1
6337.03		1
6337.043		1
6337.4917		1
6337.529		1
6337.53271		1
6337.572		1
6337.687		1
6337.69		1
6337.999		1
6338.077		1
6338.165		1
6338.638		1
6338.66846		1
6338.9917		1
6338.999		1
6339.148		1
6339.31543		1
6340.036		1
6340.36475		1
6340.42529		1
6340.42871		1
6340.43066		1
6340.49561		1
6340.685		1
6340.70068		1
6340.79541		1
6340.8335		1
6340.86572		1
6341.01367		1
6341.01855		1
6341.119		1
6341.219		1
6341.24854		1
6341.27246		1
6341.345		1
6341.415		1
6341.662		1
6341.89746		1
6342.08		1
6342.118		1
6342.23535		1
6342.255		1
6342.37158		1
6342.5166		1
6342.78369		1
6342.905		1
6343.06		1
6343.205		1
6343.337		1
6343.553		1
6343.58252		1
6343.63525		1
[truncated: 17,393 more rows]
