# Supplementary material for: Getting rid of ‘rain’ and ‘stars’: Mitigating inhibition effects on ddPCR data analysis, the case study of the invasive crayfish Pacifastacus leniusculus in the streams of Luxembourg
Source: PLoS One. 2022 Nov 16;17(11):e0275363. doi: 10.1371/journal.pone.0275363 (PMC9668142; doi:10.1371/journal.pone.0275363)
Supplement: S1 File — (ZIP) [file pone.0275363.s003.zip › raw data/31-Pl4/31 Pl4-2019_A09_Amplitude.csv]

Ch1 Amplitude	Ch2 Amplitude	Cluster
3872.01245		1
4118.936		1
4254.89453		1
5324.717		1
5724.984		1
5760.57227		1
5825.461		1
5839.34766		1
5882.21533		1
5966.696		1
5970.775		1
5973.8877		1
5992.683		1
6007.554		1
6033.95		1
6044.975		1
6061.811		1
6066.403		1
6075.805		1
6088.423		1
6100.43066		1
6102.91748		1
6104.84863		1
6125.35		1
6126.349		1
6130.458		1
6130.76		1
6131.881		1
6132.16846		1
6151.309		1
6151.45947		1
6152.67529		1
6156.988		1
6163.03857		1
6167.96875		1
6171.058		1
6176.243		1
6177.245		1
6180.407		1
6184.01758		1
6190.70557		1
6192.684		1
6197.871		1
6198.40625		1
6199.016		1
6205.0293		1
6207.35547		1
6217.8457		1
6224.44238		1
6226.34473		1
6229.86572		1
6229.929		1
6232.85547		1
6236.70264		1
6242.45		1
6243.741		1
6245.83936		1
6253.15967		1
6254.644		1
6255.654		1
6255.9917		1
6257.78271		1
6258.142		1
6258.91553		1
6259.70264		1
6260.99561		1
6261.61963		1
6262.97168		1
6263.915		1
6264.787		1
6265.56152		1
6266.32861		1
6268.2373		1
6272.996		1
6274.733		1
6275.65		1
6277.905		1
6280.038		1
6280.0957		1
6280.52832		1
6281.111		1
6282.14746		1
6284.237		1
6286.406		1
6289.4		1
6289.83057		1
6290.87744		1
6291.405		1
6292.549		1
6296.713		1
6296.828		1
6298.149		1
6300.38232		1
6303.52637		1
6305.292		1
6305.35352		1
6306.98828		1
6307.313		1
6308.236		1
6308.399		1
6308.828		1
6310.83838		1
6311.37		1
6312.93945		1
6313.305		1
6315.819		1
6316.127		1
6316.861		1
6317.728		1
6317.833		1
6318.406		1
6319.004		1
6320.677		1
6323.683		1
6325.80371		1
6327.568		1
6328.415		1
6328.889		1
6330.203		1
6330.2085		1
6331.005		1
6331.995		1
6332.56055		1
6333.10059		1
6333.18066		1
6334.03027		1
6337.13525		1
6340.1543		1
6340.86865		1
6341.79932		1
6343.12061		1
6344.708		1
6345.55273		1
6345.98828		1
6346.139		1
6347.03271		1
6347.711		1
6347.891		1
6349.392		1
6350.302		1
6351.52539		1
6352.926		1
6353.69873		1
6355.598		1
6356.16943		1
6356.92725		1
6358.26855		1
6359.493		1
6361.641		1
6362.456		1
6364.40234		1
6374.361		1
6374.553		1
6374.85059		1
6376.55664		1
6377.05029		1
6378.4		1
6381.12354		1
6381.362		1
6382.133		1
6382.32031		1
6383.395		1
6384.04736		1
6385.11768		1
6387.95654		1
6388.504		1
6388.61963		1
6388.65771		1
6390.55273		1
6390.767		1
6391.35742		1
6392.075		1
6392.103		1
6393.0835		1
6393.21045		1
6393.671		1
6394.867		1
6395.34863		1
6395.945		1
6396.66553		1
6397.10742		1
6397.599		1
6405.16943		1
6405.84326		1
6406.18848		1
6406.81543		1
6407.408		1
6408.45264		1
6409.07		1
6409.623		1
6409.9624		1
6412.07129		1
6413.959		1
6414.343		1
6414.928		1
6417.579		1
6418.43262		1
6418.70752		1
6419.02441		1
6419.56152		1
6419.57861		1
6420.96338		1
6421.252		1
6421.5874		1
6423.327		1
6424.2		1
6424.30127		1
6426.06934		1
6426.172		1
6426.334		1
6426.428		1
6426.528		1
6426.56445		1
6427.58936		1
6428.82275		1
6429.87256		1
6430.77		1
6430.798		1
6431.11035		1
6431.921		1
6432.03857		1
6432.12451		1
6433.22852		1
6433.287		1
6433.313		1
6433.636		1
6433.869		1
6434.11		1
6434.161		1
6434.52441		1
6435.119		1
6436.315		1
6437.218		1
6438.16748		1
6438.25928		1
6438.77051		1
6438.91943		1
6439.242		1
6439.363		1
6440.395		1
6440.787		1
6441.37842		1
6442.09375		1
6442.289		1
6442.61035		1
6442.953		1
6443.254		1
6443.30859		1
6444.07764		1
6444.64551		1
6446.104		1
6446.174		1
6446.496		1
6447.841		1
6448.184		1
6449.716		1
6449.907		1
6450.777		1
6455.36865		1
6455.3833		1
6455.9375		1
6456.225		1
6456.87646		1
6456.94971		1
6457.35352		1
6457.92725		1
6457.96143		1
6458.044		1
6458.1333		1
6458.25635		1
6458.344		1
6458.441		1
6459.091		1
6459.45654		1
6460.038		1
6460.05957		1
6460.101		1
6460.20947		1
6462.411		1
6463.21875		1
6463.237		1
6463.29639		1
6463.34229		1
6463.81055		1
6463.874		1
6464.91455		1
6465.009		1
6465.062		1
6465.1167		1
6465.40869		1
6466.42969		1
6466.48975		1
6466.49561		1
6466.8125		1
6467.406		1
6467.43555		1
6468.006		1
6468.12256		1
6468.451		1
6469.21729		1
6469.85		1
6470.113		1
6470.215		1
6470.217		1
6470.60449		1
6471.24		1
6471.3457		1
6471.503		1
6471.51074		1
6471.922		1
6474.366		1
6474.79736		1
6474.88965		1
6476.66748		1
6477.203		1
6477.56836		1
6477.84863		1
6478.221		1
6478.27539		1
6478.37061		1
6478.447		1
6478.619		1
6479.397		1
6480.298		1
6480.32764		1
6480.696		1
6480.90137		1
6481.21533		1
6481.67529		1
6482.3335		1
6482.70166		1
6484.296		1
6484.979		1
6485.17		1
6485.628		1
6485.80029		1
6485.92871		1
6485.968		1
6486.251		1
6486.48438		1
6487.39453		1
6487.40967		1
6487.6167		1
6487.66357		1
6487.75146		1
6487.80225		1
6487.859		1
6488.477		1
6488.609		1
6490.02734		1
6490.123		1
6491.15039		1
6491.785		1
6491.80762		1
6492.302		1
6492.645		1
6493.57		1
6494.011		1
6494.266		1
6494.403		1
6494.57129		1
6494.695		1
6495.373		1
6495.63965		1
6496.36328		1
6496.64355		1
6496.948		1
6497.017		1
6497.05762		1
6497.263		1
6497.302		1
6497.3125		1
6499.744		1
6499.81		1
6499.91357		1
6500.31836		1
6500.396		1
6500.753		1
6501.11865		1
6502.2373		1
6502.30859		1
6503.208		1
6503.886		1
6504.35		1
6504.378		1
6504.917		1
6505.344		1
6505.492		1
6505.69629		1
6505.776		1
6506.346		1
6506.489		1
6506.567		1
6506.56836		1
6506.922		1
6508.04736		1
6508.25342		1
6508.28662		1
6508.62		1
6508.63525		1
6508.84		1
6510.026		1
6510.551		1
6510.94043		1
6511.306		1
6511.459		1
6511.93945		1
6512.48975		1
6512.55371		1
6512.7876		1
6513.476		1
6514.19141		1
6514.58545		1
6514.67		1
6514.67969		1
6514.804		1
6514.875		1
6515.278		1
6515.7876		1
6516.01563		1
6516.083		1
6516.4165		1
6517.448		1
6517.824		1
6517.88867		1
6518.17871		1
6518.775		1
6518.795		1
6518.80029		1
6518.922		1
6519.02051		1
6519.74268		1
6519.74854		1
6519.94238		1
6520.548		1
6520.894		1
6521.15967		1
6521.79		1
6522.175		1
6522.358		1
6522.73535		1
6522.77539		1
6523.00635		1
6523.017		1
6523.36865		1
6523.53564		1
6524.119		1
6524.16846		1
6524.77637		1
6525.008		1
6525.45654		1
6526.195		1
6526.62451		1
6526.649		1
6526.782		1
6527.053		1
6527.43652		1
6527.56934		1
6527.609		1
6528.16748		1
6528.169		1
6528.34863		1
6529.15625		1
6529.34473		1
6529.6626		1
6529.788		1
6530.12		1
6530.41162		1
6530.85059		1
6531.04932		1
6531.829		1
6532.85352		1
6533.302		1
6533.312		1
6533.55029		1
6533.898		1
6534.0874		1
6534.18066		1
6534.259		1
6534.785		1
6535.53467		1
6535.65234		1
6535.74561		1
6536.002		1
6536.696		1
6536.879		1
6536.98828		1
6537.00635		1
6537.182		1
6537.218		1
6537.502		1
6537.59033		1
6538.41748		1
6539.58447		1
6539.754		1
6539.78955		1
6540.08252		1
6540.405		1
6540.50439		1
6540.673		1
6540.713		1
6540.83936		1
6542.22852		1
6543.45264		1
6543.52539		1
6543.817		1
6544.42041		1
6544.6084		1
6544.922		1
6546.73926		1
6547.17432		1
6547.324		1
6547.53174		1
6547.79736		1
6547.932		1
6548.20459		1
6548.446		1
6548.458		1
6548.53955		1
6549.08936		1
6550.09473		1
6550.283		1
6551.251		1
6551.41162		1
6551.63428		1
6552.581		1
6552.5874		1
6552.616		1
6552.657		1
6552.83252		1
6552.869		1
6552.9		1
6552.91943		1
6553.301		1
6553.307		1
6553.348		1
6553.528		1
6554.259		1
6554.553		1
6554.757		1
6554.80371		1
6555.17871		1
6556.30762		1
6556.438		1
6557.64063		1
6557.77637		1
6557.87158		1
6558.224		1
6558.2627		1
6558.267		1
6558.34131		1
6558.419		1
6558.663		1
6558.67236		1
6558.74854		1
6558.756		1
6558.8584		1
6559.01563		1
6559.365		1
6559.76025		1
6559.805		1
6559.90332		1
6560.18		1
6560.202		1
6560.411		1
6560.44629		1
6560.548		1
6560.635		1
6561.50537		1
6561.76563		1
6561.78125		1
6562.4043		1
6562.80762		1
6563.15234		1
6563.20361		1
6563.26758		1
6563.347		1
6563.62158		1
6563.62354		1
6563.70459		1
6564.42236		1
6564.51		1
6564.515		1
6565.23047		1
6565.237		1
6565.47363		1
6565.95361		1
6566.02		1
6566.02246		1
6566.104		1
6566.60059		1
6566.865		1
6567.039		1
6567.044		1
6567.169		1
6567.51172		1
6567.74951		1
6567.80762		1
6567.934		1
6567.99365		1
6568.475		1
6568.595		1
6568.606		1
6568.78564		1
6568.968		1
6569.212		1
6569.24072		1
6569.261		1
6569.36133		1
6569.548		1
6569.86133		1
6570.49561		1
6570.621		1
6570.816		1
6570.88135		1
6570.999		1
6571.995		1
6572.34668		1
6572.45		1
6572.486		1
6572.566		1
6572.581		1
6572.67773		1
6572.78174		1
6573.21045		1
6573.397		1
6573.67773		1
6573.94531		1
6574.171		1
6574.554		1
6574.784		1
6575.05371		1
6575.24268		1
6575.41064		1
6575.47		1
6575.55859		1
6575.764		1
6575.88		1
6575.95068		1
6576.02832		1
6576.032		1
6576.18		1
6576.883		1
6577.525		1
6577.66455		1
6577.70264		1
6577.71436		1
6577.81348		1
6577.94629		1
6577.996		1
6578.6084		1
6578.911		1
6579.61963		1
6579.627		1
6579.674		1
6580.32861		1
6580.68164		1
6580.92529		1
6581.298		1
6581.95947		1
6582.227		1
6582.282		1
6582.85254		1
6583.1		1
6583.47461		1
6583.66064		1
6583.667		1
6584.237		1
6584.65771		1
6584.69434		1
6584.856		1
6585.41455		1
6585.47168		1
6586.206		1
6586.25049		1
6586.307		1
6586.40869		1
6586.43555		1
6586.541		1
6586.56152		1
6586.58643		1
6587.10449		1
6587.34033		1
6587.47656		1
6587.664		1
6587.68262		1
6587.786		1
6587.98438		1
6587.985		1
6588.005		1
6588.156		1
6588.16064		1
6588.199		1
6588.4375		1
6588.553		1
6588.90527		1
6588.96045		1
6589.119		1
6589.199		1
6589.25342		1
6589.46875		1
6589.51		1
6589.662		1
6589.88428		1
6590.132		1
6590.378		1
6590.45361		1
6590.65039		1
6590.79639		1
6591.247		1
6591.33154		1
6591.443		1
6591.46875		1
6591.52246		1
6591.843		1
6591.867		1
6591.92969		1
6592.093		1
6592.27637		1
6592.28857		1
6592.50244		1
6592.5166		1
6592.95068		1
6593.09375		1
6593.25537		1
6593.44775		1
6593.704		1
6593.798		1
6594.026		1
6594.218		1
6594.27832		1
6594.30225		1
6594.863		1
6595.198		1
6595.51172		1
6595.537		1
6595.89551		1
6596.02539		1
6596.106		1
6596.49365		1
6596.88232		1
6597.15527		1
6597.533		1
6597.57227		1
6597.78		1
6597.8916		1
6598.264		1
6598.73145		1
6598.76563		1
6598.8667		1
6599.705		1
6599.709		1
6599.78564		1
6600.049		1
6600.33936		1
6600.52832		1
6600.581		1
6600.684		1
6600.735		1
6600.778		1
6600.95166		1
6601.32		1
6601.38965		1
6601.57227		1
6601.80957		1
6601.92627		1
6602.145		1
6602.24		1
6602.30762		1
6602.3916		1
6602.40674		1
6602.57666		1
6602.77344		1
6603.0625		1
6603.152		1
6603.348		1
6603.42139		1
6603.55664		1
6603.57031		1
6603.64		1
6604.002		1
6604.05566		1
6604.07471		1
6604.173		1
6604.195		1
6604.23828		1
6604.28564		1
6604.57959		1
6604.63232		1
6604.95068		1
6605.224		1
6605.41		1
6605.59131		1
6605.704		1
6605.811		1
6605.958		1
6606.042		1
6606.118		1
6606.40039		1
6606.67		1
6606.9165		1
6606.986		1
6607.07666		1
6607.227		1
6607.26855		1
6607.351		1
6607.48633		1
6607.567		1
6607.726		1
6607.99072		1
6608.05		1
6608.161		1
6608.49072		1
6608.65625		1
6608.70264		1
6608.7124		1
6608.71973		1
6608.80371		1
6608.929		1
6609.048		1
6609.19434		1
6609.261		1
6609.48926		1
6609.672		1
6609.99756		1
6610.555		1
6610.93555		1
6611.093		1
6611.224		1
6611.25928		1
6611.324		1
6611.524		1
6612.015		1
6612.075		1
6612.402		1
6612.4834		1
6612.761		1
6612.98145		1
6612.9834		1
6613.02539		1
6613.047		1
6613.1626		1
6613.172		1
6613.307		1
6613.4917		1
6613.59375		1
6613.626		1
6613.6665		1
6613.69971		1
6614.046		1
6614.251		1
6614.58154		1
6614.78027		1
6614.794		1
6614.831		1
6614.979		1
6615.032		1
6615.234		1
6615.326		1
6615.72754		1
6615.94		1
6616.016		1
6616.287		1
6616.42236		1
6616.508		1
6617.02832		1
6617.131		1
6617.373		1
6617.47656		1
6617.678		1
6617.80127		1
6617.85352		1
6618.11035		1
6618.42432		1
6618.50244		1
6618.65039		1
6618.65625		1
6618.688		1
6618.909		1
6618.951		1
6619.426		1
6619.50537		1
6619.618		1
6619.678		1
6619.73828		1
6619.754		1
6620.03125		1
6620.12549		1
6620.55029		1
6620.58447		1
6620.60938		1
6620.74561		1
6620.837		1
6621.01367		1
6621.116		1
6621.24756		1
6621.26855		1
6621.382		1
6621.79		1
6621.99561		1
6622.103		1
6622.60938		1
6623.007		1
6623.07959		1
6623.175		1
6623.364		1
6623.374		1
6624.058		1
6624.301		1
6624.54639		1
6624.76367		1
6624.81836		1
6625.064		1
6625.26953		1
6625.43945		1
6625.58447		1
6625.838		1
6625.931		1
6626.034		1
6626.043		1
6626.266		1
6626.36963		1
6626.708		1
6627.14063		1
6627.172		1
6627.266		1
6627.469		1
6627.596		1
6627.72461		1
6627.986		1
6628.01855		1
6628.139		1
6628.2583		1
6628.359		1
6628.38		1
6628.6626		1
6629.27148		1
6629.474		1
6629.58447		1
6629.588		1
6629.64648		1
6629.82227		1
6629.97852		1
6630.051		1
6630.157		1
6630.452		1
6630.53271		1
6630.862		1
6631.348		1
6631.52246		1
6631.96826		1
6632.025		1
6632.03564		1
6632.03857		1
6632.10156		1
6632.15625		1
6632.15771		1
6632.468		1
6632.53857		1
6632.758		1
6632.91943		1
6633.048		1
6633.30859		1
6633.377		1
6633.43262		1
6633.51563		1
6633.81		1
6633.854		1
6634.23047		1
6634.284		1
6634.32959		1
6634.348		1
6634.638		1
6634.749		1
6634.8335		1
6634.963		1
6634.97		1
6635.053		1
6635.175		1
6635.33838		1
6635.36		1
6635.563		1
6635.89453		1
6635.94531		1
6636.103		1
6636.134		1
6636.362		1
6636.982		1
6637.20752		1
6637.26025		1
6637.29736		1
6637.397		1
6637.461		1
6637.537		1
6637.66748		1
6638.05		1
6638.06055		1
6638.17871		1
6638.192		1
6638.25439		1
6638.4585		1
6638.60449		1
6638.78174		1
6638.92432		1
6639.007		1
6639.067		1
6639.118		1
6639.352		1
6639.367		1
6639.45752		1
6639.65332		1
6639.842		1
6640.006		1
6640.235		1
6640.236		1
6640.301		1
6640.582		1
6640.71533		1
6640.76025		1
6641.2417		1
6641.534		1
6641.586		1
6642.3335		1
6642.555		1
6642.72754		1
6642.876		1
6642.883		1
6642.92773		1
6642.93066		1
6642.961		1
6643.239		1
6643.40771		1
6643.754		1
6644.2085		1
6644.283		1
6644.316		1
6644.36768		1
6644.421		1
6644.52051		1
6644.80029		1
6644.81543		1
6644.928		1
6644.99365		1
6645.066		1
6645.27		1
6645.278		1
6645.385		1
6645.698		1
6645.82275		1
6646.17236		1
6646.22461		1
6646.24561		1
6646.39648		1
6646.665		1
6646.702		1
6646.807		1
6646.942		1
6647.099		1
6647.132		1
6647.17627		1
6647.32275		1
6647.34766		1
6647.41064		1
6647.69		1
6648.055		1
6648.136		1
6648.152		1
6648.26465		1
6648.278		1
6648.35059		1
6648.41455		1
6648.416		1
6648.50049		1
6648.6		1
6648.64453		1
6648.78955		1
6648.79346		1
6649.12354		1
6649.363		1
6649.623		1
6649.91455		1
6649.91748		1
6650.70459		1
6650.795		1
6650.95264		1
6651.154		1
6651.172		1
6651.34326		1
6651.686		1
6651.7085		1
6652.059		1
6652.523		1
6652.89941		1
6652.91943		1
6652.92529		1
6653.04541		1
6653.06543		1
6653.12354		1
6653.36865		1
6653.50635		1
6653.556		1
6653.55859		1
6653.613		1
6653.721		1
6653.86		1
6653.91357		1
6654.02637		1
6654.112		1
6654.118		1
6654.27		1
6654.339		1
6654.34131		1
6654.4375		1
6654.561		1
6654.64551		1
6655.003		1
6655.017		1
6655.054		1
6655.139		1
6655.428		1
6655.588		1
6655.816		1
6655.866		1
6656.07227		1
6656.32861		1
6656.614		1
6656.65967		1
6656.779		1
6656.793		1
6656.97168		1
6657.00049		1
6657.076		1
6657.24561		1
6657.255		1
6657.325		1
6657.476		1
6657.57129		1
6657.57471		1
6657.611		1
6657.628		1
6657.763		1
6657.949		1
6657.98926		1
6657.9917		1
6658.084		1
6658.088		1
6658.415		1
6658.515		1
6658.52148		1
6658.54		1
6658.56445		1
6658.76953		1
6658.81836		1
6659.40674		1
6659.596		1
6659.67969		1
6659.689		1
6659.78125		1
6659.90332		1
6659.962		1
6659.985		1
6660.038		1
6660.19043		1
6660.255		1
6660.33838		1
6660.357		1
6660.371		1
6660.378		1
6660.491		1
6660.69727		1
6660.737		1
6661.22168		1
6661.511		1
6661.55225		1
6661.57764		1
6661.655		1
6661.678		1
6661.7334		1
6661.884		1
6661.89		1
6662.351		1
6662.52441		1
6662.546		1
6662.675		1
6662.69971		1
6662.72		1
6662.72852		1
6662.73145		1
6662.7334		1
6662.81543		1
6662.85		1
6662.86035		1
6663.302		1
6663.36035		1
6663.60547		1
6663.62354		1
6663.726		1
6664.05127		1
6664.14		1
6664.151		1
6664.15674		1
6664.19		1
6664.205		1
6664.2666		1
6664.40625		1
6664.47168		1
6664.82275		1
6664.923		1
6664.972		1
6665.179		1
6665.36133		1
6665.4624		1
6665.578		1
6665.646		1
6665.7		1
6665.723		1
6665.742		1
6665.794		1
6665.88867		1
6665.92041		1
6665.928		1
6665.978		1
6665.985		1
6666.08545		1
6666.26172		1
6666.263		1
6666.2793		1
6666.296		1
6666.321		1
6666.56445		1
6666.56836		1
6666.72		1
6667.17627		1
6667.198		1
6667.26758		1
6667.426		1
6667.701		1
6667.84229		1
6668.02637		1
6668.55566		1
6668.63867		1
6668.648		1
6668.66064		1
6668.717		1
6668.775		1
6668.957		1
6669.0127		1
6669.143		1
6669.144		1
6669.20166		1
6669.20654		1
6669.36328		1
6669.484		1
6669.48828		1
6669.51367		1
6669.548		1
6669.699		1
6670.007		1
6670.01367		1
6670.03955		1
6670.24658		1
6670.40674		1
6670.47559		1
6670.516		1
6670.517		1
6670.692		1
6670.74756		1
6670.76953		1
6671.107		1
6671.133		1
6671.256		1
6671.273		1
6671.35156		1
6671.531		1
6671.54053		1
6671.79639		1
6671.797		1
6671.957		1
6672.00537		1
6672.0957		1
6672.1		1
6672.14355		1
6672.309		1
6672.34375		1
6672.38965		1
6672.522		1
6672.696		1
6672.715		1
6672.73535		1
6672.87451		1
6673.0083		1
6673.06		1
6673.079		1
6673.16943		1
6673.26025		1
6673.59668		1
6673.74951		1
6673.82227		1
6674.00537		1
6674.061		1
6674.07568		1
6674.10059		1
6674.44971		1
6674.568		1
6674.79443		1
6674.861		1
6674.9707		1
6675.028		1
6675.11865		1
6675.144		1
6675.24365		1
6675.272		1
6675.57129		1
6675.599		1
6675.69629		1
6675.893		1
6675.89941		1
6675.90674		1
6676.12		1
6676.24854		1
6676.25244		1
6676.26855		1
6676.27		1
6676.588		1
6676.61		1
6676.837		1
6676.92871		1
6677.004		1
6677.24854		1
6677.291		1
6677.85645		1
6677.87		1
6677.87		1
6677.995		1
6678.10645		1
6678.30859		1
6678.32666		1
6678.412		1
6678.4624		1
6678.49		1
6678.609		1
6678.61475		1
6678.88672		1
6679.061		1
6679.236		1
6679.29443		1
6679.4707		1
6679.66		1
6679.71533		1
6679.71631		1
6679.866		1
6679.91		1
6679.942		1
6680.07227		1
6680.09375		1
6680.103		1
6680.22363		1
6680.271		1
6680.28564		1
6680.37842		1
6680.39746		1
6680.44775		1
6680.70264		1
6680.733		1
6680.79346		1
6680.92725		1
6680.94		1
6680.95947		1
6681.007		1
6681.109		1
6681.26465		1
6681.37939		1
6681.492		1
6681.545		1
6681.589		1
6681.61963		1
6681.778		1
6681.85		1
6682.026		1
6682.03955		1
6682.15625		1
6682.241		1
6682.303		1
6682.344		1
6682.40234		1
6682.558		1
6682.67334		1
6682.884		1
6683.16455		1
6683.231		1
6683.31348		1
6683.326		1
6683.399		1
6683.54		1
6683.558		1
6683.567		1
6683.573		1
6683.579		1
6683.68		1
6683.692		1
6683.7334		1
6683.81641		1
6683.97754		1
6683.99365		1
6684.42725		1
6684.61865		1
6684.78		1
6684.882		1
6685.07031		1
6685.30029		1
6685.40771		1
6685.7417		1
6685.80664		1
6685.86865		1
6685.96436		1
6686.06836		1
6686.1416		1
6686.16943		1
6686.22852		1
6686.319		1
6686.366		1
6686.45557		1
6686.527		1
6686.74951		1
6686.752		1
6686.7627		1
6686.80762		1
6686.811		1
6686.871		1
6686.895		1
6686.991		1
6687.11		1
6687.12061		1
6687.144		1
6687.29346		1
6687.31738		1
6687.34668		1
6687.404		1
6687.56641		1
6687.582		1
6687.761		1
6687.84473		1
6687.868		1
6687.92		1
6688.10254		1
6688.12		1
6688.144		1
6688.17334		1
6688.45264		1
6688.49		1
6688.613		1
6688.7124		1
6688.756		1
6688.76025		1
6688.804		1
6688.82568		1
6688.836		1
6689.06		1
6689.19141		1
6689.48975		1
6689.521		1
6689.581		1
6689.611		1
6689.6416		1
6689.71631		1
6689.74561		1
6689.976		1
6690.03		1
6690.039		1
6690.083		1
6690.088		1
6690.118		1
6690.11865		1
6690.139		1
6690.2627		1
6690.309		1
6690.35938		1
6690.37		1
6690.40674		1
6690.48242		1
6690.735		1
6690.73633		1
6690.74951		1
6690.95654		1
6690.99756		1
6691.163		1
6691.41064		1
6691.446		1
6691.55127		1
6691.58057		1
6691.76758		1
6691.773		1
6691.78369		1
6691.824		1
6691.84229		1
6691.96143		1
6692.411		1
6692.70361		1
6692.71436		1
6692.77344		1
6692.868		1
6692.908		1
6693.008		1
6693.12939		1
6693.359		1
6693.432		1
6693.54		1
6693.54		1
6693.667		1
6693.704		1
6693.83154		1
6693.87061		1
6694.03369		1
6694.161		1
6694.22559		1
6694.289		1
6694.37646		1
6694.38965		1
6694.44775		1
6694.82861		1
6695.02		1
6695.046		1
6695.105		1
6695.29053		1
6695.43262		1
6695.437		1
6695.556		1
6695.566		1
6695.583		1
6695.62256		1
6695.723		1
6695.73242		1
6695.77637		1
6695.78174		1
6696.042		1
6696.228		1
6696.2666		1
6696.32666		1
6696.34668		1
6696.484		1
6696.579		1
6696.62549		1
6696.691		1
6696.70947		1
6696.89648		1
6696.925		1
6696.94629		1
6697.017		1
6697.02539		1
6697.10254		1
6697.28027		1
6697.59033		1
6697.70752		1
6697.935		1
6697.971		1
6698.10059		1
6698.483		1
6698.489		1
6698.52441		1
6698.544		1
6698.593		1
6698.6875		1
6698.87842		1
6698.992		1
6699		1
6699.006		1
6699.08643		1
6699.14746		1
6699.562		1
6699.62256		1
6699.82666		1
6699.96973		1
6700.01465		1
6700.404		1
6700.42725		1
6700.44238		1
6700.551		1
6700.601		1
6700.6123		1
6700.94873		1
6701.02246		1
6701.02441		1
6701.041		1
6701.04541		1
6701.17334		1
6701.285		1
6701.909		1
6702.01563		1
6702.38037		1
6702.4126		1
6702.55859		1
6702.56543		1
6702.60938		1
6702.61		1
6702.628		1
6702.70654		1
6703.07568		1
6703.449		1
6703.55225		1
6703.557		1
6703.621		1
6703.626		1
6703.773		1
6703.775		1
6704.03027		1
6704.15039		1
6704.17871		1
6704.31055		1
6704.33057		1
6704.337		1
6704.43262		1
6704.444		1
6704.54639		1
6704.693		1
6704.84229		1
6704.857		1
6704.9585		1
6705.23438		1
6705.42432		1
6705.53857		1
6705.736		1
6705.94775		1
6705.986		1
6706.15625		1
6706.206		1
6706.35938		1
6706.421		1
6706.67041		1
6706.77246		1
6706.937		1
6707.00342		1
6707.07		1
6707.318		1
6707.39648		1
6707.44		1
6707.559		1
6707.56		1
6707.56641		1
6707.65		1
6707.69629		1
6707.788		1
6708.05273		1
6708.077		1
6708.10742		1
6708.228		1
6708.242		1
6708.30127		1
6708.4917		1
6708.496		1
6708.531		1
6708.5835		1
6708.624		1
6708.691		1
6708.92773		1
6708.98438		1
6709.006		1
6709.0166		1
6709.0376		1
6709.13965		1
6709.28369		1
6709.28369		1
6709.353		1
6709.523		1
6709.543		1
6709.59375		1
6709.6167		1
6709.77832		1
6709.95459		1
6709.978		1
6709.993		1
6710.17139		1
6710.26563		1
6710.288		1
6710.298		1
6710.322		1
6710.511		1
6710.713		1
6710.79443		1
6710.83545		1
6711.118		1
6711.17432		1
6711.29248		1
6711.301		1
6711.3623		1
6711.47461		1
6711.48		1
6711.51758		1
6711.753		1
6711.87939		1
6711.94531		1
6711.97363		1
6712.183		1
6712.191		1
6712.2334		1
6712.24		1
6712.305		1
6712.5874		1
6712.657		1
6712.69971		1
6712.73438		1
6712.78271		1
6712.833		1
6712.89453		1
6713.226		1
6713.289		1
6713.36328		1
6713.457		1
6713.546		1
6713.582		1
6713.615		1
6713.66064		1
6713.731		1
6713.852		1
6713.862		1
6713.89355		1
6714.05859		1
6714.12646		1
6714.32666		1
6714.40967		1
6714.44629		1
6714.509		1
6714.618		1
6714.619		1
6714.692		1
6714.723		1
6714.942		1
6715.1		1
6715.11426		1
6715.129		1
6715.154		1
6715.26855		1
6715.319		1
6715.3877		1
6715.479		1
6715.506		1
6715.52051		1
6715.526		1
6715.564		1
6715.57		1
6715.95166		1
6715.96826		1
6715.98535		1
6716.05762		1
6716.06934		1
6716.474		1
6716.65625		1
6716.687		1
6716.74463		1
6716.804		1
6716.906		1
6716.93164		1
6716.976		1
6717.05664		1
6717.163		1
6717.28564		1
6717.32129		1
6717.35		1
6717.54346		1
6717.57471		1
6717.70947		1
6717.733		1
6717.73438		1
6717.83252		1
6717.834		1
6717.84766		1
6717.92725		1
6717.93164		1
6718.018		1
6718.068		1
6718.10254		1
6718.12549		1
6718.19775		1
6718.22949		1
6718.29053		1
6718.344		1
6718.443		1
6718.447		1
6718.4873		1
6718.68359		1
6718.695		1
6718.72266		1
6718.925		1
6718.95166		1
6719.03369		1
6719.04932		1
6719.091		1
6719.225		1
6719.259		1
6719.30957		1
6719.35938		1
6719.36426		1
6719.44141		1
6719.45459		1
6719.554		1
6719.637		1
6719.71533		1
6719.78857		1
6719.913		1
6719.953		1
6720.292		1
6720.37158		1
6720.4		1
6720.70068		1
6720.816		1
6720.849		1
6720.874		1
6720.88		1
6720.895		1
6720.94336		1
6721.01953		1
6721.05273		1
6721.094		1
6721.22168		1
6721.2334		1
6721.238		1
6721.273		1
6721.29		1
6721.3667		1
6721.37744		1
6721.421		1
6721.439		1
6721.499		1
6721.50439		1
6721.631		1
6721.667		1
6721.776		1
6721.809		1
6721.881		1
6721.951		1
6721.96533		1
6722.17529		1
6722.235		1
6722.263		1
6722.28564		1
6722.33252		1
6722.34326		1
6722.414		1
6722.455		1
6722.48047		1
6722.57666		1
6722.629		1
6722.644		1
6722.808		1
6722.87		1
6722.92725		1
6722.944		1
6722.968		1
6723.07959		1
6723.084		1
6723.302		1
6723.53125		1
6723.62354		1
6723.659		1
6723.77637		1
6723.979		1
6724.02441		1
6724.08447		1
6724.22461		1
6724.325		1
6724.36035		1
6724.50342		1
6724.515		1
6724.558		1
6724.589		1
6724.61		1
6724.68359		1
6724.712		1
6724.91357		1
6724.923		1
6724.98633		1
6725.06543		1
6725.177		1
6725.25244		1
6725.27539		1
6725.33936		1
6725.39648		1
6725.41748		1
6725.56055		1
6725.60059		1
6725.631		1
6725.631		1
6725.63574		1
6725.64941		1
6725.72852		1
6725.73633		1
6725.75928		1
6725.783		1
6725.81836		1
6725.921		1
6725.98047		1
6726.1167		1
6726.11963		1
6726.13525		1
6726.143		1
6726.15527		1
6726.173		1
6726.176		1
6726.18848		1
6726.2085		1
6726.365		1
6726.375		1
6726.43652		1
6726.55859		1
6726.59033		1
6726.84961		1
6726.85938		1
6727.0083		1
6727.25		1
6727.28857		1
6727.549		1
6727.67725		1
6727.69336		1
6727.78955		1
6727.791		1
6727.838		1
6727.90527		1
6727.95654		1
6727.97461		1
6728.124		1
6728.13135		1
6728.158		1
6728.20654		1
6728.27832		1
6728.312		1
6728.41943		1
6728.472		1
6728.476		1
6728.483		1
6728.49854		1
6728.53271		1
6728.549		1
6728.58252		1
6728.601		1
6728.60547		1
6728.61865		1
6728.74463		1
6728.84473		1
6728.853		1
6728.86133		1
6728.9165		1
6729.01563		1
6729.06		1
6729.09863		1
6729.1665		1
6729.37256		1
6729.379		1
6729.41553		1
6729.41553		1
6729.493		1
6729.775		1
6729.794		1
6729.817		1
6729.931		1
6729.98926		1
6730.117		1
6730.196		1
6730.303		1
6730.319		1
6730.35742		1
6730.36572		1
6730.447		1
6730.52246		1
6730.52832		1
6730.56152		1
6730.643		1
6730.73242		1
6730.747		1
6730.757		1
6730.76172		1
6730.79		1
6730.79346		1
6730.88135		1
6730.95264		1
6731.017		1
6731.026		1
6731.08936		1
6731.17725		1
6731.225		1
6731.23535		1
6731.44775		1
6731.60254		1
6731.77637		1
6731.82373		1
6731.88574		1
6731.898		1
6731.916		1
6731.99561		1
6732.04346		1
6732.105		1
6732.291		1
6732.30566		1
6732.313		1
6732.31543		1
6732.334		1
6732.336		1
6732.38525		1
6732.4834		1
6732.64063		1
6732.64258		1
[truncated: 17,837 more rows]
