# Supplementary material for: Getting rid of ‘rain’ and ‘stars’: Mitigating inhibition effects on ddPCR data analysis, the case study of the invasive crayfish Pacifastacus leniusculus in the streams of Luxembourg
Source: PLoS One. 2022 Nov 16;17(11):e0275363. doi: 10.1371/journal.pone.0275363 (PMC9668142; doi:10.1371/journal.pone.0275363)
Supplement: S1 File — (ZIP) [file pone.0275363.s003.zip › raw data/31-Pl4/31 Pl4-2019_A10_Amplitude.csv]

Ch1 Amplitude	Ch2 Amplitude	Cluster
4978.91943		1
5081.86426		1
5118.82373		1
5209.983		1
5231.05957		1
5243.38525		1
5244.844		1
5247.72266		1
5257.434		1
5258.18652		1
5263.97852		1
5280.182		1
5282.85645		1
5285.51367		1
5303.78027		1
5304.57		1
5305.09326		1
5333.59375		1
5339.513		1
5359.1167		1
5363.928		1
5368.941		1
5370.342		1
5370.41		1
5393.602		1
5403.304		1
5413.59131		1
5421.55371		1
5440.26367		1
5441.729		1
5445.23926		1
5446.07031		1
5456.493		1
5458.45264		1
5462.01025		1
5463.953		1
5464.17432		1
5465.43945		1
5480.598		1
5496.41455		1
5497.78467		1
5505.53955		1
5510.91846		1
5526.58252		1
5527.214		1
5527.80127		1
5536.551		1
5541.682		1
5542.544		1
5545.386		1
5547.484		1
5553.97168		1
5559.028		1
5562.85156		1
5563.8457		1
5564.33545		1
5566.931		1
5567.0083		1
5567.13672		1
5567.381		1
5567.76855		1
5571.6123		1
5578.206		1
5579.82861		1
5582.556		1
5583.345		1
5596.05		1
5597.13428		1
5597.694		1
5598.323		1
5602.954		1
5604.15869		1
5604.535		1
5607.678		1
5610.448		1
5612.055		1
5612.544		1
5617.35		1
5617.46436		1
5618.823		1
5632.31445		1
5632.983		1
5634.40625		1
5636.08		1
5638.33545		1
5638.33643		1
5641.989		1
5644.239		1
5645.911		1
5646.6665		1
5647.58545		1
5648.66064		1
5648.671		1
5652.926		1
5654.80859		1
5655.869		1
5656.423		1
5660.03271		1
5660.43359		1
5661.28369		1
5662.142		1
5663.57471		1
5663.80273		1
5664.332		1
5665.45		1
5665.80273		1
5668.959		1
5671.557		1
5671.58838		1
5674.605		1
5675.01074		1
5677.877		1
5681.15869		1
5681.19971		1
5681.869		1
5684.57568		1
5685.39941		1
5685.44727		1
5685.981		1
5687.16943		1
5690.0376		1
5691.101		1
5691.91455		1
5694.384		1
5694.84229		1
5696.35938		1
5698.56445		1
5701.182		1
5703.72461		1
5704.115		1
5708.84326		1
5710.23047		1
5712.22852		1
5723.93066		1
5723.95264		1
5726.045		1
5726.16748		1
5727.015		1
5727.59668		1
5728.361		1
5729.4043		1
5735.729		1
5736.15771		1
5736.16846		1
5738.07959		1
5738.79932		1
5741.424		1
5743.40771		1
5753.07		1
5753.94531		1
5753.9873		1
5757.03467		1
5757.15039		1
5759.084		1
5759.809		1
5759.9707		1
5760.14746		1
5760.57471		1
5766.03564		1
5770.35742		1
5770.824		1
5772.3877		1
5774.48438		1
5776.5376		1
5777.668		1
5777.671		1
5777.91		1
5780.578		1
5782.831		1
5783.856		1
5787.78		1
5788.2876		1
5788.53271		1
5789.065		1
5790.34375		1
5790.7207		1
5791.56055		1
5794.3374		1
5795.286		1
5796.25146		1
5796.83057		1
5797.313		1
5799.13		1
5802.052		1
5802.30762		1
5803.56445		1
5808.2334		1
5810.874		1
5811.571		1
5817.159		1
5818.861		1
5819.723		1
5821.7666		1
5825.5293		1
5825.83545		1
5827.04053		1
5828.06738		1
5832.03271		1
5832.741		1
5833.09033		1
5836.779		1
5838.718		1
5842.22168		1
5844.52148		1
5845.04932		1
5845.765		1
5845.944		1
5846.33936		1
5847.549		1
5848.07568		1
5848.50049		1
5851.232		1
5851.804		1
5852.119		1
5852.615		1
5854.148		1
5854.393		1
5855.96436		1
5857.01025		1
5857.835		1
5858.257		1
5858.60742		1
5858.73242		1
5859.15332		1
5859.501		1
5859.597		1
5859.933		1
5861.29346		1
5862.016		1
5862.525		1
5862.62061		1
5862.761		1
5862.91162		1
5864.3916		1
5866.413		1
5867.399		1
5869.49561		1
5869.924		1
5870.19873		1
5871.31543		1
5871.76025		1
5871.901		1
5872.448		1
5873.313		1
5874.465		1
5874.64746		1
5874.96826		1
5875.358		1
5876.24951		1
5878.746		1
5878.94629		1
5880.807		1
5881.29		1
5881.81348		1
5882.233		1
5882.621		1
5882.79		1
5884.207		1
5885.00635		1
5885.01465		1
5885.602		1
5886.24268		1
5886.29541		1
5887.697		1
5890.14648		1
5890.487		1
5891.12549		1
5891.353		1
5891.48145		1
5891.80762		1
5892.141		1
5892.55566		1
5894.614		1
5895.48633		1
5896.68262		1
5897.191		1
5898.127		1
5898.2085		1
5898.645		1
5899.376		1
5899.77539		1
5900.02051		1
5900.084		1
5900.09375		1
5900.127		1
5901.505		1
5902.90332		1
5903.712		1
5904.35645		1
5905.44336		1
5906.426		1
5906.9585		1
5907.17334		1
5907.50732		1
5909.59		1
5909.98633		1
5915.942		1
5918.75732		1
5919.07861		1
5919.168		1
5920.29346		1
5921.331		1
5924.639		1
5925.22559		1
5927.49072		1
5927.63867		1
5927.838		1
5929.795		1
5929.84668		1
5930.845		1
5932.377		1
5933.03		1
5934.083		1
5934.22754		1
5934.682		1
5934.721		1
5935.06		1
5935.87842		1
5936.18359		1
5936.879		1
5937.197		1
5937.82227		1
5938.048		1
5938.063		1
5939.01		1
5941.20947		1
5943.068		1
5943.76758		1
5944.12158		1
5945.176		1
5945.475		1
5945.57227		1
5946.179		1
5946.54248		1
5947.68262		1
5947.966		1
5948.62354		1
5948.81738		1
5951.799		1
5951.897		1
5953.011		1
5953.41553		1
5954.51563		1
5954.68262		1
5955.485		1
5955.63867		1
5957.39844		1
5957.53955		1
5958.74854		1
5960.22949		1
5960.97		1
5961.111		1
5961.33		1
5964.204		1
5965.031		1
5965.767		1
5966.54		1
5967.01367		1
5969.24463		1
5970.11035		1
5971.58936		1
5971.736		1
5974.52637		1
5975.13135		1
5977.268		1
5977.422		1
5980.60156		1
5981.258		1
5982.11426		1
5982.63037		1
5983.13574		1
5983.29932		1
5983.389		1
5983.55371		1
5986.685		1
5988.32568		1
5988.41162		1
5989.285		1
5990.60449		1
5990.719		1
5990.9043		1
5992.04443		1
5992.39551		1
5992.685		1
5993.083		1
5994.56445		1
5994.80762		1
5995.913		1
5996.188		1
5996.3623		1
5996.84131		1
5997.54053		1
5998.021		1
5998.338		1
5999.00732		1
5999.9126		1
6001.084		1
6001.098		1
6001.549		1
6002.30859		1
6002.373		1
6002.51758		1
6003.261		1
6004.325		1
6004.936		1
6005.318		1
6006.46		1
6006.64063		1
6006.772		1
6006.79		1
6007.008		1
6007.04443		1
6007.0957		1
6007.42		1
6009.708		1
6010.118		1
6010.46533		1
6010.60547		1
6011.197		1
6012.74561		1
6015.168		1
6015.329		1
6015.53564		1
6015.827		1
6016.037		1
6017.92529		1
6018.01855		1
6018.204		1
6019.35645		1
6020.299		1
6020.78271		1
6021.1543		1
6021.392		1
6021.601		1
6022.741		1
6023.99658		1
6024.047		1
6024.049		1
6027.563		1
6029.16162		1
6029.8667		1
6030.823		1
6031.244		1
6034.09668		1
6034.252		1
6036.296		1
6037.053		1
6037.41943		1
6038.899		1
6038.92139		1
6038.986		1
6039.672		1
6039.935		1
6040.33		1
6040.64063		1
6040.838		1
6041.217		1
6041.3623		1
6041.78125		1
6041.907		1
6042.98047		1
6044.139		1
6044.64453		1
6044.64844		1
6044.83447		1
6045.10254		1
6045.234		1
6046.331		1
6046.43		1
6048.017		1
6048.609		1
6048.89844		1
6049.74		1
6050.05469		1
6050.17334		1
6050.39258		1
6050.98		1
6052.46875		1
6052.58838		1
6052.89844		1
6053.4707		1
6054.259		1
6055.30664		1
6057.238		1
6057.82666		1
6058.083		1
6058.719		1
6059.433		1
6061.674		1
6061.992		1
6062.3374		1
6062.57		1
6062.882		1
6063.523		1
6063.60742		1
6065.07666		1
6065.52246		1
6066.01		1
6066.304		1
6067.05225		1
6067.30127		1
6068.687		1
6068.7793		1
6069.402		1
6069.479		1
6069.661		1
6069.783		1
6070.512		1
6070.774		1
6071.7583		1
6071.98		1
6072.27		1
6072.46143		1
6073.194		1
6074.29541		1
6075.33154		1
6075.841		1
6076.44727		1
6076.70361		1
6076.93555		1
6077.303		1
6077.394		1
6077.4165		1
6078.676		1
6079.03369		1
6079.037		1
6079.187		1
6079.933		1
6079.966		1
6080.739		1
6081.82373		1
6081.90625		1
6082.21631		1
6082.32764		1
6082.40234		1
6082.63672		1
6082.725		1
6083.39551		1
6086.537		1
6086.68359		1
6086.96973		1
6087.545		1
6087.87842		1
6088.66357		1
6089.05225		1
6089.06934		1
6089.214		1
6089.99365		1
6090.34033		1
6090.73535		1
6090.74072		1
6091.467		1
6092.64746		1
6093.37549		1
6093.999		1
6094.206		1
6094.56		1
6095.16553		1
6096.049		1
6096.26074		1
6096.4165		1
6098.033		1
6098.29834		1
6098.68848		1
6099.96631		1
6100.17529		1
6100.46		1
6101.453		1
6102.0127		1
6102.363		1
6102.375		1
6102.83545		1
6102.948		1
6103.083		1
6103.3374		1
6103.52441		1
6105.444		1
6105.996		1
6106.581		1
6106.731		1
6106.851		1
6107.35645		1
6107.808		1
6107.837		1
6107.91162		1
6108.6084		1
6108.783		1
6110.201		1
6111.41		1
6113.015		1
6113.029		1
6113.074		1
6113.635		1
6113.706		1
6114.51074		1
6114.776		1
6115.23047		1
6115.78174		1
6116.019		1
6116.595		1
6116.6875		1
6117.482		1
6117.76367		1
6118.901		1
6119.326		1
6119.46436		1
6120.53125		1
6122.12061		1
6122.878		1
6123.321		1
6123.53125		1
6123.548		1
6123.96143		1
6125.914		1
6126.398		1
6128.42334		1
6128.799		1
6128.99463		1
6129.30566		1
6130.19775		1
6132.321		1
6134.2627		1
6135.15674		1
6135.24		1
6136.351		1
6137.66357		1
6137.81055		1
6137.88135		1
6138.061		1
6138.46875		1
6139.8584		1
6140.28564		1
6140.39648		1
6140.506		1
6141.09473		1
6141.40039		1
6141.685		1
6141.991		1
6142.06934		1
6142.763		1
6143.837		1
6144.103		1
6144.61328		1
6145.112		1
6145.82227		1
6145.96045		1
6146.4624		1
6146.671		1
6147.4707		1
6148.125		1
6148.266		1
6148.684		1
6148.77734		1
6149.03955		1
6149.395		1
6149.40869		1
6150.648		1
6151.27637		1
6151.348		1
6151.55566		1
6152.39063		1
6152.603		1
6152.60449		1
6153.25732		1
6153.396		1
6154.43457		1
6155.077		1
6155.481		1
6155.753		1
6156.366		1
6156.614		1
6156.98535		1
6157.002		1
6157.055		1
6157.475		1
6157.51855		1
6157.618		1
6157.848		1
6158.41357		1
6159.326		1
6159.441		1
6159.766		1
6160.38		1
6160.86475		1
6161.8833		1
6162.1543		1
6162.37256		1
6162.74		1
6163.14844		1
6163.263		1
6163.93945		1
6164.65674		1
6165.278		1
6165.727		1
6166.02832		1
6166.373		1
6166.79834		1
6167.05273		1
6167.21045		1
6167.727		1
6167.82568		1
6168.02637		1
6168.343		1
6169.09961		1
6169.13037		1
6169.33545		1
6170.84766		1
6171.228		1
6171.71826		1
6172.19238		1
6172.32129		1
6172.586		1
6172.63574		1
6172.933		1
6173.295		1
6173.954		1
6173.957		1
6174.08057		1
6175.386		1
6175.644		1
6176.67969		1
6177.361		1
6177.42627		1
6177.884		1
6177.996		1
6178.0166		1
6178.564		1
6179.64453		1
6180.215		1
6180.612		1
6180.877		1
6181.052		1
6181.7666		1
6181.99854		1
6182.38232		1
6182.408		1
6183.36963		1
6183.64648		1
6183.934		1
6184.80762		1
6185.28271		1
6185.892		1
6185.975		1
6187.329		1
6187.34961		1
6188.37061		1
6188.779		1
6188.8125		1
6189.02246		1
6189.748		1
6189.849		1
6189.97559		1
6190.07227		1
6190.38965		1
6190.74561		1
6190.78271		1
6191.33447		1
6191.42627		1
6191.521		1
6191.575		1
6193.396		1
6193.674		1
6193.947		1
6193.94971		1
6193.95654		1
6194.12549		1
6194.39453		1
6194.91553		1
6194.93457		1
6195.02637		1
6195.075		1
6195.09326		1
6195.112		1
6195.266		1
6195.784		1
6197.01758		1
6197.50342		1
6197.68359		1
6197.687		1
6197.86475		1
6198.05859		1
6198.9165		1
6199.19873		1
6199.78857		1
6200.817		1
6201.168		1
6201.28857		1
6201.409		1
6201.442		1
6202.22266		1
6203.28857		1
6204.433		1
6204.99561		1
6205.018		1
6205.305		1
6205.57764		1
6205.81543		1
6206.169		1
6206.8833		1
6207.07666		1
6207.094		1
6207.223		1
6207.29443		1
6208.869		1
6209.047		1
6209.06836		1
6209.541		1
6209.6543		1
6210.463		1
6210.79346		1
6211.1543		1
6211.44775		1
6211.909		1
6212.106		1
6212.42725		1
6212.746		1
6213.04		1
6213.487		1
6214.15234		1
6214.29346		1
6214.478		1
6214.69629		1
6215.03125		1
6215.05762		1
6215.30371		1
6215.39551		1
6215.853		1
6216.01953		1
6216.20068		1
6216.43262		1
6216.90674		1
6217.206		1
6217.795		1
6218.65967		1
6218.8125		1
6218.90234		1
6218.95947		1
6219.41064		1
6219.61426		1
6219.90332		1
6219.93457		1
6220.21143		1
6221.20166		1
6221.89063		1
6221.912		1
6222.40625		1
6222.418		1
6222.42334		1
6222.923		1
6223.015		1
6223.039		1
6223.04053		1
6223.484		1
6223.698		1
6225.22656		1
6225.73242		1
6225.83643		1
6226.39063		1
6227.33643		1
6228.102		1
6228.21143		1
6228.286		1
6228.303		1
6228.884		1
6229.178		1
6229.2085		1
6229.23		1
6229.35254		1
6229.98535		1
6230.154		1
6230.19238		1
6230.23975		1
6230.344		1
6230.37256		1
6230.525		1
6230.60254		1
6231.14844		1
6231.24756		1
6231.39		1
6231.50732		1
6231.53271		1
6231.8457		1
6232.06055		1
6232.2373		1
6233.065		1
6233.44873		1
6233.4873		1
6234.04834		1
6234.149		1
6234.22266		1
6234.28955		1
6234.54443		1
6234.563		1
6234.97949		1
6235.53564		1
6235.85059		1
6236.453		1
6236.55273		1
6236.92432		1
6237.128		1
6237.253		1
6237.44873		1
6239.47168		1
6239.494		1
6239.603		1
6239.804		1
6239.843		1
6239.8877		1
6240.42432		1
6240.5376		1
6240.55469		1
6240.68		1
6240.74268		1
6241.39746		1
6241.821		1
6242.1416		1
6242.993		1
6243.357		1
6243.46143		1
6244.016		1
6244.499		1
6244.632		1
6244.906		1
6245.095		1
6245.10352		1
6245.2124		1
6245.285		1
6245.466		1
6245.48		1
6245.75732		1
6245.916		1
6245.945		1
6245.965		1
6246.53174		1
6246.72266		1
6246.86572		1
6246.938		1
6247.274		1
6247.418		1
6247.6084		1
6247.924		1
6248.2793		1
6248.30469		1
6248.38		1
6248.4375		1
6248.499		1
6248.556		1
6249.11035		1
6249.363		1
6249.65527		1
6250.307		1
6250.315		1
6250.3623		1
6250.47656		1
6250.49854		1
6250.5415		1
6250.71533		1
6251.005		1
6251.391		1
6251.688		1
6251.755		1
6252.085		1
6252.142		1
6252.163		1
6252.23633		1
6252.46045		1
6252.755		1
6252.91943		1
6252.987		1
6253.34961		1
6253.418		1
6253.6123		1
6254.436		1
6254.82666		1
6255.534		1
6255.774		1
6256.09375		1
6256.6543		1
6256.908		1
6257.80469		1
6258.10059		1
6258.543		1
6258.6084		1
6258.99951		1
6259.15		1
6259.19043		1
6259.86133		1
6260.141		1
6260.179		1
6260.378		1
6260.43066		1
6260.537		1
6260.58936		1
6261.27637		1
6261.80859		1
6261.96		1
6262.297		1
6262.58252		1
6262.61572		1
6262.84229		1
6262.846		1
6262.85547		1
6263.28125		1
6263.597		1
6263.97559		1
6264.087		1
6264.19727		1
6264.254		1
6264.567		1
6264.598		1
6264.78271		1
6264.857		1
6264.87158		1
6265.03027		1
6265.07129		1
6265.148		1
6265.239		1
6266.42139		1
6266.63		1
6267.10645		1
6267.5		1
6267.792		1
6267.93945		1
6268.261		1
6268.948		1
6269.121		1
6269.146		1
6270.093		1
6270.74658		1
6271.504		1
6271.59863		1
6271.86475		1
6271.92871		1
6272.21826		1
6272.358		1
6272.46143		1
6272.98633		1
6273.699		1
6273.717		1
6273.75146		1
6273.77051		1
6273.83643		1
6273.96143		1
6274.02344		1
6274.377		1
6274.77832		1
6274.783		1
6274.84473		1
6274.987		1
6275.395		1
6275.504		1
6275.57861		1
6276.006		1
6276.28857		1
6276.436		1
6276.77734		1
6276.88867		1
6277.015		1
6277.024		1
6277.13135		1
6277.442		1
6277.86426		1
6278.04346		1
6278.12158		1
6278.43945		1
6279.133		1
6279.40234		1
6279.88867		1
6280.13		1
6280.182		1
6280.21729		1
6280.36133		1
6280.571		1
6281.05859		1
6281.066		1
6281.37646		1
6281.42041		1
6281.513		1
6282.09033		1
6283.16		1
6283.37256		1
6283.46436		1
6283.628		1
6283.66357		1
6283.801		1
6285.033		1
6285.58252		1
6285.84033		1
6286.083		1
6286.296		1
6286.44336		1
6286.74854		1
6286.89063		1
6287.08252		1
6287.0874		1
6287.269		1
6287.42725		1
6287.48047		1
6288.019		1
6288.39648		1
6288.868		1
6288.887		1
6289.03857		1
6289.148		1
6289.28174		1
6289.619		1
6289.62842		1
6289.76367		1
6289.81738		1
6289.88965		1
6289.92334		1
6289.997		1
6290.249		1
6290.649		1
6290.65674		1
6290.971		1
6291.44043		1
6291.994		1
6292.007		1
6292.0376		1
6292.368		1
6292.472		1
6292.48438		1
6292.50049		1
6292.59		1
6292.63037		1
6292.89063		1
6293.01953		1
6293.12744		1
6293.806		1
6293.809		1
6293.86		1
6293.876		1
6293.877		1
6294.32861		1
6294.488		1
6294.73047		1
6294.987		1
6295.63672		1
6295.80273		1
6295.84668		1
6295.90625		1
6296.03955		1
6296.26367		1
6296.35742		1
6296.559		1
6297.32861		1
6297.464		1
6297.577		1
6297.622		1
6297.687		1
6297.981		1
6298.01172		1
6298.12354		1
6298.669		1
6298.95068		1
6299.01172		1
6299.21631		1
6299.80859		1
6299.841		1
6299.86328		1
6301.112		1
6301.436		1
6301.70166		1
6302.16553		1
6302.72		1
6303.106		1
6303.137		1
6303.201		1
6303.269		1
6303.57227		1
6303.61768		1
6303.69873		1
6303.828		1
6303.90527		1
6304.082		1
6304.145		1
6304.31934		1
6304.56348		1
6304.607		1
6304.625		1
6305.079		1
6305.19971		1
6305.328		1
6305.365		1
6305.402		1
6305.698		1
6306.005		1
6306.08838		1
6306.19043		1
6306.20557		1
6306.2207		1
6306.38		1
6306.61035		1
6307.266		1
6307.30029		1
6307.828		1
6308.15771		1
6308.50928		1
6308.56152		1
6308.76074		1
6309.068		1
6309.07959		1
6309.21338		1
6309.49561		1
6309.51953		1
6309.559		1
6309.676		1
6309.789		1
6310.151		1
6310.295		1
6310.677		1
6310.94873		1
6311.014		1
6311.15771		1
6312.3374		1
6312.458		1
6312.46631		1
6312.546		1
6312.63672		1
6312.77441		1
6313.31641		1
6313.39453		1
6313.818		1
6313.8374		1
6313.87842		1
6314.091		1
6314.11768		1
6314.308		1
6314.438		1
6314.54736		1
6314.82959		1
6315.162		1
6315.84961		1
6315.979		1
6316.09033		1
6316.14		1
6316.26855		1
6316.30273		1
6316.572		1
6316.581		1
6316.81		1
6316.82		1
6316.88037		1
6316.9165		1
6316.934		1
6316.993		1
6317.301		1
6317.68164		1
6318.11		1
6318.124		1
6318.27246		1
6318.282		1
6318.934		1
6319.356		1
6319.581		1
6319.68848		1
6319.80859		1
6319.83838		1
6320.643		1
6320.82471		1
6320.9		1
6321		1
6321.914		1
6322.27148		1
6322.678		1
6322.885		1
6323.159		1
6323.21338		1
6323.298		1
6324.01074		1
6324.254		1
6324.47852		1
6324.504		1
6324.58643		1
6325.15967		1
6325.238		1
6326.151		1
6326.1875		1
6327.119		1
6327.131		1
6327.372		1
6327.45459		1
6327.48828		1
6327.88428		1
6327.92432		1
6328.20264		1
6328.68066		1
6328.95361		1
6329.058		1
6329.45557		1
6329.575		1
6329.692		1
6329.774		1
6330.256		1
6330.43457		1
6330.48633		1
6330.791		1
6330.92432		1
6331.03027		1
6331.60352		1
6331.63428		1
6331.829		1
6332.13965		1
6332.251		1
6332.39648		1
6332.80469		1
6333.117		1
6333.162		1
6333.514		1
6333.57129		1
6333.87646		1
6333.943		1
6334.091		1
6334.18457		1
6334.27734		1
6334.50146		1
6334.54736		1
6334.58838		1
6334.76074		1
6334.805		1
6334.88574		1
6334.898		1
6335.05		1
6335.152		1
6335.181		1
6335.31934		1
6335.804		1
6335.83643		1
6336.602		1
6336.62451		1
6336.827		1
6337.199		1
6337.31445		1
6337.6		1
6337.72559		1
6337.96533		1
6338.34		1
6338.548		1
6338.58838		1
6339.145		1
6339.193		1
6339.295		1
6339.35938		1
6340.02441		1
6340.02441		1
6340.22754		1
6340.38525		1
6340.645		1
6340.675		1
6340.727		1
6340.74561		1
6340.78271		1
6341.082		1
6341.418		1
6341.614		1
6341.72461		1
6342.09668		1
6342.20752		1
6342.315		1
6342.45264		1
6342.53955		1
6342.72559		1
6342.747		1
6342.81		1
6342.84033		1
6342.94141		1
6343.10547		1
6343.154		1
6343.33252		1
6343.46143		1
6343.58643		1
6344.01172		1
6344.12061		1
6344.33838		1
6344.81934		1
6344.859		1
6345.04443		1
6345.097		1
6345.37256		1
6345.68555		1
6345.72266		1
6345.74072		1
6345.767		1
6345.858		1
6345.861		1
6345.973		1
6346.022		1
6346.4		1
6346.51367		1
6346.859		1
6347.024		1
6347.058		1
6347.07031		1
6347.10352		1
6347.337		1
6347.363		1
6347.38867		1
6347.5083		1
6347.54834		1
6347.561		1
6347.61768		1
6347.95068		1
6348.043		1
6348.05859		1
6348.227		1
6348.3335		1
6348.42		1
6348.47168		1
6348.473		1
6348.87061		1
6349.143		1
6349.251		1
6349.397		1
6349.622		1
6350.031		1
6350.08		1
6350.61572		1
6351.38574		1
6351.58545		1
6351.747		1
6351.98926		1
6352.605		1
6352.75244		1
6352.95557		1
6353.0083		1
6353.07		1
6353.11328		1
6353.40967		1
6353.619		1
6354.07031		1
6354.2207		1
6354.30664		1
6354.32031		1
6354.566		1
6354.671		1
6354.69238		1
6354.71338		1
6354.7373		1
6354.86572		1
6355.19971		1
6355.24072		1
6355.26953		1
6355.35742		1
6355.449		1
6355.604		1
6355.6416		1
6355.73145		1
6355.78		1
6355.84473		1
6356.00244		1
6356.04053		1
6356.24365		1
6356.26855		1
6356.30762		1
6356.656		1
6356.777		1
6357.076		1
6357.08154		1
6357.38135		1
6357.48926		1
6357.704		1
6357.732		1
6357.7417		1
6357.87158		1
6358		1
6358.17236		1
6358.3457		1
6358.44531		1
6358.45361		1
6358.998		1
6359.464		1
6359.58057		1
6359.65771		1
6359.86133		1
6359.974		1
6360.046		1
6360.09		1
6360.137		1
6360.18164		1
6360.29541		1
6360.5835		1
6361.18848		1
6361.248		1
6361.361		1
6361.36133		1
6361.3623		1
6361.376		1
6361.48047		1
6361.81055		1
6361.878		1
6361.89941		1
6362.177		1
6362.353		1
6362.383		1
6362.47168		1
6363.08643		1
6363.9834		1
6364.02		1
6364.055		1
6364.067		1
6364.30664		1
6364.35156		1
6364.62451		1
6364.88		1
6365.085		1
6365.525		1
6365.61		1
6365.626		1
6366.114		1
6366.27344		1
6366.29443		1
6366.385		1
6366.5		1
6366.549		1
6366.65771		1
6366.69238		1
6366.88		1
6367.079		1
6367.215		1
6367.38232		1
6367.3916		1
6367.39941		1
6367.46143		1
6367.54053		1
6367.56445		1
6368.107		1
6368.113		1
6368.1416		1
6368.21973		1
6368.398		1
6368.6416		1
6368.87256		1
6369.56836		1
6369.645		1
6369.855		1
6369.98535		1
6370.33		1
6370.35938		1
6370.617		1
6370.893		1
6371.18457		1
6371.25439		1
6371.41846		1
6371.44		1
6371.657		1
6371.7124		1
6371.799		1
6371.91162		1
6371.99		1
6372.205		1
6372.281		1
6372.43359		1
6372.57		1
6372.72559		1
6372.81348		1
6372.9585		1
6373.057		1
6373.0957		1
6373.15137		1
6373.175		1
6373.256		1
6373.35		1
6373.3833		1
6373.46875		1
6373.48926		1
6373.72559		1
6373.964		1
6374.118		1
6374.238		1
6374.57		1
6374.578		1
6374.6167		1
6374.942		1
6375.138		1
6375.232		1
6375.33838		1
6375.44531		1
6375.643		1
6375.70947		1
6375.79932		1
6375.84668		1
6375.85547		1
6375.91064		1
6376.47852		1
6376.48047		1
6376.59326		1
6376.595		1
6376.6416		1
6376.76367		1
6376.98926		1
6377.188		1
6377.77246		1
6377.87354		1
6377.892		1
6377.892		1
6378.016		1
6378.174		1
6378.2627		1
6378.56445		1
6378.592		1
6378.67139		1
6378.69775		1
6378.87354		1
6379.2666		1
6379.30957		1
6379.404		1
6379.494		1
6379.73145		1
6379.895		1
6379.99365		1
6380.023		1
6380.0874		1
6380.11035		1
6380.474		1
6380.666		1
6380.717		1
6380.73145		1
6380.799		1
6381.20557		1
6381.26		1
6381.496		1
6381.69971		1
6381.913		1
6382		1
6382.092		1
6382.212		1
6382.35938		1
6383.006		1
6383.25049		1
6383.346		1
6383.371		1
6383.53027		1
6383.55		1
6383.576		1
6383.62061		1
6383.784		1
6383.888		1
6384.09961		1
6384.22461		1
6384.832		1
6384.88428		1
6385.19727		1
6385.245		1
6385.295		1
6385.331		1
6385.41162		1
6385.628		1
6385.629		1
6385.64355		1
6385.824		1
6385.8374		1
6385.88672		1
6385.942		1
6386.057		1
6386.202		1
6386.21045		1
6386.26172		1
6386.32861		1
6386.435		1
6386.527		1
6386.60547		1
6386.68		1
6386.871		1
6386.88965		1
6387.29736		1
6387.374		1
6387.383		1
6387.52246		1
6387.73242		1
6388.15		1
6388.20166		1
6388.495		1
6388.72656		1
6388.78955		1
6389.085		1
6389.197		1
6389.41357		1
6389.50342		1
6389.735		1
6389.826		1
6389.983		1
6390.02734		1
6390.048		1
6390.273		1
6390.33936		1
6390.484		1
6390.74561		1
6390.83936		1
6391.007		1
6391.09961		1
6391.232		1
6391.67529		1
6391.68262		1
6391.75049		1
6391.997		1
6392.00732		1
6392.039		1
6392.05127		1
6392.12158		1
6392.137		1
6392.22656		1
6392.347		1
6392.41		1
6392.58545		1
6392.598		1
6393.12256		1
6393.32031		1
6393.53271		1
6393.54346		1
6393.55566		1
6393.70361		1
6393.759		1
6394.079		1
6394.139		1
6394.33057		1
6394.382		1
6394.421		1
6394.60156		1
6394.78467		1
6394.92		1
6394.95557		1
6395.04834		1
6395.164		1
6395.32129		1
6395.33447		1
6395.43848		1
6395.743		1
6395.835		1
6395.9126		1
6396.168		1
6396.203		1
6396.276		1
6396.30664		1
6396.49268		1
6396.75732		1
6396.966		1
6397.02148		1
6397.024		1
6397.05664		1
6397.11133		1
6397.31		1
6397.327		1
6397.337		1
6397.686		1
6397.81		1
6397.90674		1
6398.43555		1
6398.88867		1
6399.185		1
6399.34033		1
6399.35449		1
6399.48242		1
6399.50439		1
6399.631		1
6399.82275		1
6399.91		1
6399.995		1
6400.473		1
6400.8374		1
6400.84668		1
6401.244		1
6401.29346		1
6401.36768		1
6401.369		1
6401.798		1
6401.80127		1
6401.855		1
6401.924		1
6401.965		1
6402.27832		1
6402.33447		1
6402.525		1
6402.806		1
6402.922		1
6403.015		1
6403.035		1
6403.151		1
6403.227		1
6403.345		1
6403.444		1
6403.50928		1
6403.80664		1
6403.822		1
6403.857		1
6403.98438		1
6404.2627		1
6404.94434		1
6405.085		1
6405.272		1
6405.284		1
6405.321		1
6405.363		1
6405.382		1
6405.57861		1
6405.76074		1
6406.002		1
6406.23145		1
6406.34961		1
6406.39355		1
6406.53564		1
6406.62842		1
6406.86572		1
6406.92871		1
6406.974		1
6406.98145		1
6407.07568		1
6407.259		1
6407.308		1
6407.31738		1
6407.393		1
6407.49268		1
6407.5625		1
6407.619		1
6407.708		1
6407.88525		1
6407.934		1
6407.957		1
6408.09863		1
6408.19971		1
6408.30469		1
6408.315		1
6408.32568		1
6408.408		1
6408.45		1
6408.603		1
6408.64355		1
6408.69531		1
6408.98145		1
6408.989		1
6409.12		1
6409.42773		1
6409.4624		1
6409.65137		1
6409.85		1
6410.001		1
6410.067		1
6410.085		1
6410.123		1
6410.18359		1
6410.241		1
6410.439		1
6410.53467		1
6410.682		1
6410.709		1
6410.727		1
6410.91748		1
6411.04639		1
6411.194		1
6411.291		1
6411.4126		1
6411.487		1
6411.68164		1
6411.889		1
6411.97754		1
6411.99463		1
6412.13135		1
6412.47461		1
6412.517		1
6412.647		1
6412.9707		1
6412.9873		1
6413.09375		1
6413.52148		1
6413.688		1
6413.827		1
6413.87842		1
6413.898		1
6414.05127		1
6414.17871		1
6414.52246		1
6414.56055		1
6414.64941		1
6414.807		1
6414.938		1
6414.97559		1
6415.09375		1
6415.184		1
6415.265		1
6415.2793		1
6415.36572		1
6415.37061		1
6415.56934		1
6415.617		1
6415.65332		1
6415.689		1
6415.71533		1
6415.763		1
6415.953		1
6415.98242		1
6416.325		1
6416.46826		1
6416.46973		1
6416.52		1
6416.54736		1
6416.59229		1
6416.643		1
6416.64648		1
6416.64941		1
6416.756		1
6416.939		1
6417.055		1
6417.164		1
6417.167		1
6417.30127		1
6417.322		1
6417.349		1
6417.56738		1
6417.577		1
6417.606		1
6417.617		1
6417.695		1
6417.78		1
6417.804		1
6418.219		1
6418.3125		1
6418.322		1
6418.47461		1
6418.48975		1
6418.52148		1
6418.591		1
6418.67139		1
6418.863		1
6419.007		1
6419.34473		1
6419.354		1
6419.38		1
6419.55469		1
6419.68262		1
6419.707		1
6419.888		1
6420.167		1
6420.232		1
6420.57666		1
6420.746		1
6420.828		1
6420.93457		1
6421.06934		1
6421.112		1
6421.258		1
6421.41162		1
6421.663		1
6421.87		1
6421.932		1
6422.12646		1
6422.22656		1
6422.38672		1
6422.457		1
6422.78027		1
6422.84961		1
6422.95752		1
6422.968		1
6422.99561		1
6423.04346		1
6423.04736		1
6423.05273		1
6423.25244		1
6423.683		1
6423.69629		1
6423.765		1
6423.81836		1
6423.917		1
6423.98438		1
6424.05957		1
6424.09033		1
6424.097		1
6424.305		1
6424.59326		1
6424.69		1
6424.732		1
6424.7334		1
6425.25		1
6425.26465		1
6425.351		1
6425.355		1
6425.46973		1
6425.56		1
6425.59473		1
6425.613		1
6425.736		1
6425.80957		1
6425.82471		1
6425.984		1
6425.99658		1
6426.21436		1
6426.35938		1
6426.39941		1
6426.416		1
6426.56		1
6426.61328		1
6426.83057		1
6426.8877		1
6426.948		1
6426.98047		1
6427.13		1
6427.188		1
6427.23828		1
6427.594		1
6427.82227		1
[truncated: 17,894 more rows]
