# Supplementary material for: Getting rid of ‘rain’ and ‘stars’: Mitigating inhibition effects on ddPCR data analysis, the case study of the invasive crayfish Pacifastacus leniusculus in the streams of Luxembourg
Source: PLoS One. 2022 Nov 16;17(11):e0275363. doi: 10.1371/journal.pone.0275363 (PMC9668142; doi:10.1371/journal.pone.0275363)
Supplement: S1 File — (ZIP) [file pone.0275363.s003.zip › raw data/31-Pl4/31 Pl4-2019_A11_Amplitude.csv]

Ch1 Amplitude	Ch2 Amplitude	Cluster
4353.46		1
4561.75146		1
4618.95557		1
4641.91162		1
4670.5625		1
4688.807		1
4766.385		1
4802.93066		1
4834.15869		1
4875.5127		1
4923.008		1
4927.999		1
4941.819		1
4955.74756		1
4962.94336		1
4970.903		1
4977.69141		1
5003.38525		1
5021.07959		1
5030.972		1
5032.828		1
5034.18555		1
5034.533		1
5038.36475		1
5042.08447		1
5042.365		1
5048.838		1
5059.335		1
5062.39746		1
5063.93848		1
5082.206		1
5088.408		1
5100.451		1
5101.20557		1
5102.2417		1
5103.227		1
5123.44775		1
5123.6626		1
5130.989		1
5135.061		1
5142.17871		1
5145.137		1
5145.98242		1
5147.78174		1
5150.397		1
5157.73242		1
5165.22949		1
5178.262		1
5182.32373		1
5183.58		1
5183.89844		1
5184.78271		1
5189.443		1
5190.90625		1
5191.63135		1
5193.76		1
5194.767		1
5201.00928		1
5201.30273		1
5201.50439		1
5201.73828		1
5203.7793		1
5210.454		1
5214.83154		1
5217.464		1
5229.1875		1
5232.576		1
5234.39355		1
5234.409		1
5235.203		1
5236.51025		1
5239.30859		1
5241.33643		1
5241.7334		1
5244.433		1
5249.45166		1
5255.55957		1
5262.25928		1
5266.6626		1
5267.603		1
5270.4624		1
5271.58057		1
5273.747		1
5278.862		1
5283.59961		1
5283.919		1
5283.96436		1
5287.665		1
5288.09		1
5292.752		1
5297.998		1
5298.93		1
5304.445		1
5304.83643		1
5305.739		1
5307.68945		1
5309.244		1
5310.919		1
5312.038		1
5312.42		1
5314.733		1
5317.8457		1
5318.617		1
5319.85938		1
5323.904		1
5325.21436		1
5327.293		1
5327.569		1
5328.38574		1
5330.861		1
5330.984		1
5331.60742		1
5337.931		1
5338.85		1
5339.969		1
5340.58252		1
5343.5083		1
5343.57568		1
5344.487		1
5345.4165		1
5350.687		1
5352.47559		1
5353.259		1
5354.812		1
5355.52148		1
5357.271		1
5358.38672		1
5360.61768		1
5364.71338		1
5367.07764		1
5368.6665		1
5369.139		1
5369.35742		1
5369.63428		1
5374.424		1
5377.73		1
5378.68359		1
5378.691		1
5382.667		1
5383.05762		1
5384.06738		1
5388.82666		1
5390.75		1
5397.70264		1
5398.40527		1
5399.12256		1
5404.48145		1
5405.252		1
5406.359		1
5406.72363		1
5407.499		1
5407.939		1
5409.442		1
5416.20264		1
5416.464		1
5418.096		1
5418.859		1
5421.90039		1
5422.714		1
5423.582		1
5424.06152		1
5426.543		1
5426.83154		1
5428.75732		1
5429.25146		1
5429.548		1
5430.15771		1
5430.34766		1
5430.50635		1
5431.41553		1
5431.57129		1
5432.784		1
5434.89941		1
5435.149		1
5435.38867		1
5435.711		1
5435.937		1
5435.99756		1
5439.039		1
5440.34033		1
5443.897		1
5444.67139		1
5445.50146		1
5446.73975		1
5447.15674		1
5448.69629		1
5449.212		1
5450.24756		1
5450.749		1
5450.76367		1
5451.146		1
5451.21		1
5452.721		1
5452.938		1
5452.9873		1
5453.80566		1
5454.78564		1
5457.90039		1
5459.6875		1
5461.966		1
5462.73633		1
5463.046		1
5465.141		1
5466.75146		1
5467.37158		1
5468.567		1
5468.682		1
5470.69971		1
5472.21045		1
5473.55859		1
5473.99951		1
5474.02637		1
5474.166		1
5475.90234		1
5476.155		1
5476.40625		1
5476.922		1
5477.90137		1
5481.508		1
5481.65332		1
5481.85742		1
5482.138		1
5483.19531		1
5484.995		1
5485.204		1
5486.6543		1
5487.964		1
5488.506		1
5488.76563		1
5489.2627		1
5492.061		1
5492.84863		1
5497.36865		1
5497.68555		1
5499.42236		1
5500.824		1
5501.737		1
5502.24561		1
5502.465		1
5502.70068		1
5502.751		1
5502.84961		1
5504.38		1
5505.273		1
5505.92773		1
5505.929		1
5506.71631		1
5509.7373		1
5510.15674		1
5511.54736		1
5513.852		1
5514.023		1
5516.033		1
5516.547		1
5517.862		1
5517.923		1
5521.20166		1
5521.2666		1
5522.2417		1
5524.615		1
5524.702		1
5524.817		1
5527.08154		1
5529.596		1
5529.96338		1
5531.98975		1
5532.13428		1
5532.17432		1
5532.41455		1
5534.56445		1
5534.647		1
5536.4585		1
5536.7373		1
5538.16748		1
5538.96338		1
5539.081		1
5541.033		1
5541.189		1
5541.356		1
5541.69727		1
5544.08252		1
5544.19531		1
5545.863		1
5547.17529		1
5547.2124		1
5547.96436		1
5548.869		1
5548.97461		1
5549.553		1
5550.47754		1
5550.757		1
5551.199		1
5551.88525		1
5552.25439		1
5554.06		1
5554.61572		1
5556.17725		1
5557.75146		1
5559.63672		1
5560.29639		1
5560.911		1
5562.67969		1
5563.3623		1
5564.101		1
5564.192		1
5565.584		1
5566.4834		1
5566.963		1
5568.31836		1
5569.246		1
5570.164		1
5570.3374		1
5571.11768		1
5571.272		1
5572.48438		1
5573.65771		1
5574.271		1
5574.909		1
5576.102		1
5576.19141		1
5578.03271		1
5579.187		1
5580.0835		1
5580.37354		1
5580.3916		1
5581.0835		1
5581.63232		1
5582.40771		1
5582.4707		1
5583.522		1
5584.058		1
5584.076		1
5585.207		1
5587.61		1
5587.70166		1
5588.21		1
5590.861		1
5590.995		1
5591.794		1
5592.989		1
5593.077		1
5593.306		1
5593.375		1
5593.46338		1
5593.79932		1
5593.843		1
5593.855		1
5594.533		1
5595.33252		1
5595.493		1
5595.58643		1
5596.96436		1
5597.62061		1
5597.744		1
5597.864		1
5597.941		1
5598.10742		1
5598.23438		1
5598.37061		1
5598.70557		1
5598.97		1
5599.295		1
5600.054		1
5601.82471		1
5602.48828		1
5602.803		1
5604.717		1
5608.06348		1
5608.12939		1
5609.29932		1
5609.42236		1
5609.458		1
5611.303		1
5613.26172		1
5614.028		1
5614.683		1
5614.803		1
5615.07861		1
5615.54736		1
5617.94238		1
5618.081		1
5618.382		1
5619.065		1
5619.3		1
5619.606		1
5620.293		1
5620.357		1
5622.06348		1
5623.012		1
5623.58545		1
5624.2207		1
5624.668		1
5626.04443		1
5627.44141		1
5628.70068		1
5630.452		1
5630.9126		1
5630.977		1
5631.70557		1
5632.75439		1
5632.928		1
5633.789		1
5634.02051		1
5634.57129		1
5635.30127		1
5637.96875		1
5639.75342		1
5640.24268		1
5640.357		1
5640.883		1
5640.88965		1
5640.91748		1
5641.267		1
5641.446		1
5641.53564		1
5641.936		1
5644.582		1
5645.34033		1
5645.74463		1
5646.021		1
5646.5957		1
5646.92969		1
5648.328		1
5648.365		1
5649.89648		1
5650.356		1
5650.64941		1
5651.62158		1
5652.261		1
5653.234		1
5653.27637		1
5653.53125		1
5654.327		1
5656.80566		1
5657.16162		1
5658.25439		1
5658.66846		1
5658.904		1
5659.74951		1
5660.454		1
5661.07373		1
5661.213		1
5661.718		1
5661.963		1
5662.08447		1
5662.2207		1
5662.447		1
5662.65039		1
5662.667		1
5663.0835		1
5664.107		1
5664.11426		1
5665.451		1
5666.64		1
5667.626		1
5668.643		1
5669.14258		1
5669.57666		1
5670.957		1
5671.152		1
5671.69971		1
5671.7		1
5671.958		1
5672.56738		1
5673.32275		1
5673.40771		1
5674.825		1
5674.91943		1
5676.8335		1
5676.9834		1
5678.035		1
5678.64		1
5679.273		1
5679.926		1
5680.15234		1
5680.174		1
5680.895		1
5681.6665		1
5683.999		1
5684.74		1
5686.041		1
5686.87158		1
5687.36133		1
5687.473		1
5687.521		1
5687.927		1
5688.025		1
5688.794		1
5688.835		1
5688.97266		1
5689.105		1
5691.22461		1
5692.274		1
5692.546		1
5692.62549		1
5693.171		1
5693.312		1
5693.736		1
5694.21143		1
5696.22168		1
5698.09		1
5698.138		1
5698.776		1
5698.793		1
5698.827		1
5699.67334		1
5700.431		1
5700.4707		1
5700.647		1
5700.909		1
5701.10059		1
5702.74561		1
5703.71436		1
5704.30762		1
5704.91553		1
5705.0376		1
5705.40527		1
5705.63428		1
5706.431		1
5706.80273		1
5708.731		1
5708.952		1
5708.97949		1
5710.39941		1
5710.643		1
5710.766		1
5711.05957		1
5711.792		1
5711.834		1
5712.42		1
5712.974		1
5713.1665		1
5713.251		1
5713.567		1
5713.75244		1
5714.492		1
5714.55371		1
5714.677		1
5715.064		1
5717.653		1
5718.195		1
5718.717		1
5718.74951		1
5719.18457		1
5719.812		1
5719.97656		1
5720.72		1
5721.406		1
5721.541		1
5722.09375		1
5722.19531		1
5722.419		1
5722.48047		1
5723.55566		1
5723.98535		1
5724.7627		1
5725.014		1
5725.02441		1
5726.06445		1
5726.648		1
5728.14355		1
5728.47656		1
5728.898		1
5729.55957		1
5729.77441		1
5730.62061		1
5731.273		1
5731.502		1
5731.867		1
5731.90967		1
5731.95264		1
5732.272		1
5733.972		1
5734.24268		1
5734.542		1
5736.71533		1
5736.91943		1
5737.532		1
5738.05225		1
5739.075		1
5739.59		1
5740.097		1
5740.32568		1
5740.909		1
5741.226		1
5742.07031		1
5742.83154		1
5744.212		1
5744.755		1
5745.64		1
5745.84375		1
5746.32568		1
5746.58545		1
5747.58		1
5748.23828		1
5748.6		1
5748.926		1
5749.079		1
5749.69141		1
5751.1		1
5752.387		1
5752.692		1
5753.441		1
5754.3877		1
5754.832		1
5755.594		1
5756.25537		1
5756.37158		1
5756.816		1
5759.47852		1
5759.87939		1
5760.203		1
5761.888		1
5762.01563		1
5762.163		1
5763.72		1
5764.4917		1
5764.84033		1
5765.91748		1
5766.28125		1
5766.61768		1
5767.295		1
5767.422		1
5767.458		1
5767.623		1
5768.44531		1
5768.457		1
5768.698		1
5768.7793		1
5768.9		1
5769.87		1
5769.96338		1
5770.17969		1
5770.27344		1
5770.906		1
5771.52344		1
5771.6333		1
5771.981		1
5774.53369		1
5775.914		1
5775.95459		1
5776.18262		1
5777.502		1
5779.361		1
5779.54248		1
5779.592		1
5779.616		1
5780.97168		1
5781.25146		1
5781.884		1
5782.34863		1
5782.51367		1
5783.01758		1
5784.40332		1
5784.596		1
5784.642		1
5785.2793		1
5786.05029		1
5786.518		1
5786.683		1
5787.26855		1
5787.593		1
5788.479		1
5790.533		1
5790.73		1
5790.872		1
5791.13672		1
5791.30225		1
5791.69629		1
5791.748		1
5791.83643		1
5793.22		1
5794.672		1
5795.627		1
5795.65771		1
5796.60645		1
5796.7627		1
5797.799		1
5798.523		1
5799.05273		1
5800.52539		1
5800.78467		1
5800.97266		1
5801.47363		1
5803.53027		1
5803.56543		1
5803.63672		1
5803.655		1
5803.682		1
5803.85156		1
5803.88867		1
5804.60547		1
5804.60742		1
5805.213		1
5805.275		1
5805.53955		1
5805.983		1
5806.47363		1
5807.139		1
5807.46533		1
5808.732		1
5808.917		1
5808.99756		1
5809.014		1
5809.51953		1
5809.95		1
5810.021		1
5810.384		1
5810.51		1
5810.55957		1
5810.76		1
5811.36865		1
5812.334		1
5812.451		1
5812.48242		1
5814.40137		1
5815.11426		1
5816.93066		1
5817.91553		1
5818.42871		1
5818.49365		1
5819.077		1
5819.604		1
5819.6875		1
5820.13232		1
5820.15527		1
5820.26025		1
5821.12354		1
5821.681		1
5822.5127		1
5822.59229		1
5822.663		1
5822.832		1
5822.8457		1
5822.884		1
5823.148		1
5823.36768		1
5823.7373		1
5824.339		1
5824.81152		1
5824.922		1
5825.628		1
5825.82861		1
5826.19629		1
5826.33936		1
5827.64258		1
5829.024		1
5829.428		1
5830.548		1
5832.164		1
5832.73535		1
5832.901		1
5833.697		1
5834.19043		1
5834.48047		1
5834.54443		1
5835.352		1
5835.358		1
5836.69238		1
5837.0625		1
5837.364		1
5837.99854		1
5838.036		1
5838.12		1
5839.396		1
5840.04736		1
5840.26		1
5840.699		1
5841.12939		1
5841.73145		1
5843.382		1
5843.69629		1
5843.823		1
5844.10156		1
5844.264		1
5844.30029		1
5844.30566		1
5844.575		1
5845.65625		1
5846.25732		1
5847.32959		1
5847.44		1
5847.55762		1
5847.84229		1
5847.894		1
5848.36572		1
5848.427		1
5848.48975		1
5848.794		1
5850.25439		1
5850.622		1
5851.248		1
5851.55566		1
5851.722		1
5852.072		1
5852.17871		1
5852.198		1
5852.55762		1
5853.2627		1
5853.52051		1
5853.648		1
5853.668		1
5854.10352		1
5854.52734		1
5854.599		1
5855.06641		1
5855.213		1
5855.572		1
5856.92432		1
5857.04346		1
5857.95361		1
5858.3		1
5858.445		1
5858.59961		1
5858.72168		1
5858.733		1
5859.41162		1
5859.69629		1
5859.925		1
5860.62451		1
5860.749		1
5861.23438		1
5861.36963		1
5861.88867		1
5862.026		1
5862.53955		1
5862.61768		1
5862.726		1
5862.892		1
5862.903		1
5863.21436		1
5863.244		1
5863.878		1
5864.00146		1
5864.003		1
5864.17871		1
5864.27		1
5865.25		1
5865.465		1
5865.498		1
5865.56543		1
5865.72		1
5865.932		1
5865.94336		1
5866.091		1
5866.27832		1
5866.88965		1
5866.90625		1
5867.75732		1
5867.8125		1
5867.93555		1
5868.17773		1
5868.79346		1
5870.08		1
5870.30029		1
5870.68		1
5870.74463		1
5870.96826		1
5872.02344		1
5872.40674		1
5872.699		1
5872.762		1
5873.2793		1
5873.46		1
5873.4707		1
5873.659		1
5873.71338		1
5873.79346		1
5874.174		1
5874.19238		1
5874.24561		1
5874.42871		1
5874.611		1
5875.079		1
5875.112		1
5875.18262		1
5875.4126		1
5875.57		1
5875.595		1
5875.81348		1
5876.355		1
5876.75049		1
5876.86572		1
5877.318		1
5877.518		1
5877.656		1
5877.81738		1
5878.182		1
5878.51855		1
5879.02637		1
5879.2334		1
5879.2666		1
5879.359		1
5880.91		1
5881.076		1
5881.28369		1
5881.388		1
5882.05273		1
5882.40527		1
5882.602		1
5882.74756		1
5884.82227		1
5885.561		1
5885.748		1
5885.76074		1
5886.02832		1
5886.38232		1
5886.4375		1
5886.45654		1
5886.91846		1
5886.99658		1
5887.715		1
5887.72461		1
5887.96436		1
5888.415		1
5888.619		1
5889.16943		1
5889.47168		1
5889.59131		1
5889.63574		1
5889.849		1
5889.87451		1
5889.891		1
5891.06		1
5891.43848		1
5891.663		1
5891.996		1
5892.00146		1
5892.061		1
5892.68262		1
5892.852		1
5893.588		1
5893.76855		1
5893.776		1
5893.929		1
5893.997		1
5894.10938		1
5894.42773		1
5894.807		1
5894.94531		1
5895.018		1
5895.19531		1
5895.798		1
5896.01758		1
5896.13232		1
5896.17236		1
5896.323		1
5896.75635		1
5896.91162		1
5896.94043		1
5898.237		1
5898.25635		1
5899.11426		1
5899.213		1
5899.679		1
5900.36963		1
5900.68945		1
5901.466		1
5901.51953		1
5901.793		1
5902.11035		1
5902.27832		1
5902.7334		1
5903.79443		1
5903.96045		1
5904.04443		1
5904.42725		1
5904.77		1
5905.14258		1
5905.239		1
5905.85156		1
5906.11572		1
5906.17		1
5906.45459		1
5906.886		1
5907.098		1
5907.109		1
5908.26465		1
5908.3457		1
5908.97949		1
5909.524		1
5910.01074		1
5910.10059		1
5911.109		1
5911.60645		1
5912.45752		1
5912.617		1
5912.927		1
5913.00537		1
5913.05029		1
5913.42725		1
5913.73535		1
5914.02832		1
5914.265		1
5914.544		1
5914.844		1
5915.411		1
5915.592		1
5915.908		1
5916.37256		1
5917.12061		1
5917.52344		1
5917.737		1
5917.822		1
5917.844		1
5918.001		1
5918.654		1
5919.375		1
5919.433		1
5919.51855		1
5919.744		1
5919.83643		1
5919.942		1
5920.11865		1
5920.42041		1
5920.427		1
5920.608		1
5921.11426		1
5921.782		1
5921.80273		1
5922.06152		1
5922.62256		1
5922.7373		1
5922.89453		1
5922.94336		1
5923.96436		1
5924.28662		1
5925.06738		1
5925.481		1
5925.63		1
5925.769		1
5926.02		1
5926.4624		1
5926.55		1
5926.754		1
5927.027		1
5927.991		1
5928.522		1
5928.709		1
5928.946		1
5929.09		1
5929.16357		1
5929.33643		1
5929.48633		1
5929.526		1
5929.61		1
5930.202		1
5931.23633		1
5931.243		1
5931.44		1
5931.598		1
5931.72266		1
5932.13135		1
5932.291		1
5932.92871		1
5933.06		1
5933.62256		1
5933.723		1
5933.81348		1
5933.825		1
5933.922		1
5934.176		1
5934.49561		1
5934.96875		1
5935.0293		1
5935.145		1
5935.26563		1
5936.124		1
5936.479		1
5936.737		1
5937.48242		1
5937.76855		1
5937.887		1
5937.955		1
5937.985		1
5938.362		1
5938.588		1
5938.71338		1
5938.74365		1
5938.854		1
5939.20557		1
5939.49365		1
5940.11865		1
5940.5		1
5940.551		1
5940.58643		1
5940.683		1
5940.727		1
5940.84131		1
5940.85352		1
5941.01074		1
5941.173		1
5941.177		1
5941.349		1
5941.445		1
5941.56738		1
5941.61		1
5942.37842		1
5942.50635		1
5942.55859		1
5942.751		1
5942.764		1
5942.809		1
5943.344		1
5943.57227		1
5943.67139		1
5943.692		1
5943.88428		1
5944.076		1
5944.359		1
5944.44238		1
5944.458		1
5944.76074		1
5945.03		1
5945.299		1
5945.52344		1
5945.63525		1
5945.903		1
5945.943		1
5946.13135		1
5946.30469		1
5946.825		1
5947.053		1
5947.07275		1
5947.13965		1
5947.18945		1
5947.32275		1
5947.61133		1
5947.641		1
5947.98242		1
5948.027		1
5948.45654		1
5948.47949		1
5949.356		1
5949.6084		1
5949.872		1
5949.954		1
5949.977		1
5950.129		1
5950.282		1
5950.31738		1
5950.658		1
5950.764		1
5950.79248		1
5950.96		1
5951.2666		1
5951.274		1
5951.41846		1
5951.47168		1
5951.54248		1
5951.64063		1
5951.67432		1
5952.08		1
5952.1875		1
5952.57568		1
5952.8335		1
5952.90332		1
5953.16		1
5953.279		1
5953.72266		1
5953.73145		1
5953.89		1
5953.96436		1
5954.115		1
5954.35		1
5954.541		1
5954.54736		1
5955.40771		1
5955.65527		1
5955.685		1
5955.70068		1
5955.72461		1
5955.757		1
5955.813		1
5956.0957		1
5956.31641		1
5956.32861		1
5956.37451		1
5956.3916		1
5956.408		1
5956.674		1
5956.819		1
5956.85352		1
5956.95654		1
5957.49463		1
5958.53564		1
5958.647		1
5958.71826		1
5959.15137		1
5959.358		1
5959.3584		1
5959.456		1
5959.647		1
5959.71		1
5959.757		1
5959.849		1
5959.88135		1
5960.334		1
5960.777		1
5961.30566		1
5961.517		1
5961.67		1
5961.692		1
5961.74		1
5961.762		1
5961.90137		1
5961.9917		1
5961.992		1
5962.005		1
5962.08154		1
5962.188		1
5962.303		1
5962.80127		1
5963.252		1
5963.402		1
5963.571		1
5963.75		1
5964.05371		1
5964.05469		1
5964.376		1
5964.412		1
5964.666		1
5964.7124		1
5964.79		1
5964.982		1
5965.021		1
5965.08447		1
5965.973		1
5966.391		1
5966.468		1
5966.70654		1
5966.721		1
5966.90869		1
5966.93164		1
5966.94775		1
5967.087		1
5967.44873		1
5967.695		1
5967.852		1
5967.892		1
5967.95361		1
5968.113		1
5968.191		1
5968.20264		1
5968.22754		1
5968.62744		1
5968.75		1
5968.80957		1
5968.835		1
5969.6123		1
5969.763		1
5970.118		1
5970.30664		1
5970.37744		1
5970.417		1
5970.531		1
5970.585		1
5970.623		1
5970.785		1
5970.82		1
5971.00244		1
5971.01		1
5971.07275		1
5971.17139		1
5971.79541		1
5971.82275		1
5971.91162		1
5972.13574		1
5972.30859		1
5972.49268		1
5972.69238		1
5972.69629		1
5972.824		1
5972.83545		1
5973.01855		1
5973.09326		1
5973.44775		1
5973.46631		1
5973.55762		1
5974.034		1
5974.25732		1
5974.397		1
5974.39746		1
5974.40674		1
5974.515		1
5974.72461		1
5974.84229		1
5974.86426		1
5975.107		1
5975.25439		1
5975.42		1
5975.44141		1
5975.56934		1
5975.625		1
5975.657		1
5975.6665		1
5976.01953		1
5976.6333		1
5976.827		1
5977.27637		1
5977.37549		1
5977.649		1
5977.75439		1
5977.947		1
5978.07764		1
5978.086		1
5978.15332		1
5978.348		1
5978.395		1
5978.39648		1
5978.70654		1
5978.82275		1
5978.97461		1
5979.00049		1
5979.123		1
5979.22656		1
5979.37939		1
5979.51758		1
5979.812		1
5979.83643		1
5979.967		1
5980.24268		1
5980.34		1
5980.5376		1
5980.551		1
5981.323		1
5981.377		1
5981.565		1
5981.933		1
5982.09375		1
5982.209		1
5982.31543		1
5982.438		1
5982.481		1
5982.743		1
5982.851		1
5983.265		1
5983.50342		1
5983.51953		1
5983.55469		1
5983.664		1
5983.74756		1
5983.766		1
5983.92041		1
5983.92236		1
5983.925		1
5983.98633		1
5984.25146		1
5984.60059		1
5984.782		1
5985.03955		1
5985.062		1
5985.528		1
5985.579		1
5985.694		1
5985.71045		1
5985.77637		1
5985.888		1
5986.01953		1
5986.117		1
5986.22949		1
5986.26465		1
5986.3457		1
5986.42773		1
5986.54346		1
5986.69727		1
5986.77148		1
5986.847		1
5987.157		1
5987.36426		1
5987.398		1
5987.66162		1
5987.7085		1
5988.02734		1
5988.06		1
5988.29248		1
5988.43848		1
5988.5625		1
5988.609		1
5988.883		1
5989.102		1
5989.154		1
5989.25342		1
5989.6123		1
5989.649		1
5989.6875		1
5989.74854		1
5990.5083		1
5990.51465		1
5990.533		1
5990.611		1
5991.02148		1
5991.33		1
5991.41		1
5991.494		1
5991.664		1
5991.94		1
5992.36865		1
5992.632		1
5992.641		1
5992.6543		1
5992.71		1
5992.974		1
5993.085		1
5993.159		1
5993.189		1
5993.209		1
5993.69873		1
5993.82861		1
5993.863		1
5994.12646		1
5994.24463		1
5994.541		1
5994.61035		1
5994.61475		1
5994.779		1
5994.80664		1
5994.857		1
5994.88		1
5995.1333		1
5995.45654		1
5995.672		1
5996.1333		1
5996.241		1
5996.35		1
5996.41064		1
5996.424		1
5996.70654		1
5996.88135		1
5997.279		1
5997.3584		1
5997.41		1
5997.916		1
5998.127		1
5998.286		1
5998.465		1
5998.70752		1
5998.89648		1
5998.939		1
5999.114		1
5999.27734		1
5999.30957		1
5999.389		1
5999.42432		1
5999.6		1
6000.133		1
6000.31152		1
6000.594		1
6000.91748		1
6001.8667		1
6002.022		1
6002.125		1
6002.198		1
6002.548		1
6002.882		1
6002.936		1
6003.166		1
6003.4375		1
6003.67		1
6004.012		1
6004.1416		1
6004.349		1
6004.44971		1
6004.557		1
6004.621		1
6004.655		1
6004.68164		1
6004.738		1
6004.88965		1
6004.966		1
6005.1333		1
6005.23145		1
6005.24		1
6005.34766		1
6005.41064		1
6005.439		1
6005.56152		1
6005.58447		1
6006.39648		1
6006.56641		1
6006.628		1
6006.88037		1
6006.89941		1
6006.90137		1
6007.24268		1
6007.255		1
6007.31641		1
6007.907		1
6008.07275		1
6008.142		1
6008.208		1
6008.26563		1
6008.31738		1
6008.61768		1
6008.657		1
6008.666		1
6008.76563		1
6008.76758		1
6008.831		1
6008.86865		1
6008.927		1
6008.937		1
6009.024		1
6009.04248		1
6009.28271		1
6009.32959		1
6009.39063		1
6009.48		1
6009.48828		1
6009.64453		1
6009.69971		1
6009.717		1
6009.86963		1
6010.071		1
6010.45557		1
6010.67432		1
6010.74463		1
6010.89258		1
6010.928		1
6011.214		1
6011.2583		1
6011.541		1
6011.578		1
6011.69		1
6011.80859		1
6011.90332		1
6012.038		1
6012.135		1
6012.22168		1
6012.4165		1
6012.81152		1
6012.933		1
6013.028		1
6013.71436		1
6013.9126		1
6013.96045		1
6013.96826		1
6014.24072		1
6014.24658		1
6014.571		1
6014.57666		1
6014.63232		1
6014.661		1
6014.72266		1
6014.724		1
6015.002		1
6015.07568		1
6015.28125		1
6015.33643		1
6015.43555		1
6015.723		1
6015.747		1
6015.757		1
6015.76074		1
6015.761		1
6015.96729		1
6016.10156		1
6016.23242		1
6016.25928		1
6016.522		1
6016.757		1
6016.92773		1
6016.932		1
6017.011		1
6017.27148		1
6017.3374		1
6017.433		1
6017.561		1
6017.57031		1
6017.72266		1
6017.823		1
6017.85742		1
6017.896		1
6018.01074		1
6018.037		1
6018.338		1
6018.422		1
6018.45654		1
6018.776		1
6019.311		1
6019.948		1
6020.0376		1
6020.32		1
6020.564		1
6020.81836		1
6020.90332		1
6021.05225		1
6021.112		1
6021.20947		1
6021.28271		1
6021.311		1
6021.38428		1
6021.46045		1
6021.65332		1
6021.69775		1
6021.72363		1
6021.76953		1
6021.87061		1
6021.907		1
6021.91748		1
6022.02148		1
6022.13574		1
6022.29639		1
6022.34863		1
6022.401		1
6022.524		1
6022.59326		1
6022.59326		1
6022.614		1
6022.61768		1
6022.939		1
6023.10645		1
6023.259		1
6023.37939		1
6023.459		1
6023.761		1
6023.80029		1
6024.319		1
6024.40967		1
6024.469		1
6024.504		1
6024.63965		1
6024.79639		1
6024.917		1
6024.92432		1
6025.085		1
6025.14648		1
6025.23926		1
6025.2627		1
6025.48		1
6025.483		1
6025.59668		1
6025.671		1
6025.737		1
6025.874		1
6025.944		1
6026.07861		1
6026.457		1
6026.657		1
6026.68652		1
6026.688		1
6026.7207		1
6026.811		1
6026.83		1
6026.845		1
6026.948		1
6026.97266		1
6027.134		1
6027.18262		1
6027.217		1
6027.22852		1
6027.31836		1
6027.52		1
6027.80566		1
6027.914		1
6027.914		1
6027.93652		1
6027.982		1
6028.02246		1
6028.075		1
6028.14844		1
6028.387		1
6028.39		1
6028.60938		1
6028.6626		1
6028.726		1
6028.781		1
6029.083		1
6029.237		1
6029.29736		1
6029.47949		1
6029.62842		1
6029.725		1
6029.737		1
6029.84		1
6029.9707		1
6030.35352		1
6031.066		1
6031.167		1
6031.193		1
6031.277		1
6031.55225		1
6031.757		1
6031.85547		1
6031.878		1
6031.972		1
6031.973		1
6032.104		1
6032.23438		1
6032.5293		1
6032.667		1
6032.774		1
6032.89844		1
6032.901		1
6033.157		1
6033.16553		1
6033.823		1
6034.0083		1
6034.076		1
6034.2		1
6034.294		1
6034.34668		1
6034.53467		1
6034.64258		1
6034.893		1
6035.022		1
6035.12		1
6035.267		1
6035.378		1
6035.68652		1
6035.95166		1
6036.029		1
6036.157		1
6036.21729		1
6036.219		1
6036.322		1
6036.46826		1
6036.47461		1
6036.574		1
6036.628		1
6036.6416		1
6036.751		1
6036.757		1
6036.78271		1
6036.89746		1
6037.001		1
6037.15		1
6037.219		1
6037.26172		1
6037.295		1
6037.309		1
6037.557		1
6037.60156		1
6037.604		1
6037.62939		1
6037.784		1
6037.80469		1
6037.926		1
6038.126		1
6038.38232		1
6038.572		1
6038.682		1
6038.844		1
6038.875		1
6038.918		1
6039.066		1
6039.214		1
6039.228		1
6039.35156		1
6039.57227		1
6039.62744		1
6039.64844		1
6039.685		1
6039.69		1
6039.768		1
6039.777		1
6039.833		1
6039.84961		1
6039.855		1
6039.873		1
6039.934		1
6040.06445		1
6040.102		1
6040.189		1
6040.265		1
6040.42773		1
6040.704		1
6040.75049		1
6040.78662		1
6040.924		1
6041.139		1
6041.272		1
6041.27637		1
6041.31641		1
6041.432		1
6041.495		1
6041.633		1
6041.941		1
6042.10059		1
6042.127		1
6042.23047		1
6042.258		1
6042.5874		1
6042.655		1
6042.854		1
6042.876		1
6042.9		1
6042.99854		1
6043.049		1
6043.2915		1
6043.32275		1
6043.54443		1
6043.774		1
6043.81445		1
6043.827		1
6043.83643		1
6043.914		1
6044.016		1
6044.06055		1
6044.148		1
6044.215		1
6044.42236		1
6044.524		1
6044.63965		1
6044.898		1
6044.94434		1
6044.98535		1
6045.07666		1
6045.162		1
6045.21		1
6045.32471		1
6045.376		1
6045.545		1
6045.75244		1
6045.75928		1
6045.789		1
6046.202		1
6046.40332		1
6046.461		1
6046.48438		1
6046.52637		1
6046.568		1
6046.597		1
6046.81836		1
6046.84		1
6046.88428		1
6046.898		1
6046.94		1
6047.105		1
6047.36475		1
6047.374		1
6047.41064		1
6047.484		1
6047.616		1
6047.622		1
6047.842		1
6047.89648		1
6047.91162		1
6047.987		1
6048.078		1
6048.16162		1
6048.195		1
6048.37256		1
6048.46875		1
6048.49658		1
6048.703		1
6048.728		1
6048.94629		1
6048.95166		1
6049.136		1
6049.29834		1
6049.30127		1
6049.34326		1
6049.42432		1
6049.45752		1
6049.721		1
6049.816		1
6049.94141		1
6049.943		1
6050.099		1
6050.127		1
6050.158		1
6050.207		1
6050.228		1
6050.46338		1
6050.558		1
6050.63525		1
6050.81348		1
6050.85645		1
6050.86475		1
6050.901		1
6050.90674		1
6050.9624		1
6051.018		1
6051.28564		1
6051.287		1
6051.32227		1
6051.485		1
6051.51172		1
6051.52832		1
6051.653		1
6051.7915		1
6051.80762		1
6051.8125		1
6052.30127		1
6052.568		1
6052.701		1
6052.704		1
6052.99658		1
6053.021		1
6053.105		1
6053.105		1
6053.30127		1
6053.326		1
6053.54		1
6053.59033		1
6053.828		1
6053.85352		1
6053.894		1
6053.97852		1
6053.9873		1
6054.23926		1
6054.273		1
6054.29541		1
6054.458		1
6054.5376		1
6054.574		1
6054.64941		1
6054.656		1
6055.01172		1
6055.171		1
6055.23975		1
6055.387		1
6055.43066		1
6055.4375		1
6055.478		1
6055.498		1
6055.53027		1
6055.74		1
6055.827		1
6055.845		1
6055.84961		1
6055.88867		1
6056.03		1
6056.05127		1
6056.22852		1
6056.308		1
6056.393		1
6056.45947		1
6056.587		1
6056.65		1
6056.66943		1
6056.735		1
6056.801		1
6056.825		1
6056.98242		1
6057.16455		1
6057.496		1
6057.608		1
6057.69873		1
6057.71045		1
6057.72949		1
6058.056		1
6058.088		1
6058.129		1
6058.163		1
6058.201		1
6058.254		1
6058.388		1
6058.58838		1
6058.59		1
6058.64551		1
6058.72852		1
6058.78564		1
6058.801		1
6058.875		1
6058.90771		1
6058.91064		1
6059.04248		1
6059.088		1
6059.168		1
6059.28662		1
6059.352		1
6059.383		1
6059.53027		1
6059.57373		1
6059.82373		1
6059.9375		1
6060.178		1
6060.18066		1
6060.19336		1
6060.258		1
6060.53174		1
6060.54346		1
6060.55957		1
6060.67773		1
6060.76953		1
6060.786		1
6060.81738		1
6060.9165		1
6060.95264		1
6061.074		1
6061.07568		1
6061.12		1
6061.201		1
6061.36328		1
6061.84229		1
6061.99268		1
6062.13428		1
6062.194		1
6062.29053		1
6062.40869		1
6062.40967		1
6062.45654		1
6062.47363		1
6062.73047		1
6062.97266		1
6063.089		1
6063.115		1
[truncated: 19,059 more rows]
