# Supplementary material for: Getting rid of ‘rain’ and ‘stars’: Mitigating inhibition effects on ddPCR data analysis, the case study of the invasive crayfish Pacifastacus leniusculus in the streams of Luxembourg
Source: PLoS One. 2022 Nov 16;17(11):e0275363. doi: 10.1371/journal.pone.0275363 (PMC9668142; doi:10.1371/journal.pone.0275363)
Supplement: S1 File — (ZIP) [file pone.0275363.s003.zip › raw data/31-Pl4/31 Pl4-2019_B01_Amplitude.csv]

Ch1 Amplitude	Ch2 Amplitude	Cluster
3608.57129		1
6038.3667		1
6756.18164		1
6806.239		1
6823.802		1
6850.17725		1
6852.162		1
6862.645		1
6872.48047		1
6877.8833		1
6890.25928		1
6891.678		1
6902.875		1
6919.569		1
6925.528		1
6930.18359		1
6937.17041		1
6937.3833		1
6943.432		1
6948.508		1
6956.25		1
6962.609		1
6963.80469		1
6964.607		1
6970.222		1
6971.805		1
6978.906		1
6981.14258		1
6982.64648		1
6982.856		1
6989.309		1
6989.67334		1
6990.8584		1
6994.69971		1
6997.05762		1
6997.31055		1
7000.238		1
7001.01074		1
7007.215		1
7010.70752		1
7012.91064		1
7015.02637		1
7016.0376		1
7022.99365		1
7023.60742		1
7024.32471		1
7025.356		1
7027.37939		1
7029.35645		1
7030.50732		1
7031.00342		1
7034.34326		1
7036.78027		1
7037.805		1
7040.42871		1
7043.015		1
7045.867		1
7046.13232		1
7047.16748		1
7048.485		1
7048.79736		1
7049.7417		1
7050.031		1
7050.285		1
7050.73535		1
7052.758		1
7054.16846		1
7054.84326		1
7055.35449		1
7055.91357		1
7059.80371		1
7063.171		1
7067.3374		1
7067.787		1
7068.44141		1
7068.90967		1
7071.92871		1
7074.47266		1
7074.727		1
7075.28125		1
7078.603		1
7078.707		1
7081.34961		1
7081.614		1
7083.995		1
7084.4126		1
7084.494		1
7085.78		1
7086.384		1
7086.422		1
7086.46436		1
7087.68359		1
7092.97852		1
7094.452		1
7094.57764		1
7094.64355		1
7095.86		1
7096.39551		1
7097.13135		1
7097.91162		1
7098.715		1
7099.47852		1
7099.80273		1
7101.05273		1
7102.17627		1
7102.193		1
7102.78174		1
7105.262		1
7106.319		1
7106.47266		1
7107.46826		1
7107.87		1
7108.99951		1
7109.15039		1
7113.358		1
7114.80859		1
7115.312		1
7116.81348		1
7118.428		1
7119.55859		1
7120.816		1
7121.63672		1
7122.6543		1
7122.887		1
7123.00342		1
7123.75537		1
7124.07275		1
7124.138		1
7124.29443		1
7124.46631		1
7125.096		1
7125.34326		1
7126.22559		1
7126.283		1
7126.54		1
7126.78369		1
7127.341		1
7127.70752		1
7127.77		1
7129.89746		1
7130.94775		1
7131.488		1
7131.81543		1
7132.876		1
7133.80127		1
7133.985		1
7135.56934		1
7136.19141		1
7136.36768		1
7138.21533		1
7138.2666		1
7138.64648		1
7139.5127		1
7139.61475		1
7139.64941		1
7140.251		1
7140.70752		1
7143.978		1
7144.456		1
7145.432		1
7146.67041		1
7149.584		1
7150.819		1
7151.09		1
7152.112		1
7152.85352		1
7152.977		1
7152.98242		1
7153.496		1
7154.34375		1
7155.255		1
7156.157		1
7156.43848		1
7156.566		1
7156.67725		1
7156.89453		1
7156.91455		1
7157.326		1
7157.59961		1
7157.79932		1
7157.83		1
7157.89063		1
7158.37		1
7158.66748		1
7159.2124		1
7159.238		1
7159.8916		1
7160.304		1
7160.7		1
7161.12549		1
7161.46631		1
7161.631		1
7161.945		1
7162.68652		1
7162.68945		1
7165.07373		1
7165.13672		1
7165.47852		1
7165.923		1
7166.44434		1
7167.377		1
7167.91162		1
7168.23926		1
7168.58		1
7168.62158		1
7169.28369		1
7169.3457		1
7170.46826		1
7171.03467		1
7171.062		1
7171.436		1
7172.65		1
7173.182		1
7173.45361		1
7173.847		1
7173.937		1
7174.027		1
7174.292		1
7174.954		1
7175.30762		1
7175.47363		1
7175.49561		1
7175.674		1
7175.88		1
7176.238		1
7176.89941		1
7177.04		1
7177.27832		1
7178.13428		1
7178.49		1
7178.55225		1
7178.59229		1
7180.28467		1
7180.76		1
7181.337		1
7182.0166		1
7182.5625		1
7182.70361		1
7183.4126		1
7183.607		1
7183.683		1
7183.94971		1
7184.61865		1
7184.91846		1
7185.50635		1
7185.542		1
7185.662		1
7187.01563		1
7187.41162		1
7187.69629		1
7188.019		1
7188.1		1
7188.30664		1
7188.991		1
7189.82568		1
7189.957		1
7189.96533		1
7190.02832		1
7190.603		1
7190.936		1
7190.961		1
7191.24854		1
7192.16357		1
7192.49854		1
7193.49756		1
7193.756		1
7194.19727		1
7194.32		1
7194.49951		1
7195.16		1
7195.163		1
7195.20947		1
7195.55664		1
7195.589		1
7195.879		1
7197.062		1
7197.44434		1
7198.188		1
7198.42334		1
7199.167		1
7200.078		1
7200.995		1
7201.023		1
7201.0874		1
7201.15137		1
7201.867		1
7202.136		1
7202.26074		1
7202.32031		1
7203.074		1
7203.24		1
7203.42432		1
7203.461		1
7203.764		1
7203.88428		1
7203.919		1
7204.588		1
7204.83936		1
7205.131		1
7205.68652		1
7206.20752		1
7206.30664		1
7206.7793		1
7206.877		1
7207.259		1
7207.455		1
7207.551		1
7208.063		1
7208.25		1
7208.447		1
7208.609		1
7208.703		1
7209.17432		1
7209.34668		1
7209.428		1
7209.61426		1
7209.67334		1
7209.75146		1
7209.75537		1
7210.54736		1
7211.112		1
7211.511		1
7211.868		1
7211.96973		1
7212.3		1
7212.4126		1
7212.50244		1
7212.5376		1
7213.36		1
7213.653		1
7214.04541		1
7214.812		1
7215.02734		1
7215.755		1
7216.97		1
7216.999		1
7217.064		1
7217.447		1
7217.468		1
7217.758		1
7217.76172		1
7217.89063		1
7218.154		1
7218.556		1
7219.085		1
7219.2085		1
7219.988		1
7220.007		1
7220.065		1
7220.1123		1
7220.225		1
7220.471		1
7220.879		1
7221.53027		1
7221.88428		1
7222.34		1
7222.689		1
7222.93066		1
7223.439		1
7224.112		1
7224.37646		1
7224.56055		1
7224.72168		1
7224.727		1
7225.087		1
7225.09326		1
7225.997		1
7226.879		1
7227.68457		1
7228.15039		1
7228.17627		1
7228.712		1
7228.781		1
7228.86475		1
7229.375		1
7229.552		1
7229.5625		1
7229.799		1
7230.19775		1
7230.55664		1
7231.40137		1
7231.80762		1
7232.001		1
7232.05566		1
7232.09229		1
7232.186		1
7232.332		1
7232.51367		1
7233.172		1
7233.31348		1
7233.69775		1
7233.72949		1
7234.64551		1
7234.657		1
7234.845		1
7235.186		1
7235.285		1
7235.86426		1
7235.92334		1
7235.92773		1
7235.955		1
7236.05469		1
7236.2085		1
7236.31445		1
7236.39844		1
7236.465		1
7236.66357		1
7236.67334		1
7237.22656		1
7237.30762		1
7237.7334		1
7238.039		1
7238.07764		1
7238.94434		1
7239.168		1
7239.299		1
7239.31641		1
7239.519		1
7239.6416		1
7239.699		1
7239.84326		1
7239.91		1
7240.117		1
7240.19		1
7240.23633		1
7240.25732		1
7240.44043		1
7240.511		1
7240.949		1
7240.95068		1
7241.08154		1
7241.16		1
7241.31		1
7241.372		1
7241.501		1
7241.81		1
7241.96973		1
7242.51465		1
7242.51758		1
7242.595		1
7243.004		1
7243.006		1
7243.33936		1
7243.42529		1
7243.904		1
7244.14		1
7244.968		1
7245.40039		1
7245.46045		1
7245.66943		1
7245.97656		1
7246.13037		1
7246.274		1
7246.36133		1
7246.58643		1
7248.457		1
7248.648		1
7248.697		1
7249.733		1
7249.907		1
7250.312		1
7250.638		1
7250.71631		1
7250.938		1
7251.00439		1
7251.44		1
7252.243		1
7252.938		1
7253.12		1
7253.191		1
7253.261		1
7253.281		1
7253.43555		1
7253.853		1
7254.08252		1
7254.4		1
7254.41357		1
7254.433		1
7254.664		1
7254.78564		1
7255.25146		1
7255.845		1
7256.004		1
7256.099		1
7256.217		1
7256.74		1
7256.741		1
7256.793		1
7257.38672		1
7257.404		1
7257.55859		1
7257.868		1
7258.474		1
7258.52734		1
7258.541		1
7258.54346		1
7258.726		1
7258.95557		1
7259.087		1
7259.381		1
7259.46875		1
7259.638		1
7259.81152		1
7259.82471		1
7259.943		1
7260.151		1
7260.407		1
7260.53467		1
7260.752		1
7260.82		1
7260.9873		1
7261.11865		1
7261.259		1
7261.372		1
7261.65625		1
7261.818		1
7261.921		1
7261.934		1
7261.984		1
7262.75635		1
7262.999		1
7263.01758		1
7263.347		1
7263.709		1
7264.166		1
7264.28		1
7264.806		1
7264.81641		1
7264.84033		1
7265.428		1
7265.85449		1
7265.882		1
7265.906		1
7266.2124		1
7266.21973		1
7266.279		1
7266.353		1
7266.48438		1
7266.50244		1
7266.568		1
7266.62646		1
7266.8374		1
7266.936		1
7266.956		1
7267.02539		1
7267.29834		1
7267.98242		1
7267.993		1
7268.0083		1
7268.084		1
7268.093		1
7268.15771		1
7268.28564		1
7268.74951		1
7268.75635		1
7269.119		1
7269.21631		1
7269.343		1
7269.345		1
7269.90869		1
7270.00439		1
7270.02148		1
7270.07959		1
7270.216		1
7270.36572		1
7270.431		1
7270.524		1
7270.618		1
7270.906		1
7271.15869		1
7271.21631		1
7271.25928		1
7271.26465		1
7271.478		1
7271.60547		1
7272.15527		1
7272.24951		1
7272.331		1
7272.38135		1
7272.623		1
7272.71		1
7272.81836		1
7272.873		1
7273.231		1
7273.49756		1
7273.979		1
7274.634		1
7275.24756		1
7275.392		1
7275.482		1
7275.55957		1
7275.766		1
7275.77441		1
7275.777		1
7276.246		1
7276.31		1
7276.3877		1
7276.41357		1
7276.583		1
7276.657		1
7276.761		1
7276.836		1
7276.90625		1
7277.15625		1
7277.726		1
7277.958		1
7278.10059		1
7278.49658		1
7278.6167		1
7278.75		1
7279.175		1
7279.21729		1
7279.283		1
7279.35156		1
7279.49072		1
7279.51758		1
7279.666		1
7279.66943		1
7279.69775		1
7279.892		1
7279.89844		1
7280.004		1
7280.11768		1
7280.565		1
7280.876		1
7281.039		1
7281.16162		1
7281.431		1
7281.487		1
7281.718		1
7281.77246		1
7281.77441		1
7281.839		1
7281.946		1
7282.0376		1
7282.09668		1
7282.216		1
7282.37		1
7282.41064		1
7282.46973		1
7282.671		1
7282.71436		1
7282.89453		1
7282.915		1
7283.117		1
7283.19		1
7283.242		1
7283.50928		1
7283.573		1
7283.798		1
7283.86426		1
7283.87939		1
7283.92041		1
7283.96143		1
7284.056		1
7284.21436		1
7284.31348		1
7284.54932		1
7285.077		1
7285.23633		1
7285.299		1
7285.44531		1
7285.46143		1
7285.813		1
7286.099		1
7286.25244		1
7286.46826		1
7286.471		1
7286.6123		1
7286.61768		1
7286.77148		1
7287.008		1
7287.0127		1
7287.068		1
7287.314		1
7287.34131		1
7287.59033		1
7287.59961		1
7288.18652		1
7288.232		1
7288.24268		1
7288.66846		1
7288.787		1
7288.889		1
7288.91553		1
7289.045		1
7289.25928		1
7289.446		1
7289.52051		1
7289.664		1
7289.69971		1
7289.733		1
7289.754		1
7289.781		1
7289.78955		1
7289.806		1
7289.95166		1
7289.954		1
7289.95752		1
7290.004		1
7290.15332		1
7290.194		1
7290.488		1
7290.80762		1
7290.975		1
7290.984		1
7290.996		1
7291.32861		1
7291.35254		1
7291.3916		1
7291.532		1
7291.78955		1
7291.873		1
7292.25146		1
7292.30762		1
7292.308		1
7292.42236		1
7292.54834		1
7292.683		1
7293.074		1
7293.11572		1
7293.1416		1
7293.405		1
7293.434		1
7293.654		1
7293.686		1
7293.774		1
7293.83447		1
7293.901		1
7293.96533		1
7294		1
7294.324		1
7294.349		1
7294.4126		1
7294.725		1
7294.902		1
7295.036		1
7295.083		1
7295.293		1
7295.303		1
7295.31934		1
7295.41846		1
7295.52734		1
7295.537		1
7295.614		1
7295.727		1
7296.07373		1
7296.083		1
7296.18848		1
7296.40869		1
7296.5415		1
7296.81836		1
7296.843		1
7296.994		1
7297.273		1
7297.358		1
7297.534		1
7297.599		1
7297.89648		1
7297.971		1
7298.21143		1
7298.33		1
7298.346		1
7298.482		1
7298.52051		1
7298.66846		1
7298.677		1
7298.71729		1
7298.88428		1
7299.13037		1
7299.35547		1
7299.398		1
7299.53125		1
7299.57568		1
7299.68457		1
7299.783		1
7299.8623		1
7300.065		1
7300.239		1
7300.482		1
7300.98145		1
7301.12549		1
7301.185		1
7301.261		1
7301.312		1
7301.38135		1
7301.495		1
7301.736		1
7301.90625		1
7301.9624		1
7301.96826		1
7302.24854		1
7302.34326		1
7302.63672		1
7302.89355		1
7302.95166		1
7302.97754		1
7303.182		1
7303.34668		1
7303.4043		1
7303.408		1
7303.54248		1
7303.65771		1
7303.68945		1
7303.76367		1
7303.825		1
7303.829		1
7303.904		1
7303.909		1
7304.17334		1
7304.2583		1
7304.284		1
7304.34033		1
7304.41357		1
7304.571		1
7304.61768		1
7304.71338		1
7304.72656		1
7304.80225		1
7304.988		1
7305.06934		1
7305.13		1
7305.22852		1
7305.275		1
7305.389		1
7305.44873		1
7305.498		1
7305.665		1
7305.807		1
7306.664		1
7306.691		1
7306.69775		1
7306.7793		1
7306.819		1
7306.82471		1
7306.97754		1
7307.002		1
7307.145		1
7307.17432		1
7307.4375		1
7307.60352		1
7307.71338		1
7307.728		1
7308.147		1
7308.314		1
7308.367		1
7308.551		1
7308.621		1
7308.62939		1
7308.668		1
7308.7793		1
7308.93848		1
7309.23828		1
7309.24658		1
7309.425		1
7309.553		1
7309.66455		1
7309.751		1
7309.935		1
7309.936		1
7310.066		1
7310.31		1
7310.50244		1
7311.025		1
7311.056		1
7311.9043		1
7311.905		1
7312.104		1
7312.119		1
7312.28662		1
7312.56934		1
7312.623		1
7312.681		1
7312.85254		1
7312.98535		1
7313.0127		1
7313.026		1
7313.1		1
7313.174		1
7313.2627		1
7313.30029		1
7313.57129		1
7313.694		1
7313.753		1
7313.89063		1
7314.1084		1
7314.17969		1
7314.189		1
7314.2207		1
7314.364		1
7314.777		1
7314.92725		1
7314.95947		1
7314.962		1
7314.966		1
7314.99561		1
7315.066		1
7315.278		1
7315.32		1
7315.383		1
7315.53857		1
7315.581		1
7315.5874		1
7316.074		1
7316.15137		1
7316.20557		1
7316.252		1
7316.26025		1
7316.385		1
7316.42236		1
7316.54932		1
7316.82129		1
7316.90625		1
7317.03467		1
7317.093		1
7317.09375		1
7317.198		1
7317.314		1
7317.583		1
7317.62842		1
7317.962		1
7318.004		1
7318.037		1
7318.233		1
7318.58057		1
7318.805		1
7318.89844		1
7318.92236		1
7318.94434		1
7318.97363		1
7318.9917		1
7319.01563		1
7319.071		1
7319.125		1
7319.58545		1
7319.59961		1
7319.76172		1
7319.882		1
7319.936		1
7319.96875		1
7320.011		1
7320.034		1
7320.08936		1
7320.38525		1
7320.42627		1
7320.43457		1
7320.759		1
7320.846		1
7320.928		1
7321.21143		1
7321.4707		1
7321.515		1
7321.55127		1
7321.574		1
7321.62744		1
7321.643		1
7321.80859		1
7321.88428		1
7322.037		1
7322.19629		1
7322.20166		1
7322.56		1
7322.6167		1
7322.80469		1
7322.80566		1
7322.84473		1
7323.00049		1
7323.02246		1
7323.154		1
7323.22656		1
7323.273		1
7323.29541		1
7323.355		1
7323.391		1
7323.46143		1
7323.532		1
7323.55127		1
7323.6333		1
7323.669		1
7323.7627		1
7323.8125		1
7323.95947		1
7323.9624		1
7324.41943		1
7324.438		1
7324.48438		1
7324.49463		1
7324.572		1
7324.706		1
7324.92871		1
7324.99658		1
7325.077		1
7325.19775		1
7325.225		1
7325.276		1
7325.353		1
7325.392		1
7325.451		1
7325.53		1
7325.554		1
7325.615		1
7325.845		1
7325.846		1
7326.30029		1
7326.39453		1
7326.53125		1
7326.601		1
7326.75635		1
7327.01074		1
7327.303		1
7327.421		1
7328.074		1
7328.18555		1
7328.247		1
7328.437		1
7328.561		1
7328.679		1
7328.84863		1
7329.312		1
7329.34375		1
7329.34863		1
7329.41		1
7329.42773		1
7329.71826		1
7330.0127		1
7330.33252		1
7330.33936		1
7330.37842		1
7330.576		1
7330.63		1
7330.67041		1
7330.69336		1
7330.70752		1
7330.796		1
7330.80566		1
7330.83057		1
7330.8916		1
7330.937		1
7331.248		1
7331.25635		1
7331.26855		1
7331.271		1
7331.45459		1
7331.537		1
7331.607		1
7331.721		1
7331.73535		1
7331.83447		1
7331.91162		1
7331.974		1
7332.06836		1
7332.30957		1
7332.324		1
7332.39		1
7332.448		1
7332.55225		1
7332.869		1
7333.049		1
7333.06055		1
7333.081		1
7333.28271		1
7333.4917		1
7333.597		1
7333.635		1
7333.64746		1
7333.65137		1
7333.72559		1
7333.776		1
7333.77637		1
7333.906		1
7334.035		1
7334.128		1
7334.24854		1
7334.54		1
7334.604		1
7334.64648		1
7334.68555		1
7335.10156		1
7335.3335		1
7335.3584		1
7335.388		1
7335.40527		1
7335.60645		1
7335.743		1
7335.903		1
7336.01172		1
7336.04639		1
7336.05225		1
7336.082		1
7336.353		1
7336.42773		1
7336.442		1
7336.476		1
7336.66943		1
7337.067		1
7337.545		1
7337.685		1
7337.9		1
7337.95654		1
7338.08154		1
7338.16846		1
7338.211		1
7338.22168		1
7338.31348		1
7338.336		1
7338.343		1
7338.407		1
7338.542		1
7338.591		1
7338.63135		1
7338.96973		1
7338.98975		1
7339.02051		1
7339.30371		1
7339.313		1
7339.542		1
7339.67432		1
7340.07471		1
7340.079		1
7340.244		1
7340.31055		1
7340.316		1
7340.412		1
7340.759		1
7340.771		1
7340.816		1
7340.948		1
7341.013		1
7341.118		1
7341.37939		1
7341.473		1
7341.55957		1
7341.5874		1
7341.61		1
7341.67041		1
7341.673		1
7341.83		1
7342.02148		1
7342.02734		1
7342.149		1
7342.17969		1
7342.308		1
7342.442		1
7342.48633		1
7342.558		1
7342.60449		1
7342.806		1
7342.847		1
7343.09229		1
7343.88525		1
7344.01074		1
7344.02344		1
7344.06055		1
7344.12646		1
7344.254		1
7344.453		1
7344.484		1
7344.681		1
7344.712		1
7344.924		1
7344.963		1
7345.10938		1
7345.228		1
7345.28174		1
7345.404		1
7345.587		1
7345.62646		1
7345.76465		1
7345.87		1
7345.87		1
7345.922		1
7345.99756		1
7346.00439		1
7346.04932		1
7346.11572		1
7346.222		1
7346.31836		1
7346.364		1
7346.468		1
7346.488		1
7346.55127		1
7346.624		1
7346.637		1
7346.70264		1
7346.733		1
7346.744		1
7346.913		1
7347.068		1
7347.1167		1
7347.129		1
7347.173		1
7347.26953		1
7347.345		1
7347.46338		1
7347.48047		1
7347.55127		1
7347.65527		1
7347.68555		1
7347.716		1
7347.78564		1
7347.833		1
7347.892		1
7347.926		1
7348.041		1
7348.05371		1
7348.11426		1
7348.11426		1
7348.13428		1
7348.332		1
7348.53271		1
7348.93164		1
7349.074		1
7349.173		1
7349.19531		1
7349.492		1
7349.53174		1
7349.694		1
7349.879		1
7350.09473		1
7350.11035		1
7350.303		1
7350.351		1
7350.4585		1
7350.494		1
7350.75732		1
7350.767		1
7350.80127		1
7350.84033		1
7350.87744		1
7351.03467		1
7351.04346		1
7351.06445		1
7351.109		1
7351.29053		1
7351.551		1
7351.59229		1
7351.86768		1
7351.927		1
7352.417		1
7352.51563		1
7352.64355		1
7352.703		1
7352.7915		1
7352.92969		1
7352.94629		1
7353.042		1
7353.17334		1
7353.30029		1
7353.331		1
7353.33447		1
7353.407		1
7353.4707		1
7353.71		1
7353.758		1
7353.868		1
7353.921		1
7354.193		1
7354.262		1
7354.30957		1
7354.36475		1
7354.61328		1
7354.82		1
7354.83545		1
7354.86475		1
7354.897		1
7354.903		1
7354.94727		1
7355.00342		1
7355.026		1
7355.11133		1
7355.1333		1
7355.37744		1
7355.469		1
7355.505		1
7356.154		1
7356.34229		1
7356.75244		1
7356.77637		1
7356.862		1
7356.87451		1
7356.957		1
7357.14941		1
7357.26758		1
7357.27		1
7357.39648		1
7357.664		1
7357.777		1
7357.87939		1
7357.975		1
7358.10449		1
7358.14648		1
7358.20068		1
7358.24951		1
7358.42725		1
7358.446		1
7358.5127		1
7358.52539		1
7358.531		1
7358.613		1
7359.193		1
7359.20459		1
7359.21875		1
7359.2207		1
7359.27832		1
7359.37451		1
7359.418		1
7359.46045		1
7359.48242		1
7359.578		1
7359.709		1
7359.738		1
7359.771		1
7359.838		1
7359.85		1
7359.864		1
7359.948		1
7359.96436		1
7359.974		1
7360.14746		1
7360.151		1
7360.18359		1
7360.18945		1
7360.257		1
7360.289		1
7360.31445		1
7360.354		1
7360.41		1
7360.435		1
7360.44336		1
7360.48145		1
7360.65527		1
7360.67334		1
7360.71875		1
7360.808		1
7360.8833		1
7360.90137		1
7360.97363		1
7360.9917		1
7361.19336		1
7361.337		1
7361.377		1
7361.47168		1
7361.484		1
7361.539		1
7361.56055		1
7361.589		1
7361.82		1
7361.88672		1
7361.93066		1
7362.09229		1
7362.1167		1
7362.1665		1
7362.2334		1
7362.31055		1
7362.32031		1
7362.36426		1
7362.43066		1
7362.464		1
7362.467		1
7362.54834		1
7362.598		1
7362.61035		1
7362.62256		1
7362.6543		1
7363.06934		1
7363.10059		1
7363.279		1
7363.447		1
7363.584		1
7364.15039		1
7364.19873		1
7364.25928		1
7364.483		1
7364.55859		1
7364.65039		1
7364.78		1
7364.886		1
7365.017		1
7365.037		1
7365.226		1
7365.36768		1
7365.66455		1
7365.91064		1
7365.98828		1
7366.026		1
7366.07861		1
7366.10352		1
7366.318		1
7366.32764		1
7366.33838		1
7366.388		1
7366.72266		1
7366.72949		1
7366.776		1
7366.82031		1
7366.955		1
7367.008		1
7367.067		1
7367.07031		1
7367.14648		1
7367.15674		1
7367.391		1
7367.45459		1
7367.594		1
7367.72852		1
7367.7417		1
7367.75244		1
7367.761		1
7368.1167		1
7368.12061		1
7368.273		1
7368.36328		1
7368.50244		1
7368.6		1
7368.62256		1
7368.767		1
7368.889		1
7369.021		1
7369.251		1
7369.325		1
7369.429		1
7369.52832		1
7369.56		1
7369.74658		1
7369.77539		1
7369.798		1
7369.84863		1
7369.89551		1
7370.24463		1
7370.252		1
7370.2583		1
7370.28662		1
7370.382		1
7370.42041		1
7370.621		1
7370.67969		1
7370.684		1
7370.69434		1
7370.749		1
7370.834		1
7370.88232		1
7370.886		1
7370.96045		1
7371.016		1
7371.075		1
7371.09668		1
7371.118		1
7371.151		1
7371.2085		1
7371.2207		1
7371.277		1
7371.28027		1
7371.3623		1
7371.38135		1
7371.437		1
7371.44531		1
7371.51025		1
7371.59961		1
7371.605		1
7371.615		1
7371.733		1
7371.97656		1
7372.012		1
7372.156		1
7372.158		1
7372.169		1
7372.21631		1
7372.273		1
7372.28125		1
7372.525		1
7372.559		1
7372.57666		1
7372.654		1
7372.7666		1
7372.89453		1
7373.018		1
7373.0415		1
7373.065		1
7373.117		1
7373.221		1
7373.385		1
7373.57275		1
7373.57568		1
7373.60938		1
7373.64453		1
7373.724		1
7373.85449		1
7374.02148		1
7374.049		1
7374.10547		1
7374.142		1
7374.25928		1
7374.322		1
7374.36963		1
7374.379		1
7374.438		1
7374.487		1
7374.56		1
7374.598		1
7374.61035		1
7374.72461		1
7374.813		1
7375.107		1
7375.12354		1
7375.168		1
7375.18457		1
7375.19873		1
7375.28857		1
7375.365		1
7375.45947		1
7375.562		1
7375.982		1
7376.09		1
7376.37354		1
7376.572		1
7376.708		1
7376.73438		1
7376.792		1
7376.821		1
7377.02246		1
7377.17627		1
7377.20459		1
7377.42725		1
7377.44		1
7377.48633		1
7377.54932		1
7377.855		1
7378.01465		1
7378.04346		1
7378.05225		1
7378.30859		1
7378.325		1
7378.39355		1
7378.41		1
7378.457		1
7378.46		1
7378.718		1
7378.721		1
7378.91162		1
7379.183		1
7379.206		1
7379.314		1
7379.334		1
7379.52441		1
7379.62158		1
7379.64		1
7379.6626		1
7379.712		1
7379.81934		1
7379.836		1
7379.855		1
7379.88867		1
7379.92529		1
7379.974		1
7379.985		1
7379.992		1
7380.142		1
7380.161		1
7380.17432		1
7380.258		1
7380.432		1
7380.44971		1
7380.55225		1
7380.58936		1
7380.72949		1
7380.73242		1
7380.97461		1
7381.13965		1
7381.1416		1
7381.467		1
7381.562		1
7381.66943		1
7381.699		1
7381.76953		1
7381.79346		1
7381.84326		1
7381.899		1
7381.90137		1
7382.192		1
7382.301		1
7382.34668		1
7382.45		1
7382.453		1
7382.45459		1
7382.47168		1
7382.47754		1
7382.58154		1
7382.66748		1
7382.71875		1
7382.785		1
7382.813		1
7382.881		1
7382.921		1
7382.96631		1
7383.025		1
7383.202		1
7383.23535		1
7383.34131		1
7383.48047		1
7383.525		1
7383.69727		1
7383.709		1
7383.817		1
7383.94		1
7383.962		1
7384.057		1
7384.14258		1
7384.414		1
7384.6665		1
7384.75439		1
7384.965		1
7384.98828		1
7385.09033		1
7385.143		1
7385.32031		1
7385.329		1
7385.46631		1
7385.531		1
7385.55566		1
7385.571		1
7385.673		1
7385.677		1
7385.945		1
7385.99072		1
7386.003		1
7386.048		1
7386.12646		1
7386.20264		1
7386.35449		1
7386.485		1
7386.51563		1
7386.572		1
7386.649		1
7386.731		1
7386.766		1
7386.815		1
7387.015		1
7387.03564		1
7387.0874		1
7387.09229		1
7387.16162		1
7387.185		1
7387.32861		1
7387.35059		1
7387.469		1
7387.62256		1
7387.762		1
7387.77832		1
7387.864		1
7388.042		1
7388.04736		1
7388.183		1
7388.19141		1
7388.193		1
7388.2		1
7388.24072		1
7388.32861		1
7388.339		1
7388.38525		1
7388.425		1
7388.43945		1
7388.51172		1
7388.53955		1
7388.82031		1
7388.906		1
7388.92139		1
7388.999		1
7389.016		1
7389.03369		1
7389.109		1
7389.13574		1
7389.265		1
7389.37158		1
7389.6416		1
7389.65771		1
7389.798		1
7389.954		1
7389.964		1
7390.039		1
7390.066		1
7390.12646		1
7390.30859		1
7390.309		1
7390.59473		1
7390.69336		1
7390.78857		1
7390.925		1
7390.98535		1
7391.004		1
7391.02637		1
7391.12061		1
7391.152		1
7391.157		1
7391.232		1
7391.27539		1
7391.29834		1
7391.31348		1
7391.365		1
7391.412		1
7391.49072		1
7391.659		1
7391.843		1
7391.852		1
7391.872		1
7391.921		1
7392.009		1
7392.03		1
7392.177		1
7392.20752		1
7392.21973		1
7392.246		1
7392.303		1
7392.345		1
7392.40039		1
7392.407		1
7392.4165		1
7392.437		1
7392.473		1
7392.50439		1
7392.56543		1
7392.567		1
7392.575		1
7392.73633		1
7392.74		1
7392.93		1
7393.03955		1
7393.04		1
7393.16943		1
7393.35		1
7393.402		1
7393.425		1
7393.483		1
7393.543		1
7393.556		1
7393.683		1
7393.76563		1
7393.94971		1
7393.95557		1
7393.97656		1
7393.992		1
7394.05859		1
7394.074		1
7394.191		1
7394.20654		1
7394.22852		1
7394.299		1
7394.31055		1
7394.39258		1
7394.43945		1
7394.506		1
7394.535		1
7394.572		1
7394.76563		1
7394.879		1
7394.89355		1
7394.918		1
7394.94971		1
7394.96436		1
7394.973		1
7395.10156		1
7395.15771		1
7395.259		1
7395.53125		1
7395.5625		1
7395.681		1
7395.702		1
7395.7583		1
7395.7666		1
7395.785		1
7395.79053		1
7395.833		1
7395.96973		1
7395.9707		1
7396.033		1
7396.096		1
7396.283		1
7396.37158		1
7396.427		1
7396.494		1
7396.631		1
7396.64551		1
7396.648		1
7396.67725		1
7396.685		1
7396.697		1
7396.72363		1
7396.77344		1
7396.795		1
7396.838		1
7396.90137		1
7396.914		1
7396.979		1
7397.077		1
7397.07959		1
7397.1377		1
7397.158		1
7397.22363		1
7397.37		1
7397.51563		1
7397.565		1
7397.57373		1
7397.586		1
7397.7207		1
7398.00928		1
7398.071		1
7398.089		1
7398.20752		1
7398.21045		1
7398.342		1
7398.357		1
7398.494		1
7398.5		1
7398.50244		1
7398.602		1
7398.733		1
7398.81836		1
7398.845		1
7398.88965		1
7398.919		1
7398.95947		1
7399.16846		1
7399.17139		1
7399.17969		1
7399.18555		1
7399.351		1
7399.39551		1
7399.578		1
7399.59326		1
7399.934		1
7399.969		1
7400.147		1
7400.158		1
7400.26172		1
7400.308		1
7400.389		1
7400.42236		1
7400.49463		1
7400.56152		1
7400.64063		1
7400.662		1
7400.70947		1
7400.89844		1
7401.03662		1
7401.065		1
7401.082		1
7401.0835		1
7401.134		1
7401.273		1
7401.338		1
7401.447		1
7401.46338		1
7401.762		1
7401.76465		1
7401.80859		1
7401.90039		1
7401.98438		1
7402.087		1
7402.21729		1
7402.241		1
7402.24854		1
7402.2793		1
7402.5166		1
7402.567		1
7402.584		1
7402.66943		1
7402.68457		1
7402.6875		1
7402.729		1
7402.775		1
7402.83252		1
7402.87549		1
7402.954		1
7402.991		1
7403.15771		1
7403.36865		1
7403.37158		1
7403.46729		1
7403.54443		1
7403.559		1
7403.587		1
7403.61035		1
7403.856		1
7403.91943		1
7404.00732		1
7404.075		1
7404.159		1
7404.298		1
7404.34766		1
7404.373		1
7404.39844		1
7404.40234		1
7404.455		1
7404.49463		1
7404.60547		1
7404.6416		1
7404.68262		1
7404.735		1
7404.739		1
7404.88428		1
7405.01025		1
7405.08252		1
7405.12256		1
7405.27637		1
7405.2915		1
7405.352		1
7405.353		1
7405.4707		1
7405.49072		1
7405.493		1
7405.65527		1
7405.665		1
7405.72461		1
7405.83		1
7405.921		1
7405.987		1
7406.041		1
7406.091		1
7406.09229		1
7406.16		1
7406.254		1
7406.292		1
7406.31055		1
7406.53		1
7406.539		1
7406.54736		1
7406.61		1
7406.722		1
7406.73438		1
7406.83936		1
7406.8457		1
7406.943		1
7407.02734		1
7407.11328		1
7407.13037		1
7407.17139		1
7407.213		1
7407.30127		1
7407.41455		1
7407.42236		1
7407.52539		1
7407.62939		1
7407.68066		1
7407.728		1
7407.75		1
7407.866		1
7407.88867		1
7408.062		1
7408.1167		1
7408.13		1
7408.219		1
7408.407		1
7408.50244		1
7408.6333		1
7408.6875		1
7408.706		1
7408.72754		1
7408.96045		1
7409.008		1
7409.023		1
7409.04932		1
7409.089		1
7409.12549		1
7409.15771		1
7409.446		1
7409.544		1
7409.57666		1
7409.585		1
7409.609		1
7409.755		1
7409.76074		1
7409.83545		1
7409.843		1
7409.88037		1
7409.941		1
7410.07275		1
7410.148		1
7410.44141		1
7410.58936		1
7410.633		1
7410.71973		1
7410.789		1
7410.81		1
7410.919		1
7410.94		1
7411.00928		1
7411.08447		1
7411.24		1
7411.34326		1
7411.536		1
7411.568		1
7411.601		1
7411.65625		1
7411.67529		1
7411.74463		1
7411.788		1
7411.83154		1
7411.833		1
7411.855		1
7411.891		1
[truncated: 18,292 more rows]
