# Supplementary material for: Getting rid of ‘rain’ and ‘stars’: Mitigating inhibition effects on ddPCR data analysis, the case study of the invasive crayfish Pacifastacus leniusculus in the streams of Luxembourg
Source: PLoS One. 2022 Nov 16;17(11):e0275363. doi: 10.1371/journal.pone.0275363 (PMC9668142; doi:10.1371/journal.pone.0275363)
Supplement: S1 File — (ZIP) [file pone.0275363.s003.zip › raw data/31-Pl4/31 Pl4-2019_B02_Amplitude.csv]

Ch1 Amplitude	Ch2 Amplitude	Cluster
6459.559		1
6829.531		1
7006.231		1
7049.786		1
7073.95166		1
7077.9707		1
7081.8374		1
7104.526		1
7114.412		1
7119.844		1
7124.265		1
7127.58154		1
7141.274		1
7148.67627		1
7149.036		1
7157.99561		1
7158.42871		1
7163.04639		1
7167.27344		1
7172.49		1
7174.525		1
7177.104		1
7181.587		1
7185.793		1
7187.1543		1
7189.77		1
7191.92041		1
7194.78955		1
7195.694		1
7196.16162		1
7197.298		1
7197.811		1
7202.32373		1
7206.45752		1
7206.51		1
7216.49072		1
7217.858		1
7218.867		1
7221.2627		1
7221.61963		1
7222.5083		1
7226.128		1
7233.931		1
7235.25146		1
7237.388		1
7238.967		1
7246.915		1
7249.57129		1
7250.716		1
7254.306		1
7258.46631		1
7260.80225		1
7261.59961		1
7264.51563		1
7265.89355		1
7268.5083		1
7269.90332		1
7270.46143		1
7273.52344		1
7273.931		1
7275.073		1
7275.968		1
7277.165		1
7278.077		1
7278.447		1
7278.477		1
7280.993		1
7281.59131		1
7281.8623		1
7281.903		1
7281.997		1
7282.401		1
7282.42432		1
7283.84131		1
7285.178		1
7285.627		1
7286.21631		1
7286.23535		1
7286.34668		1
7287.27148		1
7287.273		1
7288.59668		1
7289.608		1
7289.683		1
7290.304		1
7290.61133		1
7291.78		1
7292.858		1
7293.66943		1
7295.47363		1
7296.14648		1
7297.48047		1
7297.717		1
7298.014		1
7298.93066		1
7299.26758		1
7301.19		1
7302.66748		1
7303.0127		1
7303.331		1
7304.38232		1
7305.08447		1
7305.49951		1
7306.16748		1
7306.231		1
7306.307		1
7307.2		1
7307.349		1
7308.20068		1
7309.53955		1
7309.84668		1
7310.55566		1
7311.356		1
7311.5625		1
7312.635		1
7313.2207		1
7313.519		1
7314.32031		1
7314.327		1
7314.934		1
7315.12158		1
7316.533		1
7317.3833		1
7317.67627		1
7318.05664		1
7319.569		1
7320.221		1
7320.225		1
7320.23438		1
7320.921		1
7321.209		1
7321.3916		1
7321.77344		1
7321.887		1
7322.29932		1
7323.30225		1
7323.73633		1
7324.61475		1
7324.686		1
7325.581		1
7325.904		1
7327.227		1
7327.81543		1
7328.762		1
7328.945		1
7329.294		1
7329.87		1
7330.586		1
7330.63525		1
7330.886		1
7331.37842		1
7331.612		1
7332.11133		1
7332.322		1
7332.74561		1
7333.628		1
7333.66357		1
7334.159		1
7334.522		1
7334.7627		1
7334.90625		1
7335.07959		1
7335.262		1
7336.068		1
7336.63672		1
7339.53125		1
7340.518		1
7340.924		1
7341.22754		1
7341.44873		1
7342.06445		1
7342.3374		1
7342.778		1
7342.893		1
7343.031		1
7343.31543		1
7344.244		1
7344.467		1
7345.163		1
7345.252		1
7345.546		1
7345.62646		1
7345.905		1
7345.915		1
7346.11963		1
7346.243		1
7346.396		1
7346.693		1
7346.7915		1
7346.84961		1
7346.92432		1
7347.40039		1
7347.48242		1
7347.5083		1
7347.73535		1
7348.47168		1
7348.54346		1
7349.837		1
7350.40674		1
7350.78		1
7350.96045		1
7351.13		1
7352.232		1
7352.51074		1
7352.78369		1
7352.98438		1
7353.032		1
7353.63965		1
7353.866		1
7354.511		1
7354.672		1
7355.04834		1
7355.216		1
7355.6123		1
7355.739		1
7356.106		1
7357.061		1
7357.17529		1
7357.17725		1
7357.3125		1
7357.58		1
7357.73975		1
7358.05566		1
7358.099		1
7358.163		1
7359.069		1
7359.07227		1
7359.464		1
7359.56152		1
7359.991		1
7360.75244		1
7361.03467		1
7361.11865		1
7361.698		1
7362.45264		1
7363.079		1
7363.217		1
7363.398		1
7363.69141		1
7364.495		1
7364.76025		1
7365.11133		1
7365.57		1
7366.55371		1
7366.789		1
7367.29248		1
7367.94727		1
7368.48		1
7368.587		1
7368.832		1
7368.95654		1
7369.12		1
7369.313		1
7369.56543		1
7370.30859		1
7370.57129		1
7371.878		1
7372.138		1
7372.36035		1
7372.453		1
7372.47852		1
7372.49072		1
7372.809		1
7373.387		1
7373.474		1
7373.507		1
7374.55		1
7374.57129		1
7374.672		1
7374.743		1
7374.8584		1
7375.14		1
7375.46338		1
7375.65967		1
7376.051		1
7376.405		1
7376.6626		1
7377.12549		1
7377.76		1
7378.0415		1
7378.594		1
7379.07227		1
7379.311		1
7380.40332		1
7380.58447		1
7380.85059		1
7381.101		1
7381.153		1
7381.195		1
7381.45752		1
7381.63525		1
7381.674		1
7381.84033		1
7381.953		1
7381.954		1
7382.1123		1
7382.525		1
7382.827		1
7382.8916		1
7382.89355		1
7383.261		1
7383.78		1
7383.95654		1
7384.186		1
7384.753		1
7385.205		1
7385.296		1
7385.469		1
7385.555		1
7385.80566		1
7386.371		1
7386.50537		1
7386.596		1
7386.59961		1
7386.68848		1
7386.692		1
7386.82764		1
7386.919		1
7387.26		1
7387.564		1
7388.318		1
7388.91		1
7388.982		1
7389.052		1
7389.10938		1
7389.648		1
7389.854		1
7390.001		1
7390.05957		1
7390.091		1
7390.79834		1
7390.877		1
7391.47168		1
7391.60156		1
7391.92334		1
7392.485		1
7392.656		1
7392.818		1
7393.16162		1
7393.32471		1
7393.775		1
7393.78662		1
7393.897		1
7393.973		1
7394.14648		1
7394.474		1
7394.722		1
7394.798		1
7395.239		1
7395.632		1
7395.875		1
7396.12451		1
7396.17725		1
7396.246		1
7396.584		1
7396.618		1
7397.26074		1
7397.588		1
7397.84766		1
7397.875		1
7397.914		1
7398.0083		1
7398.065		1
7398.089		1
7398.786		1
7398.90771		1
7399.246		1
7399.36963		1
7399.37061		1
7399.603		1
7399.735		1
7399.76025		1
7399.9165		1
7400.057		1
7400.301		1
7400.326		1
7400.444		1
7400.91455		1
7401		1
7401.03027		1
7401.16064		1
7401.845		1
7402.21631		1
7402.55		1
7403.16455		1
7403.3623		1
7403.366		1
7403.45947		1
7403.7666		1
7403.84229		1
7403.907		1
7404.14844		1
7404.52734		1
7404.647		1
7404.756		1
7404.86		1
7404.89063		1
7404.913		1
7404.93262		1
7405.08643		1
7405.125		1
7405.239		1
7405.65332		1
7405.71		1
7405.832		1
7405.89551		1
7405.91553		1
7406.08838		1
7406.10254		1
7406.261		1
7406.425		1
7406.55859		1
7406.569		1
7406.75146		1
7406.78		1
7406.838		1
7406.84961		1
7407.09473		1
7407.33545		1
7407.39941		1
7407.4707		1
7407.496		1
7407.77344		1
7408.22363		1
7408.306		1
7408.32		1
7408.438		1
7408.43945		1
7408.579		1
7408.865		1
7409.00146		1
7409.069		1
7409.082		1
7409.21973		1
7409.67041		1
7409.838		1
7409.978		1
7410.109		1
7410.292		1
7411.22168		1
7411.32861		1
7411.56543		1
7411.68066		1
7411.80762		1
7411.96338		1
7412.067		1
7412.18652		1
7412.19971		1
7412.936		1
7413.12256		1
7413.151		1
7413.34229		1
7413.57		1
7413.844		1
7413.919		1
7414.138		1
7414.14258		1
7414.31934		1
7414.6543		1
7414.77441		1
7414.82959		1
7415.17334		1
7415.32275		1
7415.434		1
7415.50537		1
7415.634		1
7415.719		1
7415.78174		1
7415.80127		1
7415.83936		1
7415.961		1
7416.33936		1
7416.67334		1
7416.716		1
7416.8623		1
7417.03271		1
7417.03369		1
7417.04443		1
7417.061		1
7417.468		1
7417.594		1
7418.427		1
7418.573		1
7418.689		1
7419.23828		1
7419.476		1
7419.525		1
7419.606		1
7419.64844		1
7419.688		1
7419.725		1
7419.944		1
7420.20166		1
7420.436		1
7420.4834		1
7420.546		1
7420.805		1
7421.004		1
7421.435		1
7421.566		1
7421.775		1
7421.9834		1
7422.12451		1
7422.13672		1
7422.19238		1
7422.357		1
7422.377		1
7422.379		1
7422.618		1
7422.7373		1
7422.74951		1
7422.76074		1
7422.76563		1
7423.433		1
7423.59766		1
7423.641		1
7423.692		1
7424.12939		1
7424.14355		1
7424.242		1
7424.503		1
7424.583		1
7424.616		1
7424.67969		1
7424.808		1
7424.96045		1
7425.01367		1
7425.115		1
7425.14		1
7425.17773		1
7425.316		1
7425.37061		1
7425.41748		1
7425.472		1
7425.95361		1
7426.116		1
7426.24463		1
7426.251		1
7426.599		1
7426.642		1
7426.79053		1
7426.87549		1
7427.001		1
7427.035		1
7427.44336		1
7427.478		1
7427.699		1
7427.71875		1
7427.77148		1
7427.92969		1
7428.08936		1
7428.27		1
7428.387		1
7428.585		1
7428.653		1
7428.83643		1
7428.918		1
7429.095		1
7429.24072		1
7429.44434		1
7429.52441		1
7429.65234		1
7429.67		1
7429.861		1
7430.145		1
7430.42871		1
7430.912		1
7430.969		1
7431.37939		1
7431.45068		1
7432.09131		1
7432.307		1
7432.338		1
7432.557		1
7432.73633		1
7432.74658		1
7432.94531		1
7433.181		1
7433.374		1
7433.39453		1
7433.45361		1
7433.62939		1
7433.707		1
7433.77441		1
7433.876		1
7433.91162		1
7434.171		1
7434.175		1
7434.328		1
7434.681		1
7434.76563		1
7434.809		1
7434.95947		1
7435.26		1
7435.427		1
7435.635		1
7436.02344		1
7436.03		1
7436.06738		1
7436.152		1
7436.214		1
7436.329		1
7436.5		1
7436.802		1
7437.03564		1
7437.06		1
7437.12158		1
7437.266		1
7437.34473		1
7437.46		1
7437.486		1
7437.724		1
7437.735		1
7437.803		1
7437.81738		1
7438.04346		1
7438.10938		1
7438.118		1
7438.519		1
7438.55273		1
7438.91455		1
7438.94775		1
7439.038		1
7439.088		1
7439.168		1
7439.205		1
7439.247		1
7439.384		1
7439.439		1
7439.57861		1
7439.6626		1
7439.77246		1
7439.86035		1
7439.909		1
7440.12744		1
7440.7085		1
7440.71045		1
7440.73047		1
7440.73047		1
7440.733		1
7440.80371		1
7441.03125		1
7441.19727		1
7441.43848		1
7441.472		1
7441.53174		1
7441.60449		1
7441.75537		1
7441.7793		1
7441.845		1
7441.989		1
7442.023		1
7442.10352		1
7442.18555		1
7442.47559		1
7442.55225		1
7442.71875		1
7442.767		1
7443.19629		1
7443.309		1
7443.57129		1
7443.854		1
7443.91064		1
7444.16064		1
7444.1665		1
7444.282		1
7444.29053		1
7444.38525		1
7444.604		1
7444.663		1
7444.84375		1
7445.0166		1
7445.16553		1
7445.39063		1
7445.441		1
7445.52637		1
7445.67334		1
7445.782		1
7445.95361		1
7446.179		1
7446.215		1
7446.316		1
7446.382		1
7446.391		1
7446.39746		1
7446.54346		1
7446.617		1
7446.68359		1
7447.174		1
7447.20068		1
7447.36768		1
7447.43848		1
7447.506		1
7447.82568		1
7448.102		1
7448.273		1
7448.335		1
7448.53564		1
7448.749		1
7448.932		1
7449.034		1
7449.31152		1
7449.42773		1
7449.484		1
7449.49756		1
7449.57764		1
7449.595		1
7449.76855		1
7449.90967		1
7449.945		1
7450.26465		1
7450.271		1
7450.3833		1
7450.401		1
7450.48828		1
7450.509		1
7450.531		1
7450.662		1
7450.80273		1
7450.85742		1
7450.979		1
7451.12842		1
7451.24		1
7451.434		1
7451.612		1
7451.62256		1
7451.636		1
7451.84863		1
7451.94971		1
7452.05029		1
7452.15527		1
7452.20361		1
7452.28271		1
7452.427		1
7452.578		1
7452.64941		1
7452.662		1
7452.66357		1
7452.70557		1
7452.79248		1
7452.80371		1
7452.92529		1
7453.19873		1
7453.323		1
7453.368		1
7453.507		1
7453.62158		1
7453.83154		1
7453.843		1
7454.30957		1
7454.552		1
7454.56934		1
7454.618		1
7454.80127		1
7454.856		1
7455.039		1
7455.14355		1
7455.26025		1
7455.345		1
7455.425		1
7455.44971		1
7455.482		1
7455.53955		1
7455.626		1
7456.018		1
7456.147		1
7456.37061		1
7456.518		1
7456.701		1
7456.78564		1
7457.258		1
7457.289		1
7457.31738		1
7457.377		1
7457.445		1
7457.49951		1
7457.53857		1
7457.57764		1
7457.636		1
7457.91846		1
7458.12842		1
7458.32568		1
7458.38037		1
7458.40137		1
7458.42041		1
7458.538		1
7458.545		1
7458.574		1
7458.628		1
7458.669		1
7458.742		1
7458.926		1
7458.93359		1
7459.04834		1
7459.119		1
7459.12549		1
7459.187		1
7459.23		1
7459.25049		1
7459.372		1
7459.563		1
7459.646		1
7459.77		1
7459.87939		1
7459.8916		1
7459.93457		1
7459.94141		1
7459.97754		1
7460.141		1
7460.15967		1
7460.1875		1
7460.36328		1
7460.487		1
7461.1416		1
7461.145		1
7461.337		1
7461.423		1
7461.58154		1
7461.58838		1
7461.94		1
7461.975		1
7461.97754		1
7462.02832		1
7462.12		1
7462.15234		1
7462.387		1
7462.47754		1
7462.5376		1
7462.5415		1
7462.705		1
7462.72266		1
7462.92529		1
7462.948		1
7463.095		1
7463.196		1
7463.354		1
7463.57129		1
7463.59229		1
7463.599		1
7463.623		1
7463.685		1
7463.8584		1
7463.96045		1
7463.994		1
7464.008		1
7464.123		1
7464.243		1
7464.27246		1
7464.52		1
7464.572		1
7464.995		1
7465.309		1
7465.317		1
7465.512		1
7465.516		1
7465.687		1
7465.73535		1
7465.755		1
7465.84375		1
7465.92529		1
7466.15137		1
7466.24756		1
7466.33		1
7466.3916		1
7466.82227		1
7467.19336		1
7467.344		1
7467.497		1
7467.60059		1
7467.64		1
7467.66		1
7467.8125		1
7467.89355		1
7467.923		1
7467.933		1
7468.044		1
7468.0625		1
7468.09473		1
7468.4043		1
7468.449		1
7468.46826		1
7468.53857		1
7468.609		1
7468.62158		1
7468.652		1
7468.721		1
7468.803		1
7468.881		1
7468.969		1
7469.085		1
7469.151		1
7469.354		1
7469.44141		1
7469.52637		1
7469.53564		1
7469.58643		1
7469.61963		1
7469.65967		1
7469.7334		1
7469.80127		1
7469.8667		1
7469.93		1
7469.998		1
7470.06445		1
7470.145		1
7470.20068		1
7470.26074		1
7470.351		1
7470.37256		1
7470.39648		1
7470.464		1
7470.508		1
7470.569		1
7470.597		1
7470.61035		1
7470.61768		1
7470.71729		1
7470.81934		1
7470.956		1
7471.0957		1
7471.155		1
7471.212		1
7471.215		1
7471.2334		1
7471.588		1
7471.618		1
7471.65137		1
7471.74951		1
7471.878		1
7471.95459		1
7472.01172		1
7472.166		1
7472.1665		1
7472.178		1
7472.289		1
7472.33936		1
7472.38574		1
7472.497		1
7472.55029		1
7472.591		1
7472.594		1
7472.82861		1
7473.408		1
7473.569		1
7473.608		1
7474.03662		1
7474.057		1
7474.117		1
7474.18359		1
7474.24365		1
7474.297		1
7474.354		1
7474.642		1
7474.717		1
7474.75049		1
7474.76953		1
7474.906		1
7475.06836		1
7475.09131		1
7475.11328		1
7475.148		1
7475.155		1
7475.197		1
7475.365		1
7475.615		1
7475.63867		1
7475.733		1
7475.83		1
7476.032		1
7476.034		1
7476.26074		1
7476.30664		1
7476.36133		1
7476.55273		1
7476.63037		1
7476.67139		1
7476.72168		1
7476.748		1
7476.81055		1
7476.902		1
7476.90967		1
7477.07568		1
7477.19043		1
7477.24365		1
7477.48828		1
7477.52246		1
7477.53857		1
7477.60059		1
7477.639		1
7477.68164		1
7477.764		1
7477.77832		1
7477.78369		1
7477.96631		1
7478.13232		1
7478.393		1
7478.4707		1
7478.638		1
7478.655		1
7478.69629		1
7478.757		1
7479.2		1
7479.30225		1
7479.5127		1
7479.59229		1
7479.737		1
7479.76855		1
7479.88672		1
7480.00244		1
7480.167		1
7480.51172		1
7480.531		1
7480.604		1
7480.61133		1
7480.772		1
7480.924		1
7481.144		1
7481.255		1
7481.37744		1
7481.42529		1
7481.584		1
7481.7666		1
7481.9834		1
7482.106		1
7482.31348		1
7482.37939		1
7482.42236		1
7482.622		1
7482.686		1
7482.82373		1
7482.832		1
7482.897		1
7482.93		1
7483.16		1
7483.16846		1
7483.21		1
7483.24951		1
7483.337		1
7483.354		1
7483.509		1
7483.528		1
7483.531		1
7483.587		1
7483.60645		1
7483.623		1
7483.628		1
7483.795		1
7483.8916		1
7483.90771		1
7484.16162		1
7484.19043		1
7484.19971		1
7484.202		1
7484.32471		1
7484.37939		1
7484.488		1
7484.724		1
7484.72656		1
7484.792		1
7484.866		1
7484.924		1
7484.933		1
7484.97266		1
7485.08		1
7485.102		1
7485.117		1
7485.15234		1
7485.162		1
7485.29346		1
7485.44629		1
7485.666		1
7485.70068		1
7485.728		1
7485.796		1
7486.17725		1
7486.247		1
7486.2876		1
7486.29541		1
7486.39453		1
7486.41		1
7486.41846		1
7486.467		1
7486.48242		1
7486.66		1
7486.866		1
7486.882		1
7486.90674		1
7487.06		1
7487.087		1
7487.12744		1
7487.21		1
7487.357		1
7487.3584		1
7487.37256		1
7487.52539		1
7487.55371		1
7487.67		1
7487.82471		1
7487.87354		1
7487.96045		1
7487.961		1
7488.105		1
7488.21045		1
7488.329		1
7488.49951		1
7488.578		1
7488.67627		1
7488.73975		1
7488.76758		1
7488.792		1
7488.88867		1
7488.98438		1
7489.303		1
7489.37061		1
7489.387		1
7489.45459		1
7489.471		1
7489.5415		1
7489.5957		1
7489.62939		1
7489.94873		1
7489.967		1
7489.96973		1
7489.989		1
7490.20654		1
7490.22559		1
7490.2876		1
7490.291		1
7490.29541		1
7490.31934		1
7490.42236		1
7490.50537		1
7490.6084		1
7490.706		1
7490.832		1
7490.943		1
7490.94971		1
7490.97656		1
7490.98438		1
7491.204		1
7491.22656		1
7491.24854		1
7491.54541		1
7491.55664		1
7491.62451		1
7491.775		1
7491.793		1
7491.825		1
7491.84033		1
7491.88672		1
7491.912		1
7492.158		1
7492.234		1
7492.3833		1
7492.40674		1
7492.636		1
7492.74365		1
7492.864		1
7493.14453		1
7493.281		1
7493.341		1
7493.42334		1
7493.45166		1
7493.523		1
7493.70361		1
7493.7417		1
7493.832		1
7493.865		1
7493.955		1
7494.18945		1
7494.236		1
7494.27637		1
7494.51855		1
7494.561		1
7494.59473		1
7494.62451		1
7494.844		1
7494.93555		1
7495.08838		1
7495.09131		1
7495.143		1
7495.166		1
7495.32373		1
7495.35059		1
7495.3623		1
7495.38867		1
7495.53271		1
7495.5957		1
7495.69531		1
7495.70166		1
7495.73828		1
7495.767		1
7495.76855		1
7496.04736		1
7496.12646		1
7496.211		1
7496.23438		1
7496.396		1
7496.55127		1
7496.654		1
7496.73145		1
7496.83252		1
7496.979		1
7496.981		1
7497.054		1
7497.18555		1
7497.223		1
7497.36963		1
7497.43555		1
7497.59326		1
7497.63672		1
7497.65137		1
7497.666		1
7497.723		1
7497.939		1
7498.05566		1
7498.28467		1
7498.45459		1
7498.86426		1
7498.94775		1
7499.04443		1
7499.175		1
7499.561		1
7499.69531		1
7499.70166		1
7499.72949		1
7499.784		1
7499.84229		1
7499.84766		1
7499.95654		1
7500.06934		1
7500.2207		1
7500.30664		1
7500.35059		1
7500.75		1
7500.854		1
7500.89258		1
7500.93262		1
7500.97168		1
7501.04053		1
7501.139		1
7501.14063		1
7501.239		1
7501.25342		1
7501.466		1
7501.52734		1
7501.53027		1
7501.566		1
7501.648		1
7501.66162		1
7501.68164		1
7501.69238		1
7501.78174		1
7501.952		1
7501.98633		1
7502.032		1
7502.105		1
7502.207		1
7502.371		1
7502.43945		1
7502.4624		1
7502.611		1
7502.62158		1
7502.68652		1
7502.693		1
7502.713		1
7502.736		1
7502.96826		1
7503.01855		1
7503.02734		1
7503.11768		1
7503.141		1
7503.15		1
7503.19043		1
7503.20752		1
7503.2417		1
7503.25146		1
7503.25244		1
7503.30127		1
7503.324		1
7503.581		1
7503.651		1
7503.72266		1
7503.80469		1
7504.258		1
7504.44043		1
7504.47852		1
7504.57373		1
7504.624		1
7504.629		1
7504.6333		1
7504.6665		1
7504.67236		1
7504.68457		1
7504.814		1
7504.90869		1
7505.201		1
7505.30957		1
7505.41455		1
7505.439		1
7505.522		1
7505.52441		1
7505.53125		1
7505.54248		1
7505.57666		1
7505.582		1
7505.67871		1
7505.763		1
7505.79		1
7505.833		1
7506.08643		1
7506.099		1
7506.165		1
7506.19141		1
7506.27344		1
7506.274		1
7506.333		1
7506.333		1
7506.33936		1
7506.485		1
7506.507		1
7506.533		1
7506.606		1
7506.663		1
7506.73828		1
7506.80664		1
7506.8335		1
7506.903		1
7506.979		1
7507.02734		1
7507.047		1
7507.058		1
7507.10352		1
7507.162		1
7507.17432		1
7507.179		1
7507.28125		1
7507.29443		1
7507.319		1
7507.32		1
7507.335		1
7507.42432		1
7507.48828		1
7507.581		1
7507.67334		1
7507.71533		1
7507.76025		1
7507.85059		1
7507.90332		1
7507.963		1
7507.99		1
7508		1
7508.12744		1
7508.365		1
7508.571		1
7508.65		1
7508.69		1
7508.73633		1
7508.79346		1
7508.805		1
7508.932		1
7509.09		1
7509.15625		1
7509.388		1
7509.40137		1
7509.40527		1
7509.63672		1
7509.656		1
7509.703		1
7509.745		1
7509.837		1
7509.96729		1
7510.15527		1
7510.314		1
7510.33154		1
7510.34375		1
7510.373		1
7510.51465		1
7510.56152		1
7510.591		1
7510.6		1
7510.74756		1
7510.749		1
7510.777		1
7510.99854		1
7511.00537		1
7511.018		1
7511.087		1
7511.179		1
7511.234		1
7511.252		1
7511.254		1
7511.28027		1
7511.33		1
7511.539		1
7511.577		1
7511.61475		1
7511.68848		1
7511.695		1
7511.744		1
7511.95166		1
7511.98242		1
7512.19971		1
7512.23828		1
7512.37646		1
7512.393		1
7512.438		1
7512.483		1
7512.50146		1
7512.61475		1
7512.70557		1
7512.71		1
7512.76074		1
7512.791		1
7512.933		1
7512.95557		1
7512.979		1
7513.04443		1
7513.04932		1
7513.2627		1
7513.33		1
7513.343		1
7513.356		1
7513.36426		1
7513.465		1
7513.467		1
7513.667		1
7513.776		1
7513.843		1
7513.88135		1
7513.885		1
7514.013		1
7514.14258		1
7514.428		1
7514.436		1
7514.45		1
7514.47363		1
7514.52441		1
7514.67871		1
7514.78027		1
7514.98828		1
7515.007		1
7515.07227		1
7515.181		1
7515.299		1
7515.33936		1
7515.44238		1
7515.53027		1
7515.666		1
7515.988		1
7516.31		1
7516.337		1
7516.413		1
7516.441		1
7516.47949		1
7516.4873		1
7516.679		1
7516.693		1
7516.77344		1
7516.792		1
7516.847		1
7516.93457		1
7516.969		1
7517.13574		1
7517.14355		1
7517.16357		1
7517.18164		1
7517.2		1
7517.23975		1
7517.252		1
7517.311		1
7517.472		1
7517.6626		1
7517.69336		1
7517.71		1
7517.75732		1
7517.79541		1
7517.91553		1
7517.97559		1
7518.1084		1
7518.211		1
7518.34766		1
7518.35254		1
7518.40674		1
7518.42969		1
7518.48633		1
7518.54834		1
7518.57373		1
7518.657		1
7518.674		1
7518.698		1
7518.73535		1
7518.886		1
7518.902		1
7518.90234		1
7518.98438		1
7519.062		1
7519.12158		1
7519.14063		1
7519.17432		1
7519.372		1
7519.374		1
7519.38965		1
7519.39355		1
7519.43		1
7519.477		1
7519.505		1
7519.523		1
7519.526		1
7519.537		1
7519.558		1
7519.562		1
7519.601		1
7519.613		1
7519.67139		1
7519.686		1
7519.77		1
7519.85742		1
7519.86		1
7519.91162		1
7519.95		1
7519.967		1
7520.00049		1
7520.32031		1
7520.5		1
7520.562		1
7520.57		1
7520.57471		1
7520.701		1
7520.74854		1
7520.83838		1
7520.866		1
7520.947		1
7520.99658		1
7521.04736		1
7521.07568		1
7521.11133		1
7521.1333		1
7521.3		1
7521.36768		1
7521.4375		1
7521.5293		1
7521.58936		1
7521.6		1
7521.616		1
7521.70752		1
7521.73828		1
7521.78662		1
7522.10742		1
7522.16357		1
7522.202		1
7522.34131		1
7522.35254		1
7522.4		1
7522.40332		1
7522.42236		1
7522.431		1
7522.464		1
7522.46533		1
7522.623		1
7522.649		1
7522.68066		1
7522.72852		1
7522.75244		1
7522.786		1
7522.92725		1
7522.983		1
7523.127		1
7523.133		1
7523.201		1
7523.26758		1
7523.303		1
7523.479		1
7523.51563		1
7523.608		1
7523.608		1
7523.6377		1
7523.65332		1
7523.7		1
7523.868		1
7523.88428		1
7523.8877		1
7523.952		1
7523.99268		1
7524.01025		1
7524.02441		1
7524.052		1
7524.262		1
7524.408		1
7524.56348		1
7524.579		1
7524.57959		1
7524.64		1
7524.68848		1
7524.754		1
7524.83643		1
7524.9126		1
7524.99658		1
7525.09326		1
7525.44971		1
7525.64453		1
7525.7207		1
7525.764		1
7525.813		1
7525.81738		1
7525.819		1
7526.0415		1
7526.12354		1
7526.162		1
7526.17		1
7526.202		1
7526.2207		1
7526.24854		1
7526.249		1
7526.2583		1
7526.375		1
7526.42334		1
7526.45459		1
7526.4873		1
7526.641		1
7526.686		1
7527.172		1
7527.267		1
7527.281		1
7527.34131		1
7527.37		1
7527.383		1
7527.39063		1
7527.482		1
7527.51953		1
7527.56836		1
7527.74072		1
7527.752		1
7527.7627		1
7528.00635		1
7528.182		1
7528.196		1
7528.23828		1
7528.29053		1
7528.29639		1
7528.40869		1
7528.42773		1
7528.45		1
7528.45947		1
7528.554		1
7528.70557		1
7528.715		1
7528.765		1
7528.786		1
7528.806		1
7529.029		1
7529.228		1
7529.383		1
7529.38574		1
7529.50732		1
7529.51855		1
7529.75439		1
7529.94971		1
7530.02148		1
7530.02539		1
7530.15527		1
7530.2876		1
7530.299		1
7530.33447		1
7530.37646		1
7530.42725		1
7530.44434		1
7530.491		1
7530.51953		1
7530.563		1
7530.735		1
7530.767		1
7530.86572		1
7530.947		1
7530.99072		1
7531.07959		1
7531.085		1
7531.16846		1
7531.276		1
7531.29736		1
7531.3125		1
7531.41064		1
7531.425		1
7531.469		1
7531.476		1
7531.5		1
7531.72461		1
7531.80762		1
7531.851		1
7531.93555		1
7531.96533		1
7532.165		1
7532.36426		1
7532.3667		1
7532.431		1
7532.459		1
7532.52734		1
7532.56348		1
7532.631		1
7532.657		1
7532.79053		1
7532.80127		1
7532.835		1
7532.84961		1
7532.86133		1
7532.8833		1
7532.90137		1
7532.97266		1
7533.189		1
7533.19043		1
7533.348		1
7533.401		1
7533.409		1
7533.456		1
7533.58545		1
7533.59131		1
7533.60449		1
7533.64258		1
7533.86035		1
7533.90869		1
7533.96		1
7534.0376		1
7534.043		1
7534.126		1
7534.133		1
7534.23828		1
7534.252		1
7534.299		1
7534.346		1
7534.394		1
7534.524		1
7534.57666		1
7534.67773		1
7534.7207		1
7534.79053		1
7534.87549		1
7535.053		1
7535.0957		1
7535.13428		1
7535.19141		1
7535.28125		1
7535.36865		1
7535.39746		1
7535.45654		1
7535.4624		1
7535.496		1
7535.57031		1
7535.62549		1
7535.6377		1
7535.68652		1
7535.721		1
7535.73		1
7535.738		1
7535.754		1
7535.772		1
7535.86475		1
7535.92871		1
7535.93555		1
7536.001		1
7536.078		1
7536.152		1
7536.165		1
7536.17773		1
7536.35059		1
7536.45166		1
7536.491		1
7536.52441		1
7536.657		1
7536.7085		1
7536.712		1
7536.71338		1
7536.77344		1
7536.77734		1
7536.833		1
7536.857		1
7536.931		1
7537.02246		1
7537.028		1
7537.085		1
7537.395		1
7537.508		1
7537.5083		1
7537.533		1
7537.58643		1
7537.67969		1
7537.68555		1
7537.72949		1
7537.855		1
7537.86133		1
7538.014		1
7538.019		1
7538.02539		1
7538.07031		1
7538.0835		1
7538.25146		1
7538.30664		1
7538.309		1
7538.633		1
7538.6333		1
7538.7583		1
7538.763		1
7538.78271		1
7538.81152		1
7538.819		1
7538.96143		1
7539.043		1
7539.22266		1
7539.25635		1
7539.26758		1
7539.31836		1
7539.37256		1
7539.53027		1
7539.59		1
7539.6377		1
7539.643		1
7539.682		1
7539.72266		1
7539.747		1
7539.958		1
7539.977		1
7540.009		1
7540.03		1
7540.051		1
7540.05762		1
7540.117		1
7540.14355		1
7540.156		1
7540.23438		1
7540.236		1
7540.328		1
7540.483		1
7540.529		1
7540.53662		1
7540.7085		1
7540.814		1
7540.90332		1
7540.97949		1
7540.998		1
7541.02		1
7541.021		1
7541.111		1
7541.16064		1
7541.162		1
7541.178		1
7541.22		1
7541.227		1
7541.248		1
7541.275		1
7541.31		1
7541.34131		1
7541.344		1
7541.3916		1
7541.42334		1
7541.433		1
7541.50146		1
7541.566		1
7541.61		1
7541.65332		1
7541.7124		1
7541.80225		1
7541.854		1
7541.857		1
7541.928		1
7542.013		1
7542.02734		1
7542.063		1
7542.113		1
7542.204		1
7542.22949		1
7542.451		1
7542.73145		1
7542.776		1
7542.93457		1
7543.04		1
7543.05273		1
7543.102		1
7543.11		1
7543.123		1
7543.147		1
7543.19043		1
7543.24854		1
7543.2876		1
7543.326		1
7543.5835		1
7543.615		1
7543.652		1
7543.66162		1
7543.667		1
7543.675		1
7543.69		1
7543.726		1
7543.74854		1
7543.843		1
7543.88037		1
7543.982		1
7544.06		1
7544.188		1
7544.216		1
7544.2207		1
7544.28857		1
7544.352		1
7544.35547		1
7544.36426		1
7544.39648		1
7544.39648		1
7544.40527		1
7544.42627		1
7544.559		1
7544.66162		1
7544.67627		1
7544.73145		1
7544.78271		1
7544.789		1
7544.863		1
7544.95752		1
7544.99072		1
7544.993		1
7545.017		1
7545.05225		1
7545.19336		1
7545.23975		1
7545.419		1
7545.491		1
7545.505		1
7545.62842		1
7545.64648		1
7545.70654		1
7545.717		1
7545.75635		1
7545.88965		1
7545.98926		1
7545.99268		1
7546.02832		1
7546.102		1
7546.113		1
7546.1377		1
7546.15039		1
7546.183		1
7546.298		1
7546.3335		1
7546.359		1
7546.379		1
7546.41162		1
7546.459		1
7546.4917		1
7546.50146		1
7546.557		1
7546.60059		1
7546.60254		1
7546.65771		1
7546.664		1
7546.82275		1
7546.992		1
7547.051		1
7547.113		1
7547.162		1
7547.22852		1
7547.269		1
7547.458		1
7547.5		1
7547.5166		1
7547.717		1
7547.72949		1
7547.835		1
7547.846		1
7547.847		1
7547.85742		1
7547.903		1
7547.91357		1
7548.127		1
7548.218		1
7548.32		1
7548.4126		1
7548.46631		1
7548.498		1
7548.56445		1
7548.616		1
7548.67725		1
7548.71826		1
7548.86		1
7548.911		1
7548.92969		1
7548.97461		1
7549.0376		1
7549.075		1
7549.141		1
7549.17627		1
7549.20752		1
7549.259		1
7549.34473		1
7549.37842		1
7549.40527		1
7549.43		1
7549.432		1
7549.462		1
7549.722		1
7549.749		1
7549.841		1
7549.86572		1
[truncated: 17,493 more rows]
