# Supplementary material for: Getting rid of ‘rain’ and ‘stars’: Mitigating inhibition effects on ddPCR data analysis, the case study of the invasive crayfish Pacifastacus leniusculus in the streams of Luxembourg
Source: PLoS One. 2022 Nov 16;17(11):e0275363. doi: 10.1371/journal.pone.0275363 (PMC9668142; doi:10.1371/journal.pone.0275363)
Supplement: S1 File — (ZIP) [file pone.0275363.s003.zip › raw data/31-Pl4/31 Pl4-2019_B03_Amplitude.csv]

Ch1 Amplitude	Ch2 Amplitude	Cluster
6558.882		1
6630.83545		1
6683.5083		1
6686.23145		1
6693.873		1
6717.36768		1
6746.699		1
6748.475		1
6770.26		1
6787.271		1
6789.70459		1
6803.59131		1
6808.633		1
6819.8623		1
6842.7627		1
6845.32031		1
6850.68		1
6852.56934		1
6852.7876		1
6857.30762		1
6860.4917		1
6874.95361		1
6876.131		1
6908.017		1
6912.70654		1
6914.484		1
6915.60742		1
6917.8		1
6918.92725		1
6926.56934		1
6926.75439		1
6929.0835		1
6931.00928		1
6936.893		1
6937.42627		1
6937.864		1
6942.23		1
6943.89941		1
6945.519		1
6950.898		1
6951.69		1
6953.01953		1
6964.488		1
6966.207		1
6973.05		1
6975.86963		1
6976.60156		1
6978.72559		1
6979.52441		1
6980.923		1
6981.249		1
6981.335		1
6982.67236		1
6985.742		1
6986.354		1
6987.06445		1
6987.57568		1
6988.11572		1
6988.80029		1
6989.11475		1
6989.54834		1
6989.83643		1
6990.56		1
6990.703		1
6991.838		1
6993.545		1
6995.58545		1
6996.73926		1
7001.716		1
7001.741		1
7002.54932		1
7004.478		1
7004.74756		1
7008.08936		1
7008.478		1
7008.989		1
7010.53027		1
7012.8125		1
7012.944		1
7012.952		1
7015.30469		1
7015.704		1
7016.285		1
7021.213		1
7022.35938		1
7023.85547		1
7024.799		1
7025.216		1
7026.67725		1
7027.8667		1
7028.10449		1
7029.124		1
7030.29541		1
7030.413		1
7031.57959		1
7031.947		1
7032.18164		1
7034.25244		1
7034.365		1
7037.53955		1
7038.143		1
7039.254		1
7039.44043		1
7044.80566		1
7046.753		1
7046.87		1
7047.31152		1
7047.36865		1
7048.218		1
7048.24072		1
7049.519		1
7049.6875		1
7049.85352		1
7050.027		1
7050.80762		1
7051.212		1
7051.71631		1
7051.845		1
7052.18848		1
7053.12842		1
7053.885		1
7054.95947		1
7056.693		1
7057.946		1
7059.803		1
7059.88574		1
7060.853		1
7062.248		1
7062.905		1
7063.024		1
7063.9165		1
7064.2124		1
7065.098		1
7065.32031		1
7065.4585		1
7065.668		1
7067.0166		1
7067.427		1
7067.974		1
7071.63525		1
7073.585		1
7073.84375		1
7073.90967		1
7074.047		1
7075.522		1
7075.56836		1
7075.68		1
7076.507		1
7078.54443		1
7079.032		1
7079.79834		1
7080.56152		1
7081.16064		1
7081.26172		1
7082.46		1
7082.931		1
7083.05371		1
7083.15625		1
7083.20654		1
7083.796		1
7084.10742		1
7084.38574		1
7084.7		1
7084.973		1
7085.43164		1
7085.995		1
7086.2207		1
7086.24951		1
7087.066		1
7087.474		1
7088.54053		1
7089.03		1
7089.35645		1
7089.55		1
7089.9917		1
7090.161		1
7090.248		1
7090.56836		1
7090.581		1
7091.31445		1
7091.472		1
7091.55225		1
7092.43262		1
7092.782		1
7093.597		1
7093.90967		1
7093.986		1
7095.14551		1
7095.366		1
7095.61426		1
7096.42529		1
7096.571		1
7096.59473		1
7096.87451		1
7097.415		1
7098.22168		1
7098.79541		1
7098.90527		1
7098.99658		1
7099.23438		1
7099.87744		1
7099.981		1
7101.053		1
7101.663		1
7101.956		1
7102.26465		1
7103.06445		1
7103.12061		1
7103.18359		1
7104.421		1
7104.428		1
7104.76465		1
7105.11475		1
7105.43945		1
7105.661		1
7106.75244		1
7107.03369		1
7107.80664		1
7108.514		1
7109.656		1
7110.43945		1
7110.563		1
7110.68262		1
7111.12		1
7111.34131		1
7111.34375		1
7111.788		1
7113.04053		1
7113.14063		1
7113.15625		1
7114.49365		1
7114.618		1
7114.96143		1
7115.47461		1
7115.49268		1
7116.15869		1
7116.257		1
7117.87451		1
7118.14844		1
7118.3125		1
7118.31738		1
7118.951		1
7118.999		1
7119.581		1
7119.848		1
7119.9165		1
7119.96631		1
7120.232		1
7120.268		1
7120.399		1
7120.551		1
7122.419		1
7123.44434		1
7123.521		1
7124.07		1
7125.33545		1
7125.516		1
7125.529		1
7125.59863		1
7127.324		1
7127.40869		1
7127.53174		1
7127.641		1
7128.125		1
7128.147		1
7128.211		1
7128.419		1
7128.46875		1
7128.513		1
7129.27051		1
7129.821		1
7130.442		1
7130.66		1
7130.984		1
7131.022		1
7131.04346		1
7131.175		1
7131.46		1
7131.67969		1
7132.02637		1
7132.1		1
7132.286		1
7132.368		1
7132.38037		1
7132.791		1
7133.53564		1
7133.814		1
7133.817		1
7133.829		1
7134.42529		1
7134.472		1
7134.63428		1
7134.9165		1
7135.17725		1
7135.95947		1
7135.99561		1
7136.06055		1
7136.09229		1
7136.201		1
7136.435		1
7137.833		1
7138.123		1
7138.5874		1
7138.794		1
7138.79736		1
7138.804		1
7138.97852		1
7139.59131		1
7139.903		1
7139.9917		1
7140.014		1
7140.12		1
7140.40332		1
7141.17041		1
7141.446		1
7141.945		1
7142.007		1
7142.01		1
7142.027		1
7142.033		1
7142.90674		1
7143.10352		1
7144.39063		1
7144.69727		1
7144.931		1
7145.46729		1
7145.50635		1
7146.392		1
7146.47363		1
7146.69775		1
7147.02539		1
7147.443		1
7147.45264		1
7147.843		1
7147.88428		1
7147.918		1
7147.93262		1
7148.221		1
7148.292		1
7148.523		1
7148.58154		1
7149.114		1
7149.437		1
7149.825		1
7149.87744		1
7150.39453		1
7151.40527		1
7151.529		1
7151.643		1
7151.702		1
7151.795		1
7151.84668		1
7152.279		1
7152.46		1
7152.915		1
7152.92773		1
7153.13965		1
7153.501		1
7153.822		1
7153.902		1
7153.92529		1
7154.44		1
7155.19434		1
7155.379		1
7155.46		1
7155.59229		1
7156.19043		1
7156.276		1
7156.481		1
7156.507		1
7156.92334		1
7157.64941		1
7158.02734		1
7158.14551		1
7158.22656		1
7158.78955		1
7159.298		1
7159.57471		1
7160.13135		1
7160.35		1
7160.827		1
7160.90869		1
7161.438		1
7161.552		1
7162.59766		1
7162.971		1
7162.98145		1
7163.074		1
7163.60254		1
7163.79932		1
7164.171		1
7164.218		1
7164.26855		1
7164.3125		1
7164.318		1
7164.624		1
7164.869		1
7164.93457		1
7165.16357		1
7165.22363		1
7165.68457		1
7165.7085		1
7165.74658		1
7165.756		1
7165.762		1
7165.76465		1
7165.79541		1
7165.82959		1
7165.93262		1
7166.04346		1
7166.38525		1
7166.449		1
7166.4917		1
7166.529		1
7166.616		1
7166.635		1
7166.68359		1
7166.95166		1
7167.03125		1
7167.32031		1
7167.384		1
7167.4375		1
7167.55225		1
7167.5835		1
7167.71631		1
7167.731		1
7167.85449		1
7167.93164		1
7168.17236		1
7168.385		1
7169.312		1
7169.4917		1
7170.04932		1
7170.059		1
7170.47168		1
7171.04		1
7171.39453		1
7171.56152		1
7172.084		1
7172.18945		1
7172.23926		1
7173.40967		1
7173.549		1
7173.72754		1
7173.99		1
7174.05		1
7174.10059		1
7174.12		1
7174.201		1
7174.216		1
7174.24268		1
7174.29736		1
7174.57471		1
7175.065		1
7175.17969		1
7175.657		1
7175.77051		1
7175.79834		1
7176.11426		1
7176.206		1
7176.22559		1
7176.482		1
7176.733		1
7176.74		1
7176.893		1
7177.025		1
7177.03125		1
7177.1626		1
7177.297		1
7177.78564		1
7177.91064		1
7178.133		1
7178.153		1
7178.19775		1
7178.43066		1
7178.583		1
7178.8125		1
7179.004		1
7179.10254		1
7179.398		1
7179.5835		1
7179.801		1
7180.416		1
7180.533		1
7180.55225		1
7180.61865		1
7180.91		1
7181.13867		1
7181.14063		1
7181.16748		1
7181.99072		1
7182.112		1
7182.818		1
7182.923		1
7183.289		1
7183.29346		1
7183.296		1
7183.515		1
7183.541		1
7183.632		1
7183.98633		1
7184.038		1
7184.038		1
7184.13037		1
7184.18457		1
7184.3457		1
7184.488		1
7184.49756		1
7184.93066		1
7185.02734		1
7185.474		1
7185.512		1
7185.51563		1
7185.85352		1
7186.25049		1
7186.32959		1
7186.843		1
7186.8584		1
7187.87158		1
7187.875		1
7188.00049		1
7188.07275		1
7188.44043		1
7188.45264		1
7188.485		1
7188.49561		1
7188.499		1
7188.691		1
7188.87646		1
7188.956		1
7189.123		1
7189.14844		1
7189.173		1
7189.588		1
7189.691		1
7189.89355		1
7190.21533		1
7190.608		1
7190.72168		1
7190.8457		1
7190.874		1
7191.554		1
7191.58		1
7191.692		1
7191.794		1
7192.074		1
7192.215		1
7192.57959		1
7192.82666		1
7192.94971		1
7192.978		1
7193.17529		1
7193.361		1
7193.598		1
7193.645		1
7194.02		1
7194.182		1
7194.34668		1
7194.366		1
7194.42041		1
7194.52441		1
7194.61035		1
7194.662		1
7194.69775		1
7194.86963		1
7194.918		1
7194.93945		1
7195.24268		1
7195.44434		1
7195.679		1
7195.81055		1
7195.97266		1
7196.274		1
7196.612		1
7197.54443		1
7197.801		1
7197.87354		1
7197.925		1
7197.95459		1
7198.20068		1
7198.579		1
7198.636		1
7198.77441		1
7199.05566		1
7199.07861		1
7199.30566		1
7199.418		1
7199.518		1
7199.643		1
7200.15869		1
7200.50146		1
7200.814		1
7200.841		1
7201.04248		1
7201.588		1
7201.669		1
7201.86328		1
7201.87354		1
7202.15869		1
7202.459		1
7202.657		1
7202.842		1
7203.12451		1
7203.204		1
7203.39258		1
7203.437		1
7203.609		1
7203.718		1
7203.73438		1
7203.787		1
7204.085		1
7204.18066		1
7204.299		1
7204.553		1
7204.607		1
7204.661		1
7204.981		1
7205.017		1
7205.03		1
7205.03857		1
7205.09131		1
7205.69531		1
7205.934		1
7206.07		1
7206.496		1
7206.506		1
7206.74268		1
7206.89355		1
7206.90674		1
7206.992		1
7207.51855		1
7207.72559		1
7208.07959		1
7208.146		1
7208.15		1
7208.435		1
7208.761		1
7208.802		1
7208.86426		1
7209.303		1
7209.64648		1
7209.79346		1
7209.8125		1
7210.156		1
7210.171		1
7210.56934		1
7210.757		1
7210.79443		1
7210.816		1
7211.242		1
7211.309		1
7211.384		1
7211.676		1
7212.178		1
7212.19629		1
7212.46		1
7212.68848		1
7212.81445		1
7213.04248		1
7213.131		1
7213.33252		1
7213.48975		1
7213.493		1
7213.501		1
7214.45		1
7214.65039		1
7215.162		1
7215.183		1
7215.2085		1
7215.2334		1
7215.253		1
7215.26367		1
7215.267		1
7215.38428		1
7215.44971		1
7215.45557		1
7215.49365		1
7215.71973		1
7215.75049		1
7216.09033		1
7216.12061		1
7216.21143		1
7216.213		1
7216.64		1
7216.78662		1
7217.029		1
7217.21045		1
7217.58057		1
7217.727		1
7217.955		1
7218.04346		1
7218.19971		1
7218.459		1
7218.47754		1
7218.803		1
7219.29		1
7219.29248		1
7219.328		1
7219.503		1
7219.55762		1
7219.59766		1
7219.65771		1
7219.7583		1
7219.90967		1
7220.31836		1
7220.3374		1
7220.39551		1
7220.521		1
7220.55273		1
7220.726		1
7220.96436		1
7221.15332		1
7221.203		1
7221.245		1
7221.358		1
7222.03564		1
7222.06934		1
7222.51074		1
7222.52344		1
7223.31543		1
7223.36572		1
7223.38428		1
7223.572		1
7224.204		1
7224.4165		1
7224.52734		1
7224.573		1
7224.684		1
7224.834		1
7224.87061		1
7225.085		1
7225.11		1
7225.4624		1
7225.46338		1
7225.483		1
7225.55664		1
7225.6333		1
7225.743		1
7225.744		1
7225.92		1
7225.94043		1
7226.061		1
7226.204		1
7226.226		1
7226.29248		1
7226.52539		1
7226.54736		1
7226.85449		1
7227.32129		1
7227.4624		1
7227.76465		1
7227.7876		1
7227.84473		1
7228.03271		1
7228.388		1
7228.63		1
7228.79541		1
7228.81055		1
7228.884		1
7229.031		1
7229.064		1
7229.26		1
7229.55859		1
7229.60059		1
7229.746		1
7229.77		1
7230.393		1
7230.42969		1
7230.44629		1
7230.58936		1
7230.72949		1
7230.80273		1
7230.8877		1
7230.94043		1
7230.94531		1
7230.98047		1
7231.31738		1
7231.389		1
7231.531		1
7231.66846		1
7231.73		1
7231.853		1
7232.27637		1
7232.669		1
7232.791		1
7232.963		1
7233.01074		1
7233.02246		1
7233.199		1
7233.25537		1
7233.42334		1
7233.432		1
7233.48438		1
7233.537		1
7233.634		1
7233.644		1
7233.87354		1
7234.28174		1
7234.351		1
7234.495		1
7234.80225		1
7235.013		1
7235.15869		1
7235.167		1
7235.333		1
7235.648		1
7235.65967		1
7235.734		1
7235.75537		1
7235.891		1
7235.91455		1
7236.31934		1
7236.47		1
7236.49951		1
7236.64258		1
7236.84131		1
7236.91553		1
7237.045		1
7237.26172		1
7237.40137		1
7237.422		1
7237.472		1
7237.53467		1
7237.591		1
7237.664		1
7237.772		1
7237.822		1
7237.852		1
7237.853		1
7237.888		1
7238.48		1
7238.5		1
7238.629		1
7238.6543		1
7239.073		1
7239.46729		1
7239.557		1
7239.745		1
7239.79639		1
7240.11475		1
7240.216		1
7240.25244		1
7240.32861		1
7240.33643		1
7240.389		1
7240.427		1
7240.55469		1
7240.646		1
7240.704		1
7240.794		1
7240.905		1
7241.4		1
7241.7		1
7241.73438		1
7241.80127		1
7241.86768		1
7242.08838		1
7242.11328		1
7242.41064		1
7242.44873		1
7242.668		1
7243.33545		1
7243.559		1
7243.612		1
7243.692		1
7243.79932		1
7243.8916		1
7243.93945		1
7244.358		1
7244.446		1
7244.505		1
7244.55029		1
7244.64		1
7244.65869		1
7244.867		1
7244.95		1
7245.22949		1
7245.334		1
7245.371		1
7245.37451		1
7245.617		1
7245.89648		1
7246.15		1
7246.15771		1
7246.29834		1
7246.46045		1
7246.4873		1
7246.7373		1
7246.79053		1
7247.261		1
7247.369		1
7247.39		1
7247.51367		1
7247.645		1
7247.705		1
7247.719		1
7247.9873		1
7248.136		1
7248.164		1
7248.265		1
7248.383		1
7248.46143		1
7248.463		1
7248.5		1
7248.697		1
7249.0293		1
7249.05371		1
7249.07275		1
7249.439		1
7249.45		1
7249.548		1
7249.66357		1
7249.699		1
7249.71143		1
7249.803		1
7249.883		1
7249.9585		1
7250.01074		1
7250.03027		1
7250.12158		1
7250.437		1
7250.49561		1
7250.555		1
7250.63525		1
7250.669		1
7250.69336		1
7250.81055		1
7251.06		1
7251.096		1
7251.12158		1
7251.13867		1
7251.52344		1
7251.57959		1
7251.608		1
7251.634		1
7251.63525		1
7251.65674		1
7251.702		1
7251.981		1
7252.14551		1
7252.222		1
7252.386		1
7252.43359		1
7252.46826		1
7252.476		1
7252.495		1
7252.74561		1
7252.90967		1
7252.92432		1
7252.946		1
7252.952		1
7253.147		1
7253.18945		1
7253.21338		1
7253.26025		1
7253.302		1
7253.562		1
7253.935		1
7253.96338		1
7254.09863		1
7254.261		1
7254.369		1
7254.43457		1
7254.45166		1
7254.93262		1
7255.07568		1
7255.201		1
7255.26367		1
7255.272		1
7255.27441		1
7255.421		1
7255.43262		1
7255.53027		1
7255.6		1
7255.638		1
7255.688		1
7255.703		1
7255.81445		1
7255.916		1
7256.13135		1
7256.142		1
7256.286		1
7256.287		1
7256.304		1
7256.373		1
7256.69775		1
7256.7373		1
7256.7793		1
7256.78369		1
7256.851		1
7257.241		1
7257.313		1
7257.427		1
7257.43262		1
7257.79541		1
7257.80371		1
7257.81641		1
7258.015		1
7258.03369		1
7258.243		1
7258.483		1
7258.5376		1
7258.5835		1
7258.756		1
7258.92969		1
7259.036		1
7259.08545		1
7259.12451		1
7259.226		1
7259.356		1
7259.35645		1
7259.37549		1
7259.67		1
7259.8125		1
7259.85059		1
7259.91455		1
7260.11475		1
7260.214		1
7260.23145		1
7260.359		1
7260.45068		1
7260.633		1
7260.665		1
7260.69141		1
7260.828		1
7260.85449		1
7260.91357		1
7260.943		1
7261.06836		1
7261.28564		1
7261.32764		1
7261.35156		1
7261.371		1
7261.426		1
7261.66846		1
7261.69873		1
7261.728		1
7261.78564		1
7261.81641		1
7261.852		1
7261.995		1
7262.11133		1
7262.17773		1
7262.18164		1
7262.26465		1
7262.401		1
7262.45654		1
7262.802		1
7263.01563		1
7263.173		1
7263.206		1
7263.40625		1
7263.477		1
7263.52051		1
7263.56738		1
7263.627		1
7263.69873		1
7263.74756		1
7263.94043		1
7263.95752		1
7264.04639		1
7264.659		1
7264.67041		1
7264.815		1
7264.824		1
7264.837		1
7265.03		1
7265.052		1
7265.09229		1
7265.12744		1
7265.475		1
7265.5625		1
7265.59326		1
7265.706		1
7265.899		1
7265.961		1
7266.243		1
7266.4043		1
7266.428		1
7266.626		1
7266.774		1
7266.86426		1
7266.88135		1
7266.89063		1
7267.05566		1
7267.099		1
7267.148		1
7267.17432		1
7267.42139		1
7267.426		1
7267.44336		1
7267.572		1
7267.57861		1
7267.704		1
7267.82471		1
7267.83057		1
7267.924		1
7268.01465		1
7268.15771		1
7268.367		1
7268.83545		1
7268.86		1
7268.964		1
7268.968		1
7269.094		1
7269.11035		1
7269.248		1
7269.51758		1
7269.65		1
7269.70166		1
7269.708		1
7269.854		1
7269.859		1
7269.86865		1
7270.01		1
7270.022		1
7270.19727		1
7270.27832		1
7270.33057		1
7270.411		1
7270.52539		1
7270.558		1
7270.62		1
7270.62646		1
7270.6665		1
7270.697		1
7270.735		1
7271.002		1
7271.03027		1
7271.09229		1
7271.282		1
7271.28662		1
7271.63428		1
7271.63867		1
7271.80566		1
7271.86426		1
7271.92773		1
7271.94629		1
7272.02539		1
7272.157		1
7272.409		1
7272.469		1
7272.614		1
7272.741		1
7272.78271		1
7272.859		1
7273.074		1
7273.446		1
7273.4585		1
7273.459		1
7273.4917		1
7273.51465		1
7273.53564		1
7273.605		1
7273.615		1
7273.705		1
7273.73242		1
7273.833		1
7273.8335		1
7273.83936		1
7273.86		1
7273.91846		1
7274.213		1
7274.23926		1
7274.51074		1
7274.5835		1
7274.62158		1
7274.632		1
7274.787		1
7274.83643		1
7275.375		1
7275.37549		1
7275.664		1
7275.738		1
7275.84668		1
7275.85352		1
7275.90234		1
7276.06738		1
7276.105		1
7276.20166		1
7276.30859		1
7276.4043		1
7276.44434		1
7276.5874		1
7276.58936		1
7276.79053		1
7276.84229		1
7276.851		1
7276.99658		1
7277.03955		1
7277.05127		1
7277.155		1
7277.166		1
7277.396		1
7277.55371		1
7277.57764		1
7277.67041		1
7277.699		1
7277.7085		1
7277.83154		1
7277.833		1
7277.907		1
7277.992		1
7278.05127		1
7278.181		1
7278.29053		1
7278.36035		1
7278.43555		1
7278.581		1
7278.63		1
7278.7334		1
7278.73535		1
7278.79248		1
7278.90625		1
7278.97168		1
7279.127		1
7279.188		1
7279.195		1
7279.214		1
7279.22656		1
7279.50537		1
7279.60059		1
7279.661		1
7279.67725		1
7279.79443		1
7279.897		1
7279.94971		1
7280.05127		1
7280.064		1
7280.1543		1
7280.26758		1
7280.283		1
7280.41064		1
7280.559		1
7280.596		1
7280.61133		1
7280.7915		1
7280.815		1
7280.88428		1
7280.92041		1
7281.01855		1
7281.05371		1
7281.055		1
7281.234		1
7281.257		1
7281.25928		1
7281.29346		1
7281.395		1
7281.669		1
7281.765		1
7281.79443		1
7281.821		1
7281.821		1
7281.87256		1
7281.94434		1
7281.94531		1
7281.953		1
7282.03271		1
7282.12158		1
7282.234		1
7282.27051		1
7282.437		1
7282.486		1
7282.509		1
7282.589		1
7282.60156		1
7282.624		1
7282.641		1
7282.93066		1
7282.99854		1
7283.144		1
7283.187		1
7283.232		1
7283.427		1
7283.54053		1
7283.54443		1
7283.642		1
7283.81836		1
7283.921		1
7283.97656		1
7284.03027		1
7284.07129		1
7284.217		1
7284.24268		1
7284.26855		1
7284.281		1
7284.39648		1
7284.59		1
7284.68652		1
7284.79053		1
7285.146		1
7285.271		1
7285.33936		1
7285.34766		1
7285.355		1
7285.55		1
7285.71729		1
7285.786		1
7285.847		1
7285.896		1
7286.1543		1
7286.364		1
7286.415		1
7286.48633		1
7286.507		1
7286.608		1
7286.686		1
7286.68848		1
7286.756		1
7286.88037		1
7287.287		1
7287.29932		1
7287.334		1
7287.462		1
7287.55859		1
7287.574		1
7287.6123		1
7287.6167		1
7287.688		1
7287.76025		1
7287.901		1
7287.94043		1
7287.987		1
7287.996		1
7288.056		1
7288.16162		1
7288.17969		1
7288.201		1
7288.21533		1
7288.296		1
7288.3374		1
7288.40527		1
7288.487		1
7288.54248		1
7288.63		1
7288.92236		1
7288.92773		1
7288.984		1
7289.09863		1
7289.292		1
7289.30469		1
7289.375		1
7289.3833		1
7289.42041		1
7289.421		1
7289.49		1
7289.54932		1
7289.556		1
7289.602		1
7289.831		1
7289.845		1
7289.871		1
7290.20166		1
7290.20752		1
7290.24951		1
7290.284		1
7290.344		1
7290.3916		1
7290.642		1
7290.78174		1
7290.818		1
7290.91943		1
7290.92725		1
7290.931		1
7291.022		1
7291.02246		1
7291.2373		1
7291.4		1
7291.471		1
7291.582		1
7291.583		1
7291.8		1
7291.837		1
7292.108		1
7292.20557		1
7292.44434		1
7292.45654		1
7292.696		1
7293.14941		1
7293.211		1
7293.28027		1
7293.324		1
7293.463		1
7293.605		1
7293.681		1
7293.695		1
7293.90674		1
7294.06		1
7294.204		1
7294.271		1
7294.308		1
7294.362		1
7294.379		1
7294.39941		1
7294.79443		1
7294.80957		1
7294.879		1
7294.91748		1
7294.96729		1
7294.974		1
7295.03955		1
7295.19971		1
7295.245		1
7295.31543		1
7295.346		1
7295.402		1
7295.423		1
7295.48975		1
7295.56445		1
7295.59766		1
7295.662		1
7295.686		1
7295.692		1
7295.714		1
7295.714		1
7295.771		1
7295.80029		1
7295.85352		1
7295.9043		1
7295.929		1
7295.97559		1
7295.99658		1
7296.05957		1
7296.08447		1
7296.15		1
7296.21		1
7296.227		1
7296.30957		1
7296.386		1
7296.545		1
7296.62451		1
7296.76074		1
7296.967		1
7297.004		1
7297.056		1
7297.05664		1
7297.08936		1
7297.194		1
7297.201		1
7297.218		1
7297.229		1
7297.254		1
7297.40625		1
7297.61133		1
7297.67871		1
7297.728		1
7297.83838		1
7297.858		1
7297.90771		1
7298.007		1
7298.23		1
7298.31445		1
7298.42725		1
7298.46045		1
7298.552		1
7298.59326		1
7298.63672		1
7298.65674		1
7298.67725		1
7298.70264		1
7298.90039		1
7298.96826		1
7299.00635		1
7299.25439		1
7299.3667		1
7299.47754		1
7299.644		1
7299.69238		1
7299.933		1
7300.0293		1
7300.07373		1
7300.10254		1
7300.127		1
7300.18066		1
7300.30029		1
7300.315		1
7300.319		1
7300.343		1
7300.65137		1
7300.73633		1
7300.868		1
7300.97461		1
7301.019		1
7301.04932		1
7301.101		1
7301.2207		1
7301.307		1
7301.473		1
7301.59229		1
7301.613		1
7301.723		1
7301.803		1
7301.90771		1
7301.975		1
7301.99		1
7302.035		1
7302.11133		1
7302.12451		1
7302.1333		1
7302.15137		1
7302.164		1
7302.25635		1
7302.493		1
7302.72		1
7302.92871		1
7302.94		1
7303.04443		1
7303.064		1
7303.27		1
7303.296		1
7303.303		1
7303.3916		1
7303.41		1
7303.46875		1
7303.55664		1
7303.706		1
7303.855		1
7303.89355		1
7303.95		1
7304.03662		1
7304.047		1
7304.1377		1
7304.23242		1
7304.27		1
7304.37646		1
7304.41		1
7304.488		1
7304.496		1
7304.55225		1
7304.56348		1
7304.564		1
7304.568		1
7304.71436		1
7304.737		1
7304.787		1
7304.79346		1
7304.79736		1
7304.803		1
7304.90039		1
7304.952		1
7305.05		1
7305.128		1
7305.177		1
7305.182		1
7305.197		1
7305.394		1
7305.40967		1
7305.46143		1
7305.52		1
7305.526		1
7305.621		1
7305.623		1
7305.62646		1
7305.635		1
7305.661		1
7305.716		1
7305.804		1
7305.82764		1
7305.834		1
7305.836		1
7305.93		1
7306.04639		1
7306.10742		1
7306.14941		1
7306.27539		1
7306.34473		1
7306.3457		1
7306.49268		1
7306.65771		1
7306.778		1
7306.962		1
7307.00439		1
7307.07129		1
7307.09375		1
7307.191		1
7307.238		1
7307.301		1
7307.305		1
7307.309		1
7307.321		1
7307.36426		1
7307.46533		1
7307.54736		1
7307.60059		1
7307.62744		1
7307.80127		1
7307.84473		1
7307.865		1
7307.926		1
7308.06445		1
7308.12939		1
7308.29		1
7308.38965		1
7308.50439		1
7308.573		1
7308.62744		1
7308.716		1
7308.82666		1
7308.89648		1
7308.91064		1
7308.99561		1
7309.002		1
7309.068		1
7309.077		1
7309.11963		1
7309.137		1
7309.16		1
7309.28857		1
7309.33252		1
7309.396		1
7309.50244		1
7309.513		1
7309.547		1
7309.78564		1
7309.85449		1
7309.904		1
7309.935		1
7310.187		1
7310.19727		1
7310.31934		1
7310.354		1
7310.376		1
7310.44629		1
7310.45752		1
7310.55273		1
7310.559		1
7310.606		1
7310.704		1
7310.732		1
7310.755		1
7310.788		1
7311.006		1
7311.008		1
7311.21729		1
7311.3667		1
7311.43164		1
7311.47949		1
7311.65527		1
7311.682		1
7311.69531		1
7311.697		1
7311.83		1
7311.8457		1
7311.89063		1
7312.066		1
7312.13		1
7312.15234		1
7312.183		1
7312.24951		1
7312.265		1
7312.337		1
7312.498		1
7312.57275		1
7312.642		1
7312.673		1
7312.693		1
7312.71631		1
7312.73535		1
7312.90527		1
7312.924		1
7313.00244		1
7313.0166		1
7313.249		1
7313.292		1
7313.32031		1
7313.334		1
7313.37061		1
7313.375		1
7313.3877		1
7313.49951		1
7313.628		1
7313.63867		1
7313.7417		1
7313.751		1
7313.82		1
7313.862		1
7313.879		1
7313.91064		1
7313.943		1
7313.987		1
7314.18066		1
7314.41162		1
7314.41846		1
7314.562		1
7314.935		1
7314.94629		1
7314.98		1
7315.07568		1
7315.103		1
7315.126		1
7315.29639		1
7315.314		1
7315.36133		1
7315.43359		1
7315.517		1
7315.74		1
7315.825		1
7315.84		1
7315.856		1
7315.94238		1
7315.986		1
7316.10059		1
7316.13428		1
7316.186		1
7316.22168		1
7316.37842		1
7316.426		1
7316.428		1
7316.496		1
7316.84326		1
7316.84766		1
7316.87744		1
7316.901		1
7316.929		1
7316.94434		1
7317.007		1
7317.228		1
7317.30664		1
7317.32959		1
7317.34961		1
7317.353		1
7317.36		1
7317.384		1
7317.55371		1
7317.691		1
7317.821		1
7317.95947		1
7317.98926		1
7318.02051		1
7318.04736		1
7318.06934		1
7318.1416		1
7318.22363		1
7318.259		1
7318.296		1
7318.34033		1
7318.38867		1
7318.56836		1
7318.59326		1
7318.752		1
7318.93359		1
7319.085		1
7319.10449		1
7319.16455		1
7319.176		1
7319.20752		1
7319.418		1
7319.42041		1
7319.428		1
7319.42871		1
7319.486		1
7319.52441		1
7319.577		1
7319.788		1
7320.08936		1
7320.20654		1
7320.2207		1
7320.256		1
7320.402		1
7320.5835		1
7320.669		1
7320.684		1
7320.7124		1
7320.731		1
7320.79		1
7320.84863		1
7320.86426		1
7320.893		1
7320.90771		1
7321.00342		1
7321.02		1
7321.05273		1
7321.0874		1
7321.09033		1
7321.114		1
7321.27051		1
7321.379		1
7321.477		1
7321.54639		1
7321.54736		1
7321.657		1
7321.67969		1
7321.846		1
7322.055		1
7322.123		1
7322.18164		1
7322.217		1
7322.2876		1
7322.331		1
7322.42041		1
7322.4585		1
7322.553		1
7322.577		1
7322.58643		1
7322.83545		1
7323.001		1
7323.04248		1
7323.04736		1
7323.117		1
7323.14941		1
7323.205		1
7323.20752		1
7323.302		1
7323.40625		1
7323.465		1
7323.53662		1
7323.624		1
7323.72		1
7323.745		1
7323.754		1
7323.846		1
7323.872		1
7323.885		1
7323.954		1
7324.07373		1
7324.15869		1
7324.29248		1
7324.377		1
7324.44727		1
7324.576		1
7324.5835		1
7324.72		1
7324.799		1
7324.80029		1
7324.96045		1
7324.976		1
7324.98975		1
7325.357		1
7325.377		1
7325.42139		1
7325.455		1
7325.46338		1
7325.46729		1
7325.47949		1
7325.687		1
7325.76953		1
7325.83154		1
7325.894		1
7325.95		1
7325.962		1
7325.985		1
7326.008		1
7326.055		1
7326.109		1
7326.378		1
7326.48438		1
7326.485		1
7326.547		1
7326.56641		1
7326.58252		1
7326.647		1
7326.65137		1
7326.785		1
7326.79		1
7326.80762		1
7326.83057		1
7327.058		1
7327.203		1
7327.2915		1
7327.33838		1
7327.366		1
7327.37256		1
7327.391		1
7327.58838		1
7327.60645		1
7327.70752		1
7327.84229		1
7327.906		1
7328.042		1
7328.113		1
7328.15869		1
7328.198		1
7328.243		1
7328.26		1
7328.32959		1
7328.362		1
7328.413		1
7328.489		1
7328.555		1
7328.62158		1
7328.67041		1
7328.773		1
7328.78125		1
7328.839		1
7328.84131		1
7328.983		1
7329.08936		1
7329.113		1
7329.13965		1
7329.20459		1
7329.237		1
7329.281		1
7329.307		1
7329.383		1
7329.492		1
7329.59229		1
7329.66748		1
7329.69531		1
7329.714		1
7329.817		1
7329.83936		1
7330.07		1
7330.11572		1
7330.146		1
7330.1665		1
7330.219		1
7330.23633		1
7330.307		1
7330.404		1
7330.49951		1
7330.618		1
7330.62354		1
7330.63965		1
7330.692		1
7330.72461		1
7331.101		1
7331.10352		1
7331.167		1
7331.229		1
7331.26		1
7331.307		1
7331.31348		1
7331.388		1
7331.436		1
7331.583		1
7331.60059		1
7331.75146		1
7331.852		1
7331.90039		1
7331.913		1
7331.93164		1
7331.94629		1
7332.112		1
7332.154		1
7332.177		1
7332.2124		1
7332.55127		1
7332.592		1
7332.604		1
7332.69238		1
7332.73438		1
7332.76465		1
7332.824		1
7332.9165		1
7332.985		1
7332.99463		1
7333.079		1
7333.16943		1
7333.22461		1
7333.276		1
7333.35938		1
7333.36133		1
7333.454		1
7333.68164		1
7333.68652		1
7333.73		1
7333.73926		1
7333.74365		1
7333.907		1
7333.91553		1
7334.06348		1
7334.135		1
7334.319		1
7334.37646		1
7334.39063		1
7334.451		1
7334.46826		1
7334.52441		1
7334.551		1
7334.55566		1
7334.57227		1
7334.594		1
7334.597		1
7334.69727		1
7334.71338		1
7334.754		1
7334.7666		1
7334.79834		1
7334.82959		1
7334.919		1
7334.943		1
7334.94775		1
7335.027		1
7335.04248		1
7335.15674		1
7335.21533		1
7335.27734		1
7335.47168		1
7335.58252		1
7335.60449		1
7335.615		1
7335.62744		1
7335.71729		1
7335.801		1
7335.829		1
7335.8457		1
7335.88525		1
7335.899		1
7336.185		1
[truncated: 19,145 more rows]
