# Supplementary material for: Getting rid of ‘rain’ and ‘stars’: Mitigating inhibition effects on ddPCR data analysis, the case study of the invasive crayfish Pacifastacus leniusculus in the streams of Luxembourg
Source: PLoS One. 2022 Nov 16;17(11):e0275363. doi: 10.1371/journal.pone.0275363 (PMC9668142; doi:10.1371/journal.pone.0275363)
Supplement: S1 File — (ZIP) [file pone.0275363.s003.zip › raw data/31-Pl4/31 Pl4-2019_B04_Amplitude.csv]

Ch1 Amplitude	Ch2 Amplitude	Cluster
1842.424		1
3458.64941		1
3643.91479		1
4744.447		1
5272.15332		1
5455.384		1
5824.42139		1
6203.824		1
6401.75049		1
6998.342		1
7283.842		1
7285.9834		1
7286.426		1
7290.167		1
7337.384		1
7356.056		1
7358.223		1
7362.831		1
7386.365		1
7416.03027		1
7421.055		1
7422.269		1
7432.027		1
7432.813		1
7443.98828		1
7444.50537		1
7451.048		1
7451.999		1
7453.40674		1
7462.42041		1
7466.32129		1
7474.398		1
7480.512		1
7480.54053		1
7480.6875		1
7484.129		1
7488.051		1
7488.315		1
7491.91943		1
7494.98535		1
7497.48		1
7505.53955		1
7507.944		1
7511.846		1
7512.086		1
7513.064		1
7513.692		1
7515.099		1
7515.61865		1
7518.3		1
7518.569		1
7520.261		1
7522.21338		1
7524.19727		1
7524.7085		1
7528.249		1
7529.05225		1
7536.531		1
7536.63867		1
7536.854		1
7539.35547		1
7542.51		1
7542.63672		1
7544.932		1
7544.981		1
7545.297		1
7545.71729		1
7545.86475		1
7546.74		1
7546.8		1
7547.101		1
7548.5		1
7548.984		1
7551.48975		1
7553.48828		1
7555.82227		1
7555.87646		1
7560.09326		1
7560.149		1
7562.107		1
7563.942		1
7565.981		1
7566.62842		1
7567.265		1
7568.633		1
7569.37256		1
7571.20752		1
7571.81836		1
7572.503		1
7574.16846		1
7575.01465		1
7575.167		1
7576.672		1
7580.82471		1
7584.861		1
7585.32275		1
7586.14941		1
7587.84229		1
7588.942		1
7588.946		1
7589.619		1
7591.15967		1
7594.4165		1
7596.524		1
7597.205		1
7597.22363		1
7597.282		1
7597.469		1
7598.57764		1
7599.074		1
7602.199		1
7602.94238		1
7604.10938		1
7604.19336		1
7604.392		1
7605.436		1
7606.93848		1
7607.58057		1
7608.581		1
7608.756		1
7609.616		1
7610.23145		1
7611.163		1
7611.27832		1
7611.307		1
7611.697		1
7612.59		1
7613.944		1
7615.521		1
7615.60742		1
7617.06		1
7619.65234		1
7619.817		1
7621.29053		1
7623.90771		1
7624.90137		1
7625.27148		1
7625.777		1
7626.05957		1
7626.27		1
7626.682		1
7627.31		1
7627.752		1
7628.28857		1
7628.364		1
7628.776		1
7630.121		1
7631.4375		1
7631.98438		1
7632.25635		1
7632.96533		1
7633.018		1
7635.19971		1
7636.09668		1
7636.60254		1
7637.102		1
7637.753		1
7640.15771		1
7640.228		1
7641.42041		1
7641.897		1
7641.965		1
7642.663		1
7643.924		1
7645.678		1
7646.89551		1
7647.07666		1
7647.431		1
7647.457		1
7648.712		1
7648.77051		1
7649.13037		1
7650.294		1
7650.44971		1
7650.4917		1
7650.66943		1
7650.741		1
7650.95557		1
7651.064		1
7652.15967		1
7652.24756		1
7653.037		1
7654.48		1
7655.52832		1
7657.44629		1
7658.97363		1
7659.122		1
7659.144		1
7659.536		1
7660.07666		1
7660.092		1
7660.47266		1
7661.19238		1
7661.933		1
7663.22754		1
7663.531		1
7663.789		1
7663.8623		1
7664.15039		1
7664.15234		1
7665.76563		1
7666.054		1
7667.25146		1
7667.941		1
7669.158		1
7669.4585		1
7669.56934		1
7669.762		1
7669.95264		1
7670.245		1
7670.31055		1
7670.721		1
7670.89844		1
7670.95068		1
7671.56348		1
7671.89844		1
7672.44141		1
7672.66846		1
7673.13525		1
7674.36133		1
7674.596		1
7675.70459		1
7675.95752		1
7676.86572		1
7677.52246		1
7678.698		1
7678.74561		1
7679.29834		1
7679.665		1
7680.021		1
7680.647		1
7680.822		1
7681.70459		1
7681.80225		1
7681.827		1
7681.937		1
7682.049		1
7682.17139		1
7683.258		1
7683.365		1
7683.69873		1
7684.36328		1
7685.438		1
7686.322		1
7686.653		1
7686.71		1
7687.629		1
7688.5874		1
7688.83936		1
7689.531		1
7690.4		1
7690.58545		1
7690.79932		1
7693.02734		1
7693.369		1
7693.481		1
7693.565		1
7693.71436		1
7694.46533		1
7695.0127		1
7695.48438		1
7696.03027		1
7696.1543		1
7697.353		1
7698.057		1
7698.23		1
7698.301		1
7698.3916		1
7698.41455		1
7698.433		1
7698.446		1
7698.44775		1
7698.511		1
7698.594		1
7698.663		1
7699.17139		1
7699.428		1
7700.5083		1
7700.623		1
7701.22363		1
7702.407		1
7702.959		1
7703.52734		1
7703.624		1
7704.492		1
7704.6875		1
7704.925		1
7704.94873		1
7705.03		1
7705.157		1
7705.325		1
7705.40332		1
7705.702		1
7706.11133		1
7706.262		1
7706.897		1
7706.939		1
7706.94629		1
7707.093		1
7707.54053		1
7708.64941		1
7709.83838		1
7709.8584		1
7710.17529		1
7711.25537		1
7711.31934		1
7711.46		1
7711.884		1
7711.94		1
7712.196		1
7712.566		1
7713.36328		1
7714.11572		1
7714.13672		1
7715.724		1
7715.98047		1
7717.17334		1
7717.7915		1
7717.84766		1
7717.96338		1
7718.13867		1
7718.47		1
7718.64063		1
7719.47949		1
7719.62256		1
7719.65527		1
7720.42139		1
7720.468		1
7720.497		1
7720.59229		1
7720.91064		1
7721.27148		1
7721.408		1
7721.661		1
7722.08643		1
7723.09131		1
7723.619		1
7723.711		1
7723.71875		1
7723.92		1
7723.955		1
7724.235		1
7724.56445		1
7724.6		1
7724.61963		1
7724.735		1
7725.24561		1
7725.28662		1
7725.32129		1
7725.44336		1
7726.20947		1
7726.264		1
7726.75049		1
7727.03662		1
7727.12		1
7727.822		1
7728.38867		1
7728.779		1
7729.13		1
7729.40039		1
7729.41064		1
7729.507		1
7729.57031		1
7730.026		1
7730.311		1
7730.569		1
7731.32959		1
7731.429		1
7731.50244		1
7732.439		1
7732.455		1
7732.59131		1
7732.6		1
7733.56348		1
7733.636		1
7733.65869		1
7733.7793		1
7734.01172		1
7734.31445		1
7735.51465		1
7736.064		1
7736.42871		1
7736.47949		1
7736.51563		1
7736.527		1
7737.24854		1
7738.131		1
7738.456		1
7738.509		1
7738.841		1
7739.05273		1
7739.381		1
7740.105		1
7740.69531		1
7741.0957		1
7741.928		1
7742.00537		1
7742.07666		1
7742.19629		1
7742.37842		1
7742.59		1
7742.82959		1
7743.118		1
7743.121		1
7743.296		1
7743.30029		1
7743.65234		1
7743.68652		1
7743.96826		1
7744.2583		1
7744.77246		1
7744.799		1
7744.829		1
7745.107		1
7745.25928		1
7745.454		1
7746.13232		1
7746.22266		1
7747.05859		1
7747.10352		1
7747.125		1
7747.249		1
7747.708		1
7748.4585		1
7748.56348		1
7748.77148		1
7748.836		1
7749.187		1
7749.193		1
7749.246		1
7749.85938		1
7750.02539		1
7750.09766		1
7750.189		1
7750.782		1
7750.84668		1
7751.3667		1
7751.45264		1
7751.849		1
7751.851		1
7751.93262		1
7751.99951		1
7752.08936		1
7752.185		1
7752.281		1
7752.511		1
7753.15771		1
7753.72363		1
7753.77051		1
7754.069		1
7754.383		1
7754.481		1
7754.55566		1
7754.812		1
7755.08643		1
7755.55225		1
7755.744		1
7755.92529		1
7756.152		1
7756.41553		1
7756.418		1
7756.48047		1
7756.717		1
7756.75439		1
7756.78955		1
7756.956		1
7757.2627		1
7757.343		1
7757.549		1
7757.844		1
7758.256		1
7758.35		1
7758.5625		1
7758.80127		1
7758.906		1
7759.18945		1
7759.647		1
7760.19434		1
7760.366		1
7760.37842		1
7760.45264		1
7760.53369		1
7760.72754		1
7760.809		1
7761.60352		1
7761.70361		1
7762.08252		1
7762.121		1
7762.65771		1
7763.106		1
7763.148		1
7763.17773		1
7763.3335		1
7763.97559		1
7764.04736		1
7764.20264		1
7764.632		1
7765.07275		1
7765.264		1
7765.585		1
7765.58643		1
7765.93164		1
7765.953		1
7766		1
7766.25635		1
7766.7085		1
7766.71729		1
7766.90771		1
7767.099		1
7767.257		1
7767.77246		1
7767.811		1
7768.20752		1
7768.50732		1
7768.6333		1
7768.72168		1
7768.74463		1
7768.82764		1
7768.959		1
7769.158		1
7769.47754		1
7769.601		1
7770.18359		1
7770.32227		1
7770.40234		1
7770.409		1
7770.49756		1
7770.578		1
7770.90771		1
7770.965		1
7770.97852		1
7771.25049		1
7771.31152		1
7771.77539		1
7771.8374		1
7772.884		1
7773.25635		1
7773.423		1
7773.44238		1
7773.585		1
7773.672		1
7773.94141		1
7774.065		1
7774.13135		1
7774.45068		1
7774.46045		1
7774.891		1
7774.92139		1
7775.1167		1
7775.343		1
7775.387		1
7775.936		1
7776.11		1
7776.113		1
7776.228		1
7776.24072		1
7776.32373		1
7776.54736		1
7776.71143		1
7776.72		1
7776.964		1
7776.973		1
7777.00049		1
7777.17041		1
7777.327		1
7777.623		1
7777.71338		1
7777.904		1
7777.91455		1
7778.156		1
7778.366		1
7778.898		1
7779.07959		1
7779.15869		1
7779.449		1
7779.54443		1
7779.658		1
7780.0293		1
7780.62744		1
7780.74658		1
7780.8		1
7780.81055		1
7781.155		1
7781.281		1
7781.46143		1
7781.5		1
7782.03174		1
7782.15771		1
7782.28369		1
7782.322		1
7782.62451		1
7782.85547		1
7783.04541		1
7783.487		1
7783.50732		1
7783.627		1
7783.64453		1
7783.70264		1
7783.777		1
7783.935		1
7783.98535		1
7783.992		1
7784.09668		1
7784.37061		1
7784.37256		1
7784.65967		1
7784.69238		1
7784.696		1
7785.09863		1
7785.19		1
7785.46875		1
7785.53955		1
7785.58643		1
7785.8584		1
7785.916		1
7786.238		1
7786.2583		1
7786.27637		1
7786.413		1
7786.53		1
7787.09131		1
7787.10742		1
7787.379		1
7787.452		1
7787.54443		1
7787.60547		1
7788.85547		1
7788.87744		1
7788.94043		1
7789.118		1
7789.192		1
7789.338		1
7789.4707		1
7789.53662		1
7789.57373		1
7789.60352		1
7789.612		1
7790.12354		1
7790.12744		1
7790.246		1
7790.37061		1
7790.42725		1
7790.79639		1
7790.942		1
7790.988		1
7791.00928		1
7791.053		1
7791.333		1
7791.53369		1
7791.598		1
7791.66357		1
7791.799		1
7791.821		1
7791.94043		1
7791.95068		1
7792.3584		1
7792.42432		1
7792.80762		1
7792.827		1
7792.845		1
7793.03857		1
7793.07031		1
7793.1167		1
7793.14258		1
7793.452		1
7794.01		1
7794.75049		1
7794.78564		1
7794.85742		1
7794.88525		1
7796.70459		1
7796.92236		1
7796.94971		1
7797.071		1
7797.2417		1
7797.255		1
7797.552		1
7797.58154		1
7797.75342		1
7798.2		1
7798.213		1
7798.22168		1
7798.36035		1
7798.397		1
7798.47559		1
7798.663		1
7798.82227		1
7799.492		1
7799.852		1
7799.87061		1
7799.981		1
7800.14		1
7800.17334		1
7800.30859		1
7800.35645		1
7800.481		1
7801.03027		1
7801.4917		1
7801.55		1
7801.92041		1
7801.945		1
7802.017		1
7802.147		1
7802.401		1
7802.408		1
7802.579		1
7802.64551		1
7802.647		1
7802.867		1
7803.105		1
7803.16553		1
7803.21		1
7804.14453		1
7804.666		1
7805.06836		1
7805.075		1
7805.28027		1
7805.296		1
7805.356		1
7805.365		1
7805.61963		1
7805.717		1
7805.717		1
7805.82764		1
7805.988		1
7806.399		1
7806.90869		1
7806.94971		1
7806.95166		1
7807.025		1
7807.089		1
7807.13135		1
7807.236		1
7807.33838		1
7807.41064		1
7807.701		1
7807.7417		1
7807.82		1
7807.85352		1
7807.92969		1
7808.097		1
7808.154		1
7808.263		1
7808.26855		1
7808.37646		1
7808.41455		1
7808.456		1
7809.125		1
7809.36		1
7809.54443		1
7809.67725		1
7809.70947		1
7809.78564		1
7809.874		1
7809.88867		1
7809.95264		1
7809.958		1
7809.99365		1
7810.08154		1
7810.31641		1
7810.36572		1
7810.66846		1
7810.75635		1
7810.75928		1
7810.82129		1
7811.194		1
7811.294		1
7811.57373		1
7811.781		1
7811.94727		1
7811.973		1
7812.028		1
7812.08057		1
7812.20557		1
7812.289		1
7812.299		1
7812.51953		1
7812.562		1
7812.8623		1
7812.994		1
7813.07129		1
7813.191		1
7813.285		1
7813.789		1
7813.827		1
7813.90869		1
7813.969		1
7813.9917		1
7814.11768		1
7814.178		1
7814.211		1
7814.435		1
7814.44873		1
7814.935		1
7814.971		1
7815.004		1
7815.048		1
7815.331		1
7815.344		1
7815.439		1
7815.562		1
7815.62939		1
7816.314		1
7816.42		1
7816.826		1
7816.926		1
7817.04639		1
7817.06445		1
7817.08154		1
7817.19336		1
7817.28		1
7817.5835		1
7817.652		1
7817.70166		1
7817.7583		1
7818.32861		1
7818.559		1
7818.58643		1
7818.86		1
7818.90771		1
7819.03955		1
7819.198		1
7819.37		1
7819.594		1
7819.64648		1
7819.90967		1
7819.9834		1
7820.28027		1
7820.32275		1
7820.344		1
7820.86035		1
7820.866		1
7820.90625		1
7821.002		1
7821.085		1
7821.11328		1
7821.264		1
7821.386		1
7821.551		1
7821.56738		1
7821.72266		1
7821.828		1
7821.89453		1
7822.10156		1
7822.40771		1
7823.13525		1
7823.13965		1
7823.41		1
7823.49756		1
7823.574		1
7823.57568		1
7823.65137		1
7824.00928		1
7824.291		1
7824.319		1
7824.35156		1
7824.493		1
7824.51367		1
7824.556		1
7824.6167		1
7824.682		1
7824.75342		1
7824.75732		1
7825.02246		1
7825.292		1
7825.41748		1
7825.534		1
7825.59375		1
7825.601		1
7825.96729		1
7825.99268		1
7826.16162		1
7826.175		1
7826.4585		1
7826.645		1
7826.70557		1
7826.795		1
7827.11		1
7827.141		1
7827.50146		1
7827.643		1
7827.732		1
7827.82764		1
7828.0083		1
7828.03027		1
7828.295		1
7828.363		1
7828.394		1
7828.81152		1
7829.11572		1
7829.204		1
7829.437		1
7829.655		1
7829.682		1
7829.845		1
7829.919		1
7829.99951		1
7830.045		1
7830.106		1
7830.22		1
7830.25635		1
7830.34326		1
7830.347		1
7830.58252		1
7830.683		1
7830.78467		1
7830.92871		1
7831.09326		1
7831.352		1
7831.352		1
7831.41162		1
7831.52734		1
7831.649		1
7831.951		1
7832.03564		1
7832.27734		1
7832.43066		1
7832.522		1
7832.56543		1
7832.5835		1
7832.6377		1
7832.76563		1
7832.791		1
7832.84766		1
7832.85		1
7832.933		1
7832.95654		1
7833.007		1
7833.10254		1
7833.123		1
7833.13867		1
7833.34375		1
7833.36768		1
7833.40771		1
7833.48535		1
7833.58057		1
7833.615		1
7833.69727		1
7834.054		1
7834.21338		1
7834.35		1
7834.42871		1
7834.844		1
7834.99		1
7835.035		1
7835.10352		1
7835.21533		1
7835.49854		1
7835.594		1
7835.654		1
7835.738		1
7835.80371		1
7835.82373		1
7835.86		1
7835.8833		1
7835.93652		1
7835.96826		1
7836.10938		1
7836.572		1
7836.74951		1
7836.769		1
7836.785		1
7836.879		1
7836.906		1
7837.211		1
7837.234		1
7837.49561		1
7837.82129		1
7838.2417		1
7838.24756		1
7838.849		1
7838.92773		1
7839.02734		1
7839.181		1
7839.343		1
7839.55469		1
7839.60449		1
7839.61963		1
7839.67334		1
7840.041		1
7840.147		1
7840.25049		1
7840.2666		1
7840.477		1
7840.49756		1
7840.54639		1
7840.668		1
7840.66943		1
7840.755		1
7840.76172		1
7840.878		1
7840.902		1
7840.944		1
7841.21875		1
7841.311		1
7841.444		1
7841.50244		1
7841.6		1
7841.618		1
7841.638		1
7841.81348		1
7841.847		1
7841.86768		1
7842.033		1
7842.035		1
7842.161		1
7842.308		1
7842.367		1
7842.85059		1
7842.857		1
7843.05371		1
7843.064		1
7843.10156		1
7843.44873		1
7843.47754		1
7843.52637		1
7843.53174		1
7843.57568		1
7843.58		1
7844.178		1
7844.19727		1
7844.24365		1
7844.277		1
7844.287		1
7844.328		1
7844.397		1
7844.56152		1
7844.625		1
7844.7915		1
7844.875		1
7845.002		1
7845.05		1
7845.06		1
7845.15674		1
7845.176		1
7845.197		1
7845.274		1
7845.3335		1
7845.35156		1
7845.469		1
7845.47754		1
7845.55371		1
7845.8877		1
7846.151		1
7846.21143		1
7846.321		1
7846.399		1
7846.559		1
7846.88672		1
7847.14551		1
7847.239		1
7847.364		1
7847.373		1
7847.455		1
7847.57373		1
7847.584		1
7847.68		1
7847.895		1
7847.906		1
7847.92432		1
7848.02246		1
7848.10547		1
7848.12549		1
7848.208		1
7848.47266		1
7848.5415		1
7848.561		1
7848.57129		1
7848.67139		1
7848.67139		1
7848.674		1
7848.69727		1
7848.811		1
7848.821		1
7848.87158		1
7848.909		1
7848.987		1
7849.112		1
7849.1875		1
7849.492		1
7849.52441		1
7849.74365		1
7849.75635		1
7849.75635		1
7849.836		1
7849.95068		1
7850.06445		1
7850.173		1
7850.428		1
7850.56348		1
7850.623		1
7850.632		1
7850.682		1
7850.97168		1
7851.14355		1
7851.209		1
7851.28662		1
7851.31		1
7851.4624		1
7851.467		1
7851.521		1
7851.63135		1
7851.684		1
7851.782		1
7851.83252		1
7852.05		1
7852.078		1
7852.127		1
7852.2		1
7852.48242		1
7852.54736		1
7852.59		1
7852.728		1
7852.92139		1
7852.92529		1
7852.945		1
7853.20361		1
7853.239		1
7853.33		1
7853.39648		1
7853.493		1
7853.51953		1
7853.68164		1
7853.754		1
7853.769		1
7853.83643		1
7853.842		1
7854.156		1
7854.163		1
7854.166		1
7854.17432		1
7854.365		1
7854.544		1
7854.667		1
7854.78125		1
7855.121		1
7855.23438		1
7855.235		1
7855.315		1
7855.44873		1
7855.4624		1
7855.589		1
7855.59961		1
7855.76563		1
7855.76563		1
7856.032		1
7856.064		1
7856.18359		1
7856.229		1
7856.29		1
7856.29834		1
7856.34766		1
7856.471		1
7856.636		1
7856.68262		1
7856.805		1
7856.86865		1
7856.94		1
7857.092		1
7857.529		1
7857.554		1
7857.767		1
7857.842		1
7857.95459		1
7858.24268		1
7858.3		1
7858.35254		1
7858.577		1
7858.641		1
7858.65332		1
7858.824		1
7858.8457		1
7858.849		1
7858.85		1
7859.04443		1
7859.087		1
7859.16162		1
7859.304		1
7859.31543		1
7859.326		1
7859.371		1
7859.57129		1
7859.644		1
7860.046		1
7860.103		1
7860.15625		1
7860.2085		1
7860.21631		1
7860.218		1
7860.31934		1
7860.41162		1
7860.46826		1
7860.512		1
7860.53467		1
7860.605		1
7860.63574		1
7860.64063		1
7860.681		1
7860.7207		1
7860.792		1
7861.297		1
7861.29736		1
7861.3335		1
7861.414		1
7861.454		1
7861.59766		1
7861.69141		1
7861.779		1
7861.78955		1
7862.06543		1
7862.213		1
7862.22754		1
7862.23242		1
7862.30371		1
7862.38965		1
7862.427		1
7862.76563		1
7862.77246		1
7862.84229		1
7862.98242		1
7863.172		1
7863.2627		1
7863.53955		1
7863.578		1
7863.96875		1
7864.09961		1
7864.22949		1
7864.27441		1
7864.285		1
7864.331		1
7864.345		1
7864.396		1
7864.52441		1
7864.601		1
7864.79932		1
7864.84375		1
7864.87158		1
7865.13037		1
7865.298		1
7865.413		1
7865.45654		1
7865.45752		1
7865.474		1
7865.487		1
7865.62061		1
7866.126		1
7866.136		1
7866.14258		1
7866.31445		1
7866.439		1
7866.55469		1
7866.56738		1
7866.60547		1
7866.608		1
7866.609		1
7866.617		1
7866.659		1
7866.671		1
7866.679		1
7866.71338		1
7866.99365		1
7867.136		1
7867.259		1
7867.31543		1
7867.32275		1
7867.42		1
7867.516		1
7867.60742		1
7867.627		1
7867.645		1
7867.774		1
7867.82		1
7867.896		1
7867.92334		1
7867.966		1
7867.9707		1
7868.00537		1
7868.13428		1
7868.225		1
7868.5127		1
7868.552		1
7868.70264		1
7868.82		1
7868.85		1
7868.99		1
7869.04932		1
7869.198		1
7869.23242		1
7869.24561		1
7869.28		1
7869.39648		1
7869.417		1
7869.77051		1
7869.77637		1
7870.014		1
7870.04834		1
7870.05371		1
7870.08154		1
7870.1167		1
7870.169		1
7870.21973		1
7870.27441		1
7870.288		1
7870.392		1
7870.402		1
7870.532		1
7870.668		1
7870.70459		1
7870.79443		1
7870.829		1
7870.95654		1
7871.006		1
7871.012		1
7871.05566		1
7871.152		1
7871.313		1
7871.42334		1
7871.432		1
7871.461		1
7871.516		1
7871.693		1
7871.75		1
7871.867		1
7871.923		1
7871.951		1
7872.39		1
7872.41943		1
7872.497		1
7872.607		1
7872.62842		1
7872.657		1
7872.73535		1
7872.865		1
7873.023		1
7873.027		1
7873.084		1
7873.277		1
7873.326		1
7873.40967		1
7873.615		1
7873.645		1
7873.753		1
7873.86865		1
7873.87744		1
7873.89551		1
7874.10645		1
7874.19043		1
7874.21875		1
7874.242		1
7874.32275		1
7874.44		1
7874.445		1
7874.54443		1
7874.564		1
7874.61572		1
7874.67432		1
7874.70264		1
7874.8877		1
7874.98438		1
7875.305		1
7875.42432		1
7875.4834		1
7875.49756		1
7875.5874		1
7875.636		1
7875.69873		1
7875.72754		1
7875.762		1
7875.80957		1
7875.959		1
7876.041		1
7876.12646		1
7876.29541		1
7876.516		1
7876.555		1
7876.585		1
7876.631		1
7876.63965		1
7876.77344		1
7876.82959		1
7876.8877		1
7876.931		1
7877.044		1
7877.048		1
7877.089		1
7877.197		1
7877.26563		1
7877.30029		1
7877.46		1
7877.619		1
7877.62354		1
7877.66357		1
7877.671		1
7877.898		1
7877.89844		1
7877.924		1
7877.93066		1
7878.018		1
7878.037		1
7878.24463		1
7878.28271		1
7878.34473		1
7878.489		1
7878.67725		1
7878.729		1
7878.855		1
7878.90625		1
7879.03125		1
7879.10156		1
7879.104		1
7879.12451		1
7879.155		1
7879.217		1
7879.29		1
7879.3125		1
7879.31348		1
7879.33545		1
7879.344		1
7879.40674		1
7879.41		1
7879.50732		1
7879.654		1
7879.749		1
7879.777		1
7879.907		1
7879.912		1
7879.9834		1
7880.03857		1
7880.733		1
7880.76758		1
7880.77637		1
7880.841		1
7880.937		1
7881.38525		1
7881.517		1
7881.643		1
7881.67773		1
7881.71973		1
7881.851		1
7882.119		1
7882.12549		1
7882.243		1
7882.28662		1
7882.484		1
7882.51758		1
7882.55029		1
7882.6123		1
7882.614		1
7882.674		1
7882.69238		1
7882.766		1
7882.85059		1
7882.94775		1
7883.056		1
7883.11572		1
7883.1333		1
7883.44		1
7883.48		1
7883.487		1
7883.54834		1
7883.599		1
7883.78271		1
7883.908		1
7884.02344		1
7884.05029		1
7884.13672		1
7884.17627		1
7884.25732		1
7884.281		1
7884.555		1
7884.62549		1
7884.63965		1
7884.712		1
7884.93359		1
7885.004		1
7885.12646		1
7885.399		1
7885.489		1
7885.535		1
7885.713		1
7885.83252		1
7885.862		1
7885.89		1
7885.979		1
7886.10449		1
7886.11133		1
7886.187		1
7886.358		1
7886.407		1
7886.40869		1
7886.46875		1
7886.48535		1
7886.57		1
7886.624		1
7886.806		1
7886.81055		1
7886.85449		1
7886.87646		1
7886.89453		1
7886.95654		1
7886.97656		1
7887.022		1
7887.37744		1
7887.426		1
7887.4624		1
7887.519		1
7887.68		1
7887.68164		1
7887.74561		1
7887.76465		1
7887.7793		1
7887.92236		1
7888.051		1
7888.33447		1
7888.44727		1
7888.4834		1
7888.49658		1
7888.499		1
7888.557		1
7888.86		1
7889.098		1
7889.11328		1
7889.23633		1
7889.39		1
7889.39453		1
7889.4043		1
7889.448		1
7889.521		1
7889.561		1
7889.594		1
7889.91846		1
7889.92529		1
7890.05273		1
7890.11426		1
7890.118		1
7890.119		1
7890.189		1
7890.278		1
7890.325		1
7890.34375		1
7890.35156		1
7890.368		1
7890.369		1
7890.532		1
7890.631		1
7890.65332		1
7890.807		1
7890.84375		1
7891.07		1
7891.124		1
7891.137		1
7891.30469		1
7891.542		1
7891.591		1
7891.674		1
7891.93		1
7891.968		1
7891.97168		1
7892.162		1
7892.265		1
7892.52344		1
7892.63867		1
7892.76074		1
7892.76465		1
7892.78955		1
7892.78955		1
7892.80469		1
7892.852		1
7893.242		1
7893.44434		1
7893.505		1
7893.592		1
7893.79053		1
7893.79443		1
7893.81836		1
7893.85645		1
7893.879		1
7893.88525		1
7893.937		1
7894.00537		1
7894.17871		1
7894.194		1
7894.29932		1
7894.45459		1
7894.541		1
7894.54248		1
7894.59131		1
7894.63232		1
7894.817		1
7894.836		1
7894.88232		1
7894.9043		1
7895.09		1
7895.16553		1
7895.182		1
7895.24854		1
7895.29443		1
7895.31055		1
7895.33936		1
7895.38672		1
7895.591		1
7895.75244		1
7895.855		1
7896.096		1
7896.123		1
7896.33154		1
7896.34131		1
7896.344		1
7896.392		1
7896.398		1
7896.399		1
7896.728		1
7896.74463		1
7896.876		1
7897.01367		1
7897.034		1
7897.07373		1
7897.185		1
7897.212		1
7897.317		1
7897.40332		1
7897.41		1
7897.41162		1
7897.62744		1
7897.764		1
7897.845		1
7897.84961		1
7897.90674		1
7898.05957		1
7898.266		1
7898.269		1
7898.30469		1
7898.30957		1
7898.318		1
7898.325		1
7898.41		1
7898.481		1
7898.6333		1
7898.854		1
7898.87549		1
7898.97168		1
7899.221		1
7899.221		1
7899.264		1
7899.298		1
7899.37842		1
7899.487		1
7899.621		1
7899.78467		1
7899.898		1
7899.91		1
7899.988		1
7900.07471		1
7900.09766		1
7900.10938		1
7900.162		1
7900.284		1
7900.41943		1
7900.43066		1
7900.488		1
7900.62256		1
7900.66064		1
7900.83545		1
7900.84961		1
7900.878		1
7900.93457		1
7900.982		1
7901.02344		1
7901.09		1
7901.278		1
7901.4126		1
7901.55273		1
7901.564		1
7901.576		1
7901.73975		1
7901.75635		1
7901.813		1
7901.87744		1
7901.897		1
7901.9375		1
7901.9707		1
7901.986		1
7902.017		1
7902.1416		1
7902.22363		1
7902.25537		1
7902.427		1
7902.46		1
7902.497		1
7902.57275		1
7902.72852		1
7902.80469		1
7902.93555		1
7902.987		1
7903.06738		1
7903.083		1
7903.21436		1
7903.222		1
7903.348		1
7903.50244		1
7903.53369		1
7903.59326		1
7903.68066		1
7903.95654		1
7904.07227		1
7904.215		1
7904.277		1
7904.33		1
7904.454		1
7904.536		1
7904.587		1
7904.67432		1
7904.69238		1
7904.74658		1
7904.76563		1
7904.789		1
7904.801		1
7904.81641		1
7904.825		1
7904.83936		1
7904.946		1
7905.25049		1
7905.47754		1
7905.65527		1
7905.663		1
7905.682		1
7905.838		1
7906.093		1
7906.097		1
7906.1084		1
7906.109		1
7906.1626		1
7906.17236		1
7906.2085		1
7906.3125		1
7906.328		1
7906.378		1
7906.517		1
7906.52148		1
7906.638		1
7906.688		1
7906.689		1
7906.83936		1
7906.85645		1
7906.87354		1
7906.893		1
7907.05029		1
7907.24951		1
7907.257		1
7907.30859		1
7907.326		1
7907.37061		1
7907.48		1
7907.609		1
7907.69336		1
7907.884		1
7907.985		1
7908.003		1
7908.008		1
7908.0625		1
7908.252		1
7908.2583		1
7908.373		1
7908.445		1
7908.49463		1
7908.54639		1
7908.55859		1
7908.606		1
7908.65332		1
7908.66064		1
7908.68		1
7908.86865		1
7908.972		1
7908.993		1
7909.02734		1
7909.03857		1
7909.2207		1
7909.292		1
7909.34863		1
7909.407		1
7909.45		1
7909.53		1
7909.632		1
7909.877		1
7909.906		1
7909.92627		1
7910.207		1
7910.466		1
7910.566		1
7910.58643		1
7910.651		1
7910.658		1
7910.779		1
7910.896		1
7910.91357		1
7910.997		1
7910.998		1
7911.13574		1
7911.283		1
7911.317		1
7911.37451		1
7911.397		1
7911.54639		1
7911.56836		1
7911.58		1
7911.65332		1
7911.96973		1
7912.0166		1
7912.05371		1
7912.06836		1
7912.09863		1
7912.139		1
7912.192		1
7912.26		1
7912.283		1
7912.36035		1
7912.40674		1
7912.42		1
7912.46436		1
7912.57959		1
7912.67432		1
7912.676		1
7912.70166		1
7912.761		1
7912.8		1
7912.83936		1
7912.861		1
7912.872		1
7912.99951		1
7913.028		1
7913.196		1
7913.247		1
7913.24756		1
7913.328		1
7913.397		1
7913.455		1
7913.4834		1
7913.5166		1
7913.53125		1
7913.545		1
7913.559		1
7913.608		1
7913.64844		1
7913.67139		1
7913.68457		1
7913.72		1
7913.73975		1
7913.749		1
7913.779		1
7913.7915		1
7913.8374		1
7913.97266		1
7914.015		1
7914.01563		1
7914.01855		1
7914.065		1
7914.10645		1
7914.203		1
7914.233		1
7914.27051		1
7914.281		1
7914.31152		1
7914.49268		1
7914.54443		1
7914.60547		1
7914.609		1
7914.80664		1
7914.84863		1
7914.91064		1
7915.25244		1
7915.45166		1
7915.538		1
7915.824		1
7915.909		1
7916.0415		1
7916.054		1
7916.08		1
7916.12061		1
7916.403		1
7916.42725		1
7916.726		1
7916.93359		1
7916.97852		1
7917.102		1
7917.11328		1
7917.281		1
7917.44629		1
7917.56055		1
7917.685		1
7917.78271		1
7917.893		1
7917.967		1
7918.022		1
7918.107		1
7918.20361		1
7918.343		1
7918.398		1
7918.49268		1
7918.525		1
7918.6626		1
7918.70068		1
7918.71045		1
7919.281		1
7919.281		1
7919.306		1
7919.326		1
7919.439		1
7919.459		1
7919.58057		1
7919.59375		1
7919.643		1
7919.68164		1
7919.78125		1
7919.858		1
7919.86328		1
7920.0166		1
7920.02441		1
7920.02637		1
7920.066		1
7920.088		1
7920.09131		1
7920.127		1
7920.21045		1
7920.31445		1
7920.36426		1
7920.431		1
7920.65674		1
7920.76025		1
7920.927		1
7921.00928		1
7921.03027		1
7921.142		1
7921.1626		1
7921.322		1
7921.35742		1
7921.49561		1
7921.501		1
7921.54		1
7921.54443		1
7921.80371		1
7921.911		1
7922.015		1
7922.02539		1
7922.118		1
7922.12451		1
7922.14941		1
7922.32275		1
7922.371		1
7922.399		1
7922.46436		1
7922.48047		1
7922.492		1
7922.538		1
7922.575		1
7922.585		1
7922.65527		1
7922.69531		1
7922.71631		1
7922.79		1
7922.879		1
7922.978		1
7923.06		1
7923.148		1
7923.215		1
7923.222		1
7923.37744		1
7923.90674		1
7923.99268		1
7923.996		1
7924.01855		1
7924.024		1
7924.09033		1
7924.266		1
7924.29834		1
7924.35254		1
7924.41748		1
7924.42773		1
7924.45166		1
7924.46973		1
7924.47363		1
7924.557		1
7924.63965		1
7924.6665		1
7924.678		1
7924.823		1
7924.962		1
7925.032		1
7925.10156		1
7925.18		1
7925.29736		1
7925.309		1
7925.322		1
7925.44775		1
7925.50342		1
7925.56934		1
7925.653		1
7925.71729		1
7925.728		1
7925.86572		1
[truncated: 17,999 more rows]
