# Supplementary material for: Getting rid of ‘rain’ and ‘stars’: Mitigating inhibition effects on ddPCR data analysis, the case study of the invasive crayfish Pacifastacus leniusculus in the streams of Luxembourg
Source: PLoS One. 2022 Nov 16;17(11):e0275363. doi: 10.1371/journal.pone.0275363 (PMC9668142; doi:10.1371/journal.pone.0275363)
Supplement: S1 File — (ZIP) [file pone.0275363.s003.zip › raw data/31-Pl4/31 Pl4-2019_B05_Amplitude.csv]

Ch1 Amplitude	Ch2 Amplitude	Cluster
4970.983		1
5054.4585		1
5211.99463		1
5219.68848		1
5290.64844		1
5317.684		1
5326.49951		1
5363.541		1
5372.038		1
5377.14648		1
5388.283		1
5410.074		1
5412.921		1
5420.02		1
5422.75244		1
5425.4043		1
5435.145		1
5459.96729		1
5486.4834		1
5495.5415		1
5503.01		1
5506.02832		1
5516.88232		1
5524.7793		1
5535.85059		1
5551.98145		1
5557.79443		1
5565.13037		1
5591.04248		1
5593.909		1
5604.21		1
5606.941		1
5608.962		1
5609.84473		1
5612.79541		1
5613.82959		1
5619.798		1
5619.98926		1
5633.20459		1
5633.74463		1
5640.44629		1
5641.11475		1
5641.73		1
5645.312		1
5647.85254		1
5649.487		1
5655.44775		1
5660.0293		1
5661.956		1
5671.844		1
5674.113		1
5674.509		1
5675.321		1
5683.21875		1
5688.0376		1
5688.872		1
5690.02734		1
5694.03		1
5697.006		1
5703.55469		1
5704.8916		1
5705.101		1
5707.78		1
5709.21729		1
5713.41455		1
5716.858		1
5717.78027		1
5717.816		1
5720.28		1
5720.564		1
5723.84375		1
5726.62451		1
5727.317		1
5728.08154		1
5729.74		1
5730.1		1
5730.12158		1
5732.812		1
5736.284		1
5737.526		1
5737.52832		1
5738.32568		1
5739.44775		1
5740.22852		1
5741.24		1
5743.784		1
5747.74756		1
5748.11328		1
5749.569		1
5750.58643		1
5751.538		1
5756.57471		1
5757.81836		1
5759.904		1
5760.21045		1
5764.66357		1
5767.6084		1
5767.70947		1
5768.34375		1
5768.526		1
5768.53		1
5769.9834		1
5770.903		1
5771.391		1
5771.58		1
5771.64355		1
5772.09766		1
5772.33		1
5774.497		1
5774.558		1
5774.758		1
5775.492		1
5776.6084		1
5777.305		1
5778.392		1
5781.03		1
5782.38574		1
5782.492		1
5782.71631		1
5783.342		1
5784.87549		1
5785.05273		1
5785.09473		1
5786.033		1
5787.14		1
5787.915		1
5789.13232		1
5790.557		1
5790.843		1
5792.462		1
5792.476		1
5793.469		1
5794.23975		1
5795.10938		1
5795.158		1
5796.48047		1
5796.721		1
5798.254		1
5798.566		1
5800.263		1
5802.225		1
5802.459		1
5802.647		1
5804.949		1
5805.44336		1
5805.46826		1
5805.84473		1
5806.654		1
5806.748		1
5807.427		1
5807.72363		1
5808.43457		1
5808.7876		1
5809.07227		1
5810.49658		1
5811.74756		1
5812.42773		1
5814.798		1
5815.679		1
5816.74854		1
5817.128		1
5817.66748		1
5818.72754		1
5821.05225		1
5821.29834		1
5821.952		1
5822.94873		1
5823.36328		1
5824.873		1
5826.944		1
5827.793		1
5828.676		1
5828.896		1
5829.56445		1
5829.60938		1
5829.6377		1
5830.627		1
5830.80225		1
5831.117		1
5831.8667		1
5832.441		1
5832.571		1
5832.82227		1
5832.97		1
5833.065		1
5833.70654		1
5833.95459		1
5835.30957		1
5836.28467		1
5836.54346		1
5836.65137		1
5836.704		1
5837.00342		1
5837.825		1
5838.29346		1
5839.712		1
5840.37549		1
5842.626		1
5842.73145		1
5843.334		1
5843.788		1
5845.65234		1
5845.954		1
5847.08252		1
5847.94238		1
5848.504		1
5849.67236		1
5849.68457		1
5850.261		1
5850.977		1
5853.59668		1
5853.76074		1
5854.434		1
5854.612		1
5855.63232		1
5855.67041		1
5855.96631		1
5856.461		1
5858.159		1
5858.55957		1
5858.59131		1
5859.087		1
5859.383		1
5859.644		1
5859.6626		1
5860.36475		1
5860.534		1
5863.02246		1
5864.30371		1
5864.31348		1
5864.901		1
5865.50635		1
5866.1		1
5867.30469		1
5867.491		1
5867.956		1
5868.96729		1
5869.9585		1
5870.139		1
5870.436		1
5870.99268		1
5871.217		1
5871.728		1
5871.90869		1
5872.657		1
5874.07031		1
5874.20557		1
5874.55469		1
5877.16943		1
5877.18652		1
5877.57275		1
5878.085		1
5878.41748		1
5878.646		1
5879.21436		1
5881.57031		1
5884.14551		1
5884.62549		1
5885.35645		1
5885.659		1
5885.98535		1
5888.25635		1
5888.64551		1
5889.226		1
5890.14551		1
5890.77246		1
5891.056		1
5891.376		1
5891.964		1
5892.2876		1
5892.666		1
5892.939		1
5893.829		1
5894.817		1
5894.995		1
5895.01367		1
5895.44043		1
5896.65674		1
5896.7666		1
5896.811		1
5897.15869		1
5898.0166		1
5898.14844		1
5898.94141		1
5899.706		1
5899.721		1
5900.023		1
5900.342		1
5900.70557		1
5900.91064		1
5901.023		1
5901.532		1
5902.78369		1
5904.13525		1
5904.802		1
5904.991		1
5905.311		1
5905.48535		1
5905.92041		1
5906.201		1
5906.288		1
5906.378		1
5906.64355		1
5907.04932		1
5907.402		1
5907.579		1
5908.04736		1
5908.46		1
5908.91		1
5909.023		1
5909.31445		1
5909.61		1
5909.70752		1
5911.23633		1
5911.252		1
5912.546		1
5912.62061		1
5912.84033		1
5913.38867		1
5914.106		1
5914.11328		1
5914.24268		1
5915.38672		1
5915.49072		1
5916.26465		1
5916.547		1
5916.569		1
5916.724		1
5917.246		1
5917.973		1
5918.01465		1
5918.987		1
5919.634		1
5919.881		1
5920.059		1
5920.089		1
5920.22559		1
5920.452		1
5920.497		1
5920.711		1
5920.74658		1
5920.92969		1
5921.731		1
5921.763		1
5921.972		1
5922.17432		1
5923.0874		1
5923.10156		1
5923.49658		1
5924.269		1
5924.689		1
5924.8374		1
5925.0957		1
5925.98145		1
5926.69727		1
5926.755		1
5927.31641		1
5928.208		1
5928.57568		1
5928.87		1
5928.96875		1
5928.99268		1
5929.14941		1
5929.38037		1
5929.45459		1
5929.973		1
5930.53125		1
5930.6626		1
5930.76465		1
5930.861		1
5931.017		1
5931.63		1
5931.817		1
5931.97168		1
5932.54541		1
5933.25244		1
5933.272		1
5933.51		1
5934.30225		1
5934.66357		1
5934.79248		1
5934.87842		1
5935.07		1
5935.21826		1
5935.354		1
5935.86865		1
5936.25439		1
5936.74561		1
5936.89551		1
5938.25146		1
5938.726		1
5939.367		1
5940.19531		1
5940.51025		1
5940.867		1
5940.945		1
5941.134		1
5941.31445		1
5941.909		1
5942.001		1
5942.406		1
5942.515		1
5942.94043		1
5943.04		1
5943.18		1
5943.217		1
5943.47949		1
5943.6377		1
5944.373		1
5944.42773		1
5945.528		1
5945.807		1
5945.92		1
5946.27		1
5947.014		1
5947.11133		1
5947.2373		1
5947.631		1
5948.15869		1
5948.375		1
5948.701		1
5949.51465		1
5950.736		1
5951.67627		1
5951.969		1
5952.22461		1
5952.262		1
5952.51025		1
5952.72656		1
5953.17725		1
5953.546		1
5953.761		1
5954.043		1
5955.427		1
5955.912		1
5956.59229		1
5956.83643		1
5958.034		1
5958.56543		1
5959.111		1
5959.16064		1
5959.27734		1
5959.90039		1
5959.92334		1
5960.054		1
5960.763		1
5960.80566		1
5960.86426		1
5961.199		1
5961.37939		1
5961.40967		1
5961.466		1
5961.65967		1
5961.816		1
5962.679		1
5962.8877		1
5962.957		1
5963.017		1
5963.0957		1
5963.368		1
5963.41064		1
5963.41748		1
5963.567		1
5963.81055		1
5963.85352		1
5964.03467		1
5964.073		1
5964.2583		1
5964.55957		1
5964.592		1
5965.039		1
5965.111		1
5965.286		1
5965.2876		1
5965.509		1
5965.80273		1
5966.393		1
5966.63428		1
5967.71631		1
5967.803		1
5968.3		1
5968.548		1
5969.05859		1
5969.29834		1
5970.284		1
5970.41		1
5970.511		1
5970.68164		1
5970.944		1
5971.13		1
5971.33643		1
5972.13428		1
5972.15625		1
5972.221		1
5972.373		1
5972.628		1
5972.92529		1
5972.9585		1
5973.0127		1
5973.196		1
5973.19775		1
5973.65234		1
5973.65527		1
5973.835		1
5974.243		1
5974.32275		1
5974.33643		1
5974.41357		1
5974.853		1
5975.04932		1
5975.227		1
5975.34229		1
5975.72461		1
5975.921		1
5976.12451		1
5976.466		1
5976.545		1
5976.81738		1
5976.94336		1
5977.0166		1
5977.34766		1
5977.67236		1
5977.721		1
5977.722		1
5978.563		1
5978.87939		1
5978.991		1
5979.07275		1
5979.148		1
5979.37354		1
5979.94238		1
5980.10547		1
5980.51855		1
5980.803		1
5981.074		1
5981.167		1
5981.27344		1
5981.986		1
5982.168		1
5982.17725		1
5982.635		1
5982.6543		1
5982.842		1
5983.325		1
5983.713		1
5984.31934		1
5984.35938		1
5984.381		1
5984.382		1
5984.45557		1
5984.7915		1
5984.79932		1
5984.88037		1
5985.16943		1
5985.233		1
5985.28027		1
5985.57568		1
5985.6665		1
5985.956		1
5986.19971		1
5986.35742		1
5987.208		1
5987.5166		1
5987.58643		1
5987.647		1
5988.05127		1
5988.082		1
5988.31543		1
5988.638		1
5988.82		1
5989.83838		1
5990.064		1
5990.099		1
5991.414		1
5991.51758		1
5991.652		1
5991.865		1
5992.04639		1
5992.246		1
5992.35352		1
5992.3877		1
5992.716		1
5992.73926		1
5992.79932		1
5993.037		1
5993.83545		1
5994.23535		1
5995.11963		1
5995.733		1
5996.212		1
5996.38574		1
5996.39258		1
5996.44971		1
5997.13232		1
5997.764		1
5997.768		1
5997.98633		1
5998.72		1
5998.88232		1
5998.963		1
5998.98633		1
5999.27734		1
5999.43164		1
5999.459		1
5999.75244		1
5999.833		1
6000.10059		1
6000.21875		1
6000.34326		1
6000.422		1
6001.08838		1
6001.51		1
6001.556		1
6001.863		1
6002.147		1
6002.498		1
6002.60352		1
6002.74		1
6002.79834		1
6002.93652		1
6002.95361		1
6003.247		1
6003.293		1
6003.756		1
6003.97754		1
6004.0166		1
6004.08447		1
6004.32373		1
6004.91553		1
6005.141		1
6005.26074		1
6005.556		1
6005.808		1
6005.89648		1
6006.21826		1
6006.374		1
6006.606		1
6006.95264		1
6006.958		1
6007.04443		1
6007.096		1
6007.17725		1
6007.33545		1
6007.635		1
6007.96045		1
6008.18457		1
6008.58643		1
6008.92334		1
6009.01025		1
6009.114		1
6009.13135		1
6009.1626		1
6009.51563		1
6010.31055		1
6010.777		1
6010.79834		1
6010.982		1
6011.067		1
6011.13428		1
6011.19775		1
6011.528		1
6012.09131		1
6012.256		1
6012.49268		1
6013.2417		1
6013.30273		1
6013.45459		1
6013.76758		1
6014.15869		1
6014.222		1
6014.471		1
6014.75		1
6014.951		1
6015.14453		1
6015.15		1
6015.682		1
6015.72559		1
6015.76953		1
6015.777		1
6015.81641		1
6016.079		1
6016.195		1
6016.201		1
6016.303		1
6016.339		1
6016.5083		1
6016.655		1
6016.90869		1
6016.919		1
6017.03125		1
6017.18164		1
6017.57764		1
6017.61475		1
6017.98828		1
6018.07129		1
6018.215		1
6018.28564		1
6018.415		1
6018.54443		1
6019.121		1
6019.13232		1
6019.46826		1
6019.496		1
6019.54834		1
6019.63037		1
6019.701		1
6020.07959		1
6020.199		1
6020.474		1
6020.94		1
6021.03564		1
6021.14063		1
6021.19238		1
6021.28174		1
6021.349		1
6021.731		1
6021.9585		1
6022.12549		1
6022.266		1
6022.30273		1
6022.318		1
6022.607		1
6022.69		1
6022.818		1
6022.898		1
6022.925		1
6023.03955		1
6023.2085		1
6023.348		1
6023.451		1
6023.62354		1
6024.10742		1
6024.38574		1
6024.42041		1
6024.633		1
6025.331		1
6025.34766		1
6025.76		1
6026.038		1
6026.384		1
6026.754		1
6026.777		1
6026.909		1
6026.91846		1
6026.959		1
6026.975		1
6027.31348		1
6027.404		1
6027.474		1
6027.69873		1
6028.27441		1
6028.33		1
6028.36865		1
6028.458		1
6028.58643		1
6028.62646		1
6028.646		1
6028.988		1
6029.04834		1
6029.09131		1
6029.32666		1
6029.46973		1
6029.93		1
6030.05566		1
6030.326		1
6030.62744		1
6030.70947		1
6030.872		1
6031.073		1
6031.08838		1
6031.10938		1
6031.56445		1
6031.753		1
6031.8877		1
6031.987		1
6032.25		1
6032.55664		1
6032.56641		1
6032.598		1
6032.64258		1
6032.716		1
6032.829		1
6032.958		1
6033.01		1
6033.01172		1
6033.031		1
6033.06934		1
6033.179		1
6033.479		1
6033.76953		1
6033.797		1
6033.797		1
6033.98975		1
6034.69238		1
6034.873		1
6034.876		1
6035.037		1
6035.311		1
6035.42773		1
6035.59375		1
6035.701		1
6035.72852		1
6035.86426		1
6036.05762		1
6036.979		1
6037.242		1
6037.30762		1
6037.67139		1
6037.94775		1
6038.093		1
6038.18848		1
6038.86572		1
6038.953		1
6038.961		1
6039.148		1
6039.369		1
6039.38525		1
6039.621		1
6039.93262		1
6040.61475		1
6040.651		1
6040.83252		1
6041.00049		1
6041.15869		1
6041.393		1
6041.573		1
6042.00537		1
6042.43555		1
6042.46875		1
6042.6		1
6042.61133		1
6042.866		1
6042.937		1
6043.054		1
6043.226		1
6043.352		1
6043.355		1
6043.82764		1
6043.8335		1
6044.08838		1
6044.199		1
6044.578		1
6044.759		1
6045.05127		1
6045.064		1
6045.138		1
6045.142		1
6045.48438		1
6045.767		1
6045.92		1
6046.134		1
6046.294		1
6046.327		1
6046.418		1
6046.435		1
6046.684		1
6046.70264		1
6046.802		1
6046.83		1
6047.17725		1
6047.36475		1
6047.463		1
6047.77734		1
6047.867		1
6048.268		1
6048.966		1
6048.97363		1
6049.00537		1
6049.25342		1
6049.41553		1
6049.543		1
6049.80762		1
6049.818		1
6049.87842		1
6050.061		1
6050.09473		1
6050.44434		1
6050.44629		1
6050.52148		1
6050.539		1
6050.57031		1
6050.879		1
6051.117		1
6051.56543		1
6051.759		1
6051.82764		1
6051.84668		1
6051.937		1
6052.216		1
6052.271		1
6052.48535		1
6052.4917		1
6052.683		1
6052.697		1
6052.735		1
6052.843		1
6052.886		1
6052.8916		1
6053.075		1
6053.185		1
6053.31055		1
6053.38672		1
6053.93945		1
6054.008		1
6054.1167		1
6054.77539		1
6054.813		1
6055.033		1
6055.035		1
6055.09766		1
6055.13867		1
6055.272		1
6055.639		1
6055.869		1
6055.95166		1
6056.36572		1
6056.527		1
6056.69629		1
6056.7876		1
6056.95166		1
6056.97		1
6056.987		1
6056.99		1
6057.085		1
6057.114		1
6057.16553		1
6057.221		1
6057.24756		1
6057.32373		1
6057.652		1
6058.025		1
6058.277		1
6058.29736		1
6058.373		1
6058.442		1
6058.46826		1
6058.832		1
6059.00146		1
6059.69238		1
6059.702		1
6059.84326		1
6059.893		1
6060.46826		1
6060.56		1
6060.564		1
6060.68066		1
6060.71045		1
6060.8833		1
6060.994		1
6061.079		1
6061.225		1
6061.25537		1
6061.36133		1
6061.39453		1
6061.43066		1
6062.16943		1
6062.50635		1
6062.571		1
6062.72559		1
6062.74268		1
6062.75439		1
6062.88525		1
6062.91846		1
6062.99365		1
6063.31348		1
6063.32959		1
6063.413		1
6063.6626		1
6063.73633		1
6064.061		1
6064.15137		1
6064.154		1
6064.192		1
6064.247		1
6064.897		1
6065.21		1
6065.35645		1
6065.5415		1
6065.623		1
6065.725		1
6065.92529		1
6066.0376		1
6066.416		1
6066.422		1
6066.486		1
6066.50049		1
6066.607		1
6067.11475		1
6067.13		1
6067.32764		1
6067.433		1
6067.69		1
6067.71143		1
6067.87744		1
6068.077		1
6068.634		1
6068.66553		1
6069.006		1
6069.02441		1
6069.315		1
6069.332		1
6069.44775		1
6069.606		1
6069.63672		1
6069.66553		1
6069.669		1
6069.714		1
6069.821		1
6069.86328		1
6069.868		1
6069.911		1
6069.97266		1
6070.309		1
6070.38232		1
6070.628		1
6070.717		1
6070.831		1
6070.87451		1
6071.0127		1
6071.028		1
6071.092		1
6071.345		1
6071.393		1
6071.57		1
6071.593		1
6071.59375		1
6071.644		1
6071.82275		1
6071.841		1
6072.04834		1
6072.44629		1
6072.45068		1
6072.47461		1
6072.48242		1
6072.527		1
6072.681		1
6072.81641		1
6072.97168		1
6073.04834		1
6073.222		1
6073.308		1
6073.46436		1
6073.46875		1
6073.664		1
6073.669		1
6073.81738		1
6074.18359		1
6074.36133		1
6074.431		1
6074.47754		1
6074.575		1
6074.69873		1
6074.96631		1
6074.968		1
6075.14746		1
6075.19629		1
6075.21045		1
6075.24756		1
6075.282		1
6075.3584		1
6075.367		1
6075.63525		1
6075.71631		1
6075.7793		1
6075.84473		1
6075.896		1
6076.065		1
6076.31641		1
6076.51758		1
6076.7		1
6076.90625		1
6076.916		1
6077.18		1
6077.282		1
6077.5166		1
6077.64551		1
6077.8125		1
6078.007		1
6078.15869		1
6078.184		1
6078.27051		1
6078.456		1
6078.49756		1
6078.61133		1
6078.77051		1
6078.79053		1
6078.886		1
6079.047		1
6079.0874		1
6079.11768		1
6079.52246		1
6079.57959		1
6079.823		1
6079.888		1
6079.90625		1
6080.17871		1
6080.19531		1
6080.293		1
6080.525		1
6080.571		1
6080.605		1
6080.78369		1
6080.859		1
6080.89		1
6081.018		1
6081.13428		1
6081.16553		1
6081.372		1
6081.512		1
6081.66553		1
6081.968		1
6082.171		1
6082.5415		1
6082.604		1
6083.18		1
6083.38232		1
6083.45068		1
6083.552		1
6083.56		1
6083.68555		1
6083.96045		1
6084.163		1
6084.218		1
6084.26172		1
6084.289		1
6084.622		1
6084.77246		1
6084.893		1
6085.10645		1
6085.834		1
6086.10156		1
6086.169		1
6086.215		1
6086.39746		1
6086.501		1
6086.553		1
6086.71143		1
6086.717		1
6086.78		1
6086.87158		1
6086.951		1
6086.95361		1
6086.96		1
6087.13672		1
6087.2		1
6087.356		1
6087.35742		1
6087.708		1
6087.7876		1
6087.913		1
6088.18164		1
6088.395		1
6088.40137		1
6088.44971		1
6088.92529		1
6088.97461		1
6089.163		1
6089.2		1
6089.27		1
6089.422		1
6089.541		1
6089.63232		1
6089.688		1
6089.71338		1
6089.82861		1
6089.91748		1
6089.91943		1
6090.038		1
6090.084		1
6090.102		1
6090.26367		1
6090.324		1
6090.65		1
6090.66455		1
6090.714		1
6090.77344		1
6091.0835		1
6091.131		1
6091.191		1
6091.28857		1
6091.86475		1
6091.877		1
6091.94873		1
6092.227		1
6092.23535		1
6092.29346		1
6092.6333		1
6092.707		1
6093.10254		1
6093.112		1
6093.25928		1
6093.40527		1
6093.45		1
6093.58643		1
6093.753		1
6093.756		1
6093.853		1
6093.922		1
6093.95654		1
6094.071		1
6094.074		1
6094.18359		1
6094.20068		1
6094.284		1
6094.52246		1
6094.841		1
6095.06348		1
6095.25342		1
6095.29639		1
6095.456		1
6095.537		1
6095.83936		1
6095.85352		1
6095.99463		1
6096.03662		1
6096.07227		1
6096.253		1
6096.394		1
6096.60645		1
6096.613		1
6096.72754		1
6096.78369		1
6096.909		1
6096.99268		1
6097.04736		1
6097.11133		1
6097.167		1
6097.16846		1
6097.49		1
6097.562		1
6097.565		1
6097.623		1
6097.791		1
6097.87		1
6097.905		1
6098.55225		1
6098.579		1
6098.93652		1
6099.14		1
6099.188		1
6099.38232		1
6099.559		1
6099.62939		1
6099.77539		1
6099.84766		1
6099.8833		1
6100.361		1
6100.57959		1
6100.773		1
6100.801		1
6100.88428		1
6100.95264		1
6100.975		1
6101.215		1
6101.29834		1
6101.31445		1
6101.409		1
6101.80859		1
6101.87744		1
6101.97559		1
6101.981		1
6102.032		1
6102.062		1
6102.06445		1
6102.22852		1
6102.32666		1
6102.334		1
6102.44775		1
6102.643		1
6102.72		1
6102.763		1
6102.81152		1
6102.87158		1
6103.13525		1
6103.26025		1
6103.29834		1
6103.59766		1
6103.7666		1
6103.965		1
6103.97266		1
6104.143		1
6104.21973		1
6104.28271		1
6104.28564		1
6104.28662		1
6104.31836		1
6104.374		1
6104.41064		1
6104.487		1
6104.504		1
6104.507		1
6104.68848		1
6104.81348		1
6104.84863		1
6104.95654		1
6105.217		1
6105.26367		1
6105.56934		1
6105.604		1
6105.61328		1
6105.938		1
6106.03174		1
6106.616		1
6106.66846		1
6106.719		1
6106.869		1
6107.288		1
6107.53467		1
6107.67529		1
6107.702		1
6107.722		1
6107.929		1
6107.96875		1
6108.08154		1
6108.42773		1
6108.518		1
6108.84961		1
6108.885		1
6108.984		1
6108.999		1
6109.074		1
6109.0957		1
6109.136		1
6109.18		1
6109.35645		1
6109.43555		1
6109.50732		1
6109.56152		1
6109.579		1
6109.589		1
6109.60645		1
6109.954		1
6110.014		1
6110.22266		1
6110.283		1
6110.30469		1
6110.428		1
6110.444		1
6110.48047		1
6110.71143		1
6110.73047		1
6110.794		1
6111.09131		1
6111.11572		1
6111.132		1
6111.228		1
6111.33252		1
6111.384		1
6111.47754		1
6111.605		1
6111.612		1
6111.651		1
6111.7583		1
6111.87061		1
6112.043		1
6112.186		1
6112.209		1
6112.53467		1
6112.54248		1
6112.78369		1
6112.887		1
6112.88965		1
6112.988		1
6113.09131		1
6113.34326		1
6113.558		1
6113.752		1
6113.84863		1
6114.001		1
6114.02637		1
6114.09033		1
6114.165		1
6114.207		1
6114.226		1
6114.5625		1
6114.648		1
6114.772		1
6114.777		1
6114.87354		1
6114.90039		1
6115.03369		1
6115.0874		1
6115.125		1
6115.226		1
6115.30762		1
6115.45264		1
6115.68555		1
6115.863		1
6115.897		1
6116.048		1
6116.08154		1
6116.248		1
6116.45752		1
6116.605		1
6116.653		1
6116.96045		1
6116.97656		1
6117.046		1
6117.055		1
6117.06836		1
6117.299		1
6117.317		1
6117.39746		1
6117.501		1
6117.53		1
6117.63525		1
6117.63672		1
6117.89941		1
6118.00537		1
6118.01758		1
6118.0874		1
6118.129		1
6118.149		1
6118.18945		1
6118.20166		1
6118.246		1
6118.25244		1
6118.26563		1
6118.35645		1
6118.4		1
6118.62		1
6118.726		1
6118.86133		1
6119.037		1
6119.266		1
6119.338		1
6119.45459		1
6119.48828		1
6119.495		1
6119.496		1
6119.527		1
6119.594		1
6119.60156		1
6119.678		1
6120.01025		1
6120.07275		1
6120.151		1
6120.213		1
6120.385		1
6120.471		1
6120.727		1
6120.837		1
6120.945		1
6121.06641		1
6121.08057		1
6121.14063		1
6121.19727		1
6121.21338		1
6121.30225		1
6121.332		1
6121.37061		1
6121.425		1
6121.44971		1
6121.508		1
6121.53369		1
6121.56543		1
6121.575		1
6121.61475		1
6121.80371		1
6121.97852		1
6122.254		1
6122.4		1
6122.529		1
6122.567		1
6122.615		1
6122.75635		1
6122.77		1
6122.81934		1
6122.94531		1
6123.043		1
6123.049		1
6123.377		1
6123.402		1
6123.41		1
6123.444		1
6123.513		1
6123.556		1
6123.61		1
6123.81934		1
6123.90234		1
6123.926		1
6123.96045		1
6124.09863		1
6124.10156		1
6124.174		1
6124.21631		1
6124.22656		1
6124.289		1
6124.295		1
6124.43457		1
6124.49756		1
6124.516		1
6124.61572		1
6124.65625		1
6124.66064		1
6124.68164		1
6124.74658		1
6124.765		1
6125.026		1
6125.30127		1
6125.45752		1
6125.46631		1
6125.606		1
6125.728		1
6125.812		1
6125.81836		1
6125.829		1
6125.846		1
6125.98145		1
6126.062		1
6126.221		1
6126.226		1
6126.2793		1
6126.289		1
6126.304		1
6126.31348		1
6126.36035		1
6126.48145		1
6126.623		1
6126.701		1
6126.81152		1
6126.829		1
6126.89355		1
6127.048		1
6127.05957		1
6127.096		1
6127.1333		1
6127.29932		1
6127.309		1
6127.31055		1
6127.35352		1
6127.395		1
6127.401		1
6127.40771		1
6127.412		1
6127.51025		1
6127.545		1
6127.5835		1
6127.623		1
6127.76855		1
6127.88672		1
6128.136		1
6128.27148		1
6128.461		1
6128.64844		1
6128.791		1
6128.88867		1
6128.919		1
6128.94238		1
6128.944		1
6129.02441		1
6129.24463		1
6129.29639		1
6129.318		1
6129.383		1
6129.60254		1
6129.66357		1
6129.812		1
6129.848		1
6130.08057		1
6130.21875		1
6130.59		1
6130.83447		1
6130.841		1
6130.938		1
6130.95459		1
6131.1123		1
6131.52246		1
6131.56641		1
6131.66553		1
6131.73		1
6131.89453		1
6131.94971		1
6131.9585		1
6131.98975		1
6132.093		1
6132.112		1
6132.124		1
6132.19336		1
6132.27344		1
6132.34863		1
6132.37256		1
6132.428		1
6132.44		1
6132.69727		1
6132.71533		1
6132.7666		1
6132.78174		1
6132.87842		1
6132.91846		1
6133.01074		1
6133.09033		1
6133.102		1
6133.1167		1
6133.264		1
6133.31934		1
6133.366		1
6133.42725		1
6133.43848		1
6133.537		1
6133.60059		1
6133.664		1
6133.738		1
6133.82471		1
6134.14453		1
6134.39453		1
6134.54834		1
6134.67139		1
6134.88037		1
6134.945		1
6134.96436		1
6134.97559		1
6135.014		1
6135.11572		1
6135.16748		1
6135.33643		1
6135.36963		1
6135.46045		1
6135.5835		1
6135.705		1
6135.733		1
6135.895		1
6135.974		1
6136.123		1
6136.15967		1
6136.344		1
6136.35254		1
6136.465		1
6136.47		1
6136.614		1
6136.69		1
6136.792		1
6136.90771		1
6136.918		1
6136.957		1
6136.96143		1
6137.013		1
6137.213		1
6137.245		1
6137.28955		1
6137.335		1
6137.523		1
6137.528		1
6137.6377		1
6137.66064		1
6137.749		1
6137.89063		1
6137.922		1
6138.05371		1
6138.12354		1
6138.128		1
6138.179		1
6138.203		1
6138.40039		1
6138.49072		1
6138.52539		1
6138.63867		1
6138.65771		1
6138.68262		1
6138.6875		1
6139.06348		1
6139.178		1
6139.32666		1
6139.331		1
6139.43945		1
6139.44434		1
6139.62646		1
6139.66357		1
6139.72656		1
6139.77637		1
6139.88525		1
6139.914		1
6139.918		1
6139.925		1
6139.958		1
6139.99072		1
6140.2793		1
6140.327		1
6140.44727		1
6140.523		1
6140.676		1
6140.70947		1
6141.09229		1
6141.1084		1
6141.324		1
6141.46631		1
6141.527		1
6141.60156		1
6141.602		1
6141.66		1
6141.69434		1
6141.705		1
6141.7793		1
6141.917		1
6141.937		1
6141.945		1
6141.95068		1
6142.08643		1
6142.09033		1
6142.24072		1
6142.48535		1
6142.52344		1
6142.57764		1
6142.651		1
6142.86768		1
6142.89063		1
6142.924		1
6143.01367		1
6143.1		1
6143.10938		1
6143.23145		1
6143.31348		1
6143.4126		1
6143.418		1
6143.515		1
6143.58		1
6143.719		1
6143.782		1
6143.8335		1
6144.05957		1
6144.165		1
6144.225		1
6144.25342		1
6144.3877		1
6144.44531		1
6144.481		1
6144.528		1
6144.59375		1
6144.645		1
6144.74756		1
6144.833		1
6144.861		1
6144.89355		1
6145.05566		1
6145.17334		1
6145.43262		1
6145.695		1
6145.76		1
6145.90137		1
6146.02051		1
6146.031		1
6146.12646		1
6146.20654		1
6146.24756		1
6146.417		1
6146.438		1
6146.457		1
6146.545		1
6146.708		1
6147.07471		1
6147.08154		1
6147.18066		1
6147.284		1
6147.30127		1
6147.364		1
6147.39355		1
6147.458		1
6147.483		1
6147.52832		1
6147.574		1
6147.80762		1
6147.814		1
6148.10938		1
6148.455		1
6148.532		1
6148.578		1
6148.67627		1
6148.724		1
6148.74951		1
6148.767		1
6148.794		1
6148.91		1
6148.996		1
6149.1333		1
6149.26172		1
6149.42969		1
6149.44141		1
6149.526		1
6149.57471		1
6149.66846		1
6149.6875		1
6149.755		1
6149.771		1
6149.80859		1
6149.853		1
6149.8833		1
6149.98438		1
6150.10352		1
6150.166		1
6150.17334		1
6150.19971		1
6150.25		1
6150.47949		1
6150.62256		1
6150.78125		1
6150.812		1
6150.833		1
6150.88672		1
6151.09326		1
6151.15137		1
6151.32666		1
6151.435		1
6151.47		1
6151.51367		1
6151.518		1
6151.62158		1
6151.62549		1
6151.64258		1
6151.6875		1
6151.8		1
6151.832		1
6151.876		1
6151.88965		1
6151.97656		1
6151.983		1
6152.116		1
6152.227		1
6152.27		1
6152.32471		1
6152.363		1
6152.366		1
6152.3833		1
6152.385		1
6152.4043		1
6152.4624		1
6152.54736		1
6152.566		1
6152.57129		1
6152.77637		1
6152.777		1
6152.90137		1
6152.9165		1
6153.142		1
6153.31348		1
6153.32666		1
6153.33154		1
6153.41553		1
6153.624		1
6153.63232		1
6153.79932		1
6153.82959		1
6153.83057		1
6153.87842		1
6153.94531		1
6154.00439		1
6154.06055		1
6154.106		1
6154.13672		1
6154.18164		1
6154.185		1
6154.216		1
6154.318		1
6154.43359		1
6154.462		1
6154.494		1
6154.557		1
6154.588		1
6154.684		1
6154.741		1
6154.8584		1
6154.89551		1
6154.94873		1
6155.01953		1
6155.039		1
6155.28125		1
6155.4917		1
6155.732		1
6155.911		1
6155.945		1
6155.95752		1
6155.974		1
6156.16162		1
6156.301		1
6156.325		1
6156.34375		1
6156.357		1
6156.36426		1
6156.37158		1
6156.42432		1
6156.444		1
6156.53125		1
6156.631		1
6156.732		1
6156.769		1
6156.78857		1
6156.883		1
6156.891		1
6157.013		1
6157.02832		1
6157.06641		1
6157.193		1
6157.2793		1
6157.30127		1
6157.38525		1
6157.411		1
6157.574		1
6157.585		1
6157.88135		1
6157.89648		1
6157.928		1
6157.977		1
6157.99658		1
6158.13037		1
6158.17334		1
6158.183		1
6158.27148		1
6158.327		1
6158.41357		1
6158.6875		1
6158.76855		1
6158.83643		1
6158.934		1
6159.043		1
6159.10059		1
6159.15771		1
6159.55469		1
6159.70166		1
6159.73145		1
6159.83643		1
6159.95557		1
6159.974		1
6159.995		1
6160.08447		1
6160.327		1
6160.401		1
6160.47266		1
6160.498		1
6160.683		1
6160.703		1
6160.71533		1
6160.75049		1
6160.806		1
6160.838		1
6160.85742		1
6160.997		1
6161.33		1
6161.33154		1
6161.33838		1
6161.35352		1
6161.40234		1
6161.406		1
6161.63232		1
6161.641		1
6161.67773		1
6161.699		1
6161.827		1
6161.833		1
6161.92871		1
6161.97656		1
6161.979		1
6161.987		1
6161.989		1
6162.18066		1
6162.21338		1
6162.292		1
6162.328		1
6162.46631		1
6162.5874		1
6162.64844		1
6162.714		1
6162.81055		1
6162.99268		1
6163.02051		1
6163.07666		1
6163.094		1
6163.099		1
6163.10156		1
6163.10156		1
6163.113		1
6163.16		1
6163.214		1
6163.246		1
6163.33936		1
6163.364		1
6163.38525		1
6163.39648		1
6163.411		1
6163.5874		1
6163.65332		1
6163.671		1
6163.726		1
6163.814		1
6163.86768		1
6163.873		1
6163.9043		1
6163.92969		1
6163.963		1
6163.99561		1
6164.038		1
6164.078		1
6164.0835		1
6164.292		1
6164.683		1
6164.75928		1
6164.771		1
6164.77832		1
6164.92236		1
6164.92725		1
6164.93164		1
[truncated: 19,179 more rows]
