# Supplementary material for: Getting rid of ‘rain’ and ‘stars’: Mitigating inhibition effects on ddPCR data analysis, the case study of the invasive crayfish Pacifastacus leniusculus in the streams of Luxembourg
Source: PLoS One. 2022 Nov 16;17(11):e0275363. doi: 10.1371/journal.pone.0275363 (PMC9668142; doi:10.1371/journal.pone.0275363)
Supplement: S1 File — (ZIP) [file pone.0275363.s003.zip › raw data/31-Pl4/31 Pl4-2019_B06_Amplitude.csv]

Ch1 Amplitude	Ch2 Amplitude	Cluster
364.3371		1
4021.715		1
4538.055		1
4619.16		1
4782.42529		1
4784.409		1
4795.685		1
4881.9043		1
4931.31641		1
4939.555		1
4953.97168		1
5020.15039		1
5137.78174		1
5156.692		1
5175.054		1
5205.27441		1
5219.777		1
5258.10156		1
5260.43457		1
5267.12451		1
5267.6665		1
5281.06348		1
5295.70557		1
5298.82129		1
5303.5127		1
5318.034		1
5318.49365		1
5320.90967		1
5340.98975		1
5347.3667		1
5352.81543		1
5354.37646		1
5359.044		1
5369.288		1
5378.577		1
5379.27441		1
5389.39355		1
5391.001		1
5396.71875		1
5403.83252		1
5411.2583		1
5412.49756		1
5412.708		1
5419.25049		1
5425.63867		1
5427.03		1
5432.479		1
5433.21		1
5433.68848		1
5437.24854		1
5444.05859		1
5451.83936		1
5452.97949		1
5453.305		1
5454.03662		1
5458.68652		1
5464.449		1
5468.13428		1
5469.20459		1
5480.28955		1
5481.385		1
5482.359		1
5487.765		1
5489.02637		1
5492.82227		1
5496.247		1
5496.55029		1
5500.5415		1
5502.81		1
5502.82275		1
5507.533		1
5512.87451		1
5513.15332		1
5515.72656		1
5517.447		1
5520.896		1
5528.75		1
5530.727		1
5535.45752		1
5536.52344		1
5537.34668		1
5539.602		1
5543.018		1
5543.4126		1
5543.771		1
5544.774		1
5546.8335		1
5548.00244		1
5549.422		1
5551.01		1
5553.91162		1
5555.03857		1
5555.59		1
5556.1		1
5558.58		1
5558.987		1
5559.093		1
5561.21045		1
5561.83936		1
5563.352		1
5563.9375		1
5564.43652		1
5568.099		1
5570.942		1
5572.49951		1
5573.099		1
5580.624		1
5580.79834		1
5581.127		1
5581.36328		1
5582.742		1
5583.6333		1
5584.28027		1
5584.302		1
5586.05029		1
5590.039		1
5590.959		1
5592.57227		1
5593.326		1
5596.411		1
5596.812		1
5598.895		1
5598.962		1
5600.607		1
5600.64355		1
5601.183		1
5602.206		1
5603.391		1
5603.65		1
5603.671		1
5603.72168		1
5604.1416		1
5604.80371		1
5605.072		1
5605.215		1
5606.36768		1
5610.9375		1
5612.89648		1
5613.10352		1
5613.52		1
5613.81445		1
5614.3916		1
5615.873		1
5616.414		1
5617.777		1
5618.173		1
5618.52051		1
5621.41553		1
5621.94629		1
5622.107		1
5623.32031		1
5623.79		1
5624.987		1
5627.224		1
5627.297		1
5627.46338		1
5628.651		1
5629.36865		1
5629.505		1
5630.05957		1
5631.164		1
5631.42773		1
5633.48535		1
5635.19238		1
5635.577		1
5636.48535		1
5636.98633		1
5637.545		1
5639.60547		1
5640.401		1
5641.68359		1
5641.832		1
5643.24072		1
5643.322		1
5643.8457		1
5644.243		1
5644.55225		1
5644.605		1
5644.88672		1
5645.546		1
5646.377		1
5646.472		1
5647.179		1
5647.226		1
5648.43359		1
5649.628		1
5650.04346		1
5650.15771		1
5651.161		1
5652.021		1
5652.70264		1
5653.45166		1
5655.46		1
5656.426		1
5656.834		1
5657.79932		1
5658.86865		1
5659.02344		1
5659.381		1
5661.037		1
5661.071		1
5661.13037		1
5661.682		1
5662.196		1
5662.24951		1
5662.335		1
5662.387		1
5664.627		1
5665.24072		1
5665.337		1
5665.75439		1
5665.75732		1
5666.14		1
5666.93652		1
5667.76		1
5667.881		1
5667.97461		1
5668.48047		1
5668.744		1
5668.81445		1
5669.338		1
5670.15674		1
5670.855		1
5671.412		1
5672.28		1
5674.32666		1
5674.896		1
5675.88867		1
5677.92236		1
5679.038		1
5679.3457		1
5679.88428		1
5680.177		1
5681.077		1
5682.04346		1
5682.09863		1
5682.24561		1
5683.21729		1
5683.387		1
5683.40332		1
5685.26758		1
5685.762		1
5687.038		1
5688.086		1
5688.109		1
5688.69043		1
5689.43359		1
5689.651		1
5689.718		1
5690.509		1
5690.876		1
5692.9043		1
5693.17432		1
5693.386		1
5693.925		1
5694.44873		1
5694.635		1
5694.995		1
5695.09863		1
5695.3584		1
5696.679		1
5698.648		1
5699.20654		1
5699.225		1
5699.48975		1
5699.68		1
5699.802		1
5700.351		1
5700.37451		1
5701.52539		1
5703.066		1
5703.93066		1
5704.19141		1
5705.269		1
5705.87451		1
5705.97852		1
5706.12158		1
5706.6		1
5707.842		1
5708.432		1
5708.541		1
5708.954		1
5709.167		1
5709.57031		1
5709.582		1
5709.604		1
5709.751		1
5709.876		1
5710.47852		1
5710.72949		1
5710.78662		1
5711.283		1
5711.476		1
5711.874		1
5712.079		1
5712.45654		1
5713.17041		1
5714.54053		1
5715.42		1
5715.96973		1
5716.257		1
5716.357		1
5717.76465		1
5718.378		1
5718.421		1
5718.65625		1
5718.821		1
5719.11328		1
5719.153		1
5719.15771		1
5719.1626		1
5720.447		1
5720.50049		1
5720.918		1
5720.94775		1
5722.1		1
5722.495		1
5722.62061		1
5722.95		1
5723.44336		1
5723.93262		1
5724.31934		1
5724.60645		1
5724.801		1
5725.946		1
5725.993		1
5726.673		1
5726.9834		1
5727.691		1
5728.51953		1
5728.70947		1
5729.57129		1
5729.92529		1
5729.96826		1
5730.01758		1
5730.01758		1
5730.18066		1
5730.72461		1
5731.28467		1
5731.66		1
5731.751		1
5731.848		1
5731.9		1
5732.18457		1
5732.44873		1
5732.77637		1
5734.09766		1
5734.409		1
5734.67334		1
5734.79541		1
5734.807		1
5734.90332		1
5735.46143		1
5735.47949		1
5735.527		1
5736.23		1
5736.572		1
5736.64941		1
5736.836		1
5737.124		1
5738.01465		1
5738.12744		1
5739.547		1
5739.73242		1
5740.71631		1
5741.16846		1
5741.38232		1
5742.343		1
5743.489		1
5743.72852		1
5743.78		1
5743.78174		1
5744.227		1
5744.262		1
5744.58		1
5745.32227		1
5745.414		1
5745.74951		1
5745.791		1
5745.89941		1
5746.32275		1
5746.84863		1
5746.89453		1
5748.472		1
5748.976		1
5749.065		1
5749.366		1
5749.518		1
5749.692		1
5750.371		1
5750.431		1
5750.65527		1
5750.67529		1
5750.781		1
5751.444		1
5751.856		1
5752.25928		1
5752.835		1
5752.88672		1
5752.994		1
5753.02441		1
5753.03174		1
5753.12		1
5753.147		1
5753.148		1
5753.25146		1
5753.292		1
5753.67334		1
5753.682		1
5753.74756		1
5754.309		1
5754.40625		1
5754.425		1
5754.80371		1
5754.85		1
5754.93262		1
5755.54443		1
5755.5835		1
5755.609		1
5755.80957		1
5755.90771		1
5756.53564		1
5756.71533		1
5757.002		1
5757.1084		1
5757.254		1
5757.26563		1
5757.39063		1
5757.99854		1
5758.086		1
5758.7583		1
5759.6875		1
5759.939		1
5760.624		1
5761.695		1
5761.757		1
5761.90674		1
5762.099		1
5762.41748		1
5763.337		1
5763.48047		1
5763.82129		1
5763.85059		1
5764.2373		1
5764.298		1
5765.012		1
5765.084		1
5765.579		1
5765.80957		1
5765.998		1
5766.216		1
5766.67		1
5767.049		1
5767.079		1
5767.14063		1
5767.407		1
5767.63428		1
5768.273		1
5768.274		1
5768.45068		1
5769.012		1
5769.108		1
5769.31836		1
5769.33252		1
5769.559		1
5769.57031		1
5769.853		1
5770.762		1
5770.891		1
5771.129		1
5771.307		1
5771.815		1
5771.99561		1
5772.208		1
5772.768		1
5772.821		1
5772.872		1
5772.91455		1
5773.24		1
5773.254		1
5773.607		1
5773.69727		1
5774.484		1
5774.50732		1
5774.88867		1
5775.111		1
5775.13574		1
5775.214		1
5775.35547		1
5775.359		1
5775.3833		1
5775.831		1
5776.0166		1
5776.522		1
5776.69531		1
5776.875		1
5777.029		1
5777.20264		1
5777.276		1
5777.46045		1
5777.82764		1
5778.45947		1
5778.472		1
5778.5957		1
5778.682		1
5778.888		1
5779.095		1
5779.4834		1
5779.732		1
5779.733		1
5779.76		1
5779.762		1
5779.9375		1
5780.22168		1
5780.2373		1
5780.25439		1
5780.297		1
5780.49951		1
5780.51855		1
5780.537		1
5780.62256		1
5780.67236		1
5780.893		1
5781.04541		1
5781.169		1
5782.50342		1
5782.89063		1
5783.021		1
5783.0415		1
5783.166		1
5783.894		1
5784.062		1
5784.407		1
5784.48145		1
5784.69873		1
5784.862		1
5784.891		1
5785.31		1
5785.6167		1
5785.7583		1
5786.204		1
5786.378		1
5786.38965		1
5786.611		1
5786.797		1
5787.56738		1
5787.727		1
5788.06641		1
5788.12646		1
5788.38574		1
5788.53125		1
5788.686		1
5788.853		1
5789.08545		1
5789.34033		1
5789.49951		1
5789.71045		1
5789.99658		1
5790.085		1
5790.16943		1
5790.37842		1
5790.68359		1
5790.771		1
5790.87256		1
5791.09375		1
5791.104		1
5791.34131		1
5791.7915		1
5792.08936		1
5792.7417		1
5793.21436		1
5794.30762		1
5794.317		1
5794.60547		1
5794.705		1
5794.89063		1
5795.2		1
5795.26563		1
5795.544		1
5795.94336		1
5796.199		1
5796.276		1
5796.302		1
5796.319		1
5796.455		1
5796.776		1
5797.19873		1
5797.458		1
5797.573		1
5797.58		1
5797.759		1
5797.988		1
5798.09668		1
5798.512		1
5799.054		1
5799.07		1
5799.44		1
5800.354		1
5800.36865		1
5800.49		1
5800.50146		1
5800.5083		1
5800.63135		1
5800.752		1
5800.83545		1
5800.99658		1
5801.30273		1
5801.77539		1
5801.77832		1
5801.874		1
5802.319		1
5802.3877		1
5802.53		1
5802.90625		1
5802.95264		1
5803.15967		1
5803.232		1
5804.42334		1
5804.44971		1
5804.79541		1
5804.89453		1
5805.01074		1
5805.018		1
5805.98975		1
5806.309		1
5806.44336		1
5806.75732		1
5806.986		1
5807.019		1
5807.667		1
5807.86963		1
5807.91846		1
5808.11963		1
5808.193		1
5808.626		1
5808.83154		1
5809.225		1
5809.41		1
5809.47852		1
5809.69873		1
5810.24561		1
5810.271		1
5810.55127		1
5810.559		1
5810.691		1
5810.96631		1
5811.50244		1
5811.7627		1
5812.224		1
5812.68359		1
5813.29639		1
5813.97		1
5814.007		1
5814.478		1
5814.5874		1
5814.692		1
5814.725		1
5814.767		1
5814.93945		1
5815.01758		1
5815.10742		1
5815.23145		1
5815.318		1
5815.40674		1
5815.46533		1
5815.49463		1
5815.78125		1
5816.095		1
5816.488		1
5816.62549		1
5816.681		1
5816.92529		1
5817.032		1
5817.3667		1
5817.50928		1
5817.59961		1
5817.926		1
5818.61768		1
5818.777		1
5818.96973		1
5819.09		1
5819.098		1
5819.158		1
5819.165		1
5819.25439		1
5819.38232		1
5819.456		1
5819.523		1
5820.061		1
5820.68		1
5820.766		1
5820.839		1
5821.151		1
5821.2373		1
5821.42871		1
5821.65		1
5821.88037		1
5821.98		1
5822.164		1
5822.576		1
5823.12061		1
5823.165		1
5823.404		1
5823.48145		1
5823.55127		1
5823.63867		1
5823.639		1
5823.86035		1
5823.862		1
5823.93848		1
5824.31641		1
5824.35156		1
5824.42041		1
5824.801		1
5824.827		1
5824.86572		1
5824.90869		1
5825.14355		1
5825.53564		1
5825.631		1
5825.63135		1
5825.67969		1
5825.82275		1
5825.98926		1
5826.543		1
5826.685		1
5826.75049		1
5826.76563		1
5826.878		1
5826.941		1
5826.981		1
5826.986		1
5827.207		1
5827.418		1
5827.634		1
5827.69238		1
5827.702		1
5827.947		1
5827.97		1
5828.046		1
5828.17773		1
5828.243		1
5828.288		1
5828.37939		1
5828.407		1
5828.50635		1
5828.66		1
5828.896		1
5828.94238		1
5829.03		1
5829.07129		1
5829.24365		1
5829.27637		1
5829.305		1
5829.377		1
5829.468		1
5829.64		1
5829.93652		1
5830.00342		1
5830.37061		1
5830.49268		1
5830.62744		1
5830.64453		1
5830.66553		1
5830.7334		1
5830.89844		1
5830.989		1
5831.072		1
5831.14453		1
5831.153		1
5831.18555		1
5831.197		1
5831.2207		1
5831.23		1
5831.429		1
5831.509		1
5831.697		1
5832.072		1
5832.073		1
5832.14453		1
5832.18945		1
5832.204		1
5832.2207		1
5832.40625		1
5832.67139		1
5832.70361		1
5833.096		1
5833.197		1
5833.20068		1
5833.262		1
5833.33057		1
5833.34033		1
5833.44971		1
5833.52832		1
5833.56738		1
5833.67725		1
5833.762		1
5834.18555		1
5834.282		1
5834.61865		1
5834.634		1
5834.86		1
5834.891		1
5834.992		1
5835.043		1
5835.44629		1
5835.691		1
5835.828		1
5836.0127		1
5836.31836		1
5836.32959		1
5836.357		1
5836.4707		1
5836.572		1
5836.63867		1
5836.88037		1
5836.93848		1
5836.953		1
5837.0957		1
5837.305		1
5837.35352		1
5837.559		1
5837.658		1
5837.951		1
5837.99		1
5838.0127		1
5838.132		1
5838.146		1
5838.46045		1
5838.6		1
5838.708		1
5838.754		1
5839.07861		1
5839.13672		1
5839.263		1
5839.41162		1
5839.43164		1
5839.50928		1
5839.643		1
5839.83154		1
5840.183		1
5840.21143		1
5840.397		1
5840.65674		1
5840.923		1
5840.9873		1
5841.04248		1
5841.19629		1
5841.5415		1
5841.813		1
5842.006		1
5842.00928		1
5842.21973		1
5842.277		1
5842.493		1
5842.53125		1
5843.25244		1
5843.28369		1
5843.60156		1
5843.71045		1
5843.82666		1
5843.87744		1
5843.891		1
5843.90234		1
5843.93555		1
5843.971		1
5844.158		1
5844.29248		1
5844.37744		1
5844.4873		1
5844.669		1
5844.834		1
5844.838		1
5845.11963		1
5845.28662		1
5845.544		1
5845.567		1
5845.631		1
5845.75928		1
5845.807		1
5846.14648		1
5846.31445		1
5846.411		1
5846.541		1
5846.64258		1
5846.64648		1
5846.657		1
5846.928		1
5846.96143		1
5847.127		1
5847.67871		1
5847.948		1
5847.9917		1
5848.11475		1
5848.17432		1
5848.418		1
5848.44043		1
5848.447		1
5848.56836		1
5848.58545		1
5848.80273		1
5849.05566		1
5849.1123		1
5849.21533		1
5849.217		1
5849.26025		1
5849.38		1
5849.393		1
5849.69141		1
5849.875		1
5849.96436		1
5850.06934		1
5850.12744		1
5850.23535		1
5850.238		1
5850.43555		1
5850.765		1
5851.023		1
5851.54346		1
5851.9585		1
5852.121		1
5852.17041		1
5852.18		1
5852.277		1
5852.33838		1
5852.45752		1
5852.588		1
5852.83545		1
5853.4043		1
5853.41		1
5853.48047		1
5853.4873		1
5853.62549		1
5853.83		1
5854.242		1
5854.42773		1
5854.438		1
5854.523		1
5854.68555		1
5854.78955		1
5854.977		1
5855.273		1
5855.44043		1
5855.752		1
5855.781		1
5856.3623		1
5856.56934		1
5856.60547		1
5857.06348		1
5857.143		1
5857.22		1
5857.315		1
5857.42529		1
5857.65771		1
5857.838		1
5857.91553		1
5857.952		1
5858.13574		1
5858.193		1
5858.33		1
5858.365		1
5858.523		1
5858.56152		1
5858.732		1
5858.74854		1
5858.768		1
5858.78027		1
5858.86865		1
5858.93652		1
5858.98975		1
5859.05664		1
5859.062		1
5859.134		1
5859.242		1
5859.278		1
5859.649		1
5859.989		1
5860.45947		1
5860.56934		1
5860.783		1
5860.92041		1
5861.03		1
5861.121		1
5861.13525		1
5861.26758		1
5861.36035		1
5861.45557		1
5861.532		1
5861.61963		1
5861.71826		1
5861.764		1
5861.89648		1
5861.9375		1
5862.21875		1
5862.369		1
5862.99365		1
5863.18		1
5863.231		1
5863.238		1
5863.311		1
5863.43		1
5863.837		1
5863.88672		1
5863.93262		1
5864.0083		1
5864.185		1
5864.46		1
5864.878		1
5864.98047		1
5865.06		1
5865.18555		1
5865.4375		1
5865.519		1
5865.54248		1
5865.67		1
5865.7124		1
5866.02148		1
5866.13232		1
5866.19336		1
5866.29443		1
5866.31738		1
5866.32373		1
5866.667		1
5866.84229		1
5867.13867		1
5867.305		1
5867.42		1
5867.80859		1
5867.935		1
5868.001		1
5868.02441		1
5868.048		1
5868.094		1
5868.769		1
5868.83154		1
5869.017		1
5869.075		1
5869.10742		1
5869.25342		1
5869.269		1
5869.37		1
5869.55127		1
5869.75537		1
5869.86768		1
5869.937		1
5870.082		1
5870.149		1
5870.211		1
5870.22		1
5870.288		1
5870.45752		1
5870.461		1
5870.47949		1
5870.614		1
5870.63965		1
5870.7373		1
5870.74561		1
5870.76172		1
5871.11865		1
5871.243		1
5871.268		1
5871.35645		1
5871.45361		1
5871.579		1
5871.64746		1
5871.779		1
5871.83643		1
5872.124		1
5872.14941		1
5872.35547		1
5872.39258		1
5872.39355		1
5872.43555		1
5872.59326		1
5872.88428		1
5872.9165		1
5872.96875		1
5872.9834		1
5872.9917		1
5873.069		1
5873.142		1
5873.311		1
5873.5835		1
5873.588		1
5873.726		1
5873.76367		1
5873.83		1
5873.86963		1
5874.19971		1
5874.27051		1
5874.27637		1
5874.29053		1
5874.42139		1
5874.44238		1
5874.47461		1
5874.59375		1
5874.67627		1
5874.695		1
5874.812		1
5874.89063		1
5874.98145		1
5875.20264		1
5875.37842		1
5875.41553		1
5875.506		1
5875.789		1
5875.9585		1
5875.994		1
5876.016		1
5876.07227		1
5876.134		1
5876.24658		1
5876.55469		1
5876.57031		1
5876.59863		1
5876.84766		1
5876.93359		1
5876.98		1
5877.027		1
5877.061		1
5877.10059		1
5877.21338		1
5877.48047		1
5877.54736		1
5878.0874		1
5878.091		1
5878.187		1
5878.23828		1
5878.23926		1
5878.433		1
5878.481		1
5878.48438		1
5878.53955		1
5878.577		1
5878.8667		1
5879.09229		1
5879.19434		1
5879.32275		1
5879.32959		1
5879.353		1
5879.4165		1
5879.544		1
5879.67334		1
5879.7373		1
5879.82031		1
5879.911		1
5879.98926		1
5880.07373		1
5880.175		1
5880.239		1
5880.486		1
5880.65039		1
5880.735		1
5880.75		1
5880.937		1
5881.013		1
5881.045		1
5881.08838		1
5881.19043		1
5881.47656		1
5881.64746		1
5881.758		1
5881.866		1
5881.89941		1
5881.952		1
5882.16943		1
5882.194		1
5882.25146		1
5882.39941		1
5882.435		1
5882.737		1
5882.747		1
5883.01953		1
5883.1084		1
5883.178		1
5883.289		1
5883.33154		1
5883.55762		1
5883.559		1
5883.66455		1
5883.94		1
5884.063		1
5884.15332		1
5884.43652		1
5884.55029		1
5884.64746		1
5884.679		1
5884.847		1
5884.92236		1
5885.14063		1
5885.307		1
5885.341		1
5885.418		1
5885.434		1
5885.662		1
5885.683		1
5885.707		1
5885.75635		1
5885.874		1
5886.027		1
5886.1875		1
5886.2666		1
5886.606		1
5886.615		1
5886.671		1
5886.68066		1
5886.706		1
5886.74463		1
5886.877		1
5887.16748		1
5887.3335		1
5887.47266		1
5887.536		1
5887.53857		1
5887.614		1
5887.664		1
5887.864		1
5887.89844		1
5887.95068		1
5887.99268		1
5888.129		1
5888.153		1
5888.17334		1
5888.223		1
5888.22852		1
5888.421		1
5888.479		1
5888.687		1
5888.703		1
5888.787		1
5888.88037		1
5888.937		1
5888.982		1
5888.999		1
5889.05859		1
5889.129		1
5889.21143		1
5889.32959		1
5889.34131		1
5889.42969		1
5889.71143		1
5889.899		1
5889.90137		1
5890.03467		1
5890.07275		1
5890.145		1
5890.21533		1
5890.268		1
5890.507		1
5890.638		1
5890.75635		1
5890.837		1
5890.84766		1
5890.947		1
5890.94727		1
5891.07959		1
5891.32227		1
5891.38		1
5891.42725		1
5891.47559		1
5891.49463		1
5891.5293		1
5891.62256		1
5891.74365		1
5891.939		1
5891.95752		1
5892.157		1
5892.16846		1
5892.26465		1
5892.454		1
5892.71826		1
5892.74951		1
5892.793		1
5892.796		1
5892.924		1
5893.01074		1
5893.137		1
5893.15		1
5893.236		1
5893.3833		1
5893.403		1
5893.45752		1
5893.6543		1
5893.71045		1
5893.89355		1
5893.93359		1
5894.17		1
5894.19434		1
5894.22949		1
5894.24268		1
5894.58643		1
5894.715		1
5894.80664		1
5894.846		1
5894.8584		1
5894.86133		1
5894.943		1
5894.945		1
5895.25537		1
5895.614		1
5895.67871		1
5895.74658		1
5895.77051		1
5895.82861		1
5895.957		1
5896.066		1
5896.06738		1
5896.163		1
5896.191		1
5896.2207		1
5896.312		1
5896.3457		1
5896.44629		1
5896.48926		1
5896.688		1
5896.697		1
5896.76		1
5896.77734		1
5896.797		1
5896.841		1
5897.06641		1
5897.451		1
5897.527		1
5897.529		1
5897.535		1
5897.548		1
5897.597		1
5897.688		1
5897.688		1
5897.909		1
5897.914		1
5897.9165		1
5897.971		1
5898.004		1
5898.07031		1
5898.08154		1
5898.111		1
5898.12646		1
5898.18457		1
5898.188		1
5898.23145		1
5898.421		1
5898.429		1
5898.52344		1
5898.718		1
5898.90332		1
5899.109		1
5899.122		1
5899.26172		1
5899.36		1
5899.372		1
5899.621		1
5899.624		1
5899.667		1
5899.69043		1
5899.81445		1
5899.867		1
5900.14063		1
5900.165		1
5900.176		1
5900.2583		1
5900.274		1
5900.331		1
5900.453		1
5900.518		1
5900.53662		1
5900.53955		1
5900.67334		1
5900.73535		1
5900.771		1
5900.82031		1
5900.84		1
5900.848		1
5900.893		1
5900.95068		1
5900.97949		1
5900.984		1
5901.03027		1
5901.03125		1
5901.099		1
5901.10449		1
5901.18359		1
5901.43848		1
5901.59961		1
5901.82861		1
5901.983		1
5902.04248		1
5902.111		1
5902.13135		1
5902.292		1
5902.31738		1
5902.426		1
5902.52246		1
5902.54736		1
5902.88428		1
5902.90674		1
5902.948		1
5903.02539		1
5903.034		1
5903.06055		1
5903.19238		1
5903.28125		1
5903.3623		1
5903.39551		1
5903.43555		1
5903.452		1
5903.46973		1
5903.554		1
5903.576		1
5903.64258		1
5903.65625		1
5903.78955		1
5903.80371		1
5903.819		1
5903.88232		1
5903.936		1
5903.985		1
5904.22559		1
5904.347		1
5904.414		1
5904.43359		1
5904.525		1
5904.58447		1
5904.62646		1
5904.7334		1
5904.734		1
5904.81934		1
5904.99072		1
5905.00537		1
5905.108		1
5905.14063		1
5905.153		1
5905.21045		1
5905.32861		1
5905.32861		1
5905.36426		1
5905.41455		1
5905.61963		1
5905.70166		1
5905.733		1
5905.911		1
5905.944		1
5906.00537		1
5906.176		1
5906.387		1
5906.69971		1
5906.733		1
5906.88672		1
5906.90039		1
5907.09131		1
5907.16846		1
5907.287		1
5907.36865		1
5907.39063		1
5907.466		1
5907.597		1
5907.652		1
5907.708		1
5907.825		1
5907.85156		1
5907.858		1
5907.8833		1
5907.9624		1
5908.06543		1
5908.239		1
5908.297		1
5908.53955		1
5908.548		1
5908.5957		1
5908.68848		1
5908.829		1
5908.92236		1
5908.96436		1
5908.983		1
5909		1
5909.083		1
5909.193		1
5909.296		1
5909.69238		1
5909.7		1
5909.708		1
5909.866		1
5909.93066		1
5910.09229		1
5910.099		1
5910.10645		1
5910.189		1
5910.201		1
5910.26953		1
5910.464		1
5910.677		1
5910.70264		1
5910.73		1
5910.73145		1
5910.758		1
5910.807		1
5910.865		1
5910.966		1
5911.109		1
5911.168		1
5911.30225		1
5911.385		1
5911.545		1
5911.641		1
5911.853		1
5911.853		1
5911.97949		1
5912.103		1
5912.123		1
5912.25244		1
5912.372		1
5912.54736		1
5912.74756		1
5912.798		1
5912.798		1
5912.827		1
5912.907		1
5913.00537		1
5913.039		1
5913.207		1
5913.629		1
5913.78027		1
5913.79248		1
5913.823		1
5913.88135		1
5913.893		1
5913.961		1
5914.034		1
5914.222		1
5914.244		1
5914.27832		1
5914.432		1
5914.579		1
5914.657		1
5914.753		1
5914.791		1
5914.84375		1
5914.86768		1
5914.88867		1
5914.92725		1
5915.152		1
5915.30566		1
5915.31934		1
5915.344		1
5915.46729		1
5915.53174		1
5915.576		1
5915.609		1
5915.776		1
5915.83936		1
5915.879		1
5915.90771		1
5915.93066		1
5915.979		1
5916.135		1
5916.18		1
5916.596		1
5916.641		1
5916.771		1
5916.901		1
5916.926		1
5916.942		1
5916.956		1
5916.965		1
5917.00537		1
5917.03564		1
5917.038		1
5917.06055		1
5917.06543		1
5917.33447		1
5917.398		1
5917.5293		1
5917.585		1
5917.768		1
5917.788		1
5917.92969		1
5918.16		1
5918.19043		1
5918.247		1
5918.31		1
5918.34131		1
5918.40967		1
5918.41162		1
5918.428		1
5918.47949		1
5918.575		1
5918.65771		1
5918.771		1
5918.8584		1
5918.92432		1
5918.947		1
5919.05859		1
5919.07373		1
5919.179		1
5919.259		1
5919.35		1
5919.454		1
5919.51855		1
5919.625		1
5919.6333		1
5919.654		1
5919.66748		1
5919.71973		1
5919.74756		1
5919.756		1
5919.765		1
5919.938		1
5919.946		1
5919.9624		1
5919.978		1
5919.98		1
5920.08838		1
5920.09668		1
5920.115		1
5920.121		1
5920.128		1
5920.139		1
5920.155		1
5920.194		1
5920.32666		1
5920.36035		1
5920.36035		1
5920.41455		1
5920.61328		1
5920.751		1
5920.81348		1
5921.012		1
5921.17139		1
5921.238		1
5921.31445		1
5921.344		1
5921.377		1
5921.463		1
5921.4917		1
5921.60059		1
5921.6167		1
5921.70459		1
5921.755		1
5921.796		1
5921.96826		1
5921.99463		1
5922.047		1
5922.066		1
5922.08643		1
5922.09863		1
5922.09863		1
5922.16748		1
5922.3125		1
5922.475		1
5922.55469		1
5922.60547		1
5922.76953		1
5922.87549		1
5922.95		1
5922.96338		1
5922.98828		1
5922.99072		1
5922.993		1
5923.03564		1
5923.05225		1
5923.05664		1
5923.0957		1
5923.32031		1
5923.36865		1
5923.419		1
5923.476		1
5923.735		1
5923.949		1
5923.957		1
5923.965		1
5923.9873		1
5924.01		1
5924.18066		1
5924.218		1
5924.22461		1
5924.24854		1
5924.296		1
5924.37354		1
5924.45166		1
5924.63574		1
5924.788		1
5924.98242		1
5925.13525		1
5925.31836		1
5925.365		1
5925.6416		1
5925.96045		1
5925.991		1
5926.012		1
5926.0415		1
5926.09375		1
5926.24463		1
5926.51758		1
5926.57666		1
5926.60547		1
5926.65674		1
5926.686		1
5926.686		1
5926.851		1
5926.869		1
5926.895		1
5926.908		1
5927.02246		1
5927.08154		1
5927.12158		1
5927.147		1
5927.26563		1
5927.2666		1
5927.2793		1
5927.296		1
5927.32568		1
5927.44238		1
5927.44434		1
5927.49658		1
5927.58057		1
5927.63		1
5927.63428		1
5927.663		1
5927.706		1
5927.77246		1
5927.77441		1
5927.83838		1
5927.925		1
5928.01563		1
5928.101		1
5928.11963		1
5928.244		1
5928.29639		1
5928.345		1
5928.35938		1
5928.47461		1
5928.491		1
5928.49756		1
5928.59326		1
5928.59961		1
5928.65		1
5928.70752		1
5928.786		1
5928.80469		1
5928.81641		1
5928.88574		1
5928.938		1
5928.95654		1
5928.957		1
5928.99		1
5929.02441		1
5929.14258		1
5929.3916		1
5929.397		1
5929.51074		1
5929.59473		1
5929.60254		1
5929.6167		1
5929.658		1
5929.675		1
5929.698		1
5929.70654		1
5929.737		1
5929.742		1
5929.782		1
5929.95654		1
5930.098		1
5930.179		1
5930.199		1
5930.307		1
5930.385		1
5930.55029		1
5930.66		1
5930.83447		1
5930.846		1
5930.871		1
5930.879		1
5930.95654		1
5930.99		1
5931.009		1
5931.206		1
5931.228		1
5931.339		1
5931.49561		1
5931.731		1
5931.74951		1
5931.79443		1
5931.9126		1
5932.006		1
5932.028		1
5932.161		1
5932.186		1
5932.529		1
5932.535		1
5932.53955		1
5932.621		1
5932.64355		1
5932.66		1
5932.768		1
5932.78125		1
5932.812		1
5932.86328		1
5932.923		1
5933.006		1
5933.112		1
5933.115		1
5933.231		1
5933.34961		1
5933.44629		1
5933.46045		1
5933.49365		1
5933.536		1
5933.864		1
5933.92334		1
5933.944		1
5933.94727		1
5934.004		1
5934.027		1
5934.06836		1
5934.254		1
5934.256		1
5934.27832		1
5934.28125		1
5934.317		1
5934.367		1
5934.7085		1
5934.723		1
5934.725		1
5934.84863		1
5934.911		1
5935.02		1
5935.069		1
5935.126		1
5935.15869		1
5935.175		1
5935.316		1
5935.429		1
5935.432		1
5935.43555		1
5935.467		1
5935.48926		1
5935.515		1
5935.61963		1
5935.646		1
5935.68555		1
5935.7		1
5935.724		1
5935.75439		1
5935.851		1
5935.97852		1
5936.042		1
5936.061		1
5936.096		1
5936.148		1
5936.24463		1
5936.432		1
5936.52539		1
5936.76025		1
5936.77		1
5936.784		1
5936.789		1
5936.92627		1
5937.11572		1
5937.17529		1
5937.18555		1
5937.29053		1
5937.346		1
5937.36768		1
5937.553		1
5937.596		1
5937.62354		1
5937.67041		1
5937.671		1
5937.73145		1
5937.794		1
5937.799		1
5937.85938		1
5937.924		1
5937.92529		1
5937.946		1
5938.063		1
5938.07959		1
5938.101		1
5938.14551		1
5938.25732		1
5938.363		1
5938.408		1
5938.42627		1
5938.505		1
5938.5835		1
5938.616		1
5938.655		1
5938.76025		1
5938.822		1
5938.94238		1
5939.03369		1
5939.03564		1
5939.104		1
5939.12		1
5939.14063		1
5939.19531		1
5939.20459		1
5939.258		1
5939.29053		1
5939.32031		1
5939.40234		1
5939.4165		1
5939.563		1
5939.666		1
5939.744		1
5939.755		1
5939.757		1
5939.865		1
5939.97754		1
5940.006		1
5940.007		1
5940.015		1
5940.05371		1
5940.063		1
5940.078		1
5940.10547		1
5940.203		1
5940.21436		1
5940.424		1
5940.56152		1
5940.569		1
5940.63965		1
5940.766		1
5940.789		1
5941.06738		1
5941.071		1
5941.18262		1
5941.36475		1
5941.4		1
5941.403		1
5941.47656		1
5941.4873		1
5941.501		1
5941.54053		1
5941.607		1
5941.64746		1
5941.67		1
5941.72266		1
5941.72754		1
5941.83545		1
5941.95557		1
5942.012		1
5942.013		1
5942.11865		1
5942.191		1
5942.267		1
5942.47949		1
5942.5166		1
5943.04541		1
5943.075		1
5943.09766		1
5943.133		1
5943.17334		1
5943.204		1
5943.224		1
5943.3		1
5943.314		1
5943.37744		1
5943.42871		1
5943.786		1
5943.93652		1
5943.95947		1
5944.03369		1
5944.06641		1
5944.215		1
5944.25		1
5944.30859		1
5944.421		1
5944.563		1
5944.62354		1
5944.672		1
5944.69775		1
5944.78		1
5944.789		1
5944.98047		1
5944.98438		1
5945.021		1
5945.26953		1
5945.31445		1
5945.329		1
5945.41162		1
5945.438		1
5945.442		1
5945.46143		1
5945.47266		1
5945.578		1
5945.59766		1
5945.842		1
5945.843		1
5945.928		1
5945.938		1
5945.94971		1
5945.98		1
5946.01953		1
5946.10645		1
5946.108		1
5946.30469		1
5946.30566		1
5946.30664		1
[truncated: 18,258 more rows]
