# Supplementary material for: Getting rid of ‘rain’ and ‘stars’: Mitigating inhibition effects on ddPCR data analysis, the case study of the invasive crayfish Pacifastacus leniusculus in the streams of Luxembourg
Source: PLoS One. 2022 Nov 16;17(11):e0275363. doi: 10.1371/journal.pone.0275363 (PMC9668142; doi:10.1371/journal.pone.0275363)
Supplement: S1 File — (ZIP) [file pone.0275363.s003.zip › raw data/31-Pl4/31 Pl4-2019_B07_Amplitude.csv]

Ch1 Amplitude	Ch2 Amplitude	Cluster
404.236023		1
473.342865		1
1519.51306		1
1637.51245		1
1644.63672		1
1659.11365		1
1675.60571		1
1680.88379		1
1705.69238		1
1714.461		1
1726.92371		1
1745.26233		1
1759.73816		1
1782.61047		1
1784.99475		1
1817.225		1
1827.65137		1
1857.8468		1
1878.68408		1
1881.27112		1
1884.33582		1
1886.4502		1
1893.53589		1
1905.76489		1
1909.559		1
1920.80664		1
1922.19421		1
1922.27832		1
1925.92712		1
1933.03552		1
1934.28845		1
1937.73181		1
1938.22412		1
1940.00989		1
1941.06152		1
1941.1488		1
1944.23132		1
1953.98279		1
1959.61389		1
1960.89111		1
1965.1051		1
1966.87878		1
1972.95667		1
1974.31409		1
1974.57153		1
1977.264		1
1983.84509		1
1990.32983		1
1998.80945		1
2003.71777		1
2005.27209		1
2014.235		1
2026.08		1
2028.12329		1
2032.84644		1
2033.37817		1
2037.17175		1
2038.21289		1
2044.60449		1
2050.691		1
2056.93066		1
2058.90576		1
2059.85815		1
2071.401		1
2076.143		1
2077.602		1
2088.03564		1
2090.33667		1
2093.42944		1
2096.71265		1
2097.08447		1
2099.00562		1
2100.10864		1
2103.32715		1
2106.81		1
2109.19946		1
2118.96		1
2122.17261		1
2124.25366		1
2126.433		1
2128.38452		1
2129.74829		1
2130.812		1
2134.39014		1
2138.3667		1
2140.46753		1
2141.18213		1
2141.73877		1
2145.63843		1
2150.20044		1
2150.26855		1
2153.07446		1
2153.45068		1
2157.69775		1
2158.07666		1
2160.63525		1
2167.12915		1
2176.6853		1
2180.68726		1
2187.12549		1
2187.46		1
2194.278		1
2196.16748		1
2197.62817		1
2198.36133		1
2204.04858		1
2204.30713		1
2207.66772		1
2207.71533		1
2208.44824		1
2209.01465		1
2210.53442		1
2214.25171		1
2215.06787		1
2215.346		1
2215.607		1
2221.315		1
2221.6582		1
2222.65845		1
2223.68384		1
2230.362		1
2233.92065		1
2236.77515		1
2238.59033		1
2241.242		1
2242.15552		1
2244.74487		1
2244.98364		1
2251.75537		1
2252.524		1
2253.56763		1
2258.56348		1
2258.70776		1
2258.77271		1
2259.00464		1
2263.158		1
2263.249		1
2265.48828		1
2267.29077		1
2270.03027		1
2271.055		1
2275.2915		1
2275.47461		1
2276.151		1
2277.876		1
2277.94336		1
2279.74438		1
2281.75146		1
2282.76318		1
2284.06885		1
2284.53247		1
2284.65552		1
2284.76587		1
2284.833		1
2288.77466		1
2291.0813		1
2291.137		1
2293.21313		1
2293.82983		1
2298.59058		1
2301.12231		1
2304.85425		1
2305.88574		1
2307.0415		1
2307.16113		1
2307.44751		1
2310.92627		1
2311.55225		1
2311.70166		1
2312.29175		1
2312.364		1
2315.24414		1
2316.585		1
2317.63013		1
2321.09351		1
2322.53223		1
2322.86035		1
2329.50122		1
2332.43579		1
2332.468		1
2332.55444		1
2334.168		1
2334.60156		1
2335.68433		1
2335.86938		1
2337.85132		1
2340.89868		1
2341.00171		1
2342.612		1
2344.378		1
2345.19556		1
2348.68457		1
2354.65576		1
2359.5603		1
2362.685		1
2363.5083		1
2364.86084		1
2365.40381		1
2366.18677		1
2366.88623		1
2369.74585		1
2372.16553		1
2373.74585		1
2375.123		1
2376.14136		1
2378.236		1
2381.53638		1
2382.47339		1
2384.25342		1
2386.49146		1
2389.091		1
2389.98413		1
2390.57153		1
2391.20923		1
2393.37744		1
2394.00781		1
2394.01978		1
2396.40039		1
2398.11255		1
2398.15869		1
2398.19971		1
2398.63086		1
2403.08276		1
2404.89038		1
2407.04785		1
2408.39087		1
2408.73169		1
2408.94556		1
2409.06128		1
2409.23633		1
2412.25513		1
2413.40454		1
2419.74829		1
2420.04126		1
2421.16577		1
2423.19067		1
2423.84448		1
2425.75439		1
2428.468		1
2430.69922		1
2432.6748		1
2433.1582		1
2434		1
2434.985		1
2435.043		1
2437.27026		1
2441.281		1
2443.42		1
2446.39966		1
2451.83252		1
2456.22729		1
2456.43042		1
2456.74536		1
2459.406		1
2459.82031		1
2460.5293		1
2462.9707		1
2463.178		1
2464.46118		1
2466.8064		1
2467.17358		1
2467.42822		1
2468.99536		1
2469.83813		1
2472.25146		1
2474.04175		1
2474.707		1
2474.961		1
2476.40161		1
2480.646		1
2480.85742		1
2481.85327		1
2482.731		1
2482.97119		1
2483.401		1
2485.37451		1
2488.6084		1
2489.66577		1
2490.28247		1
2493.95386		1
2494.748		1
2495.79663		1
2496.49023		1
2496.981		1
2505.153		1
2505.27783		1
2506.64551		1
2510.2395		1
2511.96826		1
2512.55176		1
2512.97437		1
2513.79077		1
2515.227		1
2516.70972		1
2517.05566		1
2520.39648		1
2525.79614		1
2527.39551		1
2529.487		1
2530.269		1
2531.196		1
2535.41016		1
2538.936		1
2540.505		1
2540.70581		1
2540.783		1
2541.10181		1
2541.227		1
2542.767		1
2543.05225		1
2543.05273		1
2545.15869		1
2547.187		1
2547.5083		1
2548.39087		1
2548.542		1
2557.03687		1
2557.37939		1
2559.50513		1
2560.76245		1
2561.539		1
2566.128		1
2567.38354		1
2568.4707		1
2569.33984		1
2569.59766		1
2569.64136		1
2570.68164		1
2573.58643		1
2575.5354		1
2578.06616		1
2580.56836		1
2580.74414		1
2585.302		1
2585.653		1
2585.6814		1
2586.5498		1
2587.09644		1
2587.22656		1
2587.96387		1
2589.71582		1
2590.67358		1
2591.28369		1
2593.89771		1
2594.34668		1
2594.52		1
2594.52246		1
2596.946		1
2597.01172		1
2599.005		1
2601.71118		1
2601.73877		1
2602.235		1
2603.35059		1
2605.20972		1
2606.22314		1
2606.77222		1
2608.93481		1
2609.22534		1
2609.51074		1
2609.97559		1
2611.34546		1
2611.69629		1
2611.75879		1
2612.88867		1
2616.61475		1
2617.03271		1
2618.36		1
2620.55737		1
2624.34424		1
2626.415		1
2626.83936		1
2626.90747		1
2627.55127		1
2627.70972		1
2629.44653		1
2637.29565		1
2637.42383		1
2638.31934		1
2638.78735		1
2642.935		1
2645.68823		1
2647.466		1
2647.519		1
2651.80054		1
2654.973		1
2655.42676		1
2660.588		1
2660.74414		1
2663.20386		1
2665.53857		1
2667.67749		1
2669.26172		1
2669.67554		1
2671.24414		1
2671.90381		1
2673.22534		1
2673.86157		1
2674.18457		1
2677.24268		1
2677.39771		1
2679.08643		1
2679.277		1
2681.0686		1
2682.01978		1
2682.906		1
2683.60742		1
2683.87354		1
2685.51172		1
2686.90747		1
2687.26172		1
2687.28882		1
2690.58032		1
2690.74072		1
2690.92651		1
2691.18066		1
2692.1228		1
2692.16675		1
2692.211		1
2695.066		1
2695.81152		1
2696.2417		1
2696.66577		1
2696.761		1
2700.10425		1
2700.80225		1
2703.481		1
2704.03955		1
2704.61475		1
2705.38623		1
2706.228		1
2706.4856		1
2709.02344		1
2709.02881		1
2709.91064		1
2710.01685		1
2710.84473		1
2711.81787		1
2713.22949		1
2714.634		1
2714.73755		1
2716.25439		1
2716.70679		1
2717.421		1
2720.26929		1
2720.79932		1
2721.43335		1
2721.4834		1
2721.74072		1
2723.649		1
2724.35229		1
2724.939		1
2728.5625		1
2729.62354		1
2731.97021		1
2733.65137		1
2734.37476		1
2735.117		1
2735.77979		1
2739.70215		1
2741.02539		1
2742.33887		1
2744.744		1
2744.99561		1
2747.30322		1
2752.14355		1
2753.21875		1
2755.667		1
2756.2334		1
2756.318		1
2756.377		1
2758.0188		1
2758.06177		1
2758.871		1
2759.714		1
2760.948		1
2764.21265		1
2766.07349		1
2766.09253		1
2767.38477		1
2767.46826		1
2767.72437		1
2769.93286		1
2770.76172		1
2774.35132		1
2776.49927		1
2778.54932		1
2779.25244		1
2782.10278		1
2782.72437		1
2782.9856		1
2783.91675		1
2787.097		1
2789.64355		1
2790.17578		1
2791.098		1
2791.88062		1
2792.935		1
2793.69971		1
2793.74121		1
2793.908		1
2794.01733		1
2797.769		1
2799.05957		1
2799.4082		1
2799.46118		1
2799.69214		1
2799.96484		1
2801.11426		1
2803.045		1
2805.14966		1
2806.20923		1
2808.355		1
2808.51465		1
2809.61841		1
2812.67188		1
2814.70117		1
2816.39526		1
2816.8877		1
2817.308		1
2818.66675		1
2820.22388		1
2820.37134		1
2821.27026		1
2823.79224		1
2825.19458		1
2825.6687		1
2827.04346		1
2827.13		1
2831.959		1
2832.608		1
2832.94531		1
2833.288		1
2835.73315		1
2835.80469		1
2835.91016		1
2835.92236		1
2837.26831		1
2839.61719		1
2840.27759		1
2840.49976		1
2840.72021		1
2841.48584		1
2841.8042		1
2841.832		1
2842.718		1
2845.019		1
2845.599		1
2848.91064		1
2849.16016		1
2849.2146		1
2850.30273		1
2853.6123		1
2855.486		1
2857.34937		1
2858.57544		1
2861.734		1
2861.993		1
2864.385		1
2865.55981		1
2869.51855		1
2870.7417		1
2871.24658		1
2872.03638		1
2872.25073		1
2875.289		1
2875.52637		1
2878.754		1
2882.98682		1
2883.15967		1
2885.46777		1
2885.79736		1
2885.903		1
2886.493		1
2887.088		1
2887.31982		1
2889.17		1
2889.966		1
2890.24658		1
2890.634		1
2891.23242		1
2892.677		1
2895.844		1
2897.28735		1
2898.04077		1
2898.894		1
2899.21265		1
2899.47925		1
2899.76416		1
2900.063		1
2902.20068		1
2903.98022		1
2905.30444		1
2908.43433		1
2910.844		1
2911.161		1
2912.145		1
2912.19		1
2913.17651		1
2914.38574		1
2914.56152		1
2915.59814		1
2915.84668		1
2916.175		1
2917.252		1
2917.29932		1
2917.97876		1
2919.36182		1
2920.61157		1
2921.01587		1
2921.907		1
2921.964		1
2922.798		1
2924.71753		1
2926.87134		1
2928.68164		1
2931.37036		1
2931.40259		1
2931.50024		1
2931.77539		1
2932.75073		1
2932.86157		1
2936.305		1
2937.47656		1
2937.81519		1
2937.84937		1
2938.86279		1
2938.90576		1
2939.68066		1
2940.353		1
2945.96265		1
2946.607		1
2948.83716		1
2954.37085		1
2955.7395		1
2957.78027		1
2959.20483		1
2960.015		1
2960.60864		1
2965.69482		1
2966.11987		1
2968.0166		1
2968.419		1
2970.21436		1
2971.5437		1
2972.074		1
2972.163		1
2972.55957		1
2974.94116		1
2975.51782		1
2976.69116		1
2976.907		1
2978.67871		1
2978.87842		1
2979.248		1
2979.4873		1
2979.56226		1
2981.8606		1
2982.3833		1
2984.50635		1
2984.76563		1
2985.38232		1
2986.88		1
2988.765		1
2989.64429		1
2994.9187		1
2996.60815		1
2998.683		1
2999.79834		1
3000.82031		1
3001.31177		1
3002.68726		1
3008.55518		1
3009.877		1
3010.536		1
3010.78979		1
3012.13379		1
3014.73315		1
3015.437		1
3017.081		1
3017.44458		1
3018.83472		1
3020.49756		1
3021.957		1
3022.096		1
3022.60742		1
3023.67358		1
3024.082		1
3025.14917		1
3026.994		1
3027.52368		1
3028.75146		1
3030.35059		1
3031.596		1
3032.92749		1
3033.47778		1
3035.09839		1
3035.483		1
3036.353		1
3037.76855		1
3039.30884		1
3040.2793		1
3041.01465		1
3042.36743		1
3044.59		1
3045.46118		1
3050.46216		1
3052.90161		1
3054.68457		1
3056.47461		1
3056.68		1
3056.74951		1
3057.37622		1
3058.85864		1
3059.09326		1
3059.47363		1
3059.53369		1
3060.01563		1
3060.28662		1
3061.05981		1
3061.12378		1
3062.403		1
3064.326		1
3064.692		1
3065.122		1
3065.24023		1
3065.72266		1
3066.75464		1
3067.85938		1
3071.21045		1
3073.168		1
3074.16138		1
3074.53638		1
3074.68286		1
3075.27124		1
3078.7937		1
3079.6814		1
3082.30542		1
3084.02441		1
3084.14087		1
3084.42529		1
3084.53833		1
3085.03687		1
3086.41943		1
3086.756		1
3086.77075		1
3088.25537		1
3088.34351		1
3090.24561		1
3092.05127		1
3092.104		1
3092.77686		1
3093.61865		1
3093.63745		1
3094.092		1
3094.20483		1
3094.57642		1
3096.51636		1
3097.406		1
3097.525		1
3100.22754		1
3101.20825		1
3101.70435		1
3102.14941		1
3106.22046		1
3106.512		1
3108.34961		1
3108.52759		1
3108.84326		1
3109.53516		1
3109.744		1
3109.9873		1
3112.17065		1
3112.98071		1
3113.37476		1
3113.98828		1
3114.564		1
3116.361		1
3116.90942		1
3116.94922		1
3117.91016		1
3117.91455		1
3119.35474		1
3119.70166		1
3120.74951		1
3120.8728		1
3121.67554		1
3122.30054		1
3128.34741		1
3130.27173		1
3130.81445		1
3131.05737		1
3132.34448		1
3133.18457		1
3133.21118		1
3133.71216		1
3135.21851		1
3135.47021		1
3136.33765		1
3137.84937		1
3139.90942		1
3140.088		1
3142.98047		1
3144.60156		1
3144.80884		1
3145.61841		1
3145.648		1
3147.14941		1
3148.50146		1
3148.792		1
3149.465		1
3150.4126		1
3152.382		1
3152.5293		1
3155.18457		1
3155.959		1
3156.40942		1
3162.55884		1
3163.38477		1
3164.71338		1
3167.16943		1
3167.61328		1
3168.0813		1
3171.55957		1
3171.782		1
3172.0603		1
3173.30151		1
3175.522		1
3177.54736		1
3177.88428		1
3182.32642		1
3182.565		1
3183.487		1
3183.77856		1
3185.38037		1
3185.52759		1
3185.62476		1
3187.70068		1
3188.54614		1
3189.091		1
3189.95117		1
3190.24878		1
3191.10718		1
3194.47217		1
3194.82666		1
3194.84155		1
3196.96729		1
3198.51538		1
3199.58374		1
3200.60645		1
3200.64453		1
3200.8938		1
3203.893		1
3204.238		1
3205.147		1
3207.866		1
3207.87939		1
3209.40381		1
3213.346		1
3215.74683		1
3216.2063		1
3216.4563		1
3218.57837		1
3219.0752		1
3220.87769		1
3222.96		1
3223.98267		1
3224.2063		1
3224.42		1
3224.50024		1
3225.013		1
3225.24365		1
3226.54858		1
3227.1333		1
3227.15015		1
3228.18848		1
3229.742		1
3229.81543		1
3230.36816		1
3230.47485		1
3231.528		1
3231.81177		1
3232.97168		1
3233.86523		1
3234.30762		1
3234.39087		1
3234.53345		1
3236.074		1
3236.843		1
3238.42725		1
3239.518		1
3242.89551		1
3243.61987		1
3243.81982		1
3244.37573		1
3247.20166		1
3247.77686		1
3248.29834		1
3251.12866		1
3251.97656		1
3252.9375		1
3253.40479		1
3257.34521		1
3258.08228		1
3258.956		1
3260.474		1
3260.47437		1
3260.666		1
3261.312		1
3263.12134		1
3264.641		1
3265.60986		1
3267.35083		1
3269.34326		1
3269.79736		1
3270.238		1
3275.31641		1
3275.357		1
3276.71338		1
3278.054		1
3279.22534		1
3279.851		1
3280.2373		1
3280.52563		1
3282.26636		1
3283.95532		1
3285.126		1
3286.725		1
3287.72852		1
3287.781		1
3290.6123		1
3293.04639		1
3294.73755		1
3296.57568		1
3296.94434		1
3296.9458		1
3297.168		1
3297.41382		1
3302.04053		1
3302.61719		1
3303.07861		1
3303.12085		1
3303.17139		1
3303.84985		1
3304.88159		1
3305.229		1
3305.97778		1
3307.66772		1
3309.71338		1
3310.12744		1
3312.27734		1
3312.59253		1
3312.96973		1
3313.66162		1
3313.80347		1
3314.147		1
3314.56274		1
3314.926		1
3317.262		1
3318.63086		1
3323.6		1
3324.904		1
3326.22388		1
3327.75757		1
3333.53467		1
3334.97363		1
3336.06543		1
3337.65942		1
3338.71973		1
3339.61255		1
3339.85474		1
3340.54541		1
3340.88574		1
3341.0918		1
3342.3125		1
3342.353		1
3343.597		1
3343.62866		1
3343.80029		1
3343.8103		1
3344.89038		1
3345.615		1
3346.749		1
3348.61255		1
3348.71216		1
3348.886		1
3349.20361		1
3350.63086		1
3350.88818		1
3353.48		1
3354.614		1
3355.756		1
3356.48145		1
3357.88428		1
3358.74854		1
3359.29175		1
3362.148		1
3363.15625		1
3363.48462		1
3363.71924		1
3364.07764		1
3365.02075		1
3366.35645		1
3367.45361		1
3368.754		1
3369.331		1
3369.332		1
3371.78442		1
3372.21582		1
3372.32544		1
3373.33936		1
3374.47729		1
3377.644		1
3377.68359		1
3379.58325		1
3379.58936		1
3379.91113		1
3381.35229		1
3382.121		1
3382.18481		1
3382.474		1
3382.49658		1
3382.55054		1
3382.82056		1
3383.14868		1
3383.32		1
3383.84814		1
3385.472		1
3385.56567		1
3386.87476		1
3395.12817		1
3395.24829		1
3397.296		1
3398.25146		1
3402.29028		1
3403.22314		1
3404.46313		1
3405.09839		1
3405.71216		1
3407.73413		1
3408.12427		1
3410.2998		1
3411.07666		1
3413.09668		1
3413.96118		1
3416.90259		1
3418.80054		1
3420.8938		1
3428.20459		1
3428.47388		1
3428.834		1
3428.87842		1
3430.38452		1
3430.41626		1
3430.5957		1
3431.62183		1
3432.23413		1
3434.4		1
3434.83765		1
3436.64429		1
3439.35767		1
3440.54736		1
3440.60669		1
3441.06958		1
3442.01416		1
3442.52441		1
3442.76172		1
3443.56665		1
3443.76831		1
3443.79053		1
3444.42017		1
3448.325		1
3448.62231		1
3451.30859		1
3453.41821		1
3453.71265		1
3454.41626		1
3458.82617		1
3459.61279		1
3460.239		1
3460.26514		1
3462.267		1
3466.617		1
3466.891		1
3467.17432		1
3467.67163		1
3470.062		1
3470.4104		1
3472.26416		1
3473.94775		1
3475.558		1
3478.28345		1
3478.75122		1
3479.26855		1
3479.4585		1
3480.231		1
3480.42676		1
3480.74658		1
3481.63135		1
3488.41626		1
3488.45679		1
3489.32837		1
3490.07422		1
3490.39282		1
3492.08667		1
3492.99683		1
3493.95483		1
3494.85767		1
3495.235		1
3495.5083		1
3496.0603		1
3496.3606		1
3496.69727		1
3497.07349		1
3497.84937		1
3498.85913		1
3500.45972		1
3501.19067		1
3503.48657		1
3507.01758		1
3509.35449		1
3509.47241		1
3511.09155		1
3511.14429		1
3511.494		1
3512.40674		1
3512.524		1
3513.07275		1
3513.68262		1
3513.79956		1
3515.0564		1
3515.63477		1
3519.14		1
3522.989		1
3523.71387		1
3524.46069		1
3526.85718		1
3527.30176		1
3529.17969		1
3529.69116		1
3531.77246		1
3531.95679		1
3532.24756		1
3532.67749		1
3533.48218		1
3534.00073		1
3534.3125		1
3534.55786		1
3535.067		1
3536.448		1
3539.16187		1
3539.50342		1
3539.55127		1
3540.28052		1
3540.633		1
3542.26953		1
3542.98682		1
3543.78833		1
3545.99268		1
3546.11621		1
3547.27881		1
3548.563		1
3549.24438		1
3549.274		1
3549.27881		1
3549.62842		1
3549.665		1
3550.32617		1
3551.51514		1
3551.83887		1
3555.39575		1
3555.6377		1
3557.29565		1
3558.557		1
3559.43481		1
3561.703		1
3561.81885		1
3562.30933		1
3563.03784		1
3564.12744		1
3564.192		1
3566.16016		1
3566.97339		1
3570.47559		1
3572.35522		1
3573.06982		1
3575.49341		1
3575.88843		1
3576.16235		1
3576.94336		1
3578.38037		1
3579.00269		1
3579.46875		1
3580.54565		1
3581.23657		1
3581.46924		1
3582.71729		1
3583.844		1
3589.16577		1
3589.78		1
3590.37671		1
3590.65112		1
3591.19531		1
3591.493		1
3593.60181		1
3594.453		1
3594.58716		1
3595.95825		1
3596.70459		1
3596.9		1
3599.30737		1
3599.446		1
3600.348		1
3600.79		1
3602.97754		1
3603.26563		1
3603.841		1
3604.51636		1
3604.67432		1
3608.158		1
3608.16284		1
3609.17822		1
3609.66479		1
3610.12671		1
3610.37646		1
3610.41138		1
3613.81348		1
3615.8728		1
3615.96558		1
3616.239		1
3616.47314		1
3616.50317		1
3619.85986		1
3622.47314		1
3622.814		1
3622.82837		1
3627.04883		1
3627.24561		1
3627.41968		1
3627.441		1
3628.78931		1
3628.867		1
3629.62476		1
3630.008		1
3630.75879		1
3630.9353		1
3632.26758		1
3633.85718		1
3634.34668		1
3634.658		1
3634.92529		1
3635.89844		1
3636.84473		1
3637.814		1
3638.266		1
3640.25952		1
3640.55225		1
3640.61279		1
3643.57129		1
3643.60962		1
3643.94775		1
3644.21826		1
3645.615		1
3649.686		1
3651.81787		1
3653.51172		1
3657.98853		1
3659.8335		1
3661.79663		1
3663.00049		1
3663.77246		1
3664.38		1
3664.777		1
3666.0874		1
3669.89966		1
3669.90576		1
3671.2312		1
3674.24316		1
3674.308		1
3674.35132		1
3675.537		1
3676.875		1
3678.7644		1
3680.18579		1
3680.48584		1
3681.33887		1
3681.88379		1
3682.1062		1
3682.38525		1
3683.08984		1
3683.36353		1
3684.66455		1
3685.77515		1
3685.7876		1
3686.75342		1
3687.7373		1
3688.16187		1
3689.91626		1
3692.229		1
3692.5542		1
3693.776		1
3695.687		1
3696.041		1
3696.33057		1
3697.16431		1
3697.624		1
3698.98315		1
3700.429		1
3701.58887		1
3702.0813		1
3702.56421		1
3704.062		1
3705.77563		1
3707.112		1
3708.03369		1
3709.13354		1
3713.33447		1
3714.737		1
3715.07568		1
3715.43652		1
3717.16748		1
3717.23486		1
3717.329		1
3718.32422		1
3718.46387		1
3719.53149		1
3719.56982		1
3722.90283		1
3725.82153		1
3725.94165		1
3726.29028		1
3727.45825		1
3728.10132		1
3729.43872		1
3733.22754		1
3736.73218		1
3739.15063		1
3739.425		1
3739.87134		1
3740.829		1
3742.634		1
3742.99341		1
3743.05029		1
3743.94971		1
3746.254		1
3747.05078		1
3747.11938		1
3751.11743		1
3751.82031		1
3752.06665		1
3753.389		1
3755.00244		1
3755.11475		1
3755.12769		1
3755.55469		1
3756.11865		1
3756.58618		1
3759.33374		1
3763.59863		1
3765.119		1
3765.56787		1
3765.84131		1
3766.36523		1
3768.42773		1
3768.78638		1
3769.218		1
3769.27466		1
3769.615		1
3770.52319		1
3771.41064		1
3772.013		1
3773.93115		1
3774.44751		1
3775.00317		1
3775.43726		1
3775.9397		1
3776.12915		1
3776.42847		1
3778.07324		1
3778.70483		1
3778.93652		1
3780.12354		1
3782.41748		1
3783.07031		1
3788.73267		1
3789.202		1
3789.79834		1
3791.25659		1
3792.063		1
3792.80859		1
3795.106		1
3795.8877		1
3797.97583		1
3798.56567		1
3799.327		1
3799.46387		1
3799.703		1
3800.94263		1
3800.97144		1
3802.389		1
3804.30542		1
3804.36		1
3805.49976		1
3806.47876		1
3806.55469		1
3807.81714		1
3807.94849		1
3809.17529		1
3811.946		1
3812.99585		1
3813.52734		1
3813.56323		1
3813.887		1
3815.231		1
3815.483		1
3815.587		1
3815.73218		1
3815.88965		1
3817.00513		1
3817.14185		1
3817.31836		1
3819.61255		1
3819.99634		1
3821.1084		1
3823.21045		1
3824.63672		1
3825.303		1
3830.109		1
3831.92529		1
3832.44629		1
3834.33276		1
3834.60474		1
3834.7085		1
3837.908		1
3839.36133		1
3840.254		1
3841.567		1
3842.46973		1
3843.15479		1
3844.5813		1
3845.36646		1
3847.81641		1
3847.95361		1
3851.10181		1
3852.691		1
3853.72363		1
3854.9		1
3856.068		1
3856.59424		1
3859.20239		1
3859.84937		1
3863.10742		1
3863.83545		1
3869.22534		1
3870.55249		1
3871.519		1
3874.135		1
3874.90723		1
3885.17383		1
3886.79565		1
3886.93579		1
3893.566		1
3898.08276		1
3900.295		1
3903.27832		1
3904.392		1
3905.00366		1
3909.1062		1
3909.95313		1
3911.968		1
3913.90234		1
3915.5874		1
3915.737		1
3917.67529		1
3920.061		1
3920.168		1
3920.24072		1
3927.45557		1
3928.19458		1
3930.57		1
3932.21045		1
3932.61938		1
3936.71753		1
3938.63745		1
3948.94556		1
3950.049		1
3950.29761		1
3950.44067		1
3950.54443		1
3951.42139		1
3955.85352		1
3964.762		1
3967.03516		1
3968.68579		1
3970.926		1
3971.823		1
4009.23315		1
4010.80029		1
4011.44263		1
4028.42358		1
4034.94556		1
4044.4436		1
4045.16577		1
4045.194		1
4046.875		1
4059.521		1
4062.22632		1
4062.994		1
4064.53		1
4066.95264		1
4077.93628		1
4079.55786		1
4081.52661		1
4118.22656		1
4131.97363		1
4134.577		1
4143.57373		1
4147.85352		1
4165.243		1
4165.616		1
4167.94434		1
4168.795		1
4177.16943		1
4216.22266		1
4217.351		1
4218.67969		1
4226.153		1
4230.851		1
4241.6		1
4255.44141		1
4256.505		1
4257.1167		1
4314.07861		1
4323.167		1
4325.917		1
4329.15332		1
4332.83643		1
4346.00244		1
4350.6123		1
4357.21143		1
4362.48633		1
4368.21729		1
4372.41846		1
4374.291		1
4374.713		1
4391.223		1
4391.88867		1
4391.982		1
4395.51465		1
4408.324		1
4408.58057		1
4408.974		1
4412.31		1
4413.49756		1
4415.71045		1
4442.48975		1
4444.42871		1
4446.245		1
4446.473		1
4448.982		1
4458.01465		1
4462.75342		1
4465.523		1
4470.33838		1
4473.139		1
4480.89355		1
4483.08838		1
4483.10156		1
4483.892		1
4484.96143		1
4485.50049		1
4488.307		1
4494.153		1
4495.835		1
4497.912		1
4498.251		1
4500.565		1
4501.427		1
4503.83838		1
4508.466		1
4508.7666		1
4510.401		1
4515.14551		1
4522.833		1
4523.28369		1
4524.417		1
4526.959		1
4529.169		1
4531.13428		1
4534.72559		1
4549.044		1
4550.207		1
4553.16553		1
4555.00537		1
4557.13672		1
4557.651		1
4560.90137		1
4566.5083		1
4575.06348		1
4579.6		1
4582.03369		1
4587.31348		1
4591.48438		1
4593.642		1
4594.052		1
4595.60938		1
4598.70654		1
4599.087		1
4603.538		1
4604.029		1
4604.369		1
4604.931		1
4605.048		1
4612.73438		1
4621.42627		1
4621.577		1
4624.84131		1
4625.20068		1
4625.655		1
4626.85254		1
4630.74854		1
4635.923		1
4636.16357		1
4638.133		1
4639.73		1
4640.034		1
4641.11426		1
4647.306		1
4648.284		1
4651.133		1
4651.726		1
4652.42139		1
4653.55566		1
4658.18066		1
4659.82666		1
4660.813		1
4662.628		1
4666.683		1
4673.83545		1
4677.57373		1
4678.09375		1
4678.56738		1
4679.999		1
4682.058		1
4683.264		1
4684.976		1
4685.96		1
4686.43945		1
4686.827		1
4691.05664		1
4692.8584		1
4693.68262		1
4701.30273		1
4701.486		1
4702.9		1
4704.78662		1
4706.66162		1
4708.10156		1
4710.05371		1
4715.11963		1
4715.14063		1
4719.47559		1
4724.98145		1
4725.39844		1
4725.44043		1
4728.82031		1
4732.51		1
4733.00928		1
4737.104		1
4737.264		1
4749.338		1
4751.05762		1
4758.52539		1
4759.67871		1
4761.215		1
4762.67432		1
4763.281		1
4766.809		1
4766.94238		1
4767.00439		1
4767.493		1
4767.86475		1
4768.804		1
4771.082		1
4771.269		1
4781.514		1
4782.52539		1
4783.8457		1
4787.35059		1
4788.74268		1
4791.975		1
4792.208		1
4796.95947		1
4797.90625		1
4798.552		1
4799.041		1
4799.446		1
4800.491		1
4801.406		1
4801.63037		1
4804.97949		1
4805.15		1
4806.08252		1
4806.64453		1
4809.207		1
4809.34131		1
4809.99756		1
4810.847		1
4811.89551		1
4812.25049		1
4812.26563		1
4814.58545		1
4818.646		1
4819.405		1
4821.27051		1
4828.45654		1
4829.03		1
4829.651		1
4832.95459		1
4836.07568		1
4837.229		1
4837.59961		1
4837.851		1
4839.347		1
4841.03125		1
4841.057		1
4842.893		1
4844.10742		1
4845.26025		1
4850.114		1
4851.46436		1
4852.156		1
4853.21973		1
4853.252		1
4854.84375		1
4857.73047		1
4858.895		1
4865.17041		1
4866.152		1
4868.073		1
4870.00146		1
4870.322		1
4871.14844		1
4873.15869		1
4874.055		1
4875.54541		1
4875.76025		1
4877.00342		1
4877.48828		1
4878.92041		1
4879.62		1
4880.07764		1
4880.212		1
4880.34229		1
4880.6167		1
4880.984		1
4881.0127		1
4882.8584		1
4883.878		1
4889.368		1
4889.546		1
4891.6626		1
4893.135		1
4894.969		1
4895.6084		1
4896.095		1
4896.71436		1
4897.761		1
4897.87158		1
4900.07227		1
4900.528		1
4906.492		1
4906.729		1
4907.79541		1
4909.081		1
4909.18164		1
4909.585		1
4910.639		1
4910.776		1
4912.916		1
4912.93164		1
4916.03369		1
4916.76855		1
4916.98438		1
4917.43359		1
4919.45		1
4919.637		1
4919.67871		1
4922.79639		1
4926.76367		1
4927.63525		1
4929.7085		1
4932.19531		1
4935.461		1
4935.59131		1
4940.91		1
4941.931		1
4942.745		1
4943.508		1
4943.588		1
4945.213		1
4946.924		1
4949.477		1
4950.25146		1
4950.32227		1
4950.81934		1
4951.35547		1
4951.821		1
4953.30469		1
4953.698		1
4955.61426		1
4958.37939		1
4958.439		1
4958.80566		1
4959.235		1
4960.658		1
4963.162		1
4963.546		1
4964.09863		1
4965.0625		1
4965.4624		1
4965.78662		1
4966.682		1
4969.494		1
4970.65234		1
4970.729		1
4971.94531		1
4972.397		1
4973.18164		1
4977.54736		1
4978.34375		1
4979.22754		1
4982.18066		1
4982.871		1
4987.81641		1
4989.79736		1
4992.36475		1
4993.51		1
4994.968		1
4995.90137		1
4997.18262		1
4998.631		1
4999.826		1
5000.649		1
5001.32		1
5001.684		1
5002.73828		1
5002.911		1
5005.4043		1
5005.82373		1
5005.99658		1
5007.107		1
5007.27246		1
5008.922		1
5010.6084		1
5012.38		1
5012.8623		1
5013.91846		1
5013.97559		1
5014.313		1
5015.818		1
5017.784		1
5020.441		1
5021.037		1
5022.462		1
5023.414		1
5023.732		1
5024.6333		1
5028.646		1
5030.245		1
5030.59131		1
5032.92627		1
5036.95459		1
5037.617		1
5039.54639		1
5042.77		1
5045.40625		1
5046.932		1
5048.366		1
5050.49365		1
5051.2373		1
5052.44141		1
5055.59766		1
5058.12061		1
5060.776		1
5063.4165		1
5064.962		1
5066.56055		1
5066.5957		1
5066.641		1
5068.012		1
5068.173		1
5069.30957		1
5069.514		1
5071.28467		1
5073.543		1
5075.48975		1
5077.08838		1
5080.502		1
5080.58057		1
5081.544		1
5083.934		1
5085.17139		1
5086.932		1
5087.76074		1
5088.41162		1
5088.874		1
5090.037		1
5090.138		1
5092.26025		1
5094.4		1
5095.767		1
5096.31543		1
5096.77051		1
5097.175		1
5097.91553		1
5098.027		1
5100.55957		1
5102.353		1
5105.93		1
5107.204		1
5107.832		1
5111.1875		1
5111.798		1
5113.625		1
5113.767		1
5115.73975		1
5116.13672		1
5117.57764		1
5118.7		1
5119.76465		1
5119.95654		1
5121.053		1
5123.147		1
5124.246		1
5126.913		1
5127.282		1
5128.887		1
5129.28564		1
5130.481		1
5130.90527		1
5131.52539		1
5131.8584		1
5133.186		1
5133.34		1
5134.01074		1
5135.411		1
5139.125		1
5139.71143		1
5140.967		1
5141.228		1
5141.563		1
5142.19727		1
5142.995		1
5144.34229		1
5144.88574		1
5145.38232		1
5146.102		1
5147.13135		1
5148.936		1
5149.523		1
5150.31348		1
5150.499		1
5150.864		1
5151.15869		1
5151.24854		1
5152.78467		1
5155.80225		1
5160.191		1
5160.58545		1
5161.96631		1
5162.24951		1
5162.49756		1
5162.845		1
5163.529		1
5166.23926		1
5166.54834		1
5167.44873		1
5167.46338		1
5170.64941		1
5172.05273		1
5172.76855		1
5173.09131		1
5173.20264		1
5173.633		1
5173.682		1
5175.09		1
5175.0957		1
5175.76074		1
5176.1		1
5177.26		1
5178.491		1
5178.55273		1
5179.18848		1
5183.14258		1
5184.321		1
5185.14746		1
5186.25244		1
5187.62939		1
[truncated: 15,343 more rows]
