# Supplementary material for: Getting rid of ‘rain’ and ‘stars’: Mitigating inhibition effects on ddPCR data analysis, the case study of the invasive crayfish Pacifastacus leniusculus in the streams of Luxembourg
Source: PLoS One. 2022 Nov 16;17(11):e0275363. doi: 10.1371/journal.pone.0275363 (PMC9668142; doi:10.1371/journal.pone.0275363)
Supplement: S1 File — (ZIP) [file pone.0275363.s003.zip › raw data/31-Pl4/31 Pl4-2019_B08_Amplitude.csv]

Ch1 Amplitude	Ch2 Amplitude	Cluster
4916.314		1
5036.231		1
5067.10938		1
5113.18457		1
5133.074		1
5145.46045		1
5162.53564		1
5174.568		1
5219.688		1
5223.28955		1
5234.128		1
5272.694		1
5294.497		1
5314.34229		1
5320.73926		1
5332.0874		1
5348.348		1
5352.865		1
5360.89453		1
5367.517		1
5369.48926		1
5392.894		1
5394.51465		1
5405.04639		1
5408.077		1
5416.378		1
5424.332		1
5427.2334		1
5427.376		1
5431.44775		1
5443.668		1
5454.5127		1
5456.589		1
5459.23145		1
5459.68652		1
5460.568		1
5461.42725		1
5461.80371		1
5468.96973		1
5471.20557		1
5472.52734		1
5483.00635		1
5488.67969		1
5497.50049		1
5503.226		1
5506.21		1
5507.90137		1
5511.79736		1
5512.417		1
5517.06348		1
5517.52246		1
5518.50732		1
5530.34033		1
5533.06		1
5534.068		1
5537.017		1
5538.522		1
5556.26074		1
5561.981		1
5567.018		1
5578.707		1
5583.736		1
5584.98		1
5587.1123		1
5595.46533		1
5596.188		1
5597.28662		1
5603.07568		1
5603.681		1
5604.30957		1
5604.31055		1
5606.67871		1
5607.959		1
5609.895		1
5609.974		1
5610.357		1
5610.83838		1
5617.821		1
5619.02734		1
5623.838		1
5625.016		1
5625.45752		1
5630.219		1
5630.65625		1
5632.32959		1
5632.687		1
5635.255		1
5635.324		1
5636.5293		1
5636.61133		1
5639.42236		1
5639.67041		1
5640.184		1
5640.684		1
5642.16357		1
5643.894		1
5644.528		1
5645.416		1
5652.65967		1
5657.80273		1
5660.589		1
5661.008		1
5661.88867		1
5662.063		1
5662.677		1
5662.932		1
5664.752		1
5666.65332		1
5670.822		1
5672.061		1
5672.11426		1
5672.33		1
5673.025		1
5673.74268		1
5673.939		1
5676.104		1
5676.4585		1
5676.61035		1
5677.25342		1
5677.64844		1
5679.195		1
5679.46045		1
5680.556		1
5681.55566		1
5681.71631		1
5682.141		1
5682.753		1
5686.047		1
5687.35352		1
5688.76074		1
5692.56348		1
5692.984		1
5694.73633		1
5697.56543		1
5697.57764		1
5698.014		1
5698.45752		1
5698.76172		1
5701.716		1
5702.629		1
5706.02148		1
5708.251		1
5710.118		1
5711.11768		1
5711.443		1
5712.53369		1
5714.12744		1
5714.466		1
5714.711		1
5716.08447		1
5717.53271		1
5717.71631		1
5719.224		1
5719.2793		1
5721.17041		1
5722.647		1
5724.2207		1
5725.964		1
5726.17969		1
5727.97949		1
5728.708		1
5729.75635		1
5730.902		1
5731.165		1
5732.21973		1
5733.0835		1
5733.5625		1
5736.99854		1
5738.107		1
5739.858		1
5739.87		1
5740.604		1
5741.294		1
5744.19531		1
5744.467		1
5744.89453		1
5745.37061		1
5745.41748		1
5745.918		1
5748.9		1
5749.77344		1
5751.442		1
5751.497		1
5752.774		1
5753.221		1
5754.457		1
5754.63428		1
5754.927		1
5755.40234		1
5756.168		1
5756.465		1
5757.81934		1
5758.011		1
5758.044		1
5758.573		1
5759.82568		1
5760.199		1
5762.35938		1
5762.91064		1
5763.629		1
5764.43555		1
5765.864		1
5766.911		1
5767.436		1
5767.898		1
5768.09473		1
5768.397		1
5769.2627		1
5769.386		1
5771.55566		1
5771.83		1
5772.9834		1
5773.649		1
5775.14		1
5776.456		1
5778.7124		1
5779.114		1
5781.006		1
5783.07861		1
5783.484		1
5783.694		1
5783.726		1
5784.45459		1
5784.7627		1
5785.491		1
5785.64941		1
5785.7417		1
5786.349		1
5787.046		1
5788.36475		1
5788.556		1
5789.083		1
5789.425		1
5790.482		1
5790.702		1
5790.902		1
5791.29053		1
5792.06348		1
5792.233		1
5792.553		1
5793.711		1
5794.01074		1
5794.03857		1
5794.91846		1
5795.03369		1
5795.247		1
5797.21533		1
5799.03271		1
5799.22559		1
5799.892		1
5800.79		1
5801.56		1
5802.12061		1
5802.194		1
5802.43945		1
5803.207		1
5804.38232		1
5805.122		1
5805.382		1
5806.49268		1
5807.26367		1
5807.324		1
5807.86328		1
5808.26074		1
5808.4375		1
5810.57861		1
5810.73047		1
5811.689		1
5812.22363		1
5812.491		1
5812.649		1
5813.16553		1
5814.06348		1
5814.979		1
5815.17871		1
5815.75928		1
5817.613		1
5818.27051		1
5818.37061		1
5818.486		1
5818.489		1
5819.15527		1
5819.5		1
5819.672		1
5819.7085		1
5819.97461		1
5821.079		1
5822.66553		1
5823.15527		1
5823.58936		1
5823.89941		1
5824.11035		1
5824.39648		1
5824.474		1
5824.828		1
5825.694		1
5826.24072		1
5827.35		1
5827.923		1
5828.07227		1
5828.48242		1
5828.83252		1
5829.74268		1
5831.11963		1
5832.8623		1
5833.32764		1
5833.408		1
5833.639		1
5833.80566		1
5834.022		1
5834.31152		1
5834.737		1
5835.514		1
5836.6167		1
5836.65869		1
5836.706		1
5836.811		1
5836.829		1
5837.33057		1
5837.39746		1
5838.375		1
5838.64		1
5838.97852		1
5840.34375		1
5841.19043		1
5841.59473		1
5841.683		1
5842.008		1
5842.58545		1
5844.5083		1
5844.595		1
5845.159		1
5845.8		1
5846.50732		1
5847.00928		1
5847.076		1
5847.94336		1
5848.35547		1
5848.539		1
5849.69434		1
5850.07471		1
5850.69238		1
5850.76855		1
5851.078		1
5851.89844		1
5852.04736		1
5853.29834		1
5853.4126		1
5853.78662		1
5854.24463		1
5855.45361		1
5855.86475		1
5856.14551		1
5856.54639		1
5858.002		1
5858.06543		1
5858.079		1
5859.00928		1
5859.15674		1
5861.532		1
5862.14551		1
5862.19775		1
5862.212		1
5862.52539		1
5862.52734		1
5864.09375		1
5864.97656		1
5865.61963		1
5866.633		1
5866.75049		1
5866.96631		1
5869.053		1
5869.309		1
5869.99658		1
5870.373		1
5870.46875		1
5870.515		1
5871.521		1
5872.47754		1
5872.97949		1
5873.229		1
5873.24854		1
5873.663		1
5873.68555		1
5873.78467		1
5874.744		1
5874.80371		1
5875.91455		1
5876.03564		1
5876.3		1
5876.303		1
5877.88037		1
5878.19775		1
5878.799		1
5879.206		1
5879.29346		1
5880.697		1
5881.428		1
5881.617		1
5882.41553		1
5882.58838		1
5883.072		1
5883.9707		1
5884.006		1
5884.27148		1
5884.443		1
5884.947		1
5884.986		1
5885.238		1
5886.04932		1
5886.366		1
5886.8833		1
5887.07		1
5887.086		1
5887.85547		1
5887.87158		1
5888.059		1
5888.24658		1
5888.533		1
5889.43945		1
5889.535		1
5889.645		1
5889.75342		1
5890.30469		1
5890.347		1
5891.58447		1
5892.806		1
5892.96338		1
5893.007		1
5893.685		1
5894.42725		1
5894.72168		1
5895.351		1
5895.53271		1
5895.924		1
5897.42334		1
5897.452		1
5897.86328		1
5898.191		1
5898.444		1
5898.80957		1
5898.852		1
5899.11572		1
5899.627		1
5899.666		1
5899.83057		1
5900.71		1
5901.03857		1
5901.5835		1
5901.64551		1
5902.20654		1
5902.67139		1
5903.441		1
5903.672		1
5904.034		1
5904.553		1
5905.1665		1
5905.27734		1
5905.84326		1
5906.533		1
5907.319		1
5907.473		1
5907.921		1
5908.259		1
5908.44971		1
5908.58057		1
5908.88135		1
5908.97266		1
5909.293		1
5909.744		1
5909.877		1
5909.93359		1
5910.30371		1
5910.379		1
5910.496		1
5911.273		1
5911.43555		1
5911.767		1
5911.781		1
5912.07373		1
5912.27051		1
5912.35156		1
5912.606		1
5912.857		1
5913.04		1
5913.151		1
5913.555		1
5913.81055		1
5914.27637		1
5914.45166		1
5914.561		1
5914.58		1
5914.674		1
5915.339		1
5915.33936		1
5915.38965		1
5916.165		1
5916.2207		1
5916.603		1
5916.89648		1
5917.0835		1
5917.522		1
5917.751		1
5918.154		1
5918.655		1
5918.879		1
5919.7417		1
5919.8335		1
5920.022		1
5920.68652		1
5921.727		1
5922.00439		1
5922.131		1
5923.394		1
5923.578		1
5923.929		1
5924.24		1
5925.32227		1
5925.38232		1
5925.762		1
5926.0957		1
5926.389		1
5926.753		1
5926.83447		1
5926.85742		1
5927.579		1
5927.64		1
5927.858		1
5928.063		1
5928.326		1
5928.40039		1
5929.0625		1
5929.26367		1
5929.475		1
5929.57275		1
5929.83936		1
5929.89648		1
5929.955		1
5930.36133		1
5930.72		1
5931.095		1
5931.63525		1
5931.881		1
5932.08838		1
5932.15234		1
5932.17334		1
5932.17773		1
5932.19629		1
5932.2		1
5932.792		1
5933.22559		1
5933.33545		1
5933.617		1
5933.865		1
5933.982		1
5934.12158		1
5934.718		1
5934.72656		1
5935.80273		1
5935.88867		1
5936.12939		1
5936.233		1
5936.40625		1
5936.416		1
5936.811		1
5937.006		1
5937.063		1
5937.187		1
5938.05762		1
5938.121		1
5938.59863		1
5938.747		1
5938.871		1
5938.903		1
5939.11133		1
5939.15039		1
5939.488		1
5939.58252		1
5940.00635		1
5940.01953		1
5940.37061		1
5940.63965		1
5941.758		1
5941.765		1
5941.788		1
5942.68555		1
5942.73438		1
5942.798		1
5943.152		1
5943.259		1
5943.32275		1
5943.569		1
5943.69238		1
5943.908		1
5943.94434		1
5944.017		1
5944.059		1
5944.471		1
5944.52148		1
5944.91162		1
5944.9834		1
5945.038		1
5945.15527		1
5945.219		1
5945.525		1
5945.57227		1
5945.88232		1
5946.245		1
5946.42969		1
5946.966		1
5947.131		1
5947.44775		1
5947.61		1
5948.128		1
5948.40674		1
5948.421		1
5948.589		1
5948.71826		1
5948.722		1
5949.04346		1
5949.112		1
5949.30029		1
5949.328		1
5949.514		1
5949.99854		1
5950.035		1
5950.368		1
5950.52344		1
5951.1626		1
5951.489		1
5951.556		1
5951.634		1
5951.6416		1
5952.23047		1
5952.522		1
5952.7373		1
5952.74756		1
5952.87842		1
5952.88135		1
5952.886		1
5953.329		1
5955.0166		1
5955.15527		1
5955.61		1
5955.73438		1
5956.15771		1
5956.19873		1
5956.39453		1
5956.788		1
5956.7915		1
5957.00146		1
5957.30371		1
5957.326		1
5957.456		1
5957.5874		1
5957.62061		1
5957.699		1
5957.9126		1
5957.92236		1
5958.176		1
5958.31152		1
5958.426		1
5958.612		1
5958.84766		1
5959.165		1
5959.538		1
5960.087		1
5960.30225		1
5960.5625		1
5960.755		1
5961.237		1
5961.67236		1
5961.768		1
5961.94238		1
5962.06738		1
5962.13574		1
5962.36035		1
5962.895		1
5962.93555		1
5962.945		1
5963.59326		1
5963.6665		1
5964.23438		1
5964.466		1
5964.761		1
5965.188		1
5965.2583		1
5965.515		1
5965.572		1
5965.593		1
5966.21875		1
5966.40771		1
5966.41846		1
5966.557		1
5966.73828		1
5966.78125		1
5967.29736		1
5967.338		1
5967.54834		1
5967.63672		1
5967.65137		1
5967.68945		1
5967.78857		1
5967.843		1
5968.13574		1
5968.32275		1
5968.342		1
5968.41064		1
5968.45068		1
5968.4917		1
5968.70752		1
5968.78564		1
5968.89355		1
5969.14648		1
5969.347		1
5969.675		1
5970.289		1
5970.53467		1
5970.624		1
5971.279		1
5971.591		1
5971.62842		1
5971.63867		1
5971.94873		1
5971.97266		1
5972.39941		1
5972.553		1
5972.65039		1
5972.659		1
5973.10059		1
5973.51074		1
5973.809		1
5973.85059		1
5973.888		1
5973.917		1
5973.918		1
5973.996		1
5974.065		1
5974.289		1
5974.365		1
5974.48633		1
5974.856		1
5975.013		1
5975.47656		1
5975.64453		1
5975.69873		1
5975.73242		1
5975.825		1
5975.953		1
5975.979		1
5976.00537		1
5976.481		1
5977.449		1
5977.456		1
5977.7627		1
5977.86865		1
5978.04932		1
5978.398		1
5978.596		1
5979.20166		1
5979.4585		1
5979.95264		1
5979.981		1
5980.007		1
5980.84961		1
5981.042		1
5981.053		1
5981.185		1
5981.54053		1
5981.6084		1
5981.609		1
5981.764		1
5981.794		1
5982.023		1
5982.05566		1
5982.075		1
5982.19		1
5982.29443		1
5982.44971		1
5982.63428		1
5982.947		1
5982.981		1
5983.00537		1
5983.898		1
5984.20361		1
5984.257		1
5984.619		1
5984.77		1
5984.79541		1
5985.106		1
5985.315		1
5985.316		1
5985.33252		1
5985.467		1
5985.488		1
5985.613		1
5985.617		1
5985.83936		1
5985.942		1
5986.105		1
5986.146		1
5986.174		1
5986.3457		1
5986.41748		1
5986.59961		1
5986.6167		1
5986.851		1
5986.853		1
5986.864		1
5986.964		1
5987.47852		1
5987.74561		1
5988.102		1
5988.24268		1
5988.339		1
5988.47754		1
5988.621		1
5988.69336		1
5988.78125		1
5988.794		1
5988.81445		1
5989.00244		1
5989.28564		1
5989.38525		1
5989.771		1
5989.916		1
5990.18359		1
5991.37451		1
5991.80957		1
5991.91943		1
5992.3667		1
5992.84229		1
5993.011		1
5993.347		1
5993.37061		1
5993.60449		1
5993.65674		1
5993.665		1
5993.71045		1
5993.79932		1
5994.17139		1
5994.386		1
5994.3877		1
5994.58545		1
5994.672		1
5994.914		1
5995.50537		1
5995.547		1
5995.6123		1
5995.722		1
5995.868		1
5995.881		1
5995.961		1
5996.442		1
5996.84961		1
5996.87646		1
5996.89		1
5996.971		1
5997.397		1
5997.57275		1
5997.783		1
5997.80566		1
5998.059		1
5998.256		1
5998.58838		1
5998.93262		1
5999.07373		1
5999.236		1
5999.38037		1
6000.009		1
6000.131		1
6000.258		1
6000.27148		1
6000.48047		1
6000.907		1
6000.917		1
6001.166		1
6001.229		1
6001.23145		1
6001.345		1
6001.533		1
6001.563		1
6001.6084		1
6001.6377		1
6001.784		1
6001.81543		1
6001.95361		1
6002.116		1
6002.268		1
6002.72656		1
6002.896		1
6003.10059		1
6003.48975		1
6003.574		1
6003.658		1
6004.05225		1
6004.356		1
6004.40234		1
6004.45		1
6004.462		1
6004.51172		1
6004.59863		1
6004.646		1
6004.78		1
6004.9165		1
6005.143		1
6005.486		1
6006.01		1
6006.024		1
6006.266		1
6006.43262		1
6006.88672		1
6007.06836		1
6007.07		1
6007.29639		1
6007.708		1
6007.73975		1
6007.81543		1
6007.86768		1
6007.909		1
6008.087		1
6008.1875		1
6008.296		1
6008.35645		1
6008.378		1
6008.384		1
6008.49561		1
6008.596		1
6008.604		1
6008.629		1
6008.698		1
6008.82275		1
6008.90771		1
6009.13135		1
6009.714		1
6009.74756		1
6009.77539		1
6009.9126		1
6010.269		1
6010.29541		1
6010.415		1
6010.426		1
6010.434		1
6010.469		1
6010.659		1
6010.6626		1
6010.84473		1
6011.123		1
6011.154		1
6011.49756		1
6011.57031		1
6011.88672		1
6012.031		1
6012.16455		1
6012.329		1
6012.6377		1
6012.90967		1
6012.97949		1
6013.22168		1
6013.23535		1
6013.428		1
6013.709		1
6013.8374		1
6013.855		1
6013.894		1
6013.92334		1
6014.07471		1
6014.1		1
6014.196		1
6014.37061		1
6014.426		1
6014.704		1
6014.79639		1
6015.36963		1
6015.473		1
6015.474		1
6015.51563		1
6015.54541		1
6015.97949		1
6016.01563		1
6016.32031		1
6017.53662		1
6017.563		1
6017.611		1
6017.87744		1
6018.17529		1
6018.22		1
6018.25244		1
6018.314		1
6018.36865		1
6018.406		1
6018.53271		1
6018.87061		1
6019.13428		1
6019.236		1
6019.29248		1
6019.37549		1
6019.422		1
6019.43652		1
6019.48242		1
6019.57373		1
6019.6		1
6019.616		1
6019.67041		1
6019.80859		1
6019.92871		1
6019.98535		1
6020.01855		1
6020.224		1
6020.255		1
6020.375		1
6020.64355		1
6020.739		1
6021.511		1
6021.53174		1
6021.58936		1
6021.6123		1
6021.79541		1
6021.871		1
6022.34375		1
6022.349		1
6022.41455		1
6023.04541		1
6023.04932		1
6023.32471		1
6023.347		1
6023.46436		1
6023.47656		1
6023.495		1
6023.76465		1
6023.807		1
6024.07568		1
6024.172		1
6024.20264		1
6024.40771		1
6024.40869		1
6024.927		1
6025.015		1
6025.068		1
6025.47754		1
6025.741		1
6025.82275		1
6025.82568		1
6025.951		1
6025.968		1
6026.258		1
6026.297		1
6026.43848		1
6026.567		1
6026.68262		1
6026.692		1
6026.86475		1
6026.88965		1
6026.90039		1
6027.11328		1
6027.195		1
6027.27539		1
6027.90869		1
6027.967		1
6028.238		1
6028.3374		1
6028.371		1
6028.45654		1
6028.76758		1
6028.795		1
6029.1123		1
6029.177		1
6029.19434		1
6029.203		1
6029.2124		1
6029.317		1
6029.34131		1
6029.4917		1
6029.50342		1
6029.59961		1
6029.66846		1
6029.7583		1
6029.772		1
6029.88525		1
6029.909		1
6029.93457		1
6029.954		1
6030.036		1
6030.038		1
6030.058		1
6030.12549		1
6030.13037		1
6030.27051		1
6030.38135		1
6030.602		1
6030.84863		1
6030.85645		1
6031.07129		1
6031.1167		1
6031.154		1
6031.404		1
6031.43164		1
6031.668		1
6031.73047		1
6031.78467		1
6031.953		1
6031.96045		1
6032.068		1
6032.079		1
6032.086		1
6032.164		1
6032.26025		1
6032.495		1
6032.495		1
6032.644		1
6032.6875		1
6032.785		1
6032.819		1
6032.85547		1
6032.9873		1
6033.17041		1
6033.177		1
6033.35742		1
6033.69238		1
6033.72559		1
6033.83057		1
6033.895		1
6034.049		1
6034.17969		1
6034.233		1
6034.495		1
6034.50439		1
6034.7085		1
6034.79834		1
6034.862		1
6035.126		1
6035.21436		1
6035.277		1
6035.298		1
6035.614		1
6035.753		1
6035.86133		1
6035.91		1
6036.34766		1
6036.405		1
6036.412		1
6036.434		1
6036.681		1
6036.718		1
6036.748		1
6036.765		1
6036.788		1
6036.86572		1
6037.369		1
6037.504		1
6037.50635		1
6037.81445		1
6038.06348		1
6038.09375		1
6038.38525		1
6038.538		1
6038.789		1
6038.792		1
6038.845		1
6038.932		1
6038.978		1
6038.97949		1
6039.001		1
6039.104		1
6039.145		1
6039.425		1
6039.73242		1
6039.749		1
6039.81543		1
6039.828		1
6039.974		1
6040.02		1
6040.16748		1
6040.20557		1
6040.46		1
6040.511		1
6040.60156		1
6040.67432		1
6040.67529		1
6041.02		1
6041.066		1
6041.075		1
6041.117		1
6041.347		1
6041.39746		1
6041.515		1
6041.553		1
6041.604		1
6041.68359		1
6041.737		1
6042.20459		1
6042.25928		1
6042.42871		1
6042.436		1
6042.49		1
6043.02441		1
6043.02734		1
6043.115		1
6043.35645		1
6043.54639		1
6043.57227		1
6043.59863		1
6043.6084		1
6043.60938		1
6043.65234		1
6043.67773		1
6043.67871		1
6043.768		1
6043.80859		1
6043.865		1
6043.946		1
6043.959		1
6044.004		1
6044.005		1
6044.116		1
6044.12939		1
6044.137		1
6044.183		1
6044.262		1
6044.2876		1
6044.544		1
6044.59131		1
6044.7		1
6045.04834		1
6045.085		1
6045.135		1
6045.18945		1
6045.32275		1
6045.596		1
6045.65332		1
6045.77148		1
6045.89453		1
6046.074		1
6046.128		1
6046.23535		1
6046.388		1
6046.41064		1
6046.76074		1
6046.941		1
6047.046		1
6047.08545		1
6047.15869		1
6047.202		1
6047.23		1
6047.42725		1
6047.54443		1
6047.623		1
6047.647		1
6047.71436		1
6047.892		1
6047.95947		1
6048.00928		1
6048.09961		1
6048.1665		1
6048.44		1
6048.48047		1
6048.559		1
6048.604		1
6048.701		1
6048.76465		1
6048.82		1
6048.99561		1
6049.01758		1
6049.30664		1
6049.70947		1
6049.72656		1
6049.73926		1
6049.849		1
6049.947		1
6049.99463		1
6050.05469		1
6050.07861		1
6050.09961		1
6050.25342		1
6050.343		1
6050.74756		1
6050.862		1
6051.03369		1
6051.32471		1
6051.638		1
6051.668		1
6051.69043		1
6051.708		1
6051.94238		1
6052.0874		1
6052.32666		1
6052.35449		1
6052.44141		1
6052.541		1
6052.57861		1
6052.66064		1
6052.74		1
6052.752		1
6053.044		1
6053.08936		1
6053.12549		1
6053.39648		1
6053.486		1
6053.626		1
6053.838		1
6053.87256		1
6054.188		1
6054.3584		1
6054.478		1
6054.53662		1
6054.837		1
6054.8667		1
6054.90674		1
6055.005		1
6055.006		1
6055.08057		1
6055.117		1
6055.276		1
6055.841		1
6055.883		1
6055.997		1
6056.12256		1
6056.54443		1
6056.78271		1
6056.78662		1
6056.83252		1
6056.98926		1
6057.004		1
6057.01367		1
6057.186		1
6057.34668		1
6057.353		1
6057.435		1
6057.57031		1
6057.62744		1
6057.876		1
6057.896		1
6057.96631		1
6058.28857		1
6058.461		1
6058.58643		1
6058.63232		1
6058.933		1
6058.981		1
6059.032		1
6059.08057		1
6059.123		1
6059.12744		1
6059.18262		1
6059.32031		1
6059.32129		1
6059.42432		1
6059.514		1
6059.569		1
6059.89941		1
6059.938		1
6059.95068		1
6060.074		1
6060.10742		1
6060.175		1
6060.18457		1
6060.193		1
6060.23		1
6060.42041		1
6060.45166		1
6060.698		1
6060.7124		1
6061.12939		1
6061.191		1
6061.294		1
6061.35156		1
6061.44971		1
6061.627		1
6061.68457		1
6061.9		1
6061.907		1
6061.93848		1
6062.202		1
6062.4873		1
6062.60449		1
6062.69141		1
6062.752		1
6062.77		1
6062.939		1
6062.943		1
6062.96		1
6063.072		1
6063.098		1
6063.101		1
6063.12256		1
6063.20752		1
6063.26367		1
6063.28857		1
6063.294		1
6063.312		1
6063.318		1
6063.67871		1
6063.82373		1
6063.916		1
6064.119		1
6064.49072		1
6064.583		1
6064.7915		1
6064.972		1
6065.04541		1
6065.127		1
6065.20752		1
6065.226		1
6065.246		1
6065.2915		1
6065.316		1
6065.36768		1
6065.394		1
6065.927		1
6066.08447		1
6066.187		1
6066.29443		1
6066.33154		1
6066.472		1
6066.574		1
6066.80225		1
6066.899		1
6066.911		1
6067.08447		1
6067.336		1
6067.54834		1
6067.639		1
6067.79053		1
6067.905		1
6067.93164		1
6068.03125		1
6068.386		1
6068.45		1
6068.465		1
6068.482		1
6068.53662		1
6068.626		1
6068.67432		1
6068.69775		1
6068.76172		1
6068.95		1
6068.97461		1
6069.017		1
6069.061		1
6069.11768		1
6069.18164		1
6069.21729		1
6069.221		1
6069.22363		1
6069.24		1
6069.413		1
6069.44238		1
6069.445		1
6069.498		1
6069.63574		1
6069.65039		1
6069.997		1
6070.62256		1
6070.68848		1
6070.802		1
6071.0166		1
6071.05127		1
6071.08838		1
6071.109		1
6071.12158		1
6071.19434		1
6071.319		1
6071.32		1
6071.322		1
6071.34		1
6071.395		1
6071.40332		1
6071.428		1
6071.459		1
6071.54248		1
6071.56		1
6071.69336		1
6071.71		1
6071.711		1
6071.78564		1
6071.87061		1
6072.19043		1
6072.328		1
6072.34473		1
6072.34668		1
6072.459		1
6072.80225		1
6072.839		1
6072.92041		1
6073.0835		1
6073.21533		1
6073.4126		1
6073.481		1
6073.687		1
6073.72		1
6073.74854		1
6073.95		1
6073.98438		1
6074.011		1
6074.02246		1
6074.151		1
6074.178		1
6074.182		1
6074.328		1
6074.70264		1
6074.70947		1
6074.94141		1
6074.987		1
6075.11426		1
6075.1333		1
6075.33643		1
6075.34473		1
6075.45068		1
6075.49365		1
6075.69043		1
6075.75732		1
6075.78955		1
6075.83838		1
6075.997		1
6076.01		1
6076.025		1
6076.03955		1
6076.108		1
6076.161		1
6076.23145		1
6076.32568		1
6076.395		1
6076.42529		1
6076.481		1
6076.48145		1
6076.49463		1
6076.546		1
6076.57373		1
6076.84473		1
6076.866		1
6076.93066		1
6077.065		1
6077.24561		1
6077.34668		1
6077.505		1
6077.567		1
6077.705		1
6077.714		1
6077.72266		1
6077.92139		1
6077.967		1
6077.989		1
6078.019		1
6078.063		1
6078.06543		1
6078.167		1
6078.24		1
6078.297		1
6078.491		1
6078.639		1
6078.709		1
6078.77734		1
6078.795		1
6078.885		1
6079.119		1
6079.166		1
6079.214		1
6079.30957		1
6079.367		1
6079.48242		1
6079.54		1
6079.659		1
6079.698		1
6079.72461		1
6079.84863		1
6080.169		1
6080.169		1
6080.228		1
6080.302		1
6080.335		1
6080.339		1
6080.492		1
6080.49365		1
6080.51172		1
6080.774		1
6080.79443		1
6080.931		1
6080.939		1
6080.995		1
6081.006		1
6081.05273		1
6081.146		1
6081.232		1
6081.477		1
6081.57275		1
6081.627		1
6081.643		1
6081.64941		1
6081.78564		1
6081.846		1
6081.9165		1
6081.97		1
6082.05664		1
6082.096		1
6082.212		1
6082.331		1
6082.573		1
6082.72168		1
6082.7627		1
6082.78467		1
6082.79248		1
6083.074		1
6083.26025		1
6083.28467		1
6083.352		1
6083.379		1
6083.43262		1
6083.447		1
6083.45557		1
6083.49561		1
6083.524		1
6083.593		1
6083.663		1
6083.67334		1
6083.726		1
6083.79736		1
6083.848		1
6083.86133		1
6084.04736		1
6084.14551		1
6084.25049		1
6084.415		1
6084.45654		1
6084.51953		1
6084.56		1
6084.607		1
6084.74268		1
6084.857		1
6084.944		1
6084.96338		1
6085.14063		1
6085.176		1
6085.189		1
6085.193		1
6085.209		1
6085.623		1
6085.67041		1
6085.7124		1
6085.80225		1
6085.84863		1
6085.962		1
6086.02		1
6086.08936		1
6086.0957		1
6086.12939		1
6086.188		1
6086.21		1
6086.4585		1
6086.52		1
6086.592		1
6086.724		1
6086.79		1
6086.956		1
6087.01758		1
6087.061		1
6087.115		1
6087.131		1
6087.173		1
6087.35156		1
6087.51953		1
6087.78		1
6087.89551		1
6087.95264		1
6087.973		1
6088.013		1
6088.1377		1
6088.15332		1
6088.18555		1
6088.186		1
6088.3457		1
6088.406		1
6088.44775		1
6088.458		1
6088.50537		1
6088.623		1
6088.653		1
6088.66		1
6088.762		1
6089.066		1
6089.074		1
6089.07666		1
6089.24854		1
6089.327		1
6089.43359		1
6089.53125		1
6089.656		1
6089.659		1
6089.69336		1
6089.837		1
6089.8916		1
6089.894		1
6089.96973		1
6090.10254		1
6090.512		1
6090.535		1
6090.77734		1
6090.975		1
6091.206		1
6091.32861		1
6091.58057		1
6091.592		1
6091.82275		1
6091.95361		1
6091.97949		1
6092.07471		1
6092.17041		1
6092.19434		1
6092.227		1
6092.264		1
6092.27832		1
6092.33252		1
6092.347		1
6092.501		1
6092.545		1
6092.57031		1
6092.58447		1
6092.59229		1
6092.614		1
6092.72656		1
6092.792		1
6092.805		1
6092.82129		1
6092.865		1
6092.934		1
6092.96		1
6092.96338		1
6093.094		1
6093.09668		1
6093.097		1
6093.227		1
6093.34961		1
6093.384		1
6093.41064		1
6093.51172		1
6093.584		1
6093.67871		1
6093.71436		1
6093.93359		1
6093.964		1
6093.981		1
6094.15527		1
6094.324		1
6094.441		1
6094.485		1
6094.686		1
6094.7373		1
6094.76025		1
6094.886		1
6094.91		1
6094.922		1
6095.02344		1
6095.16064		1
6095.296		1
6095.30566		1
6095.33643		1
6095.41748		1
6095.47		1
6095.563		1
6095.618		1
6095.781		1
6095.80957		1
6095.984		1
6096.012		1
6096.10742		1
6096.21533		1
6096.34961		1
6096.423		1
6096.44434		1
6096.464		1
6096.51953		1
6096.54932		1
6096.57959		1
6096.673		1
6096.68066		1
6096.69141		1
6096.70947		1
6096.72656		1
6096.95361		1
6097.028		1
6097.119		1
6097.146		1
6097.203		1
6097.23535		1
6097.29248		1
6097.31543		1
6097.503		1
6097.856		1
6097.96533		1
6098.264		1
6098.26953		1
6098.35		1
6098.37256		1
6098.38525		1
6098.45166		1
6098.45264		1
6098.598		1
6098.673		1
6098.70654		1
6098.7583		1
6098.773		1
6098.838		1
6098.85254		1
6099.189		1
6099.20166		1
6099.22266		1
6099.33154		1
6099.34131		1
6099.47949		1
6099.561		1
6099.652		1
6099.72		1
6099.733		1
6099.77637		1
6099.924		1
6099.9375		1
6100.00146		1
6100.062		1
6100.12354		1
6100.21143		1
6100.22754		1
6100.257		1
6100.26		1
6100.272		1
6100.272		1
6100.28467		1
6100.39844		1
6100.421		1
6100.664		1
6100.711		1
6101.013		1
6101.203		1
6101.21875		1
6101.259		1
6101.27344		1
6101.3623		1
6101.631		1
6101.709		1
6101.73828		1
6101.809		1
6101.891		1
6101.895		1
6102.06641		1
6102.107		1
6102.12		1
6102.2085		1
6102.21045		1
6102.33252		1
6102.553		1
6102.55762		1
6102.58057		1
6102.627		1
6102.62744		1
6102.646		1
6102.707		1
6102.716		1
6102.777		1
6102.79		1
6102.843		1
6102.85742		1
6102.933		1
6103.069		1
6103.137		1
6103.329		1
6103.365		1
6103.45557		1
6103.566		1
6103.59473		1
6103.60449		1
6103.61035		1
6103.69971		1
6103.87451		1
6103.897		1
6103.977		1
6104		1
6104.084		1
6104.09473		1
6104.09961		1
6104.19873		1
6104.206		1
6104.30664		1
6104.42		1
6104.62451		1
6104.652		1
6104.795		1
6104.803		1
6104.804		1
6104.851		1
6104.914		1
6105.061		1
6105.11572		1
6105.15527		1
6105.18164		1
6105.1875		1
6105.19775		1
6105.28369		1
6105.30127		1
6105.36		1
6105.5625		1
6105.6626		1
6105.72168		1
6105.72559		1
6105.766		1
6105.813		1
6105.829		1
6105.8335		1
6106.138		1
6106.203		1
6106.24756		1
6106.26367		1
6106.298		1
6106.346		1
6106.463		1
6106.53369		1
6106.554		1
6106.592		1
6106.595		1
6106.68		1
6106.713		1
6106.721		1
6106.778		1
6106.789		1
6106.83545		1
6106.96729		1
6107.19238		1
6107.20068		1
6107.3374		1
6107.345		1
6107.37158		1
6107.40332		1
6107.446		1
6107.49951		1
6107.631		1
6107.6665		1
6107.83154		1
6107.84326		1
6107.856		1
6107.92236		1
6107.94775		1
6108.02148		1
6108.02637		1
6108.249		1
6108.34668		1
6108.35		1
6108.399		1
6108.46338		1
6108.47		1
6108.585		1
6108.632		1
6108.635		1
6108.642		1
6108.661		1
6108.725		1
6108.7334		1
6108.799		1
6108.899		1
6109.0874		1
6109.23975		1
6109.36768		1
6109.444		1
6109.53662		1
6109.541		1
6109.56543		1
6109.602		1
6109.67529		1
6109.70654		1
6109.768		1
6109.787		1
6109.82227		1
6109.93555		1
6109.948		1
6109.988		1
6110.055		1
6110.128		1
6110.128		1
6110.14063		1
6110.36572		1
6110.38525		1
6110.51074		1
6110.60059		1
6110.639		1
6110.7417		1
6110.77051		1
6110.93945		1
6111.01367		1
6111.1123		1
6111.132		1
6111.232		1
6111.3877		1
6111.50049		1
6111.566		1
6111.57764		1
6111.60352		1
6111.771		1
6111.77344		1
6111.81934		1
6111.879		1
6111.945		1
6112.006		1
6112.13965		1
[truncated: 17,845 more rows]
