# Supplementary material for: Getting rid of ‘rain’ and ‘stars’: Mitigating inhibition effects on ddPCR data analysis, the case study of the invasive crayfish Pacifastacus leniusculus in the streams of Luxembourg
Source: PLoS One. 2022 Nov 16;17(11):e0275363. doi: 10.1371/journal.pone.0275363 (PMC9668142; doi:10.1371/journal.pone.0275363)
Supplement: S1 File — (ZIP) [file pone.0275363.s003.zip › raw data/31-Pl4/31 Pl4-2019_B09_Amplitude.csv]

Ch1 Amplitude	Ch2 Amplitude	Cluster
1193.10144		1
5124.45654		1
5312.62354		1
5333.288		1
5346.022		1
5415.30566		1
5476.086		1
5504.485		1
5538.80273		1
5550.959		1
5553.98145		1
5590.177		1
5593.896		1
5599.572		1
5615.945		1
5631.40674		1
5635.88672		1
5653.287		1
5658.431		1
5658.712		1
5659.686		1
5681.70654		1
5692.576		1
5695.69336		1
5696.82666		1
5702.507		1
5706.454		1
5710.127		1
5714.06543		1
5736.735		1
5738.43457		1
5750.70654		1
5750.87256		1
5760.91162		1
5765.79932		1
5773.50244		1
5775.3125		1
5788.554		1
5791.10156		1
5791.63428		1
5800.165		1
5807.505		1
5808.797		1
5814.66748		1
5819.1123		1
5819.871		1
5820.99561		1
5823.59668		1
5831.32666		1
5831.636		1
5831.85938		1
5834.24463		1
5835.541		1
5851.504		1
5856.01758		1
5859.592		1
5860.25049		1
5866.51465		1
5869.65332		1
5870.02246		1
5872.071		1
5874.18555		1
5874.99463		1
5875.30273		1
5875.481		1
5880.15771		1
5881.514		1
5884.95947		1
5885.89941		1
5887.951		1
5890.192		1
5891.241		1
5894.62939		1
5898.179		1
5899.645		1
5899.843		1
5902.573		1
5905.07861		1
5905.246		1
5906.05371		1
5906.65527		1
5908.56348		1
5909.42725		1
5909.62256		1
5912.61572		1
5915.26465		1
5915.427		1
5916.13428		1
5917.38		1
5917.448		1
5917.80859		1
5919.303		1
5923.738		1
5924.90332		1
5929.489		1
5930.873		1
5936.836		1
5938.762		1
5939.295		1
5939.391		1
5939.814		1
5942.48633		1
5942.85449		1
5945.2373		1
5948.337		1
5949.32227		1
5950.511		1
5950.52		1
5951.30127		1
5952.74072		1
5954.745		1
5955.278		1
5958.617		1
5959.59131		1
5960.07129		1
5961.16064		1
5962.14648		1
5962.409		1
5962.4585		1
5962.832		1
5962.87451		1
5962.8916		1
5964.30225		1
5964.326		1
5965.42529		1
5965.57275		1
5965.84		1
5965.95264		1
5966.24756		1
5967.037		1
5967.775		1
5968.21533		1
5968.966		1
5969.435		1
5970.607		1
5972.25		1
5972.61572		1
5973.10938		1
5973.893		1
5974.4		1
5975.0127		1
5979.29639		1
5979.58838		1
5981.31055		1
5982.014		1
5982.275		1
5983.52734		1
5985.37451		1
5985.62354		1
5986.01758		1
5986.052		1
5987.473		1
5989.6875		1
5990.10254		1
5990.5957		1
5991.90869		1
5993.456		1
5993.46826		1
5995.867		1
5996.4585		1
5996.477		1
5996.919		1
5998.545		1
5998.68359		1
6000.14941		1
6001.96045		1
6003.25342		1
6003.731		1
6005.82129		1
6006.215		1
6007.5293		1
6007.685		1
6008.86475		1
6011.33643		1
6013.233		1
6013.64355		1
6016.30566		1
6016.952		1
6017.24268		1
6019.736		1
6020.51025		1
6024.762		1
6024.771		1
6024.81445		1
6025.74658		1
6026.87354		1
6027.18164		1
6027.81		1
6028.7915		1
6028.97559		1
6029.063		1
6029.92041		1
6031.71533		1
6031.821		1
6032.132		1
6034.572		1
6035.901		1
6036.071		1
6038.73633		1
6039.133		1
6039.77		1
6040.2		1
6041.103		1
6041.485		1
6042.445		1
6042.81543		1
6042.83252		1
6043.78564		1
6043.886		1
6044.04443		1
6044.08		1
6044.78467		1
6044.889		1
6044.91748		1
6045.63232		1
6046.039		1
6047.535		1
6048.45361		1
6049.17725		1
6049.47		1
6049.846		1
6050.418		1
6052.42529		1
6053.294		1
6053.307		1
6054.188		1
6054.19434		1
6054.21338		1
6054.575		1
6054.853		1
6057.22461		1
6057.34326		1
6057.94238		1
6058.19336		1
6058.601		1
6058.83447		1
6058.93262		1
6061.01367		1
6061.133		1
6061.523		1
6062.749		1
6063.48633		1
6066.95459		1
6068.28467		1
6072.016		1
6072.581		1
6072.67041		1
6072.74658		1
6075.53027		1
6075.623		1
6075.635		1
6076.3125		1
6077.879		1
6078.47266		1
6079.523		1
6080.48438		1
6080.628		1
6080.96045		1
6081.19873		1
6081.87		1
6082.14746		1
6083.14746		1
6083.573		1
6083.75537		1
6083.92334		1
6083.938		1
6084.289		1
6084.42725		1
6085.00146		1
6085.7666		1
6085.8		1
6085.972		1
6087.588		1
6088.5		1
6088.501		1
6088.73242		1
6089.112		1
6090.087		1
6090.22266		1
6090.38		1
6090.381		1
6090.90771		1
6091.175		1
6092.19141		1
6093.28369		1
6093.859		1
6093.96436		1
6095.529		1
6096.031		1
6096.65332		1
6096.80225		1
6097.66846		1
6098.302		1
6098.78		1
6100.45654		1
6100.66748		1
6100.69531		1
6100.919		1
6101.73047		1
6101.921		1
6102.44629		1
6103.311		1
6104.4834		1
6105.332		1
6105.74365		1
6105.85352		1
6106.05		1
6106.60645		1
6106.9		1
6108.627		1
6108.77148		1
6108.806		1
6109.21875		1
6109.57031		1
6111.11768		1
6111.336		1
6111.40967		1
6111.557		1
6111.77051		1
6112.09473		1
6112.343		1
6112.373		1
6112.609		1
6113.42334		1
6113.466		1
6113.751		1
6114.356		1
6114.73438		1
6115.028		1
6115.51758		1
6115.83252		1
6116.07		1
6116.954		1
6116.956		1
6116.989		1
6117.427		1
6118.06152		1
6118.312		1
6119.3623		1
6119.94531		1
6120.024		1
6120.629		1
6121.022		1
6123.357		1
6123.65234		1
6124.01855		1
6125.43457		1
6125.67432		1
6125.993		1
6126.68848		1
6126.8623		1
6126.86475		1
6127.10254		1
6127.38135		1
6127.843		1
6127.8916		1
6129.42432		1
6129.742		1
6129.90234		1
6130.244		1
6131.18262		1
6131.38428		1
6131.643		1
6131.758		1
6132.91455		1
6133.11475		1
6134.20166		1
6134.21143		1
6134.87158		1
6135.596		1
6135.876		1
6136.03027		1
6136.22852		1
6136.60156		1
6137.39453		1
6137.842		1
6137.92		1
6138.265		1
6138.432		1
6138.523		1
6138.555		1
6138.935		1
6140.29443		1
6140.708		1
6140.93262		1
6141.16		1
6141.32666		1
6141.41748		1
6143.04834		1
6143.556		1
6143.60352		1
6143.72656		1
6143.785		1
6144.07275		1
6144.377		1
6144.52832		1
6145.06543		1
6145.797		1
6145.827		1
6146.181		1
6147.01074		1
6147.429		1
6147.487		1
6147.816		1
6147.944		1
6148.8916		1
6149.859		1
6150.4624		1
6150.62		1
6150.80664		1
6150.907		1
6151.06445		1
6151.306		1
6151.49365		1
6151.566		1
6152.01		1
6152.57275		1
6152.68359		1
6152.94		1
6153.49658		1
6153.92627		1
6153.928		1
6154.62451		1
6156.011		1
6156.046		1
6156.36		1
6156.56348		1
6157.35059		1
6157.47168		1
6157.629		1
6159.384		1
6159.525		1
6159.60352		1
6160.44		1
6161.19		1
6161.624		1
6162.265		1
6162.274		1
6162.703		1
6163.131		1
6163.18359		1
6163.30859		1
6163.561		1
6163.69873		1
6164.4375		1
6165.506		1
6165.60352		1
6165.628		1
6165.68457		1
6166.009		1
6166.056		1
6166.186		1
6166.52539		1
6166.755		1
6167.477		1
6167.61		1
6167.98926		1
6168.18359		1
6168.245		1
6168.70361		1
6168.733		1
6168.957		1
6169.08545		1
6169.563		1
6169.98047		1
6170.258		1
6171.248		1
6171.434		1
6171.664		1
6171.80225		1
6171.874		1
6172.28857		1
6172.408		1
6173.428		1
6173.736		1
6174.0874		1
6174.49268		1
6174.918		1
6175.497		1
6176.09326		1
6176.237		1
6176.62158		1
6176.684		1
6177.56738		1
6178.19434		1
6178.556		1
6178.65771		1
6178.736		1
6178.76025		1
6179.135		1
6179.35547		1
6179.86475		1
6179.94043		1
6180.39		1
6180.51855		1
6180.539		1
6180.539		1
6180.725		1
6180.93652		1
6181.22461		1
6181.37256		1
6181.628		1
6181.994		1
6182.09		1
6182.55664		1
6183.068		1
6183.315		1
6183.43848		1
6183.532		1
6183.914		1
6185.62646		1
6186.19238		1
6186.341		1
6186.71338		1
6187.20264		1
6187.37646		1
6187.63965		1
6187.737		1
6187.78		1
6188.153		1
6188.203		1
6188.58643		1
6188.982		1
6189.24854		1
6189.38428		1
6189.4165		1
6189.481		1
6189.576		1
6189.652		1
6190.612		1
6190.74072		1
6192.167		1
6192.23535		1
6192.29541		1
6192.51074		1
6192.57227		1
6192.62939		1
6193.18262		1
6193.41357		1
6193.51758		1
6194.291		1
6194.39941		1
6194.60938		1
6194.674		1
6194.999		1
6195.12354		1
6195.23242		1
6195.48926		1
6195.55566		1
6196.361		1
6196.40967		1
6196.46045		1
6196.80469		1
6197.14063		1
6197.376		1
6197.40674		1
6197.96338		1
6198.059		1
6198.17969		1
6198.398		1
6198.40234		1
6198.442		1
6198.60352		1
6198.73633		1
6198.79		1
6198.90869		1
6200.42969		1
6200.71143		1
6200.794		1
6200.81152		1
6201.553		1
6201.689		1
6201.696		1
6201.937		1
6201.99951		1
6202.157		1
6202.21143		1
6202.3335		1
6202.345		1
6202.754		1
6203.178		1
6203.445		1
6203.53857		1
6203.9043		1
6203.92969		1
6204.013		1
6204.02832		1
6204.19971		1
6204.216		1
6204.25732		1
6204.272		1
6204.502		1
6205.04		1
6205.05127		1
6205.66455		1
6206.07861		1
6206.32373		1
6206.369		1
6207.087		1
6207.09375		1
6207.21533		1
6207.312		1
6207.938		1
6208.079		1
6208.24072		1
6208.252		1
6208.49		1
6208.79248		1
6208.833		1
6209.0625		1
6209.30859		1
6209.73828		1
6210.05371		1
6210.238		1
6210.796		1
6210.91162		1
6211.04248		1
6211.26563		1
6211.39844		1
6211.6543		1
6211.92529		1
6212.277		1
6212.761		1
6213.04639		1
6213.21631		1
6213.4375		1
6213.59229		1
6213.674		1
6213.696		1
6213.78662		1
6214.029		1
6214.24951		1
6214.376		1
6214.76953		1
6215.53271		1
6215.8623		1
6215.88525		1
6216.016		1
6216.11426		1
6216.216		1
6216.29346		1
6216.54932		1
6216.83545		1
6216.94629		1
6217.182		1
6217.463		1
6217.537		1
6218.106		1
6218.153		1
6218.305		1
6218.602		1
6218.65869		1
6218.709		1
6218.864		1
6219.152		1
6219.19873		1
6219.62744		1
6219.654		1
6220.14		1
6220.27734		1
6220.50342		1
6220.61572		1
6220.88574		1
6221.44873		1
6221.812		1
6222.028		1
6222.087		1
6222.09033		1
6222.21		1
6222.216		1
6222.69531		1
6222.91064		1
6223.56055		1
6223.58936		1
6224.12744		1
6224.659		1
6224.875		1
6224.92969		1
6225.06152		1
6225.52		1
6225.54248		1
6225.97		1
6226.37158		1
6226.644		1
6227.096		1
6227.158		1
6227.218		1
6227.391		1
6227.503		1
6227.952		1
6227.972		1
6228.012		1
6228.2666		1
6228.27246		1
6228.78369		1
6228.78369		1
6228.862		1
6228.962		1
6229.06		1
6229.107		1
6229.135		1
6229.40234		1
6229.612		1
6229.65		1
6229.815		1
6229.92236		1
6229.93262		1
6229.985		1
6230.235		1
6230.607		1
6230.738		1
6230.91162		1
6231.02637		1
6231.134		1
6231.15332		1
6231.254		1
6231.289		1
6232.69629		1
6232.70166		1
6232.95654		1
6233.13037		1
6233.14355		1
6233.207		1
6233.21338		1
6233.74658		1
6234.21729		1
6235.13965		1
6235.24463		1
6235.39941		1
6235.57		1
6235.75244		1
6235.819		1
6235.998		1
6236.26074		1
6236.6084		1
6236.621		1
6236.778		1
6237.31543		1
6237.444		1
6238.007		1
6238.10449		1
6238.85547		1
6239.53955		1
6239.616		1
6239.624		1
6239.824		1
6239.979		1
6240.016		1
6240.424		1
6240.92529		1
6240.94873		1
6241.09766		1
6241.14453		1
6241.18		1
6241.492		1
6241.96436		1
6241.977		1
6242.098		1
6242.214		1
6242.22656		1
6242.245		1
6242.50244		1
6242.812		1
6242.895		1
6242.95264		1
6243.094		1
6243.24463		1
6243.249		1
6243.60059		1
6243.67969		1
6243.728		1
6243.791		1
6244.105		1
6244.40771		1
6244.44		1
6244.65869		1
6244.739		1
6244.78662		1
6244.866		1
6245.0293		1
6245.08447		1
6245.31348		1
6245.358		1
6245.513		1
6245.68848		1
6245.804		1
6245.80664		1
6246.02539		1
6246.46045		1
6246.669		1
6246.714		1
6246.76172		1
6246.995		1
6247.28125		1
6247.527		1
6247.82568		1
6247.847		1
6247.87256		1
6247.96826		1
6248.20947		1
6248.271		1
6248.63135		1
6248.6377		1
6248.85254		1
6248.911		1
6248.934		1
6249.248		1
6249.261		1
6249.414		1
6249.41553		1
6249.73047		1
6250.15869		1
6250.20557		1
6250.317		1
6250.357		1
6250.36963		1
6250.37354		1
6250.389		1
6250.47754		1
6250.649		1
6250.674		1
6250.76074		1
6250.892		1
6251.01367		1
6251.232		1
6251.33936		1
6252.32764		1
6252.33154		1
6252.34326		1
6252.462		1
6252.46533		1
6252.719		1
6252.76855		1
6253.109		1
6253.19775		1
6253.36475		1
6253.53369		1
6253.55127		1
6253.68555		1
6253.994		1
6254.04		1
6254.49854		1
6254.551		1
6254.59229		1
6254.61426		1
6254.873		1
6254.96729		1
6255.016		1
6255.053		1
6255.21533		1
6255.268		1
6255.30273		1
6255.538		1
6256.49854		1
6256.75049		1
6256.87		1
6256.923		1
6257.086		1
6257.21973		1
6257.66943		1
6257.742		1
6257.806		1
6257.93652		1
6257.957		1
6257.984		1
6258.29541		1
6258.495		1
6258.502		1
6258.888		1
6259.043		1
6259.17236		1
6259.191		1
6259.223		1
6259.27441		1
6259.40234		1
6259.494		1
6259.616		1
6259.79248		1
6260.067		1
6260.16748		1
6260.45654		1
6260.478		1
6260.554		1
6260.68457		1
6260.7373		1
6260.76563		1
6261.131		1
6261.29736		1
6261.34375		1
6261.38232		1
6261.42529		1
6261.46631		1
6261.71826		1
6262.004		1
6262.01		1
6262.02441		1
6262.173		1
6262.4585		1
6262.70264		1
6262.711		1
6262.954		1
6262.979		1
6263.40137		1
6263.4043		1
6263.72266		1
6264.0166		1
6264.07275		1
6264.32764		1
6264.474		1
6264.55469		1
6264.749		1
6264.76172		1
6264.802		1
6264.84473		1
6264.861		1
6265.38135		1
6265.46729		1
6265.592		1
6265.631		1
6265.651		1
6265.799		1
6265.996		1
6266.079		1
6266.10938		1
6266.158		1
6266.17627		1
6266.25635		1
6266.274		1
6266.35		1
6266.4873		1
6266.57861		1
6266.66064		1
6266.74268		1
6266.9165		1
6266.94531		1
6266.99268		1
6267.01367		1
6267.02344		1
6267.108		1
6267.182		1
6267.23975		1
6267.433		1
6267.483		1
6267.72		1
6267.725		1
6267.994		1
6268.1416		1
6268.213		1
6268.344		1
6268.408		1
6268.431		1
6268.63428		1
6268.89063		1
6268.939		1
6269.02		1
6269.07275		1
6269.07861		1
6269.148		1
6269.24951		1
6269.26367		1
6269.29932		1
6269.32666		1
6269.438		1
6269.45264		1
6269.49072		1
6269.50342		1
6269.649		1
6269.653		1
6269.6626		1
6269.71338		1
6269.84375		1
6269.94775		1
6270.0127		1
6270.62646		1
6270.92432		1
6270.97		1
6271.018		1
6271.153		1
6271.17334		1
6271.205		1
6271.29053		1
6271.3916		1
6271.50537		1
6271.999		1
6272.19971		1
6272.21436		1
6272.32861		1
6272.468		1
6272.476		1
6272.90332		1
6273.1377		1
6273.19141		1
6273.231		1
6273.26953		1
6273.32031		1
6273.34668		1
6273.362		1
6273.391		1
6273.48438		1
6273.592		1
6273.62842		1
6273.75635		1
6274.06543		1
6274.169		1
6274.287		1
6274.34131		1
6274.38135		1
6274.571		1
6274.602		1
6274.949		1
6274.95557		1
6275.00049		1
6275.008		1
6275.09961		1
6275.52441		1
6275.641		1
6275.6543		1
6275.863		1
6275.91455		1
6276.20361		1
6276.376		1
6276.447		1
6276.47		1
6276.65		1
6276.662		1
6276.807		1
6276.9126		1
6277.09668		1
6277.25928		1
6277.269		1
6277.402		1
6277.443		1
6277.509		1
6277.69434		1
6277.9375		1
6278.08		1
6278.18457		1
6278.4707		1
6278.821		1
6279.161		1
6279.35254		1
6279.47656		1
6279.543		1
6279.73975		1
6279.824		1
6279.84375		1
6280.03955		1
6280.512		1
6280.64453		1
6280.8		1
6280.84961		1
6280.936		1
6281.05127		1
6281.19238		1
6281.24951		1
6281.389		1
6281.43945		1
6281.68457		1
6281.745		1
6281.769		1
6281.84131		1
6282.27246		1
6282.29834		1
6282.323		1
6282.34668		1
6282.39453		1
6282.53271		1
6282.64746		1
6282.653		1
6283.09863		1
6283.216		1
6283.21973		1
6283.371		1
6283.39941		1
6283.44531		1
6283.78564		1
6283.88232		1
6283.927		1
6284.344		1
6284.41		1
6284.575		1
6284.597		1
6284.76855		1
6284.84229		1
6284.877		1
6284.889		1
6284.98145		1
6285.05762		1
6285.12061		1
6285.146		1
6285.25537		1
6285.549		1
6285.587		1
6285.71826		1
6285.762		1
6285.807		1
6285.89		1
6286.081		1
6286.09033		1
6286.11426		1
6286.12354		1
6286.31543		1
6286.40039		1
6286.41357		1
6286.441		1
6286.46143		1
6286.55762		1
6286.632		1
6286.694		1
6286.958		1
6287.00049		1
6287.501		1
6287.58		1
6287.84961		1
6287.85254		1
6288.15674		1
6288.306		1
6288.6416		1
6288.687		1
6288.81738		1
6288.992		1
6289.00732		1
6289.087		1
6289.173		1
6289.299		1
6289.31348		1
6289.49561		1
6289.64844		1
6289.664		1
6289.664		1
6289.89258		1
6290.10547		1
6290.20264		1
6290.209		1
6290.272		1
6290.28857		1
6290.328		1
6290.72168		1
6290.83252		1
6290.9585		1
6291.0166		1
6291.209		1
6291.231		1
6291.23975		1
6291.287		1
6291.59		1
6291.67236		1
6291.99561		1
6292.126		1
6292.28564		1
6292.514		1
6292.695		1
6292.774		1
6292.883		1
6292.952		1
6293.153		1
6293.1626		1
6293.174		1
6293.67529		1
6293.747		1
6293.78174		1
6293.942		1
6294.042		1
6294.04834		1
6294.05273		1
6294.08057		1
6294.17139		1
6294.21533		1
6294.27148		1
6294.27734		1
6294.448		1
6294.526		1
6294.67432		1
6295.03955		1
6295.09766		1
6295.254		1
6295.36963		1
6295.469		1
6295.502		1
6295.577		1
6295.922		1
6296.65771		1
6296.748		1
6297.488		1
6297.555		1
6297.637		1
6297.79053		1
6297.97168		1
6298.016		1
6298.048		1
6298.102		1
6298.159		1
6298.1875		1
6298.252		1
6298.32959		1
6298.344		1
6298.354		1
6298.41553		1
6298.482		1
6298.49561		1
6298.51953		1
6299.04443		1
6299.239		1
6299.319		1
6299.425		1
6299.56836		1
6299.57471		1
6299.67236		1
6299.72852		1
6299.7666		1
6300.21		1
6300.39453		1
6300.51563		1
6300.78955		1
6300.885		1
6301.012		1
6301.02441		1
6301.178		1
6301.30957		1
6301.46533		1
6301.594		1
6301.68848		1
6301.7627		1
6301.927		1
6301.927		1
6301.976		1
6302.016		1
6302.01855		1
6302.02051		1
6302.043		1
6302.392		1
6302.51		1
6302.72		1
6302.76025		1
6302.76953		1
6303.017		1
6303.404		1
6303.411		1
6303.41455		1
6303.463		1
6303.55225		1
6303.653		1
6303.67		1
6303.73926		1
6303.752		1
6304.331		1
6304.354		1
6304.37451		1
6304.396		1
6304.42334		1
6304.55664		1
6304.57031		1
6304.621		1
6304.93066		1
6304.95752		1
6305.27051		1
6305.47852		1
6305.60059		1
6305.83057		1
6306.08936		1
6306.09033		1
6306.508		1
6306.571		1
6306.66943		1
6306.765		1
6306.91455		1
6307.095		1
6307.10449		1
6307.13135		1
6307.18457		1
6307.26953		1
6307.279		1
6307.38965		1
6307.51		1
6307.536		1
6307.59326		1
6307.94531		1
6308.17139		1
6308.627		1
6308.71973		1
6309.06934		1
6309.08545		1
6309.15		1
6309.36572		1
6309.488		1
6309.685		1
6309.717		1
6309.768		1
6309.898		1
6310.102		1
6310.17725		1
6310.462		1
6310.518		1
6310.53467		1
6310.57471		1
6310.58545		1
6310.703		1
6310.791		1
6310.91		1
6311.033		1
6311.117		1
6311.11865		1
6311.13428		1
6311.409		1
6311.519		1
6311.599		1
6311.689		1
6311.73975		1
6311.79346		1
6311.8877		1
6311.90234		1
6312.00146		1
6312.497		1
6312.838		1
6312.918		1
6312.97363		1
6313.0127		1
6313.072		1
6313.19043		1
6313.293		1
6313.323		1
6313.4165		1
6313.47754		1
6313.50146		1
6313.50342		1
6313.529		1
6313.55127		1
6313.7666		1
6313.801		1
6313.95361		1
6314.05371		1
6314.212		1
6314.341		1
6314.378		1
6314.45752		1
6314.744		1
6314.839		1
6314.94		1
6314.986		1
6314.98975		1
6315.07666		1
6315.093		1
6315.10059		1
6315.30469		1
6315.369		1
6315.39258		1
6315.429		1
6315.519		1
6315.52		1
6315.525		1
6315.71436		1
6315.718		1
6315.727		1
6315.928		1
6315.973		1
6316.0957		1
6316.15674		1
6316.435		1
6316.44629		1
6316.502		1
6316.516		1
6316.54541		1
6316.86865		1
6316.87451		1
6316.90869		1
6316.93		1
6317.01953		1
6317.13525		1
6317.18457		1
6317.24756		1
6317.285		1
6317.341		1
6317.352		1
6317.4707		1
6317.48242		1
6317.642		1
6317.653		1
6317.83252		1
6317.94873		1
6318.1		1
6318.213		1
6318.22363		1
6318.26025		1
6318.27344		1
6318.33		1
6318.42725		1
6319.102		1
6319.35352		1
6319.4917		1
6319.56641		1
6319.58		1
6319.63965		1
6319.69238		1
6319.78125		1
6319.796		1
6319.80273		1
6319.82129		1
6319.842		1
6319.849		1
6319.917		1
6320.011		1
6320.159		1
6320.1875		1
6320.23828		1
6320.30469		1
6320.354		1
6320.58936		1
6320.596		1
6320.711		1
6320.713		1
6320.785		1
6320.842		1
6320.872		1
6321.07373		1
6321.68164		1
6321.721		1
6321.75146		1
6321.93		1
6321.96		1
6322.25732		1
6322.283		1
6322.43359		1
6322.472		1
6322.55225		1
6322.5625		1
6322.75537		1
6322.823		1
6323.18652		1
6323.24854		1
6323.31738		1
6323.542		1
6323.605		1
6323.633		1
6323.72656		1
6323.868		1
6323.99463		1
6324.03467		1
6324.115		1
6324.438		1
6324.525		1
6324.583		1
6324.66064		1
6324.935		1
6324.96436		1
6324.991		1
6325.035		1
6325.19775		1
6325.313		1
6325.31836		1
6325.407		1
6325.57031		1
6325.62744		1
6325.76465		1
6325.85156		1
6325.939		1
6326.1084		1
6326.12256		1
6326.14355		1
6326.34033		1
6326.37256		1
6326.835		1
6326.862		1
6326.92627		1
6327.25635		1
6327.273		1
6327.376		1
6328.04		1
6328.264		1
6328.44238		1
6328.516		1
6328.5166		1
6328.64453		1
6328.66455		1
6328.76367		1
6328.987		1
6329.01953		1
6329.12939		1
6329.182		1
6329.20557		1
6329.25049		1
6329.268		1
6329.378		1
6329.493		1
6329.52051		1
6329.59863		1
6329.69141		1
6329.713		1
6329.813		1
6329.85938		1
6329.957		1
6330.175		1
6330.19043		1
6330.26953		1
6330.319		1
6330.46143		1
6330.60352		1
6330.82764		1
6330.94434		1
6330.951		1
6331.21973		1
6331.23535		1
6331.24365		1
6331.47		1
6331.59326		1
6331.65039		1
6331.73047		1
6331.846		1
6331.88428		1
6331.986		1
6332.125		1
6332.19		1
6332.303		1
6332.381		1
6332.471		1
6332.475		1
6332.68848		1
6332.69775		1
6332.7085		1
6332.75439		1
6332.82764		1
6332.84863		1
6332.91162		1
6333.027		1
6333.041		1
6333.38232		1
6333.39941		1
6333.43945		1
6333.518		1
6333.622		1
6333.628		1
6333.762		1
6333.80225		1
6333.84863		1
6333.875		1
6333.94873		1
6334.261		1
6334.378		1
6334.464		1
6334.547		1
6335.09766		1
6335.14551		1
6335.17529		1
6335.19775		1
6335.19971		1
6335.30127		1
6335.33252		1
6335.35254		1
6335.48145		1
6335.50732		1
6335.526		1
6335.533		1
6335.63574		1
6335.65674		1
6335.762		1
6335.779		1
6335.8125		1
6335.855		1
6335.937		1
6335.987		1
6336.22		1
6336.289		1
6336.39746		1
6336.819		1
6336.87451		1
6336.918		1
6336.9375		1
6336.97656		1
6337.259		1
6337.345		1
6337.442		1
6337.76953		1
6337.8		1
6337.83252		1
6337.87158		1
6338.037		1
6338.075		1
6338.117		1
6338.17236		1
6338.18		1
6338.192		1
6338.215		1
6338.228		1
6338.43848		1
6338.92529		1
6339.141		1
6339.22168		1
6339.227		1
6339.24		1
6339.581		1
6339.60254		1
6339.7417		1
6339.815		1
6339.93164		1
6339.942		1
6340.336		1
6340.58447		1
6340.587		1
6340.68457		1
6340.79053		1
6340.81055		1
6340.838		1
6341.00146		1
6341.013		1
6341.06055		1
6341.46875		1
6341.5127		1
6341.60938		1
6341.646		1
6341.68652		1
6341.6875		1
6341.72266		1
6341.73633		1
6341.75146		1
6341.761		1
6341.772		1
6341.87842		1
6341.887		1
6341.947		1
6342.21436		1
6342.25439		1
6342.268		1
6342.29443		1
6342.32666		1
6342.44141		1
6342.58936		1
6342.648		1
6342.71729		1
6342.787		1
6342.85449		1
6342.9		1
6342.90625		1
6343.11865		1
6343.422		1
6343.435		1
6343.63965		1
6343.668		1
6343.684		1
6343.783		1
6344.022		1
6344.10156		1
6344.26025		1
6344.272		1
6344.27441		1
6344.46631		1
6344.47461		1
6344.601		1
6344.63428		1
6344.6875		1
6344.73047		1
6344.78271		1
6344.792		1
6344.83154		1
6344.83643		1
6344.92		1
6344.93555		1
6345.07568		1
6345.23047		1
6345.359		1
6345.40234		1
6345.64355		1
6345.70166		1
6345.70947		1
6345.71973		1
6345.853		1
6345.931		1
6345.96338		1
6345.964		1
6345.98438		1
6346.01563		1
6346.05762		1
6346.07861		1
6346.20264		1
6346.36963		1
6346.476		1
6346.684		1
6346.71973		1
6346.72		1
6346.763		1
6346.77539		1
6346.80029		1
6346.804		1
6346.849		1
6346.96973		1
6347.00439		1
6347.0166		1
6347.05225		1
6347.10352		1
6347.105		1
6347.153		1
6347.239		1
6347.25439		1
6347.31543		1
6347.346		1
6347.42334		1
6347.446		1
6347.5083		1
6347.65137		1
6347.69		1
6347.77734		1
6347.946		1
6347.96143		1
6347.98633		1
6348.20459		1
6348.232		1
6348.31641		1
6348.70947		1
6348.721		1
6349.164		1
6349.31055		1
6349.513		1
6349.565		1
6349.737		1
6349.853		1
6349.91		1
6349.98		1
6350.07275		1
6350.244		1
6350.263		1
6350.39		1
6350.438		1
6350.50049		1
6350.505		1
6350.50635		1
6350.526		1
6350.668		1
6350.773		1
6350.778		1
6350.80029		1
6350.93359		1
6351.068		1
6351.292		1
6351.318		1
6351.40039		1
6351.418		1
6351.53174		1
6351.53662		1
6351.562		1
6351.6084		1
6351.61865		1
6351.721		1
6351.969		1
6352.01563		1
6352.13		1
6352.38672		1
6352.41943		1
6352.42725		1
6352.512		1
6352.556		1
6352.76953		1
6353.061		1
6353.082		1
6353.10547		1
6353.121		1
6353.171		1
6353.198		1
6353.44873		1
6353.5625		1
6353.569		1
6353.577		1
6353.62549		1
6353.63135		1
6353.708		1
6353.779		1
6353.80664		1
6353.829		1
6354.07031		1
6354.09668		1
6354.12354		1
6354.135		1
6354.183		1
6354.21631		1
6354.50049		1
6354.52637		1
6354.71533		1
6354.81934		1
6354.8335		1
6354.834		1
6354.901		1
6354.947		1
6355.054		1
6355.082		1
6355.13525		1
6355.20361		1
6355.207		1
6355.335		1
6355.41455		1
6355.44629		1
6355.466		1
6355.468		1
6355.59863		1
6355.609		1
6355.742		1
6355.76172		1
6355.765		1
6355.867		1
6355.89941		1
6355.942		1
6356.00244		1
6356.01953		1
6356.44336		1
6356.672		1
6356.8125		1
6356.84473		1
6356.94873		1
6356.9834		1
6357.11133		1
6357.13		1
6357.157		1
6357.22656		1
6357.44873		1
6357.4624		1
6357.5127		1
6357.593		1
6357.645		1
6357.646		1
6357.673		1
6357.724		1
6357.775		1
6357.81055		1
6357.825		1
6358.07373		1
6358.103		1
6358.252		1
6358.34326		1
6358.477		1
6358.49365		1
6358.563		1
6358.56738		1
6358.581		1
6358.65332		1
6358.67725		1
6358.708		1
6358.76172		1
6358.781		1
6358.791		1
6359.17871		1
6359.261		1
6359.565		1
6359.59		1
6359.99463		1
6359.995		1
6360.002		1
6360.01465		1
6360.076		1
6360.077		1
6360.23828		1
6360.32568		1
6360.32861		1
6360.40332		1
6360.476		1
6360.6123		1
6360.63525		1
6360.69238		1
6360.71		1
6360.71729		1
6360.762		1
6360.798		1
6360.825		1
6360.84229		1
6361.0127		1
6361.07227		1
6361.228		1
6361.327		1
6361.34326		1
6361.364		1
6361.47852		1
6361.557		1
6361.66846		1
6361.77		1
6361.988		1
6362.05371		1
6362.05762		1
6362.07031		1
6362.164		1
6362.43164		1
6362.445		1
6362.481		1
6362.671		1
6362.92041		1
6363.064		1
6363.229		1
6363.268		1
6363.43164		1
6363.471		1
6363.60156		1
6363.82129		1
6363.83838		1
6363.84375		1
6363.8584		1
6364.191		1
6364.23242		1
6364.2417		1
6364.44434		1
6364.591		1
6364.749		1
6364.79834		1
6364.81836		1
6364.855		1
6364.86963		1
6365.253		1
6365.263		1
6365.31445		1
6365.36035		1
6365.445		1
6365.465		1
6365.50635		1
6365.73633		1
6365.83936		1
6365.94043		1
6365.942		1
6366.182		1
6366.18555		1
6366.46045		1
6366.474		1
6366.51563		1
6366.53125		1
6366.53857		1
6366.564		1
6366.62451		1
6366.676		1
6366.71		1
6366.80273		1
6366.966		1
6367.015		1
6367.098		1
6367.11035		1
6367.114		1
6367.2373		1
6367.262		1
6367.496		1
6367.70947		1
6367.72363		1
6367.74756		1
6367.788		1
6367.80273		1
6367.93262		1
6368.04346		1
6368.139		1
6368.17627		1
6368.396		1
6368.46875		1
6368.50732		1
6368.549		1
6368.694		1
6368.697		1
6368.72754		1
6368.775		1
6368.84375		1
6368.92432		1
6369.04053		1
6369.06055		1
6369.24658		1
6369.331		1
6369.35156		1
6369.4585		1
6369.55664		1
6369.59326		1
6369.63525		1
6369.657		1
6369.737		1
6369.85		1
6369.868		1
6369.87744		1
6369.937		1
6370.22656		1
6370.31836		1
6370.32129		1
6370.407		1
6370.481		1
6370.49463		1
6370.507		1
6370.546		1
6370.55566		1
6370.5835		1
6370.65869		1
6370.82275		1
6370.83447		1
6370.961		1
6370.966		1
6371.0415		1
6371.10254		1
6371.22852		1
6371.24561		1
6371.27539		1
6371.323		1
6371.5293		1
6371.74951		1
6371.76855		1
6371.79		1
6371.87061		1
6371.97852		1
6372.01025		1
6372.275		1
6372.326		1
6372.33154		1
6372.356		1
6372.523		1
6372.534		1
6372.538		1
[truncated: 18,386 more rows]
