# Supplementary material for: Getting rid of ‘rain’ and ‘stars’: Mitigating inhibition effects on ddPCR data analysis, the case study of the invasive crayfish Pacifastacus leniusculus in the streams of Luxembourg
Source: PLoS One. 2022 Nov 16;17(11):e0275363. doi: 10.1371/journal.pone.0275363 (PMC9668142; doi:10.1371/journal.pone.0275363)
Supplement: S1 File — (ZIP) [file pone.0275363.s003.zip › raw data/31-Pl4/31 Pl4-2019_B10_Amplitude.csv]

Ch1 Amplitude	Ch2 Amplitude	Cluster
159.107635		1
4918.273		1
4980.017		1
5007.001		1
5069.17236		1
5074.51953		1
5101.21045		1
5130.132		1
5166.33936		1
5168.70068		1
5260.619		1
5261.124		1
5354.032		1
5397.80762		1
5403.64453		1
5433.16553		1
5490.59863		1
5514.073		1
5529.36475		1
5530.349		1
5592.4		1
5595.60645		1
5597.573		1
5632.291		1
5646.05		1
5668.46		1
5685.4585		1
5728.82471		1
5758.43652		1
5764.921		1
5767.05		1
5778.419		1
5782.818		1
5792.662		1
5797.55566		1
5803.14258		1
5810.812		1
5812.411		1
5813.275		1
5828.725		1
5836.45459		1
5844.586		1
5848.93652		1
5851.246		1
5851.957		1
5876.56738		1
5878.40527		1
5878.74072		1
5881.22363		1
5883.322		1
5883.732		1
5886.573		1
5893.018		1
5895.313		1
5901.20459		1
5903.12939		1
5912.28955		1
5914.44043		1
5914.621		1
5917.12549		1
5919.18262		1
5926.578		1
5928.69775		1
5936.686		1
5937.26025		1
5937.83154		1
5938.30371		1
5938.87256		1
5939.55127		1
5942.96973		1
5944.75439		1
5945.782		1
5951.7627		1
5952.783		1
5954.38574		1
5955.834		1
5961.06836		1
5963.58545		1
5964.44434		1
5968.4126		1
5974.04		1
5975.63232		1
5979.44		1
5979.94043		1
5984.34863		1
5984.459		1
5984.6875		1
5991.78955		1
5994.06152		1
5994.57		1
5995.95459		1
5996.53662		1
5996.584		1
5997.19873		1
6000.102		1
6000.751		1
6005.856		1
6007.82227		1
6012.212		1
6013.912		1
6014.10547		1
6014.985		1
6015.437		1
6016.02051		1
6016.343		1
6017.45068		1
6019.723		1
6019.791		1
6023.137		1
6025.82227		1
6026.33057		1
6026.96973		1
6027.57764		1
6029.15674		1
6029.825		1
6030.96631		1
6031.80469		1
6036.836		1
6037.35449		1
6037.54443		1
6039.03955		1
6039.3374		1
6040.95752		1
6041.01563		1
6042.46436		1
6042.777		1
6043.234		1
6044.50342		1
6045.57764		1
6046.40039		1
6046.619		1
6046.912		1
6047.722		1
6048.244		1
6051.57471		1
6052.23047		1
6052.232		1
6053.15674		1
6053.54834		1
6056.046		1
6057.05469		1
6057.2666		1
6058.98242		1
6060.254		1
6060.26953		1
6061.142		1
6061.22266		1
6061.61133		1
6062.2876		1
6062.41064		1
6064.51953		1
6065.307		1
6066.949		1
6067.029		1
6067.29346		1
6067.771		1
6072.39648		1
6073.70166		1
6075.217		1
6076.14258		1
6076.57227		1
6076.59131		1
6077.569		1
6079.16943		1
6079.98535		1
6080.29834		1
6080.841		1
6081.755		1
6082.018		1
6082.869		1
6083.043		1
6083.474		1
6084.069		1
6084.326		1
6084.977		1
6084.99463		1
6085.74561		1
6085.90039		1
6085.9707		1
6087.029		1
6087.35938		1
6087.56543		1
6088.403		1
6089.48975		1
6090.46143		1
6090.475		1
6090.5083		1
6090.557		1
6090.939		1
6092.2207		1
6092.547		1
6092.78857		1
6093.96338		1
6094.628		1
6095.98		1
6096.37451		1
6096.924		1
6098.02832		1
6098.657		1
6100.13672		1
6100.318		1
6100.341		1
6101.075		1
6101.53027		1
6102.403		1
6102.727		1
6102.813		1
6102.882		1
6104.04736		1
6104.103		1
6104.76855		1
6104.77344		1
6105.195		1
6107.155		1
6107.593		1
6108.2373		1
6108.76465		1
6110.071		1
6110.18457		1
6110.513		1
6110.575		1
6111.22363		1
6111.94873		1
6112.85		1
6113.67139		1
6114.085		1
6114.422		1
6114.628		1
6115.02734		1
6116.11475		1
6116.365		1
6116.37354		1
6116.61963		1
6116.81348		1
6118.04932		1
6118.066		1
6118.224		1
6120.393		1
6120.48535		1
6120.79053		1
6121.639		1
6121.675		1
6121.93945		1
6122.469		1
6123.081		1
6123.228		1
6127.658		1
6127.69141		1
6129.0874		1
6129.314		1
6129.378		1
6129.54053		1
6129.562		1
6130.36		1
6130.6875		1
6131.28467		1
6132.34375		1
6132.50342		1
6132.638		1
6132.96826		1
6133.24658		1
6133.327		1
6133.95361		1
6133.977		1
6134.17871		1
6134.413		1
6135.168		1
6135.28662		1
6135.2876		1
6135.46436		1
6135.64		1
6135.94727		1
6136.112		1
6136.91162		1
6137.088		1
6137.61768		1
6138.637		1
6138.85938		1
6139.446		1
6139.54248		1
6140.49658		1
6140.573		1
6141.22949		1
6141.717		1
6142.71631		1
6142.797		1
6144.12939		1
6145.69336		1
6145.982		1
6146.21533		1
6146.25635		1
6146.46973		1
6146.752		1
6147.25732		1
6147.69775		1
6147.80469		1
6147.96729		1
6148.4873		1
6148.51953		1
6148.594		1
6148.631		1
6149.35156		1
6149.392		1
6149.46826		1
6150.611		1
6150.766		1
6150.847		1
6151.023		1
6151.086		1
6152.351		1
6152.60938		1
6153.171		1
6153.48438		1
6153.55127		1
6153.992		1
6154.36426		1
6156.39844		1
6156.53467		1
6156.623		1
6156.69141		1
6156.79053		1
6157.26758		1
6157.291		1
6157.64941		1
6157.72656		1
6157.9043		1
6158.472		1
6158.907		1
6159.55225		1
6159.75439		1
6160.15674		1
6160.486		1
6161.5957		1
6162.16357		1
6162.42627		1
6163.16		1
6164.94434		1
6166.175		1
6166.572		1
6167.05273		1
6167.57373		1
6168.236		1
6168.3		1
6169.728		1
6169.76367		1
6170.16943		1
6170.47559		1
6170.6665		1
6170.67236		1
6170.969		1
6171.143		1
6171.15039		1
6171.248		1
6171.731		1
6172.521		1
6172.92334		1
6173.251		1
6173.659		1
6173.738		1
6173.98145		1
6175.01172		1
6175.37		1
6175.7666		1
6176.51074		1
6176.64551		1
6178.502		1
6179.031		1
6179.306		1
6180.62939		1
6181.125		1
6181.50928		1
6181.611		1
6182.984		1
6184.2417		1
6184.314		1
6184.54639		1
6185.44775		1
6185.51465		1
6187.0957		1
6187.395		1
6187.50439		1
6187.562		1
6187.564		1
6187.63525		1
6187.7		1
6188.22852		1
6188.57129		1
6188.65674		1
6188.75146		1
6188.825		1
6189.39648		1
6189.397		1
6189.44		1
6190.02148		1
6190.30566		1
6190.384		1
6190.8335		1
6191.27051		1
6191.32129		1
6191.766		1
6191.79346		1
6191.82764		1
6192.397		1
6192.96		1
6193.77		1
6194.952		1
6195.368		1
6195.60059		1
6195.66		1
6195.80127		1
6196.06348		1
6196.977		1
6197.359		1
6197.71875		1
6198.018		1
6198.106		1
6198.325		1
6199.03271		1
6199.62256		1
6199.84473		1
6200.91		1
6201.52148		1
6201.98633		1
6202.686		1
6202.70459		1
6202.882		1
6202.91		1
6203.13672		1
6203.34		1
6203.70557		1
6203.74951		1
6203.763		1
6204.692		1
6205.177		1
6205.182		1
6205.36328		1
6205.783		1
6206.21973		1
6206.785		1
6206.967		1
6207.42041		1
6207.614		1
6207.96338		1
6208.16455		1
6208.16455		1
6208.308		1
6208.32568		1
6208.455		1
6209.3		1
6209.314		1
6209.41		1
6210.82861		1
6211.078		1
6211.44043		1
6211.55957		1
6211.60059		1
6211.879		1
6212.304		1
6212.35156		1
6212.622		1
6212.71973		1
6212.80566		1
6213.001		1
6213.17139		1
6213.54443		1
6214.08643		1
6214.495		1
6214.64355		1
6214.844		1
6214.87451		1
6214.94775		1
6214.98047		1
6215.3335		1
6215.449		1
6215.66943		1
6216.22168		1
6217.53662		1
6217.60547		1
6217.78955		1
6217.844		1
6218.17725		1
6218.565		1
6219.1167		1
6219.495		1
6219.52734		1
6220.235		1
6220.242		1
6220.46826		1
6220.83154		1
6220.965		1
6222.24658		1
6222.34033		1
6222.599		1
6222.87451		1
6222.94775		1
6223.01172		1
6223.055		1
6223.395		1
6223.852		1
6224.37744		1
6225.09863		1
6225.4043		1
6225.81738		1
6225.946		1
6226.27832		1
6226.312		1
6226.37061		1
6226.704		1
6226.99072		1
6227.05225		1
6227.41748		1
6227.453		1
6227.69336		1
6227.939		1
6228.441		1
6228.528		1
6228.563		1
6228.576		1
6228.60059		1
6228.71143		1
6228.74463		1
6228.758		1
6228.91		1
6229.57471		1
6230.1875		1
6230.5127		1
6230.515		1
6230.664		1
6231.53125		1
6231.718		1
6232.01172		1
6232.013		1
6232.22656		1
6232.5166		1
6232.67334		1
6232.679		1
6233.08643		1
6233.2627		1
6233.267		1
6233.32764		1
6233.449		1
6233.84326		1
6233.90527		1
6233.98828		1
6234.435		1
6234.79932		1
6234.80859		1
6235.443		1
6236.434		1
6237.073		1
6237.455		1
6237.639		1
6237.81055		1
6238.157		1
6238.25049		1
6238.262		1
6238.36		1
6238.55664		1
6238.64355		1
6238.652		1
6238.98		1
6239.07		1
6239.16064		1
6239.17334		1
6239.35156		1
6239.884		1
6239.96826		1
6240.147		1
6240.276		1
6240.45557		1
6240.77		1
6240.863		1
6241.09863		1
6241.166		1
6241.33252		1
6241.40625		1
6241.432		1
6241.527		1
6241.6626		1
6241.80469		1
6241.857		1
6241.95459		1
6242.009		1
6242.16357		1
6242.364		1
6242.41455		1
6242.52246		1
6242.5874		1
6242.806		1
6242.90771		1
6243.10449		1
6243.17871		1
6243.23		1
6243.38		1
6243.59766		1
6243.85		1
6244.07764		1
6244.307		1
6244.34863		1
6244.64453		1
6244.651		1
6244.70068		1
6244.98975		1
6245.015		1
6245.093		1
6245.216		1
6245.4375		1
6245.60352		1
6245.77539		1
6245.95947		1
6246.14941		1
6246.256		1
6246.29248		1
6246.83838		1
6246.847		1
6246.925		1
6247.601		1
6247.678		1
6247.76074		1
6247.805		1
6247.831		1
6247.905		1
6247.9126		1
6247.973		1
6248.02344		1
6248.15039		1
6248.334		1
6248.76563		1
6248.843		1
6248.88867		1
6248.92432		1
6249.03174		1
6249.15234		1
6249.32129		1
6249.40771		1
6249.51367		1
6249.54		1
6249.68555		1
6249.715		1
6249.813		1
6250.13672		1
6250.235		1
6250.5415		1
6250.556		1
6250.61035		1
6250.88574		1
6251.026		1
6251.052		1
6251.26953		1
6251.27734		1
6251.502		1
6251.527		1
6252.17529		1
6252.17969		1
6252.189		1
6252.324		1
6252.59326		1
6252.729		1
6252.883		1
6253.17139		1
6253.19775		1
6253.24		1
6253.40234		1
6253.406		1
6253.90332		1
6254.011		1
6254.049		1
6254.075		1
6254.116		1
6254.352		1
6254.38135		1
6254.489		1
6254.61328		1
6254.993		1
6255.62549		1
6255.64355		1
6255.82959		1
6255.83057		1
6256.261		1
6256.73535		1
6257.431		1
6257.45947		1
6257.52539		1
6257.67627		1
6258.102		1
6258.218		1
6258.24463		1
6258.281		1
6258.40137		1
6258.62451		1
6258.70459		1
6258.76025		1
6258.98926		1
6259.16553		1
6259.476		1
6259.57373		1
6259.58545		1
6259.602		1
6259.78662		1
6259.788		1
6259.92871		1
6260.105		1
6260.12939		1
6260.23438		1
6260.633		1
6260.66357		1
6260.748		1
6260.8584		1
6260.99951		1
6261.01758		1
6261.114		1
6261.214		1
6261.24951		1
6261.295		1
6261.29932		1
6261.41064		1
6261.699		1
6261.98633		1
6262.13965		1
6262.265		1
6262.2915		1
6262.672		1
6262.97168		1
6263.0166		1
6263.07861		1
6263.409		1
6263.585		1
6263.769		1
6263.88037		1
6264.213		1
6264.25635		1
6264.26563		1
6264.28271		1
6264.486		1
6264.58057		1
6264.65869		1
6264.786		1
6264.86035		1
6265.17		1
6265.172		1
6265.335		1
6265.51367		1
6266.129		1
6266.16943		1
6266.181		1
6266.339		1
6266.517		1
6266.63965		1
6266.80762		1
6266.959		1
6267.18262		1
6267.4917		1
6267.52441		1
6267.57764		1
6267.915		1
6267.95264		1
6268.07129		1
6268.08		1
6268.16		1
6268.16357		1
6268.38574		1
6268.386		1
6268.437		1
6268.541		1
6268.578		1
6268.80225		1
6268.84326		1
6269.31055		1
6269.44141		1
6269.67041		1
6269.912		1
6270.228		1
6270.29541		1
6270.49854		1
6270.70264		1
6270.76465		1
6270.82031		1
6271.14453		1
6271.29639		1
6271.35742		1
6271.789		1
6271.878		1
6271.933		1
6271.972		1
6272.245		1
6272.42236		1
6272.631		1
6272.70947		1
6272.76758		1
6272.79932		1
6272.814		1
6272.839		1
6273.015		1
6273.124		1
6273.269		1
6273.74		1
6274.18359		1
6274.21729		1
6274.26367		1
6274.6665		1
6274.72559		1
6274.896		1
6275.218		1
6275.254		1
6275.254		1
6275.554		1
6275.619		1
6275.7207		1
6275.813		1
6275.90771		1
6275.93555		1
6276.199		1
6276.4917		1
6277.003		1
6277.044		1
6277.124		1
6277.428		1
6277.44873		1
6277.454		1
6277.664		1
6277.711		1
6277.957		1
6277.973		1
6278.041		1
6278.142		1
6278.19141		1
6278.44043		1
6278.62549		1
6278.64551		1
6278.753		1
6279.144		1
6279.22		1
6279.308		1
6279.5083		1
6279.8		1
6280.035		1
6280.083		1
6280.134		1
6280.137		1
6280.283		1
6280.46		1
6280.987		1
6281.076		1
6281.218		1
6281.38672		1
6281.413		1
6281.62939		1
6281.82227		1
6281.885		1
6282.011		1
6282.321		1
6282.33		1
6282.458		1
6282.514		1
6282.5957		1
6282.64063		1
6282.652		1
6282.76025		1
6282.7627		1
6282.8		1
6282.989		1
6283.7334		1
6283.907		1
6283.9707		1
6284.06152		1
6284.494		1
6284.56543		1
6284.60059		1
6284.803		1
6284.819		1
6285.725		1
6285.84473		1
6285.89551		1
6286.037		1
6286.39		1
6286.68262		1
6286.795		1
6286.82764		1
6286.998		1
6287.072		1
6287.25732		1
6287.36		1
6287.454		1
6287.456		1
6287.73975		1
6287.753		1
6287.96631		1
6288.243		1
6288.243		1
6288.27148		1
6288.31543		1
6288.33643		1
6288.433		1
6288.47559		1
6288.49854		1
6288.504		1
6288.528		1
6288.662		1
6288.74854		1
6288.83		1
6288.94141		1
6289.19531		1
6289.37549		1
6289.444		1
6289.51172		1
6289.75635		1
6289.76367		1
6289.89063		1
6289.983		1
6290.089		1
6290.1543		1
6290.161		1
6290.273		1
6290.4585		1
6291.00049		1
6291.008		1
6291.022		1
6291.06641		1
6291.20068		1
6291.433		1
6291.455		1
6291.5625		1
6291.59473		1
6291.63428		1
6291.732		1
6291.786		1
6291.79834		1
6291.818		1
6291.82861		1
6291.90332		1
6291.942		1
6292.02441		1
6292.035		1
6292.036		1
6292.04932		1
6292.126		1
6292.1626		1
6292.281		1
6292.3		1
6292.336		1
6292.34961		1
6292.388		1
6292.406		1
6292.46631		1
6292.473		1
6292.47559		1
6292.62061		1
6292.70947		1
6292.845		1
6292.92334		1
6293.46729		1
6293.519		1
6293.583		1
6293.74951		1
6293.81738		1
6293.841		1
6293.88867		1
6293.994		1
6294.003		1
6294.003		1
6294.0874		1
6294.219		1
6294.323		1
6294.415		1
6294.519		1
6294.672		1
6294.687		1
6294.723		1
6294.752		1
6294.89355		1
6294.988		1
6295.01172		1
6295.143		1
6295.23828		1
6295.284		1
6295.501		1
6295.748		1
6295.858		1
6295.95947		1
6296.13574		1
6296.15137		1
6296.669		1
6296.858		1
6296.88037		1
6296.925		1
6296.947		1
6297.19336		1
6297.53027		1
6297.53467		1
6297.54346		1
6297.85254		1
6297.93262		1
6298.055		1
6298.102		1
6298.294		1
6298.47363		1
6298.51		1
6298.57031		1
6298.58057		1
6298.791		1
6298.932		1
6299.03662		1
6299.206		1
6299.45752		1
6299.73		1
6299.89648		1
6299.9624		1
6300.305		1
6300.49365		1
6301.01563		1
6301.088		1
6301.28		1
6301.60352		1
6301.757		1
6301.75732		1
6301.7876		1
6301.816		1
6301.87354		1
6301.945		1
6302.185		1
6302.26		1
6302.37354		1
6302.376		1
6302.392		1
6302.528		1
6302.597		1
6302.77734		1
6302.7793		1
6302.82129		1
6302.90234		1
6302.90771		1
6302.926		1
6303.00732		1
6303.26172		1
6303.32959		1
6303.42627		1
6303.54736		1
6303.61963		1
6303.62354		1
6303.66748		1
6303.806		1
6303.82031		1
6303.83643		1
6303.85547		1
6303.86035		1
6303.936		1
6303.979		1
6304.01025		1
6304.061		1
6304.16357		1
6304.72656		1
6304.80225		1
6304.89648		1
6305.12354		1
6305.2373		1
6305.303		1
6305.325		1
6305.62842		1
6305.66064		1
6305.772		1
6305.83154		1
6305.85449		1
6305.94971		1
6306.024		1
6306.11133		1
6306.168		1
6306.16846		1
6306.298		1
6306.449		1
6306.55029		1
6306.59961		1
6306.62842		1
6306.701		1
6306.708		1
6306.89355		1
6306.95166		1
6306.966		1
6306.97559		1
6307.335		1
6307.38135		1
6307.48926		1
6307.594		1
6307.834		1
6307.843		1
6308.01		1
6308.018		1
6308.1084		1
6308.261		1
6308.455		1
6308.467		1
6308.47168		1
6308.76855		1
6309.123		1
6309.22		1
6309.311		1
6309.60449		1
6309.634		1
6309.72461		1
6309.7793		1
6309.922		1
6309.935		1
6310.30469		1
6310.412		1
6310.456		1
6310.476		1
6310.6167		1
6311.016		1
6311.04		1
6311.067		1
6311.123		1
6311.37354		1
6311.48		1
6311.58154		1
6311.598		1
6311.853		1
6311.89453		1
6312.082		1
6312.0874		1
6312.13135		1
6312.156		1
6312.29736		1
6312.515		1
6312.714		1
6312.74756		1
6312.9375		1
6313.01465		1
6313.05127		1
6313.427		1
6313.45654		1
6313.53027		1
6313.54		1
6313.59375		1
6313.624		1
6313.68262		1
6313.77246		1
6314.109		1
6314.242		1
6314.30029		1
6314.319		1
6314.32666		1
6314.46631		1
6314.76758		1
6314.864		1
6315.039		1
6315.13135		1
6315.15332		1
6315.154		1
6315.16943		1
6315.186		1
6315.47754		1
6315.481		1
6315.53125		1
6315.7876		1
6315.84961		1
6316.038		1
6316.25732		1
6316.358		1
6316.36865		1
6316.51758		1
6316.55859		1
6316.662		1
6316.69434		1
6316.78857		1
6316.994		1
6317.3623		1
6317.44336		1
6317.63428		1
6317.793		1
6317.80029		1
6317.815		1
6317.88135		1
6318.06348		1
6318.79834		1
6318.992		1
6319.00342		1
6319.01074		1
6319.08		1
6319.098		1
6319.16846		1
6319.216		1
6319.24561		1
6319.275		1
6319.27637		1
6319.28564		1
6319.359		1
6319.61		1
6319.63428		1
6319.636		1
6319.63867		1
6319.74365		1
6319.898		1
6320.015		1
6320.047		1
6320.17773		1
6320.18		1
6320.262		1
6320.30762		1
6320.385		1
6320.40039		1
6320.413		1
6320.44238		1
6320.54346		1
6320.72		1
6320.76074		1
6320.84473		1
6321.06055		1
6321.225		1
6321.28369		1
6321.29346		1
6321.323		1
6321.37		1
6321.622		1
6321.692		1
6321.955		1
6321.99365		1
6322.297		1
6322.335		1
6322.365		1
6322.386		1
6322.47		1
6322.525		1
6322.65625		1
6322.707		1
6322.796		1
6322.857		1
6322.8584		1
6323.036		1
6323.114		1
6323.37256		1
6323.43848		1
6323.47		1
6323.6377		1
6323.63867		1
6323.647		1
6323.72266		1
6323.97656		1
6324.024		1
6324.067		1
6324.10938		1
6324.22949		1
6324.295		1
6324.35059		1
6324.35547		1
6324.548		1
6324.989		1
6325.00537		1
6325.255		1
6325.29053		1
6325.36133		1
6325.3667		1
6325.62744		1
6325.69873		1
6325.72559		1
6326.054		1
6326.08447		1
6326.341		1
6326.39453		1
6326.39551		1
6326.411		1
6326.481		1
6326.498		1
6326.655		1
6326.74072		1
6326.85742		1
6326.86133		1
6326.904		1
6326.958		1
6327.00342		1
6327.054		1
6327.145		1
6327.319		1
6327.32959		1
6327.421		1
6327.465		1
6327.46973		1
6327.699		1
6327.84766		1
6327.852		1
6327.93652		1
6327.96045		1
6328.018		1
6328.032		1
6328.06445		1
6328.09229		1
6328.436		1
6328.496		1
6328.54932		1
6328.561		1
6328.616		1
6328.974		1
6329.01855		1
6329.07861		1
6329.125		1
6329.139		1
6329.27051		1
6329.43164		1
6329.45654		1
6329.552		1
6329.843		1
6330.01		1
6330.36133		1
6330.531		1
6330.839		1
6331.045		1
6331.2627		1
6331.26465		1
6331.28662		1
6331.435		1
6331.81836		1
6331.88428		1
6332.05225		1
6332.10059		1
6332.15137		1
6332.153		1
6332.183		1
6332.345		1
6332.406		1
6332.625		1
6332.701		1
6332.73535		1
6332.809		1
6332.89844		1
6333.17773		1
6333.25342		1
6333.33838		1
6333.34375		1
6333.37549		1
6333.43457		1
6333.452		1
6333.454		1
6333.624		1
6333.677		1
6333.742		1
6334.183		1
6334.22559		1
6334.386		1
6334.65967		1
6334.89		1
6334.96143		1
6334.98535		1
6335.003		1
6335.29932		1
6335.30029		1
6335.31152		1
6335.341		1
6335.6377		1
6335.78174		1
6335.979		1
6336.172		1
6336.44727		1
6336.467		1
6336.5083		1
6336.53174		1
6336.674		1
6336.82129		1
6336.907		1
6337.105		1
6337.244		1
6337.281		1
6337.458		1
6337.479		1
6337.59375		1
6337.663		1
6337.78125		1
6337.811		1
6337.88135		1
6337.89		1
6338.074		1
6338.316		1
6338.35059		1
6338.42236		1
6338.70264		1
6338.877		1
6338.915		1
6338.947		1
6339.112		1
6339.169		1
6339.18555		1
6339.221		1
6339.258		1
6339.534		1
6339.98828		1
6340.11865		1
6340.147		1
6340.14746		1
6340.16943		1
6340.186		1
6340.368		1
6340.781		1
6340.843		1
6340.8916		1
6340.92041		1
6341.055		1
6341.11133		1
6341.129		1
6341.43555		1
6341.46436		1
6341.66162		1
6341.84326		1
6341.962		1
6342.09473		1
6342.18		1
6342.35352		1
6342.602		1
6342.615		1
6342.627		1
6342.632		1
6342.84863		1
6342.925		1
6342.94336		1
6342.991		1
6343.245		1
6343.38037		1
6343.4043		1
6343.532		1
6343.57227		1
6343.5874		1
6343.61475		1
6343.73		1
6343.74756		1
6343.88		1
6343.9375		1
6343.99463		1
6344.10352		1
6344.12842		1
6344.23242		1
6344.294		1
6344.3457		1
6344.434		1
6344.47559		1
6344.49756		1
6344.55957		1
6344.90234		1
6344.98975		1
6345.03271		1
6345.045		1
6345.066		1
6345.19775		1
6345.288		1
6345.321		1
6345.388		1
6345.452		1
6345.585		1
6345.646		1
6345.8374		1
6345.90332		1
6346.063		1
6346.073		1
6346.196		1
6346.251		1
6346.258		1
6346.263		1
6346.278		1
6346.28955		1
6346.451		1
6346.478		1
6346.56055		1
6346.61963		1
6346.70166		1
6346.817		1
6346.877		1
6346.953		1
6346.955		1
6347.001		1
6347.00439		1
6347.02539		1
6347.115		1
6347.144		1
6347.16357		1
6347.19434		1
6347.413		1
6347.56641		1
6347.575		1
6347.855		1
6347.91357		1
6347.923		1
6347.95459		1
6348.02148		1
6348.02246		1
6348.11328		1
6348.3		1
6348.31641		1
6348.50342		1
6348.544		1
6348.574		1
6348.579		1
6348.70459		1
6348.711		1
6348.724		1
6349.024		1
6349.094		1
6349.131		1
6349.25146		1
6349.256		1
6349.5083		1
6350.00537		1
6350.14941		1
6350.19531		1
6350.19629		1
6350.31348		1
6350.426		1
6350.57959		1
6350.675		1
6350.729		1
6350.85		1
6350.90039		1
6350.928		1
6351.026		1
6351.074		1
6351.10645		1
6351.213		1
6351.29834		1
6351.34326		1
6351.35449		1
6351.3877		1
6351.427		1
6351.556		1
6351.65771		1
6351.667		1
6351.69531		1
6351.71826		1
6351.91357		1
6352.025		1
6352.132		1
6352.13965		1
6352.1665		1
6352.18262		1
6352.33643		1
6352.337		1
6352.515		1
6352.564		1
6352.58		1
6352.62158		1
6352.62549		1
6352.635		1
6352.65625		1
6352.68		1
6352.69434		1
6352.708		1
6352.713		1
6352.88037		1
6352.94141		1
6352.953		1
6353.10254		1
6353.17725		1
6353.24756		1
6353.291		1
6353.376		1
6353.38		1
6353.42		1
6353.44531		1
6353.48145		1
6353.67969		1
6353.86035		1
6353.899		1
6353.93359		1
6353.95		1
6353.988		1
6354.03		1
6354.04248		1
6354.12744		1
6354.128		1
6354.13428		1
6354.36865		1
6354.388		1
6354.56934		1
6354.636		1
6354.663		1
6354.71338		1
6354.75146		1
6354.97754		1
6354.996		1
6355.16846		1
6355.17236		1
6355.17529		1
6355.22168		1
6355.28027		1
6355.31543		1
6355.506		1
6355.52637		1
6355.67627		1
6355.7373		1
6355.84229		1
6356.091		1
6356.129		1
6356.15137		1
6356.176		1
6356.21338		1
6356.25		1
6356.259		1
6356.453		1
6356.581		1
6356.62158		1
6356.64551		1
6356.789		1
6357.03662		1
6357.4		1
6357.448		1
6357.46631		1
6357.479		1
6357.50342		1
6357.51172		1
6357.55469		1
6357.613		1
6357.772		1
6357.81152		1
6358.15332		1
6358.318		1
6358.379		1
6358.41357		1
6358.642		1
6358.75342		1
6358.99072		1
6359.052		1
6359.195		1
6359.35547		1
6359.39		1
6359.50439		1
6359.713		1
6359.73242		1
6359.75049		1
6360.28271		1
6360.291		1
6360.34		1
6360.43652		1
6360.527		1
6360.60352		1
6360.62354		1
6360.65234		1
6360.692		1
6360.736		1
6360.75537		1
6360.793		1
6360.905		1
6360.945		1
6360.96045		1
6361.08936		1
6361.16943		1
6361.2583		1
6361.31055		1
6361.38672		1
6361.423		1
6361.562		1
6361.58252		1
6361.591		1
6361.68262		1
6361.693		1
6361.796		1
6361.843		1
6361.863		1
6361.90137		1
6361.992		1
6362.0083		1
6362.077		1
6362.095		1
6362.161		1
6362.178		1
6362.18066		1
6362.197		1
6362.25928		1
6362.31348		1
6362.486		1
6362.49072		1
6362.57471		1
6362.5874		1
6362.606		1
6362.86572		1
6362.927		1
6362.993		1
6362.999		1
6363.02344		1
6363.04		1
6363.13574		1
6363.1665		1
6363.28125		1
6363.288		1
6363.347		1
6363.409		1
6363.419		1
6363.526		1
6363.59326		1
6363.748		1
6363.75928		1
6363.90771		1
6364.10059		1
6364.388		1
6364.49268		1
6364.55469		1
6364.63135		1
6364.72363		1
6364.727		1
6364.83936		1
6364.88672		1
6364.909		1
6364.96143		1
6365.001		1
6365.002		1
6365.049		1
6365.18555		1
6365.25342		1
6365.282		1
6365.413		1
6365.54053		1
6365.589		1
6365.682		1
6365.766		1
6365.83447		1
6365.8623		1
6366.003		1
6366.098		1
6366.17139		1
6366.274		1
6366.344		1
6366.5083		1
6366.553		1
6366.73047		1
6366.805		1
6366.81641		1
6366.897		1
6367.05566		1
6367.08643		1
6367.10742		1
6367.114		1
6367.17041		1
6367.24658		1
6367.275		1
6367.275		1
6367.34131		1
6367.435		1
6367.54053		1
6367.547		1
6367.6167		1
6367.656		1
6367.765		1
6367.774		1
6367.833		1
6367.836		1
6367.95		1
6367.953		1
6368.018		1
6368.154		1
6368.209		1
6368.222		1
6368.38037		1
6368.49268		1
6368.52246		1
6368.57275		1
6368.58		1
6368.64355		1
6368.645		1
6368.654		1
6368.725		1
6368.777		1
6368.798		1
6368.82959		1
6368.862		1
6368.90527		1
6368.935		1
6369.04443		1
6369.05469		1
6369.11963		1
6369.18066		1
6369.24463		1
6369.50049		1
6369.506		1
6369.58447		1
6369.6167		1
6369.7		1
6369.741		1
6369.816		1
6369.81641		1
6369.92334		1
6369.951		1
6370.28027		1
6370.32227		1
6370.443		1
6370.501		1
6370.50537		1
6370.552		1
6370.558		1
6370.64258		1
6370.799		1
6370.835		1
6370.855		1
6370.89453		1
6370.96875		1
6370.982		1
6371.073		1
6371.1084		1
6371.128		1
6371.13525		1
6371.157		1
6371.333		1
6371.414		1
6371.41553		1
6371.43		1
6371.49072		1
6371.493		1
6371.574		1
6371.63037		1
6371.675		1
6371.79834		1
6371.88965		1
6371.991		1
6372.0166		1
6372.08936		1
6372.216		1
6372.32471		1
6372.40625		1
6372.452		1
6372.45264		1
6372.528		1
6372.597		1
6372.851		1
6372.876		1
6372.89844		1
6372.975		1
6372.98047		1
6372.99		1
6373.061		1
6373.101		1
6373.31836		1
6373.42969		1
6373.439		1
6373.457		1
6373.4834		1
6373.5376		1
6373.77148		1
6373.80469		1
6373.82568		1
6373.84131		1
6373.883		1
6373.90137		1
6373.9165		1
6374.01465		1
6374.11572		1
6374.276		1
6374.28271		1
6374.294		1
6374.373		1
6374.39453		1
6374.41846		1
6374.45557		1
6374.57275		1
6374.69434		1
6374.723		1
6374.82227		1
6374.846		1
6374.92334		1
6374.99268		1
6375.024		1
6375.11963		1
6375.14063		1
6375.186		1
6375.281		1
6375.33057		1
6375.423		1
6375.517		1
6375.61963		1
6375.79443		1
6375.81934		1
6376.04639		1
6376.061		1
6376.09863		1
6376.1377		1
6376.153		1
6376.263		1
6376.449		1
6376.461		1
6376.47754		1
6376.67		1
6376.70557		1
6376.82373		1
6376.889		1
6376.90674		1
6376.935		1
6376.98828		1
6376.9917		1
6376.997		1
6377.278		1
6377.285		1
6377.39		1
6377.444		1
6377.518		1
6377.586		1
6377.588		1
6377.601		1
6377.67529		1
6377.83643		1
6378.01367		1
6378.229		1
6378.44873		1
6378.466		1
6378.546		1
6378.552		1
6378.697		1
6378.7		1
6378.70068		1
6378.92139		1
6379.02832		1
6379.093		1
6379.14453		1
6379.159		1
6379.262		1
6379.478		1
6379.483		1
6379.5127		1
6379.558		1
6379.69043		1
6379.80371		1
6379.845		1
6379.8877		1
6379.95947		1
6380.09		1
6380.20654		1
6380.256		1
6380.318		1
6380.49		1
6380.52051		1
6380.585		1
6380.646		1
6380.72559		1
6380.816		1
6380.83643		1
6380.886		1
6380.9624		1
6381.11035		1
6381.12549		1
6381.129		1
6381.129		1
6381.31445		1
6381.377		1
6381.3833		1
6381.62256		1
6381.632		1
6381.678		1
6381.681		1
6381.76025		1
6381.837		1
6381.919		1
6381.94873		1
6381.96631		1
6382.064		1
6382.315		1
6382.395		1
6382.43555		1
6382.49072		1
6382.50537		1
6382.599		1
6382.609		1
6382.87842		1
6382.88525		1
6382.951		1
6382.957		1
6382.95752		1
6382.985		1
6383.035		1
6383.05469		1
6383.14453		1
6383.274		1
6383.328		1
6383.347		1
6383.35645		1
6383.57227		1
6383.67871		1
6383.77148		1
6383.78174		1
6383.84375		1
6383.867		1
6384.02246		1
6384.03467		1
6384.147		1
6384.182		1
6384.34473		1
6384.34961		1
6384.355		1
6384.37		1
6384.507		1
6384.51		1
6384.528		1
6384.63867		1
6384.674		1
6384.7627		1
6384.834		1
6385.004		1
6385.071		1
6385.105		1
6385.18066		1
6385.31445		1
6385.38		1
6385.39648		1
6385.457		1
6385.52051		1
6385.54541		1
6385.66064		1
6385.67432		1
6385.68652		1
6385.69775		1
6385.70264		1
[truncated: 16,579 more rows]
