# Supplementary material for: Getting rid of ‘rain’ and ‘stars’: Mitigating inhibition effects on ddPCR data analysis, the case study of the invasive crayfish Pacifastacus leniusculus in the streams of Luxembourg
Source: PLoS One. 2022 Nov 16;17(11):e0275363. doi: 10.1371/journal.pone.0275363 (PMC9668142; doi:10.1371/journal.pone.0275363)
Supplement: S1 File — (ZIP) [file pone.0275363.s003.zip › raw data/31-Pl4/31 Pl4-2019_B11_Amplitude.csv]

Ch1 Amplitude	Ch2 Amplitude	Cluster
1550.98962		1
4490.56348		1
4546.62939		1
4607.554		1
4618.969		1
4718.4165		1
4731.016		1
4813.489		1
4844.825		1
4857.71826		1
4859.69434		1
4865.219		1
4903.4		1
4910.83154		1
4991.20068		1
5012.16357		1
5028.19		1
5042.84131		1
5042.87158		1
5047.081		1
5074.91943		1
5080.1084		1
5088.75		1
5109.042		1
5113.17969		1
5117.032		1
5118.66943		1
5123.203		1
5133.934		1
5136.307		1
5143.001		1
5160.8		1
5169.581		1
5182.875		1
5196.99756		1
5199.03369		1
5209.563		1
5210.41162		1
5210.75146		1
5213.141		1
5219.98		1
5220.11572		1
5236.357		1
5237.352		1
5240.12646		1
5246.1333		1
5246.79932		1
5247.6		1
5251.66943		1
5254.86963		1
5256.96436		1
5261.142		1
5266.356		1
5267.89		1
5269.131		1
5277.402		1
5277.592		1
5279.614		1
5280.10449		1
5280.88525		1
5284.143		1
5284.36475		1
5291.68555		1
5292.391		1
5292.731		1
5295.85		1
5297.081		1
5298.78955		1
5300.11133		1
5301.635		1
5302.12		1
5306.75928		1
5307.19043		1
5308.02246		1
5309.78564		1
5313.714		1
5317.07666		1
5318.15234		1
5321.93848		1
5323.898		1
5325.9834		1
5327.57275		1
5328.298		1
5328.784		1
5329.348		1
5329.359		1
5332.108		1
5332.35547		1
5335.973		1
5339.685		1
5340.46436		1
5341.733		1
5343.047		1
5344.124		1
5344.98145		1
5348.03369		1
5348.895		1
5352.161		1
5355.701		1
5358.402		1
5362.34668		1
5362.465		1
5363.122		1
5363.44336		1
5363.566		1
5364.78125		1
5367.865		1
5368.30566		1
5368.59033		1
5369.955		1
5370.7666		1
5372.60449		1
5373.775		1
5374.438		1
5374.60352		1
5375.428		1
5378.218		1
5382.695		1
5388.05225		1
5390.143		1
5392.59961		1
5392.604		1
5392.682		1
5395.941		1
5398.64648		1
5401.27246		1
5402.26465		1
5405.73828		1
5406.975		1
5408.43262		1
5409.49463		1
5412.06348		1
5413.249		1
5414.04443		1
5414.123		1
5415.043		1
5417.38672		1
5417.601		1
5418.05		1
5423.27246		1
5423.29346		1
5423.60547		1
5424.994		1
5433.67725		1
5434.076		1
5434.5127		1
5435.12061		1
5437.224		1
5439.56543		1
5439.63428		1
5440.37744		1
5442.27734		1
5442.953		1
5443.07275		1
5443.97266		1
5445.318		1
5446.82764		1
5450.216		1
5450.52637		1
5451.431		1
5452.15625		1
5452.65234		1
5453.511		1
5453.82		1
5455.15137		1
5455.5957		1
5456.64258		1
5457.376		1
5461.643		1
5462.235		1
5462.304		1
5463.346		1
5463.508		1
5463.65137		1
5464.55469		1
5465.83		1
5468.42773		1
5468.678		1
5469.086		1
5472.33154		1
5472.649		1
5472.69336		1
5473.692		1
5474.97266		1
5477.58936		1
5478.20361		1
5479.605		1
5479.663		1
5479.99		1
5480.725		1
5480.889		1
5480.973		1
5482.22		1
5483.043		1
5483.1543		1
5483.42236		1
5483.906		1
5484.554		1
5484.932		1
5485.519		1
5486.017		1
5486.141		1
5486.2124		1
5487.499		1
5488.63		1
5489.98975		1
5490.283		1
5490.821		1
5492.168		1
5493.59229		1
5494.119		1
5494.191		1
5495.58		1
5495.91		1
5499.99951		1
5501.341		1
5502.57129		1
5502.611		1
5503.5127		1
5504.72168		1
5507.01		1
5507.058		1
5507.38574		1
5507.77051		1
5510.02441		1
5510.56543		1
5512.03955		1
5512.77148		1
5516.781		1
5517.176		1
5517.31445		1
5517.95264		1
5518.07227		1
5518.40039		1
5519.63525		1
5519.794		1
5520.748		1
5524.53467		1
5524.74463		1
5525.466		1
5525.561		1
5526.485		1
5527.34326		1
5528.944		1
5529.099		1
5529.51172		1
5529.8457		1
5529.875		1
5530.22363		1
5530.409		1
5530.47363		1
5530.766		1
5531.97852		1
5532.01855		1
5533.33057		1
5533.81543		1
5536.41064		1
5536.70947		1
5536.83154		1
5537.203		1
5537.681		1
5537.86768		1
5537.885		1
5538.15674		1
5538.485		1
5539.2417		1
5540.986		1
5541.26367		1
5541.698		1
5542.08154		1
5542.257		1
5542.32		1
5542.507		1
5542.597		1
5542.70557		1
5543.136		1
5543.6377		1
5546.10352		1
5546.20068		1
5546.606		1
5546.98145		1
5547.07666		1
5547.898		1
5547.959		1
5549.381		1
5550.67334		1
5550.759		1
5550.812		1
5551.21		1
5551.2373		1
5551.55273		1
5551.779		1
5551.95361		1
5552.118		1
5552.337		1
5552.515		1
5553.44531		1
5555.123		1
5556.922		1
5558.057		1
5559.242		1
5559.5293		1
5559.536		1
5559.66748		1
5559.81641		1
5560.13232		1
5560.197		1
5560.529		1
5560.866		1
5561.15869		1
5561.552		1
5561.8623		1
5563.348		1
5563.53857		1
5564.584		1
5564.609		1
5565.15039		1
5565.253		1
5565.779		1
5565.84		1
5566.22852		1
5566.79834		1
5566.86133		1
5568.452		1
5568.82959		1
5568.9		1
5568.935		1
5569.78		1
5570.09033		1
5570.22363		1
5570.529		1
5570.825		1
5570.83057		1
5571.633		1
5571.68262		1
5573.27051		1
5574.75244		1
5574.84473		1
5575.01074		1
5575.051		1
5575.846		1
5577.205		1
5577.335		1
5577.846		1
5577.99951		1
5578.333		1
5578.399		1
5578.992		1
5578.99463		1
5579.21143		1
5579.56055		1
5579.57373		1
5579.885		1
5582.19971		1
5582.59326		1
5582.893		1
5583.45752		1
5583.578		1
5583.80566		1
5584.51465		1
5584.75537		1
5584.91064		1
5585.07471		1
5585.103		1
5585.15625		1
5585.42725		1
5585.89258		1
5586.051		1
5586.82471		1
5587.51758		1
5587.683		1
5588.01758		1
5588.063		1
5588.397		1
5588.491		1
5588.907		1
5589		1
5589.49854		1
5589.94434		1
5590.28564		1
5590.67529		1
5590.75928		1
5591.43652		1
5592.989		1
5593.203		1
5593.30762		1
5593.839		1
5594.19629		1
5594.65674		1
5594.69043		1
5594.79736		1
5594.84668		1
5595.05566		1
5595.109		1
5595.143		1
5595.31836		1
5595.837		1
5595.86035		1
5596.04541		1
5596.05469		1
5596.48047		1
5596.727		1
5596.81		1
5596.84		1
5597.17432		1
5597.17725		1
5597.85		1
5597.863		1
5597.94775		1
5598.12549		1
5598.25928		1
5598.39		1
5599.122		1
5599.175		1
5599.62646		1
5599.886		1
5600.94873		1
5601.294		1
5602.512		1
5603.405		1
5603.475		1
5603.508		1
5603.67334		1
5603.76172		1
5603.8833		1
5605.171		1
5605.219		1
5605.42627		1
5605.51367		1
5605.817		1
5606.01855		1
5606.05029		1
5606.131		1
5606.234		1
5606.58252		1
5606.60742		1
5607.174		1
5607.6167		1
5607.62061		1
5607.97363		1
5608.005		1
5608.5874		1
5608.61865		1
5609.632		1
5610.073		1
5610.337		1
5610.393		1
5610.584		1
5611.04541		1
5611.129		1
5611.17041		1
5611.35742		1
5611.58447		1
5611.61865		1
5611.79541		1
5611.9043		1
5611.9917		1
5612.504		1
5612.986		1
5612.989		1
5613.62354		1
5614.062		1
5614.10645		1
5614.18262		1
5614.287		1
5614.35547		1
5614.796		1
5615.236		1
5615.325		1
5615.483		1
5615.48828		1
5615.72852		1
5615.75537		1
5615.957		1
5616.56836		1
5616.77344		1
5617.061		1
5617.103		1
5617.143		1
5617.199		1
5617.44141		1
5617.75049		1
5618.2583		1
5618.975		1
5619.37256		1
5619.39355		1
5619.45752		1
5619.6377		1
5619.666		1
5619.865		1
5620.029		1
5620.37256		1
5620.606		1
5620.813		1
5621.594		1
5621.78467		1
5622.233		1
5622.386		1
5622.70068		1
5623.52344		1
5623.804		1
5623.82959		1
5624.37158		1
5624.95654		1
5625.186		1
5625.28271		1
5625.506		1
5625.71436		1
5625.758		1
5625.94		1
5626.032		1
5626.4165		1
5626.502		1
5626.73828		1
5626.82275		1
5626.865		1
5627.37		1
5627.46973		1
5627.64		1
5628.20459		1
5628.205		1
5628.254		1
5628.56		1
5628.609		1
5628.657		1
5628.685		1
5628.74463		1
5628.85		1
5628.87549		1
5629.164		1
5629.43652		1
5629.69434		1
5629.77832		1
5630.29248		1
5630.746		1
5630.748		1
5630.904		1
5631.101		1
5631.18359		1
5631.518		1
5631.941		1
5632.017		1
5632.03955		1
5632.59766		1
5632.8877		1
5633.66943		1
5633.68945		1
5633.73438		1
5634.87451		1
5635.179		1
5635.387		1
5635.78662		1
5635.971		1
5636.01		1
5636.06		1
5636.1875		1
5636.292		1
5636.333		1
5636.334		1
5636.662		1
5636.67236		1
5636.778		1
5636.803		1
5636.847		1
5637.23242		1
5637.3623		1
5637.518		1
5637.961		1
5638.099		1
5638.38232		1
5638.64		1
5638.668		1
5638.858		1
5639.67871		1
5639.717		1
5639.76172		1
5639.762		1
5640.6416		1
5640.77441		1
5640.854		1
5640.927		1
5640.92725		1
5641.04346		1
5641.053		1
5641.413		1
5641.483		1
5641.95752		1
5642.111		1
5642.43		1
5642.798		1
5642.83057		1
5642.939		1
5643.135		1
5643.18652		1
5643.391		1
5643.49854		1
5643.74658		1
5644.005		1
5644.14355		1
5644.20166		1
5644.291		1
5644.472		1
5644.788		1
5645.00732		1
5645.79736		1
5646.73828		1
5646.869		1
5646.873		1
5646.98535		1
5647.03955		1
5647.18457		1
5647.64648		1
5647.79248		1
5647.92236		1
5648.33		1
5648.35742		1
5648.64		1
5648.769		1
5648.91357		1
5649.074		1
5649.09668		1
5649.09961		1
5649.707		1
5650.524		1
5650.641		1
5650.701		1
5650.732		1
5650.78955		1
5651.019		1
5651.2334		1
5651.24		1
5651.32275		1
5651.3623		1
5651.43262		1
5651.609		1
5651.708		1
5652.537		1
5653.08545		1
5653.086		1
5653.1		1
5653.50439		1
5653.62061		1
5654.205		1
5654.24365		1
5654.281		1
5654.63037		1
5654.92725		1
5654.987		1
5655.16455		1
5655.35547		1
5655.94873		1
5656.51758		1
5656.52		1
5656.698		1
5656.71973		1
5656.75928		1
5657.5166		1
5657.981		1
5658.17773		1
5658.289		1
5658.4		1
5658.70459		1
5658.939		1
5658.9873		1
5659.0127		1
5659.1167		1
5659.21045		1
5659.32861		1
5659.54		1
5659.87646		1
5659.89941		1
5660.12061		1
5660.49072		1
5660.51855		1
5660.742		1
5660.84		1
5660.982		1
5660.991		1
5661.003		1
5661.16162		1
5661.2		1
5661.64844		1
5661.688		1
5661.7583		1
5662.49463		1
5662.70264		1
5663.04053		1
5663.0835		1
5663.35		1
5663.43945		1
5663.551		1
5663.5625		1
5663.576		1
5663.632		1
5663.71338		1
5664.56738		1
5665.015		1
5665.148		1
5665.15674		1
5665.717		1
5665.71729		1
5665.73633		1
5665.86328		1
5666.03		1
5666.0376		1
5666.59131		1
5666.68652		1
5666.701		1
5666.772		1
5666.89063		1
5667.09961		1
5667.13037		1
5667.146		1
5667.50146		1
5667.54639		1
5667.71143		1
5667.81543		1
5668.1416		1
5668.237		1
5668.26025		1
5668.3623		1
5668.86572		1
5669.1665		1
5669.587		1
5669.65527		1
5669.729		1
5669.835		1
5670.00635		1
5670.028		1
5670.23926		1
5670.32031		1
5670.411		1
5670.54346		1
5670.76367		1
5670.996		1
5671.07666		1
5671.20264		1
5671.331		1
5671.716		1
5672.01172		1
5672.04		1
5672.64551		1
5673.107		1
5673.183		1
5673.39063		1
5673.417		1
5673.655		1
5673.78271		1
5674.021		1
5674.08936		1
5674.289		1
5674.292		1
5674.6543		1
5674.681		1
5674.75244		1
5674.87061		1
5674.972		1
5674.999		1
5675.14355		1
5675.31641		1
5675.47656		1
5675.528		1
5675.75		1
5676.06543		1
5676.571		1
5676.577		1
5676.812		1
5677.22559		1
5677.56738		1
5677.63037		1
5677.7915		1
5677.87158		1
5678.0415		1
5678.127		1
5678.342		1
5678.531		1
5678.579		1
5678.9917		1
5679.10645		1
5679.25635		1
5679.63867		1
5679.65527		1
5680.16455		1
5680.499		1
5681.30762		1
5681.56641		1
5681.62256		1
5681.749		1
5681.79		1
5681.95068		1
5682.01367		1
5682.03564		1
5682.07373		1
5682.27832		1
5682.566		1
5682.73633		1
5682.77051		1
5683.069		1
5683.09131		1
5683.396		1
5683.4624		1
5683.795		1
5684.36328		1
5684.38574		1
5684.454		1
5684.565		1
5684.677		1
5684.72559		1
5684.83154		1
5685.124		1
5685.358		1
5685.509		1
5686.32275		1
5686.34863		1
5686.63867		1
5687.061		1
5687.089		1
5687.38574		1
5687.57861		1
5687.78857		1
5687.92041		1
5688.101		1
5688.2627		1
5688.35645		1
5688.52637		1
5688.70361		1
5688.72559		1
5688.863		1
5689.08252		1
5689.098		1
5689.342		1
5689.402		1
5689.696		1
5689.959		1
5690.01074		1
5690.102		1
5690.274		1
5690.277		1
5690.348		1
5690.45654		1
5690.65869		1
5690.69141		1
5690.723		1
5690.78857		1
5690.99072		1
5691.105		1
5691.198		1
5691.329		1
5691.54248		1
5691.63135		1
5691.744		1
5691.82764		1
5691.926		1
5692.104		1
5692.106		1
5692.15527		1
5692.583		1
5692.754		1
5692.819		1
5692.832		1
5692.85156		1
5692.8584		1
5693.099		1
5693.193		1
5693.40137		1
5693.424		1
5693.488		1
5693.53564		1
5693.55127		1
5693.557		1
5693.56836		1
5693.58057		1
5693.817		1
5693.84131		1
5693.9126		1
5694.87256		1
5695.05273		1
5695.19		1
5695.39941		1
5695.63428		1
5695.808		1
5696.08154		1
5696.464		1
5696.562		1
5696.634		1
5696.72852		1
5696.95		1
5697.00928		1
5697.235		1
5697.27637		1
5697.3374		1
5697.54639		1
5697.59		1
5697.691		1
5697.71533		1
5697.79053		1
5697.79639		1
5697.862		1
5698.15234		1
5698.195		1
5698.21143		1
5698.421		1
5698.424		1
5698.526		1
5698.611		1
5698.723		1
5698.764		1
5698.902		1
5699.023		1
5699.11572		1
5699.179		1
5699.55762		1
5699.6		1
5699.70068		1
5699.82764		1
5699.835		1
5699.85645		1
5700.00049		1
5700.16357		1
5700.37		1
5700.39355		1
5700.6		1
5700.70947		1
5700.72656		1
5700.77637		1
5700.82764		1
5700.897		1
5701.232		1
5701.45947		1
5701.471		1
5701.527		1
5701.60059		1
5701.649		1
5701.72852		1
5701.78125		1
5701.87158		1
5702.15234		1
5702.372		1
5702.374		1
5702.477		1
5702.881		1
5703.187		1
5703.188		1
5703.316		1
5703.59473		1
5703.648		1
5703.673		1
5703.71973		1
5703.757		1
5703.98633		1
5704.36		1
5704.683		1
5704.82959		1
5704.996		1
5705.01172		1
5705.0127		1
5705.05566		1
5705.207		1
5705.25635		1
5705.352		1
5705.38135		1
5705.48828		1
5705.608		1
5705.616		1
5705.74854		1
5705.92529		1
5705.95068		1
5705.969		1
5706.03662		1
5706.07		1
5706.57227		1
5706.645		1
5707.134		1
5707.223		1
5707.335		1
5707.43		1
5707.46143		1
5707.4624		1
5707.598		1
5707.681		1
5707.901		1
5708.36328		1
5708.403		1
5708.415		1
5708.677		1
5708.74658		1
5708.829		1
5708.845		1
5709.20264		1
5709.229		1
5709.24072		1
5709.459		1
5709.46826		1
5709.50244		1
5709.68164		1
5709.781		1
5710.17529		1
5710.198		1
5710.242		1
5710.269		1
5710.291		1
5710.37842		1
5710.44043		1
5710.608		1
5710.741		1
5711.02734		1
5711.08545		1
5711.166		1
5711.229		1
5711.23145		1
5711.367		1
5711.38574		1
5711.43359		1
5711.624		1
5711.704		1
5711.71631		1
5711.87451		1
5711.998		1
5712.05469		1
5712.1084		1
5712.257		1
5712.30957		1
5712.469		1
5712.58643		1
5712.59473		1
5712.80957		1
5713.043		1
5713.077		1
5713.156		1
5713.223		1
5713.422		1
5713.496		1
5713.584		1
5713.76563		1
5713.779		1
5713.938		1
5713.93848		1
5713.94629		1
5714.22559		1
5714.28955		1
5714.40527		1
5714.421		1
5714.44336		1
5714.6416		1
5714.80762		1
5715.065		1
5715.19141		1
5715.246		1
5715.33154		1
5715.439		1
5715.514		1
5715.56836		1
5715.739		1
5715.888		1
5715.964		1
5716.0835		1
5716.292		1
5716.466		1
5716.681		1
5716.70264		1
5717.06738		1
5717.25		1
5717.642		1
5717.74756		1
5717.758		1
5717.781		1
5717.85156		1
5717.8667		1
5717.875		1
5717.93945		1
5718.05029		1
5718.18359		1
5718.22266		1
5718.24854		1
5718.27734		1
5718.52246		1
5718.595		1
5718.662		1
5718.7583		1
5718.7793		1
5719.09131		1
5719.19		1
5719.719		1
5719.737		1
5719.77		1
5719.827		1
5719.857		1
5719.88		1
5719.907		1
5720.052		1
5720.18652		1
5720.313		1
5720.383		1
5720.409		1
5720.422		1
5720.43945		1
5720.57764		1
5720.67773		1
5720.831		1
5720.97363		1
5721.102		1
5721.42236		1
5721.564		1
5721.61865		1
5721.65		1
5721.726		1
5721.789		1
5721.83447		1
5721.86963		1
5721.88135		1
5722.03027		1
5722.122		1
5722.16357		1
5722.30859		1
5722.34668		1
5722.48926		1
5722.632		1
5722.7334		1
5722.938		1
5723.003		1
5723.155		1
5723.18945		1
5723.206		1
5723.241		1
5723.25049		1
5723.3374		1
5723.53662		1
5723.781		1
5723.876		1
5723.9585		1
5724.04346		1
5724.07764		1
5724.19775		1
5724.3374		1
5724.48242		1
5724.546		1
5724.615		1
5724.656		1
5724.822		1
5724.91846		1
5724.93164		1
5725.10449		1
5725.154		1
5725.20361		1
5725.272		1
5725.30762		1
5725.39551		1
5725.621		1
5725.946		1
5726.0415		1
5726.19434		1
5726.2207		1
5726.44531		1
5726.456		1
5726.489		1
5726.505		1
5726.79248		1
5726.79639		1
5726.80859		1
5726.933		1
5726.963		1
5727.29541		1
5727.414		1
5727.49658		1
5727.509		1
5727.51465		1
5727.549		1
5727.569		1
5727.682		1
5727.99854		1
5728.03125		1
5728.15527		1
5728.18652		1
5728.2		1
5728.23		1
5728.233		1
5728.44873		1
5728.503		1
5728.71875		1
5728.816		1
5728.84375		1
5728.9126		1
5729.011		1
5729.19531		1
5729.27344		1
5729.414		1
5729.424		1
5729.47559		1
5729.48828		1
5729.49365		1
5729.568		1
5729.63574		1
5729.64746		1
5729.69336		1
5729.779		1
5729.791		1
5729.86328		1
5729.88574		1
5730.1626		1
5730.211		1
5730.47754		1
5730.66748		1
5730.804		1
5730.86133		1
5730.91455		1
5731.45654		1
5731.48633		1
5731.51		1
5731.883		1
5732.00635		1
5732.08		1
5732.19043		1
5732.195		1
5732.2627		1
5732.27344		1
5732.4834		1
5732.61865		1
5732.65332		1
5732.693		1
5732.755		1
5732.76855		1
5732.85		1
5732.92236		1
5733.109		1
5733.15527		1
5733.16455		1
5733.59375		1
5733.668		1
5733.765		1
5733.89258		1
5734.097		1
5734.13574		1
5734.13867		1
5734.396		1
5734.581		1
5734.63		1
5734.84		1
5734.88428		1
5734.94141		1
5735.065		1
5735.06836		1
5735.165		1
5735.2915		1
5735.31		1
5735.31348		1
5735.336		1
5735.41553		1
5735.66		1
5735.747		1
5735.789		1
5735.8623		1
5735.8877		1
5736.003		1
5736.153		1
5736.1543		1
5736.211		1
5736.488		1
5736.585		1
5736.91		1
5737.03271		1
5737.048		1
5737.071		1
5737.14355		1
5737.16455		1
5737.555		1
5737.63672		1
5737.648		1
5737.685		1
5737.93262		1
5738.02148		1
5738.22266		1
5738.36		1
5738.42871		1
5738.781		1
5738.79443		1
5738.955		1
5739.09131		1
5739.096		1
5739.226		1
5739.2793		1
5739.39063		1
5739.571		1
5739.573		1
5739.603		1
5739.67432		1
5740.08936		1
5740.11865		1
5740.2417		1
5740.271		1
5740.275		1
5740.287		1
5740.309		1
5740.35449		1
5740.37744		1
5740.388		1
5740.42969		1
5740.49854		1
5740.588		1
5740.674		1
5740.69531		1
5740.85156		1
5740.94141		1
5741.01025		1
5741.042		1
5741.1543		1
5741.479		1
5741.58252		1
5741.691		1
5741.90137		1
5741.92773		1
5742.027		1
5742.14941		1
5742.426		1
5742.581		1
5742.719		1
5742.748		1
5742.75244		1
5742.936		1
5743.1377		1
5743.182		1
5743.213		1
5743.54		1
5743.54932		1
5743.59131		1
5743.615		1
5743.688		1
5743.734		1
5743.85352		1
5743.86963		1
5743.90967		1
5743.985		1
5744.004		1
5744.049		1
5744.11328		1
5744.185		1
5744.192		1
5744.2373		1
5744.286		1
5744.32		1
5744.385		1
5744.571		1
5744.62646		1
5744.6416		1
5744.64258		1
5744.65674		1
5744.662		1
5744.66943		1
5744.67432		1
5744.76758		1
5744.82227		1
5744.82275		1
5744.849		1
5744.9585		1
5745.08643		1
5745.11426		1
5745.257		1
5745.507		1
5745.68848		1
5745.736		1
5745.75		1
5745.815		1
5745.88428		1
5746.14		1
5746.159		1
5746.46338		1
5746.469		1
5746.531		1
5746.55957		1
5746.57764		1
5746.60254		1
5746.626		1
5746.714		1
5747.16943		1
5747.17041		1
5747.194		1
5747.32275		1
5747.364		1
5747.40869		1
5747.497		1
5747.80566		1
5747.824		1
5747.866		1
5747.925		1
5747.952		1
5747.97949		1
5748.032		1
5748.158		1
5748.16357		1
5748.22852		1
5748.24854		1
5748.40039		1
5748.455		1
5748.46631		1
5748.67725		1
5748.72461		1
5748.759		1
5748.94434		1
5749.042		1
5749.07		1
5749.44873		1
5749.51953		1
5749.65234		1
5749.79053		1
5749.792		1
5749.83545		1
5749.84473		1
5749.994		1
5750.07031		1
5750.094		1
5750.444		1
5750.46875		1
5750.53662		1
5750.59033		1
5750.651		1
5750.66162		1
5750.885		1
5750.907		1
5751.129		1
5751.20068		1
5751.23975		1
5751.24658		1
5751.25537		1
5751.34766		1
5751.523		1
5751.786		1
5752.225		1
5752.27441		1
5752.335		1
5752.342		1
5752.455		1
5752.486		1
5752.63867		1
5752.652		1
5752.69043		1
5752.893		1
5752.931		1
5752.96826		1
5753.007		1
5753.03467		1
5753.1333		1
5753.21875		1
5753.29639		1
5753.31738		1
5753.394		1
5753.44727		1
5753.44971		1
5753.48		1
5753.50928		1
5753.56152		1
5753.592		1
5753.7417		1
5753.79		1
5753.822		1
5753.89941		1
5754.029		1
5754.19629		1
5754.248		1
5754.322		1
5754.34229		1
5754.38232		1
5754.429		1
5754.447		1
5754.482		1
5754.53857		1
5754.63672		1
5754.6543		1
5754.74561		1
5754.81836		1
5754.922		1
5755.115		1
5755.12061		1
5755.19629		1
5755.291		1
5755.40234		1
5755.51		1
5755.53271		1
5755.535		1
5755.567		1
5755.679		1
5755.686		1
5755.808		1
5755.881		1
5755.9165		1
5755.96729		1
5756.008		1
5756.09766		1
5756.28564		1
5756.39844		1
5756.42041		1
5756.46729		1
5756.53857		1
5756.7		1
5756.861		1
5756.88037		1
5756.938		1
5757		1
5757.009		1
5757.027		1
5757.04834		1
5757.15137		1
5757.21826		1
5757.23145		1
5757.26367		1
5757.274		1
5757.32129		1
5757.361		1
5757.36475		1
5757.471		1
5757.68262		1
5757.73047		1
5757.74756		1
5757.76367		1
5757.80225		1
5757.915		1
5758.02441		1
5758.07471		1
5758.212		1
5758.222		1
5758.24365		1
5758.261		1
5758.282		1
5758.37256		1
5758.3877		1
5758.39551		1
5758.399		1
5758.478		1
5758.59375		1
5758.645		1
5758.719		1
5758.902		1
5758.91846		1
5758.95361		1
5759.002		1
5759.031		1
5759.12744		1
5759.27441		1
5759.541		1
5759.739		1
5759.767		1
5759.89648		1
5760.019		1
5760.04053		1
5760.06055		1
5760.12549		1
5760.24072		1
5760.345		1
5760.37256		1
5760.404		1
5760.444		1
5760.462		1
5760.57129		1
5760.608		1
5760.65869		1
5760.72656		1
5760.81543		1
5760.81641		1
5760.848		1
5760.94629		1
5761.10156		1
5761.265		1
5761.403		1
5761.453		1
5761.47363		1
5761.49951		1
5761.9		1
5762.092		1
5762.373		1
5762.534		1
5762.60156		1
5762.76		1
5762.76172		1
5762.8584		1
5763.052		1
5763.07031		1
5763.321		1
5763.38037		1
5763.415		1
5763.44873		1
5763.49365		1
5763.53125		1
5763.61		1
5763.64941		1
5763.82471		1
5764.01074		1
5764.04541		1
5764.18848		1
5764.258		1
5764.356		1
5764.47754		1
5764.75537		1
5764.80127		1
5764.874		1
5764.889		1
5765.165		1
5765.21143		1
5765.282		1
5765.331		1
5765.421		1
5765.44775		1
5765.45752		1
5765.49756		1
5765.629		1
5765.654		1
5765.65625		1
5765.68066		1
5765.69873		1
5765.77051		1
5765.81641		1
5765.891		1
5766.0874		1
5766.0957		1
5766.174		1
5766.31445		1
5766.549		1
5766.576		1
5766.647		1
5766.67725		1
5766.77		1
5766.79346		1
5766.877		1
5766.9375		1
5766.96143		1
5767.02344		1
5767.056		1
5767.11572		1
5767.494		1
5767.745		1
5767.75537		1
5767.86426		1
5767.86768		1
5767.88232		1
5767.95166		1
5767.953		1
5768.07275		1
5768.11328		1
5768.1167		1
5768.277		1
5768.4043		1
5768.57129		1
5768.62842		1
5768.75244		1
5768.821		1
5768.88037		1
5768.916		1
5768.932		1
5769.04346		1
5769.06055		1
5769.06934		1
5769.143		1
5769.17041		1
5769.256		1
5769.289		1
5769.312		1
5769.31738		1
5769.38672		1
5769.40039		1
5769.476		1
5769.50928		1
5769.552		1
5769.64551		1
5769.714		1
5769.85254		1
5770.06738		1
5770.09375		1
5770.111		1
5770.11133		1
5770.19043		1
5770.408		1
5770.509		1
5770.563		1
5770.58838		1
5770.624		1
5770.64		1
5770.685		1
5770.716		1
5770.722		1
5770.79736		1
5770.876		1
5770.90234		1
5770.921		1
5770.98633		1
5770.994		1
5771.103		1
5771.18359		1
5771.24		1
5771.25342		1
5771.31152		1
5771.386		1
5771.424		1
5771.466		1
5771.48		1
5771.61133		1
5771.61768		1
5771.62354		1
5771.69043		1
5771.747		1
5771.85742		1
5771.87939		1
5771.96436		1
5772.00732		1
5772.11963		1
5772.12842		1
5772.242		1
5772.402		1
5772.537		1
5772.55957		1
5772.634		1
5772.67432		1
5772.702		1
5772.82031		1
5772.85156		1
5772.925		1
5772.961		1
5773.014		1
5773.02832		1
5773.109		1
5773.14258		1
5773.23828		1
5773.252		1
5773.26563		1
5773.333		1
5773.377		1
5773.47363		1
5773.519		1
5773.548		1
5773.791		1
5773.797		1
5773.968		1
5774.03		1
5774.075		1
5774.164		1
5774.45264		1
5774.5127		1
5774.55664		1
5774.712		1
5774.79736		1
5774.90332		1
5775.113		1
5775.278		1
5775.483		1
5775.57227		1
5775.646		1
5775.64746		1
5775.831		1
5775.99463		1
5776.05664		1
5776.07		1
5776.071		1
5776.19873		1
5776.21875		1
5776.289		1
5776.349		1
5776.357		1
5776.43457		1
5776.439		1
5776.50928		1
5776.6377		1
5776.682		1
5776.73		1
5776.76855		1
5776.812		1
5776.855		1
5776.882		1
5776.93555		1
5776.94775		1
5776.97852		1
5776.9873		1
5776.99854		1
5777.02832		1
5777.16		1
5777.179		1
5777.306		1
5777.30957		1
5777.553		1
5777.63525		1
5777.691		1
5777.7583		1
5777.77734		1
5777.834		1
5778.0376		1
5778.121		1
5778.13037		1
5778.172		1
5778.279		1
5778.33545		1
5778.337		1
5778.42529		1
5778.4375		1
5778.47559		1
5778.48633		1
5778.64941		1
5778.65967		1
5778.662		1
5778.71826		1
5778.72		1
5778.723		1
5778.73047		1
5778.853		1
5778.87744		1
5778.90332		1
5778.92334		1
5778.96826		1
5778.96826		1
5778.99072		1
5779.07275		1
5779.142		1
5779.271		1
5779.273		1
5779.33545		1
5779.57959		1
5779.58545		1
5779.67		1
5779.67041		1
5780.087		1
5780.128		1
5780.163		1
5780.282		1
5780.30566		1
5780.33057		1
5780.55371		1
5780.5835		1
5780.602		1
5780.62061		1
5780.64063		1
5780.8335		1
5780.889		1
5780.93848		1
5780.9585		1
5780.99365		1
5781.08		1
5781.11328		1
5781.15674		1
5781.178		1
5781.18		1
5781.192		1
5781.32		1
5781.34863		1
5781.378		1
5781.431		1
5781.537		1
5781.546		1
5781.637		1
5781.731		1
5781.73242		1
5781.75537		1
5781.986		1
5782.047		1
5782.056		1
5782.07		1
5782.144		1
5782.25		1
5782.26367		1
5782.277		1
5782.357		1
5782.379		1
5782.44336		1
5782.47559		1
5782.551		1
5782.586		1
5782.59863		1
5782.615		1
5782.737		1
5782.87939		1
5782.89258		1
5783.01025		1
5783.03174		1
5783.049		1
5783.151		1
5783.16748		1
5783.174		1
5783.17969		1
5783.25146		1
5783.306		1
5783.38965		1
5783.487		1
5783.527		1
5783.563		1
5783.65869		1
5783.72754		1
5783.77		1
5783.82568		1
5783.86426		1
5784.031		1
5784.05225		1
5784.065		1
5784.072		1
5784.173		1
5784.26855		1
5784.272		1
5784.3877		1
5784.51		1
5784.542		1
5784.62061		1
5784.648		1
5784.683		1
5784.84668		1
5784.85938		1
5784.911		1
5784.937		1
5784.97		1
5785.16748		1
5785.222		1
5785.27832		1
5785.345		1
5785.38037		1
5785.44336		1
5785.50146		1
5785.5376		1
5785.562		1
5785.65771		1
5785.69629		1
5785.76563		1
5785.973		1
5785.99658		1
5786.43848		1
5786.55957		1
5786.715		1
5786.81543		1
5786.912		1
5786.94141		1
5786.97656		1
5787.036		1
5787.038		1
5787.093		1
5787.141		1
5787.20459		1
5787.334		1
5787.39746		1
5787.406		1
5787.44		1
5787.7334		1
5787.76025		1
5787.76367		1
5787.77441		1
5787.883		1
5787.897		1
5787.976		1
5788.063		1
5788.122		1
5788.19629		1
5788.23145		1
5788.232		1
5788.238		1
5788.28955		1
5788.52539		1
5788.54639		1
5788.56641		1
5788.6084		1
5788.66553		1
5788.7085		1
5788.728		1
5788.749		1
5788.77734		1
5788.968		1
5788.973		1
5789.13135		1
5789.17725		1
5789.20361		1
5789.274		1
5789.323		1
5789.56738		1
5789.58154		1
5789.722		1
5789.789		1
5789.85059		1
5789.87549		1
5789.905		1
5790.04736		1
5790.072		1
5790.1377		1
5790.48242		1
5790.538		1
5790.54346		1
5790.563		1
5790.589		1
5790.6665		1
5790.731		1
5790.83545		1
5790.90967		1
5790.91748		1
5791.05469		1
5791.112		1
5791.13037		1
5791.20459		1
5791.51758		1
5791.57861		1
5791.585		1
5791.632		1
5791.7207		1
5791.73828		1
5791.79346		1
5791.94		1
5792.017		1
5792.2334		1
5792.39551		1
5792.48828		1
5792.52148		1
5792.55		1
5792.63232		1
[truncated: 18,134 more rows]
