# Supplementary material for: Getting rid of ‘rain’ and ‘stars’: Mitigating inhibition effects on ddPCR data analysis, the case study of the invasive crayfish Pacifastacus leniusculus in the streams of Luxembourg
Source: PLoS One. 2022 Nov 16;17(11):e0275363. doi: 10.1371/journal.pone.0275363 (PMC9668142; doi:10.1371/journal.pone.0275363)
Supplement: S1 File — (ZIP) [file pone.0275363.s003.zip › raw data/31-Pl4/31 Pl4-2019_C01_Amplitude.csv]

Ch1 Amplitude	Ch2 Amplitude	Cluster
6178.744		1
6238.07861		1
7017.715		1
7115.35		1
7212.423		1
7244.90332		1
7246.939		1
7251.56543		1
7262.16846		1
7263.1875		1
7266.38232		1
7287.5415		1
7292.81055		1
7294.041		1
7300.36475		1
7306.08057		1
7326.17041		1
7333.574		1
7341.241		1
7352.839		1
7353.63574		1
7359.989		1
7361.56		1
7362.4126		1
7363.80957		1
7368.99268		1
7372.47852		1
7376.223		1
7377.85059		1
7379.1333		1
7383.24072		1
7383.326		1
7384.57471		1
7385.678		1
7387.13965		1
7388.436		1
7391.55029		1
7396.44775		1
7399.47754		1
7403.04639		1
7403.28271		1
7403.387		1
7410.30566		1
7411.885		1
7412.228		1
7412.27734		1
7412.81934		1
7414.323		1
7415.73926		1
7415.9707		1
7417.287		1
7417.62451		1
7417.867		1
7421.052		1
7423.95459		1
7424.03467		1
7424.81055		1
7425.29932		1
7426.455		1
7429.232		1
7433.38428		1
7434.30957		1
7434.62842		1
7435.04834		1
7435.376		1
7437.57129		1
7438.44531		1
7438.808		1
7439.46436		1
7439.875		1
7441.06055		1
7442.84863		1
7443.172		1
7443.244		1
7443.55		1
7443.87		1
7444.15039		1
7444.553		1
7445.22363		1
7447.55762		1
7450.29443		1
7450.61963		1
7452.21875		1
7452.442		1
7453.11328		1
7454.426		1
7454.6626		1
7454.705		1
7455.135		1
7455.35		1
7457.273		1
7458.99072		1
7460.23047		1
7460.54541		1
7461.664		1
7462.397		1
7464.46826		1
7465.65332		1
7466.594		1
7468.70264		1
7469.57959		1
7470.32227		1
7473.16162		1
7473.854		1
7474.098		1
7474.881		1
7475.34961		1
7475.497		1
7475.99658		1
7476.28467		1
7476.543		1
7476.85645		1
7477.303		1
7477.834		1
7478.367		1
7478.52148		1
7478.972		1
7480.167		1
7481.544		1
7481.74		1
7482.31543		1
7483.0415		1
7483.114		1
7484.15		1
7484.18848		1
7484.338		1
7484.4834		1
7485.175		1
7485.47852		1
7485.85352		1
7485.94727		1
7486.658		1
7486.73242		1
7487.14746		1
7487.30029		1
7488.14258		1
7488.44141		1
7488.648		1
7488.921		1
7490.84961		1
7490.995		1
7491.514		1
7491.97754		1
7492.17139		1
7493.129		1
7493.28		1
7493.88428		1
7494.125		1
7494.42236		1
7494.524		1
7495.643		1
7495.81348		1
7497.26		1
7497.31445		1
7497.444		1
7497.792		1
7498.23145		1
7498.932		1
7501.68359		1
7501.718		1
7502.21533		1
7503.79		1
7504.07666		1
7504.51465		1
7505.132		1
7505.234		1
7506.103		1
7506.384		1
7506.69141		1
7508.23145		1
7508.62354		1
7509.10254		1
7509.2		1
7510.623		1
7510.892		1
7511.29		1
7511.92627		1
7512.11768		1
7512.466		1
7512.56836		1
7512.66455		1
7513.06738		1
7513.23242		1
7513.328		1
7513.783		1
7514.024		1
7514.03369		1
7514.14258		1
7514.27539		1
7514.381		1
7514.855		1
7515.52637		1
7515.534		1
7517.40869		1
7517.53955		1
7517.68164		1
7518.09375		1
7518.6333		1
7519.298		1
7520.469		1
7520.702		1
7521.15625		1
7521.436		1
7521.50049		1
7522.26074		1
7522.30859		1
7522.763		1
7522.77539		1
7522.95947		1
7523.06055		1
7523.30957		1
7523.345		1
7523.37		1
7523.49658		1
7523.74463		1
7523.92725		1
7524.1377		1
7524.224		1
7524.247		1
7524.61572		1
7524.94238		1
7525.177		1
7525.183		1
7525.74268		1
7525.84131		1
7525.962		1
7526.24463		1
7526.291		1
7526.45		1
7526.68		1
7527.029		1
7527.133		1
7527.662		1
7528.2207		1
7528.51074		1
7528.604		1
7529.037		1
7529.335		1
7529.654		1
7529.99		1
7530.05762		1
7530.28662		1
7530.494		1
7530.741		1
7531.561		1
7531.623		1
7532.15771		1
7532.20166		1
7532.2207		1
7532.277		1
7532.36865		1
7532.413		1
7532.51855		1
7532.856		1
7533.145		1
7533.451		1
7533.5127		1
7533.88525		1
7534.20947		1
7534.276		1
7534.41846		1
7534.52344		1
7534.82568		1
7535.31		1
7535.42432		1
7535.607		1
7535.67529		1
7535.87256		1
7536.31		1
7536.70459		1
7536.92139		1
7536.944		1
7537.212		1
7537.38574		1
7537.846		1
7537.95654		1
7538.08057		1
7538.17432		1
7538.354		1
7538.71338		1
7538.71436		1
7538.736		1
7538.84033		1
7538.908		1
7539.165		1
7539.23145		1
7539.57129		1
7539.883		1
7539.897		1
7539.90967		1
7541.129		1
7541.35		1
7541.8833		1
7542.12744		1
7543.17041		1
7543.61768		1
7543.82275		1
7543.85938		1
7543.87939		1
7543.887		1
7544.85742		1
7544.93848		1
7544.979		1
7545.488		1
7546.522		1
7546.54639		1
7546.63867		1
7547.71631		1
7548.04443		1
7548.30664		1
7548.513		1
7549.09766		1
7549.17432		1
7549.45068		1
7550.76855		1
7551.07227		1
7551.34766		1
7553.01563		1
7553.06641		1
7553.136		1
7554.221		1
7554.419		1
7554.47266		1
7554.852		1
7555.03		1
7555.14355		1
7555.221		1
7555.3623		1
7555.81641		1
7556.18945		1
7556.74365		1
7556.818		1
7556.9126		1
7557.08154		1
7557.172		1
7557.21338		1
7557.95068		1
7558.29248		1
7558.76563		1
7559.2627		1
7559.32129		1
7559.997		1
7560.975		1
7560.97559		1
7562.005		1
7562.24463		1
7562.465		1
7562.65674		1
7563.43066		1
7563.457		1
7563.71729		1
7564.3833		1
7564.634		1
7564.69727		1
7564.88428		1
7564.936		1
7564.94727		1
7565.81836		1
7565.838		1
7566.02		1
7566.41357		1
7566.594		1
7566.73145		1
7566.76563		1
7566.95557		1
7567.01074		1
7567.02		1
7567.73975		1
7568.034		1
7568.27832		1
7568.97559		1
7568.99365		1
7569.357		1
7569.55		1
7569.91162		1
7569.921		1
7570.69141		1
7570.723		1
7570.91748		1
7570.92871		1
7570.951		1
7571.897		1
7572.006		1
7572.10156		1
7572.298		1
7572.502		1
7572.65137		1
7572.75635		1
7572.901		1
7573.741		1
7573.788		1
7574.08057		1
7574.09375		1
7574.293		1
7574.654		1
7574.668		1
7574.88232		1
7575.51		1
7575.562		1
7576.143		1
7576.24951		1
7576.3916		1
7576.42236		1
7576.78467		1
7576.993		1
7577.22363		1
7577.291		1
7577.374		1
7577.579		1
7577.69336		1
7577.80371		1
7577.936		1
7578.27539		1
7578.45264		1
7578.458		1
7578.5		1
7579.03174		1
7579.039		1
7579.15039		1
7579.159		1
7579.406		1
7579.412		1
7579.65869		1
7579.74		1
7579.761		1
7579.762		1
7580.225		1
7580.72559		1
7581.46729		1
7581.8584		1
7581.874		1
7582.254		1
7582.39063		1
7582.40527		1
7582.81348		1
7582.81445		1
7582.889		1
7582.968		1
7583.209		1
7583.45557		1
7583.52		1
7583.55371		1
7583.65039		1
7583.705		1
7583.736		1
7583.83057		1
7583.894		1
7583.917		1
7583.97461		1
7584.063		1
7584.2627		1
7584.39746		1
7584.44971		1
7584.484		1
7584.657		1
7585.05		1
7585.382		1
7585.7876		1
7585.908		1
7586.04443		1
7586.06934		1
7586.24072		1
7586.31152		1
7586.56934		1
7586.66064		1
7587.0874		1
7587.189		1
7587.243		1
7587.58545		1
7588.08057		1
7588.118		1
7588.215		1
7588.2373		1
7588.46338		1
7589.644		1
7589.65039		1
7589.7085		1
7589.795		1
7589.92969		1
7590.04736		1
7590.2915		1
7590.31055		1
7590.95		1
7590.96045		1
7591.057		1
7591.356		1
7591.556		1
7591.602		1
7591.643		1
7591.958		1
7591.966		1
7592.037		1
7592.188		1
7592.218		1
7592.28		1
7592.47168		1
7592.515		1
7592.662		1
7592.68652		1
7592.777		1
7592.779		1
7592.968		1
7593.116		1
7593.2373		1
7593.3457		1
7593.34863		1
7593.66		1
7593.76855		1
7593.791		1
7593.85742		1
7594.18848		1
7594.2666		1
7594.385		1
7594.4		1
7594.787		1
7595.103		1
7595.388		1
7595.39941		1
7595.67236		1
7595.89844		1
7595.92725		1
7596.078		1
7596.678		1
7596.81055		1
7596.86963		1
7597.22559		1
7597.386		1
7597.42		1
7597.456		1
7597.50732		1
7597.551		1
7597.791		1
7597.89258		1
7598.008		1
7598.2124		1
7598.367		1
7598.598		1
7598.843		1
7598.906		1
7598.98438		1
7599.13525		1
7599.215		1
7599.644		1
7599.70068		1
7599.949		1
7599.96875		1
7600.09473		1
7600.16943		1
7600.37		1
7600.545		1
7600.8584		1
7600.9873		1
7601.287		1
7601.34375		1
7601.381		1
7601.626		1
7601.656		1
7601.664		1
7601.865		1
7601.873		1
7601.925		1
7601.975		1
7602.13232		1
7602.20654		1
7602.282		1
7602.588		1
7602.71338		1
7603.177		1
7603.22949		1
7603.26465		1
7603.353		1
7603.538		1
7603.585		1
7603.76953		1
7603.786		1
7603.81738		1
7604.145		1
7604.28955		1
7604.291		1
7604.63428		1
7604.65625		1
7604.9165		1
7605.06152		1
7605.08936		1
7605.2124		1
7605.22559		1
7605.241		1
7605.32471		1
7605.42529		1
7605.52		1
7605.53369		1
7605.681		1
7605.927		1
7605.979		1
7605.98975		1
7606.429		1
7606.5835		1
7606.703		1
7606.784		1
7607.002		1
7607.28027		1
7607.45557		1
7607.5		1
7607.537		1
7607.5415		1
7607.662		1
7607.723		1
7607.78125		1
7607.89551		1
7607.949		1
7608.03857		1
7608.409		1
7608.484		1
7608.799		1
7608.82		1
7608.925		1
7609.04053		1
7609.099		1
7609.154		1
7609.20752		1
7609.272		1
7609.327		1
7609.504		1
7609.59961		1
7609.76465		1
7610.055		1
7610.398		1
7610.402		1
7610.46		1
7610.589		1
7610.80664		1
7610.846		1
7611.13037		1
7611.184		1
7611.57764		1
7611.664		1
7611.67627		1
7611.67725		1
7611.766		1
7612.084		1
7612.1		1
7612.33838		1
7612.462		1
7612.62		1
7612.708		1
7612.747		1
7612.75244		1
7613.15234		1
7613.19238		1
7613.62549		1
7613.69629		1
7614.24		1
7614.313		1
7614.324		1
7614.36035		1
7614.44043		1
7614.522		1
7614.8374		1
7614.96729		1
7615.05225		1
7615.07275		1
7615.254		1
7615.40771		1
7615.558		1
7615.56055		1
7615.59473		1
7615.74756		1
7616.061		1
7616.66		1
7616.81738		1
7616.88574		1
7616.93164		1
7616.94336		1
7617.114		1
7617.201		1
7617.307		1
7617.42334		1
7617.57568		1
7617.64746		1
7617.668		1
7617.7334		1
7617.745		1
7617.77		1
7617.923		1
7618.05762		1
7618.19629		1
7618.288		1
7618.44238		1
7618.451		1
7618.49365		1
7618.593		1
7618.634		1
7619.194		1
7619.21729		1
7619.2793		1
7619.403		1
7619.87549		1
7619.94238		1
7620.125		1
7620.20752		1
7620.22168		1
7620.362		1
7620.4		1
7620.59131		1
7620.65332		1
7620.66357		1
7621.114		1
7621.16		1
7621.475		1
7621.57959		1
7621.6377		1
7621.692		1
7621.864		1
7621.868		1
7621.96826		1
7622.032		1
7622.53564		1
7622.58154		1
7622.61768		1
7622.6333		1
7622.649		1
7622.711		1
7622.724		1
7622.82		1
7622.89648		1
7622.926		1
7623.03271		1
7623.109		1
7623.38232		1
7623.45557		1
7623.572		1
7623.602		1
7623.87061		1
7623.89941		1
7623.90869		1
7623.937		1
7624.273		1
7624.27734		1
7624.32129		1
7624.406		1
7624.527		1
7624.55859		1
7624.57227		1
7624.591		1
7624.73438		1
7624.80859		1
7625.369		1
7625.449		1
7625.478		1
7625.50342		1
7625.793		1
7625.895		1
7625.932		1
7625.977		1
7626.06543		1
7626.15332		1
7626.208		1
7626.24854		1
7626.286		1
7626.552		1
7626.741		1
7626.828		1
7626.86328		1
7626.938		1
7626.939		1
7627.098		1
7627.33936		1
7627.524		1
7627.57861		1
7627.84033		1
7627.86768		1
7627.927		1
7628		1
7628.001		1
7628.03662		1
7628.137		1
7628.37061		1
7628.371		1
7628.594		1
7628.8374		1
7629.04834		1
7629.63672		1
7629.728		1
7630.022		1
7630.053		1
7630.07666		1
7630.0835		1
7630.1665		1
7630.239		1
7630.265		1
7630.69629		1
7630.95		1
7630.952		1
7631.003		1
7631.044		1
7631.40674		1
7631.46045		1
7631.515		1
7631.551		1
7631.5835		1
7631.696		1
7631.73438		1
7631.784		1
7631.85449		1
7631.90527		1
7631.976		1
7632.04053		1
7632.11865		1
7632.72559		1
7633.01172		1
7633.03955		1
7633.114		1
7633.25342		1
7633.27344		1
7633.36		1
7633.417		1
7633.42139		1
7633.4624		1
7633.562		1
7633.89551		1
7633.907		1
7634.02637		1
7634.06348		1
7634.212		1
7634.267		1
7634.41943		1
7634.653		1
7634.69043		1
7634.69043		1
7634.813		1
7634.89355		1
7634.93359		1
7635.03369		1
7635.123		1
7635.146		1
7635.41748		1
7635.434		1
7635.64		1
7635.65967		1
7635.712		1
7635.752		1
7635.825		1
7635.842		1
7635.852		1
7635.864		1
7635.91846		1
7635.956		1
7636.198		1
7636.33154		1
7636.338		1
7636.45752		1
7636.556		1
7636.607		1
7636.638		1
7636.779		1
7636.89648		1
7637.023		1
7637.037		1
7637.075		1
7637.08545		1
7637.17627		1
7637.20459		1
7637.24		1
7637.366		1
7637.61963		1
7637.65332		1
7637.832		1
7637.90234		1
7638.44		1
7638.53125		1
7638.6		1
7638.699		1
7638.73438		1
7638.81934		1
7638.83057		1
7639.04932		1
7639.139		1
7639.251		1
7639.35645		1
7639.748		1
7639.876		1
7640.41846		1
7640.63867		1
7640.78564		1
7641.007		1
7641.111		1
7641.15869		1
7641.284		1
7641.30859		1
7641.3374		1
7641.42529		1
7641.95		1
7642.00342		1
7642.02		1
7642.05127		1
7642.102		1
7642.1543		1
7642.3374		1
7642.453		1
7642.457		1
7642.638		1
7642.67871		1
7642.785		1
7642.85254		1
7642.855		1
7642.86133		1
7643.06934		1
7643.10059		1
7643.51758		1
7643.51953		1
7643.52734		1
7643.918		1
7643.92334		1
7644.00928		1
7644.08838		1
7644.24072		1
7644.25244		1
7644.315		1
7644.3916		1
7644.4		1
7644.743		1
7644.80566		1
7644.958		1
7645.173		1
7645.321		1
7645.32227		1
7645.467		1
7645.66943		1
7645.69873		1
7645.70264		1
7645.857		1
7645.989		1
7646.127		1
7646.30566		1
7646.40674		1
7646.602		1
7646.619		1
7646.65332		1
7646.718		1
7647.048		1
7647.366		1
7647.44		1
7647.46631		1
7647.737		1
7647.7373		1
7647.749		1
7647.788		1
7648.041		1
7648.061		1
7648.157		1
7648.16162		1
7648.1626		1
7648.273		1
7648.64648		1
7648.702		1
7648.7583		1
7649.09375		1
7649.244		1
7649.459		1
7649.50439		1
7649.57861		1
7649.60156		1
7649.642		1
7649.68457		1
7649.809		1
7650.29932		1
7650.41846		1
7650.49365		1
7650.53125		1
7650.53467		1
7650.56		1
7650.573		1
7650.599		1
7650.7334		1
7650.815		1
7650.81641		1
7651.081		1
7651.1875		1
7651.30029		1
7651.31738		1
7651.328		1
7651.516		1
7651.54443		1
7651.65967		1
7651.848		1
7651.86768		1
7652.03027		1
7652.264		1
7652.39		1
7652.441		1
7652.4624		1
7652.49365		1
7652.61963		1
7652.75146		1
7652.982		1
7653.011		1
7653.03174		1
7653.04932		1
7653.27734		1
7653.45166		1
7653.69		1
7653.705		1
7653.82764		1
7654.03467		1
7654.04639		1
7654.058		1
7654.10938		1
7654.134		1
7654.25439		1
7654.279		1
7654.315		1
7654.384		1
7654.58154		1
7654.62451		1
7654.63428		1
7654.68262		1
7654.745		1
7654.806		1
7655.07031		1
7655.076		1
7655.187		1
7655.50537		1
7655.518		1
7655.90332		1
7656.01172		1
7656.2124		1
7656.297		1
7656.475		1
7656.477		1
7656.53174		1
7656.588		1
7656.84766		1
7656.879		1
7657.42041		1
7657.46		1
7657.578		1
7657.57861		1
7657.622		1
7657.68848		1
7657.7		1
7657.763		1
7657.78857		1
7657.814		1
7658.11133		1
7658.24		1
7658.269		1
7658.275		1
7658.61426		1
7658.62549		1
7658.644		1
7658.65625		1
7658.746		1
7658.78125		1
7659.069		1
7659.20361		1
7659.312		1
7659.346		1
7659.409		1
7659.44238		1
7659.518		1
7659.53271		1
7659.9043		1
7659.94971		1
7659.96826		1
7660.13232		1
7660.133		1
7660.23242		1
7660.39844		1
7660.472		1
7660.47656		1
7660.61426		1
7660.90039		1
7661.074		1
7661.078		1
7661.20557		1
7661.28662		1
7661.44434		1
7661.73047		1
7661.812		1
7661.88428		1
7661.932		1
7661.963		1
7662.001		1
7662.215		1
7662.23438		1
7662.236		1
7662.28027		1
7662.44531		1
7662.44971		1
7662.452		1
7662.475		1
7662.731		1
7662.74658		1
7662.8335		1
7662.9375		1
7663.038		1
7663.13672		1
7663.292		1
7663.355		1
7663.51855		1
7663.75537		1
7663.88965		1
7663.952		1
7663.954		1
7663.97461		1
7664.07471		1
7664.08643		1
7664.19238		1
7664.33252		1
7664.436		1
7664.635		1
7664.673		1
7664.96436		1
7665.024		1
7665.054		1
7665.1333		1
7665.158		1
7665.26025		1
7665.355		1
7665.487		1
7665.501		1
7665.68		1
7665.9375		1
7665.985		1
7666.324		1
7666.326		1
7666.46826		1
7666.50049		1
7666.90869		1
7666.988		1
7667.02441		1
7667.083		1
7667.096		1
7667.251		1
7667.268		1
7667.419		1
7667.57568		1
7667.6084		1
7667.67334		1
7667.718		1
7667.91162		1
7667.953		1
7668.023		1
7668.38672		1
7668.431		1
7668.48047		1
7668.4917		1
7668.535		1
7668.57861		1
7668.59766		1
7668.70361		1
7668.744		1
7668.91748		1
7669.0083		1
7669.159		1
7669.21533		1
7669.45361		1
7669.469		1
7669.607		1
7669.63525		1
7669.67432		1
7669.68848		1
7669.723		1
7669.797		1
7669.86865		1
7669.93848		1
7669.98047		1
7670.03662		1
7670.07568		1
7670.111		1
7670.13037		1
7670.18066		1
7670.32373		1
7670.406		1
7670.435		1
7670.53564		1
7670.65234		1
7670.9165		1
7671.006		1
7671.04736		1
7671.11133		1
7671.175		1
7671.3457		1
7671.62646		1
7671.70459		1
7671.73047		1
7671.7373		1
7671.87256		1
7671.87646		1
7671.88135		1
7672.02637		1
7672.22168		1
7672.24658		1
7672.271		1
7672.316		1
7672.352		1
7672.423		1
7672.44531		1
7672.505		1
7672.643		1
7672.73047		1
7672.792		1
7672.80469		1
7672.80566		1
7672.876		1
7672.964		1
7673.0083		1
7673.103		1
7673.198		1
7673.22754		1
7673.39063		1
7673.483		1
7673.56738		1
7673.666		1
7673.89453		1
7673.937		1
7673.94		1
7673.974		1
7673.99756		1
7674.091		1
7674.101		1
7674.231		1
7674.23926		1
7674.344		1
7674.41553		1
7674.615		1
7674.62158		1
7674.7417		1
7674.81836		1
7674.84229		1
7674.85059		1
7675.024		1
7675.03125		1
7675.183		1
7675.29541		1
7675.40234		1
7675.42871		1
7675.469		1
7675.48828		1
7675.511		1
7675.785		1
7676.157		1
7676.209		1
7676.223		1
7676.23438		1
7676.448		1
7676.61328		1
7676.74365		1
7676.78027		1
7676.911		1
7676.9834		1
7677.15674		1
7677.27539		1
7677.28174		1
7677.65771		1
7677.87744		1
7677.962		1
7678.01465		1
7678.14		1
7678.15137		1
7678.17969		1
7678.2085		1
7678.25537		1
7678.279		1
7678.31934		1
7678.37158		1
7678.40234		1
7678.564		1
7678.70654		1
7678.724		1
7678.76758		1
7678.905		1
7678.92773		1
7679.37		1
7679.554		1
7679.567		1
7679.69043		1
7680.004		1
7680.078		1
7680.143		1
7680.181		1
7680.27734		1
7680.36328		1
7680.515		1
7680.583		1
7680.612		1
7680.67139		1
7680.74561		1
7680.7915		1
7680.918		1
7680.996		1
7681.03662		1
7681.225		1
7681.31445		1
7681.40527		1
7681.491		1
7681.52148		1
7681.624		1
7681.63867		1
7681.742		1
7681.78955		1
7681.815		1
7681.96973		1
7682.00342		1
7682.02539		1
7682.04346		1
7682.05762		1
7682.10547		1
7682.199		1
7682.379		1
7682.39258		1
7682.443		1
7682.559		1
7682.711		1
7682.85059		1
7682.86572		1
7682.98975		1
7683.001		1
7683.00244		1
7683.06641		1
7683.136		1
7683.22852		1
7683.30469		1
7683.667		1
7683.75		1
7683.805		1
7684.021		1
7684.151		1
7684.28174		1
7684.28564		1
7684.307		1
7684.346		1
7684.42236		1
7684.902		1
7684.94141		1
7685.09863		1
7685.157		1
7685.252		1
7685.335		1
7685.40234		1
7685.54932		1
7685.619		1
7685.675		1
7685.806		1
7685.81348		1
7685.84326		1
7685.904		1
7685.94043		1
7685.97559		1
7686.0874		1
7686.18457		1
7686.2124		1
7686.3		1
7686.30957		1
7686.54736		1
7686.70752		1
7686.759		1
7686.792		1
7686.855		1
7686.86133		1
7686.87061		1
7686.972		1
7687.23828		1
7687.471		1
7687.495		1
7687.588		1
7687.61		1
7687.66064		1
7687.67725		1
7687.71338		1
7687.73975		1
7687.766		1
7687.902		1
7687.903		1
7687.90332		1
7687.94141		1
7687.9624		1
7687.97168		1
7688.01074		1
7688.193		1
7688.256		1
7688.29053		1
7688.41064		1
7688.819		1
7688.8457		1
7688.862		1
7688.942		1
7689.11426		1
7689.152		1
7689.172		1
7689.21875		1
7689.306		1
7689.34131		1
7689.52		1
7689.72363		1
7690.002		1
7690.081		1
7690.08838		1
7690.16357		1
7690.27539		1
7690.533		1
7690.55029		1
7690.97559		1
7691.17334		1
7691.21631		1
7691.24854		1
7691.315		1
7691.39746		1
7691.528		1
7691.549		1
7691.651		1
7691.6543		1
7692.075		1
7692.19629		1
7692.432		1
7692.464		1
7692.46631		1
7692.52539		1
7692.5957		1
7692.61133		1
7692.703		1
7692.77051		1
7692.8125		1
7692.871		1
7692.89063		1
7692.94873		1
7692.98242		1
7693.12646		1
7693.28174		1
7693.449		1
7693.524		1
7693.555		1
7693.561		1
7693.635		1
7693.661		1
7694.05273		1
7694.11035		1
7694.327		1
7694.32861		1
7694.34		1
7694.39746		1
7694.41748		1
7694.45361		1
7694.518		1
7694.54248		1
7694.571		1
7694.807		1
7694.85938		1
7694.88037		1
7694.8833		1
7694.89453		1
7695.078		1
7695.14355		1
7695.22		1
7695.25439		1
7695.276		1
7695.31152		1
7695.317		1
7695.35547		1
7695.56836		1
7695.58154		1
7695.66357		1
7695.734		1
7695.762		1
7695.786		1
7695.7876		1
7695.79736		1
7695.823		1
7695.85352		1
7695.948		1
7695.96631		1
7696.03857		1
7696.087		1
7696.111		1
7696.313		1
7696.33838		1
7696.34229		1
7696.40332		1
7696.452		1
7696.57129		1
7696.6416		1
7696.738		1
7697.09473		1
7697.104		1
7697.127		1
7697.17139		1
7697.31445		1
7697.31836		1
7697.434		1
7697.5166		1
7697.691		1
7697.694		1
7697.76172		1
7697.87744		1
7698.24854		1
7698.2627		1
7698.54443		1
7698.733		1
7698.75439		1
7698.80469		1
7698.842		1
7698.849		1
7698.98438		1
7699.16455		1
7699.17139		1
7699.239		1
7699.25635		1
7699.35		1
7699.391		1
7699.42139		1
7699.52051		1
7699.59033		1
7699.59326		1
7699.61865		1
7699.66064		1
7699.71631		1
7699.75928		1
7699.762		1
7699.96826		1
7700.12549		1
7700.28662		1
7700.389		1
7700.3916		1
7700.663		1
7700.71729		1
7700.77637		1
7700.82		1
7700.84033		1
7700.862		1
7700.922		1
7701.009		1
7701.0957		1
7701.116		1
7701.14941		1
7701.31836		1
7701.429		1
7701.456		1
7701.498		1
7701.864		1
7701.86572		1
7701.90674		1
7701.91748		1
7702.02246		1
7702.04932		1
7702.09326		1
7702.218		1
7702.282		1
7702.33643		1
7702.432		1
7702.44971		1
7702.45166		1
7702.551		1
7702.712		1
7702.88672		1
7703.022		1
7703.07471		1
7703.1123		1
7703.1626		1
7703.163		1
7703.27734		1
7703.49756		1
7703.64		1
7703.645		1
7703.67773		1
7703.75439		1
7703.78		1
7703.829		1
7703.857		1
7703.86426		1
7703.939		1
7704.0293		1
7704.125		1
7704.18164		1
7704.224		1
7704.281		1
7704.33447		1
7704.40039		1
7704.48047		1
7704.572		1
7704.57471		1
7704.59668		1
7704.713		1
7704.74		1
7704.766		1
7704.77539		1
7705.017		1
7705.08643		1
7705.2124		1
7705.246		1
7705.27441		1
7705.4		1
7705.476		1
7705.60352		1
7705.60449		1
7705.64941		1
7705.657		1
7705.66846		1
7705.68555		1
7705.87354		1
7705.931		1
7706.132		1
7706.15527		1
7706.268		1
7706.4043		1
7706.444		1
7706.445		1
7706.484		1
7706.53027		1
7706.589		1
7706.65		1
7706.781		1
7706.82275		1
7706.876		1
7706.88428		1
7706.99		1
7707.07764		1
7707.1543		1
7707.223		1
7707.25		1
7707.299		1
7707.33252		1
7707.34668		1
7707.39		1
7707.57031		1
7707.69873		1
7707.773		1
7707.799		1
7707.839		1
7707.84668		1
7707.85449		1
7707.904		1
7708.05469		1
7708.385		1
7708.479		1
7708.519		1
7708.603		1
7708.604		1
7708.619		1
7708.64063		1
7708.66846		1
7708.836		1
7708.95557		1
7709.07373		1
7709.281		1
7709.316		1
7709.339		1
7709.42432		1
7709.43066		1
7709.47559		1
7709.523		1
7709.526		1
7709.53125		1
7709.569		1
7709.61768		1
7709.69434		1
7709.70264		1
7709.74072		1
7709.77539		1
7709.789		1
7709.80371		1
7709.94629		1
7709.979		1
7710.015		1
7710.03369		1
7710.056		1
7710.117		1
7710.119		1
7710.458		1
7710.51367		1
7710.648		1
7710.69531		1
7710.89355		1
7710.96826		1
7711.082		1
7711.09473		1
7711.462		1
7711.468		1
7711.47559		1
7711.524		1
7711.646		1
7711.68359		1
7711.6875		1
7711.788		1
7711.799		1
7711.817		1
7711.82861		1
7711.958		1
7712.021		1
7712.023		1
7712.05127		1
7712.14941		1
7712.32666		1
7712.35059		1
7712.385		1
7712.48535		1
7712.748		1
7712.759		1
7712.782		1
7712.86035		1
7712.864		1
7713.04443		1
7713.18848		1
7713.195		1
7713.242		1
7713.247		1
7713.297		1
7713.38525		1
7713.535		1
7713.75635		1
7713.769		1
7713.77637		1
7713.824		1
7713.89746		1
7713.9917		1
7714.048		1
7714.185		1
7714.188		1
7714.274		1
7714.299		1
7714.322		1
7714.404		1
7714.42627		1
7714.57861		1
7714.717		1
7714.72656		1
7714.827		1
7714.86328		1
7715.079		1
7715.09668		1
7715.25049		1
7715.31		1
7715.317		1
7715.32227		1
7715.429		1
7715.471		1
7715.605		1
7715.78662		1
7715.828		1
7715.87158		1
7715.93652		1
7715.959		1
7715.96826		1
7716.11963		1
7716.3623		1
7716.381		1
7716.3916		1
7716.43164		1
7716.44043		1
7716.458		1
7716.59229		1
7716.606		1
7716.60742		1
7716.76367		1
7716.861		1
7716.87061		1
7716.888		1
7716.94043		1
7716.991		1
7717.13135		1
7717.24756		1
7717.2793		1
7717.394		1
7717.41455		1
7717.58936		1
7717.663		1
7717.699		1
7717.75		1
7717.885		1
7717.898		1
7717.91357		1
7717.916		1
7718.0166		1
7718.18066		1
7718.24658		1
7718.342		1
7718.34473		1
7718.383		1
7718.42725		1
7718.446		1
7718.53955		1
7718.781		1
7718.813		1
7718.8374		1
7718.842		1
7718.846		1
7718.85		1
7718.949		1
7718.9873		1
7719.035		1
7719.092		1
7719.2207		1
7719.29443		1
7719.30566		1
7719.354		1
7719.41064		1
7719.46729		1
7719.56055		1
7719.57227		1
7719.59		1
7719.59961		1
7719.65234		1
7719.71436		1
7719.81		1
7719.8335		1
7719.985		1
7720.04053		1
7720.13574		1
7720.24365		1
7720.26953		1
7720.47461		1
7720.48926		1
7720.668		1
7720.70752		1
7720.7373		1
7720.741		1
7720.82129		1
7720.90625		1
7721.136		1
7721.21973		1
7721.29346		1
7721.30225		1
7721.335		1
7721.391		1
7721.40625		1
7721.43848		1
7721.48		1
7721.52734		1
7721.63037		1
7721.69043		1
7721.77637		1
7721.80859		1
7721.88		1
7721.91455		1
7721.95264		1
7721.96045		1
7722.091		1
7722.13672		1
7722.14648		1
7722.151		1
7722.178		1
7722.221		1
7722.359		1
7722.743		1
7722.78467		1
7722.888		1
7723.13965		1
7723.327		1
7723.40967		1
7723.41		1
7723.41162		1
7723.412		1
7723.474		1
7723.502		1
7723.671		1
7723.73242		1
7723.769		1
7723.808		1
7723.812		1
7723.91455		1
7723.92236		1
7723.92236		1
7724.01953		1
7724.033		1
7724.234		1
7724.329		1
7724.33838		1
7724.52734		1
7724.55		1
7724.72656		1
7724.73242		1
7724.843		1
7724.937		1
7724.939		1
7724.968		1
7724.97363		1
7725.01		1
7725.01465		1
7725.13965		1
7725.151		1
7725.15674		1
7725.18262		1
7725.225		1
7725.246		1
7725.284		1
7725.28467		1
7725.373		1
7725.40332		1
7725.49951		1
7725.517		1
7725.6084		1
7725.659		1
7725.751		1
7725.79541		1
7725.97559		1
7725.977		1
7726.07		1
7726.07568		1
7726.08447		1
7726.168		1
7726.208		1
7726.257		1
7726.259		1
7726.266		1
7726.294		1
7726.30566		1
7726.404		1
7726.40771		1
7726.412		1
7726.439		1
7726.594		1
7726.61		1
7726.69727		1
7726.82129		1
7727.02		1
7727.125		1
7727.1333		1
7727.142		1
7727.187		1
7727.271		1
7727.40234		1
7727.437		1
7727.623		1
7727.62939		1
7727.711		1
7727.807		1
7727.86426		1
7727.97852		1
7728.03125		1
7728.035		1
7728.14258		1
7728.157		1
7728.388		1
7728.46338		1
7728.731		1
7728.753		1
7728.78564		1
7728.808		1
7728.884		1
7728.97461		1
7728.975		1
7729.05664		1
7729.1377		1
7729.42627		1
7729.44434		1
7729.463		1
7729.5293		1
7729.615		1
7729.63428		1
7729.679		1
7729.739		1
7729.73975		1
7729.83838		1
7729.93555		1
7729.947		1
7729.988		1
7730.11035		1
7730.21		1
7730.301		1
7730.403		1
7730.50732		1
7730.571		1
7730.60645		1
7730.65771		1
7730.69727		1
7730.768		1
7730.818		1
7730.82861		1
7730.92139		1
7730.992		1
7731.094		1
7731.0957		1
7731.147		1
7731.16553		1
7731.254		1
7731.2583		1
7731.29834		1
7731.32568		1
7731.363		1
7731.415		1
7731.55225		1
7731.651		1
7731.65527		1
7731.754		1
7731.765		1
7731.93359		1
7731.997		1
7732.016		1
7732.0835		1
7732.09229		1
7732.10547		1
7732.11328		1
7732.137		1
7732.196		1
7732.19971		1
7732.222		1
7732.31152		1
7732.319		1
7732.439		1
7732.484		1
[truncated: 17,361 more rows]
