# Supplementary material for: Getting rid of ‘rain’ and ‘stars’: Mitigating inhibition effects on ddPCR data analysis, the case study of the invasive crayfish Pacifastacus leniusculus in the streams of Luxembourg
Source: PLoS One. 2022 Nov 16;17(11):e0275363. doi: 10.1371/journal.pone.0275363 (PMC9668142; doi:10.1371/journal.pone.0275363)
Supplement: S1 File — (ZIP) [file pone.0275363.s003.zip › raw data/31-Pl4/31 Pl4-2019_C02_Amplitude.csv]

Ch1 Amplitude	Ch2 Amplitude	Cluster
1874.50122		1
5404.895		1
5482.28369		1
5588.10254		1
5637.416		1
5672.86865		1
5693.306		1
5711.771		1
5736.843		1
5743.809		1
5763.406		1
5818.468		1
5855.984		1
5859.8623		1
5874.39355		1
5875.48242		1
5878.3833		1
5879.21338		1
5879.582		1
5882.411		1
5887.742		1
5891.034		1
5897.0415		1
5908.95947		1
5909.563		1
5916.154		1
5920.17139		1
5923.742		1
5924.25342		1
5927.992		1
5932.80859		1
5933.69971		1
5935.688		1
5945.497		1
5949.605		1
5952.97266		1
5955.693		1
5957.12451		1
5959.30762		1
5961.4917		1
5967.793		1
5976.25439		1
5984.825		1
5988.249		1
6000.004		1
6001.392		1
6001.54932		1
6002.918		1
6003.05225		1
6005.32959		1
6008.51465		1
6010.21533		1
6010.363		1
6014.64063		1
6015.40967		1
6016.13525		1
6017.098		1
6018.05664		1
6018.821		1
6020.384		1
6023.578		1
6023.714		1
6024.792		1
6025.279		1
6025.47656		1
6026.369		1
6027.502		1
6032.6333		1
6034.086		1
6035.13574		1
6037.85059		1
6038.19873		1
6038.32129		1
6039.72		1
6039.875		1
6040.361		1
6040.64453		1
6041.83447		1
6042.93848		1
6043.80469		1
6049.63		1
6049.66162		1
6050.032		1
6052.80957		1
6053.11133		1
6054.48242		1
6055.04834		1
6055.114		1
6055.48535		1
6056.43555		1
6057.0874		1
6059.233		1
6061.52832		1
6064.26025		1
6064.616		1
6064.64258		1
6065.57227		1
6068.244		1
6069.84961		1
6070.00928		1
6070.2085		1
6070.50635		1
6072.98		1
6075.402		1
6077.738		1
6077.814		1
6078.32		1
6078.89746		1
6079.757		1
6079.97266		1
6080.31543		1
6080.443		1
6080.499		1
6082.53125		1
6083.201		1
6084.214		1
6085.4		1
6086.474		1
6087.64063		1
6089.434		1
6089.6416		1
6090.157		1
6090.7085		1
6093.56641		1
6093.95947		1
6094.85742		1
6095.13965		1
6095.832		1
6097.2085		1
6098.46631		1
6098.681		1
6098.78662		1
6098.795		1
6099.143		1
6099.575		1
6100.62		1
6100.945		1
6102.64648		1
6102.96875		1
6103.095		1
6103.14551		1
6103.20459		1
6103.652		1
6105.235		1
6105.472		1
6105.688		1
6106.906		1
6107.57373		1
6108.163		1
6108.762		1
6109.26855		1
6109.97559		1
6110.01		1
6111.976		1
6113.15527		1
6114.35938		1
6115.40674		1
6115.77637		1
6116.122		1
6116.59033		1
6117.09668		1
6117.2417		1
6118.073		1
6118.907		1
6119.12256		1
6119.1377		1
6120.262		1
6120.427		1
6120.95361		1
6121.597		1
6121.994		1
6122.97266		1
6123.181		1
6123.59375		1
6123.614		1
6124.645		1
6124.961		1
6125.61035		1
6125.94629		1
6126.18652		1
6126.2417		1
6126.99365		1
6127.58643		1
6127.70752		1
6128.64941		1
6128.852		1
6129.33643		1
6129.36572		1
6129.79834		1
6129.97363		1
6130.02637		1
6130.07861		1
6130.78467		1
6132.14844		1
6133.421		1
6133.489		1
6133.6416		1
6134.06348		1
6134.498		1
6134.859		1
6135.03369		1
6135.17139		1
6135.32666		1
6135.955		1
6135.99268		1
6136.0083		1
6136.606		1
6137.07		1
6137.09863		1
6138.5		1
6139.958		1
6141.154		1
6141.82031		1
6142.83643		1
6144.006		1
6144.024		1
6145.0835		1
6145.54541		1
6146.32275		1
6146.63037		1
6147.09033		1
6147.59131		1
6147.62451		1
6147.75732		1
6148.21729		1
6148.38428		1
6149.63525		1
6149.787		1
6150.108		1
6150.85742		1
6150.8623		1
6150.9165		1
6151.62842		1
6152.761		1
6153.68		1
6153.96		1
6154.193		1
6154.54736		1
6155.38867		1
6155.5874		1
6155.993		1
6156.654		1
6157.761		1
6157.90674		1
6158.303		1
6158.466		1
6158.47656		1
6158.641		1
6158.84131		1
6159.006		1
6159.64844		1
6159.692		1
6159.734		1
6159.901		1
6160.175		1
6161.411		1
6161.94775		1
6162.31738		1
6162.348		1
6162.619		1
6163.08252		1
6163.44		1
6163.78125		1
6164		1
6164.30029		1
6164.425		1
6164.54248		1
6164.66846		1
6164.878		1
6165.03027		1
6166.32129		1
6166.72461		1
6166.733		1
6166.868		1
6167.08		1
6167.34131		1
6168.19629		1
6168.68555		1
6169.141		1
6169.435		1
6169.46045		1
6169.64844		1
6169.68164		1
6169.739		1
6170.11328		1
6170.352		1
6170.954		1
6171.05273		1
6171.104		1
6171.52734		1
6171.75732		1
6171.90039		1
6171.99951		1
6172.05566		1
6172.0957		1
6172.873		1
6172.921		1
6173.38965		1
6173.49658		1
6173.59863		1
6174.3916		1
6175.231		1
6175.67627		1
6175.733		1
6176.56152		1
6176.617		1
6176.629		1
6177.24268		1
6177.63232		1
6177.82031		1
6177.94336		1
6177.963		1
6178.101		1
6178.324		1
6178.807		1
6179.353		1
6179.40771		1
6180.051		1
6180.109		1
6181.21045		1
6181.414		1
6181.87061		1
6181.996		1
6182.063		1
6182.16748		1
6182.312		1
6182.80859		1
6182.928		1
6183.17725		1
6183.192		1
6184.67871		1
6184.743		1
6185.64941		1
6186.49463		1
6186.642		1
6186.689		1
6186.85156		1
6186.996		1
6187.342		1
6187.65		1
6187.86768		1
6188.135		1
6188.30469		1
6188.329		1
6188.44873		1
6188.60156		1
6188.648		1
6188.754		1
6189.232		1
6189.499		1
6189.586		1
6190.047		1
6190.071		1
6190.704		1
6190.95752		1
6191.09668		1
6191.91		1
6192.0415		1
6192.469		1
6192.83545		1
6193.24		1
6193.264		1
6193.70166		1
6194.388		1
6195.474		1
6195.762		1
6195.95557		1
6196.001		1
6196.085		1
6196.55762		1
6196.79346		1
6196.85938		1
6197.024		1
6197.62451		1
6198.01855		1
6198.293		1
6198.577		1
6198.57861		1
6199.06738		1
6199.721		1
6200.44531		1
6201.252		1
6201.298		1
6201.541		1
6201.95459		1
6202.7627		1
6203.216		1
6204.17236		1
6204.643		1
6204.64453		1
6204.706		1
6204.765		1
6205.40869		1
6205.41553		1
6205.44873		1
6205.66357		1
6205.7666		1
6205.855		1
6205.857		1
6206.445		1
6206.82		1
6207.17725		1
6207.665		1
6207.897		1
6207.935		1
6208.87061		1
6209.10645		1
6209.64258		1
6210.00244		1
6210.10352		1
6210.129		1
6210.13135		1
6210.606		1
6210.61963		1
6210.76172		1
6210.941		1
6211.126		1
6211.499		1
6211.53467		1
6211.619		1
6211.78174		1
6212.401		1
6212.7334		1
6212.86426		1
6213.53564		1
6213.616		1
6213.89258		1
6214.302		1
6214.31934		1
6214.68164		1
6215.221		1
6215.22266		1
6215.315		1
6215.524		1
6215.58545		1
6215.787		1
6216.28662		1
6216.303		1
6216.425		1
6216.78955		1
6216.85742		1
6217.12646		1
6217.37061		1
6217.57129		1
6217.595		1
6217.68652		1
6217.90234		1
6218.03369		1
6218.30371		1
6218.563		1
6219.05029		1
6219.05664		1
6219.158		1
6219.18164		1
6219.194		1
6220.15234		1
6220.25928		1
6220.497		1
6220.87256		1
6221.391		1
6221.486		1
6221.56543		1
6221.67627		1
6221.89063		1
6222.055		1
6222.23926		1
6222.54639		1
6222.854		1
6223.13135		1
6223.181		1
6223.32861		1
6223.634		1
6223.79053		1
6224.28662		1
6224.32		1
6224.494		1
6224.86328		1
6224.947		1
6225.018		1
6225.04932		1
6225.22		1
6225.332		1
6225.56		1
6225.93164		1
6226.008		1
6226.14		1
6226.405		1
6226.511		1
6226.696		1
6227.22266		1
6227.231		1
6227.747		1
6228.758		1
6228.834		1
6228.89551		1
6228.931		1
6228.98242		1
6229.18555		1
6229.4		1
6229.408		1
6229.434		1
6229.53955		1
6230.39551		1
6230.71338		1
6230.725		1
6230.84766		1
6231.131		1
6231.69629		1
6231.73145		1
6231.98828		1
6233.022		1
6233.48535		1
6233.80225		1
6233.85059		1
6234.29639		1
6235.226		1
6235.428		1
6235.94727		1
6235.98535		1
6236.27051		1
6236.31055		1
6236.602		1
6236.67627		1
6237.316		1
6237.464		1
6237.687		1
6237.99072		1
6238.606		1
6238.759		1
6239.533		1
6239.54736		1
6239.55		1
6239.98		1
6239.98145		1
6240.139		1
6240.298		1
6240.53174		1
6240.60938		1
6241.045		1
6241.428		1
6241.454		1
6241.47266		1
6241.606		1
6241.667		1
6242.10645		1
6242.2334		1
6242.25049		1
6242.32959		1
6242.45947		1
6242.524		1
6242.702		1
6242.717		1
6243.21		1
6243.59863		1
6243.64648		1
6243.677		1
6243.72168		1
6243.75146		1
6243.827		1
6243.91		1
6243.989		1
6244.19		1
6244.47852		1
6244.617		1
6244.79834		1
6244.815		1
6244.817		1
6244.91846		1
6245.13672		1
6245.34863		1
6246.088		1
6246.19971		1
6246.346		1
6246.435		1
6246.44629		1
6246.80762		1
6246.86		1
6246.94238		1
6247.286		1
6247.76855		1
6247.82471		1
6247.87646		1
6248.493		1
6248.70166		1
6249.413		1
6249.55664		1
6249.59326		1
6249.655		1
6249.70264		1
6249.722		1
6250.00244		1
6250.074		1
6250.224		1
6250.36035		1
6250.49268		1
6250.755		1
6250.76855		1
6251.93066		1
6251.99365		1
6252.06738		1
6252.38037		1
6252.68164		1
6253.27637		1
6254.58643		1
6254.84375		1
6254.857		1
6255.08545		1
6255.119		1
6255.31934		1
6255.44971		1
6255.54834		1
6255.66064		1
6255.819		1
6255.83154		1
6255.973		1
6256.225		1
6256.6		1
6256.77344		1
6256.999		1
6257.0166		1
6257.05371		1
6257.13672		1
6257.246		1
6257.29346		1
6257.452		1
6257.74854		1
6258.14746		1
6258.28271		1
6258.665		1
6258.73633		1
6258.987		1
6259.22754		1
6259.383		1
6259.545		1
6259.852		1
6260.06055		1
6260.17139		1
6260.45		1
6260.5835		1
6260.813		1
6261.24268		1
6261.495		1
6261.537		1
6261.62549		1
6261.77344		1
6262.29053		1
6262.36		1
6262.51563		1
6262.771		1
6262.99756		1
6263.51025		1
6263.65869		1
6263.851		1
6264.10547		1
6264.1543		1
6264.211		1
6264.65234		1
6264.88428		1
6265.0625		1
6265.207		1
6265.259		1
6265.626		1
6265.7334		1
6265.842		1
6266.03857		1
6266.18359		1
6266.248		1
6266.41064		1
6266.69336		1
6266.705		1
6266.96143		1
6267.195		1
6267.2876		1
6267.428		1
6267.826		1
6268.07471		1
6268.187		1
6268.19629		1
6268.289		1
6268.44775		1
6268.50635		1
6268.515		1
6268.63232		1
6268.884		1
6268.90869		1
6269.456		1
6269.70752		1
6269.919		1
6269.946		1
6269.98926		1
6270.46533		1
6270.533		1
6270.613		1
6271.25244		1
6271.62939		1
6271.669		1
6271.7666		1
6271.80566		1
6271.96436		1
6272.06152		1
6272.076		1
6272.282		1
6272.49951		1
6272.889		1
6272.90674		1
6272.976		1
6273.087		1
6273.202		1
6273.248		1
6273.441		1
6273.45068		1
6273.58447		1
6273.89648		1
6274.05029		1
6274.14746		1
6274.234		1
6274.384		1
6274.39258		1
6274.532		1
6274.62646		1
6274.92		1
6274.968		1
6275.03027		1
6275.29346		1
6275.31348		1
6275.38525		1
6275.578		1
6275.68164		1
6275.70264		1
6276.09961		1
6276.1416		1
6276.245		1
6276.29346		1
6276.316		1
6276.38672		1
6276.634		1
6277.181		1
6277.26953		1
6277.29639		1
6277.335		1
6277.47949		1
6277.49268		1
6277.78857		1
6278.06934		1
6278.108		1
6278.77051		1
6278.79834		1
6278.89648		1
6278.916		1
6279.35352		1
6279.47461		1
6279.916		1
6280.501		1
6280.65869		1
6280.671		1
6280.78369		1
6281.03857		1
6281.34863		1
6281.48047		1
6281.57275		1
6281.974		1
6282.021		1
6282.452		1
6282.56641		1
6282.597		1
6282.73438		1
6282.751		1
6282.781		1
6282.79834		1
6283.32031		1
6283.4375		1
6283.46826		1
6283.56445		1
6283.72754		1
6283.822		1
6283.895		1
6283.927		1
6284.10059		1
6284.19		1
6284.332		1
6285.006		1
6285.097		1
6285.22461		1
6285.36865		1
6285.42871		1
6285.4917		1
6285.692		1
6285.718		1
6285.7915		1
6285.805		1
6286.08545		1
6286.15234		1
6286.315		1
6286.7666		1
6286.77148		1
6286.83643		1
6286.87744		1
6286.915		1
6287.15967		1
6287.18164		1
6287.302		1
6287.339		1
6287.494		1
6287.63965		1
6287.659		1
6287.93457		1
6288.13525		1
6288.288		1
6288.31055		1
6288.49561		1
6288.584		1
6288.643		1
6288.671		1
6288.90967		1
6288.941		1
6288.978		1
6289.07959		1
6289.096		1
6289.112		1
6289.18652		1
6289.54		1
6289.567		1
6289.637		1
6289.656		1
6289.86		1
6289.897		1
6290.029		1
6290.222		1
6290.34766		1
6290.71143		1
6290.82959		1
6291.017		1
6291.045		1
6291.298		1
6291.36		1
6291.426		1
6291.468		1
6291.61035		1
6291.8125		1
6291.875		1
6291.88965		1
6291.924		1
6292.03125		1
6292.07666		1
6292.236		1
6292.52148		1
6292.7334		1
6292.88672		1
6293.002		1
6293.087		1
6293.12451		1
6293.189		1
6293.221		1
6293.32373		1
6293.398		1
6293.512		1
6293.80029		1
6293.90869		1
6294.11963		1
6294.15137		1
6294.15869		1
6294.18652		1
6294.19336		1
6294.283		1
6294.316		1
6294.343		1
6294.394		1
6294.47461		1
6294.53369		1
6294.57861		1
6294.65234		1
6294.67627		1
6294.979		1
6295.13428		1
6295.167		1
6295.2793		1
6295.287		1
6295.40332		1
6295.48633		1
6295.525		1
6295.777		1
6295.83447		1
6295.845		1
6295.893		1
6295.984		1
6296.07959		1
6296.114		1
6296.27246		1
6296.339		1
6296.363		1
6296.51074		1
6296.55859		1
6296.58		1
6296.617		1
6296.669		1
6296.70459		1
6296.842		1
6297.052		1
6297.22		1
6297.462		1
6297.67432		1
6297.711		1
6297.72266		1
6297.76025		1
6298.315		1
6298.44		1
6298.626		1
6298.666		1
6298.925		1
6298.96973		1
6299.018		1
6299.038		1
6299.127		1
6299.384		1
6299.49365		1
6299.811		1
6299.875		1
6300.01758		1
6300.188		1
6300.25732		1
6300.426		1
6300.48633		1
6300.563		1
6300.62354		1
6300.7		1
6300.70654		1
6300.72949		1
6301.01074		1
6301.294		1
6301.45752		1
6301.58643		1
6301.616		1
6301.65137		1
6301.72363		1
6301.8374		1
6302.137		1
6302.30664		1
6302.37158		1
6302.41064		1
6302.41748		1
6302.656		1
6302.84668		1
6303.013		1
6303.08545		1
6303.19629		1
6303.348		1
6303.689		1
6303.837		1
6303.853		1
6303.88		1
6303.982		1
6304.013		1
6304.059		1
6304.0957		1
6304.122		1
6304.189		1
6304.55664		1
6304.73145		1
6304.77246		1
6304.90332		1
6304.99854		1
6305.007		1
6305.086		1
6305.144		1
6305.196		1
6305.64355		1
6305.88428		1
6305.96045		1
6306.31348		1
6306.497		1
6306.551		1
6306.668		1
6306.86426		1
6306.92432		1
6306.97754		1
6307.01367		1
6307.092		1
6307.201		1
6307.272		1
6307.45264		1
6307.471		1
6307.7		1
6307.78027		1
6307.9043		1
6308.035		1
6308.07275		1
6308.08154		1
6308.11572		1
6308.163		1
6308.232		1
6308.246		1
6308.3		1
6308.61475		1
6308.69775		1
6308.841		1
6309.126		1
6309.19775		1
6309.562		1
6309.67725		1
6309.732		1
6309.856		1
6309.85645		1
6310.031		1
6310.08447		1
6310.11768		1
6310.282		1
6310.33545		1
6310.39648		1
6310.40332		1
6310.55		1
6310.92871		1
6310.95166		1
6311.14355		1
6311.22168		1
6311.44434		1
6311.493		1
6311.646		1
6311.941		1
6312.00732		1
6312.15869		1
6312.237		1
6312.23975		1
6312.307		1
6312.336		1
6312.62158		1
6312.8125		1
6312.83252		1
6312.91943		1
6313.063		1
6313.128		1
6313.17529		1
6313.48242		1
6313.534		1
6313.626		1
6313.679		1
6313.698		1
6313.72363		1
6313.913		1
6313.929		1
6314.00732		1
6314.22266		1
6314.30273		1
6314.34229		1
6314.37158		1
6314.476		1
6314.65		1
6314.66455		1
6314.667		1
6314.70752		1
6314.772		1
6314.837		1
6315.16943		1
6315.26367		1
6315.49		1
6315.548		1
6315.89453		1
6316.148		1
6316.32471		1
6316.389		1
6316.45166		1
6316.53027		1
6316.65234		1
6316.72266		1
6316.851		1
6316.85645		1
6316.95654		1
6317.11865		1
6317.17		1
6317.187		1
6317.202		1
6317.204		1
6317.221		1
6317.51172		1
6317.535		1
6317.54932		1
6317.79932		1
6318.04541		1
6318.19336		1
6318.305		1
6318.39063		1
6318.506		1
6318.52051		1
6318.722		1
6318.838		1
6318.885		1
6318.903		1
6318.904		1
6318.976		1
6319.123		1
6319.211		1
6319.315		1
6319.419		1
6319.483		1
6319.538		1
6319.71045		1
6319.95		1
6320.00635		1
6320.07275		1
6320.156		1
6320.23242		1
6320.2417		1
6320.321		1
6320.58		1
6320.61572		1
6320.77734		1
6320.88232		1
6320.902		1
6321.1543		1
6321.17139		1
6321.501		1
6321.70752		1
6321.829		1
6321.8374		1
6321.838		1
6321.979		1
6322.03174		1
6322.059		1
6322.16064		1
6322.236		1
6322.52246		1
6322.70264		1
6322.726		1
6323.091		1
6323.315		1
6323.415		1
6323.454		1
6323.64941		1
6323.764		1
6324.44727		1
6324.628		1
6324.81738		1
6324.88574		1
6324.932		1
6325.28369		1
6325.3335		1
6325.38525		1
6325.53125		1
6325.62549		1
6325.667		1
6325.761		1
6326.13232		1
6326.1333		1
6326.16943		1
6326.2627		1
6326.409		1
6326.51		1
6326.546		1
6326.57568		1
6326.62451		1
6326.786		1
6326.81836		1
6326.84326		1
6326.84668		1
6326.863		1
6326.898		1
6327.206		1
6327.444		1
6327.45557		1
6327.64		1
6327.75		1
6327.8623		1
6327.90332		1
6328.02051		1
6328.207		1
6328.242		1
6328.61133		1
6328.649		1
6328.688		1
6328.77637		1
6328.82031		1
6328.82666		1
6329.18359		1
6329.29443		1
6329.65527		1
6329.66455		1
6329.701		1
6329.89063		1
6329.922		1
6329.931		1
6329.94531		1
6330.06543		1
6330.07275		1
6330.0835		1
6330.20752		1
6330.312		1
6330.365		1
6330.4375		1
6330.64551		1
6330.87549		1
6331.05		1
6331.06445		1
6331.257		1
6331.31348		1
6331.37061		1
6331.5957		1
6331.80762		1
6331.98633		1
6332.041		1
6332.078		1
6332.29932		1
6332.64258		1
6332.647		1
6332.91846		1
6333.48145		1
6333.896		1
6334.224		1
6334.26		1
6334.3		1
6334.30127		1
6334.316		1
6334.323		1
6334.46973		1
6334.614		1
6334.654		1
6334.80469		1
6334.89746		1
6335.006		1
6335.13672		1
6335.23633		1
6335.31152		1
6335.3916		1
6335.401		1
6335.695		1
6335.89355		1
6335.925		1
6336.093		1
6336.13672		1
6336.416		1
6336.428		1
6336.513		1
6336.53857		1
6336.575		1
6336.882		1
6336.88232		1
6336.9126		1
6336.99854		1
6337.039		1
6337.12744		1
6337.16553		1
6337.19336		1
6337.19775		1
6337.45166		1
6337.535		1
6337.54443		1
6337.59131		1
6337.66748		1
6337.876		1
6337.87744		1
6337.97		1
6337.98633		1
6338		1
6338.16455		1
6338.268		1
6338.34668		1
6338.40625		1
6338.47363		1
6338.48047		1
6338.60938		1
6338.75439		1
6338.762		1
6338.777		1
6338.79834		1
6339.017		1
6339.08936		1
6339.30225		1
6339.411		1
6339.459		1
6339.57275		1
6339.623		1
6339.65234		1
6339.815		1
6340.174		1
6340.248		1
6340.599		1
6340.621		1
6340.65967		1
6340.76758		1
6340.8667		1
6341.32373		1
6341.44141		1
6341.73926		1
6341.77539		1
6341.906		1
6341.953		1
6341.974		1
6342.01		1
6342.05762		1
6342.08252		1
6342.217		1
6342.337		1
6342.42236		1
6342.62939		1
6342.70068		1
6343.076		1
6343.237		1
6343.2793		1
6343.43848		1
6343.45654		1
6343.73828		1
6343.858		1
6343.9043		1
6343.96875		1
6343.9917		1
6344.147		1
6344.21045		1
6344.33057		1
6344.38867		1
6344.455		1
6344.51025		1
6344.651		1
6344.68457		1
6344.81055		1
6344.87158		1
6344.877		1
6344.99365		1
6345.055		1
6345.10156		1
6345.20654		1
6345.34375		1
6345.36035		1
6345.374		1
6345.40869		1
6345.43457		1
6345.47559		1
6345.534		1
6345.629		1
6345.64941		1
6345.74365		1
6345.82227		1
6345.869		1
6346.032		1
6346.08057		1
6346.08936		1
6346.22363		1
6346.277		1
6346.31		1
6346.42041		1
6346.44434		1
6346.58936		1
6346.668		1
6346.70557		1
6346.92236		1
6346.92334		1
6346.936		1
6347.30664		1
6347.343		1
6347.36963		1
6347.618		1
6347.738		1
6347.84		1
6347.873		1
6347.984		1
6348.00146		1
6348.162		1
6348.21826		1
6348.277		1
6348.4165		1
6348.54346		1
6348.61572		1
6348.65527		1
6348.713		1
6348.91064		1
6348.931		1
6348.939		1
6349.03027		1
6349.12256		1
6349.93164		1
6349.986		1
6349.98633		1
6350.023		1
6350.03857		1
6350.16553		1
6350.28564		1
6350.46973		1
6350.47949		1
6350.5293		1
6350.659		1
6350.741		1
6350.818		1
6350.85742		1
6350.952		1
6350.95557		1
6350.983		1
6351.112		1
6351.47754		1
6351.684		1
6351.826		1
6351.978		1
6351.99561		1
6352.186		1
6352.205		1
6352.27637		1
6352.2876		1
6352.335		1
6352.40332		1
6352.70459		1
6352.721		1
6352.83838		1
6352.87		1
6352.94971		1
6352.97656		1
6353.192		1
6353.20459		1
6353.205		1
6353.20654		1
6353.23145		1
6353.271		1
6353.355		1
6353.586		1
6353.62939		1
6353.65332		1
6353.664		1
6353.677		1
6353.7085		1
6353.751		1
6353.826		1
6354.165		1
6354.18164		1
6354.315		1
6354.47852		1
6354.66943		1
6354.7124		1
6354.811		1
6354.853		1
6354.85742		1
6354.8877		1
6354.961		1
6354.96533		1
6354.97949		1
6355.014		1
6355.04932		1
6355.09668		1
6355.115		1
6355.129		1
6355.176		1
6355.23145		1
6355.408		1
6355.409		1
6355.51758		1
6355.70557		1
6355.841		1
6356.024		1
6356.033		1
6356.065		1
6356.156		1
6356.214		1
6356.39		1
6356.44		1
6356.55469		1
6356.584		1
6356.806		1
6356.83643		1
6356.93		1
6356.952		1
6356.95654		1
6356.98145		1
6357.049		1
6357.06348		1
6357.082		1
6357.18848		1
6357.219		1
6357.337		1
6357.349		1
6357.37451		1
6357.504		1
6357.536		1
6357.698		1
6357.72852		1
6357.84229		1
6358.03857		1
6358.116		1
6358.149		1
6358.1875		1
6358.269		1
6358.449		1
6358.56055		1
6358.749		1
6358.751		1
6358.777		1
6358.82959		1
6358.843		1
6359.05371		1
6359.082		1
6359.17725		1
6359.30566		1
6359.57227		1
6359.933		1
6360.011		1
6360.06934		1
6360.07227		1
6360.159		1
6360.243		1
6360.24561		1
6360.248		1
6360.2627		1
6360.39941		1
6360.411		1
6360.482		1
6360.484		1
6360.498		1
6360.66943		1
6360.68066		1
6361.017		1
6361.04639		1
6361.099		1
6361.124		1
6361.15527		1
6361.20557		1
6361.207		1
6361.30664		1
6361.32227		1
6361.402		1
6361.477		1
6361.54443		1
6361.57471		1
6361.612		1
6361.75635		1
6361.81152		1
6361.848		1
6361.8584		1
6361.896		1
6362.09229		1
6362.198		1
6362.25		1
6362.30225		1
6362.3457		1
6362.59033		1
6362.62939		1
6362.923		1
6362.94727		1
6362.948		1
6362.95654		1
6363.029		1
6363.082		1
6363.19141		1
6363.226		1
6363.23438		1
6363.243		1
6363.24365		1
6363.342		1
6363.473		1
6363.52734		1
6363.59326		1
6363.70752		1
6363.7417		1
6363.94238		1
6363.963		1
6363.967		1
6364.00342		1
6364.21875		1
6364.28027		1
6364.31055		1
6364.32227		1
6364.375		1
6364.38428		1
6364.47949		1
6364.553		1
6364.654		1
6364.844		1
6364.875		1
6364.904		1
6364.94629		1
6364.955		1
6364.98047		1
6365.00244		1
6365.003		1
6365.106		1
6365.33447		1
6365.42432		1
6365.438		1
6365.445		1
6365.54443		1
6365.573		1
6365.58936		1
6365.61133		1
6365.67627		1
6365.77441		1
6365.82471		1
6365.855		1
6365.994		1
6366.00537		1
6366.07568		1
6366.2085		1
6366.3916		1
6366.70557		1
6366.71631		1
6367.02148		1
6367.14258		1
6367.17871		1
6367.23926		1
6367.26		1
6367.563		1
6367.569		1
6367.579		1
6367.66162		1
6367.74365		1
6367.75146		1
6367.81152		1
6367.90625		1
6367.928		1
6368.108		1
6368.22461		1
6368.248		1
6368.277		1
6368.279		1
6368.321		1
6368.368		1
6368.43652		1
6368.571		1
6368.61572		1
6368.81		1
6368.82764		1
6368.86426		1
6369.0835		1
6369.128		1
6369.16		1
6369.219		1
6369.256		1
6369.36865		1
6369.39746		1
6369.46973		1
6369.47559		1
6369.64063		1
6369.695		1
6369.71729		1
6369.754		1
6369.79		1
6369.91357		1
6370.08		1
6370.23438		1
6370.25928		1
6370.31836		1
6370.33252		1
6370.43555		1
6370.508		1
6370.537		1
6370.55664		1
6370.55664		1
6370.60449		1
6370.65		1
6370.68457		1
6370.90967		1
6370.94043		1
6371.007		1
6371.06152		1
6371.15332		1
6371.436		1
6371.49		1
6371.548		1
6371.622		1
6371.66748		1
6371.7373		1
6371.837		1
6371.85059		1
6371.8623		1
6371.883		1
6371.91846		1
6371.9624		1
6372.00146		1
6372.01074		1
6372.072		1
6372.079		1
6372.136		1
6372.279		1
6372.32031		1
6372.42725		1
6372.446		1
6372.78857		1
6372.81		1
6372.97266		1
6373.04053		1
6373.131		1
6373.414		1
6373.419		1
6373.42432		1
6373.428		1
6373.44775		1
6373.551		1
6373.57959		1
6373.881		1
6373.97559		1
6374.10547		1
6374.197		1
6374.22266		1
6374.22852		1
6374.247		1
6374.389		1
6374.39648		1
6374.42529		1
6374.787		1
6374.86572		1
6374.89551		1
6375.01074		1
6375.057		1
6375.12158		1
6375.128		1
6375.144		1
6375.30029		1
6375.37		1
6375.57764		1
6375.74658		1
6375.766		1
6375.83252		1
6375.858		1
6375.91748		1
6375.926		1
6375.93		1
6375.973		1
6375.98145		1
6376.019		1
6376.027		1
6376.074		1
6376.173		1
6376.291		1
6376.32666		1
6376.3335		1
6376.34033		1
6376.355		1
6376.40674		1
6376.48535		1
6376.564		1
6376.67432		1
6376.78369		1
6376.804		1
6376.884		1
6377.01367		1
6377.02734		1
6377.2417		1
6377.375		1
6377.46436		1
6377.54248		1
6377.58057		1
6377.71		1
6377.73		1
6378.175		1
6378.177		1
6378.25146		1
6378.29932		1
6378.42236		1
6378.60645		1
6378.64648		1
6378.8667		1
6378.959		1
6378.992		1
6379.10352		1
6379.166		1
6379.219		1
6379.23926		1
6379.287		1
6379.314		1
6379.354		1
6379.37158		1
6379.374		1
6379.455		1
6379.488		1
6379.5376		1
6379.64258		1
6379.69727		1
6379.79053		1
6379.79443		1
6379.85156		1
6379.93555		1
6379.98242		1
6380.015		1
6380.27		1
6380.27539		1
6380.45654		1
6380.768		1
6380.98		1
6380.98047		1
6381.01855		1
6381.028		1
6381.19971		1
6381.2627		1
6381.27734		1
6381.42627		1
6381.48242		1
6381.501		1
6381.566		1
6381.836		1
6381.92773		1
6382.215		1
6382.34473		1
6382.44238		1
6382.48828		1
6382.518		1
6382.64453		1
6382.98438		1
6383.32031		1
6383.37549		1
6383.392		1
6383.48926		1
6383.496		1
6383.60156		1
6383.62842		1
6383.92041		1
6383.97363		1
6384.02441		1
6384.035		1
6384.09668		1
6384.118		1
6384.292		1
6384.295		1
6384.37939		1
6384.40771		1
6384.476		1
6384.628		1
6384.703		1
6384.7085		1
6384.719		1
6384.79053		1
6384.843		1
6385.013		1
6385.02734		1
6385.041		1
6385.096		1
6385.20459		1
6385.279		1
6385.34033		1
6385.35547		1
6385.386		1
6385.39063		1
6385.47949		1
6385.495		1
6385.588		1
6385.59961		1
6385.6084		1
6385.614		1
6385.785		1
6385.79443		1
6385.811		1
6385.84229		1
6385.96338		1
6385.969		1
6385.993		1
6385.998		1
6386.04736		1
6386.152		1
6386.1543		1
6386.17627		1
6386.192		1
6386.356		1
6386.471		1
6386.55029		1
6386.60156		1
6386.622		1
6386.63037		1
6386.63672		1
6386.6416		1
6386.654		1
6386.66357		1
6386.686		1
6386.75342		1
6386.81055		1
6386.829		1
6386.923		1
6386.958		1
6387.13525		1
6387.20264		1
6387.22852		1
6387.243		1
6387.25732		1
6387.46875		1
6387.519		1
6387.59229		1
6387.672		1
6387.766		1
6387.857		1
6387.916		1
6387.96436		1
6388.04736		1
6388.16		1
6388.34668		1
6388.403		1
6388.41846		1
6388.61475		1
6388.75537		1
6388.81934		1
6388.934		1
6388.971		1
6389.028		1
6389.06		1
6389.09375		1
6389.10742		1
6389.138		1
6389.14941		1
6389.23145		1
6389.2417		1
6389.39551		1
6389.461		1
6389.472		1
6389.528		1
6389.53955		1
6389.605		1
6389.68848		1
6389.693		1
6389.73828		1
6390.1167		1
6390.22461		1
6390.23535		1
6390.28662		1
6390.29346		1
6390.315		1
6390.43		1
6390.47754		1
6390.577		1
6390.66357		1
6390.763		1
6390.78369		1
6390.795		1
6390.844		1
6390.879		1
6390.938		1
6391.00732		1
6391.071		1
6391.1333		1
6391.161		1
6391.17871		1
6391.213		1
6391.228		1
6391.27832		1
6391.58057		1
6391.582		1
6391.62842		1
6391.727		1
6391.786		1
6391.849		1
6391.84961		1
6391.896		1
6391.901		1
6391.974		1
6392.0293		1
6392.096		1
6392.232		1
6392.277		1
6392.29639		1
6392.327		1
6392.35449		1
6392.458		1
6392.59229		1
6392.61035		1
6392.624		1
6392.857		1
6392.91064		1
6393.09375		1
6393.127		1
6393.174		1
6393.185		1
6393.191		1
6393.26172		1
6393.289		1
6393.35254		1
6393.42432		1
6393.486		1
6393.54053		1
6393.58252		1
6393.61426		1
6393.641		1
6393.642		1
6393.668		1
6393.716		1
6393.735		1
6393.784		1
6393.84033		1
6393.905		1
6393.975		1
6394.006		1
6394.01367		1
6394.18652		1
6394.21729		1
6394.27246		1
6394.30127		1
6394.39355		1
6394.64551		1
6394.648		1
6394.68066		1
6394.68848		1
6394.791		1
6394.80225		1
6394.859		1
6395.033		1
6395.084		1
6395.209		1
6395.22363		1
6395.317		1
6395.43652		1
6395.483		1
6395.516		1
6395.525		1
6395.52832		1
6395.66064		1
6395.669		1
6395.692		1
6395.71631		1
6395.80859		1
6395.859		1
6395.86475		1
6395.866		1
6395.91553		1
[truncated: 17,811 more rows]
