# Supplementary material for: Getting rid of ‘rain’ and ‘stars’: Mitigating inhibition effects on ddPCR data analysis, the case study of the invasive crayfish Pacifastacus leniusculus in the streams of Luxembourg
Source: PLoS One. 2022 Nov 16;17(11):e0275363. doi: 10.1371/journal.pone.0275363 (PMC9668142; doi:10.1371/journal.pone.0275363)
Supplement: S1 File — (ZIP) [file pone.0275363.s003.zip › raw data/31-Pl4/31 Pl4-2019_C03_Amplitude.csv]

Ch1 Amplitude	Ch2 Amplitude	Cluster
6598.228		1
6665.238		1
6771.613		1
6837.86963		1
6844.219		1
6869.588		1
6878.426		1
6921.07764		1
6932.29248		1
6943.74658		1
6944.32666		1
6945.23535		1
6946.574		1
6949.915		1
6967.19043		1
6970.38135		1
6982.68457		1
6988.504		1
6991.084		1
7021.654		1
7021.779		1
7028.08		1
7028.354		1
7030.98242		1
7037.694		1
7046.974		1
7052.541		1
7054.684		1
7059.74756		1
7061.53564		1
7061.97266		1
7064.309		1
7069.26465		1
7071.921		1
7072.98145		1
7075.52734		1
7077.347		1
7077.376		1
7077.49268		1
7077.707		1
7085.94141		1
7087.513		1
7088.255		1
7088.994		1
7091.78857		1
7092.39941		1
7095.516		1
7095.80566		1
7098.736		1
7104.94		1
7105.54248		1
7106.77		1
7108.03027		1
7108.04053		1
7108.89844		1
7111.651		1
7113.356		1
7114.16162		1
7116.45947		1
7120.02637		1
7121.936		1
7124.505		1
7125.39453		1
7126.371		1
7130.005		1
7130.16455		1
7131.802		1
7132.752		1
7132.80371		1
7134.0083		1
7134.28271		1
7136.028		1
7137.017		1
7138.07959		1
7141.729		1
7141.827		1
7142.828		1
7146.15869		1
7146.946		1
7147.42529		1
7148.10938		1
7148.4873		1
7149.30371		1
7150.914		1
7151.40771		1
7152.80127		1
7155.32764		1
7156.212		1
7156.458		1
7156.92432		1
7159.038		1
7159.15674		1
7159.80127		1
7160.32764		1
7161.48633		1
7161.90234		1
7162.142		1
7163.28271		1
7165.31055		1
7166.41		1
7167.013		1
7168.194		1
7170.17139		1
7170.274		1
7170.30957		1
7170.47656		1
7171.04248		1
7171.245		1
7172.464		1
7172.66		1
7173.90527		1
7174.81445		1
7175.419		1
7176.75537		1
7177.016		1
7178.01367		1
7178.04248		1
7179.2876		1
7179.55957		1
7179.937		1
7180.65332		1
7181.69629		1
7182.48047		1
7185.51172		1
7186.46826		1
7186.896		1
7187.682		1
7187.85059		1
7188.02051		1
7188.051		1
7188.9165		1
7189.748		1
7190.184		1
7190.385		1
7190.43457		1
7190.45264		1
7190.455		1
7190.487		1
7190.71533		1
7191.44873		1
7191.527		1
7192.267		1
7192.40234		1
7192.98047		1
7193.50537		1
7194.48047		1
7194.50049		1
7194.711		1
7195.06055		1
7195.36133		1
7196.02		1
7196.14648		1
7196.507		1
7197.35156		1
7198.43457		1
7199.058		1
7199.433		1
7199.525		1
7200.28027		1
7202.12842		1
7202.38		1
7202.412		1
7203.19		1
7203.5166		1
7203.67529		1
7203.99463		1
7204.196		1
7204.426		1
7204.5127		1
7205.28		1
7205.53174		1
7205.678		1
7207.27734		1
7207.641		1
7208.143		1
7208.408		1
7208.557		1
7208.60645		1
7209.322		1
7210.037		1
7210.466		1
7210.708		1
7211.18652		1
7211.865		1
7211.88037		1
7212.258		1
7213.45459		1
7213.67		1
7213.726		1
7215.004		1
7215.235		1
7215.33447		1
7215.39551		1
7215.45264		1
7215.651		1
7215.67529		1
7215.87		1
7216.10547		1
7216.249		1
7216.62		1
7216.926		1
7217.068		1
7217.25049		1
7217.703		1
7217.74658		1
7218.29541		1
7218.8125		1
7219.25732		1
7219.28857		1
7219.30762		1
7219.315		1
7219.514		1
7219.968		1
7220.77832		1
7221.26563		1
7221.61		1
7221.94434		1
7222.21729		1
7222.242		1
7222.363		1
7222.78662		1
7223.2124		1
7223.37549		1
7223.566		1
7223.59473		1
7224.22852		1
7224.388		1
7224.953		1
7226.466		1
7226.933		1
7227.48242		1
7227.892		1
7227.92139		1
7228.13525		1
7228.7207		1
7229.217		1
7229.362		1
7229.45654		1
7230.04		1
7230.16553		1
7230.18555		1
7230.318		1
7230.32568		1
7230.41455		1
7230.629		1
7230.632		1
7230.98047		1
7231.305		1
7231.75342		1
7231.98242		1
7232.087		1
7232.308		1
7232.62		1
7232.73047		1
7232.859		1
7232.91748		1
7232.99951		1
7233.30762		1
7233.84375		1
7233.905		1
7233.914		1
7234.497		1
7235.084		1
7235.28467		1
7235.543		1
7235.944		1
7236.05664		1
7236.63428		1
7236.648		1
7236.828		1
7237.04346		1
7237.419		1
7237.438		1
7237.508		1
7237.547		1
7237.55371		1
7237.774		1
7237.82275		1
7237.93457		1
7238.275		1
7238.678		1
7238.82666		1
7238.98828		1
7239.061		1
7239.17871		1
7239.41		1
7239.623		1
7239.73		1
7239.90137		1
7240.01465		1
7240.33154		1
7240.397		1
7240.43262		1
7240.51367		1
7240.60156		1
7241.255		1
7241.411		1
7241.552		1
7241.728		1
7241.77148		1
7242.181		1
7242.35645		1
7242.74756		1
7242.83154		1
7242.903		1
7242.998		1
7243.26563		1
7243.61768		1
7243.63867		1
7243.80762		1
7244.807		1
7244.84131		1
7244.916		1
7245.19		1
7245.209		1
7245.215		1
7245.299		1
7245.53857		1
7246.007		1
7246.55469		1
7247.062		1
7247.21338		1
7247.80225		1
7247.856		1
7248.12646		1
7248.238		1
7248.47754		1
7248.82568		1
7249.26172		1
7249.507		1
7250.46826		1
7250.6167		1
7250.624		1
7250.74072		1
7251.02246		1
7252.00732		1
7252.129		1
7252.171		1
7252.31543		1
7253.57227		1
7253.658		1
7253.95947		1
7254.014		1
7254.45557		1
7254.60645		1
7254.70166		1
7254.93262		1
7255.81445		1
7256.183		1
7256.486		1
7256.629		1
7257.10352		1
7257.551		1
7257.59131		1
7258.09131		1
7258.53125		1
7258.745		1
7259.136		1
7259.35059		1
7259.60742		1
7259.87744		1
7260.094		1
7260.318		1
7260.351		1
7260.728		1
7261.15332		1
7261.31738		1
7261.43848		1
7261.634		1
7261.66943		1
7261.937		1
7262.08057		1
7262.333		1
7262.51172		1
7262.70459		1
7262.914		1
7263.394		1
7263.87256		1
7264.05762		1
7264.62549		1
7264.718		1
7264.736		1
7264.819		1
7265.07031		1
7265.32764		1
7265.806		1
7265.83838		1
7266.12744		1
7266.56055		1
7266.86		1
7267.24951		1
7267.33		1
7267.565		1
7267.6377		1
7267.70166		1
7267.847		1
7267.85742		1
7268.02637		1
7268.18457		1
7268.229		1
7268.29443		1
7268.411		1
7268.569		1
7268.67041		1
7268.717		1
7268.94434		1
7269.26367		1
7269.64		1
7269.88037		1
7269.93164		1
7270.18262		1
7270.235		1
7270.67		1
7270.761		1
7270.8667		1
7270.934		1
7271.09766		1
7271.209		1
7271.576		1
7271.912		1
7272.488		1
7272.88672		1
7272.966		1
7273.115		1
7273.627		1
7273.931		1
7274.006		1
7274.03		1
7274.04932		1
7274.04932		1
7274.18359		1
7274.319		1
7274.328		1
7274.494		1
7274.675		1
7274.68262		1
7274.75635		1
7274.94531		1
7274.99756		1
7275.026		1
7275.57227		1
7275.79346		1
7276.05957		1
7276.897		1
7277.1626		1
7277.30957		1
7277.74854		1
7277.86475		1
7277.88135		1
7277.972		1
7278.00635		1
7278.07568		1
7278.414		1
7278.517		1
7278.518		1
7278.51855		1
7278.71826		1
7278.72461		1
7279.02148		1
7279.56641		1
7279.6543		1
7279.96875		1
7280.20068		1
7280.326		1
7280.4		1
7280.54736		1
7280.665		1
7280.79541		1
7281.106		1
7281.21		1
7281.30029		1
7281.314		1
7281.37		1
7281.387		1
7281.644		1
7281.79443		1
7281.80029		1
7282.02		1
7282.06934		1
7282.44141		1
7282.63232		1
7282.69873		1
7282.90674		1
7283.403		1
7283.53027		1
7283.58057		1
7283.989		1
7284.41943		1
7284.9585		1
7285.06055		1
7285.161		1
7285.19971		1
7285.364		1
7285.38		1
7285.51367		1
7285.694		1
7286.023		1
7286.14453		1
7286.361		1
7286.436		1
7286.49		1
7286.641		1
7286.65234		1
7286.714		1
7287.09668		1
7287.189		1
7287.21		1
7287.214		1
7287.377		1
7287.394		1
7287.503		1
7287.51855		1
7287.59131		1
7287.677		1
7287.69238		1
7287.76172		1
7287.944		1
7287.9585		1
7288.051		1
7288.14844		1
7288.15137		1
7288.16846		1
7288.26074		1
7288.578		1
7288.74365		1
7288.859		1
7288.934		1
7288.98926		1
7289.22266		1
7289.51953		1
7289.799		1
7289.83447		1
7290.06641		1
7290.43457		1
7290.58154		1
7290.732		1
7290.768		1
7290.843		1
7291.44		1
7291.633		1
7291.676		1
7292.098		1
7292.159		1
7292.203		1
7292.34229		1
7292.34375		1
7292.549		1
7292.63232		1
7292.75439		1
7292.83643		1
7292.95		1
7293.62451		1
7293.663		1
7294.29639		1
7294.654		1
7294.74365		1
7294.76953		1
7294.878		1
7295.33447		1
7295.41357		1
7295.519		1
7295.533		1
7295.952		1
7295.96		1
7296.09033		1
7296.2876		1
7296.434		1
7296.94141		1
7297.551		1
7297.82227		1
7297.82471		1
7297.92432		1
7297.94727		1
7298.02344		1
7298.092		1
7298.395		1
7298.72656		1
7298.958		1
7299.01855		1
7299.03857		1
7299.078		1
7299.118		1
7299.147		1
7299.22		1
7299.70459		1
7299.70557		1
7299.783		1
7299.98926		1
7299.9917		1
7300.13525		1
7300.18359		1
7300.49072		1
7300.493		1
7300.511		1
7300.61572		1
7300.991		1
7301.204		1
7301.325		1
7301.337		1
7301.401		1
7301.593		1
7301.617		1
7302.013		1
7302.181		1
7302.372		1
7302.56348		1
7302.61572		1
7302.63525		1
7302.874		1
7302.96875		1
7303.09863		1
7303.567		1
7303.667		1
7303.845		1
7303.95947		1
7303.972		1
7304.039		1
7304.044		1
7304.15674		1
7304.28		1
7304.28662		1
7304.628		1
7304.787		1
7304.829		1
7305.095		1
7305.247		1
7305.495		1
7305.716		1
7305.85645		1
7306.11035		1
7306.87158		1
7307.018		1
7307.213		1
7307.255		1
7307.378		1
7307.598		1
7307.75146		1
7307.79736		1
7307.92432		1
7307.93262		1
7307.95		1
7308.011		1
7308.23242		1
7308.26367		1
7308.57568		1
7308.71631		1
7308.74365		1
7308.819		1
7308.884		1
7308.968		1
7309.116		1
7309.204		1
7309.21436		1
7309.24		1
7309.44629		1
7309.62549		1
7309.6626		1
7309.686		1
7309.762		1
7309.959		1
7310.48145		1
7310.6123		1
7310.79248		1
7310.82666		1
7311.3877		1
7311.587		1
7311.877		1
7311.946		1
7311.98975		1
7312.01953		1
7312.15332		1
7312.28271		1
7312.49463		1
7312.74658		1
7313.33545		1
7313.40674		1
7313.4624		1
7313.491		1
7313.58545		1
7313.746		1
7313.782		1
7313.94629		1
7314.09229		1
7314.32959		1
7314.407		1
7314.465		1
7314.53027		1
7314.54834		1
7314.563		1
7314.66162		1
7315.02148		1
7315.1543		1
7315.311		1
7315.58154		1
7315.65869		1
7315.884		1
7316.08		1
7316.093		1
7316.10449		1
7316.22363		1
7316.348		1
7316.37		1
7316.69971		1
7316.71973		1
7316.75439		1
7316.82666		1
7317.135		1
7317.435		1
7317.46		1
7317.70459		1
7317.72656		1
7317.95459		1
7317.99951		1
7318.43164		1
7318.532		1
7318.801		1
7318.83154		1
7319.08		1
7319.09033		1
7319.31738		1
7319.503		1
7319.57861		1
7319.87354		1
7320.002		1
7320.1084		1
7320.13574		1
7320.34863		1
7320.36		1
7320.4873		1
7320.512		1
7320.603		1
7320.648		1
7320.846		1
7320.913		1
7321.07471		1
7321.55762		1
7321.659		1
7321.915		1
7322.05957		1
7322.428		1
7322.49268		1
7322.651		1
7322.978		1
7323.278		1
7323.43		1
7323.521		1
7323.64		1
7323.687		1
7323.79		1
7323.897		1
7324.748		1
7324.77734		1
7325.048		1
7325.05273		1
7325.29834		1
7325.364		1
7325.366		1
7325.411		1
7325.741		1
7325.77051		1
7325.863		1
7326.109		1
7326.25928		1
7326.34229		1
7326.55859		1
7326.57861		1
7326.65		1
7326.73242		1
7326.75342		1
7327.56836		1
7327.64355		1
7327.653		1
7328.036		1
7328.07471		1
7328.32568		1
7328.35547		1
7328.564		1
7328.565		1
7328.655		1
7328.70068		1
7329.0083		1
7329.021		1
7329.505		1
7329.59961		1
7330.024		1
7330.124		1
7330.27637		1
7330.387		1
7330.42139		1
7330.456		1
7330.701		1
7330.716		1
7330.96045		1
7330.97852		1
7330.99854		1
7331.02148		1
7331.155		1
7331.17139		1
7331.20752		1
7331.208		1
7331.274		1
7331.343		1
7331.44		1
7331.7417		1
7331.7793		1
7332.354		1
7332.77539		1
7332.846		1
7332.88037		1
7332.98		1
7333.28271		1
7333.495		1
7333.49854		1
7333.7876		1
7334.08447		1
7334.124		1
7334.195		1
7334.20361		1
7334.4043		1
7334.504		1
7334.53662		1
7334.6543		1
7334.93555		1
7335.14844		1
7335.267		1
7335.401		1
7335.51367		1
7335.61035		1
7335.632		1
7335.815		1
7335.96875		1
7335.97461		1
7336.005		1
7336.012		1
7336.17236		1
7336.27637		1
7336.307		1
7336.374		1
7336.564		1
7336.78369		1
7336.79736		1
7336.977		1
7337.17969		1
7337.47363		1
7337.51025		1
7337.64453		1
7337.69336		1
7337.807		1
7337.81738		1
7338.01		1
7338.257		1
7338.419		1
7338.42334		1
7338.51172		1
7338.605		1
7338.62256		1
7339.018		1
7339.07959		1
7339.152		1
7339.20068		1
7339.26563		1
7339.29639		1
7340.00732		1
7340.12842		1
7340.179		1
7340.342		1
7340.743		1
7340.77		1
7340.8457		1
7340.976		1
7341.03271		1
7341.29443		1
7341.441		1
7341.45947		1
7341.66064		1
7341.855		1
7342.00439		1
7342.11035		1
7342.12744		1
7342.12842		1
7342.15137		1
7342.17041		1
7342.1875		1
7342.27539		1
7342.37451		1
7342.37842		1
7342.485		1
7342.56543		1
7342.616		1
7342.634		1
7342.744		1
7342.84766		1
7343.022		1
7343.116		1
7343.16748		1
7343.34375		1
7343.36475		1
7343.48145		1
7343.497		1
7343.68359		1
7343.97656		1
7343.9917		1
7343.999		1
7344.007		1
7344.02441		1
7344.04736		1
7344.29541		1
7344.424		1
7344.446		1
7344.467		1
7344.5083		1
7344.566		1
7344.63428		1
7344.85938		1
7345.026		1
7345.096		1
7345.13135		1
7345.20361		1
7345.49561		1
7345.655		1
7345.673		1
7345.84326		1
7345.864		1
7346.04		1
7346.065		1
7346.224		1
7346.23145		1
7346.28271		1
7346.292		1
7346.3623		1
7346.41748		1
7346.53271		1
7346.5415		1
7346.681		1
7346.927		1
7347.146		1
7347.237		1
7347.271		1
7347.51563		1
7347.58936		1
7347.71826		1
7347.842		1
7347.94		1
7348.026		1
7348.15332		1
7348.29346		1
7348.3335		1
7348.43652		1
7348.468		1
7348.51855		1
7348.579		1
7348.60352		1
7348.79736		1
7348.82		1
7348.86768		1
7348.92		1
7348.9834		1
7349.06348		1
7349.164		1
7349.29736		1
7349.393		1
7349.479		1
7349.512		1
7349.585		1
7349.847		1
7349.96045		1
7350.012		1
7350.187		1
7350.203		1
7350.29346		1
7350.375		1
7350.53125		1
7350.588		1
7350.74854		1
7350.7793		1
7350.96143		1
7351.02734		1
7351.151		1
7351.203		1
7351.214		1
7351.237		1
7351.33643		1
7351.429		1
7351.898		1
7351.963		1
7351.98145		1
7352.457		1
7352.461		1
7352.506		1
7352.751		1
7352.95361		1
7353.091		1
7353.698		1
7353.978		1
7354.17		1
7354.30566		1
7354.33		1
7354.40234		1
7354.53027		1
7354.69775		1
7354.736		1
7354.754		1
7354.827		1
7355.04541		1
7355.056		1
7355.09668		1
7355.245		1
7355.413		1
7355.569		1
7355.593		1
7355.711		1
7355.765		1
7355.82031		1
7356.162		1
7356.301		1
7356.35938		1
7356.38428		1
7356.421		1
7356.49072		1
7356.554		1
7356.64		1
7356.70752		1
7356.74365		1
7356.83447		1
7356.84033		1
7356.85645		1
7356.876		1
7356.906		1
7357.0874		1
7357.191		1
7357.386		1
7357.51758		1
7357.79443		1
7357.948		1
7358.33838		1
7358.36475		1
7358.55469		1
7358.6084		1
7358.868		1
7358.98633		1
7359.058		1
7359.09229		1
7359.10449		1
7359.15332		1
7359.25732		1
7359.339		1
7359.36768		1
7359.377		1
7359.38428		1
7359.42871		1
7359.46973		1
7359.475		1
7359.588		1
7359.71		1
7359.75		1
7359.78271		1
7359.929		1
7360.012		1
7360.155		1
7360.203		1
7360.354		1
7360.3584		1
7360.36963		1
7360.52539		1
7360.53662		1
7360.664		1
7360.799		1
7360.83643		1
7360.852		1
7360.962		1
7361.062		1
7361.119		1
7361.20557		1
7361.21973		1
7361.246		1
7361.39258		1
7361.48926		1
7361.56738		1
7361.783		1
7361.96875		1
7361.988		1
7362.04		1
7362.251		1
7362.304		1
7362.36768		1
7362.392		1
7362.41162		1
7362.457		1
7362.55127		1
7362.55273		1
7362.632		1
7362.72266		1
7362.77637		1
7362.844		1
7362.892		1
7362.95068		1
7363.10352		1
7363.117		1
7363.422		1
7363.69775		1
7363.72461		1
7363.79834		1
7363.849		1
7363.894		1
7364.1		1
7364.158		1
7364.2915		1
7364.428		1
7364.49268		1
7364.51172		1
7364.652		1
7364.652		1
7364.75		1
7364.781		1
7364.78564		1
7364.906		1
7364.938		1
7365.013		1
7365.02344		1
7365.11865		1
7365.24951		1
7365.514		1
7365.565		1
7365.637		1
7365.82666		1
7365.93164		1
7366.06055		1
7366.366		1
7366.41748		1
7366.52		1
7366.531		1
7366.67529		1
7366.722		1
7366.867		1
7367.02832		1
7367.07861		1
7367.09326		1
7367.10254		1
7367.275		1
7367.296		1
7367.415		1
7367.43848		1
7367.446		1
7367.44873		1
7367.58936		1
7367.607		1
7367.629		1
7367.635		1
7367.64941		1
7367.65967		1
7367.666		1
7367.752		1
7367.843		1
7367.846		1
7367.864		1
7367.88574		1
7367.96729		1
7368.10156		1
7368.18945		1
7368.194		1
7368.23975		1
7368.30957		1
7368.40234		1
7368.57568		1
7368.648		1
7368.8125		1
7368.90527		1
7368.911		1
7369.147		1
7369.169		1
7369.20068		1
7369.21143		1
7369.233		1
7369.234		1
7369.29932		1
7369.373		1
7369.413		1
7369.438		1
7369.549		1
7369.608		1
7369.68945		1
7369.85352		1
7369.93457		1
7369.98633		1
7370.073		1
7370.086		1
7370.115		1
7370.13232		1
7370.22363		1
7370.28369		1
7370.311		1
7370.6416		1
7370.70947		1
7370.749		1
7370.761		1
7370.83154		1
7371.008		1
7371.238		1
7371.24268		1
7371.385		1
7371.41748		1
7371.51465		1
7371.577		1
7371.6626		1
7371.75439		1
7371.77637		1
7371.885		1
7372.055		1
7372.20166		1
7372.20752		1
7372.25342		1
7372.26465		1
7372.526		1
7372.562		1
7372.631		1
7372.72266		1
7372.745		1
7372.78955		1
7372.8		1
7372.871		1
7372.97168		1
7373.17871		1
7373.20166		1
7373.29932		1
7373.376		1
7373.45947		1
7373.467		1
7373.542		1
7373.556		1
7373.686		1
7373.6875		1
7373.851		1
7373.88		1
7373.91455		1
7373.949		1
7373.98047		1
7374.128		1
7374.33154		1
7374.659		1
7374.76953		1
7374.793		1
7374.83057		1
7374.933		1
7374.99561		1
7375.212		1
7375.235		1
7375.276		1
7375.327		1
7375.376		1
7375.64		1
7375.76074		1
7375.83		1
7375.84473		1
7375.986		1
7376.26758		1
7376.40234		1
7376.403		1
7376.53		1
7376.567		1
7376.587		1
7376.599		1
7376.663		1
7376.679		1
7376.95068		1
7376.975		1
7376.99072		1
7377.012		1
7377.06738		1
7377.334		1
7377.342		1
7377.417		1
7377.454		1
7377.575		1
7377.71826		1
7377.76758		1
7377.7915		1
7377.895		1
7377.90039		1
7378.099		1
7378.191		1
7378.27637		1
7378.417		1
7378.436		1
7378.577		1
7378.75146		1
7378.783		1
7378.81		1
7378.844		1
7378.91357		1
7378.983		1
7379.21973		1
7379.25146		1
7379.279		1
7379.3374		1
7379.506		1
7379.551		1
7379.573		1
7379.87354		1
7379.93457		1
7380.005		1
7380.041		1
7380.15		1
7380.168		1
7380.203		1
7380.21143		1
7380.27832		1
7380.285		1
7380.307		1
7380.313		1
7380.35449		1
7380.373		1
7380.389		1
7380.629		1
7380.80566		1
7380.814		1
7380.8667		1
7380.92627		1
7380.95166		1
7381.04639		1
7381.09668		1
7381.14355		1
7381.15234		1
7381.33057		1
7381.37549		1
7381.55371		1
7381.61475		1
7381.66		1
7381.684		1
7381.76025		1
7381.79834		1
7381.84375		1
7381.958		1
7381.994		1
7382.027		1
7382.19775		1
7382.219		1
7382.222		1
7382.22559		1
7382.435		1
7382.48828		1
7382.53174		1
7382.56348		1
7382.67334		1
7382.68		1
7382.71973		1
7382.74268		1
7382.79834		1
7382.94971		1
7382.987		1
7383.016		1
7383.0835		1
7383.10547		1
7383.12744		1
7383.197		1
7383.246		1
7383.27539		1
7383.334		1
7383.34473		1
7383.42041		1
7383.57373		1
7383.704		1
7383.705		1
7383.76855		1
7383.774		1
7383.795		1
7384.00732		1
7384.05762		1
7384.087		1
7384.122		1
7384.157		1
7384.2207		1
7384.247		1
7384.25342		1
7384.43359		1
7384.492		1
7384.57373		1
7384.586		1
7384.715		1
7384.832		1
7384.847		1
7384.8623		1
7384.903		1
7385.02832		1
7385.05859		1
7385.09473		1
7385.193		1
7385.26367		1
7385.34229		1
7385.368		1
7385.419		1
7385.512		1
7385.851		1
7385.954		1
7385.993		1
7385.99756		1
7386.0376		1
7386.124		1
7386.1543		1
7386.241		1
7386.336		1
7386.43262		1
7386.43262		1
7386.43457		1
7386.465		1
7386.582		1
7386.59326		1
7386.59766		1
7386.714		1
7386.79736		1
7386.949		1
7387.047		1
7387.16943		1
7387.26465		1
7387.40137		1
7387.466		1
7387.737		1
7387.89844		1
7387.915		1
7387.95		1
7388.138		1
7388.162		1
7388.23047		1
7388.235		1
7388.554		1
7388.577		1
7388.71631		1
7388.84		1
7388.88428		1
7388.949		1
7388.96826		1
7388.96875		1
7388.99		1
7388.993		1
7389.11426		1
7389.159		1
7389.34229		1
7389.413		1
7389.41455		1
7389.455		1
7389.55469		1
7389.63965		1
7389.64746		1
7389.6665		1
7389.75244		1
7389.825		1
7389.84		1
7389.844		1
7389.86475		1
7389.873		1
7389.949		1
7389.95947		1
7390.045		1
7390.165		1
7390.20947		1
7390.30859		1
7390.316		1
7390.43652		1
7390.46875		1
7390.49658		1
7390.50439		1
7390.53564		1
7390.662		1
7390.75049		1
7390.761		1
7390.78125		1
7390.795		1
7390.84473		1
7391.02734		1
7391.15625		1
7391.16064		1
7391.20752		1
7391.221		1
7391.251		1
7391.252		1
7391.25244		1
7391.26		1
7391.28		1
7391.30273		1
7391.32861		1
7391.343		1
7391.37549		1
7391.39		1
7391.46045		1
7391.476		1
7391.536		1
7391.53955		1
7391.613		1
7391.624		1
7391.66846		1
7391.70264		1
7391.751		1
7391.7915		1
7391.83643		1
7391.9707		1
7392.115		1
7392.12451		1
7392.151		1
7392.34863		1
7392.37256		1
7392.382		1
7392.418		1
7392.431		1
7392.476		1
7392.501		1
7392.59131		1
7392.606		1
7392.873		1
7392.957		1
7392.957		1
7392.976		1
7393.19336		1
7393.195		1
7393.202		1
7393.218		1
7393.23438		1
7393.316		1
7393.39453		1
7393.404		1
7393.419		1
7393.45654		1
7393.54541		1
7393.618		1
7393.65967		1
7393.709		1
7393.72363		1
7393.757		1
7393.81445		1
7393.92334		1
7394.034		1
7394.057		1
7394.20459		1
7394.408		1
7394.42871		1
7394.57227		1
7394.576		1
7394.61475		1
7394.639		1
7394.654		1
7394.68		1
7394.75		1
7394.75342		1
7394.76172		1
7394.786		1
7394.7915		1
7394.80273		1
7394.902		1
7394.907		1
7394.99854		1
7395.019		1
7395.057		1
7395.258		1
7395.295		1
7395.31641		1
7395.375		1
7395.382		1
7395.62061		1
7395.67		1
7395.813		1
7395.93555		1
7395.97168		1
7395.989		1
7396.10156		1
7396.103		1
7396.10938		1
7396.119		1
7396.125		1
7396.258		1
7396.3457		1
7396.402		1
7396.45947		1
7396.49756		1
7396.531		1
7396.562		1
7396.627		1
7396.71875		1
7396.78125		1
7396.81641		1
7396.83936		1
7396.84863		1
7396.864		1
7396.883		1
7396.89453		1
7396.906		1
7397.05664		1
7397.128		1
7397.166		1
7397.2373		1
7397.27637		1
7397.29541		1
7397.30029		1
7397.55664		1
7397.70654		1
7397.82275		1
7397.98926		1
7398.013		1
7398.016		1
7398.15625		1
7398.19727		1
7398.234		1
7398.259		1
7398.2793		1
7398.3		1
7398.316		1
7398.348		1
7398.438		1
7398.481		1
7398.52246		1
7398.571		1
7398.62061		1
7398.67236		1
7398.8667		1
7398.892		1
7399.00342		1
7399.2		1
7399.207		1
7399.24072		1
7399.323		1
7399.39258		1
7399.44		1
7399.60938		1
7399.72656		1
7399.731		1
7399.77246		1
7399.80273		1
7399.902		1
7400.127		1
7400.61475		1
7400.67236		1
7400.71875		1
7400.80762		1
7400.818		1
7400.885		1
7400.9043		1
7400.969		1
7401.155		1
7401.15771		1
7401.28027		1
7401.36963		1
7401.395		1
7401.42627		1
7401.57373		1
7401.679		1
7401.74268		1
7401.786		1
7401.78955		1
7402.197		1
7402.26172		1
7402.401		1
7402.46826		1
7402.53027		1
7402.647		1
7402.67969		1
7402.69531		1
7402.77344		1
7402.81152		1
7402.94629		1
7403.13672		1
7403.644		1
7403.663		1
7403.68359		1
7403.709		1
7403.716		1
7403.754		1
7403.75537		1
7403.85059		1
7403.875		1
7403.97656		1
7403.98242		1
7404.112		1
7404.11963		1
7404.201		1
7404.32666		1
7404.368		1
7404.50439		1
7404.63037		1
7404.676		1
7404.72		1
7404.757		1
7404.802		1
7404.821		1
7404.841		1
7404.87		1
7404.90137		1
7404.978		1
7404.98145		1
7405.01758		1
7405.11475		1
7405.136		1
7405.251		1
7405.35449		1
7405.389		1
7405.417		1
7405.434		1
7405.47		1
7405.49854		1
7405.52637		1
7405.594		1
7405.60449		1
7405.65771		1
7405.689		1
7405.7583		1
7405.76563		1
7405.834		1
7405.91553		1
7405.925		1
7405.93359		1
7405.95		1
7406.0376		1
7406.094		1
7406.19336		1
7406.304		1
7406.435		1
7406.446		1
7406.54541		1
7406.7373		1
7406.787		1
7406.85254		1
7406.864		1
7406.98828		1
7406.99854		1
7407.178		1
7407.196		1
7407.225		1
7407.32471		1
7407.437		1
7407.48		1
7407.52637		1
7407.547		1
7407.57764		1
7407.59863		1
7407.66		1
7407.707		1
7408.059		1
7408.256		1
7408.263		1
7408.316		1
7408.33154		1
7408.641		1
7408.711		1
7408.71338		1
7408.785		1
7408.826		1
7408.875		1
7408.88965		1
7408.92871		1
7408.96826		1
7408.986		1
7409.043		1
7409.139		1
7409.17725		1
7409.26074		1
7409.265		1
7409.30469		1
7409.331		1
7409.44043		1
7409.527		1
7409.576		1
7409.67432		1
7409.69336		1
7409.8125		1
7409.837		1
7409.89551		1
7409.956		1
7409.96973		1
7410.104		1
7410.17		1
7410.177		1
7410.25049		1
7410.29834		1
7410.32959		1
7410.40771		1
7410.425		1
7410.45557		1
7410.471		1
7410.50732		1
7410.663		1
7410.78467		1
7411.13135		1
7411.1333		1
7411.32666		1
7411.36035		1
7411.493		1
7411.51		1
7411.647		1
7411.72266		1
7411.859		1
7411.938		1
7411.976		1
7412.021		1
7412.129		1
7412.137		1
7412.22168		1
7412.25537		1
7412.283		1
7412.39453		1
7412.43262		1
7412.433		1
7412.44238		1
7412.471		1
7412.47852		1
7412.539		1
7412.54		1
7412.585		1
7412.69141		1
7412.708		1
7412.71436		1
7412.731		1
7412.778		1
7412.781		1
7412.835		1
7412.899		1
7413.007		1
7413.047		1
7413.06055		1
7413.16943		1
7413.21729		1
7413.22		1
7413.276		1
7413.686		1
7413.966		1
7413.98926		1
7414.00049		1
7414.01855		1
7414.032		1
7414.058		1
7414.08545		1
7414.09668		1
7414.15674		1
7414.19336		1
7414.19727		1
7414.22266		1
7414.27		1
7414.276		1
7414.39		1
7414.41357		1
7414.4624		1
7414.48242		1
7414.583		1
7414.64648		1
7414.75342		1
7414.81		1
7414.869		1
7414.91064		1
7414.98926		1
7414.99756		1
7415.034		1
7415.068		1
7415.138		1
7415.18555		1
7415.209		1
7415.23242		1
7415.364		1
7415.376		1
7415.397		1
7415.46533		1
7415.53369		1
7415.597		1
7415.614		1
7415.634		1
7415.64063		1
7415.71045		1
7415.712		1
7415.71338		1
7415.73535		1
7415.76074		1
7415.86328		1
7415.91553		1
7416.21143		1
7416.21826		1
7416.30029		1
7416.34863		1
7416.419		1
7416.47852		1
7416.48438		1
7416.601		1
7416.669		1
7416.70557		1
7416.73047		1
7416.75635		1
7416.775		1
7416.83643		1
7416.8374		1
7416.84131		1
7416.87061		1
7416.88428		1
7416.8877		1
7416.90674		1
7416.952		1
7417.04639		1
7417.051		1
7417.06348		1
7417.091		1
7417.14551		1
7417.19434		1
7417.298		1
7417.30127		1
7417.42334		1
7417.533		1
7417.54736		1
7417.54834		1
7417.63428		1
7417.69531		1
7417.70264		1
7417.74365		1
7417.74951		1
7417.858		1
7417.88		1
7418.00342		1
7418.05664		1
7418.14453		1
7418.321		1
7418.34229		1
7418.37158		1
7418.387		1
7418.43262		1
7418.455		1
7418.70361		1
7418.774		1
7418.95654		1
7419.021		1
7419.035		1
7419.077		1
7419.14844		1
7419.19043		1
7419.202		1
7419.29443		1
7419.30225		1
7419.34033		1
7419.35254		1
7419.378		1
7419.42725		1
7419.44336		1
7419.52051		1
7419.629		1
7419.707		1
7419.902		1
7420.1167		1
7420.132		1
7420.13232		1
7420.166		1
7420.31543		1
7420.322		1
7420.41064		1
7420.54834		1
7420.6377		1
7420.63867		1
7420.671		1
7420.695		1
7420.77		1
7420.772		1
7420.947		1
7421.048		1
7421.091		1
7421.12061		1
7421.161		1
7421.25635		1
7421.579		1
7421.64063		1
7421.657		1
7421.791		1
7421.857		1
7421.90234		1
7422.017		1
7422.042		1
7422.048		1
7422.062		1
7422.071		1
7422.086		1
7422.19873		1
7422.227		1
7422.24951		1
7422.30225		1
7422.33		1
7422.371		1
7422.434		1
7422.476		1
7422.513		1
7422.554		1
7422.658		1
7422.678		1
7422.779		1
7422.807		1
7422.80762		1
7422.931		1
7423.002		1
7423.03174		1
7423.03467		1
7423.07959		1
7423.104		1
7423.13135		1
7423.143		1
7423.16162		1
7423.19629		1
7423.26855		1
7423.319		1
7423.37061		1
7423.42432		1
7423.47852		1
7423.47949		1
[truncated: 18,027 more rows]
