# Supplementary material for: Getting rid of ‘rain’ and ‘stars’: Mitigating inhibition effects on ddPCR data analysis, the case study of the invasive crayfish Pacifastacus leniusculus in the streams of Luxembourg
Source: PLoS One. 2022 Nov 16;17(11):e0275363. doi: 10.1371/journal.pone.0275363 (PMC9668142; doi:10.1371/journal.pone.0275363)
Supplement: S1 File — (ZIP) [file pone.0275363.s003.zip › raw data/31-Pl4/31 Pl4-2019_C04_Amplitude.csv]

Ch1 Amplitude	Ch2 Amplitude	Cluster
396.471558		1
4804.55273		1
5988.228		1
6121.239		1
6287.307		1
6498.145		1
6645.98242		1
6690.19238		1
6815.795		1
6859.71729		1
6891.629		1
6917.36475		1
6925.96338		1
6951.78174		1
6970.41943		1
7013.72949		1
7083.96338		1
7095.779		1
7095.86768		1
7097.59375		1
7099.1		1
7109.5166		1
7109.71826		1
7110.558		1
7117.54053		1
7121.51855		1
7122.01025		1
7127.974		1
7134.287		1
7140.275		1
7143.01367		1
7143.09229		1
7143.36768		1
7149.009		1
7149.57031		1
7152.85938		1
7153.47559		1
7154.22559		1
7158.557		1
7160.43359		1
7165.1333		1
7165.714		1
7171.47168		1
7172.707		1
7173.8335		1
7176.341		1
7177.72		1
7181.945		1
7182.40039		1
7193.997		1
7194.86768		1
7196.607		1
7200.57129		1
7201.189		1
7204.226		1
7206.084		1
7206.48145		1
7207.021		1
7207.068		1
7207.506		1
7207.896		1
7208.41064		1
7210.362		1
7210.794		1
7212.92871		1
7213.261		1
7213.806		1
7214.79639		1
7215.15039		1
7215.655		1
7215.84229		1
7217.485		1
7217.53271		1
7221.28027		1
7221.324		1
7222.71631		1
7226.48242		1
7226.873		1
7229.33545		1
7229.346		1
7233.029		1
7234.02344		1
7234.5415		1
7235.827		1
7235.958		1
7236.156		1
7237.63428		1
7238.14063		1
7239.68652		1
7240.76074		1
7241.0083		1
7241.07		1
7241.75635		1
7242.063		1
7244.792		1
7245.45752		1
7246.23438		1
7247.571		1
7248.334		1
7250.4		1
7251.302		1
7251.43262		1
7252.307		1
7255.23828		1
7256.558		1
7257.55029		1
7258.43555		1
7258.596		1
7260.603		1
7261.186		1
7261.81738		1
7262.21631		1
7263.897		1
7264.579		1
7264.85938		1
7265.871		1
7267.92334		1
7268.68555		1
7268.98535		1
7269.013		1
7269.6084		1
7272.291		1
7273.303		1
7273.836		1
7274.68		1
7276.898		1
7277.78125		1
7279.45068		1
7279.951		1
7281.44531		1
7281.621		1
7282.497		1
7282.72559		1
7282.7666		1
7284.2793		1
7284.407		1
7285.19873		1
7285.361		1
7285.4585		1
7285.54346		1
7286.072		1
7286.48975		1
7286.496		1
7290.16553		1
7290.262		1
7290.39941		1
7290.45654		1
7293.008		1
7293.784		1
7293.9126		1
7294.06543		1
7295.386		1
7295.90967		1
7296.0835		1
7296.605		1
7297.802		1
7298.27832		1
7298.6665		1
7299.15039		1
7299.831		1
7300.428		1
7300.658		1
7300.82861		1
7300.8916		1
7301.40137		1
7302.88428		1
7304.72852		1
7306.469		1
7307.72363		1
7307.8335		1
7307.84		1
7307.846		1
7307.84766		1
7309.26563		1
7309.56152		1
7310.28467		1
7310.411		1
7310.912		1
7311.156		1
7311.28027		1
7311.401		1
7311.537		1
7312.001		1
7312.005		1
7312.29639		1
7312.51855		1
7312.693		1
7313.74561		1
7315.348		1
7315.411		1
7315.762		1
7316.2373		1
7316.367		1
7316.557		1
7316.978		1
7317.2		1
7317.377		1
7318.03027		1
7318.1875		1
7318.50732		1
7318.547		1
7319.02832		1
7319.544		1
7319.7417		1
7319.76		1
7319.88965		1
7320.622		1
7320.7876		1
7321.466		1
7321.90869		1
7322.583		1
7322.667		1
7324.18164		1
7324.343		1
7324.466		1
7324.498		1
7324.55029		1
7325.11572		1
7326.343		1
7326.483		1
7326.99268		1
7327.00244		1
7327.214		1
7327.554		1
7328.45		1
7328.87549		1
7328.94629		1
7329.07471		1
7329.32568		1
7329.32861		1
7329.539		1
7329.66748		1
7329.82		1
7330.178		1
7330.42236		1
7330.854		1
7331.311		1
7331.62842		1
7331.661		1
7332.433		1
7332.43555		1
7332.61572		1
7332.621		1
7333.297		1
7333.3374		1
7333.68555		1
7333.73242		1
7333.78369		1
7334.11328		1
7334.5957		1
7335.21143		1
7335.73535		1
7335.9873		1
7336.069		1
7336.71338		1
7336.834		1
7336.961		1
7337.18555		1
7337.29443		1
7337.948		1
7338.629		1
7338.77539		1
7339.58252		1
7339.95557		1
7339.98145		1
7340.15		1
7340.67236		1
7340.715		1
7340.83447		1
7341.378		1
7341.525		1
7341.537		1
7341.83643		1
7342.27051		1
7342.3623		1
7342.9873		1
7343.68652		1
7343.94141		1
7343.991		1
7344.08252		1
7344.176		1
7344.41455		1
7344.6626		1
7344.78027		1
7345.36572		1
7345.45752		1
7345.71875		1
7346.12158		1
7347.11		1
7347.95947		1
7348.07		1
7349.53564		1
7349.5874		1
7349.89941		1
7349.93848		1
7350.379		1
7350.58154		1
7350.67432		1
7350.777		1
7351.023		1
7351.18066		1
7351.21143		1
7351.918		1
7351.953		1
7352.82227		1
7352.9873		1
7352.99854		1
7354.2373		1
7354.39648		1
7355.788		1
7355.939		1
7356.10938		1
7356.784		1
7357.4		1
7357.73		1
7358.156		1
7358.227		1
7358.347		1
7358.375		1
7358.47363		1
7358.72		1
7358.78467		1
7358.84033		1
7358.927		1
7359.01025		1
7360.052		1
7360.45947		1
7361.021		1
7361.02734		1
7361.19775		1
7362.14844		1
7362.17041		1
7362.307		1
7362.50244		1
7362.55957		1
7364.42139		1
7364.917		1
7365.00146		1
7365.072		1
7365.10254		1
7365.146		1
7365.20264		1
7365.893		1
7365.91162		1
7366.31836		1
7366.47168		1
7366.47754		1
7366.635		1
7366.781		1
7366.822		1
7366.874		1
7366.92627		1
7367.22754		1
7367.94873		1
7369.202		1
7369.287		1
7369.30859		1
7369.502		1
7370.15869		1
7370.4		1
7370.682		1
7371.17969		1
7371.519		1
7371.903		1
7372.204		1
7373.388		1
7373.433		1
7373.541		1
7373.783		1
7373.92		1
7374.55566		1
7374.8457		1
7374.90332		1
7375.13135		1
7375.89258		1
7376.20752		1
7376.30371		1
7376.313		1
7376.39844		1
7376.42		1
7376.86768		1
7377.29443		1
7377.4375		1
7377.56738		1
7378.1167		1
7378.15332		1
7378.42725		1
7378.50146		1
7378.579		1
7379.55566		1
7379.58447		1
7379.983		1
7380.07373		1
7380.57666		1
7380.84375		1
7381.141		1
7381.372		1
7381.49463		1
7381.53467		1
7381.569		1
7382.48828		1
7382.493		1
7382.67969		1
7382.751		1
7382.992		1
7383.451		1
7383.75049		1
7383.821		1
7384.24072		1
7384.411		1
7384.549		1
7384.70166		1
7384.802		1
7384.80664		1
7385.186		1
7385.244		1
7385.318		1
7385.33936		1
7385.369		1
7385.539		1
7385.6123		1
7386.01025		1
7386.32031		1
7386.45947		1
7386.54541		1
7386.76		1
7386.769		1
7386.944		1
7387.41846		1
7387.70068		1
7387.767		1
7387.802		1
7387.83057		1
7388.21338		1
7388.30225		1
7388.61035		1
7388.77		1
7388.911		1
7389.654		1
7389.98242		1
7390.12939		1
7390.207		1
7390.65		1
7390.826		1
7391.03955		1
7391.34863		1
7391.77148		1
7392.36035		1
7392.539		1
7392.94531		1
7392.9624		1
7393.587		1
7393.68457		1
7394.248		1
7394.274		1
7394.37158		1
7394.842		1
7395.06543		1
7395.12061		1
7395.84863		1
7395.922		1
7395.992		1
7396.08838		1
7396.28857		1
7396.33252		1
7396.539		1
7396.96533		1
7397.08252		1
7397.15771		1
7397.253		1
7397.432		1
7397.51025		1
7397.757		1
7397.844		1
7397.874		1
7398.05273		1
7398.05859		1
7398.118		1
7398.139		1
7398.179		1
7398.2		1
7398.525		1
7398.959		1
7399.05127		1
7399.28857		1
7399.30273		1
7399.30859		1
7399.771		1
7400.253		1
7400.53174		1
7400.746		1
7401.03467		1
7401.096		1
7401.23828		1
7401.253		1
7401.59131		1
7401.60059		1
7402.053		1
7402.147		1
7402.572		1
7402.6123		1
7402.87744		1
7403.13867		1
7403.284		1
7403.66162		1
7403.747		1
7403.875		1
7404.30127		1
7404.827		1
7404.91943		1
7404.97168		1
7405.23828		1
7405.269		1
7405.401		1
7405.49268		1
7405.49658		1
7405.534		1
7405.58838		1
7405.70947		1
7405.763		1
7405.88037		1
7406.29		1
7406.362		1
7406.441		1
7406.519		1
7406.54834		1
7406.644		1
7406.66943		1
7406.681		1
7406.72266		1
7406.879		1
7407.047		1
7407.104		1
7407.17236		1
7407.577		1
7407.75537		1
7407.96631		1
7408.06836		1
7408.29541		1
7408.34033		1
7408.605		1
7408.99365		1
7409.152		1
7409.19873		1
7409.29		1
7409.36963		1
7409.444		1
7409.47656		1
7409.62354		1
7409.941		1
7410.033		1
7410.14063		1
7410.47266		1
7410.78857		1
7410.80225		1
7410.847		1
7411.03467		1
7411.209		1
7411.264		1
7411.3833		1
7411.71875		1
7411.73047		1
7411.78857		1
7411.931		1
7413.104		1
7413.11865		1
7413.152		1
7413.48535		1
7413.61		1
7413.7207		1
7413.86865		1
7413.909		1
7414.02637		1
7414.20459		1
7414.215		1
7414.67627		1
7414.83936		1
7414.86035		1
7415.273		1
7415.281		1
7415.29834		1
7416.06348		1
7416.14551		1
7416.16553		1
7416.22		1
7416.31		1
7416.40039		1
7416.496		1
7416.578		1
7416.831		1
7416.88867		1
7417.32		1
7417.45166		1
7417.73438		1
7417.91		1
7417.96729		1
7417.98633		1
7418.00537		1
7418.46631		1
7418.82568		1
7418.87842		1
7418.88574		1
7419.258		1
7419.28271		1
7419.30127		1
7419.30371		1
7419.348		1
7419.48828		1
7419.709		1
7419.819		1
7420.5957		1
7420.60547		1
7421.26758		1
7421.403		1
7421.8		1
7421.88232		1
7421.949		1
7421.996		1
7422.03564		1
7422.039		1
7422.373		1
7422.39		1
7422.567		1
7422.68848		1
7423.418		1
7423.44775		1
7423.57568		1
7424.002		1
7424.046		1
7424.05957		1
7424.28564		1
7424.331		1
7424.571		1
7424.61865		1
7424.62354		1
7424.75635		1
7424.80957		1
7424.81055		1
7424.9834		1
7425.08057		1
7425.1416		1
7425.663		1
7425.725		1
7425.732		1
7425.74072		1
7426.025		1
7426.052		1
7426.072		1
7426.3		1
7426.335		1
7426.46533		1
7426.879		1
7426.89355		1
7426.96		1
7427.037		1
7427.20264		1
7427.25928		1
7427.27832		1
7427.356		1
7427.45264		1
7427.475		1
7427.58057		1
7427.736		1
7427.86963		1
7427.981		1
7428.09668		1
7428.101		1
7428.312		1
7428.327		1
7428.344		1
7428.482		1
7428.597		1
7428.632		1
7428.70068		1
7428.862		1
7429.07		1
7429.12451		1
7429.161		1
7429.2334		1
7429.29		1
7429.37158		1
7429.411		1
7429.852		1
7429.9043		1
7430.087		1
7430.252		1
7430.348		1
7430.37		1
7430.6416		1
7430.82471		1
7430.972		1
7431.252		1
7431.275		1
7431.60059		1
7431.632		1
7432.272		1
7432.309		1
7432.375		1
7432.478		1
7432.565		1
7432.772		1
7432.964		1
7433.03955		1
7433.09863		1
7433.24268		1
7433.5293		1
7433.54346		1
7433.675		1
7433.74951		1
7433.87744		1
7433.904		1
7434.045		1
7434.11426		1
7434.25732		1
7434.45654		1
7434.54053		1
7434.56738		1
7434.86963		1
7434.9165		1
7435.03857		1
7435.314		1
7435.35156		1
7435.35742		1
7435.432		1
7435.49463		1
7435.692		1
7435.814		1
7436.045		1
7436.35449		1
7436.383		1
7436.39063		1
7436.476		1
7436.49072		1
7436.772		1
7436.849		1
7436.986		1
7437.13135		1
7437.189		1
7437.22559		1
7437.53857		1
7437.571		1
7437.85352		1
7438.055		1
7438.28467		1
7438.306		1
7438.37549		1
7438.442		1
7438.67334		1
7438.807		1
7438.867		1
7439.085		1
7439.1665		1
7439.442		1
7439.55273		1
7439.7627		1
7439.8584		1
7439.877		1
7439.884		1
7439.885		1
7440.05273		1
7440.06348		1
7440.353		1
7440.455		1
7440.571		1
7440.779		1
7440.786		1
7440.91455		1
7440.936		1
7441.115		1
7441.20654		1
7441.33154		1
7441.332		1
7441.392		1
7441.485		1
7441.539		1
7441.61426		1
7441.734		1
7441.797		1
7442.007		1
7442.4375		1
7442.64		1
7442.707		1
7442.83252		1
7443.736		1
7443.93555		1
7444.054		1
7444.087		1
7444.097		1
7444.12646		1
7444.161		1
7444.36475		1
7444.707		1
7444.82227		1
7444.88672		1
7444.949		1
7445.029		1
7445.0376		1
7445.065		1
7445.11426		1
7445.233		1
7445.236		1
7445.245		1
7445.388		1
7445.51074		1
7445.567		1
7445.59863		1
7445.59863		1
7445.89063		1
7445.897		1
7445.973		1
7446.08447		1
7446.15869		1
7446.366		1
7446.38428		1
7446.44629		1
7446.52734		1
7446.53857		1
7446.57861		1
7446.71875		1
7447.021		1
7447.08		1
7447.17236		1
7447.203		1
7447.3833		1
7447.495		1
7447.868		1
7448.02441		1
7448.132		1
7448.13232		1
7448.22266		1
7448.429		1
7448.513		1
7448.648		1
7448.92		1
7448.92627		1
7448.99463		1
7449.017		1
7449.481		1
7449.625		1
7449.65967		1
7449.68066		1
7449.69629		1
7449.9873		1
7450.04932		1
7450.06152		1
7450.08545		1
7450.242		1
7450.47168		1
7450.511		1
7450.523		1
7450.78369		1
7450.79639		1
7450.88965		1
7451.026		1
7451.051		1
7451.31348		1
7451.323		1
7451.33643		1
7451.53955		1
7451.548		1
7451.717		1
7451.73438		1
7451.74561		1
7451.8877		1
7452.04736		1
7452.263		1
7452.326		1
7452.57959		1
7452.624		1
7452.693		1
7452.82373		1
7452.989		1
7453.07959		1
7453.15332		1
7453.176		1
7453.211		1
7453.42		1
7453.48		1
7453.634		1
7454.173		1
7454.23		1
7454.29541		1
7454.67627		1
7454.804		1
7454.825		1
7454.98633		1
7455.15625		1
7455.4165		1
7455.674		1
7455.767		1
7455.89063		1
7456.1875		1
7456.22852		1
7456.39648		1
7456.415		1
7456.57031		1
7456.60742		1
7456.82129		1
7456.89063		1
7456.96045		1
7457.034		1
7457.331		1
7457.331		1
7457.44531		1
7457.48633		1
7457.5874		1
7457.74365		1
7457.89063		1
7458.07666		1
7458.39746		1
7458.63428		1
7458.72		1
7458.95654		1
7458.99756		1
7459.068		1
7459.193		1
7459.22949		1
7459.38867		1
7459.4043		1
7459.455		1
7459.476		1
7459.48145		1
7459.94775		1
7460.01855		1
7460.047		1
7460.197		1
7460.26025		1
7460.326		1
7460.334		1
7460.366		1
7460.46729		1
7460.638		1
7460.699		1
7460.701		1
7461.449		1
7461.72266		1
7461.77		1
7462.088		1
7462.136		1
7462.273		1
7462.464		1
7462.46875		1
7462.568		1
7462.73828		1
7462.843		1
7462.863		1
7463.01465		1
7463.034		1
7463.03564		1
7463.11768		1
7463.21143		1
7463.223		1
7463.35645		1
7463.5835		1
7463.76		1
7463.7627		1
7463.90137		1
7464.149		1
7464.21338		1
7464.282		1
7464.827		1
7465.00439		1
7465.07666		1
7465.111		1
7465.1167		1
7465.206		1
7465.33154		1
7465.43262		1
7465.48535		1
7465.55664		1
7465.631		1
7465.668		1
7465.763		1
7465.86426		1
7465.93457		1
7466.02539		1
7466.067		1
7466.1333		1
7466.279		1
7466.3374		1
7466.434		1
7466.577		1
7466.68945		1
7466.724		1
7466.92529		1
7466.976		1
7467.113		1
7467.29541		1
7467.29736		1
7467.29736		1
7467.52734		1
7467.658		1
7467.664		1
7467.686		1
7467.726		1
7467.992		1
7468.02832		1
7468.095		1
7468.273		1
7468.698		1
7468.761		1
7468.85		1
7468.852		1
7469.374		1
7469.3916		1
7469.567		1
7469.56836		1
7469.9126		1
7469.934		1
7470.289		1
7470.335		1
7470.347		1
7470.498		1
7470.663		1
7470.756		1
7470.853		1
7470.89941		1
7470.90137		1
7470.91943		1
7470.97266		1
7471.003		1
7471.06055		1
7471.136		1
7471.195		1
7471.323		1
7471.578		1
7471.639		1
7471.69		1
7471.743		1
7472.08936		1
7472.12939		1
7472.28369		1
7472.352		1
7472.428		1
7472.429		1
7472.464		1
7472.543		1
7472.62939		1
7472.73828		1
7472.89258		1
7473.067		1
7473.15332		1
7473.409		1
7473.554		1
7473.58838		1
7473.591		1
7473.61328		1
7473.78662		1
7473.821		1
7473.99072		1
7474.091		1
7474.10352		1
7474.199		1
7474.20361		1
7474.271		1
7474.33		1
7474.43262		1
7474.435		1
7474.444		1
7474.48975		1
7474.49951		1
7474.532		1
7474.639		1
7474.793		1
7474.80225		1
7474.84473		1
7474.86328		1
7474.932		1
7475.00732		1
7475.1875		1
7475.19141		1
7475.44434		1
7475.44727		1
7475.46826		1
7475.49463		1
7475.519		1
7475.619		1
7475.72		1
7475.75342		1
7476.209		1
7476.23242		1
7476.264		1
7476.32568		1
7476.439		1
7476.577		1
7476.71045		1
7476.74268		1
7476.76074		1
7476.762		1
7476.825		1
7476.865		1
7476.89063		1
7476.93555		1
7477.05762		1
7477.138		1
7477.15234		1
7477.16846		1
7477.24		1
7477.408		1
7477.751		1
7477.84961		1
7477.878		1
7478.20459		1
7478.245		1
7478.2627		1
7478.337		1
7478.399		1
7478.521		1
7478.77246		1
7478.78		1
7478.81836		1
7478.864		1
7479.1		1
7479.272		1
7479.36328		1
7479.375		1
7479.42529		1
7479.57031		1
7479.861		1
7480.165		1
7480.205		1
7480.28		1
7480.39063		1
7480.59375		1
7481.158		1
7481.1665		1
7481.24072		1
7481.68945		1
7481.72461		1
7482.01172		1
7482.06738		1
7482.113		1
7482.34033		1
7482.34766		1
7482.3667		1
7482.381		1
7482.66		1
7482.731		1
7482.73438		1
7483.066		1
7483.186		1
7483.30127		1
7483.375		1
7483.39746		1
7483.634		1
7483.63672		1
7483.65869		1
7483.67139		1
7483.7085		1
7483.728		1
7483.80664		1
7483.95654		1
7484.07764		1
7484.07959		1
7484.13574		1
7484.19141		1
7484.392		1
7484.4043		1
7484.535		1
7484.713		1
7484.73145		1
7484.851		1
7484.92041		1
7484.925		1
7484.94873		1
7484.972		1
7485.006		1
7485.042		1
7485.17334		1
7485.23975		1
7485.418		1
7485.61426		1
7485.643		1
7485.65234		1
7485.69873		1
7485.73		1
7485.738		1
7485.752		1
7486.109		1
7486.186		1
7486.22949		1
7486.2373		1
7486.28662		1
7486.407		1
7486.46875		1
7486.518		1
7486.6333		1
7486.771		1
7486.94971		1
7486.95166		1
7486.997		1
7487.12061		1
7487.209		1
7487.24854		1
7487.254		1
7487.347		1
7487.496		1
7487.57471		1
7487.616		1
7487.683		1
7487.82129		1
7488.05469		1
7488.114		1
7488.332		1
7488.564		1
7488.59033		1
7488.594		1
7488.926		1
7488.969		1
7489.058		1
7489.138		1
7489.146		1
7489.169		1
7489.27148		1
7489.347		1
7489.389		1
7489.39746		1
7489.40625		1
7489.47168		1
7489.492		1
7489.50244		1
7489.69141		1
7489.971		1
7490.29248		1
7490.506		1
7490.63867		1
7490.6416		1
7490.72168		1
7490.74365		1
7490.763		1
7490.799		1
7490.81348		1
7490.92725		1
7490.972		1
7491.27344		1
7491.305		1
7491.331		1
7491.49951		1
7491.519		1
7491.57861		1
7491.96631		1
7492.09		1
7492.122		1
7492.238		1
7492.357		1
7492.367		1
7492.38672		1
7492.746		1
7492.89		1
7493.01953		1
7493.077		1
7493.256		1
7493.29736		1
7493.596		1
7493.75732		1
7493.972		1
7494.08252		1
7494.22852		1
7494.2417		1
7494.41		1
7494.458		1
7494.55664		1
7494.576		1
7494.59229		1
7494.66162		1
7494.837		1
7494.974		1
7494.99		1
7494.99756		1
7495.147		1
7495.26855		1
7495.577		1
7495.604		1
7495.83545		1
7495.886		1
7495.8877		1
7495.9165		1
7495.957		1
7496.02		1
7496.04834		1
7496.054		1
7496.115		1
7496.194		1
7496.329		1
7496.369		1
7496.433		1
7496.512		1
7496.541		1
7496.72559		1
7496.796		1
7497.31738		1
7497.358		1
7497.37646		1
7497.4		1
7497.609		1
7497.67773		1
7497.75244		1
7497.95166		1
7497.968		1
7497.9707		1
7498.09229		1
7498.19971		1
7498.223		1
7498.25537		1
7498.266		1
7498.284		1
7498.31738		1
7498.60938		1
7498.61328		1
7498.861		1
7498.86865		1
7498.95264		1
7499.254		1
7499.284		1
7499.471		1
7499.546		1
7499.577		1
7499.65		1
7499.796		1
7499.9043		1
7500.167		1
7500.234		1
7500.2627		1
7500.39453		1
7500.55469		1
7500.562		1
7500.6377		1
7500.972		1
7501.14941		1
7501.30225		1
7501.42773		1
7501.45947		1
7501.53125		1
7501.632		1
7501.87		1
7501.95557		1
7501.96436		1
7502.027		1
7502.065		1
7502.13574		1
7502.29248		1
7502.39063		1
7502.437		1
7502.462		1
7502.64258		1
7502.659		1
7502.87549		1
7502.99951		1
7503.00635		1
7503.115		1
7503.15		1
7503.30566		1
7503.31934		1
7503.372		1
7503.434		1
7503.494		1
7503.50732		1
7503.578		1
7503.64453		1
7503.721		1
7503.73633		1
7503.739		1
7503.75146		1
7503.812		1
7503.938		1
7504.117		1
7504.39258		1
7504.40967		1
7504.43359		1
7504.72852		1
7504.81934		1
7504.92773		1
7504.985		1
7505.00049		1
7505.032		1
7505.154		1
7505.15527		1
7505.177		1
7505.22852		1
7505.252		1
7505.26563		1
7505.29639		1
7505.897		1
7505.899		1
7505.909		1
7505.91943		1
7505.931		1
7505.954		1
7506.0376		1
7506.111		1
7506.12354		1
7506.179		1
7506.29053		1
7506.331		1
7506.43555		1
7506.44043		1
7506.487		1
7506.48975		1
7506.512		1
7506.542		1
7506.55762		1
7506.602		1
7506.6084		1
7506.78369		1
7506.826		1
7506.97168		1
7506.98975		1
7507.021		1
7507.07764		1
7507.19531		1
7507.287		1
7507.30664		1
7507.434		1
7507.47852		1
7507.503		1
7507.52246		1
7507.601		1
7507.6084		1
7507.692		1
7507.71533		1
7507.81641		1
7507.87256		1
7507.905		1
7507.929		1
7507.93652		1
7508.32959		1
7508.36475		1
7508.37354		1
7508.46875		1
7508.515		1
7508.614		1
7508.691		1
7508.8667		1
7508.892		1
7508.904		1
7508.95166		1
7508.963		1
7509.13867		1
7509.24756		1
7509.33545		1
7509.359		1
7509.39844		1
7509.42529		1
7509.439		1
7509.43945		1
7509.44775		1
7509.564		1
7509.665		1
7509.847		1
7510.2		1
7510.33057		1
7510.3457		1
7510.349		1
7510.47		1
7510.607		1
7510.63672		1
7510.676		1
7510.7666		1
7510.96143		1
7510.973		1
7510.974		1
7510.97559		1
7510.98		1
7510.996		1
7511.0166		1
7511.05957		1
7511.06055		1
7511.09229		1
7511.101		1
7511.44727		1
7511.46143		1
7511.486		1
7511.491		1
7511.656		1
7511.67334		1
7511.75146		1
7511.76953		1
7511.78369		1
7511.831		1
7511.90039		1
7511.994		1
7512.08545		1
7512.13		1
7512.37451		1
7512.428		1
7512.51758		1
7512.5625		1
7512.567		1
7512.634		1
7512.728		1
7512.839		1
7512.90967		1
7512.94043		1
7512.964		1
7513.1		1
7513.173		1
7513.30664		1
7513.323		1
7513.35645		1
7513.51855		1
7513.57227		1
7513.57373		1
7513.609		1
7513.609		1
7513.83252		1
7513.86865		1
7513.87451		1
7513.96338		1
7513.971		1
7514.02637		1
7514.03		1
7514.045		1
7514.059		1
7514.091		1
7514.098		1
7514.137		1
7514.17		1
7514.203		1
7514.381		1
7514.44434		1
7514.50537		1
7514.52		1
7514.59668		1
7514.6626		1
7514.6626		1
7514.78662		1
7514.959		1
7515.04443		1
7515.10352		1
7515.192		1
7515.212		1
7515.23145		1
7515.343		1
7515.513		1
7515.559		1
7515.789		1
7515.802		1
7515.868		1
7516.07959		1
7516.19727		1
7516.19727		1
7516.3584		1
7516.45752		1
7516.51025		1
7516.55469		1
7516.69971		1
7516.912		1
7516.927		1
7516.964		1
7517.024		1
7517.02539		1
7517.14648		1
7517.352		1
7517.48		1
7517.512		1
7517.559		1
7517.62158		1
7517.74854		1
7517.92041		1
7517.97949		1
7518.01758		1
7518.045		1
7518.156		1
7518.159		1
7518.164		1
7518.17725		1
7518.22754		1
7518.26465		1
7518.26758		1
7518.275		1
7518.34131		1
7518.4043		1
7518.43164		1
7518.63135		1
7518.66846		1
7518.794		1
7518.80029		1
7518.99072		1
7519.061		1
7519.101		1
7519.116		1
7519.17871		1
7519.29443		1
7519.52637		1
7519.65234		1
7520.09033		1
7520.09326		1
7520.202		1
7520.326		1
7520.34961		1
7520.389		1
7520.467		1
7520.53662		1
7520.68359		1
7520.697		1
7520.83643		1
7520.89063		1
7520.893		1
7520.944		1
7520.95		1
7521.01		1
7521.07568		1
7521.20947		1
7521.29541		1
7521.77539		1
7521.87256		1
7521.87842		1
7522.00439		1
7522.048		1
7522.182		1
7522.272		1
7522.434		1
7522.494		1
7522.554		1
7522.78564		1
7522.95654		1
7522.978		1
7523.00146		1
7523.017		1
7523.08447		1
7523.085		1
7523.191		1
7523.25		1
7523.26025		1
7523.30957		1
7523.356		1
7523.356		1
7523.36426		1
7523.37842		1
7523.451		1
7523.453		1
7523.494		1
7523.53955		1
7523.55762		1
7523.58057		1
7523.621		1
7523.69238		1
7523.722		1
7523.74072		1
7523.872		1
7523.8877		1
7523.95459		1
7523.961		1
7524.064		1
7524.104		1
7524.12061		1
7524.20654		1
7524.264		1
7524.37354		1
7524.43555		1
7524.448		1
7524.52637		1
7524.57129		1
7524.62354		1
7524.68945		1
7524.82129		1
7524.986		1
7525.19		1
7525.248		1
7525.31		1
7525.391		1
7525.673		1
7525.77		1
7525.8877		1
7525.92627		1
7526.011		1
7526.018		1
7526.067		1
7526.09229		1
7526.16943		1
7526.257		1
7526.356		1
7526.40332		1
7526.48828		1
7526.532		1
7526.5415		1
7526.622		1
7526.627		1
7526.7085		1
7526.792		1
7526.91064		1
7527.03467		1
7527.05225		1
7527.054		1
7527.11328		1
7527.17041		1
7527.272		1
7527.30371		1
7527.32471		1
7527.35352		1
7527.381		1
7527.38135		1
7527.40137		1
7527.404		1
7527.511		1
7527.54639		1
7527.56934		1
7527.58643		1
7527.76367		1
7527.8584		1
7527.87646		1
7527.91357		1
7527.964		1
7528.03369		1
7528.10254		1
7528.408		1
7528.44971		1
7528.5166		1
7528.678		1
7528.82568		1
7528.82666		1
7528.879		1
7529.234		1
7529.28662		1
7529.41748		1
7529.47754		1
7529.51855		1
7529.58154		1
7529.59131		1
7529.619		1
7530.0835		1
7530.15625		1
7530.368		1
7530.411		1
7530.41455		1
7530.552		1
7530.581		1
7530.77734		1
7530.79248		1
7530.842		1
7530.96143		1
7530.97461		1
7531.0415		1
7531.08154		1
7531.09326		1
7531.12646		1
7531.244		1
7531.45361		1
7531.476		1
7531.575		1
7531.89258		1
7532.199		1
7532.201		1
7532.27637		1
7532.301		1
7532.339		1
7532.38135		1
7532.583		1
7532.73975		1
7532.92236		1
7532.97168		1
7533.036		1
7533.16553		1
7533.2085		1
7533.23633		1
7533.27344		1
7533.39648		1
7533.402		1
7533.42041		1
7533.62256		1
7533.653		1
7533.697		1
7533.7085		1
7533.833		1
7533.8335		1
7533.86426		1
7533.88672		1
7534.07129		1
7534.119		1
7534.197		1
7534.22363		1
7534.25537		1
7534.288		1
7534.32959		1
7534.34033		1
7534.38428		1
7534.391		1
7534.42627		1
7534.437		1
7534.49268		1
7534.549		1
7534.62451		1
7534.636		1
7534.69434		1
7534.729		1
7534.762		1
7534.771		1
7534.79736		1
7534.85938		1
7534.86035		1
7534.86768		1
7534.8833		1
7534.91357		1
7534.97363		1
7535.01465		1
7535.04541		1
7535.063		1
7535.073		1
7535.09229		1
7535.224		1
7535.24854		1
7535.267		1
7535.287		1
7535.302		1
7535.39063		1
7535.602		1
7535.93555		1
7535.936		1
7535.984		1
7536.015		1
7536.13965		1
7536.17139		1
7536.175		1
7536.268		1
7536.29248		1
7536.39941		1
7536.401		1
7536.519		1
7536.53857		1
7536.61963		1
7536.744		1
7536.792		1
7536.79248		1
7536.87646		1
7536.88867		1
7537.04834		1
7537.091		1
7537.15332		1
7537.24268		1
7537.33252		1
7537.33643		1
7537.43457		1
7537.47559		1
7537.49365		1
7537.68		1
7537.68		1
7537.80957		1
7537.81934		1
7537.85		1
7537.949		1
7538.012		1
7538.0415		1
7538.051		1
7538.193		1
7538.27148		1
7538.35059		1
7538.35547		1
7538.439		1
7538.442		1
7538.541		1
7538.60547		1
7538.68		1
7538.78955		1
7538.799		1
7538.919		1
7538.97656		1
7539.02441		1
7539.2		1
7539.20068		1
7539.282		1
7539.59		1
7539.638		1
7539.711		1
7539.78955		1
7539.82568		1
7539.92725		1
7539.981		1
7540.161		1
7540.2417		1
7540.28857		1
7540.325		1
7540.47754		1
7540.491		1
7540.494		1
7540.501		1
7540.543		1
7540.558		1
7540.577		1
7540.61035		1
7540.61963		1
7540.6333		1
7540.636		1
7540.795		1
7540.96045		1
7541.10938		1
7541.19238		1
7541.22363		1
7541.26563		1
7541.287		1
7541.425		1
7541.4917		1
7541.50537		1
7541.77734		1
7541.874		1
7542.04443		1
7542.047		1
7542.05469		1
7542.15625		1
7542.289		1
7542.36963		1
7542.437		1
7542.50342		1
7542.728		1
7542.73926		1
7542.845		1
7542.91		1
7543.029		1
7543.05127		1
7543.07275		1
7543.083		1
7543.16748		1
7543.178		1
7543.209		1
7543.22754		1
7543.32373		1
7543.619		1
7543.751		1
7543.7666		1
7543.86133		1
7543.87354		1
7543.92725		1
7544		1
7544.0127		1
7544.13135		1
7544.27051		1
7544.383		1
7544.414		1
7544.512		1
7544.686		1
7544.724		1
7544.764		1
7544.82568		1
7544.831		1
7544.93		1
7544.953		1
7545.101		1
7545.155		1
7545.181		1
7545.28369		1
7545.31		1
7545.3457		1
7545.35645		1
7545.36035		1
7545.369		1
7545.40234		1
7545.44		1
7545.481		1
7545.577		1
7545.687		1
7545.9		1
7545.95752		1
7545.95947		1
7545.96045		1
7545.96826		1
7546.00049		1
7546.031		1
7546.0625		1
7546.11572		1
7546.119		1
7546.15		1
7546.20068		1
7546.20557		1
7546.29834		1
7546.378		1
7546.379		1
7546.388		1
7546.563		1
7546.72656		1
7546.7334		1
7546.76172		1
7546.908		1
7546.927		1
7546.98535		1
7546.992		1
7547.03955		1
7547.10547		1
7547.11328		1
7547.12354		1
7547.278		1
7547.28369		1
7547.30762		1
7547.35742		1
7547.359		1
7547.388		1
7547.424		1
7547.44629		1
7547.49463		1
7547.62354		1
7547.65625		1
7547.69775		1
7547.89941		1
7547.93066		1
7548.136		1
7548.162		1
7548.23242		1
7548.30371		1
7548.448		1
7548.55762		1
7548.614		1
[truncated: 17,294 more rows]
