# Supplementary material for: Getting rid of ‘rain’ and ‘stars’: Mitigating inhibition effects on ddPCR data analysis, the case study of the invasive crayfish Pacifastacus leniusculus in the streams of Luxembourg
Source: PLoS One. 2022 Nov 16;17(11):e0275363. doi: 10.1371/journal.pone.0275363 (PMC9668142; doi:10.1371/journal.pone.0275363)
Supplement: S1 File — (ZIP) [file pone.0275363.s003.zip › raw data/31-Pl4/31 Pl4-2019_C05_Amplitude.csv]

Ch1 Amplitude	Ch2 Amplitude	Cluster
4985.186		1
5162.95654		1
5265.292		1
5316.90674		1
5335.749		1
5516.18359		1
5553.65674		1
5567.44775		1
5661.842		1
5673.00342		1
5695.86572		1
5725.13037		1
5765.231		1
5784.801		1
5792.887		1
5803.7666		1
5813.616		1
5816.982		1
5817.80273		1
5833.993		1
5850.18164		1
5850.183		1
5859.22168		1
5863.07373		1
5868.278		1
5869.304		1
5870.671		1
5870.92969		1
5872.428		1
5872.701		1
5875.909		1
5878.237		1
5881.62939		1
5882.02441		1
5884.671		1
5887.255		1
5906.897		1
5908.73926		1
5911.49268		1
5917.462		1
5922.71973		1
5925.50732		1
5929.242		1
5931.893		1
5932.07568		1
5933.204		1
5933.5127		1
5934.319		1
5934.82959		1
5938.083		1
5939.585		1
5940.61328		1
5946.031		1
5951.344		1
5955.339		1
5955.98242		1
5956.084		1
5956.137		1
5959.576		1
5966.043		1
5970.12744		1
5971.11035		1
5971.63525		1
5972.629		1
5973.47		1
5973.812		1
5974.501		1
5974.68555		1
5977.491		1
5977.92969		1
5980.99365		1
5983.41455		1
5984.85		1
5985.57373		1
5988.07227		1
5988.365		1
5990.27246		1
5990.79346		1
5991.91748		1
5991.98242		1
5994.07471		1
5995.331		1
5995.88135		1
5998.494		1
6001.95752		1
6004.855		1
6007.589		1
6007.7207		1
6008.70654		1
6010.704		1
6011.294		1
6011.67432		1
6012.073		1
6013.36035		1
6014.625		1
6015.61328		1
6019.04443		1
6019.30664		1
6019.529		1
6020.67236		1
6021.347		1
6021.8335		1
6024.187		1
6024.444		1
6024.46533		1
6024.493		1
6026.332		1
6027.448		1
6027.768		1
6027.952		1
6028.817		1
6029.749		1
6031.65771		1
6032.311		1
6032.352		1
6033.86133		1
6034.267		1
6037.77344		1
6038.143		1
6040.30127		1
6040.776		1
6040.8833		1
6041.649		1
6042.2417		1
6042.262		1
6042.78125		1
6043.754		1
6044.283		1
6044.581		1
6044.917		1
6045.61328		1
6045.625		1
6045.791		1
6046.83936		1
6047.46338		1
6047.698		1
6048.7915		1
6048.954		1
6052.41357		1
6053.265		1
6053.944		1
6055.43359		1
6055.7085		1
6056.593		1
6056.602		1
6057.66162		1
6057.921		1
6059.58154		1
6059.694		1
6060.71533		1
6060.84033		1
6061.14258		1
6061.43066		1
6061.56348		1
6061.584		1
6062.1543		1
6062.298		1
6063.31738		1
6063.48242		1
6063.59326		1
6064.32373		1
6066.35742		1
6066.43652		1
6066.499		1
6066.72168		1
6067.16943		1
6068.07861		1
6068.177		1
6068.504		1
6068.97363		1
6069.64746		1
6069.72461		1
6069.78662		1
6069.97559		1
6069.99463		1
6070.09131		1
6070.162		1
6070.81543		1
6071.483		1
6071.7373		1
6072.49		1
6073.81348		1
6073.871		1
6074.20752		1
6074.332		1
6075.03369		1
6076.86328		1
6077.17		1
6077.555		1
6079.346		1
6079.51465		1
6080.042		1
6080.292		1
6081.51025		1
6082.054		1
6082.992		1
6082.99854		1
6083.533		1
6084.798		1
6085.7627		1
6086.0874		1
6086.655		1
6086.699		1
6087.37061		1
6087.54541		1
6088.15625		1
6089.346		1
6090.024		1
6090.311		1
6090.982		1
6091.14941		1
6091.30469		1
6091.51		1
6093.33545		1
6093.74658		1
6093.804		1
6094.104		1
6094.18262		1
6094.542		1
6094.693		1
6095.15234		1
6095.44238		1
6095.84375		1
6095.88965		1
6097.858		1
6098.12842		1
6098.29		1
6098.96729		1
6099.02539		1
6099.64453		1
6100.053		1
6100.09375		1
6100.23438		1
6101.327		1
6101.383		1
6101.53125		1
6101.8		1
6102.23145		1
6102.49365		1
6103.133		1
6104.09961		1
6104.12744		1
6104.427		1
6104.512		1
6104.643		1
6105.45459		1
6105.55664		1
6105.773		1
6105.935		1
6106.141		1
6106.867		1
6107.09375		1
6107.21143		1
6107.44238		1
6107.53467		1
6108.03662		1
6108.21533		1
6109.36572		1
6109.883		1
6110.45459		1
6110.481		1
6111.563		1
6113.029		1
6113.19531		1
6113.32568		1
6113.93945		1
6114.058		1
6115.862		1
6115.894		1
6115.91846		1
6115.92529		1
6117.08838		1
6117.255		1
6117.37		1
6117.658		1
6117.76367		1
6118.087		1
6118.85156		1
6119.09375		1
6119.42773		1
6119.63135		1
6119.81641		1
6120.59473		1
6120.63037		1
6120.79639		1
6120.845		1
6121.4165		1
6121.554		1
6121.622		1
6121.875		1
6121.93945		1
6122.15674		1
6122.32666		1
6122.39		1
6122.815		1
6122.933		1
6123.02539		1
6123.557		1
6123.56348		1
6124.688		1
6125.205		1
6125.606		1
6125.92871		1
6126.598		1
6126.671		1
6127.572		1
6127.798		1
6127.889		1
6128.081		1
6128.341		1
6128.67969		1
6128.848		1
6129.4707		1
6129.49756		1
6129.739		1
6130.348		1
6130.35		1
6130.963		1
6131.053		1
6131.186		1
6131.702		1
6131.8916		1
6132.11768		1
6132.42139		1
6132.758		1
6134.333		1
6134.76025		1
6134.915		1
6135.30664		1
6135.71436		1
6135.77148		1
6135.951		1
6135.98242		1
6136.11865		1
6136.29541		1
6136.30762		1
6136.51465		1
6136.59131		1
6136.62842		1
6136.87646		1
6137.18359		1
6138.03027		1
6138.048		1
6138.27539		1
6138.34766		1
6138.35742		1
6138.52441		1
6138.957		1
6139.019		1
6139.25635		1
6139.54834		1
6139.608		1
6139.85547		1
6140.00342		1
6140.821		1
6140.961		1
6141.14551		1
6141.199		1
6141.42334		1
6141.736		1
6141.80566		1
6142.15674		1
6142.33252		1
6142.925		1
6143.0127		1
6143.22		1
6143.256		1
6143.258		1
6143.37646		1
6143.582		1
6144.30566		1
6144.33643		1
6144.38037		1
6144.687		1
6145.179		1
6145.19531		1
6145.357		1
6145.39355		1
6145.45459		1
6145.529		1
6145.795		1
6145.854		1
6146.18066		1
6146.4917		1
6146.864		1
6146.885		1
6147.14941		1
6147.43652		1
6147.783		1
6147.86865		1
6147.89844		1
6147.959		1
6148.10156		1
6148.111		1
6148.484		1
6148.61572		1
6149.046		1
6149.21436		1
6149.4		1
6149.46045		1
6150.10059		1
6150.408		1
6150.57568		1
6150.62549		1
6150.652		1
6150.85645		1
6150.92773		1
6151.07764		1
6151.17041		1
6151.54639		1
6151.89551		1
6151.94336		1
6152.199		1
6152.27344		1
6152.278		1
6152.50049		1
6152.667		1
6152.853		1
6153.203		1
6153.51953		1
6153.63232		1
6154.13965		1
6154.395		1
6154.6416		1
6154.66846		1
6155.464		1
6155.626		1
6155.701		1
6156.255		1
6156.35059		1
6156.39551		1
6156.497		1
6156.59473		1
6156.789		1
6157.31641		1
6157.402		1
6157.58252		1
6158.597		1
6158.874		1
6158.916		1
6158.954		1
6159.04346		1
6159.494		1
6160.1416		1
6160.39551		1
6160.505		1
6160.647		1
6160.719		1
6160.732		1
6160.851		1
6160.927		1
6161.66748		1
6161.711		1
6162.117		1
6162.93945		1
6162.95264		1
6163.09766		1
6163.138		1
6163.15137		1
6163.16846		1
6163.18555		1
6163.539		1
6163.749		1
6163.92041		1
6164.33154		1
6164.69727		1
6165.44629		1
6165.47949		1
6165.495		1
6165.677		1
6165.725		1
6165.855		1
6166.0127		1
6166.02832		1
6166.139		1
6166.26367		1
6166.266		1
6166.45752		1
6166.665		1
6166.82861		1
6167.03125		1
6167.291		1
6167.80225		1
6168.44775		1
6168.608		1
6168.69		1
6168.80566		1
6169.159		1
6169.28271		1
6169.2915		1
6169.35547		1
6169.38232		1
6169.44043		1
6169.52832		1
6169.538		1
6169.556		1
6169.635		1
6169.685		1
6170.201		1
6170.31543		1
6170.376		1
6170.54639		1
6170.753		1
6170.83643		1
6170.99463		1
6171.3125		1
6171.423		1
6171.56543		1
6171.775		1
6171.84863		1
6171.95459		1
6172.67871		1
6172.756		1
6172.844		1
6173.06641		1
6173.2334		1
6173.34961		1
6173.65		1
6173.804		1
6173.95361		1
6174.069		1
6174.13867		1
6174.569		1
6174.602		1
6174.69238		1
6174.71		1
6174.751		1
6174.82		1
6175.0625		1
6175.322		1
6175.64648		1
6175.874		1
6175.917		1
6176.09326		1
6176.636		1
6176.77051		1
6177.064		1
6177.093		1
6177.105		1
6177.16357		1
6177.22266		1
6177.26367		1
6177.274		1
6177.671		1
6177.757		1
6177.84		1
6177.86572		1
6178.39941		1
6178.53564		1
6178.69629		1
6178.85156		1
6179.229		1
6179.273		1
6179.388		1
6179.62		1
6179.73535		1
6179.887		1
6180.269		1
6180.358		1
6180.78955		1
6181.19141		1
6181.275		1
6181.44727		1
6181.594		1
6181.668		1
6181.98828		1
6182.10938		1
6182.12158		1
6182.15674		1
6182.53857		1
6182.62549		1
6182.693		1
6182.75146		1
6183.413		1
6183.754		1
6183.84326		1
6184.01563		1
6184.016		1
6184.04541		1
6184.27539		1
6184.53369		1
6184.547		1
6184.6123		1
6184.635		1
6184.82471		1
6184.99072		1
6185.155		1
6185.419		1
6185.46533		1
6185.56152		1
6186.48242		1
6186.55859		1
6186.63		1
6186.79736		1
6186.8584		1
6187.065		1
6187.09326		1
6187.55664		1
6188.029		1
6188.11328		1
6188.205		1
6188.22		1
6188.52148		1
6188.545		1
6188.702		1
6188.973		1
6189.675		1
6189.69873		1
6189.719		1
6189.799		1
6189.8		1
6189.813		1
6189.84375		1
6189.864		1
6189.91064		1
6189.93262		1
6189.93652		1
6190.246		1
6190.45752		1
6190.629		1
6190.72559		1
6190.977		1
6190.997		1
6191.08252		1
6191.222		1
6191.26563		1
6191.409		1
6191.43066		1
6191.537		1
6191.70068		1
6191.901		1
6192.212		1
6192.57		1
6192.708		1
6192.725		1
6192.92041		1
6193.056		1
6193.13574		1
6193.62549		1
6193.77		1
6193.85352		1
6193.861		1
6194.21729		1
6194.233		1
6194.41748		1
6194.43066		1
6194.448		1
6194.484		1
6194.59961		1
6194.64063		1
6194.693		1
6194.873		1
6194.897		1
6194.903		1
6194.92		1
6194.92529		1
6195.03955		1
6195.46729		1
6195.65234		1
6195.727		1
6195.78		1
6195.836		1
6195.87061		1
6195.94043		1
6196.01465		1
6196.0835		1
6196.12451		1
6196.159		1
6196.45361		1
6196.46143		1
6196.46826		1
6196.51367		1
6196.6167		1
6196.713		1
6196.769		1
6196.89063		1
6196.93848		1
6197.245		1
6197.37646		1
6197.402		1
6197.43945		1
6197.482		1
6197.92871		1
6198.1626		1
6198.20459		1
6198.42627		1
6198.75537		1
6199.17725		1
6199.199		1
6199.58		1
6199.662		1
6199.68262		1
6199.695		1
6199.74		1
6199.942		1
6200.027		1
6200.04443		1
6200.08643		1
6200.20752		1
6200.39258		1
6200.45459		1
6200.634		1
6200.683		1
6200.75		1
6200.814		1
6200.8877		1
6200.97754		1
6201.031		1
6201.414		1
6201.43066		1
6201.494		1
6201.59131		1
6201.66		1
6201.67139		1
6201.91064		1
6202.007		1
6202.069		1
6202.1123		1
6202.568		1
6202.591		1
6202.69873		1
6202.82959		1
6203.053		1
6203.208		1
6203.368		1
6203.372		1
6203.454		1
6203.53027		1
6203.63428		1
6203.6377		1
6203.74951		1
6203.811		1
6203.884		1
6203.92773		1
6204.161		1
6204.18945		1
6204.23633		1
6204.29346		1
6204.30029		1
6204.346		1
6204.528		1
6204.537		1
6205.075		1
6205.13525		1
6205.34668		1
6205.406		1
6205.477		1
6205.835		1
6206.081		1
6206.10254		1
6206.396		1
6206.72949		1
6206.73633		1
6207.084		1
6207.669		1
6207.86		1
6207.94873		1
6207.98		1
6208.023		1
6208.032		1
6208.369		1
6208.46045		1
6208.527		1
6208.825		1
6208.939		1
6209.01758		1
6209.19238		1
6209.42871		1
6209.508		1
6209.51953		1
6209.56641		1
6209.676		1
6209.751		1
6209.926		1
6209.92969		1
6210.12451		1
6210.12646		1
6210.34229		1
6210.38135		1
6210.48633		1
6210.57764		1
6210.97559		1
6211.168		1
6211.22461		1
6211.40039		1
6211.466		1
6211.735		1
6211.78857		1
6211.809		1
6211.91943		1
6211.92041		1
6211.971		1
6212.06348		1
6212.09863		1
6212.175		1
6212.529		1
6212.60645		1
6212.67334		1
6212.68555		1
6212.74463		1
6212.78955		1
6212.963		1
6212.987		1
6213.47949		1
6213.57		1
6213.8584		1
6214.03174		1
6214.24365		1
6214.258		1
6214.323		1
6214.402		1
6214.44238		1
6214.48145		1
6214.68066		1
6214.715		1
6214.92334		1
6215.205		1
6215.21973		1
6215.539		1
6215.55859		1
6215.707		1
6215.741		1
6215.78174		1
6216.02		1
6216.191		1
6216.79248		1
6216.996		1
6217.001		1
6217.01758		1
6217.41162		1
6217.579		1
6217.719		1
6217.793		1
6217.944		1
6218.002		1
6218.3833		1
6218.47949		1
6218.555		1
6218.672		1
6218.72266		1
6218.822		1
6219.076		1
6219.131		1
6219.339		1
6219.62744		1
6219.639		1
6219.71143		1
6219.86133		1
6219.968		1
6220.083		1
6220.267		1
6220.2915		1
6220.408		1
6220.589		1
6220.62939		1
6220.652		1
6220.80469		1
6220.95947		1
6220.984		1
6221.009		1
6221.019		1
6221.51465		1
6221.651		1
6221.654		1
6221.90234		1
6221.9375		1
6221.96143		1
6222.13525		1
6222.285		1
6222.52637		1
6222.53		1
6222.592		1
6222.622		1
6222.843		1
6222.8623		1
6222.93359		1
6222.95459		1
6223.01563		1
6223.13672		1
6223.29541		1
6223.421		1
6223.64551		1
6223.80664		1
6224.073		1
6224.118		1
6224.351		1
6224.487		1
6224.547		1
6224.67969		1
6224.771		1
6225.13965		1
6225.384		1
6225.545		1
6225.56934		1
6225.57227		1
6225.575		1
6225.726		1
6225.82666		1
6225.90674		1
6225.944		1
6225.98633		1
6226.05029		1
6226.265		1
6226.54541		1
6226.59668		1
6226.67041		1
6226.81543		1
6226.85059		1
6226.913		1
6227.001		1
6227.09668		1
6227.174		1
6227.33936		1
6227.42139		1
6227.4834		1
6227.537		1
6227.67529		1
6227.73828		1
6227.787		1
6227.862		1
6227.88428		1
6228.2666		1
6228.392		1
6228.433		1
6228.47363		1
6228.50537		1
6228.57031		1
6228.62		1
6228.74561		1
6228.785		1
6228.909		1
6229.07031		1
6229.22266		1
6229.271		1
6229.283		1
6229.31543		1
6229.61572		1
6229.733		1
6229.785		1
6229.863		1
6229.865		1
6229.8667		1
6230.14746		1
6230.366		1
6230.52441		1
6230.601		1
6230.657		1
6230.67432		1
6230.684		1
6230.69336		1
6230.77832		1
6230.838		1
6230.99		1
6231.155		1
6231.314		1
6231.36963		1
6231.382		1
6231.46533		1
6231.522		1
6231.52734		1
6231.6416		1
6231.72852		1
6231.79346		1
6231.848		1
6231.867		1
6232.065		1
6232.0835		1
6232.12646		1
6232.21533		1
6232.2373		1
6232.414		1
6232.53369		1
6232.726		1
6232.752		1
6232.86035		1
6232.89355		1
6233.188		1
6233.226		1
6233.239		1
6233.546		1
6233.72656		1
6233.866		1
6233.944		1
6233.97559		1
6234.029		1
6234.099		1
6234.127		1
6234.22461		1
6234.312		1
6234.52051		1
6234.57227		1
6234.634		1
6234.717		1
6234.889		1
6234.992		1
6235.021		1
6235.031		1
6235.19238		1
6235.23926		1
6235.29346		1
6235.295		1
6235.379		1
6235.488		1
6235.561		1
6235.67041		1
6235.70654		1
6235.767		1
6235.785		1
6235.841		1
6236.0625		1
6236.087		1
6236.139		1
6236.23535		1
6236.264		1
6236.295		1
6236.33447		1
6236.514		1
6236.623		1
6236.68359		1
6236.703		1
6236.90674		1
6236.976		1
6237.059		1
6237.192		1
6237.2		1
6237.25342		1
6237.3584		1
6237.37451		1
6237.419		1
6237.44629		1
6237.53		1
6237.577		1
6237.58447		1
6237.65234		1
6237.716		1
6237.79541		1
6237.92725		1
6237.99658		1
6238.041		1
6238.163		1
6238.309		1
6238.335		1
6238.431		1
6238.507		1
6238.562		1
6238.609		1
6238.6626		1
6238.76953		1
6238.81445		1
6238.843		1
6239.078		1
6239.08545		1
6239.22656		1
6239.271		1
6239.278		1
6239.28271		1
6239.4126		1
6239.471		1
6239.50244		1
6239.50635		1
6239.54834		1
6239.889		1
6240.0127		1
6240.02539		1
6240.10156		1
6240.11426		1
6240.11963		1
6240.402		1
6240.42969		1
6240.52539		1
6240.69727		1
6240.70068		1
6240.772		1
6240.78467		1
6241.20068		1
6241.342		1
6241.363		1
6241.547		1
6241.597		1
6241.71		1
6241.71826		1
6241.806		1
6241.837		1
6241.99561		1
6242.023		1
6242.222		1
6242.245		1
6242.254		1
6242.266		1
6242.34766		1
6242.406		1
6242.652		1
6242.688		1
6242.89551		1
6242.99658		1
6243.02539		1
6243.0874		1
6243.104		1
6243.157		1
6243.2		1
6243.336		1
6243.354		1
6243.393		1
6243.519		1
6243.60645		1
6243.6167		1
6243.745		1
6243.77148		1
6243.901		1
6244.062		1
6244.06934		1
6244.12354		1
6244.2666		1
6244.522		1
6244.562		1
6244.60742		1
6244.647		1
6244.794		1
6244.89258		1
6245.016		1
6245.018		1
6245.032		1
6245.28027		1
6245.317		1
6245.3623		1
6245.377		1
6245.389		1
6245.39941		1
6245.401		1
6245.42334		1
6245.6377		1
6246.102		1
6246.37451		1
6246.54736		1
6246.59375		1
6246.625		1
6246.62744		1
6246.873		1
6247.12744		1
6247.251		1
6247.37842		1
6247.38525		1
6247.429		1
6247.459		1
6247.47754		1
6247.50244		1
6247.51172		1
6247.543		1
6247.598		1
6247.61475		1
6247.807		1
6247.8374		1
6247.83838		1
6247.984		1
6247.995		1
6248.0415		1
6248.1		1
6248.104		1
6248.13574		1
6248.14453		1
6248.2876		1
6248.439		1
6248.46		1
6248.628		1
6248.741		1
6248.91455		1
6248.94141		1
6248.95654		1
6248.994		1
6249.0083		1
6249.17773		1
6249.221		1
6249.31738		1
6249.37646		1
6249.567		1
6249.74268		1
6249.812		1
6249.85156		1
6249.95264		1
6250.15967		1
6250.17969		1
6250.207		1
6250.256		1
6250.309		1
6250.377		1
6250.49658		1
6250.524		1
6250.634		1
6250.67334		1
6250.7207		1
6250.73242		1
6250.77832		1
6250.82		1
6250.939		1
6250.97656		1
6251.09033		1
6251.102		1
6251.26172		1
6251.284		1
6251.30664		1
6251.49854		1
6251.53662		1
6251.552		1
6251.691		1
6251.72949		1
6251.764		1
6251.86572		1
6251.884		1
6251.90869		1
6252.045		1
6252.062		1
6252.069		1
6252.151		1
6252.209		1
6252.307		1
6252.34473		1
6252.82275		1
6252.95361		1
6252.997		1
6253.072		1
6253.083		1
6253.091		1
6253.112		1
6253.115		1
6253.36426		1
6253.416		1
6253.66455		1
6253.746		1
6253.79		1
6253.83252		1
6253.89355		1
6254.228		1
6254.24854		1
6254.28369		1
6254.33252		1
6254.51953		1
6254.572		1
6254.64648		1
6254.69873		1
6254.97656		1
6254.97754		1
6255.009		1
6255.05371		1
6255.116		1
6255.142		1
6255.152		1
6255.24561		1
6255.246		1
6255.308		1
6255.35352		1
6255.35938		1
6255.38525		1
6255.598		1
6255.68164		1
6255.844		1
6255.877		1
6255.956		1
6256.00049		1
6256.119		1
6256.14063		1
6256.146		1
6256.182		1
6256.238		1
6256.26074		1
6256.443		1
6256.5376		1
6256.597		1
6256.59766		1
6256.63135		1
6256.93652		1
6256.96875		1
6257.04053		1
6257.07		1
6257.187		1
6257.197		1
6257.27832		1
6257.282		1
6257.309		1
6257.341		1
6257.34375		1
6257.37939		1
6257.404		1
6257.489		1
6257.607		1
6257.773		1
6257.933		1
6258.09229		1
6258.264		1
6258.46143		1
6258.47461		1
6258.649		1
6258.71		1
6258.74658		1
6258.786		1
6259.04053		1
6259.213		1
6259.21729		1
6259.24072		1
6259.273		1
6259.463		1
6259.50635		1
6259.554		1
6259.647		1
6259.706		1
6259.758		1
6260.106		1
6260.18555		1
6260.315		1
6260.539		1
6260.55127		1
6260.57959		1
6260.608		1
6260.62939		1
6260.657		1
6260.885		1
6261.085		1
6261.091		1
6261.103		1
6261.143		1
6261.30127		1
6261.35059		1
6261.38672		1
6261.399		1
6261.407		1
6261.4375		1
6261.46533		1
6261.62256		1
6262.03564		1
6262.2666		1
6262.28955		1
6262.374		1
6262.42432		1
6262.42529		1
6262.49268		1
6262.77637		1
6262.779		1
6262.97266		1
6263.034		1
6263.25		1
6263.31543		1
6263.32275		1
6263.51		1
6263.5376		1
6263.663		1
6263.78271		1
6263.791		1
6263.80225		1
6263.8877		1
6264.05469		1
6264.14063		1
6264.17969		1
6264.4873		1
6264.525		1
6264.55957		1
6264.56152		1
6264.62549		1
6264.84375		1
6264.87842		1
6264.927		1
6264.95		1
6265.05273		1
6265.33154		1
6265.332		1
6265.508		1
6265.512		1
6265.5127		1
6265.53174		1
6265.584		1
6265.82373		1
6265.88965		1
6265.932		1
6265.996		1
6266.198		1
6266.248		1
6266.30029		1
6266.312		1
6266.32471		1
6266.32568		1
6266.375		1
6266.44971		1
6266.492		1
6266.597		1
6266.618		1
6266.62646		1
6266.649		1
6266.8584		1
6266.864		1
6266.902		1
6267.00244		1
6267.016		1
6267.082		1
6267.085		1
6267.17871		1
6267.273		1
6267.372		1
6267.52148		1
6267.52539		1
6267.55957		1
6267.75635		1
6267.76172		1
6267.87256		1
6267.93066		1
6267.972		1
6267.996		1
6268.071		1
6268.09229		1
6268.11475		1
6268.177		1
6268.177		1
6268.18359		1
6268.18945		1
6268.4375		1
6268.458		1
6268.70166		1
6268.72852		1
6268.7417		1
6268.805		1
6268.83252		1
6268.87061		1
6268.87158		1
6268.941		1
6268.96631		1
6268.97		1
6269.04248		1
6269.13		1
6269.39		1
6269.426		1
6269.50732		1
6269.678		1
6269.871		1
6270.11572		1
6270.36		1
6270.52539		1
6270.674		1
6270.74756		1
6270.79932		1
6270.887		1
6270.89844		1
6270.955		1
6271.03174		1
6271.04639		1
6271.067		1
6271.23		1
6271.24951		1
6271.28564		1
6271.38867		1
6271.391		1
6271.46875		1
6271.486		1
6271.512		1
6271.516		1
6271.556		1
6271.612		1
6271.65869		1
6271.70068		1
6271.863		1
6271.9165		1
6271.99072		1
6272.006		1
6272.06348		1
6272.087		1
6272.12354		1
6272.126		1
6272.2		1
6272.279		1
6272.292		1
6272.309		1
6272.34131		1
6272.386		1
6272.444		1
6272.51465		1
6272.52441		1
6272.7334		1
6272.81738		1
6272.827		1
6272.966		1
6273		1
6273.16455		1
6273.27441		1
6273.359		1
6273.38525		1
6273.62256		1
6273.62354		1
6273.649		1
6273.703		1
6273.80127		1
6273.829		1
6273.835		1
6273.913		1
6274.00049		1
6274.08154		1
6274.15527		1
6274.231		1
6274.283		1
6274.333		1
6274.334		1
6274.36475		1
6274.43848		1
6274.445		1
6274.51172		1
6274.755		1
6274.8335		1
6274.883		1
6274.964		1
6275.05762		1
6275.08936		1
6275.123		1
6275.203		1
6275.217		1
6275.255		1
6275.46729		1
6275.52734		1
6275.546		1
6275.616		1
6275.70654		1
6275.72168		1
6275.7666		1
6275.79		1
6275.983		1
6275.997		1
6276.068		1
6276.11328		1
6276.1167		1
6276.431		1
6276.478		1
6276.57275		1
6276.58936		1
6276.61865		1
6276.659		1
6276.74268		1
6276.771		1
6276.94434		1
6276.96973		1
6277.03174		1
6277.05469		1
6277.209		1
6277.276		1
6277.332		1
6277.352		1
6277.43066		1
6277.4834		1
6277.70752		1
6277.70752		1
6277.83057		1
6277.89551		1
6277.95166		1
6277.996		1
6278.023		1
6278.13135		1
6278.16455		1
6278.32764		1
6278.354		1
6278.401		1
6278.401		1
6278.411		1
6278.495		1
6278.591		1
6278.605		1
6278.69336		1
6278.737		1
6278.74756		1
6278.986		1
6278.996		1
6279.037		1
6279.112		1
6279.27246		1
6279.409		1
6279.43359		1
6279.44434		1
6279.47852		1
6279.489		1
6279.641		1
6279.73		1
6279.78955		1
6279.839		1
6279.85059		1
6279.88037		1
6279.909		1
6279.99561		1
6280.14551		1
6280.23633		1
6280.32764		1
6280.354		1
6280.405		1
6280.41357		1
6280.43164		1
6280.48047		1
6280.57764		1
6280.65771		1
6280.69531		1
6280.86		1
6280.87061		1
6280.89258		1
6280.89258		1
6280.926		1
6281.107		1
6281.152		1
6281.267		1
6281.308		1
6281.33057		1
6281.413		1
6281.448		1
6281.54346		1
6281.55371		1
6281.70264		1
6281.77734		1
6281.824		1
6281.84863		1
6281.911		1
6281.96436		1
6282.02637		1
6282.241		1
6282.37451		1
6282.524		1
6282.534		1
6282.62451		1
6282.729		1
6282.76172		1
6282.818		1
6282.82275		1
6282.82568		1
6282.84375		1
6282.91162		1
6283.153		1
6283.187		1
6283.45264		1
6283.49561		1
6283.549		1
6283.687		1
6283.73975		1
6283.796		1
6283.98438		1
6284.018		1
6284.067		1
6284.122		1
6284.14746		1
6284.148		1
6284.19238		1
6284.22949		1
6284.27539		1
6284.33057		1
6284.344		1
6284.357		1
6284.372		1
6284.41357		1
6284.55127		1
6284.626		1
6284.6543		1
6284.72461		1
6284.78125		1
6284.81836		1
6284.8877		1
6284.956		1
6284.971		1
6285		1
6285.13965		1
6285.15967		1
6285.17139		1
6285.24854		1
6285.278		1
6285.326		1
6285.43262		1
6285.441		1
6285.513		1
6285.528		1
6285.54346		1
6285.666		1
6285.74365		1
6285.8		1
6285.811		1
6285.884		1
6285.924		1
6285.93848		1
6286.031		1
6286.113		1
6286.141		1
6286.21436		1
6286.359		1
6286.464		1
6286.49463		1
6286.524		1
6286.55469		1
6286.60547		1
6286.66162		1
6286.689		1
6286.72		1
6286.7334		1
6286.76025		1
6286.78857		1
6286.804		1
6286.87158		1
6286.902		1
6287.05762		1
6287.10059		1
6287.153		1
6287.35645		1
6287.36		1
6287.363		1
6287.43555		1
6287.45166		1
6287.49365		1
6287.65625		1
6287.671		1
6287.73633		1
6287.75146		1
6287.75244		1
6287.908		1
6287.991		1
6287.99951		1
6288.12744		1
6288.27637		1
6288.301		1
6288.31641		1
6288.43945		1
6288.483		1
6288.55225		1
6288.56348		1
6288.591		1
6288.629		1
6288.64746		1
6288.653		1
6288.732		1
6288.76172		1
6288.841		1
6288.95361		1
6288.954		1
6288.96143		1
6289.08252		1
6289.15234		1
6289.222		1
6289.231		1
6289.302		1
6289.325		1
6289.337		1
6289.355		1
6289.413		1
6289.562		1
6289.708		1
6289.90625		1
6289.94629		1
6289.974		1
6290.033		1
6290.04		1
6290.13672		1
6290.15		1
6290.166		1
6290.178		1
6290.17871		1
6290.25146		1
6290.25439		1
6290.322		1
6290.33838		1
6290.479		1
6290.492		1
6290.528		1
6290.558		1
6290.60742		1
6290.60742		1
6290.713		1
6290.79		1
6290.891		1
6290.93652		1
6291.01953		1
6291.04541		1
6291.25439		1
6291.314		1
6291.326		1
6291.348		1
6291.411		1
6291.438		1
6291.44238		1
6291.54248		1
6291.568		1
6291.852		1
6291.88232		1
6291.902		1
6291.99951		1
6292.044		1
6292.06055		1
6292.07227		1
6292.1333		1
6292.18359		1
6292.207		1
6292.277		1
6292.29		1
6292.322		1
6292.359		1
6292.359		1
6292.35938		1
6292.47363		1
6292.4834		1
6292.48438		1
6292.489		1
6292.554		1
6292.67		1
6292.71973		1
6292.85449		1
6292.85449		1
6292.869		1
6292.916		1
6293.003		1
6293.02539		1
6293.04443		1
6293.109		1
6293.118		1
6293.19		1
6293.22266		1
6293.25537		1
6293.30957		1
6293.38525		1
6293.40527		1
6293.48438		1
6293.532		1
6293.5957		1
6293.64453		1
6293.825		1
6293.835		1
6294.279		1
6294.41455		1
6294.46436		1
6294.533		1
6294.573		1
6294.58		1
6294.601		1
6294.60938		1
6294.634		1
6294.68066		1
6294.84961		1
6294.93457		1
6295.04932		1
6295.05371		1
6295.11768		1
6295.329		1
6295.395		1
6295.77441		1
6295.77637		1
6295.82959		1
6295.85449		1
6295.90625		1
6296.0625		1
6296.10059		1
6296.1084		1
6296.154		1
6296.29		1
6296.348		1
6296.37158		1
6296.40625		1
6296.5083		1
6296.58		1
6296.836		1
6296.841		1
6296.905		1
6296.932		1
6296.96436		1
6296.98535		1
6297.04346		1
6297.051		1
6297.088		1
6297.09961		1
6297.10742		1
6297.139		1
6297.21826		1
6297.275		1
6297.347		1
6297.36035		1
6297.362		1
6297.39551		1
6297.39844		1
6297.462		1
6297.498		1
6297.51025		1
6297.551		1
6297.6084		1
6297.63965		1
6297.647		1
6297.684		1
6297.705		1
6297.96729		1
6297.97656		1
6298.045		1
6298.062		1
6298.081		1
6298.162		1
6298.41846		1
6298.61035		1
6298.709		1
6298.743		1
6298.745		1
6298.78369		1
6298.84033		1
6298.867		1
6298.91064		1
6298.923		1
6298.96143		1
6298.99756		1
6299.004		1
6299.03564		1
6299.049		1
6299.051		1
6299.092		1
6299.132		1
6299.166		1
6299.185		1
6299.198		1
6299.555		1
6299.579		1
6299.78857		1
6299.84033		1
6299.885		1
6299.89		1
6300.00537		1
6300.00732		1
6300.12646		1
6300.215		1
6300.2915		1
6300.32861		1
6300.362		1
6300.42041		1
6300.475		1
6300.55273		1
6300.83936		1
6300.907		1
6301.08545		1
6301.124		1
6301.139		1
6301.19727		1
6301.26465		1
6301.471		1
6301.635		1
6301.76758		1
6301.798		1
6301.87158		1
6301.90869		1
6302.01758		1
6302.02539		1
6302.052		1
6302.185		1
6302.21826		1
6302.292		1
6302.30762		1
6302.3374		1
6302.395		1
6302.40039		1
6302.449		1
6302.462		1
6302.53174		1
6302.55371		1
6302.65771		1
6302.67529		1
6302.728		1
6302.754		1
6302.811		1
6302.82666		1
6302.889		1
6302.948		1
6302.957		1
6302.994		1
6303.089		1
6303.1		1
6303.14453		1
6303.38135		1
6303.39551		1
6303.478		1
6303.4917		1
6303.602		1
6303.60645		1
6303.677		1
6303.687		1
6303.77051		1
6303.779		1
6303.781		1
6303.782		1
6303.90039		1
6303.912		1
6303.94727		1
6303.983		1
6304.092		1
6304.10254		1
6304.11963		1
6304.15234		1
6304.195		1
6304.20654		1
6304.245		1
6304.33154		1
6304.341		1
6304.39844		1
6304.46		1
6304.4707		1
6304.507		1
6304.56641		1
6304.595		1
6304.64063		1
6304.73047		1
6304.737		1
6304.7583		1
6304.82764		1
6304.96143		1
6304.97949		1
6305.04932		1
[truncated: 18,208 more rows]
