# Supplementary material for: Getting rid of ‘rain’ and ‘stars’: Mitigating inhibition effects on ddPCR data analysis, the case study of the invasive crayfish Pacifastacus leniusculus in the streams of Luxembourg
Source: PLoS One. 2022 Nov 16;17(11):e0275363. doi: 10.1371/journal.pone.0275363 (PMC9668142; doi:10.1371/journal.pone.0275363)
Supplement: S1 File — (ZIP) [file pone.0275363.s003.zip › raw data/31-Pl4/31 Pl4-2019_C06_Amplitude.csv]

Ch1 Amplitude	Ch2 Amplitude	Cluster
1335.26526		1
2691.5957		1
4165.11426		1
4519.253		1
4633.053		1
4703.71		1
4738.94629		1
4848.19238		1
4872.779		1
4882.90527		1
4897.639		1
4900.23047		1
4925.45264		1
4949.19434		1
4984.13428		1
4994.027		1
4999.582		1
5002.524		1
5002.93848		1
5015.276		1
5020.36133		1
5023.8335		1
5026.736		1
5027.483		1
5029.751		1
5040.283		1
5052.194		1
5061.01855		1
5061.4707		1
5065.66943		1
5065.77246		1
5065.9126		1
5066.8374		1
5070.464		1
5080.42		1
5083.6875		1
5084.46		1
5087.176		1
5092.05664		1
5105.01		1
5105.281		1
5108.66553		1
5108.741		1
5110.328		1
5114.732		1
5115.64		1
5118.987		1
5129.57666		1
5129.768		1
5132.796		1
5134.13574		1
5134.81934		1
5136.318		1
5138.893		1
5144.259		1
5147.125		1
5148.42969		1
5149.14746		1
5150.267		1
5150.903		1
5152.30127		1
5153.22266		1
5153.517		1
5155.54932		1
5156.599		1
5159.992		1
5160.074		1
5161.60449		1
5163.27148		1
5167.68848		1
5172.149		1
5176.151		1
5176.491		1
5176.53857		1
5177.82959		1
5178.954		1
5179.409		1
5185.00928		1
5185.291		1
5187.241		1
5187.325		1
5187.54248		1
5188.16846		1
5192.03027		1
5194.176		1
5194.841		1
5195.61572		1
5195.88525		1
5197.60156		1
5208.26025		1
5208.355		1
5208.849		1
5210.698		1
5215.83643		1
5218.96436		1
5220.77148		1
5221.61768		1
5221.73633		1
5222.668		1
5223.478		1
5225.245		1
5231.26172		1
5232.81348		1
5233.144		1
5234.84033		1
5235.571		1
5238.9		1
5240.947		1
5245.19336		1
5246.892		1
5248.71826		1
5248.90674		1
5248.95166		1
5249.332		1
5250.81		1
5252.61865		1
5254.082		1
5254.631		1
5255.05225		1
5257.406		1
5257.448		1
5257.651		1
5257.89844		1
5258.02734		1
5260.09		1
5260.101		1
5260.724		1
5261.29932		1
5262.97949		1
5263.71338		1
5264.326		1
5264.517		1
5265.806		1
5266.19141		1
5268.23242		1
5269.267		1
5269.67236		1
5270.236		1
5270.86328		1
5272.10156		1
5276.41		1
5277.102		1
5278.52		1
5278.641		1
5280.156		1
5280.35645		1
5281.328		1
5281.584		1
5282.0127		1
5283.59229		1
5283.756		1
5285.01074		1
5285.42236		1
5285.474		1
5285.864		1
5286.05		1
5286.06152		1
5287.49268		1
5287.653		1
5288.429		1
5290.15771		1
5290.21436		1
5291.265		1
5291.344		1
5293.9624		1
5294.67236		1
5295.345		1
5295.59766		1
5296.178		1
5296.40332		1
5296.737		1
5297.408		1
5297.53027		1
5298.033		1
5298.863		1
5299.13135		1
5299.30029		1
5299.73975		1
5301.558		1
5302.504		1
5302.672		1
5303.642		1
5304.599		1
5305.23633		1
5306.573		1
5307.03662		1
5308.23438		1
5308.477		1
5308.9917		1
5309.38574		1
5309.75244		1
5310.16943		1
5310.341		1
5311.078		1
5311.17969		1
5311.286		1
5312.04		1
5312.43		1
5313.24072		1
5313.544		1
5313.993		1
5315.51465		1
5316.249		1
5316.342		1
5316.563		1
5316.776		1
5317.195		1
5320.17871		1
5320.49951		1
5320.8667		1
5322.241		1
5322.872		1
5323.51		1
5323.69141		1
5324.39258		1
5324.45459		1
5325.109		1
5325.97461		1
5326.265		1
5326.68164		1
5327.34766		1
5327.80371		1
5328.21826		1
5330.445		1
5331.78955		1
5332.546		1
5332.65332		1
5332.78125		1
5332.981		1
5333.55566		1
5333.749		1
5333.81836		1
5334.325		1
5334.551		1
5334.76367		1
5336.21436		1
5337.027		1
5337.12061		1
5337.53027		1
5337.61328		1
5337.632		1
5338.26953		1
5338.54834		1
5339.61475		1
5339.634		1
5339.97754		1
5340.07275		1
5340.38672		1
5340.531		1
5341.65332		1
5341.72949		1
5342.46533		1
5342.587		1
5342.753		1
5343.97852		1
5344.2666		1
5344.538		1
5344.78		1
5344.96875		1
5345.29443		1
5345.83545		1
5346.28027		1
5347.408		1
5347.93555		1
5348.039		1
5348.21973		1
5348.29541		1
5348.79932		1
5348.84033		1
5348.977		1
5350.052		1
5350.70752		1
5351.2583		1
5351.42725		1
5351.92773		1
5352.03027		1
5352.77		1
5352.94971		1
5353.036		1
5353.25439		1
5353.411		1
5353.79932		1
5354.069		1
5355.0166		1
5355.125		1
5355.129		1
5355.396		1
5355.82471		1
5355.89453		1
5356.018		1
5356.022		1
5356.30664		1
5356.603		1
5356.76563		1
5356.94629		1
5357.233		1
5357.826		1
5358.13135		1
5358.13965		1
5358.441		1
5358.50244		1
5359.15967		1
5359.207		1
5359.211		1
5359.34961		1
5360.299		1
5360.45		1
5361.32568		1
5361.575		1
5361.74756		1
5361.76563		1
5361.86963		1
5362.07		1
5362.122		1
5362.48535		1
5363.008		1
5363.325		1
5363.89258		1
5364.153		1
5364.758		1
5365.896		1
5366.44971		1
5366.49756		1
5366.646		1
5366.888		1
5367.10059		1
5367.35352		1
5367.4707		1
5368.624		1
5368.647		1
5368.751		1
5368.771		1
5368.95264		1
5369.646		1
5370.05566		1
5370.093		1
5370.187		1
5370.19238		1
5370.457		1
5370.6416		1
5370.943		1
5371.475		1
5371.52344		1
5372.069		1
5372.35		1
5372.50537		1
5372.67773		1
5373.62158		1
5373.84473		1
5373.96826		1
5374.66748		1
5374.93262		1
5375.407		1
5376.18848		1
5376.91748		1
5377.4707		1
5377.5083		1
5378.145		1
5378.39648		1
5378.5415		1
5378.67		1
5379.94		1
5380.16064		1
5380.24072		1
5380.416		1
5381.22461		1
5381.901		1
5382.42969		1
5382.61865		1
5383.04639		1
5384.609		1
5384.94873		1
5386.03662		1
5386.409		1
5388.355		1
5389.72852		1
5391.27832		1
5391.34668		1
5391.87158		1
5391.9043		1
5392.842		1
5392.969		1
5393.399		1
5393.4375		1
5393.47363		1
5393.67725		1
5393.99365		1
5394.924		1
5395.023		1
5395.145		1
5395.54736		1
5395.71826		1
5396.43848		1
5396.88428		1
5396.904		1
5397.007		1
5397.08936		1
5397.363		1
5397.497		1
5397.626		1
5397.697		1
5398.6626		1
5398.683		1
5398.7417		1
5399.309		1
5399.76172		1
5400.06738		1
5400.206		1
5400.89258		1
5400.98047		1
5401.286		1
5401.381		1
5402.085		1
5402.32373		1
5402.35645		1
5402.41455		1
5402.47461		1
5403.31934		1
5403.61865		1
5404.1416		1
5404.233		1
5404.25439		1
5404.4624		1
5404.789		1
5404.841		1
5405.0127		1
5405.07275		1
5405.26367		1
5405.31055		1
5405.656		1
5405.72656		1
5405.83936		1
5405.96338		1
5406.11328		1
5406.1665		1
5406.326		1
5406.467		1
5406.62549		1
5406.677		1
5406.766		1
5407.36426		1
5407.40771		1
5407.434		1
5408.2085		1
5408.31738		1
5408.339		1
5408.39063		1
5408.45947		1
5408.488		1
5408.56641		1
5408.981		1
5409.311		1
5409.49365		1
5409.50635		1
5409.75537		1
5410.45264		1
5410.683		1
5411.23535		1
5411.26172		1
5411.369		1
5411.411		1
5411.835		1
5412.137		1
5412.387		1
5412.41357		1
5412.638		1
5412.709		1
5412.7334		1
5412.92		1
5413.53027		1
5413.54346		1
5414.216		1
5414.59863		1
5414.694		1
5414.75342		1
5414.967		1
5415.03564		1
5415.72461		1
5415.954		1
5416.71		1
5417.011		1
5417.066		1
5417.1416		1
5417.17432		1
5417.70264		1
5417.852		1
5417.99854		1
5418.677		1
5418.80127		1
5418.89355		1
5418.915		1
5419.032		1
5419.163		1
5419.19873		1
5419.4126		1
5419.49561		1
5419.51025		1
5419.71631		1
5419.91846		1
5419.92871		1
5420.09961		1
5420.25342		1
5420.73633		1
5420.985		1
5421.089		1
5421.151		1
5421.175		1
5421.663		1
5421.7085		1
5421.88965		1
5422.28467		1
5422.34961		1
5422.508		1
5422.51074		1
5422.6		1
5422.662		1
5423.023		1
5423.251		1
5423.317		1
5423.31836		1
5423.52637		1
5423.59473		1
5423.93066		1
5424.005		1
5424.098		1
5424.15674		1
5424.569		1
5424.591		1
5424.85		1
5424.859		1
5425.172		1
5425.25		1
5425.455		1
5425.755		1
5425.86133		1
5426.295		1
5426.839		1
5427.23975		1
5427.344		1
5427.55127		1
5427.92725		1
5428.12549		1
5428.259		1
5428.40039		1
5428.43164		1
5428.434		1
5428.791		1
5428.89551		1
5428.96045		1
5429.612		1
5429.62158		1
5429.633		1
5429.77051		1
5429.89648		1
5429.96		1
5430.108		1
5430.19238		1
5430.49463		1
5430.68359		1
5430.78857		1
5431.11768		1
5431.86963		1
5432.30859		1
5432.39063		1
5432.68652		1
5432.69873		1
5432.74		1
5432.75		1
5432.93555		1
5433.12		1
5433.16553		1
5433.201		1
5433.486		1
5433.715		1
5433.747		1
5433.747		1
5433.85449		1
5434.221		1
5434.373		1
5434.49		1
5435.17334		1
5435.24072		1
5435.30762		1
5435.54736		1
5435.832		1
5436.30469		1
5436.446		1
5436.528		1
5436.775		1
5436.971		1
5437.05029		1
5437.27051		1
5437.35254		1
5437.4917		1
5438.16357		1
5438.284		1
5438.32		1
5438.39063		1
5438.44531		1
5438.492		1
5438.75635		1
5438.87354		1
5439.13525		1
5439.18945		1
5439.421		1
5439.56543		1
5439.6		1
5439.84668		1
5440.025		1
5440.081		1
5440.26953		1
5440.438		1
5440.472		1
5440.53662		1
5440.555		1
5440.9		1
5441.143		1
5441.25		1
5441.90137		1
5441.99463		1
5442.363		1
5442.373		1
5442.46338		1
5442.483		1
5442.50928		1
5442.64941		1
5442.8125		1
5443.042		1
5443.12646		1
5443.353		1
5443.35449		1
5443.48047		1
5443.6543		1
5443.72949		1
5443.796		1
5443.814		1
5444.087		1
5444.213		1
5444.484		1
5445.17		1
5445.59668		1
5445.994		1
5446.004		1
5446.212		1
5446.85645		1
5447.03125		1
5447.062		1
5447.091		1
5447.26953		1
5447.274		1
5447.287		1
5447.32861		1
5447.49072		1
5447.624		1
5447.74		1
5447.99365		1
5448.306		1
5448.91064		1
5449.13965		1
5449.757		1
5449.86768		1
5450.21533		1
5450.467		1
5451.092		1
5451.17773		1
5451.3		1
5451.535		1
5451.58936		1
5451.62646		1
5451.65527		1
5451.77		1
5451.926		1
5452.21045		1
5452.253		1
5452.366		1
5452.82861		1
5452.866		1
5453.095		1
5453.123		1
5453.385		1
5453.82861		1
5453.98145		1
5454.27539		1
5454.38574		1
5454.75049		1
5454.86768		1
5455.483		1
5455.65332		1
5455.92041		1
5456.395		1
5456.702		1
5456.79932		1
5457.42773		1
5457.522		1
5458.103		1
5458.181		1
5458.299		1
5458.557		1
5458.60742		1
5458.69971		1
5458.70361		1
5459.0293		1
5459.097		1
5459.375		1
5459.421		1
5459.61		1
5459.70459		1
5460.13525		1
5460.351		1
5460.528		1
5460.998		1
5461.07471		1
5461.08252		1
5461.085		1
5461.17773		1
5461.388		1
5461.63		1
5461.737		1
5461.75537		1
5461.834		1
5461.90137		1
5461.953		1
5462.0957		1
5462.152		1
5462.541		1
5462.574		1
5462.887		1
5463.21729		1
5463.49854		1
5463.50537		1
5463.5625		1
5463.7627		1
5463.84		1
5463.849		1
5463.97168		1
5464.007		1
5464.16846		1
5464.36133		1
5464.37		1
5464.722		1
5464.914		1
5464.96826		1
5464.998		1
5465.006		1
5465.06641		1
5465.261		1
5465.268		1
5465.294		1
5465.29541		1
5465.315		1
5465.37158		1
5465.98633		1
5466.21436		1
5466.391		1
5466.44873		1
5466.832		1
5466.99072		1
5467.27344		1
5467.3457		1
5467.532		1
5467.90527		1
5467.93066		1
5467.962		1
5468.36328		1
5468.814		1
5468.83154		1
5468.95459		1
5469.009		1
5469.19629		1
5469.211		1
5469.367		1
5469.884		1
5470.358		1
5470.60352		1
5470.6123		1
5470.76465		1
5470.78955		1
5470.87158		1
5470.99365		1
5471.03125		1
5471.27		1
5471.39355		1
5471.44629		1
5471.531		1
5471.64063		1
5471.643		1
5471.79736		1
5471.86133		1
5472.11963		1
5472.18555		1
5472.24854		1
5472.55664		1
5472.792		1
5473.026		1
5473.16		1
5473.228		1
5473.51465		1
5473.942		1
5473.97		1
5473.986		1
5474.082		1
5474.12646		1
5474.42871		1
5474.637		1
5474.7		1
5474.91162		1
5475.146		1
5475.32129		1
5475.384		1
5475.673		1
5475.83643		1
5475.889		1
5475.949		1
5476.292		1
5476.482		1
5476.529		1
5476.53174		1
5476.69043		1
5476.768		1
5476.79		1
5476.83252		1
5477.231		1
5477.316		1
5477.362		1
5477.387		1
5477.57129		1
5477.685		1
5477.701		1
5477.715		1
5477.931		1
5478.05566		1
5478.06348		1
5478.13232		1
5478.22754		1
5478.41357		1
5478.53271		1
5478.53564		1
5478.99561		1
5479.07764		1
5479.181		1
5479.19		1
5479.378		1
5479.386		1
5479.48633		1
5479.49		1
5479.666		1
5479.674		1
5479.86475		1
5480.173		1
5480.53174		1
5480.58252		1
5480.813		1
5480.83545		1
5481.15771		1
5481.18457		1
5481.21631		1
5481.255		1
5481.35		1
5481.60645		1
5481.653		1
5481.729		1
5481.759		1
5481.854		1
5481.89		1
5481.91455		1
5482.155		1
5482.27		1
5482.275		1
5482.338		1
5482.512		1
5482.542		1
5482.64063		1
5482.763		1
5483.14355		1
5483.542		1
5483.587		1
5483.952		1
5484.092		1
5484.371		1
5484.372		1
5484.46		1
5484.47656		1
5484.51172		1
5484.56		1
5484.563		1
5484.603		1
5484.803		1
5484.89355		1
5484.96143		1
5485.154		1
5485.89746		1
5485.95947		1
5486.378		1
5486.56055		1
5486.63525		1
5486.65625		1
5486.671		1
5486.749		1
5486.76758		1
5487.0166		1
5487.121		1
5487.15332		1
5487.236		1
5487.41455		1
5487.625		1
5487.68359		1
5487.749		1
5487.804		1
5487.82861		1
5487.83154		1
5487.8335		1
5487.913		1
5488.1377		1
5488.139		1
5488.31152		1
5488.373		1
5488.424		1
5488.79834		1
5488.90039		1
5489.077		1
5489.13574		1
5489.14746		1
5489.305		1
5489.69336		1
5489.73145		1
5489.836		1
5489.909		1
5490.10938		1
5490.179		1
5490.22949		1
5490.2417		1
5490.247		1
5490.84131		1
5490.989		1
5491.008		1
5491.06738		1
5491.088		1
5491.21875		1
5491.265		1
5491.52344		1
5491.63867		1
5491.727		1
5491.77051		1
5491.77051		1
5491.80225		1
5491.935		1
5492.313		1
5492.344		1
5492.512		1
5492.527		1
5492.62158		1
5492.638		1
5492.69		1
5492.921		1
5493.25049		1
5493.42725		1
5493.49854		1
5493.54932		1
5493.617		1
5493.636		1
5493.674		1
5493.894		1
5494.11768		1
5494.17236		1
5494.454		1
5494.57471		1
5494.599		1
5494.689		1
5494.715		1
5494.721		1
5494.814		1
5494.83545		1
5495.046		1
5495.276		1
5495.68		1
5496.11865		1
5496.29		1
5496.64648		1
5496.674		1
5497.04639		1
5497.138		1
5497.16846		1
5497.277		1
5497.29248		1
5497.30273		1
5497.34473		1
5497.50244		1
5497.63		1
5497.63965		1
5497.737		1
5498.146		1
5498.175		1
5498.20752		1
5498.324		1
5498.34668		1
5498.37061		1
5498.398		1
5498.434		1
5498.68457		1
5498.837		1
5498.838		1
5498.83936		1
5499.126		1
5499.165		1
5499.1875		1
5499.36475		1
5499.668		1
5499.87451		1
5499.9126		1
5499.92334		1
5499.943		1
5500.17627		1
5500.21826		1
5500.221		1
5500.35645		1
5500.40869		1
5500.472		1
5500.554		1
5500.579		1
5500.6		1
5500.67334		1
5500.8667		1
5500.86963		1
5501.06641		1
5501.22656		1
5501.27441		1
5501.588		1
5501.59326		1
5501.74072		1
5501.819		1
5501.86328		1
5501.888		1
5501.9624		1
5502.2207		1
5502.442		1
5502.72949		1
5502.93457		1
5503.00439		1
5503.07471		1
5503.091		1
5503.11		1
5503.17		1
5503.218		1
5503.27637		1
5503.333		1
5503.40869		1
5503.52051		1
5503.52734		1
5503.667		1
5503.69873		1
5503.907		1
5503.97363		1
5504.16748		1
5504.37939		1
5504.5		1
5504.66943		1
5504.752		1
5504.918		1
5505.09033		1
5505.32		1
5505.41162		1
5505.44238		1
5505.465		1
5505.55127		1
5505.661		1
5505.67432		1
5505.694		1
5505.696		1
5505.844		1
5505.866		1
5505.905		1
5505.94		1
5506.187		1
5506.46973		1
5506.5		1
5506.77832		1
5506.86572		1
5507.00635		1
5507.17236		1
5507.20947		1
5507.358		1
5507.43164		1
5507.44727		1
5507.64648		1
5508.01		1
5508.20459		1
5508.321		1
5508.871		1
5508.961		1
5509.219		1
5509.38232		1
5509.431		1
5509.5957		1
5509.633		1
5509.64551		1
5509.746		1
5509.75537		1
5509.976		1
5509.97754		1
5510.18457		1
5510.19971		1
5510.23975		1
5510.43652		1
5510.454		1
5510.47363		1
5510.526		1
5510.91		1
5510.9917		1
5511.05		1
5511.06		1
5511.07666		1
5511.134		1
5511.327		1
5511.37061		1
5511.37939		1
5511.625		1
5511.685		1
5511.71		1
5511.727		1
5511.91846		1
5512.327		1
5512.38232		1
5512.664		1
5512.67334		1
5512.858		1
5512.96		1
5513.074		1
5513.196		1
5513.199		1
5513.2583		1
5513.33936		1
5513.40527		1
5513.418		1
5513.451		1
5513.52734		1
5513.561		1
5513.83057		1
5513.86426		1
5513.99951		1
5514.00146		1
5514.18262		1
5514.236		1
5514.247		1
5514.26855		1
5514.5415		1
5514.5625		1
5514.709		1
5514.729		1
5514.78467		1
5514.92236		1
5514.9917		1
5515.05225		1
5515.415		1
5515.443		1
5515.47		1
5515.76172		1
5515.831		1
5515.977		1
5516.20068		1
5516.207		1
5516.30957		1
5516.328		1
5516.33		1
5516.398		1
5516.477		1
5516.565		1
5516.596		1
5516.678		1
5516.691		1
5516.71973		1
5516.76758		1
5516.80029		1
5516.977		1
5517.025		1
5517.03662		1
5517.06543		1
5517.123		1
5517.161		1
5517.361		1
5517.475		1
5517.73145		1
5518.079		1
5518.119		1
5518.12646		1
5518.15234		1
5518.19043		1
5518.201		1
5518.20557		1
5518.20752		1
5518.78271		1
5518.863		1
5518.95654		1
5518.977		1
5519.081		1
5519.238		1
5519.299		1
5519.44727		1
5519.711		1
5519.806		1
5519.92969		1
5520.028		1
5520.04932		1
5520.126		1
5520.191		1
5520.218		1
5520.28174		1
5520.30225		1
5520.352		1
5520.453		1
5520.49463		1
5520.5083		1
5520.58		1
5520.6167		1
5520.771		1
5520.81348		1
5520.87354		1
5520.937		1
5520.94775		1
5521.031		1
5521.303		1
5521.42432		1
5521.42725		1
5521.652		1
5521.77539		1
5521.80273		1
5521.82764		1
5522.063		1
5522.31641		1
5522.47266		1
5522.547		1
5522.598		1
5522.65869		1
5522.714		1
5522.71973		1
5522.832		1
5522.908		1
5523.254		1
5523.258		1
5523.263		1
5523.35		1
5523.383		1
5523.72		1
5523.735		1
5523.98926		1
5524.24268		1
5524.245		1
5524.2666		1
5524.34668		1
5524.41162		1
5524.491		1
5524.57031		1
5524.63037		1
5524.90039		1
5524.906		1
5524.98828		1
5525.0874		1
5525.12842		1
5525.54639		1
5525.55566		1
5525.643		1
5525.858		1
5525.882		1
5525.91846		1
5525.92041		1
5525.943		1
5525.949		1
5526.07		1
5526.315		1
5526.317		1
5526.35547		1
5526.562		1
5526.72461		1
5526.745		1
5527.091		1
5527.102		1
5527.111		1
5527.18457		1
5527.3667		1
5527.61426		1
5527.647		1
5527.66455		1
5527.66943		1
5527.96		1
5528.155		1
5528.21338		1
5528.299		1
5528.332		1
5528.46045		1
5528.654		1
5528.9375		1
5528.976		1
5529.23975		1
5529.264		1
5529.26465		1
5529.293		1
5529.47168		1
5529.58545		1
5530.057		1
5530.16162		1
5530.403		1
5530.431		1
5530.497		1
5530.639		1
5530.75		1
5530.773		1
5530.826		1
5530.871		1
5530.872		1
5530.915		1
5530.952		1
5531.04932		1
5531.052		1
5531.193		1
5531.232		1
5531.314		1
5531.34375		1
5531.34473		1
5531.383		1
5531.519		1
5531.556		1
5531.57666		1
5531.631		1
5531.705		1
5531.78369		1
5531.796		1
5531.93164		1
5532.05469		1
5532.073		1
5532.1416		1
5532.31445		1
5532.339		1
5532.444		1
5532.475		1
5532.485		1
5532.5835		1
5532.687		1
5532.81543		1
5533.30029		1
5533.433		1
5533.609		1
5533.64258		1
5533.695		1
5533.69531		1
5533.834		1
5533.858		1
5533.8623		1
5533.9043		1
5534.134		1
5534.28662		1
5534.384		1
5534.39063		1
5534.46875		1
5534.545		1
5534.55273		1
5534.57129		1
5534.61426		1
5534.694		1
5534.7583		1
5534.775		1
5534.776		1
5535.08545		1
5535.102		1
5535.133		1
5535.19043		1
5535.20361		1
5535.24561		1
5535.266		1
5535.281		1
5535.281		1
5535.37256		1
5535.51855		1
5535.623		1
5535.674		1
5535.72363		1
5535.732		1
5535.763		1
5535.765		1
5535.801		1
5535.842		1
5535.857		1
5535.97656		1
5536.10742		1
5536.293		1
5536.3		1
5536.32861		1
5536.59863		1
5536.65771		1
5536.679		1
5536.71		1
5536.75342		1
5536.83057		1
5536.833		1
5536.844		1
5536.96826		1
5537.09668		1
5537.10547		1
5537.16162		1
5537.18555		1
5537.21143		1
5537.246		1
5537.34131		1
5537.371		1
5537.60156		1
5537.69		1
5537.7627		1
5537.80029		1
5537.88965		1
5537.905		1
5537.982		1
5538.027		1
5538.05225		1
5538.098		1
5538.254		1
5538.338		1
5538.43945		1
5538.461		1
5538.4624		1
5538.483		1
5538.534		1
5538.556		1
5538.699		1
5538.7207		1
5538.82227		1
5538.83		1
5538.92334		1
5538.93555		1
5539.00439		1
5539.06		1
5539.063		1
5539.09473		1
5539.139		1
5539.45264		1
5539.50635		1
5539.513		1
5539.60059		1
5539.657		1
5539.76465		1
5539.858		1
5540.156		1
5540.315		1
5540.45		1
5540.505		1
5540.623		1
5540.74		1
5540.744		1
5540.809		1
5540.85254		1
5540.878		1
5540.91553		1
5540.91748		1
5541.19043		1
5541.251		1
5541.26		1
5541.268		1
5541.55762		1
5541.62842		1
5541.634		1
5541.639		1
5541.70654		1
5541.74658		1
5541.807		1
5541.84863		1
5541.908		1
5542.01953		1
5542.021		1
5542.07568		1
5542.10449		1
5542.247		1
5542.26563		1
5542.26855		1
5542.313		1
5542.402		1
5542.427		1
5542.45361		1
5542.575		1
5542.575		1
5542.69775		1
5543.024		1
5543.154		1
5543.165		1
5543.245		1
5543.314		1
5543.325		1
5543.333		1
5543.50928		1
5543.672		1
5543.675		1
5543.686		1
5543.797		1
5543.94238		1
5543.96973		1
5543.9834		1
5544.001		1
5544.00732		1
5544.101		1
5544.349		1
5544.416		1
5544.50732		1
5544.592		1
5544.62061		1
5544.839		1
5544.946		1
5545.027		1
5545.06		1
5545.066		1
5545.079		1
5545.138		1
5545.212		1
5545.25146		1
5545.2666		1
5545.31836		1
5545.325		1
5545.341		1
5545.41064		1
5545.4624		1
5545.567		1
5545.569		1
5545.672		1
5545.728		1
5545.743		1
5545.77344		1
5545.81934		1
5545.82031		1
5545.942		1
5545.99365		1
5546.01		1
5546.067		1
5546.131		1
5546.1416		1
5546.28662		1
5546.376		1
5546.448		1
5546.467		1
5546.511		1
5546.64648		1
5546.75		1
5546.803		1
5546.82959		1
5546.853		1
5546.863		1
5546.92334		1
5546.925		1
5546.941		1
5547.03369		1
5547.04736		1
5547.051		1
5547.05127		1
5547.22852		1
5547.24658		1
5547.58838		1
5547.652		1
5547.69141		1
5547.778		1
5547.817		1
5547.819		1
5547.822		1
5547.97656		1
5547.99854		1
5548.06445		1
5548.07129		1
5548.233		1
5548.2915		1
5548.34229		1
5548.36963		1
5548.458		1
5548.57959		1
5548.582		1
5548.716		1
5548.71973		1
5548.74072		1
5548.748		1
5548.783		1
5548.94		1
5549.166		1
5549.239		1
5549.24365		1
5549.248		1
5549.267		1
5549.484		1
5549.54541		1
5549.552		1
5549.85156		1
5549.99854		1
5550.018		1
5550.06348		1
5550.20557		1
5550.239		1
5550.24072		1
5550.27832		1
5550.28174		1
5550.316		1
5550.50732		1
5550.73975		1
5550.76855		1
5550.8877		1
5550.96533		1
5550.971		1
5551.064		1
5551.128		1
5551.243		1
5551.323		1
5551.327		1
5551.356		1
5551.43164		1
5551.46875		1
5551.524		1
5551.615		1
5551.658		1
5551.68457		1
5551.82959		1
5551.92627		1
5552.018		1
5552.05371		1
5552.18164		1
5552.205		1
5552.432		1
5552.43262		1
5552.65234		1
5552.667		1
5552.669		1
5552.691		1
5552.71826		1
5552.89551		1
5552.923		1
5552.93262		1
5552.9375		1
5552.959		1
5553.03369		1
5553.18262		1
5553.19531		1
5553.24658		1
5553.25537		1
5553.349		1
5553.34961		1
5553.375		1
5553.63574		1
5553.662		1
5553.885		1
5554.15869		1
5554.255		1
5554.2915		1
5554.304		1
5554.5		1
5554.57227		1
5554.58643		1
5554.742		1
5554.751		1
5554.755		1
5554.78662		1
5554.813		1
5554.82		1
5554.859		1
5554.893		1
5555.03125		1
5555.06348		1
5555.065		1
5555.085		1
5555.089		1
5555.139		1
5555.279		1
5555.28174		1
5555.374		1
5555.40869		1
5555.44531		1
5555.509		1
5555.51074		1
5555.52734		1
5555.57861		1
5555.63867		1
5555.778		1
5555.83154		1
5555.84668		1
5555.88037		1
5556.03271		1
5556.06152		1
5556.139		1
5556.14		1
5556.20264		1
5556.26025		1
5556.49854		1
5556.525		1
5556.706		1
5556.85449		1
5556.962		1
5557.12549		1
5557.465		1
5557.5293		1
5557.60156		1
5557.98242		1
5558.0166		1
5558.02539		1
5558.077		1
5558.24365		1
5558.28		1
5558.39648		1
5558.401		1
5558.4375		1
5558.52441		1
5558.57861		1
5558.58936		1
5558.67334		1
5558.674		1
5558.705		1
5558.84326		1
5558.87744		1
5558.93652		1
5559.105		1
5559.313		1
5559.31934		1
5559.529		1
5559.63232		1
5559.673		1
5559.76172		1
5559.837		1
5559.847		1
5559.89844		1
5559.93652		1
5559.953		1
5559.96875		1
5559.98047		1
5560.01563		1
5560.10059		1
5560.13672		1
5560.318		1
5560.52		1
5560.551		1
5560.602		1
5560.65332		1
5560.65967		1
5560.69531		1
5560.763		1
5560.8623		1
5560.871		1
5560.87744		1
5560.9624		1
5561.197		1
5561.319		1
5561.597		1
5561.60645		1
5561.611		1
5561.612		1
5561.625		1
5561.63428		1
5561.64453		1
5561.665		1
5561.6665		1
5561.842		1
5561.85352		1
5561.91553		1
5561.97559		1
5562.07227		1
5562.082		1
5562.18		1
5562.2207		1
5562.24561		1
5562.40869		1
5562.44775		1
5562.544		1
5562.56348		1
5562.7627		1
5562.78174		1
5562.951		1
5562.985		1
5562.9873		1
5563.04639		1
5563.11768		1
5563.134		1
5563.313		1
5563.39746		1
5563.57568		1
5563.61133		1
5563.65039		1
5563.76074		1
5563.767		1
5563.84863		1
5563.9126		1
5563.94727		1
5563.984		1
5563.992		1
5563.99561		1
5564.02148		1
5564.154		1
5564.2124		1
5564.2417		1
5564.319		1
5564.3623		1
5564.36328		1
5564.40234		1
5564.509		1
5564.53271		1
5564.576		1
5564.681		1
5564.70068		1
5564.86035		1
5564.91553		1
5564.93		1
5564.942		1
5564.995		1
5564.996		1
5565.14844		1
5565.419		1
5565.42773		1
5565.503		1
5565.757		1
5565.814		1
5565.9043		1
5565.971		1
5566.047		1
5566.066		1
5566.13		1
5566.215		1
5566.263		1
5566.273		1
5566.29248		1
5566.29541		1
5566.32227		1
5566.34131		1
5566.509		1
5566.56543		1
5566.61328		1
5566.61426		1
5566.69238		1
5566.788		1
5566.78857		1
5566.842		1
5566.98828		1
5567.058		1
5567.21631		1
5567.2793		1
5567.355		1
5567.391		1
5567.579		1
5567.62744		1
5567.645		1
5567.658		1
5567.733		1
5567.75244		1
5567.753		1
5567.86328		1
5567.95752		1
5567.975		1
5568.09131		1
5568.115		1
5568.126		1
5568.177		1
5568.29248		1
5568.29443		1
5568.35352		1
5568.399		1
5568.57275		1
5568.71045		1
5568.77051		1
5568.783		1
5568.81055		1
5568.831		1
5568.89746		1
5568.9043		1
5568.94		1
5568.963		1
5569.05		1
5569.086		1
5569.17236		1
5569.201		1
5569.337		1
5569.40039		1
5569.41943		1
5569.512		1
5569.7124		1
5569.8335		1
5569.851		1
5569.851		1
5569.88135		1
5570.0127		1
5570.0625		1
5570.14258		1
5570.14648		1
5570.2334		1
5570.27148		1
5570.27539		1
5570.293		1
5570.363		1
5570.4043		1
5570.44873		1
5570.47168		1
5570.47461		1
5570.76074		1
5570.84863		1
5570.859		1
5570.983		1
5571.10938		1
5571.23535		1
5571.29		1
5571.321		1
5571.456		1
5571.478		1
5571.552		1
5571.56543		1
5571.6167		1
5571.668		1
5571.79834		1
5571.859		1
5572.002		1
5572.028		1
5572.119		1
5572.121		1
5572.14844		1
5572.42725		1
5572.585		1
5572.64551		1
5572.72852		1
5572.73047		1
5572.731		1
5572.78174		1
5572.79346		1
5572.85		1
5572.85254		1
5572.87842		1
5572.90625		1
5573.046		1
5573.06152		1
5573.06348		1
5573.13135		1
5573.13574		1
5573.161		1
5573.199		1
5573.206		1
5573.3916		1
5573.39648		1
5573.42139		1
5573.43945		1
5573.50537		1
5573.535		1
5573.69		1
5573.697		1
5573.756		1
5573.77246		1
5573.868		1
5573.877		1
5573.94873		1
5574.03027		1
5574.04443		1
5574.057		1
5574.148		1
5574.207		1
5574.30029		1
5574.315		1
5574.556		1
5574.60059		1
5574.612		1
5574.655		1
5574.66455		1
5574.707		1
5574.84229		1
5574.843		1
5574.92871		1
5575.032		1
5575.1		1
5575.114		1
5575.17529		1
5575.1875		1
5575.373		1
5575.41162		1
5575.43652		1
5575.528		1
5575.688		1
5575.75342		1
5575.7583		1
5575.865		1
5575.941		1
5575.97266		1
5575.974		1
5576.15137		1
5576.30127		1
5576.334		1
5576.42627		1
5576.4585		1
5576.464		1
5576.523		1
5576.61328		1
5576.61768		1
5576.68652		1
5576.7124		1
5576.775		1
5576.80566		1
5576.83838		1
5576.95264		1
5577.091		1
5577.21045		1
5577.48633		1
5577.497		1
5577.51953		1
5577.57373		1
5577.59		1
5577.64648		1
5577.87451		1
5577.898		1
5577.953		1
5577.965		1
5578.059		1
[truncated: 19,204 more rows]
