# Supplementary material for: Getting rid of ‘rain’ and ‘stars’: Mitigating inhibition effects on ddPCR data analysis, the case study of the invasive crayfish Pacifastacus leniusculus in the streams of Luxembourg
Source: PLoS One. 2022 Nov 16;17(11):e0275363. doi: 10.1371/journal.pone.0275363 (PMC9668142; doi:10.1371/journal.pone.0275363)
Supplement: S1 File — (ZIP) [file pone.0275363.s003.zip › raw data/31-Pl4/31 Pl4-2019_C07_Amplitude.csv]

Ch1 Amplitude	Ch2 Amplitude	Cluster
734.7094		1
2649.34351		1
3251.38281		1
4569.173		1
4596.759		1
4603.58545		1
4628.58447		1
4687.09033		1
4724.682		1
4753.56055		1
4798.52148		1
4800.78662		1
4836.588		1
4837.17041		1
4847.78369		1
4870.456		1
4882.523		1
4891.766		1
4910.51025		1
4912.97168		1
4929.259		1
4939.093		1
4957.02		1
4962.33936		1
4974.64258		1
4986.985		1
5015.453		1
5016.31738		1
5020.20264		1
5069.553		1
5075.59375		1
5089.27734		1
5090.275		1
5094.16		1
5109.17529		1
5118.18262		1
5125.68164		1
5130.252		1
5142.58838		1
5143.68457		1
5158.23975		1
5158.615		1
5158.993		1
5179.55762		1
5182.094		1
5207.84375		1
5212.013		1
5214.65234		1
5214.748		1
5216.09375		1
5217.68359		1
5218.329		1
5225.6		1
5226.44043		1
5230.006		1
5231.36572		1
5232.53467		1
5233.541		1
5234.32666		1
5234.938		1
5244.83643		1
5245.275		1
5247.42139		1
5248.798		1
5249.283		1
5253.79248		1
5255.244		1
5261.19		1
5263.93555		1
5265.958		1
5268.946		1
5270.57227		1
5271.51563		1
5278.039		1
5278.73242		1
5281.266		1
5283.10059		1
5284.656		1
5288.545		1
5289.11328		1
5291.33057		1
5296.03369		1
5296.673		1
5298.70166		1
5302.65869		1
5303.9375		1
5305.08057		1
5309.677		1
5311.64453		1
5315.789		1
5316.454		1
5318.858		1
5319.195		1
5319.427		1
5319.75049		1
5319.95752		1
5326.17		1
5326.7334		1
5327.81445		1
5328.37549		1
5328.65674		1
5329.51465		1
5332.644		1
5333.145		1
5333.18555		1
5333.25928		1
5334.54541		1
5334.593		1
5337.93359		1
5338.18945		1
5339.341		1
5339.357		1
5340.73047		1
5343.86		1
5348.272		1
5348.46		1
5353.29639		1
5353.52832		1
5353.773		1
5356.76074		1
5358.044		1
5360.503		1
5360.78369		1
5366.28027		1
5366.98535		1
5367.67627		1
5371.46533		1
5371.67		1
5372.522		1
5372.829		1
5374.141		1
5376.39		1
5377.35742		1
5379.07227		1
5380.86133		1
5381.093		1
5381.41455		1
5387.01855		1
5390.297		1
5394.19971		1
5394.99756		1
5395.805		1
5397.536		1
5399.20557		1
5400.43555		1
5400.81934		1
5400.986		1
5405.011		1
5405.425		1
5407.1416		1
5409.658		1
5410.33838		1
5410.816		1
5411.179		1
5411.603		1
5415.15137		1
5415.772		1
5416.18262		1
5417.96973		1
5418.22266		1
5420.348		1
5421.117		1
5424.12549		1
5425.65039		1
5426.66455		1
5426.803		1
5429.12646		1
5430.25146		1
5431.98242		1
5432.82		1
5434.9624		1
5436.107		1
5436.90039		1
5436.92725		1
5436.935		1
5438.10938		1
5438.167		1
5440.735		1
5442.26025		1
5443.156		1
5443.603		1
5444.13965		1
5444.82275		1
5446.82568		1
5447.76855		1
5447.9375		1
5449.15674		1
5449.326		1
5450.065		1
5450.37744		1
5450.721		1
5451.193		1
5451.79346		1
5453.023		1
5453.50732		1
5454.874		1
5455.01465		1
5456.22949		1
5460.72656		1
5461.334		1
5461.696		1
5462.356		1
5463.184		1
5464.04736		1
5464.33252		1
5465.23047		1
5465.96973		1
5467.21143		1
5469.90674		1
5470.171		1
5470.32227		1
5470.32471		1
5470.49658		1
5470.65625		1
5470.881		1
5470.93262		1
5471.117		1
5471.634		1
5472.25928		1
5473.097		1
5473.121		1
5473.50342		1
5476.245		1
5477.3916		1
5477.668		1
5477.78		1
5478.634		1
5479.55127		1
5480.258		1
5480.65869		1
5480.732		1
5481.972		1
5482.17627		1
5482.82861		1
5482.915		1
5485.13867		1
5485.973		1
5486.33154		1
5486.489		1
5487.53662		1
5487.96		1
5488.77344		1
5491.13232		1
5492.5293		1
5492.935		1
5493.90527		1
5494.311		1
5494.99463		1
5496.50928		1
5496.917		1
5497.33154		1
5498.1084		1
5498.42		1
5498.85449		1
5499.17432		1
5499.472		1
5500.93359		1
5501.23047		1
5501.634		1
5501.893		1
5502.664		1
5503.08		1
5503.53369		1
5503.648		1
5503.79248		1
5504.58643		1
5504.59766		1
5507.22949		1
5507.24658		1
5507.86865		1
5507.94336		1
5508.75146		1
5509.90332		1
5510.543		1
5510.66943		1
5511.506		1
5512.11133		1
5512.48633		1
5512.56641		1
5513.716		1
5514.415		1
5516.513		1
5516.641		1
5518.085		1
5518.161		1
5519.20361		1
5521.14746		1
5521.233		1
5521.75732		1
5521.7627		1
5522.25439		1
5522.284		1
5522.35059		1
5522.57275		1
5522.673		1
5522.77637		1
5524.2		1
5524.391		1
5524.46338		1
5524.92236		1
5525.109		1
5525.91748		1
5526.05273		1
5526.19971		1
5526.94629		1
5527.01465		1
5529.12354		1
5530.83057		1
5530.94873		1
5533.21045		1
5533.89941		1
5534.573		1
5534.66357		1
5536.07861		1
5536.381		1
5537.42725		1
5538.407		1
5538.455		1
5538.50732		1
5539.072		1
5541.15771		1
5541.87451		1
5542.15137		1
5542.89648		1
5545.04736		1
5545.26855		1
5545.7124		1
5546.0293		1
5546.19		1
5546.498		1
5546.906		1
5547.02148		1
5548.319		1
5548.625		1
5549.57568		1
5550.011		1
5550.965		1
5553.652		1
5555.507		1
5555.80127		1
5556.39746		1
5556.50342		1
5558.24854		1
5558.42236		1
5558.52637		1
5559.72363		1
5560.74854		1
5560.77148		1
5561.418		1
5562.24561		1
5562.476		1
5563.086		1
5563.25		1
5563.465		1
5563.513		1
5564.17432		1
5564.72656		1
5565.238		1
5566.068		1
5566.31641		1
5566.742		1
5568.439		1
5568.609		1
5568.843		1
5568.902		1
5570.04346		1
5570.05957		1
5570.94775		1
5572.486		1
5572.886		1
5573.3		1
5573.471		1
5573.52051		1
5574.135		1
5574.29736		1
5574.51172		1
5574.534		1
5574.81543		1
5574.915		1
5575.313		1
5575.482		1
5575.535		1
5575.643		1
5576.385		1
5578.00342		1
5578.075		1
5578.1543		1
5580.60449		1
5581.0835		1
5581.596		1
5582.02832		1
5582.367		1
5582.527		1
5583.002		1
5583.134		1
5583.357		1
5584.19141		1
5584.49854		1
5585.344		1
5586.24		1
5586.607		1
5587.043		1
5587.23926		1
5587.24756		1
5587.642		1
5587.885		1
5588.765		1
5589.13965		1
5589.68359		1
5589.89746		1
5590.67871		1
5591.144		1
5591.5415		1
5591.67236		1
5592.08643		1
5592.263		1
5592.55127		1
5592.75537		1
5593.73828		1
5593.73926		1
5593.955		1
5594.24561		1
5594.674		1
5594.99268		1
5595.204		1
5595.37		1
5595.44		1
5596.644		1
5596.876		1
5597.008		1
5597.10254		1
5597.29932		1
5598.06641		1
5598.804		1
5600.00244		1
5600.68359		1
5601.56		1
5602.05664		1
5602.98535		1
5603.08		1
5603.16455		1
5604.878		1
5604.93		1
5605.00049		1
5605.507		1
5605.567		1
5606.118		1
5607.04346		1
5607.541		1
5607.77832		1
5608.12354		1
5608.85059		1
5608.876		1
5609.905		1
5610.07959		1
5611.57666		1
5611.70654		1
5612.061		1
5612.57373		1
5612.804		1
5613.39746		1
5613.894		1
5613.90332		1
5614.214		1
5614.72461		1
5615.703		1
5615.752		1
5615.959		1
5616.277		1
5616.37744		1
5616.526		1
5617.698		1
5617.98633		1
5618.361		1
5618.57568		1
5618.641		1
5619.039		1
5619.82		1
5620.45361		1
5620.692		1
5621.423		1
5621.708		1
5621.84229		1
5621.92969		1
5622.17041		1
5622.2		1
5622.302		1
5622.625		1
5622.627		1
5623.05762		1
5623.30566		1
5623.341		1
5623.973		1
5624.04346		1
5624.46143		1
5624.828		1
5625.482		1
5626.08936		1
5626.295		1
5626.33252		1
5626.65625		1
5627.95947		1
5628.22266		1
5628.44727		1
5628.51025		1
5629.407		1
5629.41748		1
5629.6875		1
5631.21631		1
5631.391		1
5631.491		1
5632.22559		1
5632.407		1
5632.46		1
5633.2793		1
5633.48145		1
5633.942		1
5634.0293		1
5634.25146		1
5634.328		1
5634.96		1
5635.269		1
5635.55371		1
5635.598		1
5635.99		1
5636.332		1
5636.67432		1
5637.27344		1
5637.381		1
5637.396		1
5637.666		1
5637.928		1
5638.05566		1
5638.105		1
5638.53027		1
5639.21		1
5639.48633		1
5639.49072		1
5639.705		1
5639.72		1
5640.139		1
5640.3667		1
5640.63		1
5641.346		1
5641.78564		1
5641.82568		1
5642.44336		1
5642.47363		1
5642.79346		1
5642.936		1
5642.97168		1
5643.52637		1
5644.206		1
5644.56445		1
5644.93359		1
5645.093		1
5645.38965		1
5645.77734		1
5646.078		1
5647.02832		1
5647.67969		1
5647.77832		1
5648.23242		1
5648.53564		1
5648.947		1
5649.8335		1
5650.176		1
5650.4585		1
5650.48828		1
5650.67041		1
5650.925		1
5651.56836		1
5651.657		1
5651.99951		1
5652.043		1
5652.456		1
5652.67725		1
5652.713		1
5653.232		1
5653.53125		1
5653.57		1
5655.46436		1
5655.56738		1
5655.60156		1
5655.791		1
5655.90869		1
5655.95361		1
5655.98633		1
5656.21973		1
5656.407		1
5656.836		1
5656.864		1
5656.9043		1
5657.47266		1
5658.15		1
5658.309		1
5658.90967		1
5659.06152		1
5659.083		1
5659.263		1
5659.33447		1
5659.833		1
5659.944		1
5659.983		1
5660.49658		1
5660.76465		1
5660.81445		1
5661.04736		1
5661.33447		1
5661.43262		1
5661.689		1
5661.79639		1
5663.135		1
5663.97656		1
5664.741		1
5664.827		1
5665.022		1
5665.379		1
5665.64355		1
5665.72559		1
5665.80273		1
5665.932		1
5666.26855		1
5667.03662		1
5667.30664		1
5667.46875		1
5667.76758		1
5668.903		1
5669.13135		1
5669.916		1
5670.33057		1
5670.372		1
5670.476		1
5670.6416		1
5670.711		1
5670.719		1
5670.77148		1
5670.84961		1
5670.943		1
5671.454		1
5671.708		1
5671.8125		1
5672.08643		1
5672.35742		1
5672.553		1
5672.577		1
5672.65		1
5672.67773		1
5672.689		1
5673.21973		1
5673.407		1
5673.42236		1
5673.537		1
5673.643		1
5673.67529		1
5673.78467		1
5673.969		1
5675.0835		1
5675.3916		1
5675.602		1
5675.679		1
5675.688		1
5675.86		1
5676.39746		1
5677.02344		1
5677.47168		1
5678.44531		1
5678.9375		1
5679.018		1
5679.473		1
5679.636		1
5679.657		1
5679.71826		1
5679.72363		1
5679.745		1
5679.91943		1
5680.18457		1
5680.48926		1
5681.084		1
5681.326		1
5681.328		1
5681.333		1
5681.73145		1
5681.749		1
5681.95459		1
5682.22		1
5682.8833		1
5683.413		1
5683.47		1
5683.485		1
5683.60742		1
5683.778		1
5683.99756		1
5684.42773		1
5684.47852		1
5684.54541		1
5684.589		1
5684.81055		1
5685.61572		1
5685.777		1
5685.954		1
5686.03174		1
5686.56		1
5686.62842		1
5686.708		1
5686.981		1
5687.005		1
5687.24072		1
5687.52148		1
5687.80371		1
5687.992		1
5688.303		1
5688.56055		1
5689.628		1
5689.714		1
5689.962		1
5690.29248		1
5690.599		1
5690.94434		1
5691.088		1
5691.18457		1
5691.32373		1
5691.35449		1
5691.75		1
5691.75928		1
5691.93066		1
5692.64648		1
5693.579		1
5693.70557		1
5693.74854		1
5693.76074		1
5694.033		1
5694.609		1
5694.621		1
5694.736		1
5695.254		1
5695.37451		1
5695.7334		1
5695.754		1
5696.13037		1
5696.30371		1
5696.358		1
5697.077		1
5697.55371		1
5697.63428		1
5697.71338		1
5698.07275		1
5698.169		1
5699.02344		1
5699.0874		1
5699.754		1
5700.897		1
5701.97363		1
5702.06445		1
5702.132		1
5702.822		1
5702.86768		1
5703.259		1
5703.568		1
5703.655		1
5703.79053		1
5703.852		1
5703.87		1
5704.14355		1
5704.148		1
5704.18457		1
5704.72559		1
5704.78564		1
5704.841		1
5704.849		1
5705.32275		1
5705.32959		1
5705.42725		1
5705.981		1
5706.42871		1
5706.57031		1
5706.65967		1
5706.672		1
5707.0083		1
5707.284		1
5707.294		1
5707.62256		1
5707.93359		1
5708.11963		1
5708.34033		1
5708.395		1
5708.41748		1
5709.524		1
5709.858		1
5709.91064		1
5709.93848		1
5710.09863		1
5710.32568		1
5710.54053		1
5711.344		1
5711.636		1
5711.871		1
5711.968		1
5712.14258		1
5712.237		1
5712.297		1
5712.606		1
5712.954		1
5713.25732		1
5713.6167		1
5713.631		1
5713.85352		1
5714.27148		1
5714.276		1
5714.406		1
5714.415		1
5714.50928		1
5714.63		1
5714.64941		1
5714.909		1
5714.946		1
5715.568		1
5715.636		1
5715.71729		1
5715.77734		1
5716.23047		1
5717.09		1
5717.214		1
5717.2793		1
5717.73145		1
5717.74463		1
5717.745		1
5717.8		1
5718.095		1
5718.11963		1
5718.2583		1
5718.28271		1
5718.33		1
5718.59131		1
5719.132		1
5720.02051		1
5720.03271		1
5720.334		1
5720.73438		1
5720.85254		1
5721.11768		1
5721.18555		1
5721.342		1
5721.468		1
5722.009		1
5722.071		1
5722.159		1
5722.187		1
5722.691		1
5723.021		1
5723.125		1
5723.18652		1
5723.24		1
5723.24951		1
5723.405		1
5723.805		1
5723.88867		1
5724.106		1
5724.24756		1
5724.334		1
5724.858		1
5725.035		1
5725.081		1
5725.401		1
5725.40332		1
5725.61		1
5726.209		1
5726.548		1
5727.019		1
5727.22949		1
5727.755		1
5727.75537		1
5728.317		1
5728.34326		1
5728.508		1
5728.68066		1
5728.94336		1
5729.07959		1
5729.208		1
5729.444		1
5729.59033		1
5729.82764		1
5729.88232		1
5730.16162		1
5730.25049		1
5730.448		1
5730.509		1
5730.552		1
5730.779		1
5730.81		1
5730.826		1
5730.834		1
5732.018		1
5732.1333		1
5732.195		1
5732.321		1
5732.48926		1
5732.51		1
5732.59863		1
5732.60547		1
5732.92139		1
5732.92334		1
5733.53369		1
5733.81445		1
5733.91064		1
5733.935		1
5734.119		1
5734.306		1
5734.531		1
5734.662		1
5735.24463		1
5736.03271		1
5736.0376		1
5736.288		1
5736.54639		1
5737.772		1
5737.827		1
5737.90527		1
5738.10352		1
5738.152		1
5738.48828		1
5738.69434		1
5738.90137		1
5739.571		1
5739.666		1
5739.724		1
5739.818		1
5739.939		1
5740.092		1
5740.17236		1
5740.26953		1
5740.38037		1
5740.56641		1
5740.63428		1
5740.96875		1
5741.00146		1
5741.21729		1
5741.27832		1
5741.52148		1
5741.565		1
5741.80225		1
5741.91162		1
5742.294		1
5742.47656		1
5742.488		1
5742.77148		1
5742.8833		1
5742.954		1
5743.19043		1
5743.327		1
5743.63965		1
5744.17139		1
5744.1875		1
5744.19873		1
5744.47363		1
5744.481		1
5744.546		1
5745.0083		1
5745.03027		1
5745.074		1
5745.10547		1
5745.41357		1
5745.42725		1
5745.45361		1
5745.576		1
5745.73535		1
5745.85645		1
5745.865		1
5746.00537		1
5746.01758		1
5746.02344		1
5746.217		1
5746.875		1
5746.94775		1
5747.095		1
5747.25537		1
5747.42627		1
5747.56836		1
5747.7915		1
5747.881		1
5747.951		1
5748.16748		1
5748.22852		1
5749.043		1
5749.213		1
5749.379		1
5749.582		1
5749.682		1
5749.756		1
5749.796		1
5750.113		1
5750.235		1
5750.297		1
5750.403		1
5750.426		1
5750.478		1
5750.75537		1
5750.84		1
5750.92		1
5750.972		1
5750.98438		1
5751.067		1
5751.49658		1
5751.55		1
5751.56836		1
5751.702		1
5751.72168		1
5752.13574		1
5752.49658		1
5752.50244		1
5752.51074		1
5752.518		1
5752.7373		1
5752.894		1
5753.58447		1
5753.5874		1
5753.61426		1
5753.62256		1
5753.6665		1
5753.80127		1
5753.89063		1
5753.969		1
5754.09375		1
5754.44873		1
5754.74		1
5754.879		1
5754.932		1
5755.29346		1
5755.47852		1
5755.545		1
5755.725		1
5755.81348		1
5756.42725		1
5756.695		1
5756.71533		1
5756.7334		1
5756.775		1
5757.02637		1
5757.40967		1
5757.55127		1
5757.55273		1
5757.63037		1
5757.766		1
5757.949		1
5758.02637		1
5758.51465		1
5758.67432		1
5758.676		1
5758.75537		1
5758.77344		1
5758.857		1
5758.87451		1
5758.956		1
5759.022		1
5759.10547		1
5759.179		1
5759.48242		1
5759.5166		1
5759.57959		1
5759.66455		1
5759.86768		1
5760.06641		1
5760.142		1
5760.27539		1
5760.358		1
5760.48633		1
5760.626		1
5760.895		1
5760.973		1
5761.08936		1
5761.18945		1
5761.30957		1
5761.495		1
5761.746		1
5761.8877		1
5762.027		1
5762.045		1
5762.05029		1
5762.26074		1
5762.471		1
5762.616		1
5762.6875		1
5762.83545		1
5762.872		1
5763.06738		1
5763.138		1
5763.51465		1
5763.52344		1
5763.80664		1
5763.853		1
5763.85547		1
5764.04932		1
5764.204		1
5764.253		1
5764.42627		1
5764.487		1
5764.52441		1
5764.708		1
5764.96		1
5765.004		1
5765.0127		1
5765.3335		1
5765.40869		1
5765.589		1
5765.6084		1
5765.86475		1
5765.945		1
5765.96		1
5766.0874		1
5766.224		1
5766.30566		1
5766.4585		1
5766.61572		1
5766.705		1
5766.87549		1
5767.02539		1
5767.24268		1
5767.265		1
5767.51025		1
5767.55859		1
5767.62354		1
5767.784		1
5767.87842		1
5767.95068		1
5767.96143		1
5768		1
5768.135		1
5768.202		1
5768.373		1
5768.468		1
5768.541		1
5768.87451		1
5768.88574		1
5768.91064		1
5768.977		1
5768.999		1
5769.15869		1
5769.42529		1
5769.462		1
5769.46631		1
5769.713		1
5769.72461		1
5769.76		1
5769.88672		1
5770.30469		1
5770.33057		1
5770.454		1
5770.516		1
5770.6084		1
5770.686		1
5770.73		1
5771.1084		1
5771.192		1
5771.29443		1
5771.555		1
5771.572		1
5771.59		1
5771.9165		1
5772.148		1
5772.486		1
5772.528		1
5772.71533		1
5773.31543		1
5773.367		1
5773.655		1
5773.66943		1
5773.68848		1
5773.72461		1
5773.734		1
5773.76172		1
5773.94238		1
5773.955		1
5774.00049		1
5774.14063		1
5774.29346		1
5774.32764		1
5774.447		1
5774.465		1
5774.71		1
5775.00537		1
5775.138		1
5775.21436		1
5775.381		1
5775.693		1
5775.81543		1
5775.90234		1
5776.02637		1
5776.131		1
5776.283		1
5776.375		1
5776.657		1
5776.876		1
5776.88		1
5777.042		1
5777.246		1
5777.39453		1
5777.409		1
5777.51367		1
5777.71826		1
5778.06641		1
5778.09961		1
5778.14355		1
5778.533		1
5778.636		1
5778.676		1
5778.75732		1
5778.80664		1
5779.193		1
5779.649		1
5779.79053		1
5780.01758		1
5780.02734		1
5780.176		1
5780.262		1
5780.441		1
5780.4624		1
5780.47852		1
5780.53271		1
5780.80371		1
5780.80664		1
5781.048		1
5781.22461		1
5781.36426		1
5781.37939		1
5781.48975		1
5781.6		1
5781.894		1
5781.9126		1
5781.9585		1
5782.079		1
5782.098		1
5782.2		1
5782.4126		1
5782.4585		1
5782.7915		1
5783.07861		1
5783.45264		1
5783.491		1
5783.544		1
5783.65137		1
5784.01367		1
5784.04346		1
5784.177		1
5784.214		1
5784.23828		1
5784.4		1
5784.47852		1
5784.57959		1
5784.598		1
5784.68262		1
5784.692		1
5785.06543		1
5785.115		1
5785.477		1
5785.91748		1
5786.01		1
5786.054		1
5786.15967		1
5786.18066		1
5786.36328		1
5786.385		1
5786.451		1
5786.61865		1
5786.783		1
5786.861		1
5787.05664		1
5787.10547		1
5787.11133		1
5787.182		1
5787.445		1
5787.655		1
5787.70654		1
5787.89		1
5787.923		1
5787.929		1
5787.959		1
5788.48		1
5788.79932		1
5788.82031		1
5788.924		1
5788.987		1
5789.12842		1
5789.21875		1
5789.293		1
5789.755		1
5790.043		1
5790.138		1
5790.50049		1
5790.667		1
5790.709		1
5790.95264		1
5791.014		1
5791.142		1
5791.15771		1
5791.18945		1
5791.19434		1
5791.57764		1
5791.811		1
5791.89		1
5791.89941		1
5792.03564		1
5792.099		1
5792.132		1
5792.34766		1
5792.51563		1
5792.60645		1
5792.60938		1
5792.64063		1
5792.99365		1
5793.06738		1
5793.35742		1
5793.554		1
5793.63135		1
5793.887		1
5793.89		1
5793.99268		1
5794.023		1
5794.03369		1
5794.2793		1
5794.541		1
5794.742		1
5794.78564		1
5794.84033		1
5795.60742		1
5795.868		1
5795.949		1
5796.345		1
5796.58057		1
5796.60254		1
5796.651		1
5796.71045		1
5796.95947		1
5796.972		1
5796.98633		1
5797.17236		1
5797.3667		1
5797.469		1
5797.58057		1
5798.105		1
5798.203		1
5798.20654		1
5798.237		1
5798.29639		1
5798.42236		1
5798.47656		1
5798.60742		1
5798.62158		1
5798.62842		1
5798.62939		1
5798.64063		1
5798.66357		1
5798.77051		1
5798.83252		1
5799.026		1
5799.116		1
5799.249		1
5799.34375		1
5799.388		1
5799.491		1
5799.506		1
5799.856		1
5799.86572		1
5799.956		1
5800.137		1
5800.19141		1
5800.34033		1
5800.6377		1
5800.89746		1
5800.902		1
5800.974		1
5801.055		1
5801.18848		1
5801.45264		1
5801.512		1
5801.585		1
5801.63135		1
5801.697		1
5801.704		1
5801.708		1
5801.81445		1
5801.89746		1
5801.91748		1
5802.22		1
5802.294		1
5802.398		1
5802.468		1
5802.57		1
5803.072		1
5803.103		1
5803.17139		1
5803.191		1
5803.396		1
5803.48535		1
5803.54443		1
5803.739		1
5803.85938		1
5804.24072		1
5804.322		1
5804.707		1
5804.94873		1
5805.048		1
5805.11328		1
5805.136		1
5805.239		1
5805.39		1
5805.4165		1
5805.735		1
5805.88525		1
5806.001		1
5806.17041		1
5806.2207		1
5806.34668		1
5806.42529		1
5806.57666		1
5806.66357		1
5806.717		1
5806.74268		1
5806.75635		1
5807.14551		1
5807.22168		1
5807.31348		1
5807.33252		1
5807.344		1
5807.35254		1
5807.35645		1
5807.45947		1
5807.48145		1
5807.54053		1
5807.85		1
5807.91		1
5807.95459		1
5807.958		1
5808.056		1
5808.16943		1
5808.283		1
5808.495		1
5808.54346		1
5808.57471		1
5808.659		1
5808.87842		1
5808.881		1
5808.951		1
5809.09		1
5809.35059		1
5809.61865		1
5809.64844		1
5809.686		1
5809.7		1
5809.905		1
5809.96143		1
5810.00146		1
5810.189		1
5810.345		1
5810.409		1
5810.4624		1
5810.496		1
5810.549		1
5810.627		1
5810.70752		1
5810.763		1
5810.76465		1
5810.76855		1
5810.784		1
5811.006		1
5811.56836		1
5811.70557		1
5811.72363		1
5812.2666		1
5812.2915		1
5812.69238		1
5812.812		1
5812.94873		1
5812.95068		1
5812.99365		1
5813.11865		1
5813.319		1
5813.39746		1
5813.60742		1
5813.712		1
5813.76563		1
5813.783		1
5813.81543		1
5813.94727		1
5813.974		1
5814.00439		1
5814.02832		1
5814.029		1
5814.03271		1
5814.06		1
5814.074		1
5814.25342		1
5814.26465		1
5814.291		1
5814.344		1
5814.38867		1
5814.593		1
5814.826		1
5815.15234		1
5815.218		1
5815.24854		1
5815.36		1
5815.45068		1
5815.52441		1
5815.5835		1
5815.67871		1
5815.67969		1
5815.89551		1
5815.92529		1
5816.1543		1
5816.41846		1
5816.808		1
5816.972		1
5817.16162		1
5817.16553		1
5817.231		1
5817.256		1
5817.28857		1
5817.44336		1
5817.49		1
5817.6416		1
5817.78174		1
5817.8877		1
5817.91943		1
5817.98975		1
5818.068		1
5818.097		1
5818.154		1
5818.522		1
5818.796		1
5819.29736		1
5819.31738		1
5819.752		1
5819.88037		1
5819.92236		1
5820.069		1
5820.114		1
5820.122		1
5820.1333		1
5820.19434		1
5820.236		1
5820.251		1
5820.29248		1
5820.32568		1
5820.44141		1
5820.528		1
5820.595		1
5820.804		1
5820.826		1
5820.92041		1
5821.352		1
5821.494		1
5821.64258		1
5821.74		1
5821.83057		1
5821.879		1
5821.958		1
5822.053		1
5822.15137		1
5822.17334		1
5822.203		1
5822.21045		1
5822.362		1
5822.436		1
5822.468		1
5822.48926		1
5822.50244		1
5822.51172		1
5822.658		1
5822.91943		1
5823.17		1
5823.19238		1
5823.199		1
5823.25537		1
5823.256		1
5823.33838		1
5823.71338		1
5824.021		1
5824.074		1
5824.1416		1
5824.148		1
5824.15		1
5824.17		1
5824.292		1
5824.681		1
5824.785		1
5824.79639		1
5824.85254		1
5824.998		1
5825.0415		1
5825.174		1
5825.18		1
5825.22949		1
5825.2876		1
5825.30469		1
5825.5415		1
5825.67627		1
5825.77832		1
5825.88574		1
5825.967		1
5826.01		1
5826.134		1
5826.55273		1
5826.567		1
5826.67627		1
5826.834		1
5826.951		1
5827.017		1
5827.086		1
5827.21143		1
5827.493		1
5827.663		1
5827.70361		1
5827.90039		1
5828.015		1
5828.129		1
5828.19		1
5828.31836		1
5828.38428		1
5828.537		1
5828.66357		1
5828.73438		1
5828.96338		1
5829.05859		1
5829.08252		1
5829.28857		1
5829.38135		1
5829.442		1
5829.51953		1
5829.56836		1
5829.595		1
5829.68		1
5829.752		1
5830.132		1
5830.20361		1
5830.268		1
5830.441		1
5830.472		1
5830.54541		1
5830.55762		1
5830.62158		1
5830.70459		1
5830.80029		1
5830.80225		1
5831.00439		1
5831.404		1
5831.434		1
5831.46436		1
5831.51465		1
5831.54		1
5831.739		1
5831.898		1
5831.96826		1
5831.97559		1
5832.017		1
5832.142		1
5832.32861		1
5832.34863		1
5832.37061		1
5832.37451		1
5832.596		1
5832.65137		1
5832.71436		1
5832.90332		1
5832.90527		1
5832.9707		1
5833.17773		1
5833.238		1
5833.24756		1
5833.276		1
5833.28369		1
5833.387		1
5833.60547		1
5833.822		1
5833.92773		1
5833.99561		1
5834.18555		1
5834.28125		1
5834.3		1
5834.47949		1
5834.50049		1
5834.565		1
5834.705		1
5834.99658		1
5835.391		1
5835.537		1
5835.544		1
5835.686		1
5835.885		1
5835.88525		1
5835.98975		1
5836.13525		1
5836.161		1
5836.16357		1
5836.308		1
5836.342		1
5836.3623		1
5836.46875		1
5836.537		1
5836.575		1
5836.74756		1
5837.14		1
5837.1416		1
5837.258		1
5837.377		1
5837.628		1
5837.66846		1
5837.84375		1
5837.911		1
5837.92236		1
5837.923		1
5838.04834		1
5838.06836		1
5838.179		1
5838.182		1
5838.41943		1
5838.43262		1
5838.475		1
5838.50342		1
5838.68848		1
5838.798		1
5838.839		1
5838.84863		1
5838.861		1
5838.968		1
5839.04443		1
5839.075		1
5839.12158		1
5839.154		1
5839.30371		1
5839.448		1
5839.52734		1
5839.633		1
5839.66553		1
5839.688		1
5839.7		1
5839.72461		1
5839.86963		1
5839.90137		1
5840.26465		1
5840.275		1
5840.38672		1
5840.4165		1
5840.444		1
5840.481		1
5840.613		1
5840.70947		1
5840.914		1
5841.05762		1
5841.134		1
5841.366		1
5841.48828		1
5841.75439		1
5841.78857		1
5841.864		1
5841.90771		1
5842.15869		1
5842.37646		1
5842.40137		1
5842.602		1
5842.633		1
5842.941		1
5842.943		1
5843.032		1
5843.216		1
5843.234		1
5843.307		1
5843.36963		1
5843.54834		1
5843.592		1
5843.624		1
5843.6626		1
5843.84375		1
5844.02		1
5844.07471		1
5844.18652		1
5844.2417		1
5844.29443		1
5844.38672		1
5844.416		1
5844.54443		1
5844.54443		1
5844.58545		1
5844.62061		1
5844.655		1
5844.94043		1
5844.94873		1
5845.00146		1
5845.48242		1
5845.66846		1
5845.692		1
5845.84766		1
5845.907		1
5846.00244		1
5846.077		1
5846.30566		1
5846.422		1
5846.43		1
5846.567		1
5846.689		1
5846.70361		1
5846.748		1
5846.8125		1
5846.853		1
5846.87744		1
5847.259		1
5847.307		1
5847.316		1
5847.50439		1
5847.658		1
5847.74561		1
5847.90967		1
5847.98633		1
5847.99463		1
5848.05127		1
5848.07129		1
5848.087		1
5848.222		1
5848.26563		1
5848.441		1
5848.46631		1
5848.783		1
5848.857		1
5848.8623		1
5848.9585		1
5849.028		1
5849.105		1
5849.27441		1
5849.385		1
5849.402		1
5849.411		1
5849.51953		1
5849.61475		1
5849.68066		1
5849.712		1
5849.73242		1
5849.95654		1
5850.00928		1
5850.05664		1
5850.32		1
5850.376		1
5850.44043		1
5850.447		1
5850.498		1
5850.509		1
5850.583		1
5850.63232		1
5850.801		1
5850.813		1
5850.844		1
5850.89063		1
5850.919		1
5850.92041		1
5850.9707		1
5851.08		1
5851.20264		1
5851.218		1
5851.2334		1
5851.251		1
5851.257		1
5851.297		1
5851.344		1
5851.59863		1
5851.679		1
5851.69531		1
5851.69629		1
5851.74072		1
5851.75244		1
5851.87061		1
5851.883		1
5851.907		1
5851.959		1
5852.091		1
5852.1416		1
5852.25928		1
5852.28125		1
5852.37646		1
5852.477		1
5852.48438		1
5852.65234		1
5852.745		1
5852.90527		1
5852.923		1
5852.99463		1
5853.05371		1
5853.072		1
5853.166		1
5853.196		1
5853.30762		1
5853.356		1
5853.701		1
5853.7793		1
5853.94		1
5854.0083		1
5854.016		1
5854.188		1
5854.205		1
5854.34375		1
5854.41846		1
5854.493		1
5854.49658		1
5854.6543		1
5854.792		1
5854.95068		1
5855.072		1
5855.15869		1
5855.163		1
5855.23		1
5855.289		1
5855.409		1
5855.52832		1
5855.682		1
5855.699		1
5855.724		1
5855.77832		1
5856.22754		1
5856.4		1
5856.5		1
5856.523		1
5856.53662		1
5856.685		1
5856.70361		1
5856.762		1
5856.82471		1
5856.90674		1
5856.935		1
5857.012		1
5857.0625		1
5857.11865		1
5857.22754		1
5857.47754		1
5857.48828		1
5857.56543		1
5857.59326		1
5857.62744		1
5857.76855		1
5857.789		1
5857.922		1
5858.03174		1
5858.04346		1
5858.0957		1
5858.12354		1
5858.18848		1
5858.374		1
5858.39941		1
5858.4		1
5858.939		1
5859.24561		1
5859.25146		1
5859.36035		1
5859.447		1
5859.47949		1
5859.61572		1
5859.65332		1
5859.698		1
5859.859		1
5859.944		1
5860.11328		1
5860.192		1
5860.55762		1
5860.63672		1
5860.718		1
5860.80225		1
5860.978		1
5861.07959		1
5861.104		1
5861.16064		1
5861.29639		1
5861.418		1
5861.44775		1
5861.809		1
5861.856		1
5862.105		1
5862.2		1
5862.207		1
5862.245		1
5862.32		1
5862.3667		1
5862.367		1
5862.517		1
5862.562		1
5862.6167		1
5862.68457		1
5862.74268		1
5862.76367		1
5862.786		1
5863.006		1
5863.06641		1
5863.29639		1
5863.319		1
5863.346		1
5863.60547		1
5863.705		1
5863.82031		1
5863.85742		1
5864.146		1
5864.15234		1
5864.157		1
5864.396		1
5864.46338		1
[truncated: 17,505 more rows]
