# Supplementary material for: Getting rid of ‘rain’ and ‘stars’: Mitigating inhibition effects on ddPCR data analysis, the case study of the invasive crayfish Pacifastacus leniusculus in the streams of Luxembourg
Source: PLoS One. 2022 Nov 16;17(11):e0275363. doi: 10.1371/journal.pone.0275363 (PMC9668142; doi:10.1371/journal.pone.0275363)
Supplement: S1 File — (ZIP) [file pone.0275363.s003.zip › raw data/31-Pl4/31 Pl4-2019_C08_Amplitude.csv]

Ch1 Amplitude	Ch2 Amplitude	Cluster
1060.03589		1
4402.99463		1
4635.953		1
4684.61133		1
4783.17432		1
4790.184		1
4851.713		1
4893.66748		1
4909.308		1
4974.519		1
5015.279		1
5034.926		1
5058.741		1
5072.84668		1
5112.97461		1
5113.59766		1
5135.11426		1
5135.341		1
5147.36475		1
5147.777		1
5149.013		1
5156.752		1
5178.141		1
5194.3877		1
5199.505		1
5203.25928		1
5221.512		1
5230.28271		1
5231.789		1
5237.37842		1
5237.71436		1
5244.753		1
5255.683		1
5257.983		1
5271.183		1
5274.945		1
5276.01758		1
5284.48535		1
5299.15869		1
5302.166		1
5305.54932		1
5309.932		1
5317.193		1
5322.92627		1
5324.55957		1
5328.508		1
5328.742		1
5329.4		1
5331.59229		1
5339.57275		1
5346.838		1
5351.604		1
5352.11035		1
5368.52		1
5370.16357		1
5372.228		1
5376.894		1
5378.352		1
5382.895		1
5385.344		1
5386.44336		1
5387.006		1
5395.74854		1
5401.00049		1
5401.55273		1
5402.1875		1
5402.94531		1
5404.24072		1
5404.523		1
5407.30566		1
5409.897		1
5411.102		1
5411.87549		1
5413.98975		1
5416.94		1
5419.97363		1
5420.471		1
5425.2085		1
5425.29834		1
5428.54639		1
5429.425		1
5437.631		1
5438.85156		1
5439.16553		1
5446.925		1
5447.34033		1
5447.82031		1
5449.80859		1
5449.93652		1
5450.925		1
5452.88574		1
5457.831		1
5457.88037		1
5459.897		1
5460.263		1
5463.343		1
5465.3125		1
5467.02148		1
5467.184		1
5468.867		1
5469.191		1
5470.7666		1
5474.388		1
5474.78955		1
5476.49		1
5477.295		1
5482.1084		1
5483.143		1
5484.96826		1
5488.608		1
5489.177		1
5491.246		1
5494.396		1
5498.552		1
5500.0376		1
5501.51855		1
5501.915		1
5502.80957		1
5503.71		1
5505.60352		1
5507.60938		1
5507.67		1
5507.685		1
5512.21		1
5512.53662		1
5513.01172		1
5515.514		1
5516.58545		1
5518.31055		1
5519.701		1
5520.58936		1
5523.915		1
5528.42139		1
5531.408		1
5532.25244		1
5533.146		1
5534.01855		1
5534.24756		1
5534.259		1
5535.462		1
5536.189		1
5536.79541		1
5538.689		1
5544.33		1
5545.413		1
5545.885		1
5546.688		1
5546.98926		1
5549.01953		1
5549.552		1
5553.39		1
5553.64258		1
5553.651		1
5553.92627		1
5555.17725		1
5555.851		1
5556.46729		1
5558.95361		1
5559.17334		1
5559.379		1
5560.11133		1
5561.0376		1
5561.272		1
5561.398		1
5561.886		1
5562.05127		1
5562.37061		1
5562.60645		1
5562.721		1
5563.805		1
5564.173		1
5564.32764		1
5564.738		1
5564.846		1
5566.709		1
5566.74756		1
5566.96875		1
5567.598		1
5568.815		1
5568.937		1
5571.605		1
5571.739		1
5571.80225		1
5571.908		1
5575.3335		1
5577.04639		1
5577.847		1
5578.092		1
5579.13428		1
5579.444		1
5579.49658		1
5579.774		1
5580.46729		1
5580.48975		1
5580.517		1
5580.801		1
5580.951		1
5581.04834		1
5581.44336		1
5581.50146		1
5582.03		1
5582.824		1
5582.8335		1
5585.42041		1
5585.771		1
5585.93359		1
5586.537		1
5587.19971		1
5588.401		1
5588.67627		1
5588.78125		1
5590.197		1
5590.25635		1
5590.376		1
5591.28467		1
5592.9		1
5593.985		1
5594.26563		1
5594.83252		1
5596.34033		1
5598.361		1
5598.408		1
5598.4707		1
5599.16162		1
5599.40625		1
5600.4707		1
5602.36		1
5603.091		1
5604		1
5604.44971		1
5604.46045		1
5604.60645		1
5605.26074		1
5605.63428		1
5605.69434		1
5606.019		1
5607.22		1
5607.99		1
5608.059		1
5608.487		1
5608.57031		1
5608.952		1
5609.71338		1
5609.768		1
5610.00537		1
5610.009		1
5610.21045		1
5610.46533		1
5610.6123		1
5611.482		1
5611.96		1
5612.1084		1
5612.17871		1
5613.17529		1
5613.721		1
5614.016		1
5614.14453		1
5614.945		1
5615.1		1
5616.59863		1
5616.728		1
5616.76465		1
5618.238		1
5618.37646		1
5618.594		1
5618.744		1
5619.16846		1
5619.82275		1
5620.194		1
5620.476		1
5621.992		1
5622.046		1
5622.09131		1
5622.265		1
5623.143		1
5623.893		1
5624.40039		1
5624.76172		1
5625.164		1
5625.537		1
5625.594		1
5625.78955		1
5626.51		1
5626.585		1
5626.81934		1
5626.82568		1
5626.898		1
5626.93945		1
5627.18652		1
5627.31836		1
5627.46436		1
5627.546		1
5629.406		1
5630.45654		1
5630.812		1
5631.0376		1
5631.074		1
5631.405		1
5631.428		1
5631.457		1
5631.68652		1
5632.077		1
5632.86865		1
5633.0415		1
5633.093		1
5633.614		1
5633.898		1
5634.626		1
5634.74072		1
5635.63525		1
5637.026		1
5637.81836		1
5637.967		1
5638.43848		1
5641.766		1
5642.74365		1
5643.42725		1
5643.63965		1
5643.76367		1
5643.842		1
5643.84766		1
5643.873		1
5644.14844		1
5644.44775		1
5644.716		1
5644.884		1
5644.957		1
5645.544		1
5645.86768		1
5646.00244		1
5646.35547		1
5646.76		1
5646.763		1
5646.766		1
5646.871		1
5647.22852		1
5647.282		1
5647.39648		1
5647.628		1
5647.65332		1
5647.85938		1
5648.0957		1
5648.281		1
5648.43359		1
5648.754		1
5648.994		1
5649.119		1
5649.257		1
5649.4375		1
5649.77		1
5650.13232		1
5650.37256		1
5650.496		1
5651.143		1
5651.172		1
5651.31934		1
5651.43		1
5651.83643		1
5652.369		1
5652.391		1
5652.61426		1
5653.46		1
5653.51953		1
5653.59473		1
5653.633		1
5653.779		1
5653.862		1
5654.048		1
5654.109		1
5654.1333		1
5654.862		1
5655.11572		1
5655.38672		1
5655.75537		1
5655.86426		1
5655.8877		1
5656.09863		1
5656.435		1
5656.66357		1
5656.907		1
5656.9707		1
5657.565		1
5657.5957		1
5657.996		1
5658.666		1
5658.7417		1
5659.076		1
5659.576		1
5659.896		1
5659.985		1
5660.36768		1
5660.55762		1
5660.606		1
5660.956		1
5661.0083		1
5661.25342		1
5661.288		1
5661.61768		1
5661.68945		1
5661.79736		1
5661.994		1
5662.812		1
5663.15967		1
5663.37354		1
5664.049		1
5664.434		1
5664.83643		1
5665.02734		1
5665.0957		1
5665.25635		1
5665.695		1
5665.96143		1
5666.02148		1
5666.255		1
5666.80127		1
5666.879		1
5666.89063		1
5666.96143		1
5667.376		1
5667.6416		1
5667.733		1
5668.514		1
5669.05029		1
5669.23633		1
5670.007		1
5670.24756		1
5670.39453		1
5670.44043		1
5670.471		1
5670.525		1
5670.59375		1
5670.6543		1
5671.15039		1
5671.373		1
5671.53271		1
5671.57568		1
5671.915		1
5672.42627		1
5672.85547		1
5672.955		1
5673.25049		1
5674.296		1
5674.303		1
5674.35352		1
5674.418		1
5674.98145		1
5675.222		1
5675.658		1
5675.878		1
5676.31641		1
5676.652		1
5677.113		1
5677.168		1
5677.1875		1
5677.28662		1
5677.29541		1
5677.339		1
5677.53271		1
5677.555		1
5677.629		1
5677.70068		1
5677.754		1
5678.458		1
5678.623		1
5678.73828		1
5679.413		1
5679.571		1
5679.91748		1
5680.025		1
5680.51953		1
5680.6875		1
5680.876		1
5681.621		1
5681.861		1
5681.88965		1
5682.02637		1
5682.38135		1
5682.5835		1
5682.935		1
5683.527		1
5683.778		1
5683.9043		1
5684.084		1
5684.70947		1
5684.747		1
5684.81934		1
5685.282		1
5685.346		1
5685.357		1
5686.00732		1
5686.07129		1
5686.11865		1
5686.54736		1
5686.9043		1
5687.157		1
5687.4834		1
5687.5835		1
5689.178		1
5689.59033		1
5689.598		1
5689.648		1
5689.6626		1
5689.685		1
5689.81738		1
5690.35547		1
5690.39551		1
5691.20752		1
5691.348		1
5691.54639		1
5691.86475		1
5691.95557		1
5692.02832		1
5692.32861		1
5692.42041		1
5692.665		1
5692.7666		1
5692.96045		1
5693.013		1
5693.227		1
5693.415		1
5693.58838		1
5693.742		1
5694.09668		1
5694.099		1
5694.94043		1
5695.0166		1
5695.31934		1
5695.345		1
5695.92139		1
5696.348		1
5696.43		1
5696.459		1
5697.43945		1
5697.44727		1
5697.62549		1
5697.63672		1
5697.746		1
5698.00049		1
5698.1084		1
5698.33545		1
5698.36768		1
5698.41		1
5698.97559		1
5699.1543		1
5699.24072		1
5699.64941		1
5699.761		1
5699.93652		1
5700.05762		1
5700.09961		1
5700.62061		1
5701.21973		1
5701.24072		1
5701.51074		1
5702.067		1
5702.164		1
5702.39063		1
5702.763		1
5702.90332		1
5703.40527		1
5703.454		1
5703.57		1
5703.57373		1
5703.785		1
5704.04248		1
5704.115		1
5704.14648		1
5704.1626		1
5704.447		1
5704.809		1
5705.2793		1
5705.332		1
5705.519		1
5705.69		1
5706.14355		1
5706.41357		1
5706.43848		1
5706.4873		1
5707.203		1
5707.53027		1
5707.832		1
5708.085		1
5708.399		1
5708.40137		1
5708.42236		1
5708.48926		1
5708.81641		1
5709.492		1
5709.647		1
5709.723		1
5709.78564		1
5709.868		1
5710.01563		1
5710.071		1
5710.07568		1
5710.38965		1
5710.54443		1
5710.623		1
5710.62354		1
5711.12842		1
5711.412		1
5711.431		1
5711.44141		1
5712.27		1
5712.94		1
5713.005		1
5713.05566		1
5713.19727		1
5713.86768		1
5713.997		1
5714.046		1
5714.135		1
5714.152		1
5714.38965		1
5714.90137		1
5715.04541		1
5715.13037		1
5715.385		1
5715.51		1
5716.078		1
5716.167		1
5716.479		1
5716.61035		1
5716.957		1
5716.96		1
5717.204		1
5717.208		1
5717.42627		1
5717.4624		1
5717.548		1
5717.706		1
5717.76172		1
5717.87744		1
5717.972		1
5718.036		1
5718.076		1
5718.11572		1
5718.13672		1
5719.03271		1
5719.204		1
5719.71631		1
5719.773		1
5719.862		1
5720.22754		1
5720.25732		1
5720.50146		1
5720.686		1
5720.79932		1
5720.821		1
5720.93848		1
5721.48633		1
5721.588		1
5721.643		1
5721.69434		1
5722.28125		1
5722.343		1
5722.39453		1
5722.44238		1
5722.45947		1
5722.65771		1
5722.84863		1
5723.329		1
5723.39258		1
5723.44971		1
5723.606		1
5723.641		1
5723.80957		1
5724.127		1
5724.494		1
5724.561		1
5724.56543		1
5724.733		1
5724.96826		1
5725.09473		1
5725.11572		1
5725.158		1
5726.096		1
5726.30762		1
5726.469		1
5726.579		1
5726.69727		1
5726.855		1
5726.925		1
5726.97559		1
5727.17627		1
5727.376		1
5727.667		1
5728.011		1
5728.27832		1
5728.38037		1
5728.43164		1
5728.62549		1
5728.669		1
5728.83		1
5728.8877		1
5728.975		1
5729.179		1
5729.281		1
5729.491		1
5729.91357		1
5729.92627		1
5730.898		1
5731.228		1
5731.583		1
5731.779		1
5731.98975		1
5732.107		1
5732.148		1
5732.1626		1
5732.31934		1
5732.3374		1
5732.65039		1
5733.52832		1
5733.625		1
5733.74		1
5733.88525		1
5734.345		1
5734.49951		1
5734.595		1
5734.801		1
5734.92		1
5734.94531		1
5734.992		1
5735.066		1
5735.09131		1
5735.10156		1
5735.142		1
5735.14648		1
5735.353		1
5735.555		1
5735.623		1
5735.69141		1
5735.861		1
5735.939		1
5736.09961		1
5736.10547		1
5736.293		1
5736.32959		1
5736.34229		1
5736.61035		1
5737.34326		1
5737.65625		1
5737.7915		1
5737.996		1
5738.131		1
5738.22754		1
5738.397		1
5738.56738		1
5738.719		1
5738.80762		1
5738.81934		1
5739.05371		1
5739.06152		1
5739.109		1
5739.35742		1
5739.436		1
5739.82373		1
5739.87549		1
5739.99658		1
5740.032		1
5740.086		1
5740.152		1
5740.44531		1
5740.46631		1
5740.58838		1
5740.6626		1
5740.727		1
5740.87061		1
5741.046		1
5741.317		1
5741.5166		1
5741.667		1
5741.85254		1
5741.85938		1
5741.93359		1
5742.20459		1
5742.21875		1
5742.25342		1
5742.513		1
5742.67334		1
5742.684		1
5742.723		1
5742.876		1
5743.03125		1
5743.07568		1
5743.542		1
5743.934		1
5744.114		1
5744.22461		1
5744.3		1
5744.344		1
5744.456		1
5744.71338		1
5744.844		1
5744.968		1
5745.076		1
5745.0835		1
5745.373		1
5745.64844		1
5745.76		1
5746.221		1
5746.33252		1
5746.744		1
5746.77637		1
5747.03		1
5747.088		1
5747.3		1
5747.34326		1
5747.469		1
5747.59766		1
5747.684		1
5747.73047		1
5747.8		1
5747.821		1
5748.419		1
5748.434		1
5748.47559		1
5748.55127		1
5748.75049		1
5748.7666		1
5748.7793		1
5748.93		1
5748.94043		1
5748.986		1
5749.078		1
5749.14844		1
5749.18359		1
5749.18457		1
5749.239		1
5749.326		1
5749.49756		1
5749.667		1
5749.841		1
5749.88965		1
5749.933		1
5750.00439		1
5750.14		1
5750.191		1
5750.417		1
5750.448		1
5750.4873		1
5750.667		1
5750.808		1
5751.21631		1
5751.30566		1
5751.69873		1
5752.05127		1
5752.05273		1
5752.067		1
5752.116		1
5752.135		1
5752.136		1
5752.365		1
5752.41748		1
5752.67432		1
5752.825		1
5752.97		1
5753.177		1
5753.26758		1
5753.33154		1
5753.33936		1
5753.37646		1
5753.462		1
5753.492		1
5753.55273		1
5753.60352		1
5753.625		1
5753.7124		1
5753.8877		1
5753.95264		1
5753.96533		1
5754.337		1
5754.51758		1
5754.63574		1
5754.7124		1
5754.735		1
5754.916		1
5755.02539		1
5755.10449		1
5755.1377		1
5755.29053		1
5755.30029		1
5755.32227		1
5755.44141		1
5755.51465		1
5755.56934		1
5755.67432		1
5755.83545		1
5755.926		1
5756.0083		1
5756.07		1
5756.266		1
5756.466		1
5756.66162		1
5756.83545		1
5756.931		1
5757.007		1
5757.04541		1
5757.08643		1
5757.23242		1
5757.387		1
5757.48975		1
5757.716		1
5757.82373		1
5757.824		1
5757.923		1
5758.18066		1
5758.411		1
5758.41455		1
5758.46143		1
5758.48438		1
5758.62158		1
5758.79541		1
5759.15		1
5759.397		1
5759.67529		1
5759.809		1
5759.81055		1
5759.94043		1
5759.993		1
5760.01074		1
5760.21729		1
5760.23145		1
5760.29		1
5760.385		1
5760.593		1
5760.773		1
5760.93457		1
5760.947		1
5761.0083		1
5761.21		1
5761.444		1
5761.62354		1
5761.7085		1
5761.739		1
5761.772		1
5761.85		1
5762.09668		1
5762.10059		1
5762.185		1
5762.405		1
5762.423		1
5762.50146		1
5762.584		1
5762.59326		1
5762.65039		1
5762.78174		1
5762.84		1
5762.91846		1
5763.07		1
5763.091		1
5763.382		1
5763.405		1
5763.46533		1
5763.485		1
5763.629		1
5763.8		1
5763.976		1
5764.102		1
5764.167		1
5764.449		1
5764.4834		1
5764.49		1
5764.616		1
5764.81836		1
5764.90771		1
5764.975		1
5765.04248		1
5765.269		1
5765.3916		1
5765.522		1
5765.59		1
5765.73242		1
5765.88232		1
5765.965		1
5766.27148		1
5766.54834		1
5766.62549		1
5766.824		1
5766.829		1
5767.003		1
5767.10254		1
5767.279		1
5767.39258		1
5767.435		1
5767.43652		1
5767.43945		1
5767.50928		1
5767.569		1
5767.669		1
5767.78369		1
5767.86		1
5767.90967		1
5767.943		1
5768.06		1
5768.194		1
5768.259		1
5768.332		1
5768.52344		1
5768.553		1
5768.638		1
5768.84131		1
5769.00244		1
5769.034		1
5769.315		1
5769.57568		1
5769.794		1
5769.927		1
5770.04639		1
5770.239		1
5770.247		1
5770.68652		1
5770.82275		1
5771.154		1
5771.291		1
5771.44336		1
5771.816		1
5772.0166		1
5772.092		1
5772.255		1
5772.332		1
5772.403		1
5772.612		1
5772.641		1
5772.714		1
5772.98438		1
5773.18262		1
5773.28564		1
5773.389		1
5773.47852		1
5773.50244		1
5773.614		1
5773.66748		1
5773.7793		1
5774		1
5774.038		1
5774.053		1
5774.221		1
5774.47949		1
5774.60059		1
5774.789		1
5775.27		1
5775.27051		1
5775.386		1
5775.4375		1
5775.438		1
5775.47		1
5775.604		1
5775.643		1
5775.70361		1
5775.71		1
5775.711		1
5775.82471		1
5775.874		1
5775.88574		1
5775.90869		1
5776.04443		1
5776.164		1
5776.192		1
5776.303		1
5776.31641		1
5776.3877		1
5776.56641		1
5776.6167		1
5776.68164		1
5776.82031		1
5777.057		1
5777.26172		1
5777.68945		1
5777.76465		1
5777.998		1
5778.12354		1
5778.3457		1
5778.393		1
5778.393		1
5778.42041		1
5778.44238		1
5778.473		1
5778.61475		1
5778.678		1
5778.835		1
5778.93652		1
5778.945		1
5778.95264		1
5779.02051		1
5779.13428		1
5779.33643		1
5779.42773		1
5779.593		1
5779.83057		1
5779.884		1
5779.90771		1
5779.97168		1
5780.25439		1
5780.314		1
5780.318		1
5780.599		1
5780.736		1
5780.7793		1
5780.80859		1
5780.94727		1
5781.01465		1
5781.20947		1
5781.21533		1
5781.286		1
5781.414		1
5781.517		1
5781.6123		1
5781.647		1
5781.67725		1
5781.97949		1
5781.99072		1
5782.092		1
5782.19971		1
5782.20264		1
5782.82471		1
5782.88867		1
5782.918		1
5782.92		1
5783.04541		1
5783.049		1
5783.07568		1
5783.18262		1
5783.204		1
5783.20459		1
5783.343		1
5783.39063		1
5783.749		1
5783.76025		1
5783.804		1
5783.94141		1
5783.959		1
5784.01074		1
5784.035		1
5784.15137		1
5784.24854		1
5784.304		1
5784.30664		1
5784.44		1
5784.605		1
5784.67139		1
5784.696		1
5784.79932		1
5784.83838		1
5784.84766		1
5784.85742		1
5785.18457		1
5785.185		1
5785.20459		1
5785.212		1
5785.282		1
5785.383		1
5785.45557		1
5785.5127		1
5785.5376		1
5785.592		1
5785.59229		1
5785.68457		1
5785.777		1
5785.82764		1
5785.889		1
5785.935		1
5785.95557		1
5786.085		1
5786.11475		1
5786.138		1
5786.322		1
5786.35938		1
5786.457		1
5786.4707		1
5786.48242		1
5786.619		1
5786.652		1
5786.73975		1
5786.747		1
5786.83447		1
5786.881		1
5786.894		1
5786.94141		1
5786.965		1
5787.016		1
5787.109		1
5787.278		1
5787.28		1
5787.30566		1
5787.37744		1
5787.42041		1
5787.66748		1
5787.66943		1
5787.821		1
5787.89746		1
5788.056		1
5788.063		1
5788.10254		1
5788.168		1
5788.17627		1
5788.298		1
5788.50439		1
5788.633		1
5788.68262		1
5788.841		1
5789.01		1
5789.03		1
5789.121		1
5789.1377		1
5789.26		1
5789.29248		1
5789.362		1
5789.42041		1
5789.71631		1
5789.743		1
5789.778		1
5789.82666		1
5790.19727		1
5790.21729		1
5790.256		1
5790.30127		1
5790.32227		1
5790.465		1
5790.792		1
5790.79834		1
5791.015		1
5791.053		1
5791.192		1
5791.2373		1
5791.33154		1
5791.39355		1
5791.451		1
5791.469		1
5791.47		1
5791.56348		1
5791.565		1
5791.585		1
5791.7		1
5792.078		1
5792.11475		1
5792.16846		1
5792.20459		1
5792.34375		1
5792.40625		1
5792.4585		1
5792.517		1
5792.545		1
5792.55664		1
5792.731		1
5792.7583		1
5792.83838		1
5793.03271		1
5793.08936		1
5793.161		1
5793.20068		1
5793.2207		1
5793.352		1
5793.49951		1
5793.90039		1
5793.998		1
5794.0166		1
5794.034		1
5794.065		1
5794.128		1
5794.1377		1
5794.211		1
5794.46143		1
5794.63428		1
5794.82861		1
5794.88037		1
5794.995		1
5795.17725		1
5795.208		1
5795.218		1
5795.223		1
5795.261		1
5795.38135		1
5795.437		1
5795.46045		1
5795.647		1
5795.655		1
5795.674		1
5795.704		1
5795.70557		1
5795.727		1
5795.74365		1
5795.77734		1
5795.80957		1
5795.898		1
5795.98438		1
5796.11133		1
5796.18848		1
5796.24072		1
5796.6		1
5796.643		1
5796.65039		1
5796.742		1
5796.78271		1
5796.919		1
5797.075		1
5797.11133		1
5797.17725		1
5797.23047		1
5797.25439		1
5797.34668		1
5797.42871		1
5797.43555		1
5797.44727		1
5797.53125		1
5797.62061		1
5797.64355		1
5797.64355		1
5797.65137		1
5797.732		1
5797.87549		1
5798.04443		1
5798.05469		1
5798.385		1
5798.428		1
5798.485		1
5798.611		1
5798.65		1
5798.665		1
5798.67139		1
5798.81738		1
5798.87256		1
5798.88965		1
5798.89063		1
5799.166		1
5799.226		1
5799.3125		1
5799.337		1
5799.42432		1
5799.426		1
5799.43		1
5799.709		1
5799.72168		1
5799.849		1
5800.03125		1
5800.05566		1
5800.089		1
5800.08936		1
5800.236		1
5800.26		1
5800.309		1
5800.507		1
5800.53955		1
5800.544		1
5800.595		1
5800.596		1
5800.715		1
5801.16943		1
5801.30029		1
5801.344		1
5801.446		1
5801.781		1
5801.7915		1
5801.802		1
5801.85		1
5801.991		1
5802.09326		1
5802.12158		1
5802.1543		1
5802.24		1
5802.37354		1
5802.65527		1
5803.026		1
5803.07666		1
5803.099		1
5803.103		1
5803.155		1
5803.179		1
5803.19141		1
5803.213		1
5803.262		1
5803.286		1
5803.306		1
5803.447		1
5803.449		1
5803.50732		1
5803.56738		1
5804.13428		1
5804.141		1
5804.21338		1
5804.233		1
5804.38428		1
5804.465		1
5804.87354		1
5804.881		1
5804.88672		1
5804.89551		1
5804.934		1
5804.95068		1
5804.95068		1
5805.192		1
5805.567		1
5805.60742		1
5805.6626		1
5805.68164		1
5805.855		1
5805.881		1
5805.895		1
5806.00928		1
5806.069		1
5806.15527		1
5806.193		1
5806.232		1
5806.29834		1
5806.39063		1
5806.401		1
5806.42334		1
5806.433		1
5806.49		1
5806.668		1
5806.81		1
5806.817		1
5806.891		1
5806.89941		1
5807.081		1
5807.08447		1
5807.22266		1
5807.23535		1
5807.487		1
5807.497		1
5807.551		1
5807.884		1
5808.131		1
5808.15332		1
5808.154		1
5808.17		1
5808.265		1
5808.28857		1
5808.298		1
5808.35547		1
5808.4043		1
5808.435		1
5808.45654		1
5808.4917		1
5808.72363		1
5808.895		1
5808.89941		1
5808.91748		1
5808.949		1
5809.1626		1
5809.213		1
5809.306		1
5809.368		1
5809.40137		1
5809.40869		1
5809.43262		1
5809.477		1
5809.587		1
5809.614		1
5809.61865		1
5809.63232		1
5809.90674		1
5810.01465		1
5810.138		1
5810.17773		1
5810.593		1
5810.59863		1
5810.602		1
5810.615		1
5810.629		1
5810.68066		1
5810.695		1
5810.79736		1
5811.00342		1
5811.046		1
5811.233		1
5811.256		1
5811.44775		1
5811.621		1
5811.63		1
5811.764		1
5811.77441		1
5811.835		1
5811.856		1
5811.897		1
5811.947		1
5812.01465		1
5812.10742		1
5812.194		1
5812.19971		1
5812.21631		1
5812.289		1
5812.30371		1
5812.42041		1
5812.53662		1
5812.54541		1
5812.77441		1
5812.829		1
5812.871		1
5812.87646		1
5813.021		1
5813.02148		1
5813.082		1
5813.11865		1
5813.127		1
5813.40674		1
5813.45		1
5813.45166		1
5813.4624		1
5813.4917		1
5813.589		1
5813.659		1
5813.721		1
5813.779		1
5813.927		1
5814.02734		1
5814.04834		1
5814.09473		1
5814.099		1
5814.16455		1
5814.18555		1
5814.23828		1
5814.33447		1
5814.33545		1
5814.40967		1
5814.49		1
5814.613		1
5814.66455		1
5814.671		1
5814.77832		1
5814.79932		1
5814.82568		1
5814.86572		1
5814.873		1
5815.00635		1
5815.05566		1
5815.17432		1
5815.314		1
5815.36768		1
5815.397		1
5815.517		1
5815.60547		1
5815.60547		1
5815.641		1
5815.90234		1
5815.94971		1
5815.9585		1
5815.963		1
5816.113		1
5816.16455		1
5816.272		1
5816.331		1
5816.36963		1
5817.05029		1
5817.18164		1
5817.405		1
5817.57227		1
5817.78271		1
5817.84375		1
5817.905		1
5817.92041		1
5817.953		1
5818.1377		1
5818.155		1
5818.16357		1
5818.17139		1
5818.278		1
5818.289		1
5818.316		1
5818.357		1
5818.359		1
5818.46338		1
5818.65674		1
5818.661		1
5818.72363		1
5818.726		1
5818.731		1
5818.80762		1
5818.82764		1
5818.82764		1
5818.833		1
5818.86328		1
5818.88232		1
5818.927		1
5818.95459		1
5818.98145		1
5819.06836		1
5819.07373		1
5819.142		1
5819.192		1
5819.22852		1
5819.244		1
5819.286		1
5819.31836		1
5819.37		1
5819.4043		1
5819.48975		1
5819.50244		1
5819.51367		1
5819.60547		1
5819.652		1
5819.74463		1
5819.794		1
5819.85449		1
5819.8833		1
5819.99365		1
5820.04		1
5820.125		1
5820.129		1
5820.29248		1
5820.385		1
5820.42627		1
5820.42773		1
5820.601		1
5820.67871		1
5820.706		1
5820.71533		1
5820.718		1
5820.7207		1
5820.84326		1
5820.857		1
5820.87158		1
5820.95947		1
5821.12		1
5821.17139		1
5821.197		1
5821.206		1
5821.29053		1
5821.33057		1
5821.3457		1
5821.36		1
5821.374		1
5821.377		1
5821.49561		1
5821.677		1
5821.724		1
5821.7417		1
5821.75342		1
5821.816		1
5821.953		1
5822.09668		1
5822.11572		1
5822.13135		1
5822.20557		1
5822.20752		1
5822.325		1
5822.38525		1
5822.56445		1
5822.57471		1
5822.69531		1
5822.74561		1
5822.776		1
5823.08936		1
5823.093		1
5823.188		1
5823.286		1
5823.321		1
5823.411		1
5823.53955		1
5823.583		1
5823.63867		1
5824.09473		1
5824.151		1
5824.34668		1
5824.355		1
5824.42		1
5824.479		1
5824.522		1
5824.787		1
5824.88525		1
5824.902		1
5825.00732		1
5825.03369		1
5825.16357		1
5825.241		1
5825.294		1
5825.45264		1
5825.47559		1
5825.582		1
5825.627		1
5825.649		1
5825.706		1
5825.92236		1
5825.973		1
5826.0376		1
5826.07373		1
5826.14648		1
5826.204		1
5826.37549		1
5826.38		1
5826.38037		1
5826.42871		1
5826.43555		1
5826.481		1
5826.593		1
5826.78369		1
5826.82959		1
5826.834		1
5826.907		1
5827.10352		1
5827.23		1
5827.341		1
5827.374		1
5827.474		1
5827.489		1
5827.607		1
5827.64844		1
5827.7417		1
5827.75635		1
5827.77734		1
5827.87256		1
5827.87256		1
5827.881		1
5827.8916		1
5827.93262		1
5827.953		1
5827.98047		1
5828.125		1
5828.13867		1
5828.164		1
5828.17041		1
5828.319		1
5828.357		1
5828.44775		1
5828.47559		1
5828.487		1
5828.72656		1
5828.742		1
5828.85059		1
5828.857		1
5828.8833		1
5828.914		1
5828.96631		1
5829.05225		1
5829.125		1
5829.15869		1
5829.171		1
5829.2373		1
5829.258		1
5829.458		1
5829.5		1
5829.503		1
5829.77637		1
5829.782		1
5829.82959		1
5830.01172		1
5830.146		1
5830.276		1
5830.41162		1
5830.71875		1
5830.73047		1
5830.80664		1
5830.90234		1
5830.90332		1
5830.93262		1
5831.0083		1
5831.20557		1
5831.211		1
5831.255		1
5831.362		1
5831.436		1
5831.56348		1
5831.722		1
5831.793		1
5831.80029		1
5831.885		1
5831.92432		1
5831.97363		1
5832.013		1
5832.145		1
5832.18652		1
5832.25		1
5832.258		1
5832.33252		1
5832.37939		1
5832.40039		1
5832.522		1
5832.589		1
5832.6167		1
5832.69727		1
5832.88965		1
5832.894		1
5832.9873		1
5833.00928		1
5833.0166		1
5833.035		1
5833.0625		1
5833.09		1
5833.0957		1
5833.1084		1
5833.14746		1
5833.18262		1
5833.197		1
5833.316		1
5833.334		1
5833.418		1
5833.441		1
5833.48828		1
5833.49756		1
5833.551		1
5833.645		1
5833.78857		1
5833.87		1
5833.906		1
5833.96533		1
5834.024		1
5834.154		1
5834.231		1
5834.557		1
5834.605		1
5834.633		1
5834.77637		1
5834.841		1
5834.92773		1
5834.94775		1
5834.974		1
5835.059		1
5835.10938		1
5835.113		1
5835.11475		1
5835.1416		1
5835.15527		1
5835.19434		1
5835.195		1
5835.32373		1
5835.32861		1
5835.38037		1
5835.38525		1
5835.44043		1
5835.502		1
5835.60156		1
5835.69434		1
5835.75928		1
5835.888		1
5835.894		1
5835.92871		1
5835.96338		1
5835.9834		1
5836.067		1
5836.12842		1
5836.20752		1
5836.275		1
5836.289		1
5836.453		1
5836.459		1
5836.47852		1
5836.612		1
5836.613		1
5836.618		1
5836.62061		1
5836.67529		1
5836.73633		1
5836.749		1
5836.84375		1
5836.8877		1
5836.91455		1
5837.005		1
5837.143		1
5837.18359		1
5837.221		1
5837.26758		1
5837.343		1
5837.454		1
5837.47461		1
5837.53027		1
5837.57129		1
5837.63867		1
5837.639		1
5837.68848		1
5837.769		1
5837.775		1
5837.84229		1
5838.033		1
5838.06934		1
5838.126		1
5838.16064		1
5838.295		1
5838.31		1
5838.34961		1
5838.384		1
5838.47461		1
5838.49951		1
5838.581		1
5838.643		1
5838.64355		1
5838.716		1
5838.83447		1
5838.86328		1
5838.939		1
5838.97949		1
5839.022		1
5839.04736		1
5839.101		1
5839.18555		1
5839.283		1
5839.30859		1
5839.321		1
5839.339		1
5839.42529		1
5839.453		1
5839.629		1
5839.69434		1
5839.75342		1
5839.755		1
5839.86		1
5839.915		1
5839.95947		1
5839.96338		1
5839.97461		1
5840.003		1
5840.042		1
5840.048		1
5840.189		1
5840.194		1
5840.21631		1
5840.22852		1
5840.405		1
5840.461		1
5840.673		1
5840.6875		1
5840.714		1
5840.759		1
5840.86		1
5841.11035		1
5841.11572		1
5841.12354		1
5841.20361		1
5841.22		1
5841.28271		1
5841.30225		1
5841.31445		1
5841.361		1
5841.481		1
5841.528		1
5841.648		1
5841.8		1
5841.839		1
5841.87744		1
5841.969		1
5842.041		1
5842.105		1
5842.19775		1
5842.207		1
5842.21		1
5842.265		1
5842.32031		1
5842.384		1
5842.38867		1
5842.39941		1
5842.43652		1
5842.443		1
5842.44873		1
5842.5957		1
5842.62549		1
5842.86963		1
5842.947		1
5842.948		1
5843.02832		1
5843.04639		1
5843.09473		1
5843.1084		1
5843.131		1
5843.38428		1
5843.394		1
5843.46143		1
5843.47461		1
5843.538		1
5843.68652		1
5843.729		1
5843.848		1
5843.85156		1
5843.95068		1
5843.98		1
5844.09668		1
5844.1123		1
5844.131		1
5844.14941		1
5844.27344		1
5844.306		1
5844.37158		1
5844.42773		1
5844.52344		1
5844.57031		1
5844.57471		1
5844.59961		1
5844.63574		1
5844.69531		1
5844.7124		1
5844.78467		1
5844.85254		1
5844.864		1
5844.88		1
5844.91748		1
5844.97754		1
5845.004		1
5845.08		1
5845.30127		1
5845.318		1
5845.327		1
5845.50537		1
5845.527		1
5845.573		1
5845.63135		1
5845.63525		1
5845.69336		1
5845.81055		1
5845.834		1
5845.841		1
5845.84961		1
[truncated: 17,733 more rows]
