# Supplementary material for: Getting rid of ‘rain’ and ‘stars’: Mitigating inhibition effects on ddPCR data analysis, the case study of the invasive crayfish Pacifastacus leniusculus in the streams of Luxembourg
Source: PLoS One. 2022 Nov 16;17(11):e0275363. doi: 10.1371/journal.pone.0275363 (PMC9668142; doi:10.1371/journal.pone.0275363)
Supplement: S1 File — (ZIP) [file pone.0275363.s003.zip › raw data/31-Pl4/31 Pl4-2019_C09_Amplitude.csv]

Ch1 Amplitude	Ch2 Amplitude	Cluster
5220.58		1
5222.223		1
5367.45		1
5526.398		1
5537.9834		1
5591.655		1
5605.55127		1
5634.49268		1
5690.01855		1
5783.811		1
5790.97559		1
5799.70947		1
5805.744		1
5827.48535		1
5838.13525		1
5850.18555		1
5882.776		1
5896.996		1
5897.19043		1
5917.5083		1
5922.61133		1
5948.5		1
5951.79736		1
5967.17529		1
5968.96533		1
5972.22266		1
5976.727		1
5977.714		1
5980.93066		1
5983.058		1
5988.541		1
5991.091		1
5999.658		1
6014.179		1
6014.61133		1
6016.27832		1
6017.28174		1
6020.97656		1
6022.43066		1
6024.155		1
6024.73242		1
6028.3		1
6033.056		1
6040.96338		1
6045.602		1
6047.884		1
6051.82129		1
6055.20947		1
6055.612		1
6056.0957		1
6056.168		1
6058.94531		1
6059.12646		1
6060.82373		1
6061.247		1
6062.59229		1
6064.08154		1
6065.0874		1
6067.94971		1
6068.91553		1
6069.2334		1
6069.56543		1
6070.00537		1
6070.73047		1
6071.365		1
6071.47266		1
6071.612		1
6076.15625		1
6076.472		1
6077.512		1
6084.84033		1
6091.597		1
6094.23		1
6095.864		1
6096.858		1
6098.038		1
6099.751		1
6100.145		1
6100.325		1
6102.587		1
6103.2666		1
6104.12744		1
6104.98		1
6105.222		1
6106.302		1
6106.794		1
6108.224		1
6110.582		1
6110.67236		1
6110.98145		1
6112.912		1
6114.819		1
6118.813		1
6119.632		1
6120.38965		1
6120.451		1
6120.89063		1
6123.53271		1
6124.74463		1
6125.8374		1
6127.23828		1
6129.188		1
6129.581		1
6129.855		1
6130.123		1
6130.26025		1
6130.699		1
6131.04736		1
6131.731		1
6132.154		1
6132.476		1
6133.838		1
6136.07031		1
6137.929		1
6139.84863		1
6140.43457		1
6142.19043		1
6144.013		1
6145.582		1
6147.25		1
6149.334		1
6151.27148		1
6152.712		1
6152.95557		1
6153.234		1
6153.72		1
6154.046		1
6155.10645		1
6156.5376		1
6158.799		1
6158.94141		1
6159.4873		1
6160.15137		1
6160.37158		1
6162.786		1
6163.473		1
6165.005		1
6165.211		1
6167.20557		1
6167.389		1
6167.50146		1
6168.229		1
6168.94		1
6168.95166		1
6169.13672		1
6172		1
6172.264		1
6172.29541		1
6172.58057		1
6174.464		1
6175.538		1
6175.80469		1
6176.649		1
6177.991		1
6178.496		1
6180.6416		1
6180.72949		1
6181.473		1
6181.713		1
6182.321		1
6182.777		1
6183.183		1
6183.4043		1
6183.7915		1
6183.969		1
6184.411		1
6184.47168		1
6185.849		1
6187.022		1
6187.077		1
6187.31641		1
6187.626		1
6188.088		1
6189.26172		1
6189.45752		1
6191.00635		1
6191.54932		1
6192.00049		1
6192.00439		1
6193.145		1
6195.05469		1
6195.364		1
6195.69629		1
6195.89063		1
6196.35156		1
6196.979		1
6199.46729		1
6200.417		1
6200.69043		1
6201.06055		1
6204.859		1
6205.186		1
6205.33154		1
6205.418		1
6205.4585		1
6205.4624		1
6205.994		1
6206.22363		1
6207.35		1
6208.634		1
6209.647		1
6210.26465		1
6210.324		1
6210.845		1
6211.35059		1
6211.483		1
6211.777		1
6212.179		1
6212.44434		1
6212.791		1
6212.829		1
6213.52539		1
6214.42432		1
6214.517		1
6215.024		1
6215.259		1
6215.38574		1
6215.47754		1
6215.698		1
6215.983		1
6216.19971		1
6216.72754		1
6217.143		1
6217.561		1
6217.61572		1
6218.669		1
6220.131		1
6220.406		1
6221.396		1
6221.552		1
6221.569		1
6222.21631		1
6222.95361		1
6222.984		1
6223.62		1
6223.65039		1
6223.8335		1
6225.106		1
6225.74365		1
6227.54053		1
6228.21729		1
6229.227		1
6229.574		1
6229.775		1
6230.382		1
6230.53467		1
6230.63867		1
6232.402		1
6233.25342		1
6233.432		1
6234.53		1
6234.925		1
6236.10938		1
6236.325		1
6236.70752		1
6236.985		1
6237.32471		1
6237.416		1
6237.539		1
6237.85		1
6237.901		1
6238.101		1
6239.81055		1
6240.304		1
6240.827		1
6241.07031		1
6241.1377		1
6241.32568		1
6241.5293		1
6241.86475		1
6242.422		1
6242.79		1
6243.40234		1
6244.262		1
6247.549		1
6248.15039		1
6248.18652		1
6248.25439		1
6248.53174		1
6248.77344		1
6248.77344		1
6249.12		1
6250.2417		1
6252.279		1
6252.79053		1
6253.0415		1
6253.25537		1
6254.3916		1
6254.86475		1
6255.439		1
6255.485		1
6256.39063		1
6256.47656		1
6256.77832		1
6257.489		1
6257.51758		1
6257.623		1
6257.644		1
6259.46631		1
6259.562		1
6259.7085		1
6260.9917		1
6261.0083		1
6261.12354		1
6261.21973		1
6261.524		1
6261.7627		1
6261.765		1
6261.88		1
6262.096		1
6262.401		1
6262.912		1
6262.932		1
6263.04639		1
6263.381		1
6263.495		1
6263.89941		1
6264.04541		1
6264.64648		1
6264.68555		1
6265.61		1
6265.71338		1
6265.77344		1
6265.85645		1
6266.13135		1
6267.59326		1
6267.595		1
6267.65137		1
6267.861		1
6268.78125		1
6268.932		1
6269.43848		1
6269.76172		1
6270.53467		1
6271.21875		1
6271.536		1
6272.43262		1
6272.56836		1
6272.684		1
6272.805		1
6273.11035		1
6273.43945		1
6274.02832		1
6274.36133		1
6274.37256		1
6274.574		1
6274.60938		1
6274.72168		1
6274.834		1
6274.854		1
6275.204		1
6275.241		1
6275.87061		1
6276.902		1
6277.04443		1
6277.132		1
6277.377		1
6277.46631		1
6277.63037		1
6277.838		1
6278.00049		1
6278.04639		1
6278.20264		1
6278.24951		1
6278.429		1
6278.55029		1
6278.795		1
6279.039		1
6279.18359		1
6279.241		1
6279.25146		1
6279.59		1
6279.67773		1
6279.873		1
6280.158		1
6280.25439		1
6280.2583		1
6280.262		1
6280.385		1
6280.535		1
6281.14941		1
6281.272		1
6281.412		1
6281.517		1
6281.67432		1
6282.20166		1
6282.272		1
6282.45752		1
6282.55029		1
6283.00342		1
6283.119		1
6283.24072		1
6283.501		1
6283.67041		1
6283.83643		1
6284.09375		1
6284.168		1
6284.98		1
6285.22754		1
6285.40625		1
6285.43359		1
6285.53467		1
6285.543		1
6285.966		1
6286.19971		1
6286.439		1
6286.575		1
6286.894		1
6286.98975		1
6287.28662		1
6287.296		1
6287.936		1
6288.3457		1
6288.60547		1
6288.96631		1
6289.388		1
6289.52441		1
6289.621		1
6289.624		1
6290.02832		1
6290.10742		1
6290.175		1
6290.17627		1
6290.2		1
6290.274		1
6290.483		1
6291.318		1
6291.82471		1
6292.17969		1
6292.31		1
6292.48828		1
6292.497		1
6292.686		1
6293.38		1
6293.47949		1
6293.503		1
6293.61475		1
6293.668		1
6294.202		1
6294.539		1
6294.555		1
6294.88525		1
6295.4126		1
6295.46729		1
6295.614		1
6295.931		1
6295.99365		1
6296.08936		1
6296.27051		1
6296.978		1
6297.18066		1
6297.465		1
6297.46631		1
6297.576		1
6297.943		1
6297.954		1
6298.209		1
6299.10156		1
6299.206		1
6299.743		1
6300.055		1
6300.123		1
6300.42432		1
6300.4834		1
6300.818		1
6301.47		1
6301.584		1
6301.652		1
6302.305		1
6302.4043		1
6302.57275		1
6302.785		1
6303.114		1
6303.351		1
6303.75635		1
6303.79443		1
6303.909		1
6304.157		1
6304.27148		1
6305.67432		1
6305.96631		1
6306.1626		1
6306.19531		1
6306.224		1
6306.35254		1
6306.613		1
6306.716		1
6306.871		1
6306.899		1
6307.087		1
6307.369		1
6307.448		1
6308.13135		1
6308.675		1
6308.74756		1
6308.762		1
6308.769		1
6308.786		1
6309.191		1
6309.651		1
6309.80225		1
6310.02246		1
6310.28		1
6310.411		1
6311.126		1
6311.32568		1
6311.62646		1
6312.3457		1
6312.41064		1
6312.59229		1
6312.59375		1
6312.69		1
6312.96973		1
6313.178		1
6313.278		1
6313.35742		1
6313.466		1
6313.90674		1
6313.908		1
6313.93945		1
6314.545		1
6314.607		1
6314.965		1
6314.991		1
6315.40527		1
6315.998		1
6316.028		1
6316.071		1
6316.07373		1
6316.50342		1
6317.02051		1
6317.1084		1
6317.362		1
6317.421		1
6317.50537		1
6317.74658		1
6317.77148		1
6318.024		1
6318.099		1
6318.771		1
6319.313		1
6319.56		1
6319.57		1
6319.62256		1
6319.699		1
6320.024		1
6320.3623		1
6320.427		1
6320.434		1
6320.491		1
6320.491		1
6320.888		1
6320.91943		1
6321.025		1
6321.43066		1
6321.62744		1
6321.89		1
6322.48047		1
6322.517		1
6322.65674		1
6322.76563		1
6323.195		1
6323.46826		1
6323.79248		1
6324.057		1
6324.151		1
6324.296		1
6324.4873		1
6324.575		1
6324.611		1
6324.85		1
6325.058		1
6325.226		1
6325.283		1
6325.323		1
6325.673		1
6325.975		1
6325.993		1
6326.11035		1
6326.275		1
6326.34375		1
6326.353		1
6326.72461		1
6327.05469		1
6327.98633		1
6328.28271		1
6328.831		1
6329.37842		1
6329.484		1
6329.863		1
6330.01367		1
6330.02246		1
6330.07471		1
6330.116		1
6330.16455		1
6330.253		1
6330.31348		1
6330.43359		1
6330.90869		1
6330.94238		1
6330.99268		1
6331.15		1
6331.34375		1
6331.37061		1
6331.55225		1
6331.58643		1
6332.80029		1
6332.97559		1
6333.01025		1
6333.24268		1
6333.256		1
6333.26953		1
6333.624		1
6333.876		1
6334.122		1
6334.19971		1
6334.25635		1
6334.285		1
6334.719		1
6335.031		1
6335.29443		1
6335.38135		1
6335.38428		1
6335.50244		1
6335.781		1
6335.934		1
6336.17		1
6336.28564		1
6336.82		1
6336.959		1
6337.0127		1
6337.28125		1
6337.39		1
6337.43066		1
6337.444		1
6337.52		1
6337.618		1
6337.708		1
6337.916		1
6337.93945		1
6338.134		1
6338.167		1
6338.34668		1
6338.476		1
6339.281		1
6339.47559		1
6339.55762		1
6339.71631		1
6339.72754		1
6339.86572		1
6339.957		1
6340.008		1
6340.213		1
6340.263		1
6340.552		1
6340.622		1
6340.63574		1
6340.78125		1
6340.794		1
6340.83545		1
6340.908		1
6341.116		1
6341.135		1
6341.152		1
6341.51855		1
6341.546		1
6341.553		1
6341.56152		1
6341.572		1
6341.64		1
6341.656		1
6341.833		1
6342.086		1
6342.10254		1
6342.552		1
6342.624		1
6342.764		1
6342.76465		1
6343.165		1
6343.18652		1
6343.613		1
6343.738		1
6343.80762		1
6343.96973		1
6344.0957		1
6344.21045		1
6344.298		1
6344.40137		1
6344.614		1
6344.953		1
6345.061		1
6345.27832		1
6345.624		1
6345.806		1
6345.825		1
6345.88525		1
6345.9917		1
6346.11963		1
6346.25928		1
6346.30029		1
6346.421		1
6346.432		1
6346.838		1
6346.912		1
6347.11		1
6347.225		1
6347.54639		1
6347.57129		1
6347.69531		1
6347.7793		1
6347.823		1
6347.93457		1
6348.16846		1
6348.26465		1
6348.349		1
6348.38867		1
6348.42236		1
6348.793		1
6349.15625		1
6349.31641		1
6349.329		1
6349.33643		1
6349.681		1
6349.68555		1
6349.72559		1
6349.75		1
6349.96533		1
6350.002		1
6350.002		1
6350.02441		1
6350.12256		1
6350.18359		1
6350.316		1
6350.514		1
6350.57031		1
6350.928		1
6351.172		1
6351.19141		1
6351.53467		1
6351.5625		1
6351.80273		1
6351.92773		1
6351.946		1
6351.95166		1
6352.183		1
6352.296		1
6352.48926		1
6352.694		1
6352.88525		1
6353.065		1
6353.511		1
6353.79053		1
6353.9126		1
6353.92627		1
6354.03662		1
6354.454		1
6354.78955		1
6354.9834		1
6355.13232		1
6355.53467		1
6355.69141		1
6355.75732		1
6355.96143		1
6356.044		1
6356.15527		1
6356.287		1
6356.32129		1
6356.33252		1
6356.362		1
6356.44873		1
6356.53857		1
6356.563		1
6356.83154		1
6356.877		1
6356.91357		1
6356.986		1
6357.01172		1
6357.09131		1
6357.13525		1
6357.25244		1
6357.34668		1
6357.63965		1
6357.679		1
6357.814		1
6358.111		1
6358.14648		1
6358.19434		1
6358.27539		1
6358.352		1
6358.63232		1
6359.628		1
6359.631		1
6359.9043		1
6359.99561		1
6360.09033		1
6360.12549		1
6360.153		1
6360.15674		1
6360.25928		1
6360.46973		1
6360.503		1
6360.56445		1
6360.58252		1
6360.718		1
6360.865		1
6360.897		1
6361.301		1
6361.3623		1
6361.39063		1
6361.477		1
6361.78027		1
6362.19775		1
6362.29		1
6362.31641		1
6362.51025		1
6362.55		1
6362.698		1
6362.809		1
6362.837		1
6362.979		1
6363.10742		1
6363.134		1
6363.522		1
6363.792		1
6363.80029		1
6363.80371		1
6363.85938		1
6364.13428		1
6364.178		1
6364.225		1
6364.23828		1
6364.38867		1
6364.436		1
6364.52637		1
6364.65		1
6364.81152		1
6365.023		1
6365.06445		1
6365.157		1
6365.51563		1
6365.9917		1
6366.18457		1
6366.26953		1
6366.3335		1
6366.985		1
6367.087		1
6367.367		1
6367.56445		1
6367.58252		1
6367.602		1
6367.60547		1
6367.769		1
6367.92529		1
6368.163		1
6368.215		1
6368.29053		1
6368.519		1
6368.536		1
6368.574		1
6368.694		1
6368.7		1
6368.84863		1
6368.86572		1
6368.9624		1
6369.022		1
6369.119		1
6369.14941		1
6369.355		1
6369.3877		1
6369.53174		1
6370.286		1
6370.375		1
6370.905		1
6371.05762		1
6371.116		1
6371.15039		1
6371.43262		1
6371.69		1
6371.754		1
6371.861		1
6372.14941		1
6372.15869		1
6372.26		1
6372.312		1
6372.316		1
6372.507		1
6372.553		1
6372.63574		1
6372.744		1
6372.826		1
6372.87061		1
6373.09473		1
6373.249		1
6373.335		1
6373.5166		1
6373.618		1
6373.67725		1
6373.73145		1
6373.75439		1
6373.76465		1
6373.834		1
6373.856		1
6374.278		1
6374.403		1
6374.43262		1
6374.52344		1
6374.54248		1
6374.673		1
6374.87158		1
6375.054		1
6375.10938		1
6375.2373		1
6375.259		1
6375.573		1
6375.579		1
6375.6		1
6375.63867		1
6375.665		1
6375.705		1
6375.78		1
6376.05664		1
6376.1		1
6376.312		1
6376.708		1
6376.81445		1
6376.834		1
6376.869		1
6376.94		1
6376.962		1
6376.97363		1
6377.098		1
6377.33		1
6377.419		1
6377.46045		1
6377.74756		1
6377.848		1
6377.986		1
6378.12549		1
6378.48242		1
6378.601		1
6378.61963		1
6378.661		1
6378.666		1
6378.96875		1
6378.98975		1
6379.1875		1
6379.18848		1
6379.5415		1
6379.66162		1
6379.9		1
6380.6123		1
6380.91064		1
6381.064		1
6381.12		1
6381.20654		1
6381.519		1
6381.696		1
6381.753		1
6381.865		1
6382.04248		1
6382.11865		1
6382.301		1
6382.48828		1
6382.87451		1
6382.94971		1
6383.29248		1
6383.36035		1
6383.42871		1
6383.73047		1
6383.78564		1
6383.96729		1
6384.10059		1
6384.131		1
6384.2085		1
6384.35		1
6384.43359		1
6384.452		1
6384.5127		1
6384.59326		1
6384.711		1
6384.79		1
6384.80566		1
6384.87451		1
6384.92		1
6384.92725		1
6385.32568		1
6385.333		1
6385.34229		1
6385.366		1
6385.505		1
6385.819		1
6385.88135		1
6386.028		1
6386.123		1
6386.13525		1
6386.13525		1
6386.579		1
6386.59033		1
6386.649		1
6386.695		1
6386.749		1
6386.768		1
6386.803		1
6386.86475		1
6387.02637		1
6387.21045		1
6387.395		1
6387.46143		1
6387.4873		1
6387.495		1
6387.629		1
6387.64258		1
6387.809		1
6387.863		1
6387.8833		1
6387.965		1
6388.08252		1
6388.178		1
6388.365		1
6388.388		1
6388.82666		1
6388.91455		1
6388.915		1
6388.967		1
6389.1		1
6389.145		1
6389.26855		1
6389.318		1
6389.435		1
6389.723		1
6389.881		1
6389.974		1
6390.01758		1
6390.097		1
6390.225		1
6390.34668		1
6390.61865		1
6390.67627		1
6390.834		1
6390.857		1
6390.92725		1
6390.94727		1
6391.10059		1
6391.21338		1
6391.219		1
6391.32861		1
6391.596		1
6391.84326		1
6392.07		1
6392.074		1
6392.079		1
6392.318		1
6392.355		1
6392.371		1
6392.45166		1
6392.60742		1
6392.764		1
6392.79443		1
6392.80566		1
6392.926		1
6392.966		1
6393.123		1
6393.15039		1
6393.34375		1
6393.377		1
6393.447		1
6393.58252		1
6393.652		1
6393.671		1
6393.87451		1
6393.905		1
6393.97		1
6394.10449		1
6394.119		1
6394.2085		1
6394.21826		1
6394.2373		1
6394.304		1
6394.467		1
6394.565		1
6394.706		1
6394.81836		1
6394.826		1
6395.018		1
6395.26172		1
6395.303		1
6395.339		1
6395.506		1
6395.80664		1
6395.82		1
6395.827		1
6395.93164		1
6396.15967		1
6396.26465		1
6396.30664		1
6396.49561		1
6396.53027		1
6396.53467		1
6396.71338		1
6396.797		1
6396.95947		1
6397.09961		1
6397.2373		1
6397.36426		1
6397.522		1
6397.71338		1
6397.992		1
6398.05273		1
6398.06738		1
6398.14551		1
6398.4585		1
6398.523		1
6398.524		1
6398.761		1
6399.027		1
6399.20947		1
6399.238		1
6399.255		1
6399.29932		1
6399.42334		1
6399.439		1
6399.56836		1
6399.70752		1
6399.78		1
6400.34326		1
6400.38672		1
6400.442		1
6400.586		1
6401.009		1
6401.15137		1
6401.34033		1
6401.42432		1
6401.428		1
6401.51855		1
6401.75		1
6401.77148		1
6401.80957		1
6401.81738		1
6401.831		1
6401.84766		1
6401.883		1
6401.91846		1
6401.979		1
6402.11426		1
6402.14		1
6402.239		1
6402.241		1
6402.263		1
6402.307		1
6402.684		1
6402.86035		1
6402.96143		1
6403.026		1
6403.126		1
6403.28955		1
6403.65527		1
6403.657		1
6403.65771		1
6403.72363		1
6403.792		1
6404.05469		1
6404.16		1
6404.295		1
6404.347		1
6404.367		1
6404.766		1
6404.91		1
6404.94238		1
6405.15527		1
6405.19971		1
6405.217		1
6405.2207		1
6405.48		1
6405.63		1
6405.814		1
6406.092		1
6406.122		1
6406.226		1
6406.23975		1
6406.28271		1
6406.45654		1
6406.72		1
6406.73		1
6406.78125		1
6406.90869		1
6407.174		1
6407.20068		1
6407.22168		1
6407.298		1
6407.38525		1
6407.39453		1
6407.64453		1
6407.883		1
6408.055		1
6408.067		1
6408.266		1
6408.3457		1
6408.37451		1
6408.426		1
6408.506		1
6408.56152		1
6408.59131		1
6408.61		1
6408.641		1
6408.692		1
6408.74854		1
6408.77		1
6408.776		1
6408.84131		1
6408.865		1
6409.06934		1
6409.093		1
6409.15527		1
6409.3457		1
6409.35254		1
6409.3833		1
6409.406		1
6409.40771		1
6409.47		1
6409.729		1
6409.73		1
6409.73145		1
6409.754		1
6409.849		1
6410.25		1
6410.27051		1
6410.27246		1
6410.32373		1
6410.33643		1
6410.453		1
6410.54541		1
6410.56055		1
6410.59131		1
6410.643		1
6410.766		1
6411.05762		1
6411.08936		1
6411.28955		1
6411.306		1
6411.37158		1
6411.64453		1
6411.891		1
6412.016		1
6412.26074		1
6412.279		1
6412.502		1
6412.52539		1
6412.59326		1
6412.642		1
6412.79248		1
6412.80762		1
6412.91162		1
6413.07861		1
6413.08545		1
6413.194		1
6413.20361		1
6413.506		1
6413.76367		1
6414.05		1
6414.055		1
6414.05957		1
6414.37646		1
6414.459		1
6414.508		1
6414.529		1
6414.53662		1
6414.6		1
6414.654		1
6414.7085		1
6414.722		1
6414.76025		1
6414.959		1
6415.48047		1
6415.588		1
6415.81055		1
6415.82373		1
6415.82373		1
6415.88672		1
6415.99658		1
6416.08057		1
6416.231		1
6416.30957		1
6416.35449		1
6416.38525		1
6416.457		1
6416.50342		1
6416.513		1
6416.7373		1
6416.83154		1
6416.83545		1
6416.84033		1
6416.892		1
6416.893		1
6416.93457		1
6417.025		1
6417.30762		1
6417.33252		1
6417.418		1
6417.522		1
6417.54834		1
6417.56836		1
6417.691		1
6417.70459		1
6417.84		1
6417.85254		1
6418.069		1
6418.21875		1
6418.24463		1
6418.45		1
6418.46729		1
6418.494		1
6418.60547		1
6418.66943		1
6418.68457		1
6418.723		1
6419.01758		1
6419.05273		1
6419.27		1
6419.324		1
6419.338		1
6419.42432		1
6419.44141		1
6419.494		1
6419.49463		1
6419.664		1
6419.69336		1
6419.713		1
6419.86426		1
6419.878		1
6419.989		1
6420.00146		1
6420.009		1
6420.043		1
6420.06543		1
6420.382		1
6420.38672		1
6420.40967		1
6420.43		1
6420.43945		1
6420.57666		1
6420.579		1
6420.596		1
6420.745		1
6420.7876		1
6421.01563		1
6421.048		1
6421.25439		1
6421.36865		1
6421.37549		1
6421.52344		1
6421.712		1
6421.736		1
6421.79248		1
6421.79248		1
6421.83		1
6421.88672		1
6422.02637		1
6422.05957		1
6422.069		1
6422.37158		1
6422.441		1
6422.471		1
6422.57666		1
6422.59766		1
6422.625		1
6422.63574		1
6422.7		1
6422.794		1
6422.923		1
6423.229		1
6423.378		1
6423.458		1
6423.46729		1
6423.589		1
6423.626		1
6423.702		1
6423.74756		1
6423.758		1
6423.80566		1
6423.85938		1
6424.008		1
6424.06934		1
6424.193		1
6424.32129		1
6424.384		1
6424.45654		1
6424.5625		1
6424.624		1
6424.761		1
6424.77051		1
6424.80127		1
6424.87451		1
6424.916		1
6424.947		1
6425.03		1
6425.164		1
6425.27148		1
6425.272		1
6425.34473		1
6425.352		1
6425.372		1
6425.44336		1
6425.58057		1
6425.64		1
6425.694		1
6425.7085		1
6425.857		1
6425.86572		1
6425.884		1
6425.94629		1
6426.05664		1
6426.07275		1
6426.20166		1
6426.4917		1
6426.60352		1
6426.67334		1
6426.85938		1
6426.90527		1
6426.999		1
6427.10547		1
6427.132		1
6427.17627		1
6427.325		1
6427.36475		1
6427.474		1
6427.52246		1
6427.58154		1
6427.622		1
6427.70166		1
6427.742		1
6427.75146		1
6427.83936		1
6428.0415		1
6428.06055		1
6428.166		1
6428.18164		1
6428.55371		1
6428.562		1
6428.65625		1
6428.969		1
6428.984		1
6429.011		1
6429.17627		1
6429.23633		1
6429.25244		1
6429.35449		1
6429.386		1
6429.441		1
6429.44434		1
6429.467		1
6429.485		1
6429.647		1
6430.0166		1
6430.01758		1
6430.115		1
6430.29932		1
6430.366		1
6430.557		1
6430.72363		1
6430.82373		1
6430.82764		1
6430.90234		1
6430.92334		1
6430.952		1
6431.054		1
6431.146		1
6431.151		1
6431.22656		1
6431.265		1
6431.266		1
6431.29541		1
6431.35938		1
6431.41748		1
6431.4873		1
6431.70654		1
6431.901		1
6432.13		1
6432.21826		1
6432.392		1
6432.402		1
6432.413		1
6432.44629		1
6432.5376		1
6433.036		1
6433.16162		1
6433.23438		1
6433.242		1
6433.29		1
6433.31152		1
6433.341		1
6433.37549		1
6433.478		1
6433.562		1
6433.605		1
6433.62256		1
6433.83643		1
6433.888		1
6434.00732		1
6434.09863		1
6434.116		1
6434.147		1
6434.17139		1
6434.37158		1
6434.62744		1
6434.6377		1
6434.7085		1
6434.71		1
6434.78955		1
6434.87451		1
6434.90234		1
6435.189		1
6435.215		1
6435.37354		1
6435.45166		1
6435.52637		1
6435.566		1
6435.62939		1
6435.67725		1
6435.679		1
6435.723		1
6435.75537		1
6435.7915		1
6435.79639		1
6435.80127		1
6435.94531		1
6436.04248		1
6436.064		1
6436.137		1
6436.20459		1
6436.32861		1
6436.405		1
6436.45361		1
6436.501		1
6436.64844		1
6436.89453		1
6436.906		1
6437.14258		1
6437.62451		1
6437.635		1
6437.96973		1
6438.047		1
6438.192		1
6438.24756		1
6438.266		1
6438.27441		1
6438.28125		1
6438.30273		1
6438.488		1
6438.53369		1
6438.649		1
6438.654		1
6438.703		1
6438.84229		1
6438.8584		1
6438.91162		1
6438.923		1
6438.939		1
6438.985		1
6439.047		1
6439.412		1
6439.41357		1
6439.47		1
6439.47754		1
6439.507		1
6439.524		1
6439.63965		1
6439.95068		1
6440.045		1
6440.05957		1
6440.069		1
6440.202		1
6440.203		1
6440.452		1
6440.485		1
6440.65527		1
6440.671		1
6440.871		1
6441.048		1
6441.1543		1
6441.382		1
6441.47949		1
6441.48633		1
6441.57666		1
6441.60449		1
6441.932		1
6441.972		1
6442.001		1
6442.005		1
6442.04248		1
6442.172		1
6442.229		1
6442.26074		1
6442.34668		1
6442.40234		1
6442.41162		1
6442.44434		1
6442.47852		1
6442.47852		1
6442.481		1
6442.529		1
6442.591		1
6442.656		1
6442.991		1
6443.04736		1
6443.05029		1
6443.147		1
6443.26025		1
6443.26855		1
6443.43457		1
6443.701		1
6443.716		1
6443.92432		1
6444.099		1
6444.11768		1
6444.241		1
6444.269		1
6444.279		1
6444.33545		1
6444.45947		1
6444.54053		1
6444.62061		1
6444.63867		1
6444.69727		1
6444.7085		1
6444.79736		1
6444.85547		1
6444.8916		1
6444.908		1
6445.23047		1
6445.235		1
6445.248		1
6445.265		1
6445.49561		1
6445.562		1
6445.71436		1
6445.7373		1
6445.79736		1
6445.8125		1
6445.921		1
6446.045		1
6446.18164		1
6446.197		1
6446.34375		1
6446.442		1
6446.464		1
6446.57227		1
6446.574		1
6446.615		1
6446.73242		1
6446.801		1
6446.831		1
6446.85449		1
6446.982		1
6447.225		1
6447.32		1
6447.35645		1
6447.72168		1
6447.80566		1
6447.882		1
6447.88672		1
6447.924		1
6447.92725		1
6447.93262		1
6448.1665		1
6448.20752		1
6448.28174		1
6448.29541		1
6448.297		1
6448.39355		1
6448.41943		1
6448.6084		1
6448.846		1
6448.869		1
6448.88037		1
6449.054		1
6449.15869		1
6449.26758		1
6449.316		1
6449.32227		1
6449.323		1
6449.451		1
6449.452		1
6449.46826		1
6449.47461		1
6449.513		1
6449.642		1
6449.668		1
6449.9585		1
6449.99658		1
6450.05127		1
6450.098		1
6450.112		1
6450.18945		1
6450.19434		1
6450.246		1
6450.259		1
6450.265		1
6450.3584		1
6450.437		1
6450.551		1
6450.601		1
6450.64355		1
6450.763		1
6450.8		1
6450.837		1
6450.987		1
6451.08936		1
6451.241		1
6451.28857		1
6451.294		1
6451.42432		1
6451.51465		1
6451.562		1
6451.636		1
6451.667		1
6451.741		1
6451.78369		1
6451.887		1
6451.92334		1
6451.96143		1
6452.008		1
6452.03		1
6452.12256		1
6452.22656		1
6452.238		1
6452.29639		1
6452.37842		1
6452.38428		1
6452.506		1
6452.565		1
6452.57031		1
6452.59863		1
6452.645		1
6452.67773		1
6452.792		1
6452.79834		1
6452.84131		1
6452.874		1
6452.90869		1
6452.94238		1
6453.048		1
6453.07861		1
6453.0957		1
6453.159		1
6453.1875		1
6453.291		1
6453.306		1
6453.339		1
6453.347		1
6453.42041		1
6453.48047		1
6453.69727		1
6453.84131		1
6454.024		1
6454.038		1
6454.03857		1
6454.09961		1
6454.22559		1
6454.26855		1
6454.28369		1
6454.36035		1
6454.406		1
6454.71436		1
6454.762		1
6454.763		1
6454.861		1
6454.926		1
6454.973		1
6455.075		1
6455.73145		1
6455.918		1
6455.924		1
6455.979		1
6456.07959		1
6456.132		1
6456.14		1
6456.24658		1
6456.26074		1
6456.286		1
6456.30566		1
6456.417		1
6456.429		1
6456.632		1
6456.713		1
6456.882		1
6456.97168		1
6457.02		1
6457.03857		1
6457.108		1
6457.14551		1
6457.41553		1
6457.498		1
6457.54443		1
6457.64844		1
6457.687		1
6457.90527		1
6457.942		1
6457.954		1
6457.96		1
6457.968		1
6458.00244		1
6458.12842		1
6458.164		1
6458.339		1
6458.48145		1
6458.48975		1
6458.49756		1
6458.52539		1
6458.59375		1
6458.71338		1
6458.785		1
6458.84668		1
6458.889		1
6458.902		1
6458.90625		1
6459.007		1
6459.048		1
6459.083		1
6459.11865		1
6459.146		1
6459.295		1
6459.301		1
6459.32861		1
6459.34033		1
6459.374		1
6459.38965		1
6459.43848		1
6459.58252		1
6459.706		1
6459.734		1
6459.739		1
6459.805		1
6460.03		1
6460.05371		1
6460.05664		1
6460.097		1
6460.1333		1
6460.216		1
6460.261		1
6460.27734		1
6460.35645		1
6460.41357		1
6460.453		1
6460.499		1
6460.558		1
6460.62646		1
6460.75635		1
6460.824		1
6460.84766		1
6460.901		1
6460.9126		1
6460.92871		1
6460.96436		1
6461.00439		1
6461.199		1
6461.32471		1
6461.43555		1
6461.465		1
6461.57666		1
6461.583		1
6461.601		1
6461.623		1
6461.67725		1
6461.76172		1
6461.82031		1
6461.87061		1
6461.963		1
6461.986		1
6462.00146		1
6462.16553		1
6462.20947		1
6462.353		1
6462.384		1
6462.443		1
6462.5083		1
6462.62		1
6462.68		1
6462.695		1
6462.754		1
6463.00342		1
6463.026		1
6463.27246		1
6463.291		1
6463.31348		1
6463.52832		1
6463.559		1
6463.57373		1
6463.62842		1
6463.82129		1
6463.831		1
6463.834		1
6463.89355		1
6463.901		1
6463.94727		1
6464.014		1
6464.036		1
6464.04248		1
6464.09863		1
6464.18164		1
6464.188		1
6464.28955		1
6464.29053		1
6464.46875		1
6464.52832		1
6464.60547		1
6464.82275		1
6464.899		1
6464.93457		1
6465.009		1
6465.048		1
6465.08		1
6465.195		1
6465.48		1
6465.489		1
6465.606		1
6465.625		1
6465.67139		1
6465.69531		1
6465.69629		1
6465.697		1
6465.697		1
6465.713		1
6465.78174		1
6465.782		1
6465.91064		1
6465.96436		1
6466.02148		1
6466.029		1
6466.07861		1
6466.141		1
6466.1416		1
6466.19336		1
6466.212		1
6466.225		1
6466.31152		1
6466.373		1
6466.379		1
6466.40967		1
6466.47		1
6466.496		1
6466.67139		1
6466.709		1
6466.758		1
6466.924		1
6467.093		1
6467.105		1
6467.12842		1
6467.209		1
6467.30762		1
6467.385		1
6467.42627		1
6467.47754		1
6467.50537		1
6467.515		1
6467.54541		1
6467.55469		1
6467.715		1
6467.823		1
6467.834		1
6467.903		1
6467.987		1
6468.01025		1
6468.06055		1
6468.10156		1
6468.2627		1
6468.291		1
6468.34375		1
6468.416		1
6468.4165		1
6468.538		1
6468.57129		1
6468.667		1
6468.66748		1
6468.74951		1
6468.901		1
6469.09668		1
6469.3877		1
6469.433		1
6469.44971		1
6469.71143		1
6469.768		1
6469.8457		1
6469.92627		1
6469.92725		1
6469.93359		1
6469.994		1
6470.028		1
6470.065		1
6470.10352		1
6470.132		1
6470.366		1
6470.3877		1
6470.402		1
6470.43066		1
6470.458		1
6470.483		1
6470.4917		1
6470.529		1
6470.532		1
[truncated: 18,167 more rows]
