# Supplementary material for: Getting rid of ‘rain’ and ‘stars’: Mitigating inhibition effects on ddPCR data analysis, the case study of the invasive crayfish Pacifastacus leniusculus in the streams of Luxembourg
Source: PLoS One. 2022 Nov 16;17(11):e0275363. doi: 10.1371/journal.pone.0275363 (PMC9668142; doi:10.1371/journal.pone.0275363)
Supplement: S1 File — (ZIP) [file pone.0275363.s003.zip › raw data/31-Pl4/31 Pl4-2019_C10_Amplitude.csv]

Ch1 Amplitude	Ch2 Amplitude	Cluster
1782.78394		1
1901.92493		1
1966.39185		1
1969.99475		1
1988.54187		1
2017.55249		1
2024.63757		1
2025.00281		1
2072.363		1
2081.625		1
2121.917		1
2140.457		1
2142.16284		1
2149.93115		1
2164.46851		1
2177.3042		1
2194.59082		1
2208.371		1
2213.09888		1
2223.82275		1
2230.32251		1
2248.41187		1
2257.857		1
2258.73364		1
2260.8645		1
2282.234		1
2285.87		1
2295.46265		1
2299.964		1
2304.463		1
2315.7168		1
2337.55176		1
2366.474		1
2371.581		1
2376.02417		1
2377.96826		1
2378.102		1
2383.25317		1
2393.34424		1
2406.2334		1
2409.845		1
2415.12256		1
2418.1438		1
2424.40063		1
2434.722		1
2435.95923		1
2446.34863		1
2456.707		1
2476.26318		1
2476.578		1
2477.50537		1
2492.64575		1
2492.70459		1
2500.016		1
2504.54468		1
2517.726		1
2518.699		1
2528.63623		1
2529.84863		1
2537.78955		1
2542.64136		1
2546.29175		1
2558.56372		1
2560.83276		1
2561.10669		1
2569.29541		1
2569.92432		1
2588.94678		1
2596.642		1
2606.98926		1
2616.79614		1
2623.91943		1
2627.071		1
2627.678		1
2628.535		1
2631.45532		1
2632.518		1
2636.78979		1
2637.4458		1
2638.5708		1
2638.67773		1
2647.051		1
2649.24		1
2653.882		1
2654.74268		1
2655.02051		1
2656.44678		1
2658.1167		1
2666.23267		1
2666.36523		1
2669.39746		1
2674.3855		1
2676.1123		1
2678.17432		1
2679.71338		1
2683.693		1
2684.52075		1
2688.04248		1
2692.59741		1
2694.8103		1
2710.289		1
2711.224		1
2722.96		1
2725.48169		1
2727.73218		1
2733.44482		1
2734.40112		1
2735.2583		1
2740.60449		1
2742.515		1
2742.832		1
2743.5188		1
2745.12817		1
2749.737		1
2765.31055		1
2766.90479		1
2781.39966		1
2787.69653		1
2796.36255		1
2797.93945		1
2798.08228		1
2800.0957		1
2800.12158		1
2802.17627		1
2807.1333		1
2810.31128		1
2817.34546		1
2821.286		1
2821.993		1
2829.83618		1
2836.262		1
2837.57031		1
2837.89453		1
2838.90234		1
2841.44727		1
2842.71533		1
2843.002		1
2845.15918		1
2846.827		1
2848.12256		1
2854.07715		1
2855.89331		1
2858.28833		1
2862.767		1
2864.32813		1
2867.9126		1
2874.41431		1
2874.73		1
2878.298		1
2881.48657		1
2886.33081		1
2889.75464		1
2891.60156		1
2891.77124		1
2898.39		1
2903.76172		1
2903.951		1
2908.396		1
2908.41113		1
2908.5686		1
2909.65747		1
2909.84375		1
2912.05371		1
2913.25317		1
2928.869		1
2931.68823		1
2932.331		1
2939.31738		1
2946.276		1
2946.35449		1
2947.35547		1
2948.57739		1
2950.558		1
2950.865		1
2952.20679		1
2953.70581		1
2955.33374		1
2956.15918		1
2970.83423		1
2981.94043		1
2982.60742		1
2985.54614		1
2993.554		1
2995.02368		1
2995.968		1
3000.56348		1
3004.412		1
3006.36743		1
3007.29272		1
3007.823		1
3019.02075		1
3025.15015		1
3031.809		1
3037.06958		1
3049.15161		1
3053.47046		1
3053.65527		1
3071.48633		1
3081.58643		1
3085.955		1
3096.33325		1
3098.46973		1
3099.07959		1
3104.115		1
3105.791		1
3107.28174		1
3107.584		1
3108.88257		1
3116.942		1
3118.79248		1
3128.31372		1
3129.91772		1
3134.06567		1
3143.77368		1
3144.584		1
3151.29614		1
3153.18042		1
3154.63232		1
3155.00464		1
3157.15649		1
3160.4165		1
3161.821		1
3166.32349		1
3173.22		1
3175.37085		1
3175.51318		1
3176.21045		1
3181.83057		1
3187.30371		1
3191.54956		1
3194.96313		1
3196.35767		1
3198.16846		1
3199.61426		1
3200.16235		1
3202.165		1
3209.771		1
3212.641		1
3215.209		1
3215.92334		1
3218.76343		1
3220.8833		1
3224.187		1
3224.909		1
3226.3772		1
3226.83447		1
3227.44971		1
3230.121		1
3238.456		1
3238.765		1
3239.66		1
3251.09		1
3252.84253		1
3257.49658		1
3258.82446		1
3259.768		1
3261.63159		1
3264.78955		1
3266.124		1
3267.52368		1
3271.358		1
3273.48145		1
3273.71021		1
3276.71069		1
3279.235		1
3287.82739		1
3290.55835		1
3291.47681		1
3294.938		1
3296.21045		1
3296.40576		1
3297.65259		1
3300.63574		1
3301.69531		1
3307.82959		1
3311.785		1
3313.803		1
3341.77881		1
3344.5542		1
3360.94629		1
3363.23486		1
3364.35767		1
3367.60547		1
3368.25317		1
3375.20068		1
3375.2334		1
3375.64648		1
3375.90479		1
3376.075		1
3377.32935		1
3380.205		1
3380.21265		1
3382.811		1
3385.96		1
3399.955		1
3403.36768		1
3403.828		1
3405.3042		1
3410.20776		1
3411.85327		1
3414.31152		1
3420.00342		1
3421.216		1
3423.30957		1
3423.65967		1
3424.263		1
3425.8147		1
3430.41113		1
3432.745		1
3434.44849		1
3451.23633		1
3453.98218		1
3455.54639		1
3460.68823		1
3466.03418		1
3472.41479		1
3473.78442		1
3475.19043		1
3484.50513		1
3489.52954		1
3492.71973		1
3493.118		1
3495.92554		1
3499.42529		1
3504.90356		1
3505.70117		1
3507.1228		1
3507.25928		1
3509.90356		1
3512.08984		1
3515.6228		1
3519.51465		1
3522.69775		1
3526.70752		1
3549.65674		1
3553.05859		1
3555.24365		1
3559.302		1
3560.99219		1
3565.41284		1
3565.784		1
3573.716		1
3577.093		1
3584.44		1
3586.53027		1
3589.95679		1
3590.61646		1
3591.741		1
3593.948		1
3594.9248		1
3594.981		1
3600.68579		1
3601.04028		1
3602.10425		1
3605.11914		1
3606.08423		1
3613.79321		1
3617.283		1
3621.86084		1
3624.531		1
3624.71924		1
3625.803		1
3627.058		1
3627.3855		1
3627.478		1
3632.29053		1
3635.625		1
3642.671		1
3646.18384		1
3649.50781		1
3649.89624		1
3651.55151		1
3652.261		1
3652.99927		1
3653.22632		1
3660.25854		1
3667.50317		1
3668.18457		1
3669.27319		1
3669.37427		1
3670.62939		1
3673.21753		1
3676.7832		1
3677.41113		1
3679.37231		1
3682.008		1
3684.77783		1
3685.234		1
3688.19214		1
3692.6687		1
3697.785		1
3700.05371		1
3700.79468		1
3704.8		1
3706.67969		1
3712.282		1
3720.09766		1
3721.06958		1
3727.13257		1
3728.87		1
3733.248		1
3734.46338		1
3737.82471		1
3738.08984		1
3743.79956		1
3748.14819		1
3748.83032		1
3750.70825		1
3750.96826		1
3752.09985		1
3754.52661		1
3754.90552		1
3755.1228		1
3755.76587		1
3756.112		1
3766.17383		1
3767.75977		1
3769.78271		1
3773.83472		1
3776.7395		1
3778.65283		1
3792.25977		1
3794.70581		1
3796.00171		1
3797.28271		1
3799.65112		1
3800.321		1
3804.193		1
3806.135		1
3806.607		1
3809.992		1
3815.35278		1
3816.79956		1
3819.648		1
3826.61328		1
3830.91357		1
3831.22559		1
3842.623		1
3849.281		1
3850.63062		1
3860.34155		1
3862.98779		1
3868.02		1
3871.304		1
3873.66748		1
3874.59521		1
3875.79932		1
3877.52441		1
3880.2085		1
3880.34839		1
3885.52759		1
3895.921		1
3897.15771		1
3903.10767		1
3904.47437		1
3912.822		1
3912.871		1
3914.71948		1
3914.79077		1
3929.40967		1
3930.16431		1
3932.11157		1
3935.23828		1
3937.05151		1
3937.70874		1
3938.98047		1
3942.10864		1
3942.914		1
3945.5105		1
3946.49487		1
3947.95		1
3948.0127		1
3956.404		1
3956.44824		1
3956.55127		1
3958.85669		1
3959.69		1
3962.1145		1
3964.51758		1
3966.08472		1
3969.22827		1
3974.11743		1
3980.12769		1
3983.2854		1
3983.40576		1
3987.73438		1
3988.15063		1
3990.79858		1
3992.07056		1
3998.25415		1
4000.0105		1
4002.97314		1
4012.71777		1
4016.8103		1
4017.233		1
4019.336		1
4025.90674		1
4029.844		1
4033.757		1
4034.497		1
4038.22388		1
4038.43237		1
4040.88525		1
4041.76758		1
4051.18677		1
4053.64038		1
4054.33228		1
4058.19824		1
4058.49023		1
4060.17847		1
4061.27271		1
4064.18848		1
4064.54028		1
4072.40967		1
4078.831		1
4079.22559		1
4079.67969		1
4079.7063		1
4080.86279		1
4082.09888		1
4086.77856		1
4094.18945		1
4094.386		1
4100.033		1
4100.80273		1
4106.19531		1
4114.30957		1
4115.51758		1
4118.82568		1
4121.83838		1
4122.63525		1
4124.398		1
4124.6084		1
4127.22559		1
4130.09473		1
4132.55566		1
4134.83643		1
4135.42432		1
4140.048		1
4142.053		1
4142.723		1
4142.98975		1
4149.011		1
4149.34863		1
4149.631		1
4151.78955		1
4153.527		1
4158.58838		1
4158.647		1
4161.90869		1
4164.3374		1
4172.844		1
4184.583		1
4185.56641		1
4189.393		1
4192.87		1
4195.36035		1
4196.5166		1
4197.28		1
4198.053		1
4198.48633		1
4199.13672		1
4211.60449		1
4213.866		1
4215.858		1
4218.148		1
4234.34863		1
4244.783		1
4244.84863		1
4246.16064		1
4251.357		1
4252.718		1
4256.076		1
4257.37939		1
4263.407		1
4264.364		1
4271.623		1
4274.04		1
4278.40625		1
4291.49854		1
4292.28857		1
4296.706		1
4302.801		1
4306.381		1
4308.77344		1
4323.142		1
4330.30664		1
4330.55664		1
4340.09766		1
4362.031		1
4362.973		1
4427.27832		1
4462.144		1
4601.65771		1
4754.50439		1
4933.57861		1
4949.61133		1
5423.53		1
5425.37451		1
5434.99072		1
5438.40967		1
5510.541		1
5572.613		1
5593.284		1
5605.22559		1
5607.17139		1
5640.01		1
5646.276		1
5653.888		1
5662.573		1
5669.215		1
5674.21338		1
5676.1377		1
5689.52		1
5706.074		1
5708.695		1
5709.349		1
5711.469		1
5712.25537		1
5712.567		1
5717.161		1
5717.18359		1
5732.94971		1
5735.04		1
5739.87061		1
5745.78564		1
5751.775		1
5754.75342		1
5759.288		1
5763.70752		1
5766.40137		1
5780.826		1
5785.646		1
5795.52		1
5795.85059		1
5798.21338		1
5801.06		1
5804.409		1
5806.09375		1
5806.97266		1
5808.494		1
5813.025		1
5815.37451		1
5824.611		1
5826.01465		1
5826.918		1
5829.23926		1
5831.111		1
5834.958		1
5840.784		1
5846.408		1
5846.52344		1
5847.72559		1
5850.371		1
5852.82764		1
5854.544		1
5854.623		1
5856.24268		1
5856.975		1
5857.85547		1
5862.467		1
5864.684		1
5865.17334		1
5868.33643		1
5870.2373		1
5870.30273		1
5870.39063		1
5872.71729		1
5879.05469		1
5879.591		1
5880.682		1
5883.00635		1
5883.42334		1
5886.726		1
5887.12256		1
5889.36768		1
5889.77		1
5890.04346		1
5892.43		1
5896.722		1
5897.819		1
5898.268		1
5900.3335		1
5901.206		1
5905.793		1
5907.199		1
5910.64648		1
5911.45		1
5913.56641		1
5914.76025		1
5915.06934		1
5915.19434		1
5916.967		1
5918.711		1
5920.37061		1
5920.78857		1
5920.85156		1
5923.90869		1
5925.629		1
5927.179		1
5929.362		1
5929.59961		1
5931.696		1
5934.541		1
5935.62939		1
5935.84229		1
5937.159		1
5938.189		1
5938.4873		1
5938.936		1
5940.201		1
5940.97852		1
5941.17773		1
5941.581		1
5942.279		1
5942.593		1
5945.25146		1
5945.63232		1
5946.8833		1
5947.77148		1
5950.604		1
5951.38574		1
5951.93457		1
5952.23633		1
5953.27832		1
5953.87256		1
5954.19727		1
5954.82666		1
5955.359		1
5958.01074		1
5958.504		1
5959.311		1
5959.999		1
5960.33936		1
5961.47559		1
5961.551		1
5962.232		1
5964.077		1
5964.264		1
5965.98		1
5966.384		1
5966.9585		1
5968.246		1
5968.68359		1
5970.622		1
5971.478		1
5971.878		1
5972.44971		1
5972.587		1
5973.36328		1
5974.119		1
5974.165		1
5974.284		1
5974.691		1
5975.66357		1
5975.92139		1
5977.05664		1
5977.14941		1
5977.74268		1
5977.91748		1
5978.15039		1
5978.169		1
5979.1333		1
5979.186		1
5980.41357		1
5980.646		1
5980.926		1
5981.947		1
5982.44629		1
5984.51953		1
5984.757		1
5985.089		1
5986.82031		1
5986.93		1
5988.13574		1
5988.44971		1
5988.92773		1
5989.62158		1
5991.28955		1
5991.33643		1
5993.925		1
5994.73975		1
5995.5		1
5995.751		1
5995.767		1
5995.815		1
5996.201		1
5996.43945		1
5996.863		1
5997.17773		1
5997.26367		1
5997.3335		1
5997.37451		1
5998.625		1
5999.04736		1
5999.835		1
5999.931		1
6000.16455		1
6000.75732		1
6001.25928		1
6001.677		1
6002.097		1
6002.23438		1
6002.3374		1
6003.14551		1
6003.899		1
6004.81934		1
6005.74854		1
6005.83936		1
6007.116		1
6007.123		1
6007.28467		1
6007.34668		1
6007.545		1
6007.928		1
6009.717		1
6009.83		1
6010.178		1
6010.35156		1
6010.399		1
6012.27344		1
6012.35156		1
6013.72559		1
6014.36328		1
6014.427		1
6014.8374		1
6015.009		1
6016.024		1
6016.31543		1
6016.50244		1
6016.65869		1
6016.984		1
6017.252		1
6017.474		1
6018.427		1
6018.46436		1
6018.64		1
6018.80225		1
6019.48438		1
6019.57959		1
6019.75342		1
6020.12256		1
6021.6		1
6021.70166		1
6023.088		1
6024.44434		1
6024.495		1
6024.69727		1
6024.69775		1
6025.00049		1
6025.906		1
6026.07		1
6026.0957		1
6026.17529		1
6026.508		1
6027.15039		1
6027.222		1
6028.5874		1
6028.676		1
6029.092		1
6029.202		1
6029.739		1
6029.75146		1
6029.906		1
6030.69873		1
6031.16553		1
6031.181		1
6031.567		1
6031.60449		1
6031.64355		1
6033.233		1
6033.44629		1
6033.6333		1
6033.692		1
6033.958		1
6034.00439		1
6034.17969		1
6034.413		1
6034.63428		1
6035.49951		1
6035.56152		1
6035.82959		1
6036.234		1
6036.67432		1
6037.7627		1
6037.978		1
6038.17139		1
6038.527		1
6038.78857		1
6039.29346		1
6039.78467		1
6040.15332		1
6040.30664		1
6040.631		1
6040.672		1
6040.70752		1
6040.811		1
6040.974		1
6041.21973		1
6041.3335		1
6041.776		1
6042.234		1
6042.30371		1
6042.429		1
6042.479		1
6042.8623		1
6043.287		1
6043.604		1
6043.85742		1
6043.9585		1
6045.096		1
6045.24365		1
6045.37842		1
6045.434		1
6045.58545		1
6046.05859		1
6046.193		1
6046.83057		1
6046.94629		1
6047.149		1
6047.63232		1
6048.00244		1
6048.25732		1
6048.37842		1
6048.43652		1
6048.929		1
6048.942		1
6049.332		1
6049.845		1
6050.00439		1
6051.48828		1
6051.927		1
6052.035		1
6052.13037		1
6052.32275		1
6052.4375		1
6053.229		1
6053.405		1
6053.919		1
6054.173		1
6054.717		1
6055.16846		1
6055.436		1
6055.838		1
6056.355		1
6056.53369		1
6056.715		1
6056.78564		1
6057.56641		1
6057.61865		1
6058.807		1
6059.48047		1
6059.52539		1
6059.556		1
6059.674		1
6059.93652		1
6060.204		1
6060.345		1
6060.82373		1
6061.41162		1
6061.534		1
6061.63867		1
6062.08057		1
6062.86475		1
6063.17529		1
6063.199		1
6063.795		1
6063.898		1
6064.454		1
6064.45654		1
6064.463		1
6064.625		1
6064.82373		1
6065.197		1
6065.959		1
6066.17236		1
6066.238		1
6066.26953		1
6066.389		1
6066.75635		1
6066.76074		1
6067.325		1
6068.36035		1
6068.4873		1
6068.99268		1
6069.019		1
6069.098		1
6069.59863		1
6070.123		1
6070.341		1
6070.80225		1
6070.88965		1
6070.961		1
6071.54053		1
6072.054		1
6072.393		1
6072.408		1
6072.82959		1
6073.118		1
6073.592		1
6073.686		1
6074.25635		1
6074.338		1
6074.386		1
6074.494		1
6074.786		1
6075.39648		1
6075.51367		1
6075.55664		1
6076.22		1
6076.64551		1
6076.70557		1
6076.9043		1
6077.02832		1
6077.09668		1
6077.26953		1
6077.41064		1
6078.019		1
6078.07031		1
6078.564		1
6079.04248		1
6079.0835		1
6079.19		1
6079.243		1
6079.5415		1
6079.61768		1
6079.69141		1
6079.826		1
6079.915		1
6080.766		1
6081.01758		1
6081.175		1
6081.273		1
6081.568		1
6081.97266		1
6082.0376		1
6082.094		1
6082.135		1
6082.267		1
6082.29		1
6082.644		1
6082.675		1
6083.1543		1
6083.18066		1
6083.26758		1
6083.31836		1
6083.6123		1
6083.906		1
6084.02051		1
6084.28857		1
6084.341		1
6084.948		1
6085.01563		1
6085.119		1
6085.19141		1
6085.73145		1
6086.14551		1
6086.22754		1
6086.38574		1
6086.42236		1
6086.485		1
6086.588		1
6086.78467		1
6086.79736		1
6086.886		1
6087.032		1
6087.19775		1
6087.24561		1
6087.359		1
6087.55029		1
6087.709		1
6088.05029		1
6088.113		1
6088.1377		1
6088.23242		1
6088.733		1
6088.78369		1
6089.008		1
6089.6123		1
6090.04639		1
6090.08838		1
6090.18848		1
6090.461		1
6090.573		1
6090.594		1
6090.63		1
6090.873		1
6090.88867		1
6091.69043		1
6091.76025		1
6091.78467		1
6091.8		1
6092.14355		1
6092.278		1
6092.283		1
6092.318		1
6092.352		1
6092.55273		1
6092.6084		1
6092.68164		1
6092.898		1
6092.904		1
6093.315		1
6093.47168		1
6093.56738		1
6093.996		1
6094.149		1
6094.28271		1
6094.303		1
6094.42529		1
6094.602		1
6094.62744		1
6094.97		1
6095.23828		1
6095.279		1
6095.457		1
6095.4707		1
6095.5166		1
6095.70654		1
6095.99756		1
6096.36768		1
6096.58447		1
6096.712		1
6096.76855		1
6096.782		1
6096.929		1
6097.26953		1
6097.31348		1
6097.31543		1
6097.4624		1
6097.591		1
6097.668		1
6097.761		1
6097.8457		1
6097.9043		1
6097.943		1
6098.109		1
6098.255		1
6098.60645		1
6098.78955		1
6098.897		1
6098.959		1
6098.987		1
6099.15137		1
6099.2583		1
6099.285		1
6099.371		1
6099.55127		1
6099.57959		1
6099.94775		1
6099.9585		1
6100.021		1
6100.408		1
6100.616		1
6100.769		1
6100.829		1
6100.89355		1
6101.1123		1
6101.18359		1
6101.423		1
6101.48047		1
6101.65625		1
6101.68066		1
6101.892		1
6101.99463		1
6102.0127		1
6102.108		1
6102.229		1
6102.71045		1
6102.731		1
6102.80225		1
6102.82959		1
6102.909		1
6102.91162		1
6102.93848		1
6102.944		1
6103.037		1
6103.57129		1
6103.91357		1
6104.49		1
6104.716		1
6104.7334		1
6104.968		1
6104.97266		1
6105.25635		1
6105.26563		1
6105.534		1
6105.702		1
6105.783		1
6105.91748		1
6106.0874		1
6106.14844		1
6106.711		1
6106.94971		1
6107.42432		1
6107.594		1
6107.71729		1
6108.018		1
6108.05371		1
6108.15527		1
6108.237		1
6108.38428		1
6108.5293		1
6108.614		1
6108.714		1
6108.802		1
6109.07471		1
6109.099		1
6109.265		1
6109.328		1
6109.50049		1
6109.78857		1
6110.049		1
6110.06934		1
6110.12354		1
6110.227		1
6110.59473		1
6110.632		1
6110.765		1
6110.98926		1
6111.16162		1
6111.445		1
6111.465		1
6111.483		1
6111.786		1
6112.014		1
6112.282		1
6112.48438		1
6112.75732		1
6112.88135		1
6112.93359		1
6113.19873		1
6113.21143		1
6113.24072		1
6113.242		1
6113.39258		1
6113.685		1
6113.82129		1
6113.86328		1
6113.9624		1
6114.11475		1
6114.16943		1
6114.75439		1
6114.799		1
6114.96729		1
6115.18262		1
6115.46875		1
6115.522		1
6115.649		1
6115.68945		1
6115.799		1
6116.13428		1
6116.36768		1
6116.37256		1
6116.568		1
6116.67334		1
6116.69043		1
6116.791		1
6116.99		1
6117.05		1
6117.082		1
6117.103		1
6117.104		1
6117.243		1
6117.69971		1
6117.749		1
6117.7666		1
6117.91064		1
6117.94629		1
6117.955		1
6117.96729		1
6118.134		1
6118.1626		1
6118.181		1
6118.2207		1
6118.243		1
6118.37646		1
6118.663		1
6118.687		1
6118.704		1
6118.88		1
6118.957		1
6118.988		1
6119.16064		1
6119.315		1
6119.332		1
6119.357		1
6119.49365		1
6119.679		1
6119.92041		1
6120.713		1
6120.74561		1
6120.869		1
6120.921		1
6120.943		1
6120.979		1
6121.061		1
6121.44434		1
6121.842		1
6121.846		1
6121.88		1
6121.9375		1
6122.01855		1
6122.39258		1
6122.668		1
6122.93164		1
6123.173		1
6123.18262		1
6123.26953		1
6123.293		1
6123.306		1
6123.313		1
6123.381		1
6123.46973		1
6123.823		1
6123.884		1
6123.969		1
6124.02441		1
6124.073		1
6124.10156		1
6124.2627		1
6124.405		1
6124.406		1
6124.537		1
6124.72559		1
6124.80859		1
6124.8335		1
6124.939		1
6125.206		1
6125.56348		1
6125.584		1
6125.639		1
6125.63965		1
6125.68457		1
6125.696		1
6125.83154		1
6126.03467		1
6126.096		1
6126.25146		1
6126.29053		1
6126.56445		1
6126.706		1
6126.721		1
6126.848		1
6126.96533		1
6127.056		1
6127.35742		1
6127.644		1
6127.748		1
6127.756		1
6127.79346		1
6127.799		1
6127.809		1
6127.86475		1
6128.216		1
6128.429		1
6128.91162		1
6128.92725		1
6129.1167		1
6129.12646		1
6129.145		1
6129.19141		1
6129.21875		1
6129.40039		1
6129.44141		1
6129.45068		1
6129.61963		1
6129.7334		1
6129.85352		1
6129.941		1
6130.519		1
6130.52246		1
6130.664		1
6130.806		1
6130.936		1
6130.953		1
6131.10254		1
6131.6167		1
6131.849		1
6131.94		1
6132.072		1
6132.1167		1
6132.20654		1
6132.246		1
6132.7207		1
6132.74268		1
6132.95068		1
6132.99756		1
6133.115		1
6133.299		1
6133.36865		1
6133.44043		1
6133.47363		1
6133.4873		1
6133.84961		1
6134.098		1
6134.238		1
6134.36768		1
6134.53125		1
6134.79736		1
6134.8667		1
6134.956		1
6135.652		1
6135.931		1
6136.2876		1
6136.36133		1
6136.37842		1
6136.46533		1
6136.46875		1
6136.473		1
6136.684		1
6137.42		1
6137.547		1
6137.843		1
6137.94434		1
6138.14746		1
6138.3877		1
6138.547		1
6138.643		1
6138.79346		1
6139.132		1
6139.38232		1
6139.4165		1
6139.5		1
6139.64063		1
6139.666		1
6139.71338		1
6140.05566		1
6140.40967		1
6140.411		1
6140.4917		1
6140.514		1
6140.56836		1
6140.786		1
6140.91		1
6141.47559		1
6141.705		1
6141.86		1
6142.07666		1
6142.197		1
6142.32		1
6142.34863		1
6142.369		1
6142.542		1
6142.752		1
6142.865		1
6142.93945		1
6143.124		1
6143.36865		1
6143.48242		1
6143.711		1
6143.80029		1
6143.866		1
6143.94531		1
6143.98926		1
6144.083		1
6144.337		1
6144.47949		1
6144.59863		1
6144.63		1
6144.639		1
6144.65869		1
6144.69971		1
6144.772		1
6144.776		1
6144.785		1
6144.81641		1
6144.97461		1
6145.076		1
6145.10742		1
6145.264		1
6145.375		1
6145.50732		1
6145.537		1
6145.6665		1
6145.694		1
6145.94043		1
6146.12256		1
6146.34766		1
6146.374		1
6146.4043		1
6146.461		1
6146.46729		1
6146.50537		1
6146.56055		1
6146.60449		1
6146.66		1
6146.71143		1
6146.8374		1
6147.0376		1
6147.13867		1
6147.197		1
6147.502		1
6147.566		1
6147.59033		1
6147.603		1
6147.67432		1
6147.695		1
6147.862		1
6147.887		1
6147.89355		1
6148.311		1
6148.48633		1
6148.538		1
6148.625		1
6148.64258		1
6148.90625		1
6148.9873		1
6149.14063		1
6149.14355		1
6149.38		1
6149.592		1
6149.967		1
6150.026		1
6150.383		1
6150.426		1
6150.53027		1
6150.68359		1
6150.704		1
6150.84375		1
6151.08936		1
6151.09961		1
6151.11475		1
6151.18		1
6151.4043		1
6151.506		1
6151.59326		1
6151.8335		1
6151.876		1
6152.1167		1
6152.369		1
6152.395		1
6152.52		1
6152.822		1
6152.9917		1
6153.036		1
6153.2207		1
6153.222		1
6153.2417		1
6153.37646		1
6153.44238		1
6153.47363		1
6153.61		1
6153.947		1
6154.022		1
6154.18848		1
6154.25342		1
6154.44775		1
6154.544		1
6154.76		1
6154.855		1
6155.01953		1
6155.028		1
6155.272		1
6155.38574		1
6155.39453		1
6155.42041		1
6155.59766		1
6155.773		1
6155.81152		1
6155.825		1
6155.89746		1
6156.03467		1
6156.08057		1
6156.09		1
6156.13965		1
6156.142		1
6156.21729		1
6156.24463		1
6156.24951		1
6156.25635		1
6156.312		1
6156.35156		1
6156.375		1
6156.517		1
6156.52246		1
6156.529		1
6156.845		1
6157.07959		1
6157.103		1
6157.33447		1
6157.55469		1
6157.63672		1
6157.659		1
6157.682		1
6157.78		1
6157.923		1
6158.1084		1
6158.169		1
6158.27441		1
6158.36035		1
6158.57959		1
6158.623		1
6158.7		1
6158.74		1
6158.74365		1
6158.802		1
6158.894		1
6158.933		1
6158.97949		1
6159.012		1
6159.02734		1
6159.068		1
6159.25439		1
6159.319		1
6159.436		1
6159.619		1
6159.698		1
6159.7876		1
6159.89355		1
6159.94238		1
6160.17		1
6160.271		1
6160.825		1
6160.88965		1
6160.92432		1
6161.15625		1
6161.19629		1
6161.25439		1
6161.468		1
6161.565		1
6161.6875		1
6161.72754		1
6161.728		1
6161.76		1
6162.10449		1
6162.11475		1
6162.17432		1
6162.55029		1
6162.624		1
6162.634		1
6162.67		1
6162.726		1
6162.737		1
6162.746		1
6162.89453		1
6162.914		1
6163.116		1
6163.224		1
6163.22559		1
6163.2334		1
6163.318		1
6163.344		1
6163.4165		1
6163.551		1
6163.568		1
6163.569		1
6163.57031		1
6163.716		1
6163.722		1
6163.758		1
6163.79443		1
6163.859		1
6163.8667		1
6163.87061		1
6163.88037		1
6163.90967		1
6163.93262		1
6163.99756		1
6164.04736		1
6164.099		1
6164.1		1
6164.151		1
6164.214		1
6164.296		1
6164.37		1
6164.625		1
6164.6543		1
6164.86133		1
6165.07568		1
6165.25049		1
6165.359		1
6165.62451		1
6165.63135		1
6165.846		1
6166.0293		1
6166.081		1
6166.099		1
6166.24658		1
6166.33838		1
6166.408		1
6166.68945		1
6166.877		1
6166.93164		1
6167		1
6167.004		1
6167.05859		1
6167.15869		1
6167.238		1
6167.26758		1
6167.319		1
6167.327		1
6167.331		1
6167.348		1
6167.47949		1
6167.57373		1
6167.63672		1
6167.69775		1
6167.70947		1
6167.81934		1
6168.04443		1
6168.08936		1
6168.13574		1
6168.19727		1
6168.274		1
6168.582		1
6168.624		1
6168.89746		1
6169.036		1
6169.061		1
6169.23145		1
6169.423		1
6169.50635		1
6169.58545		1
6169.614		1
6169.623		1
6169.79639		1
6169.867		1
6169.8916		1
6169.94336		1
6170.06641		1
6170.316		1
6170.41553		1
6170.48438		1
6170.515		1
6170.5625		1
6170.62		1
6170.655		1
6170.833		1
6170.961		1
6170.99658		1
6171.08057		1
6171.14453		1
6171.19336		1
6171.387		1
6171.41846		1
6171.56152		1
6171.891		1
6171.891		1
6171.97852		1
6171.989		1
6172.159		1
6172.28662		1
6172.327		1
6172.672		1
6172.68555		1
6172.85059		1
6173.043		1
6173.06445		1
6173.11035		1
6173.19727		1
6173.249		1
6173.295		1
6173.54		1
6173.61572		1
6173.67871		1
6173.788		1
6173.93262		1
6174.0957		1
6174.13867		1
6174.311		1
6174.40967		1
6174.424		1
6174.49561		1
6174.51758		1
6174.538		1
6174.58545		1
6174.83		1
6174.87939		1
6174.932		1
6175.1377		1
6175.34229		1
6175.382		1
6175.385		1
6175.42969		1
6175.539		1
6175.73633		1
6175.78369		1
6175.849		1
6175.921		1
6176.24268		1
6176.252		1
6176.305		1
6176.369		1
6176.71875		1
6176.925		1
6176.951		1
6177.098		1
6177.13574		1
6177.149		1
6177.1626		1
6177.17725		1
6177.225		1
6177.338		1
6177.363		1
6177.421		1
6177.535		1
6177.536		1
6177.602		1
6177.603		1
6177.61035		1
6177.63867		1
6177.809		1
6178.19873		1
6178.32666		1
6178.3833		1
6178.462		1
6178.4707		1
6178.5625		1
6178.605		1
6178.817		1
6179.113		1
6179.34033		1
6179.40234		1
6179.40771		1
6179.42627		1
6179.57275		1
6179.626		1
6179.726		1
6179.74268		1
6179.76855		1
6179.883		1
6179.93066		1
6180.034		1
6180.17969		1
6180.25244		1
6180.2666		1
6180.65967		1
6180.674		1
6180.69		1
6180.767		1
6180.88135		1
6181.04		1
6181.09668		1
6181.36475		1
6181.433		1
6181.458		1
6181.542		1
6181.70068		1
6182.002		1
6182.05225		1
6182.15674		1
6182.184		1
6182.20459		1
6182.277		1
6182.32031		1
6182.3667		1
6182.434		1
6182.437		1
6182.48145		1
6182.51025		1
6182.65332		1
6182.723		1
6182.73535		1
6182.80957		1
6182.815		1
6182.994		1
6183.02		1
6183.26953		1
6183.37158		1
6183.38672		1
6183.41455		1
6183.465		1
6183.579		1
6183.821		1
6183.955		1
6183.95557		1
6184.112		1
6184.11328		1
6184.12061		1
6184.128		1
6184.12842		1
6184.38574		1
6184.48		1
6184.57129		1
6184.60742		1
6184.786		1
6184.93457		1
6184.94434		1
6185.036		1
6185.16943		1
6185.384		1
6185.56055		1
6185.562		1
6185.60059		1
6185.707		1
6185.77		1
6185.795		1
6185.795		1
6185.931		1
6185.947		1
6185.995		1
6186.20947		1
6186.252		1
6186.25732		1
6186.397		1
6186.41748		1
6186.511		1
6186.714		1
6186.71973		1
6186.78662		1
6186.8667		1
6187.13672		1
6187.18		1
6187.20947		1
6187.28		1
6187.33643		1
6187.393		1
6187.82959		1
6187.86865		1
6187.959		1
6187.96973		1
6188.14941		1
6188.22949		1
6188.275		1
6188.497		1
6188.53467		1
6188.5835		1
6188.6416		1
6188.9165		1
6188.943		1
6188.973		1
6188.97461		1
6189.03369		1
6189.058		1
6189.129		1
6189.142		1
6189.161		1
6189.373		1
6189.4585		1
6189.483		1
6189.549		1
6189.776		1
6190.22461		1
6190.24756		1
6190.27539		1
6190.30859		1
6190.46143		1
6190.575		1
6190.596		1
6190.78027		1
6190.815		1
6190.823		1
6190.85352		1
6190.94873		1
6190.98242		1
6191.02344		1
6191.12549		1
6191.13574		1
6191.16064		1
6191.32227		1
6191.35156		1
6191.356		1
6191.44434		1
6191.525		1
6191.553		1
6191.595		1
6191.604		1
6191.736		1
6191.73926		1
6191.74463		1
6191.7583		1
6191.77		1
6191.893		1
6191.896		1
6191.94434		1
6192.18262		1
6192.23633		1
6192.42334		1
6192.458		1
6192.734		1
6192.766		1
6193.112		1
6193.3125		1
6193.331		1
6193.379		1
6193.407		1
6193.457		1
6193.539		1
6193.541		1
6193.612		1
6193.819		1
6193.82861		1
6193.834		1
6193.86035		1
6193.89		1
6193.893		1
6193.89648		1
6194.111		1
6194.209		1
6194.3833		1
6194.42773		1
6194.57373		1
6194.622		1
6194.67334		1
6194.684		1
6194.68457		1
6194.688		1
6194.82861		1
[truncated: 14,378 more rows]
